# Supplementary material for: Molecular and physiological acclimation to low light and iron scarcity in a globally abundant oceanic pelagophyte
Source: Nat Commun. 2026 Apr 20;17:5480. doi: 10.1038/s41467-026-71628-0 (PMC13284251; doi:10.1038/s41467-026-71628-0)
Supplement: Supplementary file 3 — Supplementary Data 1 [file 41467_2026_71628_MOESM3_ESM.csv]

ID	Light (HL = 165 μmol quanta/m2/s, LL = 20 μmol quanta/m2/s)	Fe	Timepoint (hours since initiation of experiment (Fe/DFOB additions))	Replicate	Cells/mL	Chlorophyll a (mol /cell )	C (mol/cell)	N (mol/cell)	Fe (mol/cell)	Cu (mol/cell)	Total protein (μg)	Protein/cell (μg)
HLp00A	HL	#NAME?	0.25	A	1340000						211.5167193	1.32E-06
HLp00B	HL	#NAME?	0.25	B	1540000						234.4499749	1.27E-06
HLp00C	HL	#NAME?	0.25	C	1490000						207.3192255	1.16E-06					C,n,chla, fe
HLp03A	HL	#NAME?	3	A	1370000	4.32E-08	1.52E-13	2.34E-14	1.18E-18	2.11E-20
HLp03B	HL	#NAME?	3	B	1570000	2.77E-08	1.47E-13	2.26E-14	1.12E-18	1.68E-20
HLp03C	HL	#NAME?	3	C	1650000	2.57E-08	1.48E-13	2.26E-14	9.62E-19	1.64E-20
HLp07A	HL	#NAME?	7	A	1540000
HLp07B	HL	#NAME?	7	B	1640000
HLp07C	HL	#NAME?	7	C	1620000
HLp11A	HL	#NAME?	11	A	1560000						268.8106935	1.44E-06
HLp11B	HL	#NAME?	11	B	1730000						272.257397	1.31E-06
HLp11C	HL	#NAME?	11	C	1730000						236.6185722	1.14E-06
HLp15A	HL	#NAME?	15	A	1620000	3.54E-08	1.63E-13	2.61E-14	8.44E-19	2.13E-20
HLp15B	HL	#NAME?	15	B	1960000	2.95E-08	1.40E-13	2.17E-14	5.61E-19	1.61E-20
HLp15C	HL	#NAME?	15	C	1780000	3.89E-08	1.60E-13	2.44E-14	7.00E-19	2.27E-20
HLp19A	HL	#NAME?	19	A	1700000
HLp19B	HL	#NAME?	19	B	2060000
HLp19C	HL	#NAME?	19	C	1780000
HLp23A	HL	#NAME?	23	A	1710000	2.81E-08	1.82E-13	3.00E-14	8.61E-19	2.42E-20
HLp23B	HL	#NAME?	23	B	2000000	2.70E-08	1.45E-13	2.35E-14	6.96E-19	1.90E-20
HLp23C	HL	#NAME?	23	C	1840000	2.73E-08	1.41E-13	2.41E-14	7.03E-19	2.16E-20
HLm00A	HL	#NAME?	0.25	A	990000						255.8934994	2.15E-06
HLm00B	HL	#NAME?	0.25	B	930000						172.130706	1.54E-06
HLm00C	HL	#NAME?	0.25	C	1050000						180.5336974	1.43E-06
HLm03A	HL	#NAME?	3	A	1030000	1.28E-08	1.05E-13	2.08E-14	3.41E-19	3.64E-20
HLm03B	HL	#NAME?	3	B	1020000	1.15E-08	1.01E-13	2.05E-14	3.02E-19	4.32E-20
HLm03C	HL	#NAME?	3	C	1090000	1.02E-08	7.31E-14	1.73E-14	1.59E-19	6.33E-20
HLm07A	HL	#NAME?	7	A	920000
HLm07B	HL	#NAME?	7	B	1010000
HLm07C	HL	#NAME?	7	C	1060000
HLm11A	HL	#NAME?	11	A	1200000						183.3738783	1.27E-06
HLm11B	HL	#NAME?	11	B	1160000						205.6827745	1.48E-06
HLm11C	HL	#NAME?	11	C	1210000						237.3417808	1.63E-06
HLm15A	HL	#NAME?	15	A	1360000	1.14E-08	1.08E-13	2.07E-14	1.18E-19	3.92E-20
HLm15B	HL	#NAME?	15	B	1300000	1.11E-08	8.51E-14	1.92E-14	1.76E-19	3.67E-20
HLm15C	HL	#NAME?	15	C	1350000	1.01E-08	9.01E-14	1.87E-14	7.00E-20	3.30E-20
HLm19A	HL	#NAME?	19	A	1300000
HLm19B	HL	#NAME?	19	B	1320000
HLm19C	HL	#NAME?	19	C	1340000
HLm23A	HL	#NAME?	23	A	1640000	7.70E-09	9.43E-14	2.13E-14	9.77E-20	2.89E-20	287.8672225	1.46E-06
HLm23B	HL	#NAME?	23	B	1620000	9.94E-09	8.94E-14	2.24E-14	1.71E-19	2.97E-20	256.4133131	1.32E-06
HLm23C	HL	#NAME?	23	C	1660000	8.18E-09	8.73E-14	1.96E-14	1.86E-19	3.09E-20	281.1528149	1.41E-06
HLd00A	HL	DFOB	0.25	A	920000
HLd00B	HL	DFOB	0.25	B	880000
HLd00C	HL	DFOB	0.25	C	950000
HLd03A	HL	DFOB	3	A	1020000	7.99E-09	9.72E-14	2.06E-14	1.45E-19	3.65E-20
HLd03B	HL	DFOB	3	B	1010000	9.24E-09	8.86E-14	2.30E-14	1.72E-19	4.49E-20
HLd03C	HL	DFOB	3	C	1130000	1.22E-08	9.44E-14	2.17E-14	7.95E-20	2.92E-20
HLd07A	HL	DFOB	7	A	1210000
HLd07B	HL	DFOB	7	B	1110000
HLd07C	HL	DFOB	7	C	1290000
HLd11A	HL	DFOB	11	A	1170000
HLd11B	HL	DFOB	11	B	1070000
HLd11C	HL	DFOB	11	C	1200000
HLd15A	HL	DFOB	15	A	1280000	1.08E-08	1.28E-13	2.41E-14	2.53E-19	3.88E-20
HLd15B	HL	DFOB	15	B	1180000	8.44E-09	1.08E-13	2.27E-14	1.90E-19	5.14E-20
HLd15C	HL	DFOB	15	C	1370000	7.21E-09	9.23E-14	1.77E-14	1.82E-19	5.04E-20
HLd19A	HL	DFOB	19	A	1260000
HLd19B	HL	DFOB	19	B	1080000
HLd19C	HL	DFOB	19	C	1260000
HLd23A	HL	DFOB	23	A	1570000	1.53E-09	8.14E-14	1.99E-14	3.13E-19	3.35E-20
HLd23B	HL	DFOB	23	B	1390000	8.92E-09	9.17E-14	2.41E-14	7.87E-20	2.54E-20
HLd23C	HL	DFOB	23	C	1550000	9.37E-09	9.56E-14	2.44E-14	1.86E-19	3.56E-20
HLr00A	HL	ReFe	0.25	A	1040000
HLr00B	HL	ReFe	0.25	B	940000
HLr00C	HL	ReFe	0.25	C	880000
HLr03A	HL	ReFe	3	A	1130000	1.18E-08	7.34E-14	1.77E-14	1.45E-18	3.25E-20
HLr03B	HL	ReFe	3	B	1000000	1.43E-08	9.64E-14	2.34E-14	1.28E-18	3.86E-20
HLr03C	HL	ReFe	3	C	940000	1.44E-08	9.20E-14	2.32E-14	9.69E-19	3.18E-20
HLr07A	HL	ReFe	7	A	1160000
HLr07B	HL	ReFe	7	B	1060000
HLr07C	HL	ReFe	7	C	1080000
HLr11A	HL	ReFe	11	A	1190000						329.5799498	2.31E-06
HLr11B	HL	ReFe	11	B	1200000						308.0461652	2.14E-06
HLr11C	HL	ReFe	11	C	1210000						322.13226	2.22E-06
HLr15A	HL	ReFe	15	A	1310000	1.68E-08	9.67E-14	2.20E-14	6.62E-19	2.68E-20
HLr15B	HL	ReFe	15	B	1400000	1.73E-08	1.05E-13	2.22E-14	5.61E-19	2.53E-20
HLr15C	HL	ReFe	15	C	1330000	1.75E-08	9.73E-14	2.37E-14	6.24E-19	2.36E-20
HLr19A	HL	ReFe	19	A	1490000
HLr19B	HL	ReFe	19	B	1610000
HLr19C	HL	ReFe	19	C	1510000
HLr23A	HL	ReFe	23	A	1590000	1.59E-08	8.21E-14	1.92E-14	4.87E-19	1.79E-20	346.5328153	1.82E-06
HLr23B	HL	ReFe	23	B	1830000	1.58E-08	9.36E-14	2.13E-14	5.18E-19	1.96E-20	336.2437191	1.53E-06
HLr23C	HL	ReFe	23	C	1630000	1.64E-08	9.81E-14	2.18E-14	3.59E-19	1.72E-20	345.1752419	1.76E-06
LLp00A	LL	#NAME?	0.25	A	950000						206.2963387	1.81E-06
LLp00B	LL	#NAME?	0.25	B	940000						304.3991989	2.70E-06
LLp00C	LL	#NAME?	0.25	C	1160000						265.3678	1.91E-06
LLp03A	LL	#NAME?	3	A	1120000	6.27E-08	1.22E-13	2.23E-14	6.21E-19	1.45E-20
LLp03B	LL	#NAME?	3	B	1190000	5.59E-08	1.09E-13	1.96E-14	4.11E-19	1.74E-20
LLp03C	LL	#NAME?	3	C	1300000	6.10E-08	1.34E-13	2.27E-14	6.52E-19	1.98E-20
LLp07A	LL	#NAME?	7	A	1200000
LLp07B	LL	#NAME?	7	B	1220000
LLp07C	LL	#NAME?	7	C	1320000
LLp11A	LL	#NAME?	11	A	1230000						280.2097506	1.90E-06
LLp11B	LL	#NAME?	11	B	1280000						290.07351	1.89E-06
LLp11C	LL	#NAME?	11	C	1420000						277.277585	1.63E-06
LLp15A	LL	#NAME?	15	A	1290000	6.69E-08	1.99E-13	3.29E-14	5.09E-19	1.81E-20
LLp15B	LL	#NAME?	15	B	1350000	6.05E-08	1.63E-13	2.59E-14	6.76E-19	2.25E-20
LLp15C	LL	#NAME?	15	C	1550000	6.28E-08	1.42E-13	2.31E-14	5.22E-19	1.91E-20
LLp19A	LL	#NAME?	19	A	1360000
LLp19B	LL	#NAME?	19	B	1420000
LLp19C	LL	#NAME?	19	C	1590000
LLp23A	LL	#NAME?	23	A	1400000	6.28E-08	1.52E-13	2.45E-14	4.56E-19	1.92E-20
LLp23B	LL	#NAME?	23	B	1410000	6.40E-08	1.41E-13	2.30E-14	3.88E-19	1.60E-20
LLp23C	LL	#NAME?	23	C	1700000	6.28E-08	1.46E-13	1.68E-14	4.41E-19	1.79E-20
LLm00A	LL	#NAME?	0.25	A	1040000						202.7091636	1.62E-06
LLm00B	LL	#NAME?	0.25	B	1150000						195.9376374	1.42E-06
LLm00C	LL	#NAME?	0.25	C	1170000						186.9552743	1.33E-06
LLm03A	LL	#NAME?	3	A	1170000	1.73E-08	6.39E-14	1.56E-14	1.40E-19	3.43E-20
LLm03B	LL	#NAME?	3	B	1250000	2.11E-08	6.11E-14	1.50E-14	1.62E-19	2.18E-20
LLm03C	LL	#NAME?	3	C	1230000	1.19E-08	5.93E-14	1.36E-14	2.70E-19	3.49E-20
LLm07A	LL	#NAME?	7	A	1210000
LLm07B	LL	#NAME?	7	B	1310000
LLm07C	LL	#NAME?	7	C	1310000
LLm11A	LL	#NAME?	11	A	1190000						216.7153748	1.52E-06
LLm11B	LL	#NAME?	11	B	1340000						220.9445285	1.37E-06
LLm11C	LL	#NAME?	11	C	1270000						236.9920671	1.56E-06
LLm15A	LL	#NAME?	15	A	1170000	2.60E-08	9.22E-14	1.45E-14	1.42E-19	2.97E-20
LLm15B	LL	#NAME?	15	B	1250000	1.41E-08	6.49E-14	1.31E-14	7.79E-20	3.48E-20
LLm15C	LL	#NAME?	15	C	1220000	2.22E-08	1.01E-13	1.52E-14	1.20E-19	2.55E-20
LLm19A	LL	#NAME?	19	A	1140000
LLm19B	LL	#NAME?	19	B	1260000
LLm19C	LL	#NAME?	19	C	1200000
LLm23A	LL	#NAME?	23	A	1430000	1.37E-08	7.11E-14	1.25E-14	1.44E-19	3.50E-20	247.7091267	1.44E-06
LLm23B	LL	#NAME?	23	B	1420000	2.01E-08	7.93E-14	1.23E-14	1.32E-19	3.34E-20	246.0336	1.44E-06
LLm23C	LL	#NAME?	23	C	1410000	1.43E-08	8.39E-14	1.30E-14	1.06E-19	3.45E-20	236.0996541	1.40E-06
LLd00A	LL	DFOB	0.25	A	1050000
LLd00B	LL	DFOB	0.25	B	1100000
LLd00C	LL	DFOB	0.25	C	1020000
LLd03A	LL	DFOB	3	A	1110000	2.38E-08	6.07E-14	1.59E-14	1.76E-19	4.19E-20
LLd03B	LL	DFOB	3	B	1120000	2.11E-08	7.60E-14	1.53E-14	1.38E-19	3.35E-20
LLd03C	LL	DFOB	3	C	1040000	2.00E-08	9.47E-14	1.56E-14	2.22E-19	3.07E-20
LLd07A	LL	DFOB	7	A	1160000
LLd07B	LL	DFOB	7	B	1160000
LLd07C	LL	DFOB	7	C	1100000
LLd11A	LL	DFOB	11	A	1160000
LLd11B	LL	DFOB	11	B	1110000
LLd11C	LL	DFOB	11	C	1150000
LLd15A	LL	DFOB	15	A	1210000	2.42E-08	9.06E-14	1.30E-14	2.26E-19	5.15E-20
LLd15B	LL	DFOB	15	B	1180000	2.28E-08	1.17E-13	1.43E-14	2.23E-19	4.05E-20
LLd15C	LL	DFOB	15	C	1210000	2.22E-08	1.10E-13	1.39E-14	1.84E-19	4.58E-20
LLd19A	LL	DFOB	19	A	1250000
LLd19B	LL	DFOB	19	B	1260000
LLd19C	LL	DFOB	19	C	1180000
LLd23A	LL	DFOB	23	A	1310000	2.27E-08	7.25E-14	1.31E-14	9.97E-20	3.23E-20
LLd23B	LL	DFOB	23	B	1290000	2.25E-08	6.55E-14	1.31E-14	1.37E-19	3.93E-20
LLd23C	LL	DFOB	23	C	1240000	2.53E-08	6.94E-14	1.30E-14	1.68E-19	3.03E-20
LLr00A	LL	ReFe	0.25	A	1220000
LLr00B	LL	ReFe	0.25	B	1170000
LLr00C	LL	ReFe	0.25	C	1130000
LLr03A	LL	ReFe	3	A	1200000	2.66E-08	9.15E-14	1.90E-14	1.11E-18	2.87E-20
LLr03B	LL	ReFe	3	B	1140000	2.21E-08	5.06E-14	1.26E-14	6.50E-19	2.72E-20
LLr03C	LL	ReFe	3	C	1150000	2.38E-08	5.08E-14	1.25E-14	5.43E-19	2.73E-20
LLr07A	LL	ReFe	7	A	1200000
LLr07B	LL	ReFe	7	B	1170000
LLr07C	LL	ReFe	7	C	1150000
LLr11A	LL	ReFe	11	A	1290000						241.6789398	1.56E-06
LLr11B	LL	ReFe	11	B	1190000						228.8526497	1.60E-06
LLr11C	LL	ReFe	11	C	1200000						255.3094289	1.77E-06
LLr15A	LL	ReFe	15	A	1330000	3.19E-08	1.02E-13	1.88E-14	4.46E-19	1.90E-20
LLr15B	LL	ReFe	15	B	1270000	2.74E-08	6.98E-14	1.31E-14	4.14E-19	1.75E-20
LLr15C	LL	ReFe	15	C	1220000	2.89E-08	1.21E-13	2.26E-14	3.33E-19	1.99E-20
LLr19A	LL	ReFe	19	A	1340000
LLr19B	LL	ReFe	19	B	1250000
LLr19C	LL	ReFe	19	C	1230000
LLr23A	LL	ReFe	23	A	1380000	3.05E-08	7.91E-14	1.49E-14	3.29E-19	1.89E-20	251.1730394	1.52E-06
LLr23B	LL	ReFe	23	B	1260000	3.28E-08	1.10E-13	2.11E-14	4.87E-19	2.49E-20	246.2569825	1.63E-06
LLr23C	LL	ReFe	23	C	1260000	3.39E-08	1.24E-13	2.34E-14	3.19E-19	1.77E-20	264.372526	1.75E-06
