# Supplementary material for: Molecular and physiological acclimation to low light and iron scarcity in a globally abundant oceanic pelagophyte
Source: Nat Commun. 2026 Apr 20;17:5480. doi: 10.1038/s41467-026-71628-0 (PMC13284251; doi:10.1038/s41467-026-71628-0)
Supplement: Supplementary file 4 — Supplementary Data 2 [file 41467_2026_71628_MOESM4_ESM.xlsx]

## Sheet: mapped_read_counts
orf_id	HLp00A	HLp00B	HLp00C	HLm00A	HLm00B	HLm00C	HLd00A	HLd00B	HLd00C	HLr00A	HLr00B	HLr00C	LLp00A	LLp00B	LLp00C	LLm00A	LLm00B	LLm00C	LLd00A	LLd00B	LLd00C	LLr00A	LLr00B	LLr00C	HLp11A	HLp11B	HLp11C	HLm11A	HLm11B	HLm11C	HLd11A	HLd11B	HLd11C	HLr11A	HLr11B	HLr11C	LLp11A	LLp11B	LLp11C	LLm11A	LLm11B	LLm11C	LLd11A	LLd11B	LLd11C	LLr11A	LLr11B	LLr11C	HLp15A
augustus_masked-deg300000870423-processed-gene-0.112-mRNA-1	284675	375341	132591	1252248	375834	116722	107312	149494	49660	222690	223436	432079	175062	694303	165317	277335	458855	205492	458095	606839	253643	202573	260297	340578	584233	749309	82939	85982	83433	62707	233051	38915	62737	626032	330533	436751	43696	576435	79734	493060	283010	63319	236847	482408	259762	469954	1111519	203856	227938
augustus_masked-deg300000870423-processed-gene-0.113-mRNA-1	1114	1347	741	3991	1049	1203	250	378	676	516	559	2536	327	1223	680	679	1386	2006	1210	1292	582	828	1045	2550	1378	1470	220	187	303	819	900	99	295	806	467	2825	158	1450	442	1833	1004	560	1102	2579	2258	1155	2867	1026	1342
augustus_masked-deg300000870423-processed-gene-0.117-mRNA-1	1	1	11	6	9593	2	4323	4537	9	10009	4550	3	2	1	1	4102	7127	2	6	3	3	7442	8158	0	2	1	5	5725	5339	10	5660	5647	12	6	4512	0	4837	1	2	3	0	1	10364	4	2	3	1	2	3696
augustus_masked-deg300000870423-processed-gene-0.127-mRNA-1	77716	94410	51066	279085	75168	63155	25490	32639	31116	44292	50509	158782	63384	169288	69707	59044	121593	163623	147366	191428	146410	91030	100188	235405	1184	2392	1451	414	522	1218	675	193	503	10949	5187	26733	258	766	428	1125	939	613	2224	2184	2393	3508	9392	2337	1589
augustus_masked-deg300000870423-processed-gene-0.131-mRNA-1	577820	694739	326214	1709704	469700	220148	120029	160020	114306	277904	310990	914401	178996	445119	245817	262391	477219	303276	404560	348163	284819	316925	339434	581469	577520	719513	131884	34209	39432	67888	67435	12210	32888	290877	157017	457959	57387	561183	181807	270796	140022	55945	160302	357796	278390	363811	952978	258115	398877
augustus_masked-deg300000870423-processed-gene-0.132-mRNA-1	396041	494507	251913	1782868	434999	260315	151053	184329	97105	290017	309347	861062	244312	697469	234109	404080	693317	491645	703080	814980	587323	379409	454265	660696	217086	273158	54378	67510	71306	119639	186030	36992	96580	165622	89606	207737	29086	360581	83105	464705	236696	74214	199017	440017	322683	198411	473275	121706	181848
augustus_masked-scf300000870586.0-processed-gene-0.109-mRNA-1	2	3	0	2	2	0	0	4	0	2	0	2	4	36	15	1	0	0	0	0	0	0	0	0	13	41	2	6	1	2	5	0	0	14	42	0	4	97	12	42	8	0	12	9	16	2	50	10	15
augustus_masked-scf300000870586.0-processed-gene-0.89-mRNA-1	10	19	1	13	12	0	0	6	0	2	2	4	2	29	6	7	12	0	13	10	34	4	12	4	102	114	0	13	8	12	57	4	6	21	10	8	13	179	20	81	14	6	11	47	43	14	71	8	63
augustus_masked-scf300000870586.0-processed-gene-1.20-mRNA-1	16	40	16	16	8	0	0	4	0	4	4	3	4	16	0	2	3	0	19	2	1	2	3	11	22	75	0	3	6	0	14	0	1	10	6	2	4	86	11	23	5	4	11	9	9	4	20	0	43
augustus_masked-scf300000870586.0-processed-gene-1.9-mRNA-1	1	1	0	0	1	0	0	0	0	0	0	0	0	1	0	3	1	0	0	0	0	0	1	0	0	3	0	0	0	0	0	0	0	2	0	0	0	12	0	0	2	2	0	0	0	0	0	0	0
augustus_masked-scf300000870586.0-processed-gene-2.23-mRNA-1	112	147	6	259	84	7	10	22	0	24	20	13	18	150	6	61	180	13	83	115	2	51	71	18	245	428	0	25	25	0	92	6	8	118	117	35	27	474	6	230	102	8	108	292	43	102	431	14	205
augustus_masked-scf300000870586.0-processed-gene-2.31-mRNA-1	1	1	0	1	0	0	0	1	0	0	0	6	0	5	0	0	0	0	1	1	0	0	2	2	4	4	1	0	0	1	3	0	0	1	1	0	0	7	0	5	2	0	5	1	0	0	2	0	2
augustus_masked-scf300000870586.0-processed-gene-2.33-mRNA-1	20	87	30	131	27	7	3	16	7	19	42	72	2	47	14	29	37	21	41	65	8	23	56	30	129	139	7	14	10	11	49	6	8	66	74	39	2	172	16	107	56	14	67	128	84	83	231	29	90
augustus_masked-scf300000870586.0-processed-gene-2.34-mRNA-1	88	153	41	253	80	10	11	20	4	26	54	49	36	105	34	72	139	15	80	71	42	43	78	60	163	260	4	29	27	13	97	10	10	122	74	21	20	396	36	323	144	19	111	236	99	67	382	39	117
augustus_masked-scf300000870586.0-processed-gene-2.39-mRNA-1	2	2	1	6	4	0	0	0	0	0	2	0	0	6	0	1	0	0	1	0	0	0	0	0	6	12	0	0	1	0	0	0	0	4	2	0	0	14	0	7	4	0	0	2	0	3	18	0	12
augustus_masked-scf300000870586.0-processed-gene-3.106-mRNA-1	6	2	0	15	2	0	2	0	0	0	0	0	3	15	4	0	0	0	2	5	0	1	2	2	13	30	0	2	0	0	11	0	0	14	8	9	4	56	1	27	9	0	9	17	6	8	39	6	12
augustus_masked-scf300000870586.0-processed-gene-3.119-mRNA-1	0	0	0	0	0	0	0	0	0	0	0	0	0	0	0	0	0	0	1	0	0	0	0	1	1	0	0	0	0	0	0	0	1	0	0	0	0	1	0	1	0	0	0	0	0	0	0	0	0
augustus_masked-scf300000870586.0-processed-gene-3.120-mRNA-1	1	0	2	12	2	3	1	1	0	0	1	4	2	5	3	5	0	3	5	3	1	2	1	8	2	6	1	0	0	0	1	1	0	1	0	0	0	3	0	2	0	1	1	1	1	2	1	4	2
augustus_masked-scf300000870586.0-processed-gene-3.124-mRNA-1	10	35	18	34	27	1	13	13	4	12	4	6	10	7	6	16	26	48	69	35	11	6	38	1	42	89	9	10	11	6	31	2	2	35	25	17	6	152	2	86	27	3	33	65	95	36	152	4	46
augustus_masked-scf300000870586.0-processed-gene-3.96-mRNA-1	6	4	0	6	0	0	0	0	0	0	2	0	0	5	0	6	7	2	7	11	2	4	6	8	6	14	0	1	1	0	5	0	0	4	6	0	1	16	1	15	9	0	4	6	2	10	28	2	14
augustus_masked-scf300000870586.0-processed-gene-4.156-mRNA-1	51	85	5	167	67	6	2	9	0	7	7	8	5	48	8	51	89	2	21	82	3	45	32	23	89	152	0	2	3	1	20	1	0	24	46	0	3	123	2	63	11	1	12	43	5	9	75	5	87
augustus_masked-scf300000870586.0-processed-gene-4.159-mRNA-1	6	2	1	10	4	0	0	2	0	0	2	2	0	22	1	0	0	6	1	6	0	0	6	0	35	69	0	6	0	0	22	2	0	14	7	0	4	102	0	37	1	5	8	22	2	1	34	0	26
augustus_masked-scf300000870586.0-processed-gene-4.184-mRNA-1	7	9	1	5	6	0	3	0	3	3	2	1	4	12	10	6	10	0	0	0	0	0	6	7	13	19	0	2	0	0	18	0	0	4	5	0	0	28	4	6	10	2	10	9	7	7	13	0	9
augustus_masked-scf300000870586.0-processed-gene-4.190-mRNA-1	22	5	1	11	10	0	0	8	3	3	9	4	35	14	0	4	4	0	5	22	0	4	0	1	21	63	0	11	2	0	7	2	0	19	18	6	0	70	0	17	18	4	13	38	14	18	121	2	57
augustus_masked-scf300000870586.0-processed-gene-4.210-mRNA-1	6	9	2	4	7	1	3	1	5	2	3	1	1	6	1	6	5	1	5	7	2	3	4	2	4	10	0	2	1	2	5	0	0	6	12	4	0	31	1	9	0	0	7	14	1	1	33	0	13
augustus_masked-scf300000870586.0-processed-gene-4.212-mRNA-1	9	33	4	25	12	2	0	3	2	12	9	11	2	21	3	18	46	2	11	8	0	11	14	15	67	77	1	7	0	0	25	4	2	49	35	3	4	147	11	70	37	1	26	67	15	21	196	8	82
augustus_masked-scf300000870586.0-processed-gene-4.213-mRNA-1	8	9	0	15	0	0	0	0	0	3	1	6	0	21	0	4	5	2	3	4	0	0	9	1	23	50	0	3	4	0	2	2	0	14	15	2	6	78	8	8	3	2	5	12	2	24	115	2	23
augustus_masked-scf300000870586.0-processed-gene-4.231-mRNA-1	43	91	10	108	62	3	10	21	2	15	16	18	9	54	2	31	45	3	24	58	17	10	40	18	67	194	6	4	3	1	56	5	4	51	45	3	22	209	22	134	58	14	49	94	46	51	216	8	84
augustus_masked-scf300000870586.0-processed-gene-4.233-mRNA-1	1	0	0	1	1	1	0	0	0	0	0	2	0	0	0	0	0	0	0	0	0	0	0	0	0	0	0	0	0	0	0	0	0	0	0	0	1	0	0	1	0	0	0	0	0	0	0	0	0
augustus_masked-scf300000870588.0-processed-gene-0.0-mRNA-1	0	7	0	9	0	0	1	0	0	0	0	0	0	4	0	0	6	0	2	0	1	1	1	0	11	8	0	0	0	0	2	0	0	2	5	1	2	12	0	2	0	0	0	4	0	0	6	1	11
augustus_masked-scf300000870588.0-processed-gene-0.1-mRNA-1	11	10	2	30	16	4	0	4	0	4	14	22	4	25	9	3	17	8	8	9	2	5	10	24	26	68	5	9	1	6	20	0	0	19	19	11	7	75	2	25	18	3	18	44	20	24	86	1	38
augustus_masked-scf300000870591.0-processed-gene-0.1-mRNA-1	25	33	20	79	28	7	10	10	4	10	16	32	7	23	5	17	34	25	41	26	16	29	30	48	22	56	4	17	9	13	22	8	14	20	27	16	12	69	12	43	27	12	33	40	58	26	67	20	30
augustus_masked-scf300000870593.0-processed-gene-0.11-mRNA-1	46	75	2	57	24	2	4	4	2	16	20	12	4	28	4	23	40	19	17	44	3	18	38	60	54	63	5	10	2	8	26	2	1	31	22	22	2	109	9	53	17	10	26	74	33	30	160	17	66
augustus_masked-scf300000870593.0-processed-gene-0.37-mRNA-1	0	6	0	0	4	0	0	0	0	0	4	0	2	16	0	1	10	1	1	5	2	3	2	30	6	10	0	0	1	1	8	0	2	2	0	0	0	5	0	10	5	0	8	9	1	4	2	0	4
augustus_masked-scf300000870593.0-processed-gene-0.42-mRNA-1	345	403	43	349	115	10	19	25	3	19	46	34	42	317	32	500	537	104	601	678	51	379	325	641	340	475	1	24	21	5	101	12	1	73	141	36	24	682	24	218	94	20	97	272	80	38	292	27	329
augustus_masked-scf300000870593.0-processed-gene-0.44-mRNA-1	82	126	12	187	28	10	6	8	4	31	50	14	6	85	11	66	87	3	64	112	3	64	122	66	142	215	0	16	13	0	53	6	0	129	93	12	30	130	16	243	137	24	167	236	88	179	386	25	155
augustus_masked-scf300000870593.0-processed-gene-0.46-mRNA-1	4	2	0	0	2	0	0	0	0	0	3	0	0	9	0	0	2	0	0	2	0	0	0	0	4	9	0	0	0	0	0	0	0	1	2	0	2	9	0	2	1	0	6	13	0	12	22	0	4
augustus_masked-scf300000870593.0-processed-gene-1.19-mRNA-1	3	8	0	14	4	1	0	1	0	1	2	1	1	10	1	5	9	0	4	4	9	2	2	1	21	31	0	4	4	1	5	0	1	5	3	6	2	42	4	10	4	2	3	15	15	5	39	1	15
augustus_masked-scf300000870593.0-processed-gene-1.34-mRNA-1	154	201	8	310	146	17	14	13	9	30	30	19	22	127	15	71	84	33	69	103	0	33	32	44	144	220	4	13	13	2	63	8	2	57	56	18	7	340	6	160	83	11	78	162	26	50	376	22	142
augustus_masked-scf300000870593.0-processed-gene-1.38-mRNA-1	41	22	1	69	5	18	1	5	6	1	3	19	3	8	13	55	38	115	52	67	21	55	40	147	20	17	5	1	1	3	1	0	2	7	0	27	5	12	13	10	4	10	14	20	48	9	19	2	28
augustus_masked-scf300000870593.0-processed-gene-1.8-mRNA-1	20	22	4	22	18	4	3	2	0	6	23	20	11	56	3	5	19	0	13	6	2	3	14	4	64	134	2	5	15	9	24	4	4	54	54	15	6	194	8	44	13	2	10	39	8	26	76	6	75
augustus_masked-scf300000870593.0-processed-gene-2.105-mRNA-1	25	31	4	41	19	0	3	4	1	5	9	2	4	27	4	25	31	5	45	31	7	16	33	20	36	115	2	9	5	1	17	1	2	22	18	5	1	100	4	43	22	1	18	41	9	17	93	7	47
augustus_masked-scf300000870593.0-processed-gene-2.81-mRNA-1	0	5	1	6	4	0	1	1	0	0	1	0	0	4	3	4	1	1	8	4	3	0	1	2	8	8	0	0	0	0	4	0	3	11	1	0	1	12	3	6	0	0	3	4	2	1	11	1	6
augustus_masked-scf300000870593.0-processed-gene-3.120-mRNA-1	72	66	11	145	91	7	4	16	6	18	19	52	19	63	20	28	71	44	43	34	9	43	24	74	129	125	1	4	12	12	43	12	3	91	50	48	19	114	11	117	59	9	65	127	59	77	352	21	144
augustus_masked-scf300000870593.0-processed-gene-3.122-mRNA-1	4	8	0	1	0	0	0	1	1	1	1	1	3	7	2	3	3	1	2	5	0	1	1	0	5	20	0	1	0	0	4	0	0	3	5	0	0	3	1	1	2	0	1	8	0	3	12	0	3
augustus_masked-scf300000870593.0-processed-gene-3.131-mRNA-1	36	72	0	120	44	1	0	4	0	15	39	23	13	53	2	12	23	16	13	36	5	8	15	6	51	111	2	13	2	6	38	0	0	27	26	10	6	227	8	80	23	2	28	66	28	28	168	0	46
augustus_masked-scf300000870593.0-processed-gene-3.134-mRNA-1	21	20	2	16	10	2	3	2	0	2	11	3	6	52	9	12	18	0	3	7	1	6	12	5	15	30	14	4	2	0	9	1	4	20	7	4	3	29	2	10	22	6	11	31	20	9	42	1	13
augustus_masked-scf300000870593.0-processed-gene-3.135-mRNA-1	10	14	4	33	9	0	2	4	0	7	10	4	3	31	2	12	18	0	12	29	19	18	13	12	67	105	0	7	4	2	32	2	6	32	18	4	4	131	10	66	28	4	15	89	30	21	99	0	72
augustus_masked-scf300000870593.0-processed-gene-4.110-mRNA-1	312	629	87	792	240	25	64	87	8	40	114	70	67	494	90	241	326	82	329	306	11	98	152	110	729	1114	11	134	121	29	393	69	12	397	202	112	103	1282	49	670	254	30	280	539	129	302	1148	59	664
augustus_masked-scf300000870593.0-processed-gene-4.129-mRNA-1	3	1	1	2	0	0	0	0	0	1	0	0	0	2	1	13	4	0	0	6	2	4	3	3	2	2	0	0	1	0	1	0	0	0	0	0	0	3	1	0	1	0	1	2	1	0	5	0	0
augustus_masked-scf300000870593.0-processed-gene-5.16-mRNA-1	14	16	1	15	14	0	3	1	2	5	7	1	4	21	4	21	23	6	22	13	1	15	12	11	19	47	1	5	2	0	14	1	0	5	18	6	3	32	2	20	10	2	12	22	9	13	29	0	22
augustus_masked-scf300000870593.0-processed-gene-6.131-mRNA-1	2	1	0	3	0	0	0	0	0	0	0	0	0	1	0	0	0	0	0	0	0	0	0	1	0	4	0	0	0	0	0	0	0	0	0	0	0	3	0	0	2	0	0	0	2	0	9	2	4
augustus_masked-scf300000870593.0-processed-gene-6.137-mRNA-1	20	7	2	14	1	0	0	0	0	0	1	0	0	11	0	0	3	1	2	4	1	6	4	1	12	37	0	1	2	4	7	2	0	17	13	3	2	36	0	15	6	0	0	14	2	10	64	0	20
augustus_masked-scf300000870593.0-processed-gene-6.141-mRNA-1	633	747	57	656	361	32	43	64	18	143	195	189	130	889	103	139	255	29	157	129	25	106	184	286	1199	2757	12	102	65	8	350	37	24	679	568	214	114	2505	76	599	403	64	377	918	433	445	2092	195	1110
augustus_masked-scf300000870593.0-processed-gene-6.142-mRNA-1	1	0	0	5	2	0	0	0	0	0	0	0	0	1	1	1	0	0	0	0	0	1	0	0	1	8	0	0	0	0	4	0	0	1	0	1	2	9	0	2	1	0	1	1	0	1	6	0	5
augustus_masked-scf300000870593.0-processed-gene-7.12-mRNA-1	16	36	3	37	7	0	3	9	1	2	6	10	3	26	1	2	12	0	6	20	1	3	10	4	53	91	1	8	4	1	17	3	3	32	26	0	7	172	6	76	42	1	31	78	1	10	95	3	59
augustus_masked-scf300000870593.0-processed-gene-7.17-mRNA-1	0	0	0	0	0	1	0	0	0	0	0	0	0	0	0	0	0	0	2	0	0	1	0	0	0	0	0	0	0	0	0	0	0	0	0	0	0	2	0	0	0	0	0	0	0	0	0	0	0
augustus_masked-scf300000870593.0-processed-gene-7.2-mRNA-1	38	23	1	84	33	3	1	2	2	8	8	12	0	26	0	12	38	2	7	12	4	14	17	0	35	54	0	2	4	4	10	0	0	16	33	2	2	94	0	40	11	0	20	32	4	9	71	1	34
augustus_masked-scf300000870593.0-processed-gene-7.23-mRNA-1	2	15	1	15	2	0	0	0	1	0	3	2	2	12	2	2	10	0	5	0	0	0	4	1	9	21	0	2	1	0	4	0	1	3	0	8	0	9	0	4	4	0	3	4	11	3	10	1	9
augustus_masked-scf300000870593.0-processed-gene-7.33-mRNA-1	84	265	6	294	101	13	14	8	12	18	35	6	21	125	23	146	267	32	202	228	63	136	126	122	263	379	8	25	26	3	92	7	4	103	116	22	10	384	27	174	74	12	66	132	91	49	356	8	318
augustus_masked-scf300000870593.0-processed-gene-7.38-mRNA-1	75	80	5	74	47	5	11	2	0	11	22	5	6	97	3	47	49	5	56	62	6	23	32	8	249	440	0	12	17	3	84	6	4	93	87	11	21	666	7	109	64	4	64	109	34	67	567	2	283
augustus_masked-scf300000870593.0-processed-gene-7.39-mRNA-1	314	293	34	325	152	13	10	35	13	114	57	132	48	217	39	81	156	61	67	191	6	115	132	39	166	218	11	31	26	9	86	7	0	121	93	27	16	339	14	50	54	3	98	171	40	77	292	23	107
augustus_masked-scf300000870593.0-processed-gene-7.58-mRNA-1	2	3	2	8	0	0	2	1	0	0	1	3	1	9	0	0	3	0	0	2	0	2	2	0	26	44	0	2	2	0	8	0	0	7	23	0	3	69	0	9	8	0	7	19	6	12	67	2	28
augustus_masked-scf300000870593.0-processed-gene-7.62-mRNA-1	52	97	22	138	17	0	8	6	0	10	24	10	17	41	10	15	36	1	59	14	0	5	10	1	141	269	2	10	8	5	43	5	2	94	97	18	8	297	1	141	55	1	29	64	20	41	293	23	129
augustus_masked-scf300000870593.0-processed-gene-7.68-mRNA-1	13	7	0	21	8	0	0	1	1	4	6	4	2	3	4	4	11	1	0	2	0	0	0	5	2	7	0	0	4	0	1	0	0	3	4	3	0	6	0	2	1	0	2	1	1	3	7	2	4
augustus_masked-scf300000870595.0-processed-gene-0.72-mRNA-1	71	105	37	124	82	8	27	15	8	35	62	77	24	136	12	40	46	5	31	60	0	22	54	72	215	407	4	18	15	8	79	10	6	187	156	32	19	855	32	316	88	0	167	397	58	258	916	82	328
augustus_masked-scf300000870595.0-processed-gene-0.78-mRNA-1	30	63	0	71	33	0	3	4	0	13	16	2	8	103	10	19	3	0	14	13	5	11	10	5	128	365	0	11	5	0	73	13	1	62	65	0	32	670	2	88	19	4	43	110	12	21	297	4	160
augustus_masked-scf300000870595.0-processed-gene-0.83-mRNA-1	9	3	1	20	5	1	2	1	0	0	2	2	4	14	7	0	4	0	3	0	0	1	0	0	4	34	2	0	0	0	11	0	2	7	3	6	4	26	0	4	4	0	7	13	0	9	59	1	15
augustus_masked-scf300000870595.0-processed-gene-1.67-mRNA-1	7	16	0	30	5	0	2	4	2	2	0	0	0	10	2	0	4	2	4	8	0	0	0	1	8	33	0	2	0	0	6	0	0	4	10	0	6	36	0	28	17	2	15	41	14	6	44	0	10
augustus_masked-scf300000870595.0-processed-gene-1.69-mRNA-1	2	4	0	1	0	0	0	0	0	0	0	0	0	0	0	0	0	0	0	0	0	1	0	0	1	0	0	0	0	1	0	0	0	1	0	2	0	8	0	2	0	0	0	0	1	3	0	2	2
augustus_masked-scf300000870595.0-processed-gene-1.71-mRNA-1	23	32	4	30	11	4	6	6	0	7	11	13	14	27	2	11	33	6	24	32	4	12	27	18	60	82	0	3	7	0	20	0	3	24	23	3	10	103	1	62	42	4	42	59	23	30	126	8	61
augustus_masked-scf300000870595.0-processed-gene-1.80-mRNA-1	44	100	54	269	91	23	16	21	8	22	31	98	27	103	41	62	133	82	92	82	38	41	57	34	152	186	16	46	55	44	128	17	47	155	74	46	52	454	77	291	128	40	116	260	151	90	238	36	146
augustus_masked-scf300000870595.0-processed-gene-1.97-mRNA-1	24	32	2	26	24	0	2	6	0	3	8	4	8	12	5	2	30	26	12	12	0	4	28	4	40	56	0	5	2	2	8	0	4	15	15	4	8	71	6	56	46	0	21	42	16	4	105	4	34
augustus_masked-scf300000870595.0-processed-gene-2.106-mRNA-1	21	51	3	82	20	6	0	0	0	4	17	10	8	62	1	12	29	2	9	25	0	13	6	16	92	144	0	7	1	0	50	6	4	38	33	6	12	242	7	53	39	4	9	75	21	33	227	6	93
augustus_masked-scf300000870595.0-processed-gene-2.122-mRNA-1	18	31	3	34	6	1	1	3	7	5	4	14	9	12	11	11	18	5	20	24	5	17	18	59	14	59	1	1	0	2	9	0	2	20	7	35	0	19	9	13	16	9	14	22	21	15	70	23	33
augustus_masked-scf300000870595.0-processed-gene-2.135-mRNA-1	69	108	11	136	56	6	13	14	8	27	43	29	25	140	23	94	141	48	122	114	27	80	100	57	194	321	9	22	24	4	85	11	9	87	62	37	15	339	17	164	96	21	123	193	59	75	328	20	137
augustus_masked-scf300000870595.0-processed-gene-3.116-mRNA-1	6	18	0	20	6	0	0	3	0	6	2	1	0	25	0	13	7	4	0	2	0	2	18	5	29	31	5	4	0	0	16	4	0	10	14	0	0	64	5	34	23	0	13	31	23	20	38	0	31
augustus_masked-scf300000870595.0-processed-gene-3.77-mRNA-1	39	59	5	77	29	0	2	15	0	5	11	12	0	24	3	8	42	14	50	19	18	10	3	66	126	167	0	5	11	5	14	7	7	49	39	16	6	202	16	96	32	5	44	97	13	20	129	12	95
augustus_masked-scf300000870595.0-processed-gene-3.94-mRNA-1	10	31	0	12	13	2	0	7	0	1	4	4	4	31	2	1	5	6	2	6	0	0	6	7	19	102	0	0	2	2	7	3	0	10	4	38	0	115	0	15	2	0	6	28	27	8	54	0	56
augustus_masked-scf300000870595.0-processed-gene-4.141-mRNA-1	18	20	2	25	9	0	0	2	0	0	4	2	6	13	0	7	11	0	13	9	0	2	1	2	29	90	0	4	1	0	28	4	1	8	16	1	2	134	0	35	2	0	6	3	0	0	60	1	15
augustus_masked-scf300000870595.0-processed-gene-4.142-mRNA-1	0	2	0	6	4	0	0	0	0	0	0	0	0	0	0	0	0	0	0	0	0	1	0	0	2	22	0	4	0	0	2	2	0	2	2	0	2	12	0	3	2	0	3	2	1	0	45	0	4
augustus_masked-scf300000870595.0-processed-gene-4.162-mRNA-1	17	50	2	59	24	7	5	2	2	5	15	3	11	25	3	14	11	10	4	20	6	7	15	90	59	135	0	4	5	2	32	0	2	37	37	11	5	171	5	49	27	0	17	56	26	25	167	10	48
augustus_masked-scf300000870595.0-processed-gene-4.164-mRNA-1	0	0	0	1	0	0	0	0	0	0	0	0	0	0	0	0	0	0	2	5	2	0	0	0	2	13	0	2	2	0	0	1	0	0	0	0	1	7	4	0	0	0	0	0	0	2	2	1	3
augustus_masked-scf300000870595.0-processed-gene-4.174-mRNA-1	0	4	0	2	0	0	2	0	0	0	0	0	0	2	0	0	0	0	3	0	0	0	6	0	3	2	0	0	0	0	1	0	0	2	2	0	0	8	0	5	0	1	1	0	0	2	14	2	1
augustus_masked-scf300000870595.0-processed-gene-5.21-mRNA-1	3	6	1	6	0	1	1	0	0	0	0	0	1	10	0	1	4	0	4	2	0	0	1	1	26	114	0	2	0	0	13	4	0	20	24	3	0	97	2	25	0	0	11	19	4	10	149	0	44
augustus_masked-scf300000870595.0-processed-gene-6.35-mRNA-1	1	3	1	8	4	0	0	0	0	3	0	2	0	3	0	2	6	8	6	3	0	5	4	3	9	8	0	1	0	0	1	0	1	2	1	2	1	12	4	12	4	1	3	14	3	5	19	1	15
augustus_masked-scf300000870595.0-processed-gene-6.62-mRNA-1	44	79	11	61	18	9	24	15	0	8	20	35	21	61	5	64	95	17	65	87	3	32	56	92	131	214	3	6	8	0	77	12	2	25	33	8	5	156	13	127	41	6	49	94	49	41	174	4	216
augustus_masked-scf300000870595.0-processed-gene-6.64-mRNA-1	0	0	0	0	0	0	0	0	0	0	0	0	0	0	0	0	0	0	0	1	0	0	0	0	1	0	0	0	0	0	0	0	0	0	0	0	0	0	0	0	0	0	0	0	0	0	0	0	0
augustus_masked-scf300000870595.0-processed-gene-6.86-mRNA-1	2	6	0	8	2	0	0	1	0	2	3	3	3	15	1	6	7	2	4	6	0	1	1	1	23	50	0	6	1	0	6	0	0	13	3	4	3	29	1	16	2	0	15	12	3	8	55	2	33
augustus_masked-scf300000870595.1-processed-gene-0.11-mRNA-1	3	2	0	6	2	1	0	0	1	0	2	0	0	5	0	0	1	1	4	0	0	0	0	0	4	15	0	0	0	0	0	0	0	1	4	0	1	13	1	5	2	2	1	2	0	10	8	0	18
augustus_masked-scf300000870595.1-processed-gene-0.28-mRNA-1	16	21	3	12	10	4	3	3	0	6	10	11	0	40	4	0	12	4	11	5	0	7	8	4	55	102	0	7	3	4	11	6	3	21	20	0	2	86	5	22	27	0	16	40	12	19	84	2	52
augustus_masked-scf300000870595.1-processed-gene-1.17-mRNA-1	93	151	16	123	50	1	18	17	0	14	27	22	24	61	26	47	83	3	37	68	9	14	47	16	145	224	0	34	14	9	74	11	2	142	74	16	19	339	16	387	255	25	223	346	147	210	645	23	188
augustus_masked-scf300000870595.1-processed-gene-1.45-mRNA-1	21	35	6	29	24	4	2	10	0	6	11	15	8	19	8	23	41	8	41	37	0	16	19	8	85	114	3	4	9	5	43	4	8	53	62	35	9	83	16	204	100	20	115	295	40	143	559	18	102
augustus_masked-scf300000870595.1-processed-gene-2.104-mRNA-1	2	4	0	5	4	0	1	0	0	2	0	0	3	3	0	0	2	1	2	3	0	0	3	0	1	4	0	0	0	3	1	0	1	4	1	2	0	14	0	11	2	1	11	16	9	3	17	1	14
augustus_masked-scf300000870595.1-processed-gene-2.46-mRNA-1	0	0	0	0	0	0	0	0	0	1	0	0	0	0	0	5	0	1	0	0	0	0	0	1	1	0	0	0	0	0	0	0	0	0	0	0	0	0	0	0	0	0	0	0	2	2	0	0	0
augustus_masked-scf300000870595.1-processed-gene-2.75-mRNA-1	67	117	18	189	43	7	11	20	1	28	50	57	28	84	6	23	54	8	56	79	5	27	80	45	155	350	2	21	18	2	36	11	2	65	45	26	19	360	18	227	98	2	75	248	28	124	492	13	166
augustus_masked-scf300000870595.1-processed-gene-2.84-mRNA-1	38	30	6	24	16	4	6	3	1	19	6	1	8	13	2	2	26	0	4	22	0	10	31	3	41	96	0	2	9	0	17	6	0	30	27	0	6	87	4	50	25	6	32	55	0	31	107	0	31
augustus_masked-scf300000870599.0-processed-gene-0.12-mRNA-1	0	5	1	5	3	0	0	1	0	0	0	0	0	6	0	2	17	0	3	4	0	0	3	0	8	9	0	0	0	1	5	0	0	1	7	0	0	3	0	4	4	0	1	4	0	0	15	0	13
augustus_masked-scf300000870599.0-processed-gene-0.23-mRNA-1	0	1	0	1	0	0	0	0	0	0	1	0	0	0	0	1	0	0	1	2	0	0	0	0	1	8	1	0	0	0	1	0	0	0	0	0	0	0	0	0	0	0	0	2	0	0	10	0	0
augustus_masked-scf300000870599.0-processed-gene-1.43-mRNA-1	17	34	0	20	6	1	2	4	2	0	0	0	0	25	6	4	9	0	18	1	0	1	0	0	40	84	0	0	3	0	18	0	0	4	0	0	0	131	2	24	4	0	5	2	10	4	56	0	26
augustus_masked-scf300000870599.0-processed-gene-1.55-mRNA-1	16	49	3	48	22	0	4	0	4	6	7	6	0	30	5	16	5	6	6	6	2	4	11	2	46	58	0	6	2	1	18	4	2	32	15	11	8	104	0	42	19	0	6	18	4	9	43	0	39
augustus_masked-scf300000870599.0-processed-gene-1.70-mRNA-1	132	150	15	476	170	10	17	32	5	51	65	49	34	135	23	136	243	10	189	207	55	126	118	91	210	330	3	22	23	3	88	13	10	153	87	55	30	526	39	267	212	20	124	399	155	98	389	38	180
augustus_masked-scf300000870599.0-processed-gene-1.83-mRNA-1	31	40	13	93	33	4	5	4	10	8	19	17	2	30	5	4	16	4	6	11	0	1	8	31	60	142	2	5	7	6	30	6	1	33	36	29	10	318	8	39	19	4	20	36	24	28	152	23	71
augustus_masked-scf300000870599.0-processed-gene-1.9-mRNA-1	22	32	2	32	7	0	0	6	0	10	14	6	8	50	10	12	2	0	4	13	0	0	5	1	51	68	1	5	7	0	19	7	2	26	6	14	7	66	4	64	39	2	20	64	10	13	63	8	25
augustus_masked-scf300000870601.0-processed-gene-0.4-mRNA-1	21	23	1	69	27	13	9	8	4	13	10	38	18	105	18	44	76	26	60	52	11	30	34	56	109	154	2	24	13	14	79	13	4	79	50	21	9	138	11	91	56	25	35	118	60	48	239	20	100
augustus_masked-scf300000870601.0-processed-gene-1.11-mRNA-1	63	89	14	190	27	2	11	18	5	18	29	55	45	94	28	95	166	22	102	80	24	56	64	78	207	209	4	20	23	20	77	9	4	165	100	107	21	285	58	155	73	21	136	321	129	158	678	51	234
augustus_masked-scf300000870601.0-processed-gene-1.14-mRNA-1	52	105	23	149	82	4	20	23	5	24	33	13	27	81	13	52	106	17	87	65	1	45	58	59	86	133	2	36	30	13	97	17	7	118	59	19	24	301	1	125	128	13	100	160	33	86	333	7	101
augustus_masked-scf300000870601.0-processed-gene-1.33-mRNA-1	16	10	3	27	11	0	0	2	0	5	3	0	0	18	0	1	5	1	0	6	0	0	4	3	34	108	0	4	0	0	8	6	0	10	22	0	2	70	0	26	10	1	10	33	0	12	80	1	36
augustus_masked-scf300000870601.0-processed-gene-1.35-mRNA-1	6	11	2	35	12	0	1	4	4	5	0	5	0	3	6	0	24	0	5	1	0	1	5	1	11	22	0	0	4	0	2	2	4	11	3	2	0	36	0	22	2	4	14	40	51	3	41	2	21
augustus_masked-scf300000870601.0-processed-gene-1.39-mRNA-1	41	32	1	63	18	6	4	8	2	15	13	8	0	46	8	9	13	36	15	11	1	15	11	31	119	197	0	13	8	1	42	6	3	38	36	13	22	397	14	61	56	10	48	113	33	44	294	16	117
augustus_masked-scf300000870601.0-processed-gene-1.42-mRNA-1	5	3	0	11	1	4	0	0	0	1	1	3	2	2	2	0	2	0	1	0	0	0	0	1	6	13	0	1	1	1	4	1	0	4	3	3	3	25	0	6	2	0	2	8	3	1	30	1	10
augustus_masked-scf300000870601.0-processed-gene-10.13-mRNA-1	51	129	9	189	69	6	8	15	1	21	52	33	15	112	8	38	56	53	72	37	5	35	19	94	124	214	9	25	16	4	52	2	3	67	51	30	19	339	16	148	87	5	90	146	65	54	241	17	127
augustus_masked-scf300000870601.0-processed-gene-10.29-mRNA-1	58	57	14	73	22	6	4	12	2	22	34	22	10	28	7	10	15	70	43	21	0	11	23	26	64	101	1	9	6	4	26	4	6	24	34	19	15	137	2	32	29	4	26	68	8	32	120	8	76
augustus_masked-scf300000870601.0-processed-gene-10.30-mRNA-1	232	372	61	345	138	44	15	43	10	57	101	49	34	220	32	69	235	62	206	128	15	74	103	111	402	552	16	51	23	41	128	13	4	189	155	34	34	486	14	367	195	12	186	398	68	152	599	55	271
augustus_masked-scf300000870601.0-processed-gene-10.36-mRNA-1	3	2	0	9	0	0	2	0	0	0	0	0	0	2	0	0	0	0	0	4	0	0	1	0	2	12	0	2	0	0	3	0	0	0	2	0	0	27	2	2	0	0	0	5	14	2	6	0	4
augustus_masked-scf300000870601.0-processed-gene-11.108-mRNA-1	8	7	1	42	12	6	2	0	3	2	0	0	2	23	2	6	9	0	3	4	3	0	1	2	22	87	0	8	4	0	51	6	1	7	7	2	8	123	4	48	6	2	5	8	10	4	12	1	34
augustus_masked-scf300000870601.0-processed-gene-11.127-mRNA-1	19	13	0	27	4	0	0	0	0	1	4	0	2	5	0	36	38	7	29	31	10	25	30	12	6	11	0	0	0	0	1	0	0	0	2	0	0	21	0	1	1	0	2	0	0	0	4	0	14
augustus_masked-scf300000870601.0-processed-gene-12.17-mRNA-1	24	11	2	23	8	1	2	1	0	7	19	2	3	19	5	16	7	8	13	16	2	11	9	2	31	53	1	5	2	6	13	2	1	19	24	4	10	53	4	28	18	3	9	25	15	11	71	6	36
augustus_masked-scf300000870601.0-processed-gene-12.39-mRNA-1	2	8	0	9	1	0	0	0	0	1	4	3	0	7	0	1	3	2	2	1	0	0	1	5	19	9	0	0	1	0	8	0	0	3	1	0	0	34	3	10	3	0	4	8	0	1	26	0	12
augustus_masked-scf300000870601.0-processed-gene-13.103-mRNA-1	1	7	0	22	0	0	0	0	0	0	3	0	0	9	0	0	1	1	4	2	0	0	1	1	11	22	0	0	0	0	5	0	0	7	5	2	3	48	1	1	5	0	4	12	5	4	14	3	6
augustus_masked-scf300000870601.0-processed-gene-13.108-mRNA-1	0	1	0	9	0	0	0	0	0	0	1	0	0	0	0	0	2	1	1	6	0	0	0	0	1	2	0	0	0	0	1	0	0	1	2	1	1	6	0	0	1	0	0	2	0	0	3	1	1
augustus_masked-scf300000870601.0-processed-gene-13.93-mRNA-1	3	6	0	5	0	2	0	0	0	0	0	1	2	8	1	0	0	1	1	10	2	2	0	0	15	19	0	2	0	0	4	2	0	8	7	9	1	31	0	8	10	0	5	10	2	1	31	7	12
augustus_masked-scf300000870601.0-processed-gene-13.94-mRNA-1	16	25	6	36	6	0	0	4	0	2	3	12	4	11	9	6	7	2	8	6	6	3	6	61	11	31	0	6	1	1	10	0	0	28	41	8	5	99	0	25	24	0	13	51	6	37	229	7	45
augustus_masked-scf300000870601.0-processed-gene-14.118-mRNA-1	4	4	0	4	0	0	2	1	0	1	2	0	0	4	0	5	0	0	1	2	0	0	1	2	1	2	0	0	0	3	0	0	0	3	0	0	1	6	1	3	2	0	0	1	0	0	4	0	2
augustus_masked-scf300000870601.0-processed-gene-14.131-mRNA-1	193	335	33	627	175	26	24	33	2	66	98	141	41	153	32	239	354	91	450	262	51	158	237	275	272	404	0	21	14	4	67	4	6	76	102	24	12	423	36	1390	557	61	332	696	131	169	882	22	270
augustus_masked-scf300000870601.0-processed-gene-14.137-mRNA-1	8	16	0	21	7	2	2	0	0	8	6	5	4	18	5	9	12	0	5	6	0	0	9	17	6	24	4	0	1	1	15	2	0	7	1	6	5	27	2	31	8	2	1	21	16	10	35	5	13
augustus_masked-scf300000870601.0-processed-gene-15.4-mRNA-1	4	11	0	15	9	0	0	0	0	0	2	1	0	12	0	0	0	1	0	0	2	0	2	0	8	37	1	1	0	0	6	0	0	2	3	4	1	48	0	5	4	0	2	9	1	10	13	0	11
augustus_masked-scf300000870601.0-processed-gene-16.25-mRNA-1	10	0	0	0	0	0	0	0	0	0	2	0	0	4	1	2	3	14	0	0	0	2	0	0	5	15	0	2	0	0	3	0	0	3	6	0	2	14	0	2	1	0	0	0	0	0	2	0	3
augustus_masked-scf300000870601.0-processed-gene-17.111-mRNA-1	16	21	1	59	18	2	4	1	2	4	4	11	2	21	0	8	7	0	0	4	0	2	0	4	22	24	1	4	4	0	14	3	0	10	2	5	4	53	9	20	9	4	8	38	8	11	58	4	18
augustus_masked-scf300000870601.0-processed-gene-17.113-mRNA-1	1	5	0	8	0	0	0	2	1	0	0	0	0	10	0	2	1	0	2	0	0	0	1	2	6	25	0	0	0	0	5	0	0	7	3	0	0	16	0	0	2	0	2	4	6	0	15	0	9
augustus_masked-scf300000870601.0-processed-gene-17.120-mRNA-1	111	150	32	203	88	59	27	27	2	2	13	10	20	171	28	37	63	83	77	85	6	31	13	46	204	420	8	20	32	8	132	14	12	96	82	24	55	608	74	296	45	28	67	221	243	60	352	50	238
augustus_masked-scf300000870601.0-processed-gene-17.123-mRNA-1	23	33	2	40	15	0	0	9	6	14	12	8	3	41	4	8	17	2	26	4	1	2	3	12	46	67	0	2	6	4	24	8	4	29	30	6	4	143	4	46	15	1	17	60	15	25	129	11	41
augustus_masked-scf300000870601.0-processed-gene-17.128-mRNA-1	2	2	0	4	1	0	0	0	0	0	0	0	1	9	2	1	2	0	0	0	0	0	3	1	5	15	0	1	0	0	7	0	0	0	2	2	2	26	0	4	3	1	2	15	3	2	20	0	10
augustus_masked-scf300000870601.0-processed-gene-17.93-mRNA-1	26	51	4	20	11	4	2	4	0	8	6	5	2	27	4	5	5	30	5	15	0	13	11	0	40	78	0	3	4	0	29	0	0	18	12	17	12	118	0	94	11	8	24	74	12	28	84	8	85
augustus_masked-scf300000870601.0-processed-gene-18.111-mRNA-1	1	7	3	2	3	1	1	0	1	0	2	6	0	0	0	0	0	0	0	1	1	1	1	5	8	10	0	0	0	0	1	1	0	2	2	1	0	9	0	8	0	2	2	5	1	3	9	1	11
augustus_masked-scf300000870601.0-processed-gene-18.119-mRNA-1	80	77	21	85	26	0	9	18	2	9	13	29	6	66	2	12	30	14	47	37	0	14	15	22	107	192	2	14	9	6	58	12	11	72	66	40	13	275	17	139	74	10	68	95	63	61	244	26	137
augustus_masked-scf300000870601.0-processed-gene-18.77-mRNA-1	5	6	0	15	4	0	0	1	0	1	10	3	3	16	0	11	9	0	2	4	0	2	3	2	8	12	0	0	0	0	7	1	0	4	4	1	0	39	0	41	16	1	4	33	1	3	87	0	10
augustus_masked-scf300000870601.0-processed-gene-18.95-mRNA-1	5	3	0	6	7	1	2	1	0	0	3	0	2	9	0	0	3	0	15	1	0	0	3	12	0	5	0	3	0	2	0	0	0	4	1	0	0	0	0	0	0	0	0	2	0	0	3	0	0
augustus_masked-scf300000870601.0-processed-gene-18.96-mRNA-1	3	1	0	5	0	0	0	0	1	0	1	0	0	2	0	0	2	1	2	5	0	0	0	0	7	5	0	2	0	0	0	0	1	3	4	0	0	12	0	8	0	0	8	8	5	1	14	4	1
augustus_masked-scf300000870601.0-processed-gene-18.99-mRNA-1	1	1	0	0	0	1	0	0	0	3	0	0	1	0	0	0	0	1	1	1	0	0	1	2	0	2	0	0	0	0	0	0	0	0	0	0	0	2	0	0	0	0	0	0	0	0	6	0	2
augustus_masked-scf300000870601.0-processed-gene-19.182-mRNA-1	52	104	11	81	45	2	6	10	2	12	19	17	14	57	27	14	40	0	43	40	2	13	28	5	118	210	6	29	19	6	70	10	2	74	26	33	17	441	24	100	65	0	55	57	28	51	189	6	106
augustus_masked-scf300000870601.0-processed-gene-19.204-mRNA-1	33	49	8	105	44	4	6	13	8	5	8	2	2	27	13	10	71	10	52	19	15	24	8	12	18	24	0	2	9	2	9	1	2	6	4	2	0	58	0	11	3	0	7	26	16	8	0	0	12
augustus_masked-scf300000870601.0-processed-gene-19.207-mRNA-1	282	353	49	756	286	27	43	59	10	101	134	112	65	294	44	206	419	43	305	306	102	160	176	133	254	454	20	53	73	22	171	25	21	197	157	67	37	715	65	346	229	30	213	534	133	172	525	71	267
augustus_masked-scf300000870601.0-processed-gene-19.209-mRNA-1	112	208	16	361	150	66	27	15	9	44	72	54	27	213	39	109	149	70	163	76	15	60	97	382	194	409	3	23	15	15	99	19	11	91	81	108	39	581	40	172	83	37	79	231	147	73	343	62	263
augustus_masked-scf300000870601.0-processed-gene-19.214-mRNA-1	522	640	89	622	311	30	43	75	11	125	195	134	105	447	73	127	329	31	227	210	11	110	217	95	751	1108	19	118	87	20	307	52	11	421	263	203	64	1451	89	584	314	34	252	686	180	265	1405	40	612
augustus_masked-scf300000870601.0-processed-gene-19.231-mRNA-1	8	12	6	23	6	2	1	7	0	6	2	7	2	9	2	5	3	0	5	1	1	0	4	0	14	40	1	3	2	1	3	0	0	18	14	12	3	46	5	20	12	0	14	28	3	9	63	2	28
augustus_masked-scf300000870601.0-processed-gene-19.235-mRNA-1	9	3	0	2	0	0	0	0	0	0	2	0	0	12	0	0	0	0	0	0	0	6	0	9	0	2	0	0	0	0	0	1	0	0	0	4	0	7	0	0	0	0	0	0	1	0	0	3	7
augustus_masked-scf300000870601.0-processed-gene-19.260-mRNA-1	7	18	7	1	3	0	0	1	0	0	1	0	2	4	0	0	6	0	0	2	1	0	2	1	14	7	0	0	0	1	2	0	0	6	2	0	0	2	0	0	2	0	0	0	0	0	2	0	9
augustus_masked-scf300000870601.0-processed-gene-19.272-mRNA-1	0	2	0	2	0	1	0	0	0	0	0	0	0	0	0	0	0	0	0	0	0	0	0	11	6	17	1	0	1	0	0	0	0	0	4	0	0	4	0	0	4	0	2	0	0	0	0	0	2
augustus_masked-scf300000870601.0-processed-gene-2.64-mRNA-1	1	1	2	1	1	1	0	0	0	0	1	0	2	2	0	4	4	3	6	1	0	0	1	2	0	2	0	0	0	0	5	0	0	1	0	0	0	5	0	3	0	0	0	0	1	0	0	0	0
augustus_masked-scf300000870601.0-processed-gene-3.52-mRNA-1	0	1	1	4	7	0	0	0	0	0	3	0	0	1	0	2	1	0	6	3	0	0	1	0	5	9	0	2	0	1	3	2	0	5	6	0	0	13	0	10	8	0	9	3	0	3	9	5	1
augustus_masked-scf300000870601.0-processed-gene-4.118-mRNA-1	1	1	0	3	1	0	1	0	0	0	0	1	2	1	0	1	1	2	0	0	0	0	0	0	0	1	0	0	0	1	0	0	0	0	0	1	1	1	0	0	2	0	2	0	0	2	1	0	0
augustus_masked-scf300000870601.0-processed-gene-4.119-mRNA-1	20	25	4	42	13	7	1	4	0	7	16	24	2	18	5	9	18	0	8	11	4	13	8	21	11	35	0	5	3	2	6	0	1	18	10	6	1	49	1	32	14	2	9	29	10	8	29	3	26
augustus_masked-scf300000870601.0-processed-gene-4.134-mRNA-1	4	14	2	17	1	0	3	2	0	0	2	1	2	10	2	2	5	1	1	9	0	2	1	0	9	16	1	0	0	2	8	3	2	4	16	2	0	48	6	9	6	0	6	0	0	6	20	0	18
augustus_masked-scf300000870601.0-processed-gene-5.11-mRNA-1	0	1	1	0	2	0	2	0	1	0	0	2	0	4	2	0	0	5	0	0	0	0	2	0	3	23	0	2	0	0	4	0	0	2	7	0	0	8	0	5	4	0	2	12	0	7	15	0	7
augustus_masked-scf300000870601.0-processed-gene-5.15-mRNA-1	42	103	13	136	62	13	19	27	16	26	43	62	13	135	13	59	102	13	67	105	13	32	64	31	188	266	4	49	45	25	159	19	21	161	91	31	34	592	19	228	150	15	104	184	84	102	401	25	186
augustus_masked-scf300000870601.0-processed-gene-5.17-mRNA-1	0	0	0	0	0	0	0	0	0	2	0	0	0	0	0	0	0	4	0	0	0	1	0	0	1	0	0	0	0	0	0	0	1	0	2	1	0	4	0	0	0	0	0	1	0	0	0	0	1
augustus_masked-scf300000870601.0-processed-gene-5.20-mRNA-1	189	163	7	315	118	17	19	20	8	44	99	77	82	306	34	57	144	16	117	91	21	53	54	58	313	544	4	67	43	2	92	24	1	383	454	109	51	858	34	287	193	27	254	788	140	583	3308	159	503
augustus_masked-scf300000870601.0-processed-gene-6.104-mRNA-1	18	16	0	11	6	0	0	1	0	5	0	4	2	13	6	1	6	2	3	5	1	3	10	0	50	86	0	5	3	0	17	2	0	20	47	8	4	204	19	32	34	0	20	52	17	28	149	23	80
augustus_masked-scf300000870601.0-processed-gene-6.117-mRNA-1	89	87	9	146	27	8	9	1	5	11	50	21	37	111	38	5	82	12	13	42	5	47	16	54	218	355	2	20	10	4	57	13	10	152	144	87	15	445	23	112	72	17	92	382	150	222	1321	111	309
augustus_masked-scf300000870601.0-processed-gene-6.141-mRNA-1	174	200	19	319	56	37	19	19	11	34	63	93	15	168	20	79	99	34	155	81	13	39	87	216	291	511	10	22	14	5	95	8	5	106	119	88	30	323	37	232	87	32	118	368	142	78	455	65	294
augustus_masked-scf300000870601.0-processed-gene-6.143-mRNA-1	4	27	2	47	12	0	0	3	0	4	21	6	2	28	7	0	25	0	6	14	16	10	2	1	35	73	0	0	4	0	20	0	0	35	44	4	8	175	0	47	17	6	17	60	4	6	163	6	61
augustus_masked-scf300000870601.0-processed-gene-6.99-mRNA-1	145	198	24	220	74	14	5	8	2	8	24	25	9	90	7	111	117	29	166	110	10	44	101	31	127	202	2	12	8	6	44	0	3	34	27	15	12	202	6	73	39	9	27	69	7	10	153	3	113
augustus_masked-scf300000870601.0-processed-gene-7.35-mRNA-1	86	89	13	198	98	5	11	23	1	25	41	33	57	314	38	61	105	18	89	109	44	35	97	23	651	898	35	142	142	64	490	28	60	463	167	176	181	1841	152	906	523	63	518	971	318	323	519	84	822
augustus_masked-scf300000870601.0-processed-gene-7.54-mRNA-1	73	145	39	173	78	25	0	12	0	25	21	43	10	81	15	187	157	35	242	256	25	125	125	99	218	259	1	24	14	4	79	8	5	68	89	23	9	279	16	102	47	9	63	123	49	68	278	24	201
augustus_masked-scf300000870601.0-processed-gene-7.61-mRNA-1	13	14	2	7	9	0	1	3	0	2	6	0	1	20	1	7	9	3	10	6	3	7	5	3	25	26	0	2	2	0	11	2	1	4	7	0	3	42	2	9	8	1	5	8	3	7	21	5	25
augustus_masked-scf300000870601.0-processed-gene-8.33-mRNA-1	17	60	0	60	38	8	14	1	4	15	27	29	15	76	8	23	43	12	11	12	0	20	27	7	90	234	1	16	15	4	38	8	6	73	76	23	9	292	10	107	86	6	32	51	7	34	229	14	121
augustus_masked-scf300000870601.0-processed-gene-8.35-mRNA-1	26	21	0	31	18	0	4	4	0	10	21	1	6	24	4	0	19	11	8	18	0	0	15	5	35	73	0	8	2	0	16	0	0	44	16	8	6	174	6	43	36	4	21	36	8	29	81	6	64
augustus_masked-scf300000870601.0-processed-gene-9.103-mRNA-1	6	10	6	242	90	17	21	24	4	72	53	61	56	484	46	175	256	70	156	181	52	159	140	233	176	237	3	116	58	14	333	32	13	205	97	60	165	1598	106	599	375	26	377	1223	436	320	1147	104	204
augustus_masked-scf300000870601.0-processed-gene-9.113-mRNA-1	614	977	142	1181	453	78	142	161	26	5	36	28	230	1054	229	255	473	74	770	256	116	30	27	68	1470	2749	37	144	120	51	811	84	52	645	352	218	177	1940	73	1325	85	91	222	380	541	325	920	123	1442
augustus_masked-scf300000870601.0-processed-gene-9.121-mRNA-1	66	99	8	84	75	6	10	10	6	13	21	18	14	74	6	29	37	0	39	97	2	37	72	10	185	249	8	38	20	4	104	18	4	101	43	14	16	321	24	188	155	8	74	160	82	89	278	11	163
augustus_masked-scf300000870601.0-processed-gene-9.127-mRNA-1	22	35	3	47	14	2	1	5	3	3	8	30	2	18	8	4	15	4	14	14	10	6	3	4	53	78	0	3	5	0	16	6	0	18	17	5	7	92	4	32	19	4	6	47	28	17	83	1	42
augustus_masked-scf300000870601.1-processed-gene-0.115-mRNA-1	3	1	0	4	1	1	0	1	0	0	0	0	1	0	0	1	2	0	4	0	2	1	2	0	0	2	0	0	0	0	2	0	0	0	1	0	0	7	1	1	2	0	0	3	1	0	6	1	3
augustus_masked-scf300000870601.1-processed-gene-0.127-mRNA-1	125	196	9	169	68	3	9	4	2	25	32	23	32	161	18	44	91	9	57	69	5	36	28	42	234	404	4	43	20	0	118	7	0	141	117	53	21	771	15	252	86	12	97	224	65	107	782	33	389
augustus_masked-scf300000870601.1-processed-gene-0.86-mRNA-1	43	32	11	107	33	0	3	4	2	2	11	5	1	34	2	19	39	11	44	51	2	19	22	76	89	128	5	9	3	4	24	4	2	11	17	1	8	94	10	47	33	6	21	72	30	18	94	4	52
augustus_masked-scf300000870601.1-processed-gene-1.74-mRNA-1	1	2	0	3	0	0	0	1	0	0	1	0	0	0	0	0	2	0	0	2	0	0	0	1	2	11	0	3	0	0	0	0	0	0	0	0	0	2	0	0	0	0	4	0	0	0	8	0	1
augustus_masked-scf300000870601.1-processed-gene-1.86-mRNA-1	24	35	0	74	18	2	5	3	2	2	6	17	6	26	2	13	57	2	5	30	3	18	7	29	13	42	0	3	0	0	12	0	0	8	6	14	0	41	1	20	21	0	17	35	7	17	67	0	19
augustus_masked-scf300000870601.1-processed-gene-1.98-mRNA-1	7	20	2	21	11	0	0	3	3	4	2	0	4	33	2	4	6	5	8	7	2	5	6	2	18	44	2	0	3	0	12	0	0	18	10	1	2	23	2	23	4	4	14	23	2	8	29	1	21
augustus_masked-scf300000870601.1-processed-gene-2.115-mRNA-1	5	1	0	9	1	0	0	1	0	1	0	0	0	3	1	0	4	0	2	2	0	0	1	1	7	3	0	1	1	0	1	0	1	2	4	2	0	6	0	5	2	0	3	3	1	1	6	0	2
augustus_masked-scf300000870601.1-processed-gene-2.118-mRNA-1	2	3	2	5	0	0	0	1	0	0	0	0	0	6	3	1	1	2	4	0	2	1	3	1	8	13	0	4	0	2	2	0	0	3	5	0	1	11	0	5	6	0	1	6	1	5	22	0	8
augustus_masked-scf300000870601.1-processed-gene-2.99-mRNA-1	49	44	3	18	4	0	2	2	0	10	6	2	4	56	2	1	30	7	23	29	0	14	6	0	55	119	0	3	4	0	28	4	5	33	48	2	4	87	6	35	32	2	16	62	2	22	81	4	86
augustus_masked-scf300000870601.1-processed-gene-3.110-mRNA-1	27	8	0	15	12	0	2	0	0	4	4	0	6	16	6	2	7	2	4	2	0	5	7	0	10	17	0	2	0	0	10	2	0	9	12	11	2	55	0	27	16	0	7	10	5	4	41	2	10
augustus_masked-scf300000870601.1-processed-gene-3.119-mRNA-1	82	60	8	85	40	7	6	4	1	16	28	22	11	62	12	25	43	1	12	23	3	29	32	4	105	288	2	22	12	9	82	2	0	99	48	14	21	267	18	120	86	3	58	217	17	46	146	11	192
augustus_masked-scf300000870601.1-processed-gene-3.87-mRNA-1	17	11	0	23	7	1	0	0	0	6	5	4	1	8	0	1	1	0	2	4	0	3	0	0	15	40	0	0	0	0	2	0	0	2	8	2	0	51	3	17	4	0	5	14	6	6	47	3	19
augustus_masked-scf300000870601.1-processed-gene-3.90-mRNA-1	29	21	0	42	20	1	4	4	0	5	14	7	2	60	3	7	10	2	8	17	2	2	12	2	68	91	2	2	6	0	27	0	0	30	42	14	5	157	2	39	13	14	37	64	10	18	164	4	43
augustus_masked-scf300000870601.1-processed-gene-3.95-mRNA-1	9	49	0	39	23	2	2	3	0	0	4	0	5	23	2	16	23	0	3	29	0	11	19	17	28	67	0	6	0	1	10	2	1	9	22	4	5	53	0	37	21	2	2	44	17	15	46	1	30
augustus_masked-scf300000870601.1-processed-gene-4.19-mRNA-1	1	1	1	7	2	0	0	0	0	1	2	0	1	2	0	1	17	0	0	0	0	1	0	0	11	9	0	0	2	0	1	1	0	6	4	0	0	14	0	8	1	0	1	11	0	6	15	0	4
augustus_masked-scf300000870601.1-processed-gene-4.21-mRNA-1	31	24	0	33	10	3	2	8	0	8	12	5	2	52	0	8	19	0	12	4	1	7	6	5	53	95	0	11	10	0	26	3	0	47	31	2	2	149	3	51	32	5	28	71	14	35	208	12	66
augustus_masked-scf300000870601.1-processed-gene-4.32-mRNA-1	13	38	0	85	47	2	2	9	0	10	11	16	29	27	4	19	28	4	19	26	3	9	22	13	57	90	0	12	13	8	44	12	2	47	10	30	15	126	17	110	60	9	33	98	36	55	79	14	76
augustus_masked-scf300000870601.1-processed-gene-4.33-mRNA-1	75	52	26	250	66	63	28	23	73	25	36	376	26	32	126	56	64	235	106	48	18	36	63	602	96	142	18	26	20	51	99	12	35	74	10	478	32	129	114	224	85	212	110	267	860	117	103	170	171
augustus_masked-scf300000870601.1-processed-gene-5.107-mRNA-1	28	44	5	30	24	0	4	6	0	2	6	2	4	35	4	3	30	4	6	15	0	10	11	9	43	76	0	1	0	0	21	3	0	14	24	4	3	114	2	40	17	8	6	35	17	16	67	13	37
augustus_masked-scf300000870601.1-processed-gene-5.89-mRNA-1	1	0	0	2	0	0	0	0	0	0	0	0	0	2	0	3	1	0	0	0	0	0	2	0	9	16	0	0	0	0	0	0	0	1	3	4	1	3	0	30	14	0	35	46	2	12	53	0	8
augustus_masked-scf300000870601.1-processed-gene-6.20-mRNA-1	69	66	5	71	40	15	6	8	4	20	27	16	22	78	23	33	91	12	67	74	19	19	96	24	83	179	1	14	0	0	36	6	1	53	22	21	9	156	6	277	168	51	165	414	93	117	214	14	70
augustus_masked-scf300000870601.1-processed-gene-6.86-mRNA-1	12	29	3	40	24	2	10	4	2	10	16	17	7	50	14	6	21	0	19	8	0	6	10	0	73	142	4	13	6	7	28	2	2	34	23	12	10	153	8	60	22	4	29	44	12	17	110	20	107
augustus_masked-scf300000870601.1-processed-gene-6.89-mRNA-1	0	3	0	0	1	0	0	0	0	0	0	0	0	6	0	0	1	38	1	0	0	0	0	1	0	6	0	0	0	0	0	0	0	0	2	0	0	0	0	0	0	0	0	3	0	1	1	0	0
augustus_masked-scf300000870603.0-processed-gene-0.101-mRNA-1	835	1257	399	2296	716	234	161	180	47	286	474	473	419	1228	312	496	765	375	790	1438	482	487	822	651	1894	2500	88	386	435	222	1255	160	247	1049	608	612	410	4539	441	2705	1774	280	1428	3206	1840	889	2632	473	2102
augustus_masked-scf300000870603.0-processed-gene-0.105-mRNA-1	24	38	2	47	14	8	4	8	0	3	9	6	4	35	7	6	20	4	17	19	1	9	17	41	33	93	0	5	6	1	31	1	1	28	29	21	10	83	5	63	45	2	33	71	15	30	118	5	56
augustus_masked-scf300000870603.0-processed-gene-0.114-mRNA-1	0	1	0	3	1	0	2	0	0	0	0	0	0	2	0	5	10	4	12	4	1	1	5	1	7	5	0	0	0	1	0	0	0	2	1	1	0	5	1	9	0	0	1	3	2	1	1	0	3
augustus_masked-scf300000870603.0-processed-gene-0.86-mRNA-1	30	12	1	6	2	0	0	0	0	2	0	3	0	9	0	0	11	5	4	0	0	8	10	3	31	43	0	0	1	1	12	0	1	7	9	0	2	83	4	34	11	2	5	21	4	4	37	0	23
augustus_masked-scf300000870603.0-processed-gene-0.97-mRNA-1	10	21	0	26	10	0	1	0	0	0	1	7	3	9	0	2	10	1	3	6	4	9	2	0	41	41	0	10	2	0	8	2	0	9	11	6	4	63	9	21	17	2	12	42	17	5	31	6	24
augustus_masked-scf300000870603.0-processed-gene-1.20-mRNA-1	18	26	11	30	7	1	4	2	0	7	16	12	8	65	6	4	4	2	26	23	4	7	27	3	60	172	2	25	18	1	47	1	4	41	26	13	16	230	12	116	46	9	63	113	43	46	90	9	127
augustus_masked-scf300000870603.0-processed-gene-1.27-mRNA-1	10	12	0	0	1	2	0	2	0	6	0	4	4	4	0	6	15	2	0	0	0	1	5	0	37	37	0	1	0	0	14	2	3	9	10	5	0	72	0	11	12	0	5	23	2	8	32	0	6
augustus_masked-scf300000870603.0-processed-gene-1.30-mRNA-1	0	1	0	0	0	0	0	0	0	0	1	0	0	1	0	0	0	0	2	0	0	0	0	0	0	0	0	0	0	0	0	0	0	0	1	0	1	0	0	0	0	0	0	0	0	0	3	0	0
augustus_masked-scf300000870603.0-processed-gene-1.7-mRNA-1	44	54	8	38	38	0	3	4	2	13	12	6	16	56	15	28	51	17	29	21	2	23	21	43	173	223	1	33	10	2	41	8	7	99	26	44	24	217	7	153	77	14	44	180	54	75	463	15	148
augustus_masked-scf300000870603.0-processed-gene-10.102-mRNA-1	142	160	19	144	70	31	5	1	2	20	34	34	31	101	18	32	25	15	58	31	2	12	37	29	89	171	2	25	8	3	51	1	2	68	44	22	10	223	8	119	44	11	55	115	22	65	145	10	141
augustus_masked-scf300000870603.0-processed-gene-10.64-mRNA-1	3040	3321	1488	9499	2572	1697	1115	1350	848	1827	2213	5850	1229	3553	1666	3535	5360	6266	7506	7570	4493	3748	4635	8459	4375	5804	819	1121	1292	1834	3654	717	1297	3776	1552	4503	1123	8215	2419	10601	6453	2275	5200	12182	9090	5064	9279	2898	5381
augustus_masked-scf300000870603.0-processed-gene-10.75-mRNA-1	0	2	1	3	1	0	1	0	0	0	0	0	0	0	0	0	1	0	0	0	0	0	2	0	0	4	2	0	0	0	0	0	0	2	1	1	0	10	0	0	3	0	0	1	0	0	10	2	3
augustus_masked-scf300000870603.0-processed-gene-10.95-mRNA-1	12	5	0	8	4	0	0	0	1	0	2	0	0	10	1	5	5	0	6	4	9	0	2	2	18	25	0	0	0	0	6	0	1	6	4	0	2	36	1	16	7	0	4	5	6	2	8	3	10
augustus_masked-scf300000870603.0-processed-gene-11.105-mRNA-1	14	20	2	4	3	0	0	0	0	0	2	5	4	32	2	10	11	4	25	13	8	4	11	11	21	36	0	3	4	0	7	2	0	4	5	4	0	29	9	20	4	0	8	18	9	3	27	6	25
augustus_masked-scf300000870603.0-processed-gene-12.27-mRNA-1	111	170	14	264	61	23	11	10	9	14	15	18	19	52	10	41	113	2	55	60	9	47	45	14	124	118	0	4	4	2	22	6	0	62	34	11	17	197	12	83	31	2	30	48	15	22	72	0	95
augustus_masked-scf300000870603.0-processed-gene-12.35-mRNA-1	8	15	0	9	4	0	2	0	0	2	2	5	0	13	5	6	1	10	13	3	2	10	6	0	9	8	0	0	0	0	0	0	0	5	0	0	0	0	0	16	22	0	6	15	0	6	7	0	2
augustus_masked-scf300000870603.0-processed-gene-12.49-mRNA-1	42	79	5	103	35	8	8	8	3	11	7	5	11	36	15	5	31	8	38	13	1	3	8	7	75	128	1	15	8	6	26	15	1	44	61	22	3	154	14	73	30	5	47	112	26	42	296	10	115
augustus_masked-scf300000870603.0-processed-gene-13.101-mRNA-1	169	165	10	158	60	22	12	14	4	31	50	39	32	333	33	34	45	2	52	44	4	17	46	31	51	105	0	13	10	2	26	5	1	77	50	4	1	25	2	34	12	0	19	44	22	17	86	1	41
augustus_masked-scf300000870603.0-processed-gene-13.111-mRNA-1	7	10	1	6	3	1	0	0	0	0	3	0	1	10	2	2	1	1	0	4	4	2	0	0	16	9	0	0	1	2	0	0	2	0	8	3	0	13	0	1	0	4	0	3	5	4	20	0	9
augustus_masked-scf300000870603.0-processed-gene-13.132-mRNA-1	47	39	5	31	12	0	0	0	2	2	5	6	5	22	0	9	8	0	12	10	2	3	11	4	32	84	2	11	6	4	19	3	5	31	13	16	0	108	4	33	8	9	12	23	26	13	84	4	40
augustus_masked-scf300000870603.0-processed-gene-14.34-mRNA-1	0	3	0	3	0	0	0	0	0	0	0	0	3	6	0	0	0	0	0	3	0	0	0	0	15	12	0	1	0	0	1	0	0	1	2	0	0	35	0	11	5	3	5	6	0	3	15	0	12
augustus_masked-scf300000870603.0-processed-gene-15.29-mRNA-1	91	120	6	110	34	6	6	10	0	17	14	17	12	116	8	31	72	3	43	46	0	15	41	10	123	231	3	24	21	0	58	6	8	107	82	20	16	203	18	242	70	6	128	176	48	53	312	18	118
augustus_masked-scf300000870603.0-processed-gene-15.30-mRNA-1	9	6	3	13	5	0	0	2	0	2	9	3	1	15	2	6	8	1	3	8	0	4	5	9	22	21	0	1	1	1	9	0	0	15	13	0	3	42	0	22	4	1	11	15	13	6	66	9	15
augustus_masked-scf300000870603.0-processed-gene-15.47-mRNA-1	13	25	0	13	12	0	0	2	0	7	2	0	6	13	4	5	20	18	10	18	1	0	18	1	30	29	0	1	6	0	6	1	0	22	43	2	0	48	10	90	48	4	44	86	18	35	199	2	28
augustus_masked-scf300000870603.0-processed-gene-15.50-mRNA-1	12	5	0	14	6	0	2	4	0	0	1	3	2	19	2	5	4	0	2	2	0	4	3	7	36	86	0	2	2	0	28	2	0	22	25	0	1	87	0	26	3	2	10	3	1	8	60	4	40
augustus_masked-scf300000870603.0-processed-gene-16.16-mRNA-1	20	13	2	33	10	5	1	2	0	8	7	8	4	27	2	9	19	5	18	7	1	6	7	8	19	24	1	2	2	1	4	1	1	11	9	9	0	47	3	22	7	5	9	30	11	3	69	7	20
augustus_masked-scf300000870603.0-processed-gene-16.25-mRNA-1	18	25	4	34	5	0	0	0	1	10	1	4	6	25	2	11	33	2	15	19	0	18	14	20	105	146	1	14	4	2	22	2	1	29	24	7	3	142	3	48	26	4	24	23	6	3	75	0	89
augustus_masked-scf300000870603.0-processed-gene-16.44-mRNA-1	57	78	21	96	47	4	2	0	2	13	30	17	13	87	16	43	56	11	47	62	17	28	36	44	165	299	0	15	15	7	43	3	4	76	69	18	23	319	33	190	72	5	69	148	44	78	302	12	157
augustus_masked-scf300000870603.0-processed-gene-17.140-mRNA-1	0	0	0	3	2	0	0	0	0	0	0	0	0	1	0	3	0	0	0	1	0	0	0	0	5	6	0	0	3	0	2	0	0	0	7	0	0	3	0	7	0	0	0	0	2	1	8	0	2
augustus_masked-scf300000870603.0-processed-gene-17.96-mRNA-1	9	12	2	16	5	0	4	1	0	6	1	0	0	3	2	2	7	2	3	1	2	3	2	0	6	10	0	1	1	2	4	0	0	8	2	0	1	15	0	12	5	6	5	12	2	5	24	0	5
augustus_masked-scf300000870603.0-processed-gene-18.181-mRNA-1	10	7	0	26	6	0	3	2	0	2	4	0	2	17	0	3	23	1	2	6	1	0	0	4	22	58	1	4	4	1	7	0	2	2	2	0	0	92	4	40	8	2	4	31	4	13	39	2	22
augustus_masked-scf300000870603.0-processed-gene-18.186-mRNA-1	6	11	0	0	0	0	0	2	0	1	2	0	2	3	0	0	3	0	1	15	0	0	0	8	9	34	0	0	2	0	0	0	0	10	2	0	3	22	0	14	8	0	5	14	0	2	41	0	3
augustus_masked-scf300000870603.0-processed-gene-18.217-mRNA-1	4	2	2	4	1	0	0	2	0	0	1	6	0	3	0	1	3	4	1	3	4	2	2	4	4	7	0	1	1	0	3	1	1	7	5	1	0	10	0	4	2	2	3	3	12	3	10	3	14
augustus_masked-scf300000870603.0-processed-gene-18.229-mRNA-1	26	41	11	64	19	4	4	4	2	14	8	11	4	65	13	2	15	0	8	11	2	2	8	1	35	132	0	6	5	2	44	2	2	34	14	9	6	152	10	24	15	6	22	74	20	10	111	2	58
augustus_masked-scf300000870603.0-processed-gene-18.230-mRNA-1	47	75	7	73	29	1	3	10	0	20	21	13	2	60	6	18	20	0	39	22	3	9	48	11	112	262	2	10	18	0	42	9	0	52	65	2	10	282	3	106	52	0	47	104	20	56	177	10	122
augustus_masked-scf300000870603.0-processed-gene-18.238-mRNA-1	0	0	0	12	3	0	0	0	0	0	0	5	0	2	0	0	0	3	5	1	1	0	0	1	0	0	0	0	0	0	0	0	0	0	0	0	0	2	0	2	0	0	0	1	4	0	0	0	2
augustus_masked-scf300000870603.0-processed-gene-18.256-mRNA-1	30	45	2	77	49	2	6	2	0	13	23	4	4	42	3	16	48	2	37	19	1	20	33	1	67	94	0	14	15	1	44	5	0	52	31	17	22	239	2	55	40	6	43	111	17	31	187	8	80
augustus_masked-scf300000870603.0-processed-gene-2.72-mRNA-1	49	126	2	58	20	1	3	3	4	9	28	7	4	78	15	32	21	8	22	18	0	14	25	10	56	133	0	19	6	1	53	4	4	72	30	30	8	120	4	69	28	7	20	67	3	28	108	17	61
augustus_masked-scf300000870603.0-processed-gene-2.74-mRNA-1	2	9	0	7	1	1	0	0	0	4	5	0	0	6	1	2	3	0	6	2	0	0	2	0	11	40	0	4	3	0	10	0	0	12	2	0	0	36	0	2	3	0	5	0	0	6	23	0	6
augustus_masked-scf300000870603.0-processed-gene-2.89-mRNA-1	14	36	2	16	10	1	2	1	2	6	2	4	4	28	1	4	5	2	14	1	0	7	2	3	56	70	1	6	4	0	4	2	3	27	21	2	4	83	0	47	28	2	23	38	2	10	80	2	46
augustus_masked-scf300000870603.0-processed-gene-2.94-mRNA-1	3	2	0	10	0	0	0	0	0	0	1	0	2	5	2	0	1	4	8	1	1	3	8	3	3	22	0	2	2	2	12	0	1	6	2	4	0	51	0	23	7	0	0	13	10	6	17	0	3
augustus_masked-scf300000870603.0-processed-gene-3.21-mRNA-1	30	57	4	38	15	0	1	2	0	5	4	2	10	97	10	18	26	5	8	26	0	8	15	21	22	78	0	5	0	0	4	2	3	24	14	6	0	2	0	0	0	0	0	4	5	2	28	0	2
augustus_masked-scf300000870603.0-processed-gene-3.26-mRNA-1	7	3	1	10	13	2	0	1	0	2	5	2	4	6	0	4	8	2	2	5	0	0	2	4	6	19	0	2	1	1	2	0	0	2	2	2	1	44	2	14	7	0	11	19	9	4	12	1	6
augustus_masked-scf300000870603.0-processed-gene-3.35-mRNA-1	0	2	0	120	42	7	31	32	6	1	0	0	0	0	1	39	59	2	109	51	1	0	1	0	4	7	0	20	12	0	148	15	6	2	0	2	2	14	1	50	2	2	3	3	10	1	3	0	8
augustus_masked-scf300000870603.0-processed-gene-3.9-mRNA-1	0	4	0	6	0	0	0	0	0	1	0	5	1	3	0	0	2	2	0	0	1	1	1	0	4	6	0	0	0	0	1	0	0	1	3	0	3	3	1	0	0	0	0	2	0	1	0	0	1
augustus_masked-scf300000870603.0-processed-gene-4.33-mRNA-1	205	284	16	296	121	11	4	17	4	12	32	36	18	147	18	453	698	76	481	629	41	420	364	260	220	323	1	16	19	3	71	11	3	63	65	23	25	301	16	181	64	1	64	122	27	26	208	15	176
augustus_masked-scf300000870603.0-processed-gene-4.34-mRNA-1	14	16	1	47	11	1	0	2	0	5	4	3	3	9	6	13	15	1	13	32	5	12	9	3	30	54	0	4	2	0	12	0	2	13	15	9	3	72	11	23	14	2	7	40	3	7	30	1	23
augustus_masked-scf300000870603.0-processed-gene-4.4-mRNA-1	4	6	0	10	3	0	0	0	0	0	0	0	0	0	0	0	2	1	0	2	0	2	0	0	10	10	0	0	0	0	2	2	1	7	13	3	4	24	0	2	2	2	1	7	0	3	10	0	12
augustus_masked-scf300000870603.0-processed-gene-5.100-mRNA-1	0	0	0	1	0	0	0	0	0	0	0	0	0	1	1	0	0	0	1	0	1	0	0	0	0	5	0	1	0	2	0	1	0	0	1	0	0	0	0	0	0	0	0	0	0	0	1	0	0
augustus_masked-scf300000870603.0-processed-gene-6.101-mRNA-1	354	500	31	531	211	46	38	43	12	56	94	96	49	361	40	258	368	49	247	380	80	180	198	134	443	912	7	35	38	4	207	14	18	119	160	73	60	1200	38	392	146	9	97	308	48	64	700	14	438
augustus_masked-scf300000870603.0-processed-gene-6.105-mRNA-1	25	6	0	19	14	0	1	1	0	0	6	1	4	12	0	26	50	14	24	38	1	26	20	26	16	27	0	0	0	0	12	0	0	6	8	3	0	19	2	19	4	0	7	22	15	1	27	2	28
augustus_masked-scf300000870603.0-processed-gene-6.72-mRNA-1	61	54	3	128	51	3	11	8	0	6	28	8	6	43	0	45	127	2	104	50	8	22	40	23	52	83	0	5	8	1	18	0	1	26	16	2	8	49	0	69	34	2	38	126	35	36	179	3	47
augustus_masked-scf300000870603.0-processed-gene-6.76-mRNA-1	62	98	23	80	35	12	14	10	7	18	22	16	27	56	9	23	61	36	46	28	2	14	28	7	124	159	4	8	7	4	61	13	15	108	58	39	14	180	28	69	91	11	45	105	18	56	296	15	140
augustus_masked-scf300000870603.0-processed-gene-6.96-mRNA-1	49	55	10	75	21	6	6	7	5	8	15	18	7	59	9	11	29	20	16	42	1	2	22	3	117	225	4	9	11	2	54	10	4	82	56	3	7	396	4	139	86	12	30	73	54	37	180	8	116
augustus_masked-scf300000870603.0-processed-gene-8.90-mRNA-1	34	99	10	142	38	7	10	16	4	19	24	13	19	112	17	47	77	7	30	57	15	30	42	16	134	314	1	20	13	1	78	6	4	54	61	18	19	369	6	162	80	3	73	194	43	52	308	8	194
augustus_masked-scf300000870603.0-processed-gene-9.0-mRNA-1	2	6	0	10	8	0	2	4	0	12	4	7	0	18	2	6	10	0	10	5	3	10	0	19	22	36	0	4	2	0	24	2	4	8	8	0	0	80	8	28	20	4	15	16	14	1	22	8	23
augustus_masked-scf300000870603.0-processed-gene-9.1-mRNA-1	142	151	308	569	118	530	52	60	92	77	74	456	90	164	155	278	313	785	468	391	241	285	288	923	234	321	117	70	53	339	157	28	190	180	90	453	94	466	172	351	268	257	235	534	1198	258	463	297	269
augustus_masked-scf300000870603.0-processed-gene-9.12-mRNA-1	2302	2790	469	4319	1504	282	375	357	125	861	1164	1000	674	4032	545	1262	2086	569	2252	2148	416	937	1261	1411	6069	11510	278	1005	720	403	2980	419	386	3733	3273	1101	878	17855	888	6827	3356	401	2650	5897	2131	2764	13983	986	4911
augustus_masked-scf300000870603.0-processed-gene-9.15-mRNA-1	56	54	10	75	26	6	3	12	4	18	28	49	22	50	12	44	99	28	67	98	56	56	40	125	39	46	5	9	15	8	32	4	3	35	15	40	15	135	26	89	41	20	24	99	60	47	78	25	64
augustus_masked-scf300000870603.0-processed-gene-9.16-mRNA-1	1173	1402	332	2692	1085	253	305	328	73	580	772	934	384	2258	445	835	1346	456	1418	1539	736	637	829	730	3581	5216	183	777	809	360	2523	413	442	2078	1087	657	761	8978	917	5433	3100	399	2388	4386	1836	1890	5172	650	3251
augustus_masked-scf300000870603.0-processed-gene-9.17-mRNA-1	406	376	112	1046	344	184	115	109	59	190	228	557	170	583	156	225	539	336	502	496	317	251	313	442	628	807	89	158	200	262	474	84	149	482	161	432	196	1725	488	1273	850	267	589	1444	945	542	1333	340	763
augustus_masked-scf300000870603.0-processed-gene-9.40-mRNA-1	1569	1742	616	3777	1187	361	352	465	212	740	907	1797	503	1581	504	1710	2600	1161	3027	3004	1507	1275	1906	2826	2392	3168	326	496	536	505	1466	243	367	1656	1097	1390	420	4129	657	4796	2782	654	2048	4818	2270	1886	5244	832	2295
augustus_masked-scf300000870603.0-processed-gene-9.46-mRNA-1	817	849	196	1450	537	97	188	197	84	400	528	689	328	1005	249	665	1046	596	1148	1229	479	558	800	712	1484	2195	161	288	330	244	995	150	244	1127	760	611	306	3494	385	2541	1265	238	1097	2106	921	892	3155	348	1456
augustus_masked-scf300000870603.1-processed-gene-0.101-mRNA-1	78	82	2	178	81	4	5	8	8	14	29	20	16	165	24	37	54	20	43	90	2	44	35	42	162	365	0	38	26	4	128	20	3	112	88	16	23	380	22	192	81	8	90	131	15	50	341	15	151
augustus_masked-scf300000870603.1-processed-gene-0.109-mRNA-1	14	44	0	66	25	1	2	8	0	6	15	10	2	20	6	51	46	10	29	28	2	10	17	13	102	182	0	18	9	4	20	2	0	48	29	18	11	160	3	69	15	4	27	62	9	20	132	4	122
augustus_masked-scf300000870603.1-processed-gene-0.133-mRNA-1	8	15	2	28	7	4	0	1	0	5	5	1	6	35	1	9	9	1	6	10	2	4	6	2	26	72	2	4	0	0	16	2	0	20	18	9	0	69	5	30	13	3	7	24	10	6	63	2	28
augustus_masked-scf300000870605.0-processed-gene-0.163-mRNA-1	254	469	36	355	122	11	14	15	71	29	40	76	18	26	27	240	237	78	184	236	70	231	160	181	89	117	8	10	11	6	18	5	40	32	30	31	6	92	21	54	35	18	46	70	61	33	63	11	103
augustus_masked-scf300000870605.0-processed-gene-0.167-mRNA-1	136	211	53	358	133	39	11	27	6	20	52	62	20	169	38	90	113	149	114	154	12	94	71	200	176	292	10	20	16	17	61	12	10	79	72	33	11	326	23	185	125	21	56	212	118	51	199	13	203
augustus_masked-scf300000870605.0-processed-gene-0.192-mRNA-1	99	139	7	87	29	8	10	18	0	30	37	18	10	168	24	13	42	3	69	38	5	20	8	9	45	68	0	7	3	2	27	0	3	32	5	5	0	3	0	0	0	0	0	2	0	2	2	0	6
augustus_masked-scf300000870605.0-processed-gene-0.209-mRNA-1	49	31	2	63	8	2	5	5	0	10	11	15	7	35	3	22	17	0	28	7	4	6	3	18	63	101	0	6	2	0	14	10	2	22	42	8	8	273	2	63	32	9	21	89	2	16	186	0	56
augustus_masked-scf300000870605.0-processed-gene-0.211-mRNA-1	15	36	1	65	23	0	1	6	3	12	2	9	3	4	5	21	36	7	11	11	3	14	1	7	28	22	0	0	2	0	2	0	0	6	9	2	0	29	1	10	9	4	6	18	14	4	38	2	12
augustus_masked-scf300000870605.0-processed-gene-0.212-mRNA-1	55	227	7	171	67	4	11	3	4	15	47	9	22	120	16	307	287	39	276	279	34	168	195	230	188	319	4	11	16	2	69	9	7	61	78	9	13	243	3	125	68	8	62	113	24	22	195	7	185
augustus_masked-scf300000870605.0-processed-gene-0.226-mRNA-1	28	71	5	82	64	1	4	3	0	4	20	15	5	57	2	9	26	4	7	3	0	15	19	17	99	203	1	5	5	1	27	5	2	54	88	7	2	199	2	54	23	2	21	100	15	26	144	1	94
augustus_masked-scf300000870605.0-processed-gene-0.248-mRNA-1	7	15	2	22	3	3	7	3	2	2	2	2	1	11	0	5	11	1	2	12	0	5	10	9	32	54	1	1	1	0	6	2	0	2	9	2	1	35	0	12	8	2	10	15	4	6	25	0	31
augustus_masked-scf300000870606.0-processed-gene-0.5-mRNA-1	0	0	1	3	0	0	0	0	0	0	0	1	1	5	0	0	1	0	1	0	0	0	2	0	1	5	0	0	2	0	2	0	0	0	2	1	3	4	0	1	2	0	2	0	0	1	1	0	2
augustus_masked-scf300000870607.0-processed-gene-0.102-mRNA-1	0	0	0	1	0	0	0	0	0	0	0	0	1	1	0	0	0	2	0	2	1	0	1	0	4	0	0	0	0	0	2	0	0	0	0	0	0	2	0	2	2	0	1	1	0	0	4	0	4
augustus_masked-scf300000870607.0-processed-gene-0.67-mRNA-1	2	2	0	2	2	0	0	0	0	0	0	0	0	2	0	0	0	0	1	2	0	0	0	0	12	11	0	2	0	0	3	0	0	2	3	0	3	20	2	7	0	0	3	1	2	5	4	0	8
augustus_masked-scf300000870607.0-processed-gene-0.79-mRNA-1	3	0	0	1	2	0	0	0	0	0	0	1	0	2	0	0	0	2	1	1	0	0	4	0	6	12	0	0	0	0	0	0	0	5	3	0	4	12	0	2	0	2	3	1	3	0	9	4	2
augustus_masked-scf300000870607.0-processed-gene-1.102-mRNA-1	2	8	0	2	11	1	0	2	0	6	4	3	4	6	0	16	7	1	26	14	0	7	1	0	19	19	1	6	2	0	16	0	1	13	2	0	7	22	0	13	7	1	12	37	0	4	34	0	21
augustus_masked-scf300000870607.0-processed-gene-1.111-mRNA-1	23	26	4	40	5	0	0	1	0	0	2	4	1	2	2	2	3	0	6	2	1	3	3	5	16	26	0	7	4	0	2	0	0	15	6	6	0	26	0	11	6	0	4	20	1	7	47	0	19
augustus_masked-scf300000870607.0-processed-gene-1.94-mRNA-1	45	31	0	94	21	0	4	13	4	8	21	8	5	59	8	6	15	20	17	26	0	4	17	17	90	181	0	20	8	2	70	10	6	38	49	5	8	258	32	156	69	0	84	154	17	49	124	7	86
augustus_masked-scf300000870611.0-processed-gene-0.25-mRNA-1	317	357	1	253	88	11	39	14	2	53	69	16	57	533	23	50	91	5	92	43	16	58	60	30	202	463	2	20	25	5	118	20	14	291	228	30	30	413	2	160	138	4	152	322	136	149	830	38	317
augustus_masked-scf300000870611.0-processed-gene-0.36-mRNA-1	37	38	6	78	21	5	5	12	1	10	15	8	8	47	5	41	44	7	44	54	13	30	25	32	53	79	5	5	6	3	30	6	2	23	11	22	6	84	3	86	29	5	35	96	30	33	140	12	47
augustus_masked-scf300000870611.0-processed-gene-0.52-mRNA-1	383	483	166	1296	429	212	68	100	105	119	199	550	191	697	197	338	552	228	525	783	245	231	235	362	982	1391	108	251	290	282	885	124	234	731	458	527	285	2360	397	1261	677	208	601	1623	989	500	1504	290	986
augustus_masked-scf300000870613.1-processed-gene-0.109-mRNA-1	2	0	0	5	1	0	0	0	1	0	0	0	0	0	0	0	2	0	4	0	4	0	0	0	1	4	0	1	0	0	0	0	0	0	0	0	0	5	0	4	0	0	0	0	5	1	6	0	3
augustus_masked-scf300000870613.1-processed-gene-0.35-mRNA-1	12	34	3	30	8	7	1	3	2	6	3	10	5	30	2	11	20	4	27	19	4	7	11	8	53	74	3	9	2	1	24	2	2	10	18	8	5	91	7	40	25	1	17	39	10	33	68	3	44
augustus_masked-scf300000870613.1-processed-gene-0.55-mRNA-1	17	20	2	29	11	2	4	1	3	11	9	2	1	24	1	3	14	1	10	4	5	9	4	3	59	76	0	0	7	1	12	1	0	29	11	6	7	67	0	38	22	3	18	55	16	9	82	9	47
augustus_masked-scf300000870613.1-processed-gene-0.58-mRNA-1	0	2	0	1	0	0	0	0	0	0	3	1	1	2	1	1	0	2	5	0	1	0	1	1	0	0	0	0	0	0	2	0	0	0	0	2	0	5	0	0	0	0	0	2	0	2	7	0	1
augustus_masked-scf300000870613.1-processed-gene-0.66-mRNA-1	42	44	2	84	29	0	3	3	1	13	8	15	5	22	11	10	25	15	17	15	3	3	14	40	30	64	2	2	6	4	12	1	0	27	7	11	12	69	11	31	22	3	21	39	25	23	65	4	43
augustus_masked-scf300000870613.1-processed-gene-0.80-mRNA-1	19	33	0	23	5	0	0	1	2	3	7	1	2	23	0	2	9	0	15	7	2	2	1	2	30	47	0	1	1	0	5	1	0	8	11	0	5	67	1	19	8	0	7	19	7	6	50	1	24
augustus_masked-scf300000870613.1-processed-gene-0.91-mRNA-1	7	1	0	2	4	0	0	0	0	0	2	2	0	1	0	0	5	2	0	5	0	0	0	2	4	3	0	0	1	0	0	0	0	1	0	0	0	20	4	4	2	0	0	9	14	2	3	0	4
augustus_masked-scf300000870613.1-processed-gene-0.93-mRNA-1	41	40	0	43	16	0	3	7	0	10	7	16	1	58	3	4	19	4	7	17	0	3	13	2	19	23	0	1	5	0	10	1	0	31	3	3	1	26	0	4	5	0	5	12	0	5	17	0	19
augustus_masked-scf300000870614.0-processed-gene-0.1-mRNA-1	0	0	1	0	0	0	0	0	0	0	1	1	0	0	0	0	0	0	0	2	0	0	0	0	1	5	0	1	0	0	1	0	0	2	0	0	0	4	0	0	0	0	0	0	0	0	5	0	0
augustus_masked-scf300000870619.0-processed-gene-0.36-mRNA-1	19	16	0	27	13	2	2	3	2	2	5	16	5	22	2	9	13	1	4	16	1	2	2	3	48	58	2	5	7	6	28	2	3	17	9	8	3	86	14	36	22	6	16	31	37	6	27	2	32
augustus_masked-scf300000870619.0-processed-gene-0.43-mRNA-1	13	6	3	41	17	0	0	0	0	1	5	1	0	12	2	0	18	2	10	8	1	0	7	21	21	71	1	4	0	0	13	2	2	15	13	0	0	65	2	39	16	2	13	34	14	4	67	15	37
augustus_masked-scf300000870619.0-processed-gene-0.45-mRNA-1	1	3	0	1	1	0	0	0	0	0	1	0	2	5	1	3	0	0	1	0	0	0	5	3	3	6	0	0	1	0	2	0	0	3	0	1	3	16	0	5	4	1	6	14	0	8	35	0	12
augustus_masked-scf300000870619.0-processed-gene-0.51-mRNA-1	68	23	2	53	10	0	2	2	0	1	3	4	4	49	4	3	19	0	20	9	3	12	6	1	88	142	4	10	4	0	40	2	0	52	72	4	2	122	2	38	17	0	22	137	4	39	328	24	94
augustus_masked-scf300000870619.1-processed-gene-0.1-mRNA-1	1	5	0	12	2	0	0	0	0	0	4	2	0	9	0	0	0	0	2	6	0	0	7	1	15	11	0	0	2	0	8	2	0	4	3	1	0	7	0	12	8	2	14	8	0	5	20	0	8
augustus_masked-scf300000870619.2-processed-gene-0.21-mRNA-1	2	5	0	11	1	0	1	1	0	0	2	0	0	6	0	2	4	0	0	2	0	1	0	0	18	22	0	0	1	0	9	0	0	2	2	0	0	26	1	18	6	0	1	2	2	2	19	0	13
augustus_masked-scf300000870619.2-processed-gene-1.102-mRNA-1	6	10	0	4	0	2	0	0	0	0	3	4	2	10	6	0	8	2	0	4	0	2	3	7	20	14	0	2	1	0	6	0	2	7	13	4	2	20	2	19	10	7	5	12	5	11	3	1	5
augustus_masked-scf300000870619.2-processed-gene-1.116-mRNA-1	3	12	3	20	10	0	0	6	0	2	2	0	0	24	3	5	6	13	10	5	2	8	3	30	40	107	0	5	6	0	18	0	0	17	23	0	4	113	0	16	9	2	9	33	6	13	83	4	46
augustus_masked-scf300000870619.2-processed-gene-2.100-mRNA-1	4	1	2	5	6	0	4	0	0	2	2	2	3	3	2	0	7	1	1	2	0	0	1	1	7	0	0	0	0	0	0	0	0	6	4	0	0	8	0	2	0	0	4	2	5	0	0	0	4
augustus_masked-scf300000870619.2-processed-gene-2.105-mRNA-1	71	58	6	103	24	7	8	3	4	13	10	24	4	52	7	20	40	13	27	28	4	34	39	43	76	134	0	6	6	1	39	7	3	29	31	24	13	195	11	28	22	10	29	68	29	16	155	10	95
augustus_masked-scf300000870619.2-processed-gene-2.117-mRNA-1	2287	3394	1410	8455	2374	1414	814	949	716	1516	1727	4581	1300	4058	1570	3552	5327	4135	6164	6413	3523	3339	3948	5768	5574	7046	978	1249	1203	1874	3447	646	1180	3610	1758	4749	967	6915	2056	8180	4799	1648	4055	9499	6316	3986	9324	2100	5067
augustus_masked-scf300000870619.2-processed-gene-2.119-mRNA-1	21	65	5	62	16	10	8	7	5	12	16	22	14	72	9	24	28	8	29	47	15	12	38	29	102	159	5	10	12	6	74	6	3	64	64	12	10	251	13	98	72	13	43	121	23	28	170	15	94
augustus_masked-scf300000870619.2-processed-gene-2.131-mRNA-1	0	0	0	7	0	0	1	0	0	0	0	0	0	0	2	0	1	1	0	0	0	0	1	2	0	0	0	0	0	0	3	0	0	0	0	0	0	0	0	2	0	0	0	2	0	0	0	0	0
augustus_masked-scf300000870619.2-processed-gene-2.139-mRNA-1	802	1131	859	2887	792	776	271	357	298	458	558	1568	410	1353	569	1194	1606	2295	1868	2285	1735	954	1332	3014	1868	2440	574	403	467	873	1179	249	647	1317	581	1604	395	2389	603	2614	1721	682	1348	2872	2596	1324	2500	741	1768
augustus_masked-scf300000870619.2-processed-gene-3.0-mRNA-1	308	344	66	693	224	63	72	147	67	137	167	224	111	335	129	156	381	124	400	415	135	164	178	119	431	731	32	102	100	109	248	45	22	319	179	304	96	1083	180	736	389	102	262	913	352	351	997	119	438
augustus_masked-scf300000870619.2-processed-gene-3.10-mRNA-1	259	432	143	759	222	46	82	102	30	125	168	259	91	453	63	259	460	93	449	536	189	147	252	392	758	1159	62	135	134	115	439	51	60	462	285	159	110	1498	117	967	591	87	357	953	272	370	1368	187	761
augustus_masked-scf300000870619.2-processed-gene-3.23-mRNA-1	973	1163	330	3732	1144	365	387	402	210	750	998	1724	518	2719	460	1847	2332	2399	2729	2770	1402	1455	1964	2888	4035	6539	318	1104	924	523	3490	520	627	2468	1411	1485	989	10947	1345	7616	3990	727	3153	7217	3864	2326	7473	1149	3897
augustus_masked-scf300000870619.2-processed-gene-3.48-mRNA-1	23	29	16	92	48	0	8	7	0	20	16	6	7	87	12	15	39	12	45	14	5	12	26	28	139	187	4	32	34	2	88	13	5	74	63	17	28	377	6	202	123	6	80	145	41	47	159	12	123
augustus_masked-scf300000870619.2-processed-gene-3.6-mRNA-1	2821	2988	779	6623	2242	711	391	593	263	895	1087	2168	615	2590	677	3340	4463	2024	4458	5137	1807	2903	3004	4236	3698	5079	311	682	658	600	2102	366	470	2034	1198	1438	629	6785	944	4964	3018	599	2306	5921	2711	2337	6112	869	3664
augustus_masked-scf300000870619.2-processed-gene-4.32-mRNA-1	2864	3291	1874	10771	2904	1981	1276	1646	1302	2544	2643	10965	2241	5454	2423	6046	8501	11882	12221	12631	11221	6094	8601	21619	5067	6486	1335	1649	2031	3966	4662	888	2446	4571	2037	7662	1481	9069	3840	14186	8844	3102	7162	16985	13375	5542	11086	3951	5364
augustus_masked-scf300000870619.2-processed-gene-4.34-mRNA-1	2528	2937	1036	6494	2170	1349	741	948	519	1669	2062	4369	1313	4347	1349	2578	4552	4020	4439	4262	2342	2404	3450	5686	3791	5403	546	935	1166	1339	3046	456	771	3597	1416	3710	1055	5620	1576	7128	4563	1374	3695	9186	6043	3718	7907	1819	4149
augustus_masked-scf300000870619.2-processed-gene-4.46-mRNA-1	10	21	5	34	12	1	4	0	2	10	5	4	1	26	2	7	7	3	10	11	0	5	7	4	38	48	1	7	3	0	17	3	3	21	6	0	1	78	4	39	38	5	26	40	9	20	119	5	40
augustus_masked-scf300000870619.2-processed-gene-4.52-mRNA-1	402	450	74	1354	409	108	115	204	55	238	299	325	180	690	152	441	685	263	734	893	293	307	401	410	1245	1451	70	283	283	237	1033	163	161	560	317	230	283	2633	396	2210	1215	297	855	2519	1130	621	1943	283	1111
augustus_masked-scf300000870619.2-processed-gene-4.55-mRNA-1	88	96	8	256	106	27	17	47	18	53	73	146	63	120	33	80	231	83	133	143	140	129	120	31	120	166	5	21	29	8	62	11	14	106	49	100	23	267	56	233	127	35	125	299	127	113	301	69	127
augustus_masked-scf300000870619.2-processed-gene-4.66-mRNA-1	290	386	167	954	241	303	136	148	62	225	261	751	213	593	155	547	779	352	790	1050	500	353	438	780	753	1105	118	228	264	189	699	121	293	570	377	442	257	2015	288	1885	1089	223	877	2106	1388	663	1966	377	795
augustus_masked-scf300000870619.2-processed-gene-4.67-mRNA-1	9	4	2	26	10	3	1	2	4	12	4	15	11	11	1	4	14	3	12	14	0	2	8	2	22	17	1	7	3	4	8	2	7	9	8	9	5	43	2	44	25	1	20	32	19	9	34	3	17
augustus_masked-scf300000870622.0-processed-gene-0.1-mRNA-1	4	9	0	4	4	1	0	0	0	0	2	2	1	5	0	2	2	1	2	0	2	0	5	3	11	11	0	2	2	0	2	0	1	4	4	3	0	16	0	5	2	0	0	1	6	0	9	0	12
augustus_masked-scf300000870624.0-processed-gene-0.15-mRNA-1	0	0	0	0	0	0	0	0	0	0	0	0	0	0	0	0	0	0	0	0	0	0	0	0	0	0	0	0	0	1	0	0	0	0	0	0	0	0	0	0	0	0	0	0	0	0	0	1	0
augustus_masked-scf300000870626.0-processed-gene-0.13-mRNA-1	21	19	7	19	0	2	5	2	0	5	6	2	5	31	8	9	9	0	23	11	0	6	22	2	101	205	2	15	10	0	44	8	2	71	57	15	15	124	10	80	34	6	55	116	70	77	243	34	107
augustus_masked-scf300000870626.0-processed-gene-0.14-mRNA-1	0	1	0	1	4	0	0	0	0	0	0	0	0	3	1	1	1	0	0	1	0	2	0	0	1	5	0	0	0	0	1	0	0	2	0	0	0	6	0	1	2	0	5	0	2	2	1	0	0
augustus_masked-scf300000870626.0-processed-gene-0.15-mRNA-1	8	10	0	3	5	0	0	0	0	0	0	0	2	6	2	2	2	1	5	7	0	2	2	1	12	28	0	1	2	2	9	0	2	10	7	0	6	61	2	14	5	0	9	6	0	1	38	0	22
augustus_masked-scf300000870629.0-processed-gene-0.25-mRNA-1	3	0	1	0	1	0	0	0	0	1	0	0	0	0	0	0	6	2	0	0	0	0	0	0	1	0	0	1	1	0	0	0	1	0	2	0	0	1	0	0	0	0	0	0	0	0	0	0	1
augustus_masked-scf300000870629.0-processed-gene-0.30-mRNA-1	69	116	11	150	79	6	17	13	1	32	32	49	17	118	8	44	88	43	43	63	10	41	38	59	147	180	12	24	13	6	75	11	4	102	56	27	25	320	22	168	97	17	95	193	60	82	369	28	150
augustus_masked-scf300000870629.0-processed-gene-0.38-mRNA-1	102	139	23	251	76	14	26	48	10	39	78	46	37	107	25	39	106	17	69	113	26	33	59	82	181	256	6	22	25	9	92	14	5	138	114	36	33	435	51	223	182	13	175	277	86	114	689	43	123
augustus_masked-scf300000870629.0-processed-gene-1.25-mRNA-1	191	166	41	446	127	48	48	58	19	100	154	126	46	142	50	111	144	51	210	167	33	71	93	113	193	258	13	55	58	36	152	24	29	207	86	76	53	280	78	415	307	60	204	431	167	176	408	71	224
augustus_masked-scf300000870629.0-processed-gene-2.10-mRNA-1	0	0	0	5	0	0	0	0	0	0	1	0	0	2	0	0	0	1	0	0	1	0	0	1	5	1	0	0	0	0	5	1	0	2	1	0	0	2	0	1	0	0	0	0	0	0	9	0	4
augustus_masked-scf300000870629.0-processed-gene-2.12-mRNA-1	9	3	0	8	3	0	0	3	0	3	2	0	0	7	0	4	12	0	4	5	0	0	2	0	7	24	0	3	0	0	2	4	0	14	0	0	2	16	0	11	14	0	0	10	2	8	14	0	9
augustus_masked-scf300000870629.0-processed-gene-2.27-mRNA-1	8	13	2	27	20	0	6	1	1	3	14	4	9	24	2	10	16	8	38	17	0	11	12	16	40	74	0	6	5	0	20	7	2	32	15	2	8	158	7	54	22	5	22	41	14	18	112	2	50
augustus_masked-scf300000870629.0-processed-gene-2.37-mRNA-1	0	0	0	0	0	0	0	0	0	0	0	0	0	2	0	0	0	0	0	0	0	3	0	0	3	3	0	2	0	0	0	0	0	0	0	0	0	11	2	0	1	0	0	0	0	0	4	0	0
augustus_masked-scf300000870629.0-processed-gene-2.41-mRNA-1	0	0	0	1	0	0	1	7	1	0	0	0	0	1	0	0	3	0	0	0	0	3	1	0	0	0	0	2	0	0	1	0	0	2	1	0	0	1	0	3	8	0	3	6	2	0	2	1	2
augustus_masked-scf300000870629.0-processed-gene-3.105-mRNA-1	17	30	2	50	16	2	0	12	0	6	13	13	0	49	2	11	42	1	21	24	0	0	12	1	53	176	0	5	10	0	26	4	0	44	27	9	6	170	1	42	48	6	31	69	5	15	124	2	84
augustus_masked-scf300000870629.0-processed-gene-3.122-mRNA-1	5	9	0	24	6	0	2	0	0	6	7	0	2	12	0	5	17	4	2	9	0	4	8	3	11	29	0	3	0	0	7	0	1	11	8	0	1	48	0	39	11	1	17	48	9	4	55	3	12
augustus_masked-scf300000870629.0-processed-gene-3.70-mRNA-1	12	20	3	37	10	0	0	1	0	3	11	7	12	27	0	12	25	3	12	28	9	9	0	3	41	47	0	6	9	0	34	0	2	28	25	14	7	84	8	41	29	8	25	46	5	22	59	0	73
augustus_masked-scf300000870629.0-processed-gene-3.77-mRNA-1	215	287	106	788	242	157	85	106	45	192	211	449	159	358	143	162	369	227	364	415	240	217	285	738	556	790	56	122	164	97	443	70	150	376	144	354	207	1491	389	1181	649	197	625	1628	819	618	1515	416	621
augustus_masked-scf300000870629.0-processed-gene-3.87-mRNA-1	57	61	8	59	28	2	3	8	4	10	14	15	4	103	10	24	39	0	22	36	0	28	26	37	64	99	2	11	10	0	44	8	0	54	20	25	15	186	12	82	22	6	24	66	4	31	137	0	78
augustus_masked-scf300000870629.0-processed-gene-3.92-mRNA-1	27	43	7	83	25	6	5	2	3	16	15	11	17	22	5	32	43	18	53	57	2	27	39	27	54	60	2	11	12	4	24	4	4	32	24	19	7	75	9	87	48	7	39	98	30	50	132	19	53
augustus_masked-scf300000870629.0-processed-gene-4.13-mRNA-1	370	406	45	533	221	64	47	71	8	95	138	127	84	366	71	143	309	106	271	252	38	198	231	111	1010	1914	43	141	165	46	694	119	63	544	282	205	175	1760	196	1004	612	96	433	1006	376	483	1404	132	849
augustus_masked-scf300000870629.0-processed-gene-4.15-mRNA-1	0	0	2	0	0	0	0	0	0	0	0	0	0	0	0	0	0	0	2	0	0	1	0	0	0	2	0	0	0	0	0	0	0	0	0	0	0	0	0	1	0	0	0	0	0	1	0	0	0
augustus_masked-scf300000870629.0-processed-gene-4.22-mRNA-1	21	12	6	23	12	4	5	0	3	6	10	5	2	22	1	10	31	14	12	4	1	4	6	19	8	52	0	4	1	1	9	4	3	6	4	11	4	46	3	16	12	0	12	8	15	2	31	6	14
augustus_masked-scf300000870629.0-processed-gene-4.34-mRNA-1	237	273	23	351	133	31	44	38	12	80	92	74	48	411	56	81	149	9	156	112	9	49	124	96	477	844	13	81	59	9	240	20	20	239	161	52	37	1240	77	520	230	37	188	527	178	167	866	53	463
augustus_masked-scf300000870629.0-processed-gene-4.40-mRNA-1	113	132	51	319	80	13	28	37	11	53	83	80	45	123	30	80	219	163	130	168	79	63	82	70	205	287	15	22	46	30	112	15	14	161	76	56	40	383	29	423	239	36	178	580	128	139	474	42	205
augustus_masked-scf300000870629.0-processed-gene-4.43-mRNA-1	63	86	5	138	76	3	20	25	3	25	38	4	26	185	9	37	57	4	124	76	9	18	35	139	288	444	1	38	25	2	183	10	11	143	110	29	44	567	8	255	101	5	92	201	65	89	468	27	225
augustus_masked-scf300000870629.0-processed-gene-4.44-mRNA-1	60	65	0	166	49	6	11	21	4	44	60	46	46	161	6	33	59	13	68	85	2	22	62	11	161	245	0	21	21	8	106	17	8	167	33	34	31	525	16	263	173	18	111	335	78	136	510	27	130
augustus_masked-scf300000870629.0-processed-gene-4.51-mRNA-1	977	1207	374	2845	999	407	264	342	201	539	655	975	422	1360	419	905	1516	657	1851	1830	1096	815	1229	2165	1383	2131	135	296	420	238	1028	166	129	1263	654	997	329	2212	442	3143	1858	388	1437	3779	1890	1324	3337	322	1376
augustus_masked-scf300000870629.0-processed-gene-4.52-mRNA-1	143	147	28	330	100	31	44	47	26	69	82	128	38	266	70	120	202	46	184	132	40	47	118	83	227	358	10	49	45	46	182	27	22	156	67	78	62	630	46	441	165	52	188	425	308	134	372	58	202
augustus_masked-scf300000870629.0-processed-gene-5.79-mRNA-1	1	9	0	7	1	1	0	0	1	0	0	0	0	9	0	1	1	0	10	5	0	5	1	2	10	29	0	2	1	1	10	0	2	6	11	1	0	33	0	6	3	0	3	9	5	4	29	0	14
augustus_masked-scf300000870629.0-processed-gene-5.84-mRNA-1	11	12	5	27	9	1	6	8	0	7	4	7	4	6	3	9	7	2	11	13	15	4	4	0	13	21	0	2	4	0	12	3	1	10	6	12	3	40	6	28	15	3	17	36	8	13	48	6	7
augustus_masked-scf300000870629.0-processed-gene-5.85-mRNA-1	102	121	14	282	62	14	27	30	9	68	63	68	56	320	39	140	324	79	285	283	173	154	146	107	194	197	3	41	62	34	107	9	12	141	104	70	25	352	38	455	281	34	170	486	816	129	417	31	162
augustus_masked-scf300000870629.0-processed-gene-5.99-mRNA-1	7	16	2	42	15	0	1	3	1	8	4	1	2	41	1	8	9	3	6	7	3	10	4	12	35	71	0	4	0	2	23	2	3	20	25	17	6	98	2	45	20	1	15	33	24	16	97	10	46
augustus_masked-scf300000870629.0-processed-gene-6.114-mRNA-1	541	435	112	800	222	161	57	89	61	182	207	518	84	473	128	194	461	324	328	387	94	307	252	1004	631	1294	64	103	82	66	395	53	115	433	293	240	84	1833	183	748	425	191	389	890	498	320	1624	270	650
augustus_masked-scf300000870629.0-processed-gene-6.166-mRNA-1	160	146	25	255	89	20	29	28	12	43	75	105	37	145	42	94	138	74	156	151	67	89	95	153	211	406	10	52	35	20	134	18	26	154	89	96	52	580	74	267	150	28	121	358	177	142	601	50	232
augustus_masked-scf300000870630.0-processed-gene-0.2-mRNA-1	25	47	0	51	10	0	2	2	0	6	10	40	0	28	4	13	5	0	6	12	0	10	6	4	49	78	0	2	3	0	9	0	4	17	13	2	4	116	0	29	15	0	10	35	2	14	85	10	48
augustus_masked-scf300000870631.0-processed-gene-0.25-mRNA-1	0	0	0	0	0	0	0	0	0	0	0	0	0	0	0	2	0	0	0	1	0	0	0	0	1	0	0	0	0	0	0	0	0	3	0	0	0	2	0	1	0	0	0	0	0	1	0	0	0
augustus_masked-scf300000870631.0-processed-gene-0.27-mRNA-1	16	14	4	28	1	2	4	1	2	4	7	4	9	17	7	2	29	5	29	10	0	16	24	23	142	164	2	16	13	8	34	8	1	50	133	14	4	171	19	110	44	8	70	395	92	165	816	12	228
augustus_masked-scf300000870631.0-processed-gene-0.36-mRNA-1	1	0	1	2	0	0	0	0	0	0	0	1	0	2	0	5	0	0	1	2	0	0	1	2	0	7	0	0	0	0	3	0	1	1	0	3	0	2	1	0	1	0	0	4	0	0	0	2	5
augustus_masked-scf300000870631.0-processed-gene-0.46-mRNA-1	6	15	2	23	5	20	4	3	2	0	2	0	5	17	0	4	13	10	16	5	4	3	6	2	23	42	2	2	3	3	2	2	5	13	11	6	3	51	2	21	8	6	11	7	0	3	16	6	18
augustus_masked-scf300000870631.0-processed-gene-0.48-mRNA-1	11	8	0	2	0	0	0	0	0	1	4	0	7	18	9	4	11	0	5	16	2	15	5	8	19	63	1	8	0	2	8	0	0	11	4	0	8	65	2	30	6	0	9	25	12	16	46	0	29
augustus_masked-scf300000870631.0-processed-gene-1.120-mRNA-1	8	8	4	17	0	2	0	0	0	2	2	2	1	3	3	1	3	9	2	2	0	4	3	0	15	34	0	1	0	0	4	0	0	4	10	9	2	86	3	11	14	1	12	28	17	2	50	3	26
augustus_masked-scf300000870631.0-processed-gene-1.123-mRNA-1	10	4	0	16	14	0	0	0	0	5	6	2	2	2	0	6	13	2	9	5	0	6	4	3	51	74	0	3	2	0	4	0	0	25	18	0	0	51	0	18	8	0	12	2	6	21	110	3	37
augustus_masked-scf300000870631.0-processed-gene-1.126-mRNA-1	34	33	7	20	2	0	2	0	0	0	2	7	4	34	3	10	4	0	18	6	0	3	0	4	27	43	2	4	2	0	17	0	5	9	24	10	2	81	6	16	17	0	5	4	0	7	37	12	35
augustus_masked-scf300000870631.0-processed-gene-1.131-mRNA-1	6	2	0	11	5	0	0	0	2	0	2	4	4	1	1	2	8	16	0	11	0	3	1	3	6	15	0	2	1	0	3	0	0	10	2	0	0	23	0	15	6	2	7	12	6	2	17	3	8
augustus_masked-scf300000870631.0-processed-gene-1.90-mRNA-1	42	91	10	134	45	0	6	9	2	26	37	28	20	86	8	41	93	4	48	44	1	31	27	22	135	208	0	12	13	0	61	8	1	80	59	13	14	315	14	155	81	4	14	97	12	24	225	6	141
augustus_masked-scf300000870631.0-processed-gene-2.85-mRNA-1	15	3	0	18	9	1	0	0	0	1	4	1	0	9	0	2	5	0	0	3	1	3	4	0	10	29	0	1	4	0	6	0	2	5	2	2	0	23	0	13	7	0	10	11	2	9	47	3	24
augustus_masked-scf300000870631.0-processed-gene-2.87-mRNA-1	102	203	42	492	178	43	14	32	24	66	59	136	41	145	41	94	294	145	211	157	33	73	90	146	296	542	19	52	16	30	124	7	11	138	176	72	27	359	38	266	131	36	121	274	151	79	288	55	217
augustus_masked-scf300000870631.0-processed-gene-2.98-mRNA-1	25	70	12	109	74	2	10	21	10	12	9	19	13	46	11	30	49	21	56	37	4	32	17	19	148	235	2	18	9	5	63	12	4	60	34	35	22	223	19	105	67	18	36	124	44	22	84	7	137
augustus_masked-scf300000870631.0-processed-gene-3.17-mRNA-1	1	1	0	0	2	0	0	1	0	4	2	0	0	7	0	3	5	0	3	6	0	5	2	0	31	24	0	0	3	0	2	1	0	14	7	4	0	51	2	11	8	2	10	4	5	4	33	1	23
augustus_masked-scf300000870631.0-processed-gene-4.113-mRNA-1	18	19	2	25	11	0	0	0	0	6	2	4	1	4	1	4	11	21	13	17	2	1	6	140	89	50	0	1	0	0	6	0	0	4	4	9	0	58	0	22	10	6	13	17	55	8	25	0	21
augustus_masked-scf300000870631.0-processed-gene-4.125-mRNA-1	41	35	0	42	18	0	2	2	0	10	14	0	11	34	4	20	74	2	9	26	37	10	9	30	181	320	7	41	38	7	93	21	9	192	226	45	41	338	18	148	117	18	109	283	75	164	1229	58	285
augustus_masked-scf300000870631.0-processed-gene-4.136-mRNA-1	2	1	0	5	9	0	0	0	0	0	0	0	2	15	0	0	2	1	0	0	0	0	1	0	5	44	2	0	1	0	3	0	1	6	0	2	0	61	0	15	4	0	8	12	8	8	21	0	6
augustus_masked-scf300000870631.0-processed-gene-5.16-mRNA-1	33	25	5	74	52	4	2	9	4	13	16	8	9	35	2	3	29	2	16	8	0	11	2	8	47	76	0	8	14	4	33	5	2	40	15	5	12	125	0	60	41	4	35	67	17	21	80	6	70
augustus_masked-scf300000870631.0-processed-gene-5.22-mRNA-1	0	0	0	1	0	0	0	0	0	0	0	0	0	1	0	0	0	0	0	0	0	0	0	0	0	1	0	0	0	0	0	0	0	0	0	0	0	1	0	0	0	0	1	0	0	0	0	0	0
augustus_masked-scf300000870631.0-processed-gene-5.62-mRNA-1	57	68	15	104	35	6	20	8	8	23	40	34	33	99	4	25	50	3	31	53	1	23	23	38	167	273	14	23	23	8	90	12	4	92	78	24	26	470	5	194	108	10	47	116	67	56	171	9	190
augustus_masked-scf300000870631.0-processed-gene-5.69-mRNA-1	6	14	2	8	4	0	2	0	1	0	2	9	5	9	7	6	7	6	0	8	7	1	5	4	12	20	0	0	4	2	6	0	2	6	6	6	2	13	6	11	6	6	5	25	16	13	46	4	10
augustus_masked-scf300000870631.0-processed-gene-5.79-mRNA-1	0	0	0	0	0	0	0	0	0	0	1	0	0	0	0	0	0	0	1	1	0	0	0	0	0	5	0	0	0	0	0	0	0	0	0	0	0	3	0	1	0	0	0	1	0	0	3	0	0
augustus_masked-scf300000870635.0-processed-gene-0.15-mRNA-1	85	122	7	117	68	10	15	15	2	24	19	14	14	99	14	12	46	8	22	10	6	27	12	9	140	298	2	25	15	0	53	10	0	128	121	20	14	350	5	116	68	5	50	184	27	132	661	34	179
augustus_masked-scf300000870635.0-processed-gene-0.16-mRNA-1	3	17	1	35	19	7	9	2	1	2	2	8	5	10	9	15	48	19	24	19	24	43	21	29	40	83	0	6	4	7	36	6	2	10	9	16	19	91	44	79	45	18	41	151	55	38	70	5	60
augustus_masked-scf300000870635.0-processed-gene-0.22-mRNA-1	0	1	0	0	0	0	0	0	0	0	0	0	0	0	0	0	2	0	0	0	0	0	0	0	1	2	0	0	0	0	0	0	0	1	1	0	0	0	0	0	0	0	0	0	0	0	0	0	0
augustus_masked-scf300000870635.0-processed-gene-0.48-mRNA-1	0	0	0	0	0	0	0	0	0	0	0	0	0	0	0	0	1	0	0	0	0	4	0	0	3	15	0	0	0	0	0	1	0	0	0	0	0	8	0	3	0	0	0	0	0	1	1	0	1
augustus_masked-scf300000870641.0-processed-gene-0.15-mRNA-1	2	8	3	4	4	0	1	1	0	0	3	3	0	9	0	4	2	0	4	5	0	0	0	0	9	31	0	2	0	0	8	0	0	0	0	0	1	14	0	3	5	0	6	9	2	4	31	2	23
augustus_masked-scf300000870641.0-processed-gene-1.127-mRNA-1	44	68	5	62	26	2	2	10	0	9	14	14	12	60	12	24	20	1	4	9	10	10	9	21	67	172	4	6	12	4	45	5	0	60	41	5	11	189	7	44	37	8	19	58	17	20	139	9	114
augustus_masked-scf300000870641.0-processed-gene-1.130-mRNA-1	5	5	0	14	4	3	0	2	0	2	0	3	0	6	1	3	2	0	1	4	0	0	0	0	9	31	0	2	2	0	0	0	0	8	8	2	1	38	0	0	3	3	0	9	2	1	22	0	10
augustus_masked-scf300000870641.0-processed-gene-1.156-mRNA-1	11	13	1	13	6	1	1	1	0	0	0	2	0	7	0	4	5	0	4	4	1	3	4	5	9	14	2	0	2	1	1	1	1	4	4	1	0	22	3	10	3	0	3	5	2	0	8	1	14
augustus_masked-scf300000870641.0-processed-gene-1.161-mRNA-1	4	8	0	2	0	0	0	0	0	0	4	2	0	18	0	2	0	2	3	0	0	4	4	2	18	24	0	0	0	0	7	0	0	2	7	4	9	49	4	12	11	0	4	4	16	0	14	0	15
augustus_masked-scf300000870641.0-processed-gene-2.147-mRNA-1	3	2	0	9	2	1	0	1	0	4	2	0	2	7	0	12	8	3	4	10	4	4	7	1	20	21	0	1	1	2	14	3	0	21	5	3	4	45	7	25	14	3	4	23	13	3	32	5	20
augustus_masked-scf300000870641.0-processed-gene-2.149-mRNA-1	20	51	2	113	35	9	1	3	1	12	41	7	4	56	2	18	119	7	65	21	7	18	30	23	84	158	2	6	6	6	14	0	2	46	62	2	2	172	1	93	24	2	36	71	10	67	187	3	86
augustus_masked-scf300000870641.0-processed-gene-2.151-mRNA-1	27	27	2	30	15	0	0	1	2	2	5	19	5	26	4	9	15	4	7	10	1	12	1	18	57	71	0	1	3	3	19	0	3	9	22	23	4	44	9	27	13	3	7	37	16	24	57	6	55
augustus_masked-scf300000870641.0-processed-gene-2.155-mRNA-1	20	33	17	26	13	6	0	8	0	4	10	21	7	36	14	15	21	0	7	15	1	17	20	8	66	88	0	1	2	0	18	4	0	28	32	14	6	135	6	33	15	4	35	53	20	43	106	0	53
augustus_masked-scf300000870641.0-processed-gene-2.167-mRNA-1	10	0	0	7	4	0	0	2	0	3	4	0	0	35	4	0	1	0	0	0	0	0	0	0	33	46	0	2	0	0	5	2	0	11	34	4	2	60	0	7	4	0	9	8	2	4	77	3	25
augustus_masked-scf300000870641.0-processed-gene-2.183-mRNA-1	59	81	1	84	15	0	6	9	1	20	26	18	7	62	12	12	14	7	19	24	2	572	13	7	116	216	0	22	4	6	46	7	0	66	39	27	6	289	14	55	38	6	53	73	43	58	247	22	112
augustus_masked-scf300000870641.0-processed-gene-2.207-mRNA-1	13	36	8	22	11	0	4	3	0	6	9	7	3	8	25	3	3	18	8	7	1	13	4	9	23	29	0	2	6	1	9	0	2	12	5	0	6	35	1	28	16	6	5	32	8	12	22	6	29
augustus_masked-scf300000870641.1-processed-gene-0.120-mRNA-1	2	8	2	12	4	2	1	2	0	1	3	0	1	13	2	3	1	1	5	4	1	2	2	0	9	34	0	2	1	0	11	2	0	7	15	0	1	60	0	21	16	0	5	5	1	7	82	0	12
augustus_masked-scf300000870641.1-processed-gene-0.123-mRNA-1	5	7	3	23	0	0	0	0	0	3	0	0	0	4	2	0	4	2	2	8	0	0	0	0	11	12	1	5	1	1	3	3	1	14	5	2	5	18	3	20	5	0	7	13	2	7	24	0	17
augustus_masked-scf300000870641.1-processed-gene-0.126-mRNA-1	45	55	0	101	17	5	4	10	7	10	36	61	14	50	2	8	44	4	24	25	1	4	23	15	87	168	0	16	8	6	40	13	4	74	102	26	2	295	22	46	46	8	31	129	22	48	436	16	107
augustus_masked-scf300000870641.1-processed-gene-0.136-mRNA-1	17	6	2	11	3	0	4	2	0	2	5	4	10	31	0	2	11	0	2	14	0	0	3	11	47	62	2	4	0	0	30	1	6	27	20	4	0	62	2	13	8	2	15	30	7	16	66	2	35
augustus_masked-scf300000870641.1-processed-gene-0.137-mRNA-1	30	16	3	55	11	2	1	0	1	4	6	2	8	27	2	9	12	3	12	15	0	6	4	2	96	238	3	17	5	2	62	0	0	46	49	4	19	473	11	97	43	9	21	77	16	11	150	5	136
augustus_masked-scf300000870641.1-processed-gene-0.98-mRNA-1	20	47	3	57	30	7	10	10	1	10	23	20	19	68	2	33	41	29	46	43	9	29	19	7	182	357	6	36	28	0	107	11	6	91	64	37	26	407	16	212	117	15	77	222	60	90	321	19	168
augustus_masked-scf300000870642.0-processed-gene-0.60-mRNA-1	257	245	53	683	177	79	79	95	40	134	118	285	117	266	103	209	391	282	361	407	299	246	242	292	399	475	37	103	93	87	274	48	77	294	147	258	97	825	250	861	557	162	417	1179	603	383	1098	186	409
augustus_masked-scf300000870642.0-processed-gene-0.64-mRNA-1	13	29	0	29	10	0	1	1	0	2	12	5	7	23	0	2	3	0	5	4	0	5	9	0	51	74	1	1	6	0	13	1	1	33	20	0	2	133	2	26	24	0	15	35	2	20	80	1	39
augustus_masked-scf300000870642.0-processed-gene-0.66-mRNA-1	63	63	7	71	29	3	17	8	1	24	27	46	8	64	20	18	40	2	54	45	4	11	32	35	112	105	4	20	29	3	67	10	19	59	16	27	33	225	12	125	111	14	92	197	37	64	175	13	138
augustus_masked-scf300000870642.0-processed-gene-0.87-mRNA-1	9	7	3	4	2	0	4	0	1	2	0	2	1	5	1	4	12	0	3	3	2	4	5	3	9	13	0	0	0	2	1	0	0	0	1	0	0	12	2	9	4	1	3	10	8	2	10	1	13
augustus_masked-scf300000870642.2-processed-gene-0.11-mRNA-1	143	196	12	235	84	7	21	32	8	31	44	101	59	179	48	77	125	38	111	95	3	87	119	122	183	212	4	13	26	11	79	4	12	87	68	55	32	278	30	193	88	46	100	188	128	115	361	25	183
augustus_masked-scf300000870642.2-processed-gene-0.17-mRNA-1	11	13	2	11	4	1	3	2	0	0	2	4	2	2	0	0	1	0	1	1	0	1	3	6	4	27	1	0	0	0	0	3	0	7	6	6	0	20	3	1	4	0	12	9	6	5	15	2	12
augustus_masked-scf300000870642.2-processed-gene-0.23-mRNA-1	37	30	10	73	9	7	3	10	4	6	13	22	8	37	18	28	61	18	47	39	15	27	28	35	72	97	2	12	6	13	20	5	8	31	29	23	21	123	22	79	38	13	28	111	40	24	132	16	83
augustus_masked-scf300000870642.2-processed-gene-0.25-mRNA-1	91	59	25	99	31	25	6	16	8	20	17	58	22	59	24	86	69	55	96	102	38	62	54	111	102	113	8	24	16	13	45	6	12	64	42	57	19	155	30	102	49	24	59	126	127	58	109	22	103
augustus_masked-scf300000870642.2-processed-gene-0.30-mRNA-1	24	27	5	13	7	12	0	3	0	2	4	19	9	13	4	0	20	0	3	8	5	7	17	13	9	11	0	2	1	1	2	1	0	7	3	5	0	8	3	10	3	0	0	8	3	4	3	0	10
augustus_masked-scf300000870642.2-processed-gene-0.37-mRNA-1	59	172	11	273	100	6	22	25	5	35	68	36	21	134	26	72	135	24	122	138	11	86	99	135	217	340	3	16	33	8	63	17	5	127	77	86	38	517	41	213	126	14	95	365	71	145	703	39	289
augustus_masked-scf300000870642.2-processed-gene-0.41-mRNA-1	7	13	2	24	3	4	2	2	0	3	2	6	4	9	3	16	9	2	13	9	2	5	6	12	14	30	2	2	0	3	2	0	2	9	6	2	4	59	4	20	0	0	5	12	3	4	27	1	16
augustus_masked-scf300000870643.0-processed-gene-0.1-mRNA-1	632	825	150	1621	600	140	82	121	80	215	278	349	400	1358	238	431	834	268	825	835	388	485	441	577	2139	3384	148	455	583	390	1692	234	437	1566	891	579	451	5789	522	2808	1497	314	1064	3184	1139	1172	3477	316	1944
augustus_masked-scf300000870644.0-processed-gene-0.11-mRNA-1	0	0	0	1	0	0	0	0	0	0	0	0	0	0	0	0	0	0	0	0	1	1	0	0	0	0	0	0	0	0	0	0	0	0	0	0	0	0	0	0	0	0	0	0	0	0	0	0	0
augustus_masked-scf300000870645.0-processed-gene-0.69-mRNA-1	11	27	0	27	9	0	1	0	0	4	6	19	1	12	1	4	8	0	0	3	0	1	4	18	24	27	0	3	4	0	4	1	0	13	4	4	3	42	2	6	3	0	2	13	4	1	52	2	20
augustus_masked-scf300000870645.0-processed-gene-0.76-mRNA-1	126	141	17	163	63	14	11	19	8	28	65	73	15	38	22	29	47	3	55	30	3	34	58	46	150	381	8	12	16	13	51	8	2	251	163	60	18	495	25	139	66	25	66	112	113	123	650	73	138
augustus_masked-scf300000870651.0-processed-gene-0.60-mRNA-1	380	354	164	1142	299	135	105	130	45	240	301	406	188	622	138	455	899	467	933	916	397	406	568	617	871	1242	100	198	167	106	592	100	142	600	379	321	171	1890	306	1389	659	127	675	1437	684	599	1950	292	763
augustus_masked-scf300000870651.0-processed-gene-0.62-mRNA-1	1068	1137	370	2062	678	521	218	226	160	411	506	977	302	1494	208	560	1058	943	1089	1075	592	531	827	2383	2180	3350	233	353	306	335	1056	158	257	1332	908	850	423	4724	649	2484	1450	352	1184	2815	1575	1218	3754	541	2194
augustus_masked-scf300000870651.0-processed-gene-0.70-mRNA-1	187	273	43	590	223	50	54	83	24	136	133	281	42	245	47	157	343	135	160	232	36	99	165	226	396	709	17	82	68	28	228	25	16	292	224	61	98	1270	90	539	278	32	300	846	150	319	1398	91	317
augustus_masked-scf300000870651.0-processed-gene-0.73-mRNA-1	64	98	7	110	27	13	6	9	3	1	11	35	23	83	10	30	87	49	98	50	13	35	42	96	122	184	0	5	2	11	25	7	4	60	18	34	21	129	11	92	49	17	37	110	68	48	102	19	81
augustus_masked-scf300000870651.0-processed-gene-0.82-mRNA-1	25	44	2	57	19	2	4	4	0	7	8	12	5	19	11	13	24	18	16	12	3	10	13	29	41	89	0	4	2	0	20	1	4	29	14	22	9	119	2	50	9	7	12	59	47	15	103	12	79
augustus_masked-scf300000870651.0-processed-gene-0.84-mRNA-1	12	32	3	20	15	0	0	1	0	0	11	6	2	13	0	7	4	0	3	22	0	5	4	3	51	112	0	11	3	1	19	5	1	19	24	4	2	130	6	34	18	2	13	18	12	17	93	0	35
augustus_masked-scf300000870651.0-processed-gene-0.91-mRNA-1	21	27	2	83	15	7	4	9	3	6	18	21	7	23	18	19	14	44	29	22	5	20	30	55	36	109	0	4	6	7	26	3	4	39	27	53	6	118	11	69	36	2	25	76	105	29	126	15	68
augustus_masked-scf300000870651.0-processed-gene-0.97-mRNA-1	4	22	1	6	7	2	0	2	0	1	1	1	2	21	4	4	6	1	21	5	0	6	5	5	19	37	0	0	3	0	11	0	1	8	2	8	0	42	0	15	7	0	5	15	4	4	27	2	13
augustus_masked-scf300000870651.1-processed-gene-0.17-mRNA-1	8	7	0	14	2	0	2	0	0	0	0	0	0	6	0	11	7	0	7	3	0	0	0	0	27	50	0	0	0	2	5	0	0	0	2	2	0	32	0	43	0	2	6	18	3	0	10	0	36
augustus_masked-scf300000870651.1-processed-gene-0.33-mRNA-1	34	40	8	90	13	0	5	13	2	4	5	1	18	54	1	3	35	14	12	22	0	10	7	3	95	170	0	5	31	3	60	7	0	64	30	20	8	117	3	90	38	1	25	87	23	43	246	10	112
augustus_masked-scf300000870651.1-processed-gene-0.46-mRNA-1	13	33	1	28	24	3	2	2	2	4	12	5	6	16	2	12	22	4	42	23	0	2	8	0	31	31	2	0	8	0	14	3	3	13	7	6	7	120	0	19	15	8	15	46	2	8	58	2	41
augustus_masked-scf300000870651.1-processed-gene-1.89-mRNA-1	24	61	1	55	12	0	12	2	0	12	16	81	7	41	8	0	39	7	18	29	7	3	12	4	35	74	1	4	2	0	28	0	10	29	32	33	10	91	8	46	20	5	31	60	27	24	68	4	72
augustus_masked-scf300000870651.1-processed-gene-1.95-mRNA-1	4	2	1	3	3	0	0	0	0	0	0	1	1	2	0	4	1	3	3	7	0	1	1	0	4	7	1	0	0	0	3	0	0	1	5	0	1	12	0	8	1	0	0	3	3	2	7	1	5
augustus_masked-scf300000870651.1-processed-gene-2.13-mRNA-1	2	1	0	1	2	0	0	0	0	0	2	0	0	3	0	0	0	0	0	0	2	0	0	0	6	17	0	0	0	0	0	1	0	1	10	2	0	22	0	2	0	1	0	1	0	0	4	0	5
augustus_masked-scf300000870651.1-processed-gene-2.15-mRNA-1	45	22	6	51	15	13	0	2	1	10	17	13	5	39	4	10	6	7	33	18	2	2	11	21	54	111	3	6	4	4	26	9	1	27	20	12	6	126	6	44	12	6	19	49	24	25	46	6	64
augustus_masked-scf300000870651.1-processed-gene-2.16-mRNA-1	13	7	1	7	3	1	1	1	0	0	3	0	3	8	2	2	6	0	8	7	2	3	4	7	7	25	1	0	0	0	4	0	1	10	8	0	1	29	0	9	6	0	10	9	8	6	18	0	20
augustus_masked-scf300000870651.1-processed-gene-2.4-mRNA-1	367	231	27	459	156	65	25	46	18	79	114	167	36	339	47	54	146	211	114	132	37	107	111	328	609	1121	25	76	42	8	221	42	24	413	364	128	138	1748	142	486	232	70	260	666	250	365	1862	196	797
augustus_masked-scf300000870651.1-processed-gene-3.104-mRNA-1	9	11	0	53	20	10	2	2	2	4	9	19	5	42	7	12	24	4	8	10	0	4	4	12	59	83	0	1	3	2	14	0	0	18	23	14	2	129	11	55	12	4	26	65	31	20	142	11	40
augustus_masked-scf300000870651.1-processed-gene-3.117-mRNA-1	44	44	8	67	16	8	0	7	0	10	7	11	5	40	9	25	39	2	45	52	18	29	13	49	36	74	2	7	2	1	17	2	2	16	21	4	4	132	4	30	27	2	16	44	4	18	73	1	58
augustus_masked-scf300000870651.1-processed-gene-3.121-mRNA-1	8	36	0	26	3	3	0	2	4	12	7	6	2	39	2	9	23	4	7	15	9	11	16	0	40	70	2	0	4	0	16	4	0	17	32	0	7	77	0	21	38	3	18	42	36	15	122	3	62
augustus_masked-scf300000870651.1-processed-gene-3.128-mRNA-1	42	61	5	148	33	11	4	11	1	15	37	21	6	56	4	29	24	1	33	46	1	13	17	23	159	245	3	8	6	1	35	5	1	58	46	18	6	376	5	56	41	0	22	123	17	41	342	7	134
augustus_masked-scf300000870651.1-processed-gene-3.130-mRNA-1	42	75	4	80	42	0	2	4	4	13	14	17	2	39	3	25	32	10	37	12	7	34	37	34	138	234	12	17	18	0	36	6	0	39	73	3	18	291	6	132	91	10	62	159	14	29	259	6	77
augustus_masked-scf300000870651.1-processed-gene-4.101-mRNA-1	0	2	1	5	3	0	0	1	0	2	0	0	0	0	0	0	3	0	0	5	1	0	1	0	0	11	0	0	0	0	1	0	0	0	0	0	2	8	0	1	0	0	0	1	1	1	0	1	2
augustus_masked-scf300000870651.1-processed-gene-4.105-mRNA-1	8	22	2	11	0	0	0	2	2	3	1	3	2	14	0	0	8	2	2	22	0	0	2	0	14	30	0	0	0	0	10	0	0	12	4	0	1	28	4	25	7	6	15	43	11	10	28	0	14
augustus_masked-scf300000870651.1-processed-gene-4.115-mRNA-1	0	2	0	0	0	0	0	0	0	0	0	0	0	0	0	0	0	1	2	0	0	0	0	0	0	2	0	0	0	0	4	0	0	0	0	0	0	0	0	0	0	0	0	0	0	1	1	0	0
augustus_masked-scf300000870651.1-processed-gene-4.125-mRNA-1	16	18	7	63	9	1	1	7	2	4	7	6	17	39	7	11	17	13	17	25	14	6	13	14	28	74	0	10	6	6	21	5	3	36	20	6	1	94	5	49	15	3	26	71	24	45	151	18	60
augustus_masked-scf300000870651.1-processed-gene-4.126-mRNA-1	384	389	55	552	249	43	25	43	26	79	107	143	54	323	77	247	273	122	327	328	42	218	157	129	474	840	9	43	64	25	275	22	22	221	125	77	50	1107	59	479	312	37	239	361	190	156	640	107	445
augustus_masked-scf300000870651.1-processed-gene-4.127-mRNA-1	84	78	19	137	53	0	3	21	3	25	25	35	9	87	26	15	66	2	56	31	7	23	21	17	144	278	2	20	20	2	74	13	2	102	58	21	10	308	6	100	63	4	44	93	22	60	308	11	180
augustus_masked-scf300000870651.1-processed-gene-4.141-mRNA-1	0	2	0	4	4	0	0	0	2	0	0	0	0	2	0	1	0	0	1	4	0	1	4	0	3	10	0	0	0	0	0	0	0	0	2	2	1	6	0	0	0	0	0	2	0	0	7	0	2
augustus_masked-scf300000870651.1-processed-gene-5.23-mRNA-1	6	12	1	7	6	7	0	1	1	2	2	1	2	15	0	4	10	5	9	4	0	6	7	3	22	26	0	1	2	0	7	0	0	17	9	2	0	39	3	27	13	0	5	19	1	19	41	5	21
augustus_masked-scf300000870651.1-processed-gene-5.34-mRNA-1	19	18	5	32	16	4	1	5	6	4	7	12	2	12	4	18	26	21	39	38	1	10	6	13	20	23	1	6	8	3	14	1	2	12	0	6	3	19	1	42	15	7	13	24	16	8	33	6	17
augustus_masked-scf300000870651.1-processed-gene-5.40-mRNA-1	43	49	4	78	16	3	8	5	2	7	18	9	10	69	12	15	19	2	25	42	26	19	44	26	97	148	0	16	13	3	37	5	1	37	56	10	10	243	5	119	79	8	40	154	53	67	190	2	130
augustus_masked-scf300000870651.1-processed-gene-5.56-mRNA-1	2	2	0	11	0	0	0	0	0	0	0	1	0	0	0	0	0	0	1	2	0	0	0	14	5	11	0	0	0	0	1	0	0	0	0	0	0	15	0	6	1	0	0	4	0	3	5	0	2
augustus_masked-scf300000870651.1-processed-gene-6.145-mRNA-1	0	1	0	0	0	0	0	0	0	0	0	0	0	0	0	0	0	0	1	0	0	0	0	0	0	0	0	0	0	0	0	0	0	0	0	0	0	0	0	0	0	0	0	0	0	0	0	0	0
augustus_masked-scf300000870651.1-processed-gene-6.165-mRNA-1	81	78	4	72	18	0	6	15	8	9	16	18	4	59	10	32	100	4	24	30	4	18	53	45	24	72	0	9	4	2	27	2	1	36	50	16	12	66	29	35	14	4	14	96	37	38	189	6	68
augustus_masked-scf300000870651.1-processed-gene-6.166-mRNA-1	51	215	13	56	30	0	2	11	2	4	5	4	20	131	20	39	50	15	49	65	34	55	79	46	203	289	4	7	30	4	53	2	2	79	51	18	33	372	19	55	64	5	58	153	46	54	275	20	312
augustus_masked-scf300000870651.1-processed-gene-6.170-mRNA-1	7	2	0	20	7	0	2	4	0	1	0	0	0	5	0	0	1	2	5	5	0	3	0	1	2	17	0	0	1	0	7	2	0	14	6	1	2	23	0	4	5	0	2	11	0	0	6	0	8
augustus_masked-scf300000870651.1-processed-gene-6.181-mRNA-1	14	28	0	29	12	2	3	1	0	2	9	2	4	32	2	2	9	0	9	15	0	2	13	0	27	51	0	8	7	0	13	0	0	15	17	2	6	58	2	32	18	2	4	15	3	12	46	2	21
augustus_masked-scf300000870651.1-processed-gene-6.198-mRNA-1	71	129	5	81	27	9	8	25	2	4	8	0	17	68	6	5	35	12	33	12	4	8	0	0	69	129	6	7	10	0	35	15	0	42	26	11	9	123	11	41	11	0	40	76	37	26	141	29	138
augustus_masked-scf300000870662.0-processed-gene-0.102-mRNA-1	11	9	3	28	3	0	1	1	0	1	1	6	2	19	2	3	7	0	8	3	1	6	5	2	25	64	0	3	2	1	9	0	1	8	19	1	0	54	0	17	4	0	10	34	2	7	58	3	26
augustus_masked-scf300000870662.0-processed-gene-0.104-mRNA-1	14	10	2	11	15	1	0	2	4	6	1	3	2	28	0	9	15	5	10	13	2	9	2	3	39	34	2	7	3	2	10	2	0	12	6	16	4	58	4	38	22	5	8	35	13	16	40	0	29
augustus_masked-scf300000870662.0-processed-gene-0.109-mRNA-1	31	68	2	24	8	1	0	0	0	9	10	6	4	56	2	6	4	8	6	4	0	4	17	3	73	136	0	8	5	0	15	2	0	36	21	8	12	204	20	66	33	4	23	95	16	30	161	13	60
augustus_masked-scf300000870662.0-processed-gene-0.88-mRNA-1	33	57	0	110	38	3	7	6	2	15	20	24	8	54	10	22	20	27	25	38	4	15	17	4	74	95	1	10	9	0	39	2	2	44	19	6	6	313	12	72	33	9	29	87	14	22	177	5	69
augustus_masked-scf300000870662.0-processed-gene-10.103-mRNA-1	12	17	0	4	1	0	1	4	0	4	0	0	2	20	4	3	3	0	7	2	1	4	0	1	27	28	0	2	0	0	12	0	0	2	13	2	3	23	1	7	0	0	2	22	6	23	64	2	34
augustus_masked-scf300000870662.0-processed-gene-10.107-mRNA-1	7	5	0	13	4	2	2	0	0	0	4	0	0	27	0	2	2	0	0	7	1	3	3	2	34	68	0	0	4	0	16	4	0	28	12	0	4	62	2	35	12	2	9	23	0	9	74	2	30
augustus_masked-scf300000870662.0-processed-gene-10.114-mRNA-1	13	22	4	19	1	0	2	2	0	4	1	3	3	67	4	2	3	6	3	1	0	2	4	0	34	62	1	1	3	0	27	3	0	22	19	3	0	57	0	25	22	1	8	8	5	15	110	2	25
augustus_masked-scf300000870662.0-processed-gene-10.122-mRNA-1	2	3	1	14	0	0	0	3	0	0	0	0	0	11	2	0	0	0	0	0	1	0	1	2	11	16	0	0	0	0	15	0	0	4	10	1	0	49	0	7	10	0	0	5	2	9	15	0	7
augustus_masked-scf300000870662.0-processed-gene-10.98-mRNA-1	2	2	0	1	1	0	0	0	0	0	0	2	0	0	4	0	0	1	1	0	0	0	1	8	0	13	0	0	2	0	0	0	0	0	1	6	0	14	2	10	2	1	1	4	1	0	3	2	8
augustus_masked-scf300000870662.0-processed-gene-11.100-mRNA-1	8	15	1	13	3	0	0	1	0	1	5	2	4	16	0	5	8	1	6	6	1	5	4	5	19	54	0	3	5	0	16	1	0	7	8	3	1	24	0	19	7	0	10	9	7	16	37	2	24
augustus_masked-scf300000870662.0-processed-gene-11.101-mRNA-1	0	2	0	0	0	0	0	0	0	0	0	0	0	3	2	0	0	1	0	0	1	0	0	0	0	2	0	0	1	0	0	0	0	0	1	0	0	0	0	3	1	0	0	1	0	0	4	0	4
augustus_masked-scf300000870662.0-processed-gene-11.113-mRNA-1	3	0	2	0	0	0	0	0	2	0	0	0	1	1	0	0	2	4	1	4	1	0	0	12	0	3	0	0	0	0	0	0	0	2	0	0	0	0	0	1	0	0	0	0	1	0	2	0	0
augustus_masked-scf300000870662.0-processed-gene-11.122-mRNA-1	66	58	16	79	45	1	4	15	6	18	19	67	18	80	17	11	39	4	46	38	4	17	38	13	69	157	7	12	11	12	53	3	0	30	41	63	11	258	12	118	76	11	41	148	68	41	178	25	103
augustus_masked-scf300000870662.0-processed-gene-12.144-mRNA-1	2	0	0	1	0	0	0	0	0	0	0	0	2	0	0	1	0	0	0	0	0	0	0	0	1	10	0	2	0	0	0	0	0	1	5	0	0	4	0	2	5	0	2	2	0	5	30	0	4
augustus_masked-scf300000870662.0-processed-gene-12.152-mRNA-1	59	45	2	18	5	3	2	2	0	8	10	2	4	27	4	0	33	1	6	16	1	6	24	9	63	147	0	9	7	1	13	6	0	35	56	0	9	110	2	76	46	13	36	46	16	36	147	8	76
augustus_masked-scf300000870662.0-processed-gene-2.39-mRNA-1	16	11	2	3	0	0	0	0	2	0	0	8	0	7	0	20	20	0	29	29	0	3	11	4	18	36	0	0	0	0	3	0	2	2	3	0	0	15	0	2	0	0	2	7	10	0	0	0	17
augustus_masked-scf300000870662.0-processed-gene-2.50-mRNA-1	3	19	0	51	10	1	0	0	0	0	5	0	1	17	1	5	3	1	22	6	2	4	8	0	14	36	0	2	0	0	3	0	1	0	7	2	0	6	2	0	0	0	1	4	0	0	2	1	15
augustus_masked-scf300000870662.0-processed-gene-2.60-mRNA-1	26	17	4	135	32	0	6	9	9	20	30	27	13	42	4	26	45	6	38	42	2	23	10	4	50	117	1	11	20	2	44	3	0	29	34	12	10	139	12	89	57	12	46	75	25	16	67	21	58
augustus_masked-scf300000870662.0-processed-gene-3.104-mRNA-1	4941	6300	1533	11782	6045	1531	1229	1728	364	2480	4387	3902	1446	4780	1338	5210	10369	2803	9005	5919	1816	3680	4919	8738	12056	19933	563	1518	1819	641	5083	664	451	7354	3249	3469	1837	14160	1105	13176	8231	769	5129	11552	4494	6326	9436	1348	11119
augustus_masked-scf300000870662.0-processed-gene-3.113-mRNA-1	84	68	2	106	38	1	8	5	0	12	15	3	9	68	6	29	48	0	38	35	3	26	32	37	90	175	2	10	23	5	40	8	0	63	52	0	19	257	3	105	51	2	56	131	9	32	133	12	77
augustus_masked-scf300000870662.0-processed-gene-3.119-mRNA-1	0	9	0	0	0	0	0	0	0	0	2	5	0	16	2	0	2	0	1	0	0	2	8	1	22	40	2	3	0	0	4	0	0	9	21	0	0	38	0	13	4	0	1	14	3	4	18	3	14
augustus_masked-scf300000870662.0-processed-gene-3.90-mRNA-1	83	86	8	163	70	0	6	1	4	20	10	10	18	123	12	18	51	4	26	17	100	6	16	8	161	371	2	42	41	6	129	20	8	123	53	36	40	682	50	241	116	16	86	198	134	53	351	18	178
augustus_masked-scf300000870662.0-processed-gene-4.44-mRNA-1	7	12	2	17	3	0	3	3	0	9	4	0	2	36	0	0	13	2	5	2	2	7	4	3	57	174	0	6	9	0	29	5	3	34	37	15	6	130	2	53	17	2	14	58	10	8	83	0	50
augustus_masked-scf300000870662.0-processed-gene-5.26-mRNA-1	33	35	32	53	14	3	0	0	1	1	2	1	2	26	4	57	72	2	70	93	5	32	70	24	41	25	2	3	0	0	10	2	4	15	0	4	9	52	0	24	9	0	19	10	6	3	16	1	31
augustus_masked-scf300000870662.0-processed-gene-5.37-mRNA-1	8	12	0	8	2	0	0	0	0	1	0	3	0	1	0	0	1	0	0	10	0	0	8	0	27	55	0	5	0	0	14	0	4	18	26	15	4	111	7	17	19	0	23	47	3	19	139	18	60
augustus_masked-scf300000870662.0-processed-gene-5.49-mRNA-1	0	3	0	2	0	0	0	0	1	0	0	0	0	1	0	0	2	1	0	1	1	0	0	1	2	3	0	0	0	0	0	0	0	2	1	0	0	1	0	1	0	1	0	0	1	0	0	0	1
augustus_masked-scf300000870662.0-processed-gene-5.55-mRNA-1	3	1	0	8	4	0	1	1	0	0	0	2	0	7	1	3	7	0	3	7	1	0	4	1	11	27	1	0	4	2	10	1	3	5	3	8	1	29	3	11	8	1	8	29	11	5	18	2	15
augustus_masked-scf300000870662.0-processed-gene-6.71-mRNA-1	295	375	35	219	135	56	31	20	10	84	97	100	86	281	62	202	388	46	310	393	118	112	204	123	422	496	12	42	40	10	159	7	19	274	152	79	28	497	25	1615	761	94	569	1042	304	458	1485	58	333
augustus_masked-scf300000870662.0-processed-gene-6.85-mRNA-1	69	127	10	194	42	4	14	4	3	22	25	16	9	92	29	12	22	8	21	20	6	24	21	6	98	114	2	12	18	2	60	5	0	68	37	12	8	119	2	57	24	1	38	75	18	26	157	11	83
augustus_masked-scf300000870662.0-processed-gene-6.98-mRNA-1	51	61	6	147	69	4	3	36	6	22	41	17	22	49	8	48	101	21	66	67	33	20	52	33	55	95	4	15	9	7	35	9	0	39	16	5	11	118	9	163	77	16	70	172	30	79	193	12	82
augustus_masked-scf300000870662.0-processed-gene-7.20-mRNA-1	45	65	5	80	43	1	6	2	3	20	16	18	18	50	4	10	58	15	28	41	2	21	13	8	49	82	1	14	13	2	32	7	0	45	31	16	3	118	9	86	41	6	35	97	7	37	110	14	56
augustus_masked-scf300000870662.0-processed-gene-7.34-mRNA-1	8	7	1	11	9	0	2	1	0	0	1	10	3	11	2	0	3	0	40	7	0	3	2	0	21	39	0	2	0	0	10	1	2	2	11	0	0	63	0	7	9	0	4	4	1	7	32	3	25
augustus_masked-scf300000870662.0-processed-gene-7.35-mRNA-1	24	44	3	77	33	4	3	12	4	19	14	7	10	11	12	10	16	1	7	20	15	1	12	30	36	77	1	14	5	0	20	2	13	23	15	7	7	87	3	65	29	4	36	56	10	11	96	7	55
augustus_masked-scf300000870662.0-processed-gene-8.62-mRNA-1	87	88	20	275	87	27	10	34	2	52	61	28	23	204	22	14	51	17	48	56	5	24	71	22	302	349	4	89	94	24	235	26	20	186	87	41	50	871	67	390	269	23	233	448	155	165	304	84	237
augustus_masked-scf300000870662.0-processed-gene-8.77-mRNA-1	49	69	4	57	34	2	2	5	5	7	14	6	13	34	8	9	24	7	27	24	0	7	18	65	94	129	3	10	11	6	59	4	2	48	51	21	10	165	10	85	26	7	34	97	37	42	143	14	108
augustus_masked-scf300000870662.0-processed-gene-8.81-mRNA-1	9	4	1	8	1	6	0	0	0	0	1	0	2	6	0	0	0	0	2	10	0	6	2	2	3	16	0	7	0	0	5	0	0	4	1	0	1	21	2	10	9	0	9	4	5	2	20	4	7
augustus_masked-scf300000870662.0-processed-gene-9.106-mRNA-1	928	1023	123	1685	814	216	204	310	105	364	434	580	533	1083	279	247	862	174	422	305	63	361	238	195	1361	1874	70	175	198	91	308	92	45	1668	963	1109	238	1612	207	1124	836	147	1129	3207	820	2432	5364	451	1684
augustus_masked-scf300000870662.0-processed-gene-9.121-mRNA-1	11	10	6	15	0	2	0	0	1	1	2	2	0	10	1	4	0	1	4	6	6	4	2	3	9	22	0	2	2	1	4	4	2	10	5	0	4	22	0	20	2	1	4	17	6	6	18	2	16
augustus_masked-scf300000870662.0-processed-gene-9.128-mRNA-1	9	2	0	11	5	0	0	0	0	1	3	0	6	7	2	1	0	5	1	5	0	2	0	2	9	20	0	4	0	0	2	0	0	1	4	8	0	8	0	13	2	0	1	3	0	3	10	0	7
augustus_masked-scf300000870662.0-processed-gene-9.134-mRNA-1	11	11	0	2	0	0	0	0	0	1	2	2	0	4	4	1	2	0	1	0	0	0	1	3	11	25	1	0	0	1	3	0	0	1	5	2	0	33	0	9	4	5	1	3	1	0	18	0	12
augustus_masked-scf300000870662.0-processed-gene-9.94-mRNA-1	18	13	2	39	16	0	10	4	0	2	12	5	4	33	0	2	13	1	6	2	2	6	0	0	28	84	0	2	4	0	32	0	1	40	14	0	4	58	0	31	17	0	3	25	0	9	86	6	54
augustus_masked-scf300000870672.0-processed-gene-0.3-mRNA-1	5	2	2	2	0	0	0	0	0	0	0	0	1	7	0	0	0	1	5	1	0	0	0	0	6	14	0	0	0	0	2	0	0	3	2	1	0	12	0	1	1	0	2	5	1	3	16	2	5
augustus_masked-scf300000870672.0-processed-gene-0.4-mRNA-1	28	71	10	53	31	3	3	5	1	9	11	14	8	31	22	4	21	6	37	7	0	11	2	0	44	80	2	3	2	1	15	1	0	38	25	27	5	72	8	32	15	1	20	52	26	47	99	19	78
augustus_masked-scf300000870673.0-processed-gene-0.17-mRNA-1	5	33	2	49	13	0	8	5	2	12	12	13	14	26	6	12	28	5	26	9	1	8	7	20	50	69	0	11	4	0	34	3	2	39	21	2	12	115	8	57	34	2	15	55	18	19	106	2	55
augustus_masked-scf300000870673.0-processed-gene-0.27-mRNA-1	24	31	3	34	13	2	7	8	0	8	11	2	3	30	1	14	21	1	22	20	1	10	14	12	60	121	1	11	11	0	48	7	5	42	31	2	17	163	4	114	50	0	27	80	9	25	77	4	60
augustus_masked-scf300000870673.0-processed-gene-0.47-mRNA-1	3	8	2	9	3	0	0	1	0	2	3	0	2	12	0	3	6	0	2	11	0	2	3	0	13	13	0	0	2	1	2	0	0	6	2	2	0	8	0	6	4	2	2	13	0	11	21	0	8
augustus_masked-scf300000870673.0-processed-gene-0.48-mRNA-1	1	1	1	5	1	0	0	0	0	1	0	0	0	2	1	3	1	1	4	0	0	1	0	1	3	7	0	1	0	0	1	1	0	2	2	1	0	5	0	2	1	0	0	3	0	0	5	0	2
augustus_masked-scf300000870673.0-processed-gene-0.56-mRNA-1	192	165	57	417	124	54	62	56	25	98	121	114	52	124	44	102	170	43	202	161	49	91	109	131	167	262	23	41	61	68	151	33	45	208	65	97	58	280	84	420	303	65	241	457	190	146	384	81	194
augustus_masked-scf300000870673.1-processed-gene-0.71-mRNA-1	90	121	23	259	82	5	22	27	2	39	58	55	25	150	21	40	105	11	90	114	26	35	66	92	166	256	8	27	15	12	108	11	4	116	107	29	26	460	44	247	163	25	137	294	120	135	676	34	133
augustus_masked-scf300000870673.1-processed-gene-0.80-mRNA-1	25	25	2	48	9	4	4	3	4	6	6	6	5	34	10	16	42	9	27	8	2	33	8	47	32	54	0	10	3	4	15	3	2	23	17	24	4	69	8	34	20	7	23	53	19	28	80	9	37
augustus_masked-scf300000870673.1-processed-gene-1.28-mRNA-1	13	21	3	26	17	4	0	2	0	5	4	3	4	13	2	11	16	9	8	6	1	6	11	7	22	46	0	12	2	0	5	3	2	7	5	4	14	34	2	21	24	2	10	40	23	7	48	2	38
augustus_masked-scf300000870673.1-processed-gene-1.29-mRNA-1	76	112	6	142	68	6	18	28	1	32	31	58	20	118	20	49	83	33	45	60	3	46	42	66	137	218	6	18	18	8	60	5	4	118	64	32	32	301	18	204	90	26	106	217	55	90	414	18	127
augustus_masked-scf300000870673.1-processed-gene-1.41-mRNA-1	119	162	18	474	202	65	29	59	22	32	68	40	11	192	37	9	74	22	58	39	2	50	23	34	250	369	15	56	60	23	181	24	22	192	110	23	84	709	38	108	69	2	43	159	109	105	444	39	258
augustus_masked-scf300000870673.1-processed-gene-1.67-mRNA-1	4	0	0	0	3	0	0	0	0	2	0	2	0	3	0	0	2	0	0	3	1	2	0	2	2	6	0	1	0	0	2	0	1	6	2	2	0	7	0	1	3	0	1	1	2	2	7	1	5
augustus_masked-scf300000870673.1-processed-gene-1.75-mRNA-1	133	101	16	214	77	11	26	25	2	21	45	60	8	120	31	48	127	95	57	49	11	21	72	90	122	270	6	18	26	15	63	9	2	69	54	34	40	309	17	213	136	29	94	179	25	88	285	20	178
augustus_masked-scf300000870673.1-processed-gene-1.78-mRNA-1	18	35	2	26	9	5	2	6	0	5	5	13	7	15	8	8	15	8	15	13	1	2	2	15	59	86	2	10	7	3	25	7	4	29	33	30	3	110	25	44	25	6	19	43	28	22	121	10	116
augustus_masked-scf300000870673.1-processed-gene-1.80-mRNA-1	13	34	1	42	10	0	1	2	0	7	12	1	2	23	0	9	39	6	22	32	1	15	11	4	31	58	1	8	4	0	18	6	0	14	18	0	2	82	0	32	20	1	14	28	17	8	83	1	45
augustus_masked-scf300000870673.2-processed-gene-0.65-mRNA-1	14	19	0	22	8	0	2	0	2	0	3	14	0	25	0	0	9	2	0	16	0	0	0	1	62	64	0	0	6	4	19	6	8	12	8	2	0	116	6	23	6	6	7	14	8	0	46	5	34
augustus_masked-scf300000870673.2-processed-gene-0.92-mRNA-1	2	0	1	0	0	1	0	1	0	0	0	0	0	0	0	0	0	0	0	0	2	0	0	1	0	0	0	1	0	0	0	0	0	0	0	0	0	4	0	0	0	0	0	0	0	0	0	0	0
augustus_masked-scf300000870673.2-processed-gene-0.95-mRNA-1	1	2	2	0	0	0	0	0	1	0	0	0	0	0	1	0	1	2	3	0	0	0	0	1	0	8	0	0	0	0	0	1	0	0	0	1	0	1	0	0	1	0	0	1	1	0	0	0	1
augustus_masked-scf300000870673.2-processed-gene-0.96-mRNA-1	0	8	3	6	9	2	3	0	4	0	2	0	3	10	4	4	4	18	1	5	0	4	7	2	7	24	0	3	2	0	8	0	0	5	0	0	3	29	0	8	1	0	0	5	4	2	9	0	6
augustus_masked-scf300000870673.2-processed-gene-1.14-mRNA-1	72	86	4	121	38	6	6	21	12	8	24	49	15	88	11	44	72	38	72	33	10	32	63	13	100	196	2	14	10	2	59	2	21	74	72	32	8	354	13	149	86	0	64	142	23	49	217	9	130
augustus_masked-scf300000870673.2-processed-gene-1.38-mRNA-1	27	56	2	57	20	0	7	12	6	12	17	4	8	44	10	14	22	2	16	24	1	4	10	9	111	221	0	12	6	3	52	0	0	72	60	3	17	192	8	58	51	0	28	41	15	27	275	4	122
augustus_masked-scf300000870673.2-processed-gene-10.34-mRNA-1	1	0	1	0	0	0	0	1	0	0	0	0	0	0	0	3	0	1	0	0	0	0	0	0	0	4	0	0	0	0	0	0	0	2	0	0	0	1	0	0	0	0	1	0	1	1	1	0	0
augustus_masked-scf300000870673.2-processed-gene-10.36-mRNA-1	1	4	0	14	0	0	0	0	0	0	0	0	0	0	0	1	0	0	0	0	0	0	0	0	8	11	0	0	1	0	3	2	0	1	4	2	0	4	0	6	0	0	3	4	0	0	19	1	10
augustus_masked-scf300000870673.2-processed-gene-10.40-mRNA-1	0	0	0	2	2	0	1	0	0	0	2	0	0	0	0	0	1	0	0	0	0	0	0	0	7	15	0	2	0	0	2	0	0	10	6	0	0	23	0	10	0	0	2	4	0	2	21	0	11
augustus_masked-scf300000870673.2-processed-gene-10.41-mRNA-1	0	2	0	0	1	0	0	1	0	0	1	0	0	4	0	2	0	1	1	0	0	0	2	0	4	13	0	0	0	1	1	0	0	1	2	0	0	6	0	1	0	0	1	2	0	0	5	0	1
augustus_masked-scf300000870673.2-processed-gene-10.45-mRNA-1	0	2	0	4	0	0	0	0	0	2	0	0	1	0	0	0	0	0	0	0	0	0	0	0	1	4	0	0	0	0	6	0	0	1	3	0	0	10	1	5	7	0	6	4	0	1	3	0	2
augustus_masked-scf300000870673.2-processed-gene-10.8-mRNA-1	0	22	1	17	16	0	0	4	1	4	4	4	0	17	2	0	0	0	0	0	0	0	10	0	39	92	0	2	3	0	14	2	0	19	10	0	0	131	1	29	8	0	20	34	6	8	57	0	26
augustus_masked-scf300000870673.2-processed-gene-10.9-mRNA-1	22	29	2	16	8	6	4	0	0	0	6	7	4	14	6	0	6	5	14	0	0	5	11	5	14	16	0	2	0	0	4	2	0	7	4	2	2	33	0	7	15	1	12	20	10	9	46	2	12
augustus_masked-scf300000870673.2-processed-gene-11.108-mRNA-1	29	68	13	110	23	3	3	8	0	6	16	0	6	55	5	7	15	1	3	8	0	6	5	12	26	66	2	13	12	2	21	12	1	36	21	8	13	115	3	35	32	2	23	36	5	21	105	4	45
augustus_masked-scf300000870673.2-processed-gene-11.122-mRNA-1	29	13	3	11	17	0	2	2	0	2	2	2	2	32	0	14	7	3	3	6	0	4	16	2	26	76	2	2	1	0	23	5	2	20	12	4	9	93	3	26	10	2	18	24	13	2	47	12	30
augustus_masked-scf300000870673.2-processed-gene-11.126-mRNA-1	21	28	4	13	12	0	0	6	0	12	5	3	12	54	0	9	11	36	0	17	22	18	21	4	46	155	0	4	9	6	70	0	0	36	41	14	14	284	14	48	22	3	36	62	18	33	156	10	77
augustus_masked-scf300000870673.2-processed-gene-11.89-mRNA-1	44	35	1	23	15	0	0	7	0	3	13	0	3	36	1	13	28	2	10	12	0	9	4	2	62	124	0	8	6	4	23	11	0	36	59	6	6	149	4	38	11	1	10	21	11	19	147	7	74
augustus_masked-scf300000870673.2-processed-gene-11.99-mRNA-1	6	4	0	15	5	0	0	0	0	2	0	1	13	15	0	6	10	5	31	2	5	1	2	0	2	1	0	0	2	0	2	4	0	3	0	0	0	5	1	23	0	8	2	2	12	0	1	0	3
augustus_masked-scf300000870673.2-processed-gene-12.48-mRNA-1	4	5	2	13	6	0	0	1	0	0	3	0	8	0	2	2	4	2	0	4	0	0	2	1	19	43	0	1	2	0	17	0	0	9	2	4	0	47	0	11	6	2	11	0	11	6	18	0	8
augustus_masked-scf300000870673.2-processed-gene-12.53-mRNA-1	196	254	6	556	232	45	26	55	13	79	120	113	82	645	78	75	156	81	133	111	14	117	64	76	592	1366	3	65	32	5	148	13	8	701	836	115	77	1289	30	520	280	34	351	800	243	426	4110	138	668
augustus_masked-scf300000870673.2-processed-gene-13.106-mRNA-1	4	5	0	13	0	0	0	0	2	4	0	3	2	5	0	6	3	0	1	0	0	1	1	1	4	16	0	0	0	0	6	2	0	9	2	0	2	23	0	8	2	0	0	5	0	2	17	0	15
augustus_masked-scf300000870673.2-processed-gene-13.115-mRNA-1	4	5	2	2	2	0	1	0	0	0	0	0	2	7	0	0	1	0	0	1	0	5	1	0	10	9	0	2	0	0	7	0	1	1	5	2	3	13	0	4	2	26	2	6	2	0	13	0	10
augustus_masked-scf300000870673.2-processed-gene-13.116-mRNA-1	0	9	0	2	1	0	1	0	0	0	0	0	0	3	0	7	2	0	16	0	0	4	1	0	5	8	0	0	1	0	0	0	0	1	0	0	0	3	4	2	1	2	0	0	0	0	0	0	6
augustus_masked-scf300000870673.2-processed-gene-13.89-mRNA-1	3	5	1	12	3	1	0	1	0	0	0	1	1	6	3	1	2	1	3	2	2	0	3	0	8	1	0	1	2	1	7	0	0	3	2	3	1	10	0	1	0	1	1	8	2	1	4	0	3
augustus_masked-scf300000870673.2-processed-gene-14.120-mRNA-1	64	82	2	50	26	0	6	12	2	16	14	8	12	37	2	16	21	0	30	38	2	6	34	1	105	208	8	10	6	0	32	4	4	80	66	26	21	265	16	66	42	5	45	110	56	35	163	3	79
augustus_masked-scf300000870673.2-processed-gene-14.134-mRNA-1	218	244	39	246	115	3	12	27	2	79	104	31	34	295	31	20	107	11	38	31	2	53	28	24	379	829	6	18	18	10	142	16	4	359	392	11	56	1279	21	186	67	7	161	334	82	241	1481	20	275
augustus_masked-scf300000870673.2-processed-gene-14.158-mRNA-1	97	202	39	204	82	11	24	29	2	39	82	88	43	294	32	34	44	24	19	53	31	26	32	76	387	676	13	53	19	9	139	11	4	224	84	15	132	1200	50	303	193	16	131	242	98	85	271	33	516
augustus_masked-scf300000870673.2-processed-gene-15.164-mRNA-1	16	32	1	15	6	0	3	0	0	5	8	10	3	9	0	14	14	2	17	1	0	2	12	3	34	41	0	2	0	1	4	0	7	11	16	4	9	82	6	44	12	6	22	51	15	18	141	11	40
augustus_masked-scf300000870673.2-processed-gene-15.187-mRNA-1	193	325	22	537	203	14	33	59	12	86	119	77	104	397	36	178	242	68	204	232	35	118	171	71	422	695	14	58	62	21	253	46	11	278	231	88	64	1071	65	469	350	36	234	669	170	274	1055	51	434
augustus_masked-scf300000870673.2-processed-gene-15.215-mRNA-1	18	21	0	32	4	2	0	1	0	3	3	3	3	14	10	2	9	0	2	5	0	2	2	3	39	71	0	7	3	0	27	8	3	32	31	0	8	95	4	15	31	0	16	69	7	25	180	0	49
augustus_masked-scf300000870673.2-processed-gene-15.225-mRNA-1	0	1	0	0	0	0	0	0	0	0	0	0	0	5	0	0	2	0	0	0	1	0	0	0	1	4	0	0	1	0	0	0	0	1	0	0	2	3	0	0	0	0	0	1	0	0	4	0	0
augustus_masked-scf300000870673.2-processed-gene-15.229-mRNA-1	28	81	16	130	60	4	7	14	2	16	39	7	34	38	12	16	60	28	63	47	3	42	44	28	83	96	4	28	27	1	71	6	6	133	74	15	26	240	17	209	138	18	83	178	26	107	478	32	127
augustus_masked-scf300000870673.2-processed-gene-2.100-mRNA-1	4	3	0	5	0	1	0	0	0	1	1	0	1	3	0	0	2	0	0	0	0	0	1	1	18	12	0	5	1	0	12	1	2	6	16	2	2	36	0	7	0	0	1	7	2	0	23	0	10
augustus_masked-scf300000870673.2-processed-gene-2.106-mRNA-1	52	73	7	170	61	5	11	11	6	21	25	8	8	57	3	78	104	36	105	95	10	47	106	37	184	252	1	11	11	2	60	9	2	70	105	5	14	268	9	173	53	3	89	145	37	38	420	10	203
augustus_masked-scf300000870673.2-processed-gene-2.115-mRNA-1	41	75	0	122	26	8	2	2	4	13	26	28	5	60	7	3	14	4	16	53	4	3	17	2	104	205	3	2	4	0	25	0	1	61	39	10	8	222	0	93	14	2	20	66	4	27	187	1	55
augustus_masked-scf300000870673.2-processed-gene-2.116-mRNA-1	94	121	10	118	43	8	2	7	4	12	20	33	4	81	8	33	74	7	81	71	11	27	57	59	116	144	2	9	8	4	33	1	5	44	49	21	9	207	18	121	62	14	51	96	33	58	181	16	152
augustus_masked-scf300000870673.2-processed-gene-3.21-mRNA-1	52	67	9	217	64	0	10	10	0	16	28	11	10	53	4	9	18	3	6	22	6	6	28	4	80	124	0	8	9	0	51	4	0	49	37	11	4	125	4	78	43	4	25	52	12	22	101	7	60
augustus_masked-scf300000870673.2-processed-gene-3.49-mRNA-1	5	4	0	7	6	0	0	2	0	1	8	2	0	3	0	2	0	0	1	3	1	3	3	3	16	18	0	0	2	0	3	0	1	12	2	6	2	30	0	1	3	4	0	4	2	3	23	0	12
augustus_masked-scf300000870673.2-processed-gene-4.32-mRNA-1	28	19	7	18	5	5	4	7	0	0	0	30	1	8	6	3	13	4	0	2	0	0	2	2	15	66	2	6	5	1	9	4	0	16	18	8	1	62	1	14	4	5	8	9	17	6	47	15	32
augustus_masked-scf300000870673.2-processed-gene-5.103-mRNA-1	0	3	0	10	4	0	0	0	0	2	2	1	2	0	0	1	4	0	4	6	0	1	2	2	4	3	0	1	1	0	3	0	0	4	0	1	0	0	3	0	8	0	3	4	1	1	6	3	4
augustus_masked-scf300000870673.2-processed-gene-5.107-mRNA-1	0	10	1	34	13	0	1	1	0	5	2	1	1	8	5	14	12	2	11	16	3	5	14	12	22	29	1	3	1	5	12	0	1	13	0	4	1	31	6	23	11	8	8	16	18	11	17	5	16
augustus_masked-scf300000870673.2-processed-gene-5.112-mRNA-1	56	97	9	104	49	7	5	18	2	14	29	17	15	71	13	39	52	9	32	48	7	30	38	10	112	274	2	20	10	3	71	7	4	44	41	15	8	317	8	110	62	20	38	154	43	40	209	5	134
augustus_masked-scf300000870673.2-processed-gene-5.121-mRNA-1	96	102	6	168	68	11	7	7	0	35	36	33	6	76	11	37	33	14	62	49	2	42	81	66	148	267	0	7	12	8	53	2	1	62	62	10	14	232	5	166	66	19	64	183	34	119	376	34	206
augustus_masked-scf300000870673.2-processed-gene-5.80-mRNA-1	4	1	1	10	4	0	0	1	0	2	1	0	0	5	1	0	3	4	3	5	0	0	2	0	9	14	0	3	1	0	7	0	1	4	3	2	1	23	3	9	4	0	6	4	1	2	8	0	9
augustus_masked-scf300000870673.2-processed-gene-5.81-mRNA-1	22	35	4	39	16	0	2	3	0	2	5	0	0	38	0	1	9	0	9	11	1	7	4	6	34	106	1	7	6	2	18	1	4	21	26	7	6	107	5	56	26	2	16	40	4	13	148	2	38
augustus_masked-scf300000870673.2-processed-gene-5.95-mRNA-1	93	100	11	77	49	8	11	19	1	22	38	28	14	43	12	19	40	0	55	51	1	26	37	44	122	224	2	18	12	4	53	13	11	59	72	18	14	197	8	142	71	17	74	109	17	80	294	11	143
augustus_masked-scf300000870673.2-processed-gene-6.22-mRNA-1	22	43	0	31	31	0	1	2	0	6	6	5	5	47	7	1	9	2	10	6	0	3	2	5	40	136	0	0	0	1	21	2	0	24	23	5	4	110	2	15	6	2	7	23	2	13	70	0	32
augustus_masked-scf300000870673.2-processed-gene-6.23-mRNA-1	0	0	0	0	0	0	0	0	0	0	0	0	0	2	0	0	0	0	0	2	0	0	0	1	0	0	0	0	2	0	1	0	0	0	0	0	0	5	0	0	0	0	0	0	0	0	0	0	0
augustus_masked-scf300000870673.2-processed-gene-6.24-mRNA-1	2	5	1	4	2	0	0	0	0	1	6	7	0	4	0	1	1	3	0	1	0	3	1	3	7	8	0	1	0	0	2	0	0	4	3	0	0	1	0	2	0	0	0	6	2	0	15	0	6
augustus_masked-scf300000870673.2-processed-gene-6.41-mRNA-1	0	0	0	139	41	2	10	23	14	10	16	13	0	5	0	75	166	31	210	145	30	4	2	20	2	2	0	5	12	0	22	0	1	0	0	0	0	2	0	13	2	0	0	0	0	0	0	0	2
augustus_masked-scf300000870673.2-processed-gene-6.51-mRNA-1	5	10	4	6	1	0	0	0	0	0	4	1	2	8	0	0	2	0	0	2	0	1	1	0	7	11	0	4	2	0	0	0	0	6	0	4	0	26	0	3	11	6	2	6	6	2	15	0	7
augustus_masked-scf300000870673.2-processed-gene-7.13-mRNA-1	2	2	0	9	0	0	0	3	0	0	2	2	0	8	0	1	1	5	0	3	0	2	2	0	1	10	0	6	0	1	0	4	0	6	2	4	5	8	1	10	12	1	2	13	3	6	8	0	9
augustus_masked-scf300000870673.2-processed-gene-8.22-mRNA-1	0	0	0	0	0	0	0	0	0	0	1	0	0	0	0	0	0	0	0	0	0	0	0	2	2	1	0	0	0	0	0	0	0	0	0	0	1	0	0	0	0	0	0	0	0	0	0	0	3
augustus_masked-scf300000870673.2-processed-gene-8.28-mRNA-1	18	5	0	9	1	0	2	1	0	2	0	4	0	16	0	1	8	1	1	8	1	4	3	1	23	84	1	4	3	0	27	0	1	20	32	1	4	90	0	22	4	0	6	22	2	10	81	0	42
augustus_masked-scf300000870673.2-processed-gene-8.32-mRNA-1	5	14	0	11	3	0	2	0	2	0	2	11	3	8	0	7	10	4	6	3	0	3	1	1	5	20	0	0	0	0	4	4	0	4	0	0	0	12	0	21	0	0	3	6	11	2	20	1	6
augustus_masked-scf300000870673.2-processed-gene-8.57-mRNA-1	33	27	0	19	12	0	0	2	0	4	9	6	2	36	7	3	18	2	8	16	4	10	10	1	8	59	0	10	4	0	11	2	0	8	21	0	4	79	0	25	6	4	6	21	5	8	48	0	11
augustus_masked-scf300000870673.2-processed-gene-8.59-mRNA-1	221	401	38	546	180	33	44	69	20	20	22	31	72	478	44	156	216	46	290	217	88	38	34	30	437	792	6	47	39	22	247	35	15	270	198	26	52	931	55	544	70	30	198	442	171	198	1087	40	462
augustus_masked-scf300000870673.2-processed-gene-9.18-mRNA-1	8	16	0	15	0	0	0	2	0	0	2	6	6	4	5	1	2	0	0	2	0	0	0	0	15	15	0	4	2	0	4	2	0	8	8	0	2	18	4	5	0	0	7	6	3	4	18	1	14
augustus_masked-scf300000870673.2-processed-gene-9.38-mRNA-1	2	1	0	7	0	0	0	0	0	1	0	2	0	0	2	0	1	0	1	5	0	0	0	1	0	7	0	0	0	0	0	0	0	4	0	4	0	6	0	5	2	0	2	0	0	1	8	0	2
augustus_masked-scf300000870673.2-processed-gene-9.45-mRNA-1	26	33	4	32	16	7	5	4	0	13	15	20	12	36	4	18	58	5	10	14	6	23	11	64	77	86	0	6	4	0	25	3	6	28	15	13	9	92	12	69	19	17	32	51	37	30	88	8	52
augustus_masked-scf300000870673.2-processed-gene-9.47-mRNA-1	8	2	1	8	0	0	0	0	0	0	1	0	0	1	2	0	4	0	2	1	0	1	3	1	10	14	1	6	4	1	2	0	0	5	1	9	0	32	0	13	4	4	6	26	6	3	16	2	19
augustus_masked-scf300000870673.2-processed-gene-9.52-mRNA-1	17	14	6	32	15	0	0	2	0	1	3	0	0	24	4	2	6	0	10	3	0	3	6	3	40	73	0	4	0	0	8	8	0	17	15	0	0	113	1	9	14	2	13	14	2	11	102	0	54
augustus_masked-scf300000870673.2-processed-gene-9.53-mRNA-1	26	29	0	65	14	1	0	1	0	4	13	2	3	119	6	26	36	3	23	40	1	23	34	5	26	78	0	4	1	1	18	0	0	35	25	3	6	199	0	90	39	1	26	72	12	26	328	6	40
augustus_masked-scf300000870673.2-processed-gene-9.54-mRNA-1	8	2	6	8	1	1	0	0	2	2	1	6	2	2	1	4	0	4	5	1	0	0	3	3	3	2	0	2	1	0	0	0	1	3	2	5	2	0	0	0	2	6	1	1	9	1	3	2	6
augustus_masked-scf300000870675.0-processed-gene-0.3-mRNA-1	0	0	0	0	0	0	0	0	0	0	0	0	0	0	0	0	0	0	0	0	0	0	0	0	0	0	0	0	0	0	0	0	0	0	0	0	0	0	0	0	0	0	0	0	0	0	0	0	0
augustus_masked-scf300000870679.0-processed-gene-0.3-mRNA-1	0	0	0	0	0	0	0	0	0	1	0	0	0	0	0	0	0	1	0	0	0	0	0	0	0	0	0	0	0	0	0	0	0	0	0	0	0	0	0	0	0	0	0	1	0	0	0	0	0
augustus_masked-scf300000870681.0-processed-gene-0.28-mRNA-1	11	9	2	16	5	1	1	4	1	2	0	4	2	12	3	42	56	7	37	37	8	29	21	4	8	14	1	3	0	0	1	1	0	5	1	4	4	12	1	7	2	0	2	8	3	5	4	0	4
augustus_masked-scf300000870681.0-processed-gene-0.33-mRNA-1	6	5	0	6	5	1	2	0	1	2	0	5	1	10	1	4	7	0	8	3	0	4	1	8	7	7	1	1	1	0	2	1	0	0	6	2	0	8	2	9	4	0	2	4	0	3	2	1	9
augustus_masked-scf300000870686.0-processed-gene-0.0-mRNA-1	0	0	0	1	0	0	0	1	0	0	0	0	0	0	0	0	0	0	0	1	0	0	0	0	0	0	0	0	0	1	0	0	0	0	0	0	0	0	0	0	0	0	0	0	0	0	0	0	0
augustus_masked-scf300000870693.1-processed-gene-0.103-mRNA-1	30	36	28	6	2	0	0	0	3	2	3	24	11	31	2	42	30	0	18	19	10	26	7	61	373	426	23	31	20	14	79	20	18	172	142	64	45	206	39	146	99	31	70	269	144	213	752	110	398
augustus_masked-scf300000870693.1-processed-gene-0.83-mRNA-1	5258	7964	1847	13383	4560	1519	704	947	249	1072	1627	2619	1136	5266	1354	7297	8484	4380	11058	7811	2076	5821	5634	10190	7609	10304	361	705	578	205	2667	305	329	3301	2445	1797	1016	10200	747	6084	3275	424	2761	6996	3516	2619	6845	1117	7647
augustus_masked-scf300000870693.1-processed-gene-1.37-mRNA-1	7	37	2	35	8	2	2	1	0	3	6	7	2	24	9	3	3	5	12	9	0	9	11	8	24	48	4	4	0	0	6	1	0	6	11	2	0	66	0	18	7	6	6	22	18	11	66	0	14
augustus_masked-scf300000870693.1-processed-gene-2.25-mRNA-1	0	3	0	0	1	0	0	0	0	0	0	0	0	0	0	2	3	3	1	0	0	0	0	0	0	5	0	0	0	0	0	0	0	0	0	0	0	1	0	0	0	0	0	0	2	0	5	0	3
augustus_masked-scf300000870693.1-processed-gene-2.9-mRNA-1	2	26	4	19	2	0	3	10	0	4	2	1	0	22	2	7	3	1	1	16	0	2	5	8	53	143	0	9	1	0	6	4	0	32	47	0	0	96	0	14	12	0	17	16	4	16	125	5	44
augustus_masked-scf300000870693.1-processed-gene-3.122-mRNA-1	26	30	2	24	6	0	3	12	0	4	5	23	8	31	5	59	41	8	56	34	13	31	45	85	41	72	2	6	10	6	32	0	7	25	22	5	9	145	16	213	105	20	92	259	63	108	306	41	63
augustus_masked-scf300000870693.1-processed-gene-3.156-mRNA-1	28	69	11	117	34	4	5	12	2	12	26	4	4	91	6	17	67	1	41	25	20	17	15	12	97	189	1	9	3	2	31	3	2	42	43	10	9	218	11	44	22	6	32	112	5	34	220	9	72
augustus_masked-scf300000870693.1-processed-gene-3.157-mRNA-1	24	26	4	19	4	2	0	7	0	2	10	2	6	33	4	13	7	3	10	12	4	4	18	30	33	69	0	7	2	0	9	4	0	36	21	3	3	65	2	46	17	11	30	37	8	11	74	4	39
augustus_masked-scf300000870693.1-processed-gene-3.158-mRNA-1	217	263	43	416	179	39	35	65	21	89	118	123	78	272	49	209	369	60	346	368	77	176	215	69	374	551	22	80	77	27	223	44	13	280	159	96	65	662	74	613	356	43	304	587	196	257	845	63	370
augustus_masked-scf300000870693.1-processed-gene-3.165-mRNA-1	9	7	0	9	3	0	0	0	0	0	1	3	0	3	4	2	12	0	9	0	0	2	3	1	4	1	0	0	3	0	3	0	0	3	3	6	0	3	4	2	1	0	4	3	1	2	5	0	1
augustus_masked-scf300000870693.1-processed-gene-4.121-mRNA-1	2557	2927	1950	8390	2704	1578	1178	1421	960	2229	2385	7647	1689	3558	1760	3792	6205	5428	7956	7364	4614	3741	5102	8116	5025	6455	1302	1472	1758	2766	4347	876	2094	3605	1219	5067	1683	8857	3630	13563	8162	2455	5950	12982	10131	4727	7106	2858	5037
augustus_masked-scf300000870693.1-processed-gene-4.123-mRNA-1	48	90	3	171	56	11	4	19	0	37	36	28	35	117	16	31	94	41	55	64	20	51	76	38	229	381	4	56	50	4	184	16	8	146	92	34	46	861	28	301	162	26	123	399	86	113	582	31	230
augustus_masked-scf300000870693.1-processed-gene-4.149-mRNA-1	55	92	16	128	58	13	12	22	11	29	36	44	21	68	18	60	98	72	97	92	29	53	50	140	60	84	13	22	20	14	35	8	5	48	29	65	10	143	32	110	73	16	72	165	58	55	169	28	81
augustus_masked-scf300000870693.1-processed-gene-4.181-mRNA-1	1909	2569	1037	8237	2855	904	1085	1457	465	2224	2579	4979	1571	4135	1356	4116	5990	3881	7484	7539	3061	3150	5212	5312	7033	8309	883	2015	2237	2206	6412	1030	1641	4575	1655	3842	2318	13400	3381	15931	9939	1950	6904	14808	8267	5650	10244	2485	6845
augustus_masked-scf300000870693.1-processed-gene-4.187-mRNA-1	9	5	11	8	1	0	2	3	1	1	2	16	2	4	5	12	15	7	26	11	3	6	11	21	3	7	0	0	0	2	1	0	1	0	1	12	1	4	5	6	2	4	5	4	16	0	6	2	2
augustus_masked-scf300000870701.0-processed-gene-0.8-mRNA-1	4	3	1	90	5	0	0	0	0	1	0	0	0	9	5	1	1	0	2	0	0	0	5	6	10	21	0	1	1	1	3	0	1	3	4	0	1	15	1	13	1	0	1	11	0	3	16	0	4
augustus_masked-scf300000870708.0-processed-gene-0.3-mRNA-1	42	47	9	110	43	2	4	1	2	6	5	9	8	66	23	23	43	11	30	32	2	11	30	7	116	122	1	12	8	1	48	5	3	30	14	6	11	251	14	75	29	12	18	47	63	32	104	7	90
augustus_masked-scf300000870716.0-processed-gene-0.3-mRNA-1	0	0	0	0	0	0	0	0	0	0	0	0	0	0	0	0	0	0	0	0	0	0	0	0	0	0	0	0	1	0	0	0	0	0	0	0	0	0	0	0	0	0	0	0	0	0	0	0	0
augustus_masked-scf300000870717.0-processed-gene-0.0-mRNA-1	13	15	1	43	8	1	2	1	0	6	5	11	5	6	3	19	29	20	16	17	3	17	12	2	21	13	1	4	5	1	8	1	0	7	4	14	3	31	1	16	11	4	7	22	10	11	23	4	20
augustus_masked-scf300000870733.0-processed-gene-0.1-mRNA-1	11	19	1	31	4	2	0	5	1	2	3	1	4	6	1	11	11	4	13	7	0	9	2	3	17	33	0	4	4	5	7	1	0	12	5	8	0	28	7	27	14	7	19	39	18	16	19	2	29
augustus_masked-scf300000870733.0-processed-gene-0.27-mRNA-1	18	11	1	35	8	3	3	7	2	2	7	11	2	20	5	12	13	3	9	17	3	18	4	2	51	84	0	1	2	0	13	2	4	27	13	7	0	74	2	36	24	5	9	66	7	12	80	3	57
augustus_masked-scf300000870733.0-processed-gene-0.30-mRNA-1	0	3	0	3	0	0	0	0	0	0	0	2	0	0	0	0	0	0	1	1	2	0	0	0	3	5	0	0	0	0	0	0	1	2	2	0	0	1	0	2	0	0	0	4	0	0	1	0	0
augustus_masked-scf300000870733.0-processed-gene-0.38-mRNA-1	30	36	5	72	29	2	2	4	4	9	10	12	5	26	7	12	12	12	15	23	5	11	18	32	38	56	1	5	6	3	17	7	2	21	14	3	3	72	10	33	16	5	26	62	20	22	67	6	45
augustus_masked-scf300000870733.0-processed-gene-0.52-mRNA-1	14	35	3	27	11	0	1	0	0	1	9	0	1	7	0	0	6	1	6	12	6	3	5	2	18	51	0	4	0	0	12	1	2	13	16	8	3	55	0	23	4	1	4	21	4	7	64	0	33
augustus_masked-scf300000870733.0-processed-gene-0.54-mRNA-1	47	61	6	85	27	2	3	2	2	31	15	24	11	24	5	13	50	3	37	46	7	16	28	13	42	80	4	19	5	0	34	12	4	36	19	6	8	87	13	65	67	1	41	88	4	12	101	10	56
augustus_masked-scf300000870733.0-processed-gene-0.65-mRNA-1	29	24	0	46	8	0	2	4	0	12	13	20	1	37	5	11	12	0	2	12	1	6	9	1	16	35	0	4	7	0	5	2	0	27	19	3	0	20	1	2	6	0	8	14	0	8	21	2	11
augustus_masked-scf300000870733.0-processed-gene-0.8-mRNA-1	11	29	1	31	7	1	7	5	0	5	6	7	6	33	1	12	6	4	21	20	0	10	8	8	31	73	1	4	6	0	21	0	4	23	19	4	3	103	3	46	24	4	24	34	11	14	68	2	73
augustus_masked-scf300000870735.0-processed-gene-0.11-mRNA-1	8	16	0	18	2	0	0	2	0	3	4	0	2	8	3	0	2	0	6	0	1	2	0	0	20	30	0	3	4	1	4	0	2	6	17	12	4	50	0	12	3	0	0	9	0	8	63	0	19
augustus_masked-scf300000870735.0-processed-gene-0.13-mRNA-1	438	551	110	486	183	63	32	44	5	67	102	81	81	723	106	109	176	35	179	268	41	127	158	63	608	1014	7	60	41	5	270	38	10	394	319	119	104	1141	54	595	288	34	322	817	218	375	1702	74	780
augustus_masked-scf300000870735.0-processed-gene-0.19-mRNA-1	2	7	2	8	1	1	0	0	0	2	3	6	1	4	0	3	4	0	6	6	7	3	2	5	8	12	0	4	0	0	2	1	0	9	2	6	0	27	0	5	8	0	7	16	3	0	19	1	6
augustus_masked-scf300000870735.0-processed-gene-1.107-mRNA-1	7	7	0	25	6	0	0	0	0	1	8	6	5	9	3	1	10	9	4	7	0	0	19	34	13	37	0	2	0	0	8	1	2	13	7	6	1	22	2	25	21	9	4	36	8	18	36	0	23
augustus_masked-scf300000870735.0-processed-gene-1.110-mRNA-1	2	5	0	9	1	0	1	0	0	2	1	1	1	5	2	0	4	3	0	2	0	4	1	1	3	16	1	0	0	2	3	0	0	6	4	0	0	8	0	1	1	0	1	8	1	1	8	0	1
augustus_masked-scf300000870735.0-processed-gene-1.116-mRNA-1	16	12	6	15	7	5	0	4	0	11	15	8	2	17	1	3	20	6	14	6	2	16	4	19	30	47	0	9	9	3	10	4	5	27	41	1	1	55	2	47	11	1	34	23	9	23	84	6	43
augustus_masked-scf300000870735.0-processed-gene-1.120-mRNA-1	48	73	1	68	18	2	3	2	0	15	17	26	2	26	6	15	36	6	15	9	8	14	21	24	58	100	0	4	1	1	8	0	0	12	19	10	4	111	1	37	15	1	26	46	4	15	103	6	64
augustus_masked-scf300000870735.0-processed-gene-1.123-mRNA-1	23	51	8	121	29	3	10	13	0	22	25	13	9	42	5	22	30	3	32	42	15	31	36	29	105	150	0	15	1	2	55	13	3	35	44	7	17	165	20	107	48	9	35	85	21	60	213	14	137
augustus_masked-scf300000870735.0-processed-gene-10.11-mRNA-1	2	1	0	0	0	0	0	0	0	1	0	0	0	5	0	0	0	0	16	1	0	1	0	0	3	2	0	1	0	0	0	0	1	0	0	0	0	0	0	2	0	0	0	0	0	0	0	0	0
augustus_masked-scf300000870735.0-processed-gene-10.16-mRNA-1	14	15	0	18	15	1	2	0	2	1	1	3	4	28	2	5	5	0	20	7	0	0	2	3	22	45	0	2	2	2	19	1	2	16	8	2	0	72	0	11	8	0	8	31	5	9	17	0	14
augustus_masked-scf300000870735.0-processed-gene-10.23-mRNA-1	23	15	2	52	15	2	0	1	0	5	9	18	5	35	8	9	21	2	4	18	2	6	14	6	46	77	0	1	8	0	33	0	2	23	29	12	4	177	15	80	39	3	40	119	11	13	138	6	44
augustus_masked-scf300000870735.0-processed-gene-10.37-mRNA-1	131	182	14	302	96	11	9	13	2	26	27	24	22	70	19	105	160	10	128	152	5	62	87	66	124	176	2	9	18	3	68	4	2	55	34	28	19	166	16	123	96	9	69	131	49	45	167	21	149
augustus_masked-scf300000870735.0-processed-gene-10.43-mRNA-1	8	2	0	5	0	2	0	0	0	4	1	2	0	6	1	3	2	0	7	12	1	6	0	37	7	19	0	2	2	0	4	0	0	5	9	0	2	50	1	7	9	0	2	27	9	10	114	1	10
augustus_masked-scf300000870735.0-processed-gene-10.44-mRNA-1	9	5	0	3	10	0	0	0	1	2	3	8	3	4	0	2	4	0	3	3	0	0	0	0	15	33	0	0	1	0	6	0	2	1	6	0	0	69	0	30	7	1	10	14	4	1	35	0	8
augustus_masked-scf300000870735.0-processed-gene-10.8-mRNA-1	8	10	1	10	2	0	0	0	0	2	2	0	4	8	0	2	4	0	0	0	1	0	0	0	9	23	0	0	0	1	7	0	1	6	3	3	2	25	0	2	3	0	8	7	0	0	18	0	8
augustus_masked-scf300000870735.0-processed-gene-11.107-mRNA-1	94	87	18	177	52	8	26	28	12	17	20	28	13	122	12	13	106	6	30	31	3	16	36	18	56	130	2	11	4	6	53	12	5	42	50	11	7	196	17	73	29	24	42	66	42	22	178	5	63
augustus_masked-scf300000870735.0-processed-gene-11.110-mRNA-1	17	15	1	13	4	1	1	1	0	1	2	2	9	23	4	8	2	4	3	6	0	2	13	3	24	74	0	7	0	0	24	2	1	21	23	2	0	74	3	45	25	1	18	28	8	21	141	1	57
augustus_masked-scf300000870735.0-processed-gene-11.115-mRNA-1	17	14	1	73	17	0	2	9	6	10	0	6	5	59	2	44	94	17	50	62	3	22	17	5	56	68	3	11	6	7	34	10	0	44	19	13	5	83	4	112	43	2	38	72	22	39	166	3	59
augustus_masked-scf300000870735.0-processed-gene-11.80-mRNA-1	28	16	3	25	29	5	10	8	1	6	1	3	12	49	4	3	14	3	24	31	1	3	35	2	87	103	4	9	17	1	41	3	7	40	5	11	26	189	10	39	7	5	17	64	37	41	118	2	37
augustus_masked-scf300000870735.0-processed-gene-12.121-mRNA-1	0	7	1	2	1	0	2	1	0	1	1	0	0	5	0	3	0	1	0	1	0	0	1	3	8	27	0	0	2	0	11	0	0	7	2	7	3	45	0	5	12	0	5	4	0	0	38	0	5
augustus_masked-scf300000870735.0-processed-gene-12.129-mRNA-1	41	25	3	72	22	1	5	8	1	16	23	17	3	43	4	14	29	2	24	22	2	7	26	8	58	161	0	10	10	2	18	5	4	27	27	21	12	161	9	76	42	9	30	108	29	40	177	8	67
augustus_masked-scf300000870735.0-processed-gene-13.102-mRNA-1	58	42	5	82	36	4	3	6	4	20	32	25	11	49	16	14	35	9	23	21	7	6	23	25	71	128	3	6	8	1	22	4	2	62	20	25	9	153	14	58	50	16	26	127	33	33	159	19	63
augustus_masked-scf300000870735.0-processed-gene-13.105-mRNA-1	18	13	10	18	12	0	0	4	0	8	5	5	0	24	0	2	3	0	9	14	0	9	3	15	67	91	1	5	2	4	15	2	0	16	17	8	3	107	2	30	27	2	9	63	24	10	69	0	65
augustus_masked-scf300000870735.0-processed-gene-13.123-mRNA-1	59	59	25	105	42	12	12	17	4	20	26	46	14	38	21	46	58	44	51	43	32	33	38	40	38	61	10	12	13	15	20	6	23	28	23	23	12	67	24	55	22	21	30	57	64	33	87	30	74
augustus_masked-scf300000870735.0-processed-gene-13.124-mRNA-1	7	19	1	32	13	2	2	2	0	1	6	2	5	26	1	4	22	2	7	4	0	2	2	0	46	98	1	9	11	1	53	0	1	25	17	4	17	241	11	52	19	7	21	32	40	15	64	5	45
augustus_masked-scf300000870735.0-processed-gene-13.89-mRNA-1	10	21	1	21	2	2	2	0	2	3	4	5	0	59	9	2	5	3	5	0	2	4	12	10	2	9	0	0	0	0	1	0	0	2	4	2	0	3	0	0	0	0	0	0	0	0	0	0	2
augustus_masked-scf300000870735.0-processed-gene-13.97-mRNA-1	15	10	8	17	3	3	0	2	0	0	0	2	0	10	2	0	2	0	0	9	0	10	2	20	20	23	0	0	0	0	6	0	0	10	11	0	0	10	0	5	8	0	7	14	2	6	16	6	12
augustus_masked-scf300000870735.0-processed-gene-14.178-mRNA-1	80	313	85	658	221	28	14	30	4	41	47	206	42	130	29	196	324	66	230	236	111	107	193	113	288	387	12	47	36	22	174	24	44	166	138	59	40	597	54	445	222	29	152	328	174	132	634	48	239
augustus_masked-scf300000870735.0-processed-gene-14.220-mRNA-1	671	701	134	1019	349	114	77	71	22	141	272	218	190	828	111	290	394	370	523	435	74	263	306	589	1644	2852	23	236	164	44	645	81	43	1019	938	275	170	2163	58	2411	1198	134	947	2236	849	1004	3851	272	1672
augustus_masked-scf300000870735.0-processed-gene-14.225-mRNA-1	91	150	20	166	110	16	26	21	3	29	68	58	46	192	35	339	197	63	164	146	64	81	48	117	178	303	4	32	40	10	104	11	13	89	54	31	19	460	25	222	93	13	93	178	127	41	275	12	168
augustus_masked-scf300000870735.0-processed-gene-14.231-mRNA-1	28	27	0	13	18	0	6	6	0	2	2	1	2	21	0	0	18	0	2	2	1	0	0	4	46	79	2	2	2	0	13	2	4	18	36	2	2	106	0	18	20	2	4	38	2	2	55	0	26
augustus_masked-scf300000870735.0-processed-gene-14.241-mRNA-1	0	1	0	4	0	0	0	0	0	0	1	1	0	4	2	0	0	1	2	0	0	1	0	0	10	20	0	0	1	1	3	1	0	5	9	2	0	22	0	4	3	0	2	1	0	2	11	4	26
augustus_masked-scf300000870735.0-processed-gene-14.246-mRNA-1	0	0	0	1	0	0	0	0	0	0	0	0	0	0	0	0	0	0	0	0	0	0	0	0	0	0	0	0	0	0	0	0	0	1	0	0	0	0	0	0	0	0	0	0	1	0	0	0	1
augustus_masked-scf300000870735.0-processed-gene-2.18-mRNA-1	0	0	0	2	0	0	0	0	0	0	0	0	2	0	0	0	0	1	0	0	0	0	0	2	5	20	0	0	0	0	3	2	0	2	2	1	0	35	0	8	0	4	0	7	4	2	35	3	14
augustus_masked-scf300000870735.0-processed-gene-2.54-mRNA-1	33	60	8	67	23	4	4	5	1	9	16	10	12	59	6	42	32	6	32	45	7	44	30	13	134	215	0	12	23	0	76	8	1	61	84	2	18	211	8	105	56	2	71	116	41	80	321	4	131
augustus_masked-scf300000870735.0-processed-gene-3.0-mRNA-1	2	8	0	1	0	0	2	0	0	0	0	0	10	15	0	0	7	0	0	6	0	4	2	0	6	6	2	1	0	1	2	0	0	0	3	1	5	26	0	11	4	0	19	16	4	4	9	0	11
augustus_masked-scf300000870735.0-processed-gene-3.22-mRNA-1	3	1	0	0	0	0	0	0	0	0	0	2	0	6	0	2	0	0	0	0	1	0	1	1	0	5	0	0	0	0	0	0	0	1	2	2	0	4	0	0	0	0	5	4	0	2	1	2	2
augustus_masked-scf300000870735.0-processed-gene-3.37-mRNA-1	38	27	5	39	13	2	6	4	0	11	5	14	0	41	2	0	33	3	28	12	2	6	11	9	49	82	1	7	4	2	26	3	6	34	16	4	5	118	4	30	31	2	29	56	2	21	109	8	25
augustus_masked-scf300000870735.0-processed-gene-4.20-mRNA-1	387	429	16	561	298	21	49	56	6	138	147	142	70	279	53	174	448	26	348	398	23	122	182	69	469	752	11	59	63	16	179	41	22	285	194	64	40	892	52	541	420	42	255	659	84	228	1102	32	368
augustus_masked-scf300000870735.0-processed-gene-4.33-mRNA-1	4	0	1	8	8	0	1	0	0	0	0	0	1	2	1	0	0	0	2	2	2	0	0	4	1	12	0	0	2	0	1	0	1	4	0	1	0	12	1	2	0	0	2	12	0	0	8	0	4
augustus_masked-scf300000870735.0-processed-gene-4.63-mRNA-1	18	14	2	14	3	2	0	2	0	12	9	15	6	19	3	3	15	0	1	4	3	6	3	0	31	35	1	7	4	2	8	2	0	19	10	3	1	33	16	38	18	0	11	31	4	22	57	2	23
augustus_masked-scf300000870735.0-processed-gene-4.73-mRNA-1	4	3	2	6	4	0	1	2	0	5	0	0	0	1	0	0	0	2	2	2	0	0	0	2	0	3	0	0	0	0	2	0	2	0	0	3	0	4	2	0	0	4	0	1	6	4	4	0	1
augustus_masked-scf300000870735.0-processed-gene-5.105-mRNA-1	28	10	5	19	4	4	0	3	2	0	1	1	11	19	0	10	9	1	9	2	2	4	4	5	34	40	4	4	6	7	14	0	0	37	28	32	4	43	0	27	8	6	12	48	23	24	171	26	68
augustus_masked-scf300000870735.0-processed-gene-5.131-mRNA-1	10	19	0	29	1	0	0	1	3	3	6	0	2	21	0	2	3	0	6	2	0	0	3	2	55	83	0	1	8	1	25	0	0	32	11	0	3	127	0	57	14	0	35	72	13	11	126	1	53
augustus_masked-scf300000870735.0-processed-gene-5.133-mRNA-1	27	46	6	58	17	2	4	7	0	8	13	12	7	31	5	9	14	9	16	26	0	11	12	1	44	72	0	5	4	1	19	4	3	16	21	4	5	137	5	25	12	0	22	42	25	21	97	3	44
augustus_masked-scf300000870735.0-processed-gene-5.146-mRNA-1	16	5	4	30	10	5	2	0	2	2	7	16	4	17	6	2	11	1	4	2	0	5	2	2	24	56	2	8	2	2	19	1	2	18	4	0	0	68	5	18	9	0	6	17	5	6	50	7	28
augustus_masked-scf300000870735.0-processed-gene-6.111-mRNA-1	11	12	4	18	6	0	0	1	0	2	8	8	2	18	4	7	16	0	12	5	0	2	7	9	34	54	3	5	3	0	9	3	0	13	16	4	2	51	4	31	18	0	14	40	18	20	68	6	21
augustus_masked-scf300000870735.0-processed-gene-6.93-mRNA-1	14	38	9	34	10	0	8	4	2	1	4	22	4	15	10	2	4	1	13	0	0	6	20	2	64	86	0	10	0	2	22	2	3	24	36	8	6	162	2	37	21	2	12	45	20	20	155	6	46
augustus_masked-scf300000870735.0-processed-gene-6.94-mRNA-1	129	131	14	411	92	35	38	44	20	66	83	123	72	150	33	40	155	62	76	92	12	84	75	82	159	259	6	14	19	26	71	13	8	177	66	130	40	364	53	305	217	33	169	496	173	243	529	52	206
augustus_masked-scf300000870735.0-processed-gene-7.111-mRNA-1	55	36	14	43	19	2	4	13	0	4	6	9	4	57	4	8	32	2	48	14	3	2	5	26	66	132	5	22	25	4	67	11	0	24	34	20	18	181	22	80	62	2	52	57	14	26	151	4	53
augustus_masked-scf300000870735.0-processed-gene-7.90-mRNA-1	9	50	2	63	33	0	3	12	1	8	16	22	30	41	11	12	51	21	21	14	2	17	29	13	51	121	0	12	12	3	38	4	0	29	31	33	6	146	8	65	49	7	17	29	12	22	35	0	45
augustus_masked-scf300000870735.0-processed-gene-8.22-mRNA-1	6	3	0	2	10	0	0	0	0	0	0	8	0	8	2	1	1	0	0	0	1	0	4	0	18	25	0	2	0	0	0	0	0	3	4	0	0	52	0	21	8	0	4	18	0	4	25	0	7
augustus_masked-scf300000870735.0-processed-gene-8.39-mRNA-1	1	6	0	0	0	0	0	0	0	0	0	0	0	0	0	0	0	0	6	0	0	0	0	0	4	2	0	0	0	0	0	0	0	1	0	0	0	0	0	0	0	0	0	4	0	0	0	0	0
augustus_masked-scf300000870735.0-processed-gene-8.40-mRNA-1	42	63	4	181	49	0	9	8	1	27	19	33	6	81	6	16	67	1	12	42	0	10	13	1	83	142	0	14	13	0	39	7	0	51	54	2	4	337	0	114	55	3	36	119	6	57	214	6	80
augustus_masked-scf300000870735.0-processed-gene-8.48-mRNA-1	48	111	7	96	21	2	6	0	1	2	12	2	12	54	4	13	20	0	22	11	3	7	16	40	49	46	0	9	1	1	8	0	0	79	112	7	2	17	0	221	117	4	149	248	30	120	560	11	151
augustus_masked-scf300000870735.0-processed-gene-9.107-mRNA-1	18	15	2	1	8	4	0	0	0	1	2	2	0	2	0	2	0	0	0	0	0	0	16	0	4	25	0	0	0	0	4	1	1	14	4	0	0	11	0	2	0	6	2	3	0	4	4	0	8
augustus_masked-scf300000870735.0-processed-gene-9.108-mRNA-1	26	23	0	26	21	0	0	7	2	4	12	6	2	41	0	4	29	14	11	16	4	12	9	1	26	38	0	1	8	0	16	2	0	6	9	0	7	60	0	24	29	0	18	23	8	2	78	3	39
augustus_masked-scf300000870735.0-processed-gene-9.97-mRNA-1	32	57	7	119	45	31	4	4	12	10	9	65	7	22	24	120	103	157	78	93	25	109	81	359	39	55	2	2	5	3	11	0	0	14	5	51	2	36	20	19	0	11	10	22	80	6	20	9	49
augustus_masked-scf300000870736.0-processed-gene-0.11-mRNA-1	0	2	0	4	3	0	2	0	1	0	0	0	0	3	1	5	2	0	2	6	1	2	1	2	7	8	1	1	1	0	1	0	0	1	1	1	1	12	0	6	1	1	1	3	3	0	11	0	3
augustus_masked-scf300000870743.0-processed-gene-0.125-mRNA-1	285	412	21	293	141	5	10	33	4	27	58	11	20	198	9	700	962	64	852	712	43	546	410	356	402	487	0	18	23	1	78	7	2	94	102	18	18	302	2	190	74	0	84	128	40	34	247	3	317
augustus_masked-scf300000870743.0-processed-gene-1.100-mRNA-1	133	216	28	207	77	23	26	20	6	47	54	80	29	168	20	44	99	87	77	118	11	37	67	56	227	402	16	28	24	11	138	24	8	197	228	40	34	608	25	247	125	21	145	354	134	125	640	53	271
augustus_masked-scf300000870743.0-processed-gene-1.106-mRNA-1	1	3	0	3	1	0	0	2	0	0	0	0	1	8	0	0	1	0	1	0	0	0	1	0	11	20	0	1	1	0	5	0	0	2	8	0	1	36	0	4	0	0	2	7	1	1	30	1	4
augustus_masked-scf300000870743.0-processed-gene-2.125-mRNA-1	11	19	0	58	15	2	3	0	0	4	7	9	2	21	2	13	13	5	9	14	14	13	5	5	31	69	0	0	0	0	14	1	2	7	4	6	2	69	4	33	19	12	8	32	24	10	38	20	41
augustus_masked-scf300000870743.0-processed-gene-2.137-mRNA-1	21	59	5	42	11	0	10	11	1	1	3	2	4	35	8	23	21	3	28	9	2	4	1	2	68	131	0	11	6	4	27	6	6	53	32	33	8	227	10	76	16	6	28	91	35	75	230	15	73
augustus_masked-scf300000870743.0-processed-gene-3.1-mRNA-1	56	119	22	100	40	7	17	28	15	25	42	40	20	100	23	23	54	17	16	22	3	20	19	36	75	110	1	8	7	8	33	5	6	58	41	37	3	150	5	91	21	9	30	94	54	34	143	8	79
augustus_masked-scf300000870743.0-processed-gene-3.28-mRNA-1	2	10	0	17	9	0	2	0	0	4	2	0	0	15	4	0	7	8	4	3	2	0	2	2	12	18	2	2	0	2	19	0	4	8	4	6	4	27	4	15	18	2	9	45	11	14	21	0	20
augustus_masked-scf300000870743.0-processed-gene-3.34-mRNA-1	10	40	8	35	18	0	5	3	4	12	10	17	12	39	1	17	13	7	15	15	0	15	10	5	51	134	1	10	7	2	25	7	3	60	23	15	15	185	1	65	29	3	28	69	22	39	152	3	95
augustus_masked-scf300000870743.0-processed-gene-4.17-mRNA-1	0	2	4	0	2	0	2	1	0	0	1	1	1	2	0	8	5	0	2	0	0	3	1	4	5	8	0	3	2	0	2	0	0	1	2	1	4	7	1	5	1	2	0	7	1	0	13	0	7
augustus_masked-scf300000870743.0-processed-gene-4.21-mRNA-1	345	320	42	857	421	50	106	151	40	140	189	93	90	504	73	652	1092	202	894	809	167	303	250	133	431	666	21	144	132	37	595	85	25	356	168	59	145	1377	121	1479	658	61	396	746	273	336	1251	78	644
augustus_masked-scf300000870743.0-processed-gene-5.122-mRNA-1	73	141	16	225	95	0	16	13	0	25	25	4	12	144	21	60	156	7	139	89	3	37	80	39	105	222	2	30	24	1	64	8	2	92	41	27	16	372	15	217	147	8	98	198	48	67	257	26	127
augustus_masked-scf300000870743.0-processed-gene-5.131-mRNA-1	8	20	0	11	3	0	1	0	0	2	2	0	0	5	0	10	12	1	12	10	2	0	3	0	23	53	0	0	3	0	20	2	0	17	4	0	1	84	4	19	3	0	11	19	4	3	46	2	26
augustus_masked-scf300000870743.0-processed-gene-5.139-mRNA-1	124	184	8	161	70	8	13	15	2	30	43	23	8	86	6	14	74	17	24	59	46	16	51	42	186	332	7	20	27	2	79	7	4	131	116	17	16	424	13	106	107	4	65	184	36	66	447	12	186
augustus_masked-scf300000870743.0-processed-gene-5.140-mRNA-1	8	14	4	8	3	0	0	0	0	0	3	3	2	3	0	7	5	0	5	3	1	0	14	2	13	28	0	0	6	0	7	2	2	4	9	0	0	29	0	11	4	0	3	7	7	17	41	2	17
augustus_masked-scf300000870743.0-processed-gene-5.144-mRNA-1	5	20	4	15	0	0	1	1	0	6	6	5	0	14	2	5	19	4	9	18	0	2	8	20	34	66	0	0	4	0	7	3	0	19	11	1	4	96	1	17	22	7	16	34	8	10	74	1	17
augustus_masked-scf300000870743.0-processed-gene-6.109-mRNA-1	4	2	2	8	3	2	1	0	2	2	0	5	0	1	1	3	4	3	7	8	1	3	7	6	1	0	1	0	0	1	0	0	0	0	0	2	1	1	1	11	1	1	0	2	1	1	0	1	1
augustus_masked-scf300000870743.0-processed-gene-6.136-mRNA-1	8	10	0	10	0	0	0	0	2	2	4	2	0	5	2	2	8	4	13	0	0	0	10	0	10	25	0	5	6	4	11	0	0	8	2	4	0	71	3	25	13	2	4	11	37	17	69	0	22
augustus_masked-scf300000870743.0-processed-gene-6.145-mRNA-1	18	22	0	25	13	0	3	1	2	1	7	7	4	17	0	8	17	11	6	8	2	2	10	0	30	70	0	5	8	4	11	8	0	5	2	5	2	70	5	31	21	5	11	17	12	4	17	0	43
augustus_masked-scf300000870744.0-processed-gene-1.31-mRNA-1	4	2	0	29	4	3	0	2	0	0	0	0	2	15	0	0	2	0	22	4	0	0	6	3	21	20	0	7	2	0	13	2	2	8	2	0	2	48	8	6	6	0	10	12	0	6	10	2	21
augustus_masked-scf300000870744.0-processed-gene-1.34-mRNA-1	9	10	8	27	4	0	0	0	0	0	3	0	2	11	0	3	1	0	0	4	2	2	2	1	23	43	1	2	0	0	6	1	0	11	7	2	2	41	2	15	4	0	7	21	0	3	39	6	17
augustus_masked-scf300000870744.0-processed-gene-1.36-mRNA-1	35	23	0	87	16	2	6	6	9	13	14	24	7	17	17	14	7	16	14	7	13	11	9	24	27	45	5	4	0	1	4	0	1	23	12	11	4	33	3	19	10	4	18	36	22	10	72	12	57
augustus_masked-scf300000870744.0-processed-gene-1.37-mRNA-1	38	17	0	54	28	23	6	2	3	10	7	11	23	88	6	22	28	23	41	29	3	18	37	60	87	111	4	21	19	4	52	10	0	61	27	39	18	155	11	109	65	23	46	132	47	11	108	20	71
augustus_masked-scf300000870744.0-processed-gene-1.53-mRNA-1	119	179	41	182	60	25	10	11	11	10	15	17	14	169	37	36	69	31	43	62	12	25	51	72	99	227	11	23	19	5	53	2	10	69	88	54	11	55	4	59	15	8	23	42	7	21	63	7	55
augustus_masked-scf300000870744.0-processed-gene-1.56-mRNA-1	23	50	5	25	13	0	2	2	0	4	2	2	10	63	6	4	8	0	6	6	2	4	2	19	144	194	4	16	30	2	106	0	5	82	39	10	7	343	4	139	80	9	48	88	42	40	105	10	84
augustus_masked-scf300000870744.0-processed-gene-2.24-mRNA-1	83	102	7	137	53	2	4	3	0	21	36	18	10	95	4	22	71	8	28	35	0	32	17	32	59	103	0	27	11	0	30	2	5	43	41	20	14	85	4	57	52	8	77	141	69	41	222	2	89
augustus_masked-scf300000870744.0-processed-gene-2.32-mRNA-1	44	47	8	52	19	5	2	6	0	13	21	31	5	54	3	4	44	3	19	17	4	10	16	23	31	64	2	14	7	9	15	2	2	26	21	12	3	48	6	54	33	5	33	80	4	32	56	0	27
augustus_masked-scf300000870744.1-processed-gene-1.17-mRNA-1	16	28	1	11	3	1	0	2	0	6	7	7	4	31	0	7	23	0	13	6	0	5	14	6	35	111	0	8	0	0	31	8	2	34	34	10	12	111	11	42	14	1	18	91	4	24	135	9	54
augustus_masked-scf300000870744.1-processed-gene-1.36-mRNA-1	11	8	4	7	3	3	1	2	0	3	4	1	0	4	1	2	3	1	0	5	3	1	0	22	11	8	0	1	0	0	6	0	1	0	3	6	0	20	0	6	0	1	4	10	4	6	13	1	10
augustus_masked-scf300000870744.1-processed-gene-2.15-mRNA-1	100	110	11	111	30	1	14	18	4	20	33	27	24	88	21	16	44	20	26	39	0	31	35	36	125	266	6	26	21	10	73	5	13	153	85	27	22	392	20	127	74	6	76	536	35	80	583	22	147
augustus_masked-scf300000870744.1-processed-gene-2.27-mRNA-1	0	2	0	3	2	0	0	0	0	1	2	0	0	5	0	1	2	1	0	2	0	0	0	1	2	3	0	2	0	0	0	2	1	0	0	0	1	7	0	2	0	0	0	1	0	0	2	0	1
augustus_masked-scf300000870744.1-processed-gene-3.102-mRNA-1	1	6	0	8	0	1	0	0	0	0	2	1	0	3	0	0	2	0	1	0	0	0	1	2	0	19	0	0	4	0	2	0	1	6	2	4	0	17	0	5	2	1	3	6	1	1	16	0	7
augustus_masked-scf300000870744.1-processed-gene-3.111-mRNA-1	15	16	2	24	5	4	1	1	5	4	7	5	0	0	4	2	9	6	7	6	1	4	2	1	27	48	0	0	2	2	7	0	0	18	12	4	0	50	2	15	6	2	10	29	5	6	81	0	21
augustus_masked-scf300000870744.1-processed-gene-3.114-mRNA-1	139	114	11	233	66	28	16	3	12	29	87	70	29	190	55	30	43	26	47	38	33	26	36	13	264	406	19	46	32	11	139	10	19	151	95	33	46	888	27	225	144	18	76	172	91	67	254	38	262
augustus_masked-scf300000870744.1-processed-gene-3.118-mRNA-1	0	1	0	3	1	0	0	0	0	0	0	0	1	0	0	0	0	0	0	0	1	0	0	0	0	2	0	0	0	0	0	0	0	2	0	0	0	0	0	0	2	0	1	0	0	0	0	0	2
augustus_masked-scf300000870744.1-processed-gene-3.144-mRNA-1	4	2	2	0	0	0	0	0	0	1	0	0	0	0	1	0	0	0	0	1	0	2	4	2	4	4	1	0	0	0	2	0	0	0	0	0	0	12	1	2	0	0	2	1	0	0	8	0	4
augustus_masked-scf300000870744.1-processed-gene-3.98-mRNA-1	42	91	5	88	44	3	9	14	1	18	19	43	14	95	2	11	34	0	37	28	4	26	16	8	83	131	0	6	21	1	52	2	7	45	35	24	11	168	1	66	34	4	18	84	121	22	166	10	68
augustus_masked-scf300000870744.1-processed-gene-4.12-mRNA-1	2	4	3	2	2	0	1	0	0	1	0	0	4	11	2	2	1	1	2	1	2	2	4	4	3	17	0	0	1	0	6	1	1	3	5	0	0	7	2	5	1	1	3	1	1	1	9	0	3
augustus_masked-scf300000870744.1-processed-gene-4.17-mRNA-1	2	2	0	9	2	0	1	0	0	0	2	0	0	0	0	0	0	1	1	5	0	1	2	0	17	8	0	6	0	0	0	0	0	1	2	0	0	0	0	30	8	2	6	14	6	6	32	0	2
augustus_masked-scf300000870744.1-processed-gene-4.20-mRNA-1	6	9	0	17	3	0	1	2	0	7	2	0	0	4	12	4	6	1	0	1	1	2	1	2	20	23	0	2	1	1	6	0	0	5	7	0	3	56	1	15	3	3	3	19	2	2	42	0	5
augustus_masked-scf300000870744.1-processed-gene-5.152-mRNA-1	2	6	0	0	1	0	0	2	0	2	0	0	0	0	0	0	1	0	0	1	0	3	2	0	10	5	0	0	0	1	0	0	0	1	0	2	0	37	0	2	4	0	4	2	0	0	1	1	4
augustus_masked-scf300000870744.1-processed-gene-5.153-mRNA-1	36	63	0	65	21	1	0	0	0	13	12	12	10	33	6	12	14	1	7	11	0	10	6	9	55	86	0	8	2	0	19	2	0	42	37	5	6	87	1	22	14	3	15	54	13	26	131	4	48
augustus_masked-scf300000870744.1-processed-gene-5.167-mRNA-1	2	8	2	11	3	0	0	1	0	1	2	4	0	4	0	2	10	1	1	2	0	3	0	1	4	13	1	0	1	0	0	1	0	1	2	0	2	8	0	8	3	0	2	2	0	6	11	0	2
augustus_masked-scf300000870744.1-processed-gene-5.168-mRNA-1	31	43	1	66	17	0	4	3	0	4	11	0	4	65	1	3	6	6	12	4	0	12	3	2	101	241	0	2	2	0	17	0	0	41	47	0	8	226	0	24	22	0	16	41	6	20	224	2	75
augustus_masked-scf300000870744.1-processed-gene-5.177-mRNA-1	41	32	0	84	32	13	1	2	0	8	16	5	9	62	6	10	41	8	11	22	0	16	14	7	99	187	2	13	14	2	36	2	0	55	86	4	18	248	2	67	29	5	24	115	26	57	400	9	97
augustus_masked-scf300000870744.1-processed-gene-5.179-mRNA-1	65	88	13	160	82	8	10	36	2	59	73	36	31	144	10	18	62	4	51	85	16	31	50	64	154	293	4	36	40	8	106	22	4	167	74	21	36	389	39	299	218	9	132	328	78	139	442	25	156
augustus_masked-scf300000870744.1-processed-gene-5.184-mRNA-1	75	112	13	197	85	7	15	22	5	53	49	27	36	219	24	37	128	15	63	78	46	39	67	14	213	472	6	31	33	5	146	7	8	188	107	44	46	694	18	304	216	18	129	424	65	134	700	17	244
augustus_masked-scf300000870744.1-processed-gene-5.185-mRNA-1	2	0	0	1	0	2	1	0	0	0	0	2	0	1	7	0	2	0	2	3	0	1	1	0	3	5	0	0	0	0	3	0	1	1	1	0	0	7	0	1	0	0	0	0	0	0	3	2	5
augustus_masked-scf300000870744.1-processed-gene-5.186-mRNA-1	179	165	22	212	65	32	26	36	18	46	85	120	52	222	54	85	122	60	262	158	35	92	104	100	330	458	13	32	52	27	192	16	18	185	173	82	62	813	42	470	355	52	299	618	158	224	808	64	368
augustus_masked-scf300000870744.1-processed-gene-5.210-mRNA-1	49	103	5	72	37	2	7	8	1	23	20	28	15	86	8	9	33	1	36	14	6	20	22	0	128	276	3	25	18	7	96	10	5	74	47	9	26	382	22	211	87	6	84	203	15	61	280	5	126
augustus_masked-scf300000870744.1-processed-gene-5.211-mRNA-1	353	248	61	496	214	42	49	93	3	98	129	242	75	405	54	166	297	33	317	265	230	170	215	79	377	592	8	84	73	39	233	33	38	263	236	75	62	769	45	453	221	38	264	657	198	210	978	102	374
augustus_masked-scf300000870744.1-processed-gene-5.219-mRNA-1	194	254	62	562	206	61	55	84	23	102	116	193	109	264	88	273	497	178	387	397	118	204	344	251	285	380	25	50	75	83	157	38	32	222	75	212	62	487	91	432	247	66	183	613	248	214	526	99	328
augustus_masked-scf300000870745.0-processed-gene-1.111-mRNA-1	6	14	0	26	9	2	4	2	0	0	5	1	4	2	0	3	11	2	2	7	0	6	3	20	12	13	0	0	2	0	7	0	0	4	6	1	1	54	0	11	8	0	2	13	9	7	23	3	13
augustus_masked-scf300000870745.0-processed-gene-1.115-mRNA-1	1	0	0	0	0	0	0	0	1	0	0	0	0	1	0	0	0	0	0	0	0	0	1	0	0	2	0	0	0	0	0	1	0	0	0	0	0	0	0	0	1	0	2	0	0	1	0	0	1
augustus_masked-scf300000870745.0-processed-gene-2.14-mRNA-1	1378	2097	259	3411	1336	306	93	170	77	322	441	726	255	875	184	642	1421	408	1106	1185	431	469	666	1020	1359	1549	89	161	142	72	390	72	80	582	339	303	147	2057	245	1092	580	137	471	1280	638	508	1777	172	1324
augustus_masked-scf300000870745.0-processed-gene-2.27-mRNA-1	116	87	15	130	59	4	5	7	3	3	20	25	0	71	4	137	196	9	288	144	13	81	103	87	141	225	0	10	8	0	61	1	0	32	52	6	6	303	3	122	61	2	73	106	18	25	159	10	101
augustus_masked-scf300000870745.0-processed-gene-2.28-mRNA-1	26	31	0	47	16	9	0	0	2	6	9	2	4	27	0	29	39	2	44	14	1	8	3	2	41	90	0	8	1	0	11	3	1	10	6	2	0	102	0	34	35	0	14	23	0	1	76	0	18
augustus_masked-scf300000870745.0-processed-gene-3.171-mRNA-1	37	69	1	93	43	14	14	14	6	18	22	17	8	55	15	30	60	2	33	57	1	11	37	25	120	170	3	33	29	0	49	1	4	78	59	60	7	264	20	122	79	8	58	166	20	50	187	13	97
augustus_masked-scf300000870745.0-processed-gene-3.191-mRNA-1	2	2	0	5	3	2	0	0	1	2	1	1	0	4	0	0	6	2	0	2	1	0	3	2	8	16	0	0	0	0	0	0	0	2	5	0	3	10	2	7	0	0	2	3	1	1	20	0	13
augustus_masked-scf300000870745.0-processed-gene-3.192-mRNA-1	3	2	0	11	4	2	3	1	1	2	2	24	0	1	6	2	6	8	4	4	3	1	1	15	5	3	0	0	0	1	0	1	0	1	2	13	1	8	4	13	3	3	5	4	32	5	5	9	7
augustus_masked-scf300000870745.0-processed-gene-3.194-mRNA-1	2	0	0	2	0	0	0	0	0	0	1	0	0	0	1	1	4	0	0	2	0	2	0	0	1	2	0	0	0	0	0	0	0	0	0	0	0	0	0	0	1	4	0	1	0	0	0	0	1
augustus_masked-scf300000870745.0-processed-gene-3.200-mRNA-1	23	22	2	23	12	1	2	2	0	5	7	1	7	37	0	6	6	0	1	2	0	5	7	4	49	100	0	3	0	0	17	1	0	20	29	2	1	138	0	16	11	0	8	44	4	36	101	2	45
augustus_masked-scf300000870745.0-processed-gene-3.214-mRNA-1	16	14	0	33	8	0	4	2	0	1	2	5	7	9	3	8	20	1	6	6	1	5	11	9	10	17	0	1	1	0	8	4	1	3	8	24	6	39	4	25	7	4	11	36	6	6	29	0	11
augustus_masked-scf300000870745.0-processed-gene-3.216-mRNA-1	0	0	0	0	0	0	0	0	0	1	0	0	0	0	0	1	1	0	0	0	0	0	0	0	1	3	0	0	1	0	1	0	0	0	0	1	1	0	0	1	0	0	0	0	1	0	0	0	2
augustus_masked-scf300000870745.0-processed-gene-3.233-mRNA-1	2	8	0	1	0	0	2	0	0	0	7	0	3	10	2	4	1	0	3	4	1	1	0	0	28	17	0	1	0	0	7	0	0	7	4	0	1	22	2	2	3	0	1	6	4	11	20	6	15
augustus_masked-scf300000870746.0-processed-gene-0.102-mRNA-1	16	17	1	43	19	0	2	2	0	3	5	4	0	5	5	10	14	6	21	21	0	28	7	13	27	68	0	2	0	0	16	0	0	12	7	0	7	37	1	18	2	1	12	11	0	2	14	0	12
augustus_masked-scf300000870746.0-processed-gene-0.65-mRNA-1	0	0	0	6	0	0	0	0	0	0	0	0	0	1	14	58	3	0	9	6	1	0	13	0	3	7	0	0	0	0	0	0	0	3	0	0	0	11	0	10	0	0	0	2	0	0	0	0	7
augustus_masked-scf300000870746.0-processed-gene-0.68-mRNA-1	5	9	0	7	0	0	0	2	0	1	0	0	0	1	0	2	2	0	1	1	0	1	6	0	11	24	0	0	0	0	0	2	0	0	0	0	4	32	0	2	2	0	2	1	2	1	0	0	16
augustus_masked-scf300000870746.0-processed-gene-0.72-mRNA-1	1	4	1	2	0	0	0	1	0	0	0	2	0	0	0	0	1	0	1	1	1	0	1	3	1	4	0	0	0	0	0	0	0	0	0	0	0	2	0	0	0	1	0	2	0	0	1	0	0
augustus_masked-scf300000870746.0-processed-gene-0.79-mRNA-1	35	44	7	60	11	8	10	7	5	7	15	15	4	51	13	21	34	5	25	20	8	12	13	7	85	111	2	19	8	2	35	11	1	73	49	27	13	188	16	67	18	14	34	144	55	77	252	22	80
augustus_masked-scf300000870746.0-processed-gene-1.123-mRNA-1	3	8	0	21	2	0	0	2	1	0	1	7	3	6	2	0	1	3	5	3	0	0	0	9	9	24	0	0	3	0	0	0	0	6	3	6	0	21	5	11	5	2	3	10	5	2	18	3	23
augustus_masked-scf300000870746.0-processed-gene-1.143-mRNA-1	0	0	0	4	0	0	0	0	0	0	0	0	0	2	0	5	0	0	0	1	0	1	0	9	4	23	0	0	0	0	8	0	2	0	4	5	0	44	0	3	9	0	8	5	0	2	3	2	9
augustus_masked-scf300000870746.0-processed-gene-1.147-mRNA-1	26	69	2	121	31	12	6	3	0	18	31	29	14	162	13	15	29	12	27	50	1	9	8	65	121	333	1	19	13	5	67	13	6	65	132	18	23	461	19	174	80	9	46	98	29	30	252	19	135
augustus_masked-scf300000870746.0-processed-gene-10.112-mRNA-1	27	44	1	62	26	4	5	1	0	4	0	0	8	27	2	24	28	8	22	36	0	11	16	17	47	99	0	0	5	0	24	0	0	14	19	7	1	152	5	33	21	1	12	48	17	5	108	0	98
augustus_masked-scf300000870746.0-processed-gene-11.0-mRNA-1	68	97	8	197	81	6	19	25	1	21	18	35	19	92	23	98	119	46	87	90	29	62	75	60	144	192	0	9	14	0	62	12	0	41	48	21	8	212	25	93	49	1	27	124	25	29	194	9	113
augustus_masked-scf300000870746.0-processed-gene-11.17-mRNA-1	103	137	6	178	88	2	13	21	4	8	32	14	8	140	25	41	34	14	33	44	43	15	13	5	140	288	6	18	9	3	72	9	6	76	59	17	16	343	24	135	23	6	55	117	70	40	302	11	135
augustus_masked-scf300000870746.0-processed-gene-11.23-mRNA-1	71	168	19	239	93	0	27	38	3	58	62	47	63	289	60	98	233	67	130	246	41	134	72	24	572	626	32	103	100	37	273	32	31	315	263	101	80	1045	97	450	301	77	274	944	276	350	1508	58	621
augustus_masked-scf300000870746.0-processed-gene-11.37-mRNA-1	6	16	0	31	6	0	0	8	2	4	1	8	0	22	4	4	22	0	6	5	18	2	4	28	18	38	2	2	2	0	5	0	8	17	4	0	4	74	9	15	4	0	12	27	11	3	35	12	30
augustus_masked-scf300000870746.0-processed-gene-11.53-mRNA-1	70	168	47	275	85	6	14	26	10	12	35	55	29	120	12	86	170	26	160	88	15	34	38	46	215	450	14	52	47	24	167	21	14	228	105	74	35	661	37	354	203	29	122	238	107	164	510	21	268
augustus_masked-scf300000870746.0-processed-gene-12.12-mRNA-1	4	11	0	8	0	0	0	0	0	1	6	2	0	5	0	0	4	0	1	5	0	0	2	0	3	13	0	2	0	0	0	1	0	2	2	0	2	10	0	14	5	0	3	15	0	4	18	1	10
augustus_masked-scf300000870746.0-processed-gene-12.20-mRNA-1	6	18	0	15	3	1	2	0	4	2	5	3	2	14	5	1	11	0	20	3	3	0	3	6	26	52	0	0	2	0	6	1	0	12	12	7	7	68	4	13	9	4	3	14	10	9	15	3	25
augustus_masked-scf300000870746.0-processed-gene-12.27-mRNA-1	17	16	0	37	12	0	6	2	0	5	4	17	10	10	2	22	45	11	33	56	1	8	26	11	16	46	0	10	2	0	19	0	0	8	10	2	8	96	4	26	36	11	24	58	20	6	55	5	35
augustus_masked-scf300000870746.0-processed-gene-12.3-mRNA-1	5	11	5	7	8	0	0	2	0	3	2	2	0	11	0	9	1	5	5	5	1	0	5	4	23	59	0	2	2	7	10	0	2	16	12	6	2	73	3	11	13	6	15	25	12	6	32	6	30
augustus_masked-scf300000870746.0-processed-gene-12.36-mRNA-1	1	9	0	7	2	0	0	0	2	0	1	0	14	117	4	2	8	9	11	11	0	2	6	19	20	26	0	0	0	0	1	0	2	19	1	4	2	67	2	18	10	0	5	36	7	15	112	12	10
augustus_masked-scf300000870746.0-processed-gene-12.7-mRNA-1	10	11	0	11	0	0	1	0	0	3	4	4	0	6	2	1	0	1	8	5	0	2	0	2	16	16	0	2	0	0	2	0	0	5	0	3	0	22	0	14	0	2	2	12	5	9	26	0	18
augustus_masked-scf300000870746.0-processed-gene-13.17-mRNA-1	1	0	0	0	0	0	0	0	0	0	0	0	0	1	0	1	1	0	0	1	0	1	0	0	1	2	0	0	1	0	0	0	0	0	0	0	0	2	0	0	0	0	1	1	0	1	3	1	0
augustus_masked-scf300000870746.0-processed-gene-13.18-mRNA-1	0	0	0	7	2	1	0	0	3	0	1	1	0	0	0	10	5	3	6	3	0	1	1	0	0	0	0	2	1	0	4	0	1	0	0	0	0	1	0	14	1	6	0	0	0	1	0	0	3
augustus_masked-scf300000870746.0-processed-gene-13.21-mRNA-1	14	41	6	36	16	5	0	3	0	5	8	4	8	8	5	1	11	6	8	9	2	0	0	2	27	88	0	0	5	2	26	1	0	12	8	4	0	95	2	50	9	4	12	38	18	5	53	12	19
augustus_masked-scf300000870746.0-processed-gene-13.25-mRNA-1	20	18	0	31	11	3	6	4	0	2	5	2	1	33	14	8	10	0	7	4	3	16	5	6	20	115	0	12	6	4	32	2	2	37	14	2	2	135	8	37	22	6	10	62	13	23	41	0	47
augustus_masked-scf300000870746.0-processed-gene-13.36-mRNA-1	5	7	0	12	4	0	2	2	1	5	3	4	10	24	0	2	5	2	9	5	0	1	1	0	15	26	0	2	1	0	0	0	0	15	7	3	1	36	0	8	4	5	6	7	0	2	24	2	14
augustus_masked-scf300000870746.0-processed-gene-13.56-mRNA-1	13	16	1	8	4	0	0	1	0	2	6	14	2	0	0	5	8	0	4	1	2	7	11	1	35	32	0	2	4	1	6	0	0	11	5	0	4	21	5	40	9	8	22	36	10	6	107	2	19
augustus_masked-scf300000870746.0-processed-gene-13.59-mRNA-1	49	109	5	114	35	2	14	2	0	18	24	28	38	134	30	38	48	20	34	39	29	20	36	28	636	901	9	46	44	12	132	24	13	175	103	31	70	1128	101	308	98	20	129	308	104	125	485	30	724
augustus_masked-scf300000870746.0-processed-gene-13.60-mRNA-1	40	19	0	15	3	0	2	1	0	4	13	1	1	25	0	8	6	2	1	5	0	2	9	3	31	49	0	1	1	0	6	0	0	27	48	5	4	89	0	24	5	1	22	31	6	11	132	3	29
augustus_masked-scf300000870746.0-processed-gene-2.113-mRNA-1	95	109	19	383	148	18	17	14	4	20	24	94	20	78	18	160	212	65	136	149	54	113	111	184	120	180	3	15	24	3	50	5	2	30	25	24	25	256	53	103	43	20	52	144	73	39	164	34	130
augustus_masked-scf300000870746.0-processed-gene-2.114-mRNA-1	8	9	1	11	2	6	0	0	2	2	0	1	0	7	0	0	0	0	0	3	14	0	0	2	5	28	1	0	0	0	0	0	0	6	4	0	0	35	0	9	1	0	4	10	0	0	15	0	10
augustus_masked-scf300000870746.0-processed-gene-2.126-mRNA-1	2	2	1	5	2	0	0	0	0	0	2	0	0	3	0	0	0	0	0	0	0	0	1	0	5	20	0	0	0	0	1	0	0	2	0	0	0	18	0	3	0	0	0	1	0	6	1	0	6
augustus_masked-scf300000870746.0-processed-gene-3.101-mRNA-1	36	45	3	52	32	1	9	2	0	16	17	1	7	47	1	13	12	0	13	6	2	8	5	1	66	93	0	1	8	1	42	4	5	57	18	4	9	114	3	73	43	1	21	28	11	19	104	1	45
augustus_masked-scf300000870746.0-processed-gene-3.107-mRNA-1	19	44	3	22	5	0	0	7	3	2	4	15	5	10	6	14	38	3	44	26	2	19	22	29	160	133	0	32	28	15	59	14	14	69	89	23	16	229	8	79	60	7	76	429	66	137	794	26	249
augustus_masked-scf300000870746.0-processed-gene-3.111-mRNA-1	21	18	0	14	4	0	0	0	1	2	6	0	13	27	0	5	4	0	7	4	13	7	3	6	60	99	0	7	5	0	16	2	1	49	82	5	9	143	2	35	23	2	34	93	15	75	538	15	83
augustus_masked-scf300000870746.0-processed-gene-3.121-mRNA-1	6	16	0	19	18	2	2	0	2	0	10	2	0	27	2	1	6	0	5	3	0	8	8	4	21	55	0	3	2	2	21	4	1	18	32	7	3	95	3	16	13	2	16	22	6	4	49	2	47
augustus_masked-scf300000870746.0-processed-gene-3.124-mRNA-1	11	8	1	7	3	1	0	0	0	0	2	0	2	5	0	0	1	0	2	6	1	2	0	3	14	21	0	0	2	1	2	0	0	1	5	0	1	8	1	3	6	0	0	8	1	3	8	1	15
augustus_masked-scf300000870746.0-processed-gene-3.91-mRNA-1	16	11	1	20	7	0	2	1	0	0	3	8	2	11	2	4	1	2	14	6	1	3	8	2	30	41	0	2	2	0	2	0	0	10	18	0	0	48	0	10	13	1	1	11	0	7	69	1	29
augustus_masked-scf300000870746.0-processed-gene-3.94-mRNA-1	5	12	0	14	3	1	1	0	0	0	3	1	0	32	0	1	10	0	1	2	0	0	0	0	22	67	0	4	3	0	10	0	0	8	14	0	3	83	3	11	7	0	4	3	0	5	28	0	22
augustus_masked-scf300000870746.0-processed-gene-4.94-mRNA-1	2	3	0	5	0	0	0	0	2	0	0	2	0	2	4	0	2	0	0	3	0	1	0	28	7	11	0	0	0	0	0	0	0	4	2	0	0	10	0	3	6	0	1	3	2	0	6	0	2
augustus_masked-scf300000870746.0-processed-gene-4.99-mRNA-1	104	117	29	222	53	33	23	15	2	50	50	57	24	80	31	84	76	41	101	45	12	32	60	61	157	252	4	24	34	8	99	21	11	84	82	70	32	285	33	183	124	21	115	176	83	68	323	42	140
augustus_masked-scf300000870746.0-processed-gene-5.12-mRNA-1	20	17	2	33	19	0	3	4	0	0	2	16	6	13	4	6	10	0	7	10	1	5	4	7	17	36	2	5	3	0	18	4	1	3	16	2	6	60	12	11	10	6	11	32	21	8	58	2	32
augustus_masked-scf300000870746.0-processed-gene-5.14-mRNA-1	6	18	0	27	14	0	2	0	0	3	6	3	7	21	4	4	2	0	8	16	0	10	1	1	33	124	0	0	2	0	22	0	0	9	12	0	3	109	6	19	11	1	7	22	2	3	36	8	18
augustus_masked-scf300000870746.0-processed-gene-5.31-mRNA-1	8	15	8	49	25	0	1	1	0	2	6	0	4	30	3	5	25	0	4	6	45	7	2	22	45	116	0	11	5	3	42	5	0	34	29	8	4	263	3	67	18	2	25	50	9	21	62	7	60
augustus_masked-scf300000870746.0-processed-gene-5.42-mRNA-1	172	312	67	435	95	22	30	18	7	41	64	60	22	248	18	33	53	29	63	57	0	17	70	66	341	661	6	28	38	2	190	38	14	232	149	38	66	794	52	362	113	38	149	218	190	118	734	117	321
augustus_masked-scf300000870746.0-processed-gene-5.45-mRNA-1	300	383	26	363	139	17	38	44	19	64	94	83	74	540	55	120	215	56	138	186	34	91	95	142	579	1232	13	71	80	34	362	28	11	310	272	144	71	2348	82	674	358	78	207	465	150	156	1100	103	568
augustus_masked-scf300000870746.0-processed-gene-5.48-mRNA-1	51	113	4	135	60	12	10	11	4	4	35	17	18	88	8	27	76	7	21	32	7	20	31	6	147	187	0	16	12	2	33	6	2	113	76	42	9	225	15	101	31	5	43	120	79	66	429	9	136
augustus_masked-scf300000870746.0-processed-gene-5.7-mRNA-1	26	40	4	66	41	4	2	4	1	11	4	19	0	22	4	7	21	2	23	30	0	16	12	5	55	94	0	4	4	2	30	3	0	35	26	4	0	97	4	62	55	3	18	95	26	42	108	0	60
augustus_masked-scf300000870746.0-processed-gene-6.18-mRNA-1	0	0	0	0	0	0	0	0	0	0	0	0	0	0	0	1	0	1	1	0	0	4	0	0	0	2	0	1	0	0	0	0	0	0	0	0	0	0	2	0	0	0	0	0	0	2	0	0	0
augustus_masked-scf300000870746.0-processed-gene-6.25-mRNA-1	58	94	9	196	54	6	21	23	0	51	62	31	16	134	13	85	136	30	101	116	15	58	79	35	136	198	4	28	38	4	83	17	4	119	53	26	18	424	21	239	120	11	72	150	32	47	194	7	89
augustus_masked-scf300000870746.0-processed-gene-6.43-mRNA-1	309	305	93	362	101	38	37	94	27	103	123	267	189	512	69	275	374	283	447	307	117	267	314	385	1091	1313	56	169	172	105	327	65	91	713	647	480	95	1282	109	689	413	86	441	1407	462	717	2887	260	1224
augustus_masked-scf300000870746.0-processed-gene-6.55-mRNA-1	31	68	10	94	31	7	2	8	4	7	16	7	14	79	4	16	25	25	24	41	1	9	9	13	243	435	3	29	17	1	104	10	0	102	51	19	17	463	7	114	48	7	54	151	33	34	190	5	240
augustus_masked-scf300000870746.0-processed-gene-7.106-mRNA-1	33	14	3	26	14	0	6	0	0	6	8	2	0	26	0	7	1	2	5	4	0	0	10	4	31	64	0	4	4	1	20	2	0	25	33	2	4	89	10	44	19	2	22	27	4	20	60	2	37
augustus_masked-scf300000870746.0-processed-gene-7.111-mRNA-1	24	36	7	97	41	4	5	5	0	15	26	13	27	40	6	12	33	4	8	37	24	8	12	18	105	128	4	13	11	13	56	9	3	51	47	19	8	206	12	99	74	14	63	155	32	42	95	17	68
augustus_masked-scf300000870746.0-processed-gene-7.119-mRNA-1	17	12	1	24	15	1	4	2	2	4	3	9	11	14	6	9	14	6	4	16	4	9	3	17	34	62	0	3	2	3	6	4	0	32	12	10	14	174	10	21	4	0	0	0	2	10	4	0	38
augustus_masked-scf300000870746.0-processed-gene-8.126-mRNA-1	27	52	7	91	28	5	3	1	1	15	15	20	8	56	3	5	14	0	18	13	0	16	28	16	64	125	2	5	1	1	32	0	0	40	37	5	9	260	0	46	37	4	27	110	16	21	238	7	67
augustus_masked-scf300000870746.0-processed-gene-8.132-mRNA-1	4	10	0	15	3	0	2	1	0	0	1	0	0	4	1	1	3	0	1	2	0	0	0	1	3	8	0	0	0	2	8	0	0	4	4	0	0	38	1	9	6	0	7	6	5	7	27	0	6
augustus_masked-scf300000870746.0-processed-gene-9.31-mRNA-1	22	25	2	12	6	6	4	2	0	6	16	6	0	20	0	4	1	0	14	18	7	6	22	0	60	91	0	12	5	0	32	1	0	47	20	5	6	126	0	37	37	4	32	53	6	19	65	4	25
augustus_masked-scf300000870746.0-processed-gene-9.55-mRNA-1	5	4	0	6	4	3	0	2	0	1	1	0	0	2	0	6	7	0	7	2	0	4	2	1	15	29	0	5	2	0	10	0	0	11	15	0	4	38	0	15	10	0	6	32	2	4	108	12	26
augustus_masked-scf300000870747.0-processed-gene-0.107-mRNA-1	0	0	0	1	0	0	0	0	0	0	1	1	0	0	0	1	0	0	0	2	1	0	0	0	2	3	0	0	0	0	0	0	0	0	0	0	1	0	0	2	1	0	0	3	0	0	2	0	2
augustus_masked-scf300000870747.0-processed-gene-0.89-mRNA-1	3	3	0	18	0	0	0	0	0	0	1	3	2	7	2	12	10	20	26	16	0	0	9	104	30	14	1	2	0	0	7	2	1	4	14	3	2	10	2	87	27	8	31	66	32	44	113	4	17
augustus_masked-scf300000870748.0-processed-gene-0.3-mRNA-1	0	0	0	0	0	0	0	0	0	0	0	0	0	0	0	0	0	0	0	0	0	0	0	0	0	0	0	0	0	0	0	0	0	0	0	0	0	1	0	0	0	0	0	0	0	1	1	0	0
augustus_masked-scf300000870748.0-processed-gene-1.102-mRNA-1	120	194	19	517	201	5	39	20	20	75	75	91	73	266	78	83	167	33	117	103	38	80	103	99	206	230	4	35	33	4	125	13	4	151	88	72	7	174	17	248	114	40	157	499	111	191	634	26	131
augustus_masked-scf300000870748.0-processed-gene-1.107-mRNA-1	62	71	5	101	26	1	7	6	0	20	25	43	15	88	21	40	73	24	43	80	15	50	38	26	174	278	4	29	21	9	114	15	9	81	55	40	27	388	37	187	101	26	87	219	99	51	329	25	125
augustus_masked-scf300000870748.0-processed-gene-1.129-mRNA-1	25	37	1	60	16	5	2	4	2	11	9	6	4	21	8	24	33	4	41	21	8	14	21	14	63	106	0	10	11	3	36	5	0	34	14	11	16	167	6	80	68	4	41	61	36	41	154	17	67
augustus_masked-scf300000870748.0-processed-gene-1.98-mRNA-1	3	0	0	1	0	0	0	0	0	0	0	0	1	2	0	0	0	1	2	0	0	0	0	0	2	3	0	0	0	0	0	0	0	4	3	0	0	15	0	0	0	0	0	0	0	0	0	0	4
augustus_masked-scf300000870748.0-processed-gene-2.106-mRNA-1	9	17	3	12	1	0	1	1	0	0	0	0	2	13	0	2	4	3	5	5	0	3	6	2	22	46	0	3	5	0	4	0	1	17	24	3	4	46	0	11	19	0	4	18	10	12	55	7	34
augustus_masked-scf300000870748.0-processed-gene-2.121-mRNA-1	13	17	1	21	14	2	2	3	1	2	4	6	4	14	4	3	9	6	14	5	0	2	4	3	25	38	0	10	5	2	12	2	2	17	3	12	6	63	8	35	14	9	18	36	20	7	9	2	27
augustus_masked-scf300000870748.0-processed-gene-2.122-mRNA-1	26	17	0	59	19	0	1	3	0	18	11	19	4	45	3	7	15	4	2	9	0	23	9	17	6	27	0	2	0	2	7	0	3	17	10	26	0	16	0	2	0	0	9	16	22	0	8	1	9
augustus_masked-scf300000870748.0-processed-gene-2.124-mRNA-1	8	6	0	4	2	2	0	1	1	2	1	0	2	4	2	0	1	0	0	2	0	0	0	0	10	31	0	0	1	0	9	0	0	1	4	0	5	25	0	8	1	0	1	12	2	0	22	6	11
augustus_masked-scf300000870748.0-processed-gene-2.128-mRNA-1	0	0	0	0	0	0	0	0	0	0	0	0	0	0	0	0	0	1	0	0	0	0	0	0	0	0	0	0	0	0	2	0	0	0	0	0	0	0	0	0	0	0	0	0	0	0	0	0	0
augustus_masked-scf300000870748.0-processed-gene-2.135-mRNA-1	23	15	0	21	7	0	7	2	1	4	4	11	5	13	2	8	17	9	18	7	1	14	9	11	28	50	0	4	0	2	9	2	3	16	10	11	6	137	0	45	22	0	9	25	10	9	31	2	34
augustus_masked-scf300000870748.0-processed-gene-3.111-mRNA-1	7	1	0	3	1	0	0	1	0	1	0	3	0	1	3	3	1	0	1	2	0	0	8	0	0	3	0	0	0	2	1	0	0	4	1	1	0	4	0	2	3	1	2	4	4	7	2	3	3
augustus_masked-scf300000870748.0-processed-gene-3.149-mRNA-1	2	6	0	13	8	0	0	0	0	2	9	4	0	9	0	2	6	0	2	2	0	0	2	4	12	12	0	0	2	0	5	3	0	4	0	0	0	32	0	18	2	0	2	9	3	4	20	2	3
augustus_masked-scf300000870748.0-processed-gene-4.20-mRNA-1	1	6	0	3	2	0	0	2	4	0	0	2	0	4	0	4	0	0	0	2	0	1	2	0	11	7	0	0	0	0	1	0	0	2	0	0	0	23	0	8	3	0	0	5	0	3	9	0	21
augustus_masked-scf300000870748.0-processed-gene-4.41-mRNA-1	11	24	8	14	13	1	2	0	0	6	4	13	5	26	11	2	14	0	14	5	1	1	12	1	14	69	0	2	1	2	28	0	2	23	29	8	0	104	2	11	16	3	12	46	11	13	42	4	31
augustus_masked-scf300000870749.0-processed-gene-0.27-mRNA-1	21	22	0	58	11	4	2	3	2	8	3	16	0	14	5	8	23	7	9	12	0	4	6	7	12	11	1	4	3	3	7	0	2	3	6	13	6	27	5	16	15	9	13	30	27	14	55	7	18
augustus_masked-scf300000870749.0-processed-gene-0.35-mRNA-1	11	35	6	104	30	8	3	4	0	1	16	9	1	27	9	26	26	11	21	32	22	12	28	19	61	75	0	8	10	9	33	8	0	23	14	7	6	188	20	58	21	21	30	114	33	16	66	9	57
augustus_masked-scf300000870749.0-processed-gene-1.27-mRNA-1	5	10	9	18	14	0	0	1	1	4	9	3	4	6	3	8	18	1	9	7	0	1	4	4	27	31	1	3	3	3	7	2	0	29	10	3	6	65	9	37	16	5	19	40	12	15	48	4	17
augustus_masked-scf300000870749.0-processed-gene-1.31-mRNA-1	15	14	0	26	14	1	0	0	0	6	10	2	0	11	2	11	10	6	16	4	5	4	8	4	22	43	0	3	8	0	18	0	0	3	13	0	2	52	2	17	10	2	3	24	8	12	18	0	47
augustus_masked-scf300000870749.0-processed-gene-1.49-mRNA-1	11	12	3	56	10	11	2	5	0	2	10	30	0	6	4	86	48	124	76	57	45	50	52	34	25	29	1	5	3	1	6	1	2	8	6	11	3	34	3	24	6	3	9	25	38	5	25	5	23
augustus_masked-scf300000870749.0-processed-gene-10.110-mRNA-1	19	32	2	65	8	0	0	2	1	4	12	1	0	39	6	4	27	0	3	14	0	0	8	1	42	61	0	6	4	0	22	2	4	28	12	4	7	145	4	78	32	0	23	72	6	20	106	3	44
augustus_masked-scf300000870749.0-processed-gene-10.93-mRNA-1	373	530	71	865	296	33	66	74	21	131	189	61	55	273	46	31	121	4	139	55	11	98	50	60	251	487	6	52	46	12	143	15	10	321	287	86	28	726	27	378	240	11	212	444	78	290	1099	49	326
augustus_masked-scf300000870749.0-processed-gene-11.120-mRNA-1	61	60	6	67	16	22	3	4	2	9	15	20	5	35	7	5	13	0	11	12	0	16	17	2	70	160	5	4	12	0	28	2	3	35	44	0	3	235	8	72	40	11	22	49	11	18	124	7	70
augustus_masked-scf300000870749.0-processed-gene-11.124-mRNA-1	0	2	0	1	0	0	0	0	0	1	0	1	0	4	0	0	0	0	0	0	0	0	0	2	4	6	0	0	1	0	2	0	0	0	0	0	0	4	0	3	1	0	0	7	0	0	7	0	0
augustus_masked-scf300000870749.0-processed-gene-11.137-mRNA-1	9	5	0	19	0	0	2	0	0	2	4	4	2	7	2	0	1	2	0	0	0	1	0	1	2	19	0	0	0	0	0	0	0	10	6	0	0	24	2	0	0	0	0	0	0	4	8	5	2
augustus_masked-scf300000870749.0-processed-gene-11.156-mRNA-1	456	568	49	988	367	36	54	86	20	242	328	175	138	1152	115	231	574	76	330	305	29	255	237	82	1476	3088	20	222	227	41	1072	102	33	1160	764	135	169	5380	137	1425	837	70	542	1106	325	643	3643	148	1273
augustus_masked-scf300000870749.0-processed-gene-12.106-mRNA-1	3	42	2	24	14	0	1	0	0	6	1	0	4	14	4	13	16	0	15	16	0	12	17	30	16	61	0	1	5	0	20	0	0	8	8	0	0	39	1	10	16	0	2	11	10	11	21	0	22
augustus_masked-scf300000870749.0-processed-gene-12.133-mRNA-1	23	15	14	35	7	8	4	9	1	2	14	11	13	22	11	11	18	24	18	18	14	24	14	10	22	36	4	10	8	15	18	6	9	22	7	28	5	28	7	27	23	10	14	45	42	17	52	14	44
augustus_masked-scf300000870749.0-processed-gene-12.147-mRNA-1	22	45	0	72	20	6	2	2	2	1	20	16	4	24	14	4	20	4	27	33	1	9	8	13	55	121	2	3	8	0	20	1	1	35	21	9	3	143	0	30	17	0	19	37	3	18	92	0	51
augustus_masked-scf300000870749.0-processed-gene-12.149-mRNA-1	156	124	19	250	72	1	4	8	3	25	25	21	18	94	9	30	79	2	52	63	4	18	36	6	168	400	0	15	27	1	90	12	0	99	104	14	27	506	23	241	95	10	109	234	56	85	344	18	153
augustus_masked-scf300000870749.0-processed-gene-13.26-mRNA-1	6	2	2	4	2	0	0	0	0	0	0	1	0	0	0	2	6	0	0	6	0	1	0	2	11	28	0	0	2	2	0	0	0	4	4	2	0	36	0	6	7	0	4	10	0	6	13	0	19
augustus_masked-scf300000870749.0-processed-gene-14.27-mRNA-1	8	9	1	23	1	2	2	1	1	0	2	1	1	10	0	8	6	1	7	5	0	4	12	6	31	60	0	5	2	0	5	1	0	15	11	5	3	24	1	16	14	3	9	28	23	6	45	6	25
augustus_masked-scf300000870749.0-processed-gene-14.31-mRNA-1	5	14	0	13	11	1	0	0	0	0	11	0	4	4	6	4	0	14	0	8	0	3	2	2	2	38	0	4	1	2	9	0	0	10	9	0	0	16	0	5	1	0	2	9	3	10	17	2	17
augustus_masked-scf300000870749.0-processed-gene-15.13-mRNA-1	30	28	2	123	47	6	6	18	12	11	39	43	4	27	4	40	71	6	82	35	1	12	31	20	85	129	0	14	6	2	64	8	2	23	11	9	12	104	10	110	63	5	35	105	113	26	77	2	68
augustus_masked-scf300000870749.0-processed-gene-15.42-mRNA-1	61	72	16	128	43	28	2	3	6	9	8	11	8	71	17	6	41	7	24	9	0	20	2	35	98	247	4	2	14	0	34	5	2	24	47	10	8	375	5	27	19	1	12	42	23	12	92	4	105
augustus_masked-scf300000870749.0-processed-gene-15.6-mRNA-1	16	13	0	18	8	0	0	4	0	6	4	14	10	17	3	2	6	2	9	13	0	9	22	1	51	72	0	1	1	0	16	1	0	25	20	6	4	136	10	17	3	4	21	22	15	12	103	1	24
augustus_masked-scf300000870749.0-processed-gene-16.106-mRNA-1	4	9	1	6	6	4	2	0	0	2	4	1	0	14	0	2	2	0	1	3	2	1	0	2	23	40	0	2	2	0	9	0	0	12	15	2	4	62	0	4	7	0	5	15	5	14	37	2	14
augustus_masked-scf300000870749.0-processed-gene-16.121-mRNA-1	39	73	0	85	24	0	5	2	0	10	13	10	8	65	2	6	10	0	12	18	2	3	10	6	75	188	1	8	6	0	43	0	0	51	45	24	6	236	0	45	43	2	22	96	2	23	157	11	91
augustus_masked-scf300000870749.0-processed-gene-16.127-mRNA-1	6	2	1	1	4	0	0	1	0	2	2	0	0	4	0	4	2	0	2	0	0	1	4	1	14	24	0	0	1	0	6	0	0	0	0	1	1	9	0	1	0	0	0	1	0	1	0	0	16
augustus_masked-scf300000870749.0-processed-gene-17.100-mRNA-1	15	12	2	3	0	0	0	0	0	0	6	0	0	7	0	0	15	2	4	10	0	2	7	1	39	50	2	3	0	0	6	0	2	18	11	4	4	63	3	12	2	2	1	22	6	7	44	1	47
augustus_masked-scf300000870749.0-processed-gene-17.105-mRNA-1	347	484	88	588	147	48	28	39	23	61	70	178	67	210	86	279	325	134	379	417	98	207	218	425	569	650	7	39	41	16	122	16	7	112	61	95	48	536	46	151	100	41	76	210	100	73	334	44	552
augustus_masked-scf300000870749.0-processed-gene-17.84-mRNA-1	3	4	0	7	4	0	0	0	0	0	1	2	1	11	0	0	1	0	0	5	0	3	6	0	22	26	0	3	1	1	9	0	0	5	3	2	2	52	0	0	6	0	13	32	5	9	20	2	13
augustus_masked-scf300000870749.0-processed-gene-18.10-mRNA-1	48	92	8	43	30	1	2	7	2	7	12	2	3	122	11	7	13	3	6	28	3	4	14	5	116	160	4	14	12	1	35	4	0	86	51	16	13	176	8	37	27	2	24	83	12	34	364	9	83
augustus_masked-scf300000870749.0-processed-gene-18.16-mRNA-1	2	3	0	9	5	0	0	0	0	3	0	5	1	8	1	0	24	17	2	10	2	6	4	6	57	40	0	5	5	0	9	0	0	17	34	4	4	39	0	21	8	0	19	55	37	26	198	9	45
augustus_masked-scf300000870749.0-processed-gene-18.17-mRNA-1	6	4	0	11	2	2	0	0	0	0	2	0	0	6	0	0	2	1	0	1	0	0	0	1	9	20	0	1	0	0	0	0	0	3	4	0	0	27	0	7	6	2	6	5	0	1	22	0	10
augustus_masked-scf300000870749.0-processed-gene-18.30-mRNA-1	37	106	2	65	23	3	6	3	0	10	12	4	10	86	14	4	3	0	6	7	0	6	0	4	139	179	0	4	4	0	34	0	2	38	46	13	20	160	4	29	9	0	5	7	4	11	53	6	175
augustus_masked-scf300000870749.0-processed-gene-18.37-mRNA-1	128	123	18	288	80	9	8	20	19	42	58	111	28	142	6	54	183	10	96	87	28	56	58	13	136	207	7	6	15	17	45	2	8	92	45	18	11	134	8	49	31	10	50	103	6	63	207	6	103
augustus_masked-scf300000870749.0-processed-gene-18.45-mRNA-1	99	129	17	211	60	12	22	13	2	44	42	60	27	162	19	46	135	32	93	104	12	70	71	54	160	210	5	28	28	0	57	4	5	86	49	31	24	489	62	192	117	20	126	283	99	105	499	40	195
augustus_masked-scf300000870749.0-processed-gene-18.5-mRNA-1	58	118	27	148	39	5	22	20	0	18	54	41	18	96	8	36	86	22	59	59	1	44	31	66	210	388	6	45	37	9	91	14	3	142	111	83	24	550	22	217	130	30	100	294	138	162	539	30	227
augustus_masked-scf300000870749.0-processed-gene-18.63-mRNA-1	9	9	1	11	2	2	2	0	0	3	5	0	2	5	0	3	2	0	5	8	0	4	5	1	13	30	0	1	0	3	4	1	0	7	2	5	2	29	0	3	0	2	1	9	8	8	25	0	8
augustus_masked-scf300000870749.0-processed-gene-18.7-mRNA-1	0	6	0	6	0	0	0	0	0	0	0	0	0	0	0	0	0	0	1	0	0	2	0	0	0	2	0	0	0	0	0	0	0	3	6	0	0	0	0	2	0	0	0	2	0	3	7	2	2
augustus_masked-scf300000870749.0-processed-gene-18.72-mRNA-1	14	13	0	51	20	10	0	2	0	4	20	17	8	12	0	25	46	44	14	29	8	8	13	12	8	18	0	4	2	0	7	0	0	0	7	2	0	23	0	12	16	4	8	23	9	4	9	0	7
augustus_masked-scf300000870749.0-processed-gene-18.85-mRNA-1	35	36	2	29	5	0	0	5	0	4	4	2	4	18	2	2	17	0	3	6	0	2	5	8	43	56	0	3	6	0	9	1	0	36	14	2	0	87	0	52	30	0	11	34	17	15	71	0	27
augustus_masked-scf300000870749.0-processed-gene-18.89-mRNA-1	9	24	10	30	18	4	1	1	2	0	8	10	12	17	2	0	7	18	10	0	1	4	9	11	24	63	4	0	8	1	9	0	0	13	14	6	1	66	2	16	12	2	9	31	11	18	56	2	33
augustus_masked-scf300000870749.0-processed-gene-18.9-mRNA-1	2	7	0	9	2	0	0	0	0	2	0	0	0	0	6	1	2	1	2	0	0	0	2	0	8	24	0	2	0	0	2	1	0	2	2	0	0	20	2	6	4	0	0	3	0	0	27	2	2
augustus_masked-scf300000870749.0-processed-gene-2.123-mRNA-1	31	49	0	63	28	0	0	8	0	8	22	14	6	40	9	12	44	0	14	4	0	18	8	0	57	102	2	1	4	0	58	4	0	32	49	3	1	125	14	40	49	2	37	80	14	44	122	3	32
augustus_masked-scf300000870749.0-processed-gene-2.125-mRNA-1	0	0	0	1	0	0	0	0	0	0	0	0	0	0	0	0	0	5	0	0	0	1	0	1	0	0	0	0	0	0	0	0	0	0	0	0	0	2	0	0	0	0	1	1	0	0	1	1	1
augustus_masked-scf300000870749.0-processed-gene-2.126-mRNA-1	0	0	0	0	0	0	0	0	0	0	0	0	0	0	0	0	0	0	0	1	0	0	0	0	0	1	0	1	0	0	0	0	0	0	0	0	0	3	0	0	0	0	1	0	0	1	0	0	0
augustus_masked-scf300000870749.0-processed-gene-2.95-mRNA-1	17	26	11	15	8	2	0	0	0	3	5	6	4	22	16	7	17	2	18	7	0	5	8	18	43	78	0	5	5	1	20	0	2	12	13	3	4	68	6	33	11	5	24	54	18	16	98	5	40
augustus_masked-scf300000870749.0-processed-gene-3.107-mRNA-1	11	14	0	21	7	1	0	1	0	4	7	2	4	15	2	0	6	0	1	5	0	2	2	2	9	31	0	3	0	2	4	0	0	9	8	4	2	29	0	31	13	1	12	17	8	26	113	0	16
augustus_masked-scf300000870749.0-processed-gene-3.92-mRNA-1	94	95	13	140	70	13	11	17	2	22	44	42	19	128	18	19	61	16	66	29	9	20	118	28	82	241	9	15	6	1	47	5	6	95	76	45	16	148	19	67	69	7	82	127	69	57	188	17	126
augustus_masked-scf300000870749.0-processed-gene-3.99-mRNA-1	174	165	19	437	132	33	25	32	18	66	84	148	11	274	42	78	96	50	212	204	6	40	62	116	343	527	8	47	42	0	143	13	19	219	177	56	45	652	17	313	218	18	88	197	62	73	203	16	193
augustus_masked-scf300000870749.0-processed-gene-4.111-mRNA-1	3	19	1	11	8	1	2	0	0	0	2	1	0	3	2	0	0	2	9	1	0	1	5	1	16	33	0	0	4	0	5	2	0	5	11	2	0	39	1	7	5	2	17	15	7	3	40	4	26
augustus_masked-scf300000870749.0-processed-gene-4.121-mRNA-1	41	43	4	34	26	4	6	15	0	7	14	19	7	42	11	5	10	4	5	3	0	6	7	3	38	59	2	3	4	2	36	5	2	40	23	15	9	101	5	71	21	7	19	93	34	34	168	12	32
augustus_masked-scf300000870749.0-processed-gene-4.125-mRNA-1	1036	1605	75	5099	1448	171	292	398	175	443	737	774	1032	4694	702	1288	2537	860	1695	2020	228	844	1051	1468	1701	2765	30	332	343	64	1173	170	48	1682	1227	1152	28	227	20	2214	532	195	417	810	302	198	519	34	403
augustus_masked-scf300000870749.0-processed-gene-4.144-mRNA-1	7	6	0	7	3	0	0	0	0	0	1	2	1	3	2	0	3	0	0	0	0	0	0	0	24	41	0	6	2	0	10	0	2	12	11	5	3	36	2	17	5	4	10	15	6	9	45	0	25
augustus_masked-scf300000870749.0-processed-gene-5.119-mRNA-1	168	176	11	154	86	2	8	11	4	13	31	0	11	147	14	46	135	2	95	118	2	48	67	18	217	307	0	20	19	6	62	16	15	79	72	7	14	325	5	134	84	3	67	199	25	65	344	14	198
augustus_masked-scf300000870749.0-processed-gene-5.120-mRNA-1	26	7	2	12	3	1	1	1	0	2	3	0	3	13	2	8	3	0	3	9	0	3	1	0	12	21	1	4	0	0	1	2	0	1	8	1	3	30	1	31	4	2	13	15	4	2	38	5	8
augustus_masked-scf300000870749.0-processed-gene-6.85-mRNA-1	0	3	1	2	0	0	0	0	0	1	0	1	0	2	0	6	4	4	6	6	0	6	5	0	4	9	0	1	0	0	1	0	0	2	3	1	0	9	0	5	0	0	2	6	1	3	12	0	6
augustus_masked-scf300000870749.0-processed-gene-7.106-mRNA-1	12	9	2	7	6	0	1	0	0	0	1	4	0	2	4	0	2	13	6	3	1	0	4	7	6	19	0	4	2	0	2	0	0	2	1	4	0	27	2	22	8	0	6	20	11	6	39	3	10
augustus_masked-scf300000870749.0-processed-gene-7.107-mRNA-1	27	33	3	5	16	1	4	0	4	11	12	0	12	17	0	4	4	2	30	15	4	1	20	3	49	66	0	12	14	0	20	2	0	39	22	4	9	109	9	87	60	2	38	141	19	40	148	5	72
augustus_masked-scf300000870749.0-processed-gene-7.119-mRNA-1	121	119	16	137	97	2	18	16	2	25	57	42	6	130	14	69	99	2	39	101	2	54	44	21	249	389	1	34	14	17	144	21	12	167	105	25	42	608	20	300	162	16	100	264	71	85	448	27	219
augustus_masked-scf300000870749.0-processed-gene-7.91-mRNA-1	9	8	0	7	1	0	2	3	0	2	0	0	0	9	0	14	2	1	1	0	0	0	3	1	4	47	0	6	1	0	7	0	0	8	6	0	0	51	1	3	2	0	0	3	2	0	16	0	2
augustus_masked-scf300000870749.0-processed-gene-8.103-mRNA-1	10	6	0	20	2	0	0	0	0	2	7	4	0	4	2	0	23	0	2	4	0	2	1	1	4	22	0	0	0	0	2	0	0	11	2	4	2	38	0	7	4	0	5	26	4	2	32	0	16
augustus_masked-scf300000870749.0-processed-gene-8.134-mRNA-1	0	4	1	9	1	0	0	0	0	0	0	2	0	1	0	1	0	0	1	1	0	0	1	0	1	6	0	2	0	1	2	0	0	4	0	1	0	14	0	4	1	0	3	2	12	0	3	0	5
augustus_masked-scf300000870749.0-processed-gene-9.10-mRNA-1	732	721	128	879	430	116	95	111	41	188	299	315	175	476	266	177	532	156	357	263	84	291	271	257	871	1408	33	115	124	43	297	53	36	848	465	698	144	1285	179	1065	606	84	629	1767	886	1207	2565	320	1075
augustus_masked-scf300000870749.0-processed-gene-9.15-mRNA-1	62	156	10	175	75	11	24	15	6	35	73	17	33	139	28	28	104	16	72	39	33	47	69	6	200	276	2	41	22	8	85	16	6	135	108	29	19	521	39	195	126	14	98	191	83	136	369	18	192
augustus_masked-scf300000870749.0-processed-gene-9.2-mRNA-1	0	2	0	1	1	0	0	0	0	0	0	0	0	0	0	3	0	0	8	0	0	0	0	0	1	17	0	0	1	0	1	0	0	1	0	0	0	4	0	1	0	0	0	3	0	0	12	1	7
augustus_masked-scf300000870749.0-processed-gene-9.28-mRNA-1	102	133	3	144	35	4	4	8	4	27	23	16	10	177	7	38	41	11	26	62	2	23	39	4	153	276	0	21	10	2	79	2	3	85	61	3	9	131	0	79	24	4	16	88	11	31	150	5	93
augustus_masked-scf300000870749.0-processed-gene-9.30-mRNA-1	10	13	0	15	5	0	0	4	0	4	3	2	3	9	8	10	9	2	3	1	0	7	4	4	34	91	0	2	0	0	10	0	0	26	8	14	2	64	5	20	12	3	16	19	10	10	92	5	28
augustus_masked-scf300000870749.1-processed-gene-0.103-mRNA-1	16	7	0	11	4	2	2	7	0	3	0	4	2	3	1	12	6	6	11	4	1	9	5	0	17	23	2	3	4	2	8	1	0	6	6	7	9	15	2	27	14	16	12	20	15	19	21	2	11
augustus_masked-scf300000870749.1-processed-gene-0.25-mRNA-1	3	0	1	0	1	1	0	1	0	0	0	0	0	2	1	0	1	0	8	0	0	0	0	1	0	4	0	0	0	0	0	0	0	0	0	4	0	2	1	0	2	0	1	3	5	1	4	0	3
augustus_masked-scf300000870749.1-processed-gene-0.42-mRNA-1	34	24	0	58	18	0	0	4	0	9	14	9	6	42	9	4	18	3	6	8	0	8	9	3	14	32	0	1	3	0	9	2	0	20	10	6	2	18	0	0	7	0	8	18	0	4	14	0	12
augustus_masked-scf300000870749.1-processed-gene-0.54-mRNA-1	37	68	5	68	25	4	6	13	2	23	9	23	1	26	4	10	54	2	50	41	8	19	24	11	37	92	2	3	11	0	31	9	10	38	26	2	7	119	16	67	70	3	24	94	5	21	84	14	49
augustus_masked-scf300000870749.1-processed-gene-0.56-mRNA-1	16	33	7	25	8	2	0	2	2	8	3	0	1	17	0	3	7	1	11	4	0	9	9	3	25	62	0	1	6	0	12	3	0	9	12	4	2	77	2	29	5	0	14	23	8	9	67	0	28
augustus_masked-scf300000870749.1-processed-gene-0.66-mRNA-1	37	32	2	76	29	2	4	1	1	15	9	15	2	24	12	22	24	7	14	20	5	6	13	30	39	64	0	5	6	5	19	2	0	14	18	5	7	63	6	45	22	1	18	62	23	26	62	10	52
augustus_masked-scf300000870749.1-processed-gene-0.77-mRNA-1	14	15	1	28	14	2	1	1	0	3	14	2	5	20	8	4	8	1	15	8	0	15	10	1	35	78	0	2	5	1	11	2	3	23	20	5	8	62	2	64	25	1	11	41	11	15	75	9	32
augustus_masked-scf300000870749.1-processed-gene-0.96-mRNA-1	16	33	3	44	15	3	1	1	1	4	1	3	7	32	4	14	10	6	25	17	6	6	11	4	41	92	4	3	5	2	28	1	0	29	7	6	7	107	3	41	23	5	7	42	6	7	69	3	52
augustus_masked-scf300000870750.0-processed-gene-0.22-mRNA-1	100	240	21	292	96	26	24	34	3	53	109	56	47	164	21	46	136	24	73	98	12	33	40	37	239	408	12	41	34	16	148	17	7	154	137	61	59	570	49	354	192	35	118	356	123	151	581	47	265
augustus_masked-scf300000870750.0-processed-gene-0.27-mRNA-1	1	1	0	0	0	0	0	0	0	0	0	0	0	0	0	0	0	0	0	0	1	0	0	0	2	1	0	0	0	0	2	0	0	1	1	0	0	3	0	1	0	0	0	1	1	0	4	0	1
augustus_masked-scf300000870750.0-processed-gene-1.111-mRNA-1	24	42	2	80	22	0	4	8	0	2	12	15	5	38	11	13	36	7	21	34	0	5	22	15	117	142	6	2	2	0	57	3	0	53	22	29	3	215	5	116	45	12	50	97	12	35	141	3	88
augustus_masked-scf300000870750.0-processed-gene-2.20-mRNA-1	119	133	4	154	55	7	15	16	1	39	39	59	19	132	19	44	94	5	73	54	49	20	38	18	193	308	7	26	33	7	75	10	10	124	53	37	19	342	25	211	123	5	68	206	95	61	323	15	174
augustus_masked-scf300000870750.0-processed-gene-2.23-mRNA-1	4	20	0	0	2	0	0	1	0	0	0	0	3	15	0	0	2	1	0	3	0	0	0	0	48	76	0	1	2	0	12	4	0	25	17	0	0	70	0	0	1	0	1	0	1	3	25	0	35
augustus_masked-scf300000870750.0-processed-gene-2.27-mRNA-1	44	52	4	55	48	0	6	10	4	16	36	26	10	88	6	22	47	23	43	33	1	20	21	26	55	138	1	0	16	4	36	5	3	49	35	23	7	212	16	146	81	3	35	109	27	41	155	15	81
augustus_masked-scf300000870750.0-processed-gene-2.33-mRNA-1	26	26	1	24	10	3	5	2	0	1	6	2	5	49	2	10	14	1	22	16	5	6	16	2	39	87	1	5	5	1	29	2	4	20	21	3	6	137	2	26	19	6	14	36	75	14	78	3	58
augustus_masked-scf300000870750.0-processed-gene-2.35-mRNA-1	52	45	12	66	43	4	12	7	1	9	8	42	15	132	8	9	52	13	18	42	3	28	21	49	70	223	0	14	9	1	74	10	4	101	45	11	9	257	11	46	49	2	23	67	18	21	206	4	97
augustus_masked-scf300000870750.0-processed-gene-2.36-mRNA-1	0	0	0	0	0	0	0	0	0	0	0	0	0	3	0	0	0	0	0	0	0	0	0	0	2	4	0	0	0	0	0	0	0	4	13	0	4	21	0	2	0	0	1	1	0	0	26	0	7
augustus_masked-scf300000870750.0-processed-gene-2.41-mRNA-1	1	1	0	1	0	0	0	0	0	0	0	0	2	0	1	0	0	1	0	0	1	0	0	0	0	3	0	0	0	0	0	0	0	0	0	0	0	1	0	0	0	0	0	0	3	0	0	0	1
augustus_masked-scf300000870750.0-processed-gene-2.48-mRNA-1	10	19	1	36	9	6	4	2	0	11	17	11	28	50	1	0	21	7	17	16	20	1	24	2	42	84	0	2	8	4	39	0	0	40	39	3	7	173	1	73	65	6	36	62	15	62	67	26	75
augustus_masked-scf300000870750.0-processed-gene-3.0-mRNA-1	98	88	8	167	48	4	7	18	1	20	26	19	33	186	26	40	119	19	38	63	21	57	48	35	89	195	1	9	17	11	41	4	3	89	55	24	12	201	12	100	52	11	66	172	33	55	356	23	131
augustus_masked-scf300000870750.0-processed-gene-3.29-mRNA-1	7	18	0	21	6	6	1	2	2	4	0	8	2	25	2	0	11	0	6	1	0	0	0	37	20	66	0	4	4	0	16	0	2	6	22	4	2	91	0	15	3	1	2	26	6	6	80	4	20
augustus_masked-scf300000870750.0-processed-gene-3.32-mRNA-1	5	4	2	6	3	0	1	4	0	0	5	1	4	10	0	3	8	8	0	5	1	1	2	2	22	34	0	0	3	1	9	1	0	20	15	0	0	41	2	14	10	1	3	13	7	10	24	1	29
augustus_masked-scf300000870750.0-processed-gene-3.35-mRNA-1	20	34	0	91	20	7	4	2	0	14	5	2	12	99	2	29	31	2	38	16	0	16	7	18	81	264	0	8	4	0	27	3	0	55	34	2	8	138	3	21	12	0	14	43	10	20	141	0	115
augustus_masked-scf300000870750.0-processed-gene-3.40-mRNA-1	12	27	6	20	8	0	5	6	0	4	8	5	6	26	6	5	9	0	8	1	0	11	6	4	17	64	0	3	3	0	36	2	1	21	10	4	2	46	1	30	21	0	21	19	14	25	64	0	45
augustus_masked-scf300000870750.0-processed-gene-3.5-mRNA-1	8	24	0	13	22	1	2	4	0	1	2	7	3	2	0	2	10	0	3	17	0	12	4	8	19	41	2	0	4	0	4	4	0	6	11	2	6	24	6	25	31	0	11	46	9	4	66	1	32
augustus_masked-scf300000870750.0-processed-gene-4.27-mRNA-1	30	8	1	11	6	0	3	0	5	7	1	8	7	20	0	6	12	0	21	17	0	14	12	0	14	28	0	2	14	2	9	3	0	18	8	5	0	22	0	12	5	3	5	41	9	6	20	0	21
augustus_masked-scf300000870750.0-processed-gene-4.50-mRNA-1	46	132	8	168	78	0	6	16	2	32	50	17	20	117	18	14	30	26	25	15	6	27	21	17	120	194	0	11	10	0	23	6	2	112	131	25	6	192	2	101	62	2	48	230	56	139	537	26	179
augustus_masked-scf300000870750.0-processed-gene-4.59-mRNA-1	161	246	16	351	78	11	16	10	4	29	80	27	4	125	14	67	81	23	29	43	0	27	32	100	449	638	7	51	31	2	179	26	11	168	175	34	60	991	48	341	112	14	127	389	162	213	1009	47	495
augustus_masked-scf300000870751.0-processed-gene-0.19-mRNA-1	12	31	5	15	1	2	1	1	0	3	6	3	2	8	3	7	9	7	18	10	13	4	8	7	10	44	1	4	2	1	8	5	1	22	10	12	0	54	1	19	11	0	6	20	14	7	51	2	31
augustus_masked-scf300000870751.0-processed-gene-0.20-mRNA-1	17	8	2	17	1	1	1	2	0	2	5	2	2	8	1	0	3	0	1	8	0	7	3	14	21	28	0	4	1	0	9	2	0	12	1	22	0	40	0	11	10	2	6	17	18	7	19	1	24
augustus_masked-scf300000870751.0-processed-gene-1.118-mRNA-1	105	163	43	223	88	17	8	12	24	27	29	137	24	123	88	63	104	66	82	48	12	94	63	171	253	381	8	26	25	9	67	14	11	175	136	216	13	220	42	154	68	47	109	201	302	164	578	108	318
augustus_masked-scf300000870752.0-processed-gene-0.12-mRNA-1	619	839	153	1291	461	44	97	148	35	227	339	273	164	527	105	379	745	145	744	741	116	277	508	427	1048	1660	23	201	252	64	699	126	78	594	460	309	271	2536	248	2354	1302	200	915	2217	547	920	3203	281	1064
augustus_masked-scf300000870752.0-processed-gene-0.14-mRNA-1	156	152	22	305	138	39	31	34	26	98	74	149	82	206	34	111	239	53	156	176	38	70	101	137	221	286	6	46	59	27	167	28	26	225	108	62	38	847	154	415	236	60	239	456	244	154	601	77	251
augustus_masked-scf300000870752.0-processed-gene-0.32-mRNA-1	2586	2918	1093	6286	1949	830	671	808	356	1464	1710	3713	1156	3507	1149	2356	3236	1831	4081	4174	1533	2025	2955	4251	5572	6590	655	1104	972	1311	3413	489	916	3176	1712	2639	1045	9017	1790	7619	4239	1063	3227	7579	4486	2868	6302	1438	5224
augustus_masked-scf300000870752.0-processed-gene-0.35-mRNA-1	138	111	8	209	59	34	24	10	11	27	33	78	17	113	27	67	82	69	96	174	40	50	66	65	259	314	17	27	18	17	158	16	14	118	87	62	38	633	28	241	109	49	106	282	147	76	349	73	211
augustus_masked-scf300000870752.0-processed-gene-0.37-mRNA-1	13	19	0	19	2	2	0	2	0	2	2	2	1	17	0	3	8	0	8	13	0	9	3	1	32	78	0	1	0	0	12	1	0	11	7	2	3	100	2	30	6	2	6	29	0	14	117	0	44
augustus_masked-scf300000870752.0-processed-gene-0.44-mRNA-1	4109	4473	951	8103	2705	516	607	883	182	1587	1885	2324	1213	4639	848	3432	6736	831	5259	5473	1932	2836	3607	2153	3533	4547	323	682	736	275	1986	343	373	2927	2288	1198	551	7585	859	7759	4417	532	3729	10045	2229	3643	13452	814	3531
augustus_masked-scf300000870752.0-processed-gene-0.47-mRNA-1	92	148	27	306	101	26	20	40	21	59	78	135	50	111	36	107	196	109	199	201	65	113	114	196	199	251	10	40	39	25	116	17	20	140	62	84	31	409	33	305	178	40	130	383	135	121	430	64	239
augustus_masked-scf300000870752.0-processed-gene-0.51-mRNA-1	1237	1508	686	3112	1035	372	350	472	180	888	945	2081	488	1742	477	1217	2078	1767	2175	2298	1220	934	1610	2056	2758	3420	426	535	569	759	1817	294	508	1589	894	1297	727	4804	998	5461	3092	805	2356	5668	2860	2080	4591	864	2644
augustus_masked-scf300000870752.0-processed-gene-1.25-mRNA-1	143	160	25	454	152	26	46	75	29	116	123	166	99	204	60	171	466	119	313	433	153	179	184	274	285	406	32	97	107	79	263	50	46	219	104	150	86	743	154	627	337	104	257	668	375	180	540	115	260
augustus_masked-scf300000870752.0-processed-gene-1.34-mRNA-1	1211	1448	365	2601	881	223	318	319	75	544	726	977	363	1512	387	869	1464	510	1464	1592	576	676	1034	939	1784	2452	133	405	396	316	1110	184	248	1060	535	409	315	2566	328	2416	1537	202	1065	2234	837	778	2569	402	1436
augustus_masked-scf300000870752.0-processed-gene-1.39-mRNA-1	14	29	3	36	6	7	1	2	6	0	7	7	3	32	5	3	11	4	6	4	4	13	3	17	43	77	0	4	6	0	20	2	1	29	25	1	6	125	2	34	15	5	9	25	12	25	60	3	48
augustus_masked-scf300000870752.0-processed-gene-1.44-mRNA-1	2535	4043	1124	9323	3083	1128	857	1099	373	1854	2016	3115	1236	5493	1127	3950	6244	2420	6048	6696	2823	3406	4147	5527	7548	9869	656	1379	1299	941	4553	667	911	4280	2624	2467	1418	15450	1744	12317	6880	1470	5852	13625	5861	5393	16071	2250	8093
augustus_masked-scf300000870752.0-processed-gene-1.45-mRNA-1	1	3	0	12	4	0	0	1	1	1	1	2	2	5	0	11	5	0	5	4	1	7	4	5	1	3	0	0	0	0	1	0	0	2	0	0	0	12	0	3	0	0	0	0	2	3	2	0	5
augustus_masked-scf300000870752.0-processed-gene-2.104-mRNA-1	61	77	1	123	46	3	5	5	0	15	19	7	6	52	2	14	38	0	14	36	0	18	9	0	75	132	2	12	8	0	58	4	2	45	40	0	10	249	2	97	32	2	39	84	5	22	122	5	72
augustus_masked-scf300000870752.0-processed-gene-2.59-mRNA-1	0	0	0	0	0	0	0	0	0	0	1	1	0	0	0	0	1	0	2	3	0	2	2	0	0	2	0	0	0	0	0	0	0	0	0	0	1	15	0	0	0	0	0	0	0	1	1	0	3
augustus_masked-scf300000870752.0-processed-gene-2.60-mRNA-1	29418	39313	21127	120638	33909	17033	12545	16556	7768	21111	25350	54526	15455	39770	15684	66072	80100	61064	118488	106731	75511	57506	66390	89319	49400	66052	10763	15200	15633	21000	41748	9442	16724	55109	21478	55739	11817	70826	21175	131941	76953	21075	71279	159803	90038	73150	146377	39253	55238
augustus_masked-scf300000870752.0-processed-gene-2.61-mRNA-1	903	1100	304	2425	839	351	270	313	133	590	736	1010	425	1911	327	1213	1881	637	1928	2009	793	978	968	1019	2751	4017	264	674	818	554	2523	361	541	1630	807	718	638	7161	982	4678	2756	447	1735	3872	1923	1326	3687	555	2269
augustus_masked-scf300000870752.0-processed-gene-2.68-mRNA-1	769	1005	238	1659	668	144	165	224	68	327	422	507	275	918	198	694	1295	282	1229	1228	328	588	814	562	1034	1385	100	155	231	188	592	118	106	845	321	585	207	2025	430	2295	1038	268	960	2323	930	918	2529	306	1297
augustus_masked-scf300000870752.0-processed-gene-2.72-mRNA-1	2203	2417	644	5028	2150	396	456	811	225	966	1493	1576	777	2866	657	1795	3397	749	3328	2789	723	1341	2188	1216	3687	6639	294	896	843	505	3233	380	517	3775	2093	1479	875	8344	870	8085	4036	586	3173	7042	3172	3966	11158	967	3772
augustus_masked-scf300000870752.0-processed-gene-2.99-mRNA-1	4	4	0	4	0	0	0	0	0	2	0	0	0	0	0	2	1	0	0	0	0	2	0	1	5	6	0	0	0	0	2	0	0	1	2	0	0	0	0	0	2	0	0	4	0	2	4	0	2
augustus_masked-scf300000870752.0-processed-gene-3.95-mRNA-1	295	457	26	449	125	22	17	13	3	26	61	36	53	351	31	526	657	126	712	653	104	397	436	429	418	491	3	34	21	1	138	23	12	129	125	47	25	510	9	243	130	17	127	377	66	69	375	29	427
augustus_masked-scf300000870752.0-processed-gene-4.11-mRNA-1	41	67	7	92	47	1	0	5	1	12	41	11	7	65	5	27	67	4	45	25	5	8	18	15	61	188	0	17	5	7	36	8	5	64	42	24	12	146	4	265	114	4	96	207	34	71	226	19	113
augustus_masked-scf300000870752.0-processed-gene-4.17-mRNA-1	5	8	0	2	0	0	0	0	0	0	0	4	0	2	0	1	0	2	0	2	0	0	2	2	7	14	0	0	2	0	2	0	0	4	0	2	0	14	0	4	0	0	0	8	2	1	4	1	0
augustus_masked-scf300000870752.0-processed-gene-4.8-mRNA-1	15	16	2	38	8	0	2	2	0	0	17	10	6	34	9	13	11	1	29	17	0	8	7	1	17	41	1	9	2	2	25	1	1	17	8	17	1	61	2	53	21	4	21	55	13	18	85	1	33
augustus_masked-scf300000870752.0-processed-gene-5.101-mRNA-1	19	21	7	2	2	0	0	7	0	2	7	0	5	8	0	4	0	3	12	8	0	3	10	1	20	44	0	1	2	0	10	1	2	16	23	22	2	56	0	50	10	0	10	12	5	11	55	0	28
augustus_masked-scf300000870752.0-processed-gene-5.104-mRNA-1	683	755	222	1804	696	140	120	180	60	362	348	589	233	1003	260	718	1111	365	1230	1333	235	675	974	1075	1981	2959	163	576	582	436	1998	315	355	1374	628	568	545	6284	620	3940	2609	511	1555	3705	1922	1379	3723	416	2141
augustus_masked-scf300000870752.0-processed-gene-6.157-mRNA-1	0	5	0	0	2	0	2	0	0	0	0	0	0	0	1	0	2	0	0	2	0	0	2	5	4	5	0	6	3	1	7	0	0	3	0	0	0	21	1	6	4	0	2	5	0	1	8	4	2
augustus_masked-scf300000870752.0-processed-gene-6.178-mRNA-1	99	147	5	153	53	3	7	17	14	19	42	36	7	85	25	18	55	11	48	48	1	36	16	20	108	228	4	17	4	1	41	5	1	89	103	31	24	355	29	148	119	9	113	289	119	58	416	35	183
augustus_masked-scf300000870752.0-processed-gene-6.193-mRNA-1	6	3	2	4	1	0	0	0	2	0	4	0	0	6	0	1	1	0	0	0	0	0	2	0	0	5	0	2	0	0	3	0	0	7	11	0	2	29	0	18	2	0	5	3	3	0	35	2	3
augustus_masked-scf300000870752.0-processed-gene-6.202-mRNA-1	3	1	0	15	1	0	2	0	0	1	0	0	1	0	1	0	0	1	0	2	2	0	0	0	3	15	0	0	0	0	0	0	1	0	2	2	0	5	0	5	1	1	0	4	0	1	6	0	7
augustus_masked-scf300000870752.1-processed-gene-1.10-mRNA-1	4	4	1	17	4	0	0	0	0	0	2	0	0	2	2	1	1	0	0	0	1	1	1	0	2	6	0	4	0	0	5	0	0	3	2	0	2	11	0	2	2	0	5	5	0	2	25	0	5
augustus_masked-scf300000870752.1-processed-gene-1.13-mRNA-1	30	23	0	26	10	0	2	2	2	10	13	6	7	67	9	15	32	4	16	18	1	5	3	9	105	362	0	12	4	4	38	6	0	61	74	9	8	304	5	41	16	3	37	60	20	62	262	7	127
augustus_masked-scf300000870752.1-processed-gene-1.53-mRNA-1	22	27	6	38	8	1	5	0	0	4	11	1	2	47	4	5	5	5	28	12	0	10	11	3	56	157	1	5	1	0	19	1	1	12	35	3	4	135	0	42	20	3	21	50	4	13	88	1	39
augustus_masked-scf300000870752.1-processed-gene-1.61-mRNA-1	2	10	0	13	7	0	0	0	0	1	0	3	2	0	0	1	4	0	2	6	0	0	2	0	7	16	0	0	0	0	10	1	0	13	3	1	0	32	0	23	5	1	6	6	0	6	25	0	14
augustus_masked-scf300000870752.1-processed-gene-1.77-mRNA-1	67	55	14	122	50	0	5	5	4	16	18	34	16	50	14	13	87	18	43	22	3	5	21	2	88	159	2	16	16	0	34	10	2	93	70	20	7	157	17	123	76	8	23	153	33	62	320	8	102
augustus_masked-scf300000870753.0-processed-gene-0.11-mRNA-1	2	1	0	2	1	0	0	1	0	0	0	0	0	0	0	0	0	0	0	0	0	0	0	1	0	0	0	0	0	1	0	0	0	1	0	0	0	0	0	1	0	1	0	3	0	0	1	1	0
augustus_masked-scf300000870753.0-processed-gene-0.35-mRNA-1	28	27	5	42	3	1	3	1	5	4	3	17	5	18	4	7	24	7	6	25	0	17	3	3	16	45	0	4	8	2	20	2	1	16	9	5	1	31	2	20	16	3	10	40	12	15	75	10	14
augustus_masked-scf300000870753.0-processed-gene-0.45-mRNA-1	32	34	3	47	12	0	3	7	0	7	4	20	2	28	17	5	32	3	17	34	7	3	7	15	63	73	2	4	12	2	13	2	4	22	31	6	3	84	2	40	26	4	26	49	28	36	84	3	46
augustus_masked-scf300000870753.0-processed-gene-1.2-mRNA-1	98	87	11	105	26	1	4	4	4	11	19	10	9	82	3	4	11	4	28	10	0	13	7	8	174	308	0	19	8	0	59	5	0	86	136	27	19	303	1	123	40	13	74	141	53	120	591	28	196
augustus_masked-scf300000870753.0-processed-gene-1.38-mRNA-1	38	47	14	87	35	15	5	10	6	8	11	44	16	39	26	14	14	10	25	12	23	6	14	7	39	42	12	11	5	6	13	5	2	26	8	26	6	65	15	32	13	12	19	55	44	30	72	20	30
augustus_masked-scf300000870753.0-processed-gene-1.40-mRNA-1	2	4	1	4	2	2	0	2	1	3	1	2	0	8	0	8	0	0	4	4	2	2	2	5	15	44	3	4	0	1	3	0	0	15	10	2	4	37	0	12	7	6	2	9	2	10	17	0	3
augustus_masked-scf300000870753.0-processed-gene-1.42-mRNA-1	16	10	0	18	6	1	0	2	0	0	0	0	1	5	1	3	4	0	5	3	0	4	5	0	6	7	0	1	0	0	3	0	0	5	4	0	5	9	1	10	8	1	3	10	0	4	23	1	4
augustus_masked-scf300000870753.0-processed-gene-1.49-mRNA-1	25	23	1	64	33	1	0	2	0	8	15	40	5	25	2	14	32	14	42	32	0	15	10	11	54	79	1	15	12	2	77	5	10	28	22	22	14	250	15	89	64	3	39	121	52	33	132	2	70
augustus_masked-scf300000870753.0-processed-gene-10.106-mRNA-1	867	947	174	1923	584	48	213	214	37	395	464	469	263	1281	173	540	1002	144	1157	1322	372	574	747	721	1515	2294	73	346	307	154	1119	163	107	1123	946	253	347	4521	293	2875	1449	182	1102	2937	654	1107	4544	286	1754
augustus_masked-scf300000870753.0-processed-gene-10.119-mRNA-1	154	160	52	557	173	49	61	71	57	103	128	287	91	163	75	271	494	112	513	496	311	209	336	379	218	280	25	62	59	69	130	28	34	143	75	227	66	477	165	599	377	111	262	747	438	165	530	117	261
augustus_masked-scf300000870753.0-processed-gene-10.137-mRNA-1	81	99	5	152	53	2	8	14	7	27	58	37	26	113	12	31	77	22	117	101	48	52	61	20	179	251	1	16	17	10	93	17	6	110	67	11	24	385	27	168	120	24	61	246	70	67	421	4	132
augustus_masked-scf300000870753.0-processed-gene-10.83-mRNA-1	12	24	8	71	14	4	5	4	2	6	14	7	5	25	5	20	60	15	22	41	0	11	23	16	37	81	2	6	13	2	19	2	0	36	14	8	7	90	6	45	20	2	24	96	17	27	126	6	41
augustus_masked-scf300000870753.0-processed-gene-10.88-mRNA-1	2180	2643	1055	7285	2243	1210	829	890	464	1494	1818	3977	914	3044	858	3106	4993	2938	5915	5984	3852	2620	3582	4060	4023	4862	760	904	885	1021	2562	454	967	2477	1180	2154	988	6867	1599	8533	5009	1369	3735	9469	5632	2957	6455	1602	3757
augustus_masked-scf300000870753.0-processed-gene-10.89-mRNA-1	185	198	20	182	72	16	22	24	3	43	55	55	31	269	7	60	72	30	104	120	87	72	51	56	391	826	18	46	33	25	187	24	13	221	188	48	52	1187	38	441	242	14	209	440	107	165	1187	51	371
augustus_masked-scf300000870753.0-processed-gene-10.91-mRNA-1	590	963	353	1822	583	164	163	297	88	331	547	640	280	1260	209	946	1489	468	1092	1447	486	831	956	1208	1859	2648	160	358	365	222	1178	230	191	1249	820	650	378	3604	341	3326	2002	283	1753	4106	1544	1585	4582	579	2035
augustus_masked-scf300000870753.0-processed-gene-11.0-mRNA-1	6529	8337	4856	21177	7302	3755	2619	3523	2230	5128	5843	14953	3800	8689	3759	9306	13346	11020	18451	16746	10927	7727	11123	19256	13585	17288	3353	3454	3676	5596	10266	2005	4677	9673	3774	12917	3899	22047	7690	27694	15854	4698	13494	29926	20322	13339	22895	6686	13314
augustus_masked-scf300000870753.0-processed-gene-11.1-mRNA-1	147	210	27	329	172	13	40	66	18	84	105	133	82	216	21	110	202	82	235	276	60	112	163	137	336	486	13	45	58	23	207	31	25	181	129	56	69	692	76	599	289	51	236	590	158	221	710	83	269
augustus_masked-scf300000870753.0-processed-gene-11.17-mRNA-1	1575	1872	496	3361	1219	390	321	475	180	853	1006	1284	509	2110	573	1375	2227	901	2528	2612	1206	1152	1758	2329	2675	3214	313	556	553	532	1855	318	398	1909	1064	1106	604	5464	952	5320	2703	498	2130	4885	2287	2385	5508	813	2831
augustus_masked-scf300000870753.0-processed-gene-11.18-mRNA-1	542	548	190	1871	540	185	161	278	109	427	509	911	373	1053	374	889	1268	728	1097	1477	643	573	1072	1356	1658	2263	163	407	534	625	1659	320	402	1059	551	837	533	4371	652	4179	2312	456	1590	3530	2337	1183	2732	566	1752
augustus_masked-scf300000870753.0-processed-gene-11.19-mRNA-1	2780	4354	1808	9694	2663	1338	1028	1248	771	1871	2224	5181	984	3568	1278	3715	5047	4626	7244	8026	4824	3087	4225	5530	4506	6154	966	915	1064	1394	2752	495	1477	2930	1785	3163	1008	8237	1582	9333	4750	1320	4355	10725	6016	3659	9047	2163	4681
augustus_masked-scf300000870753.0-processed-gene-11.21-mRNA-1	827	916	306	1857	554	251	212	282	101	353	436	728	216	1017	247	710	1244	585	1424	1464	453	444	757	628	1912	2839	204	426	347	429	1412	228	264	1084	587	638	353	4113	506	3636	1814	463	1281	2753	1260	1189	3379	486	1859
augustus_masked-scf300000870753.0-processed-gene-11.27-mRNA-1	1072	1128	389	2264	676	408	378	381	125	443	757	909	404	1374	339	598	1334	836	1131	1129	463	596	802	932	1870	2681	165	367	378	290	1056	185	197	1479	957	976	322	3602	562	2996	2004	395	1450	3826	1832	1248	4321	522	1806
augustus_masked-scf300000870753.0-processed-gene-11.33-mRNA-1	13469	16184	4017	23262	10021	3290	2476	3176	607	4386	6559	8308	4913	14897	4590	5381	12266	3286	9705	7124	4088	6461	5738	6496	15737	25751	1522	2120	1866	826	5806	975	742	17177	8791	8472	2958	21313	2728	20898	12496	1598	13035	31607	11630	17282	39433	5073	18672
augustus_masked-scf300000870753.0-processed-gene-11.46-mRNA-1	393	593	215	991	326	127	99	143	90	266	288	532	206	579	208	325	623	235	480	633	188	327	372	730	824	1319	127	176	182	184	504	101	105	601	319	683	149	1449	369	1356	812	176	633	1188	893	506	1431	382	813
augustus_masked-scf300000870753.0-processed-gene-11.47-mRNA-1	1916	1522	649	4856	1650	734	527	649	510	876	1368	2643	561	1965	508	1670	3248	1889	2599	3226	1659	1284	1898	2156	3360	4187	504	800	905	974	2363	423	979	2366	1531	1771	757	8577	1201	6676	3682	957	2750	6717	3101	2447	7805	1251	3351
augustus_masked-scf300000870753.0-processed-gene-11.58-mRNA-1	572	595	82	1569	566	126	131	187	65	334	441	680	258	1642	169	488	802	285	713	889	282	323	494	616	2851	4377	98	556	470	200	1764	220	251	1302	928	359	585	7530	587	2920	1757	202	1448	3128	928	944	3872	462	2315
augustus_masked-scf300000870753.0-processed-gene-11.64-mRNA-1	7	2	0	1	1	0	0	0	0	0	3	2	2	1	0	1	0	0	2	2	0	0	0	0	8	6	0	0	2	0	0	0	1	2	2	0	1	9	0	6	0	0	1	7	3	2	8	7	5
augustus_masked-scf300000870753.0-processed-gene-12.12-mRNA-1	133	84	15	118	36	5	14	20	6	16	46	32	12	120	14	37	58	21	39	27	7	21	35	13	151	297	2	17	27	8	65	8	7	75	59	23	13	298	11	113	40	9	30	102	18	35	160	3	96
augustus_masked-scf300000870753.0-processed-gene-12.16-mRNA-1	127	287	39	481	109	11	24	30	9	34	88	53	28	71	36	71	122	78	118	109	17	78	99	59	357	804	11	36	22	12	165	11	8	242	144	111	24	494	10	293	129	28	122	223	118	195	432	43	287
augustus_masked-scf300000870753.0-processed-gene-12.4-mRNA-1	9388	12311	6201	32228	9745	5506	3373	4616	2389	5881	7389	22004	4263	9812	4122	16484	23067	18766	28671	28905	13520	13844	17344	27593	15844	18729	3488	2911	3463	5463	8232	1722	3756	9690	4953	13736	3498	25070	6552	29159	17205	4767	13178	28492	20026	12920	26504	7051	16778
augustus_masked-scf300000870753.0-processed-gene-13.33-mRNA-1	0	1	0	2	0	0	0	0	0	0	0	0	0	2	0	0	0	1	0	0	0	0	0	0	4	5	0	0	0	0	1	0	0	0	0	0	0	12	0	0	2	0	0	0	0	2	3	0	3
augustus_masked-scf300000870753.0-processed-gene-13.35-mRNA-1	34	88	4	99	42	4	9	3	0	18	23	16	7	55	12	12	35	4	40	13	2	13	13	4	92	174	0	14	10	3	65	4	2	99	46	10	4	219	0	74	36	0	26	128	18	51	258	6	76
augustus_masked-scf300000870753.0-processed-gene-14.110-mRNA-1	0	0	1	0	0	0	0	0	0	0	0	0	0	0	0	0	1	0	1	0	1	0	0	0	0	0	0	0	0	0	0	0	0	0	0	0	0	1	0	0	0	0	0	1	0	1	0	0	1
augustus_masked-scf300000870753.0-processed-gene-14.113-mRNA-1	116	244	20	91	46	1	3	6	0	8	13	0	10	123	4	262	209	16	187	252	27	115	109	143	195	260	0	13	4	3	71	8	2	45	69	2	3	165	0	39	14	0	20	11	0	20	62	8	114
augustus_masked-scf300000870753.0-processed-gene-15.14-mRNA-1	13	56	2	124	53	1	6	13	0	13	18	6	11	57	4	21	25	8	27	26	0	7	13	14	76	193	0	8	3	0	55	4	3	30	59	6	11	318	2	66	40	0	46	90	6	24	156	0	93
augustus_masked-scf300000870753.0-processed-gene-15.15-mRNA-1	11	28	9	8	13	0	1	4	0	0	10	0	1	19	0	1	1	0	1	0	0	1	0	0	36	81	0	0	0	0	12	0	2	7	6	0	5	52	2	2	1	0	3	4	0	2	2	0	20
augustus_masked-scf300000870753.0-processed-gene-15.39-mRNA-1	569	359	28	458	184	35	17	57	6	75	97	105	58	327	45	67	179	15	75	107	19	47	95	86	521	979	15	62	56	4	158	22	9	322	283	125	72	1642	102	414	221	72	241	443	191	241	1481	53	536
augustus_masked-scf300000870753.0-processed-gene-15.44-mRNA-1	0	3	0	6	6	0	0	2	0	1	4	2	0	3	0	0	1	0	1	0	0	0	0	0	11	17	0	1	0	0	2	0	1	5	1	0	0	17	0	6	6	0	2	4	3	6	6	4	5
augustus_masked-scf300000870753.0-processed-gene-15.50-mRNA-1	60	50	1	101	47	2	8	3	0	18	31	23	10	55	4	17	75	12	35	40	6	27	23	23	61	114	12	10	14	0	52	2	2	54	15	10	14	120	6	67	49	7	19	117	58	44	121	33	49
augustus_masked-scf300000870753.0-processed-gene-16.105-mRNA-1	79	98	4	130	44	4	7	12	4	31	31	19	16	95	12	47	76	0	47	76	2	25	19	13	113	239	0	27	12	4	91	12	0	97	78	48	18	352	8	134	67	6	66	178	90	72	282	10	141
augustus_masked-scf300000870753.0-processed-gene-16.109-mRNA-1	19	24	2	51	19	0	3	5	4	7	12	4	12	23	11	16	21	4	29	5	0	11	11	6	33	29	0	5	1	2	28	2	1	15	8	13	2	26	11	27	10	8	12	30	16	12	11	3	18
augustus_masked-scf300000870753.0-processed-gene-16.123-mRNA-1	3	10	0	12	0	0	2	0	0	0	2	0	0	1	0	3	1	0	4	4	0	2	2	0	20	34	0	4	2	2	6	0	0	0	7	4	3	35	2	22	4	4	8	29	0	3	23	0	26
augustus_masked-scf300000870753.0-processed-gene-16.124-mRNA-1	98	249	22	219	97	24	37	40	2	47	76	123	35	251	11	61	198	4	122	125	6	64	102	32	461	770	7	67	48	6	157	35	6	302	241	54	64	924	19	420	261	18	237	379	99	146	667	30	376
augustus_masked-scf300000870753.0-processed-gene-16.129-mRNA-1	137	141	8	150	57	0	9	17	3	16	44	10	34	239	23	30	52	6	25	51	0	34	29	31	79	144	2	19	7	0	46	9	3	81	70	31	4	37	3	38	16	0	35	32	8	24	121	3	58
augustus_masked-scf300000870753.0-processed-gene-17.83-mRNA-1	17	14	1	22	3	0	0	2	0	3	1	3	3	13	2	7	6	0	6	1	1	5	4	4	37	49	0	4	3	0	7	2	0	13	5	2	4	47	0	23	4	1	6	16	4	8	47	3	25
augustus_masked-scf300000870753.0-processed-gene-18.102-mRNA-1	5	4	0	10	0	0	0	0	0	4	5	0	0	0	0	0	0	1	0	0	2	0	1	4	9	9	0	0	0	1	1	0	1	0	2	2	2	11	1	1	5	0	0	5	0	0	14	0	5
augustus_masked-scf300000870753.0-processed-gene-18.114-mRNA-1	58	80	28	16	1	0	0	2	1	2	3	6	4	78	27	13	15	0	0	3	0	12	14	4	37	44	2	0	0	0	0	0	0	31	17	3	3	44	3	3	9	0	13	27	0	23	159	26	76
augustus_masked-scf300000870753.0-processed-gene-18.116-mRNA-1	108	88	16	90	25	5	6	11	0	10	29	19	29	97	6	53	60	15	39	80	25	14	33	38	35	61	0	12	13	6	14	8	4	58	46	25	14	81	2	177	132	9	103	281	53	75	178	8	68
augustus_masked-scf300000870753.0-processed-gene-18.131-mRNA-1	34	26	2	53	21	9	5	7	0	2	15	10	4	34	7	16	26	10	34	15	2	17	27	44	45	128	3	11	6	4	24	5	3	25	22	8	8	122	2	67	24	2	30	47	20	16	107	2	55
augustus_masked-scf300000870753.0-processed-gene-18.140-mRNA-1	5	2	1	2	0	0	0	0	0	1	0	0	0	3	0	1	0	0	0	0	12	0	0	0	1	5	2	0	0	0	2	0	0	0	0	0	0	5	0	0	0	1	0	1	0	1	0	0	7
augustus_masked-scf300000870753.0-processed-gene-2.93-mRNA-1	1	0	0	0	0	0	0	0	0	0	0	0	0	0	0	1	1	0	1	1	0	0	0	0	0	2	0	0	0	0	0	0	0	2	0	0	0	0	0	1	1	0	2	0	0	1	1	0	0
augustus_masked-scf300000870753.0-processed-gene-20.117-mRNA-1	2	4	0	2	3	0	0	0	0	0	6	0	0	4	3	0	2	0	0	11	0	3	5	0	11	39	1	2	0	0	21	4	0	10	10	0	4	57	2	28	3	0	5	16	0	0	76	0	33
augustus_masked-scf300000870753.0-processed-gene-20.130-mRNA-1	2	2	0	1	0	0	0	0	0	0	0	0	0	0	0	1	1	0	0	0	0	0	0	0	6	6	0	2	0	0	0	0	1	0	9	0	0	17	4	2	2	0	0	0	0	0	1	0	2
augustus_masked-scf300000870753.0-processed-gene-21.18-mRNA-1	10	10	2	6	6	0	0	1	0	8	4	13	0	4	3	1	6	25	4	11	0	6	21	15	10	50	4	3	0	2	0	0	1	6	10	3	4	14	0	24	9	2	3	8	8	2	15	1	18
augustus_masked-scf300000870753.0-processed-gene-21.22-mRNA-1	4	2	0	10	5	0	0	2	0	0	0	0	0	5	0	4	2	2	0	2	0	4	0	3	6	23	0	2	0	0	5	2	0	3	4	0	0	8	0	11	3	0	5	5	11	3	38	1	9
augustus_masked-scf300000870753.0-processed-gene-21.49-mRNA-1	2	6	1	4	2	1	0	0	0	1	1	0	0	4	0	0	0	1	1	1	0	1	0	0	1	3	0	0	0	0	0	0	0	3	2	0	0	1	0	0	0	0	1	2	0	0	0	0	1
augustus_masked-scf300000870753.0-processed-gene-21.51-mRNA-1	7	1	0	11	6	0	2	2	0	1	0	2	4	9	1	2	0	2	2	0	2	0	0	6	18	37	0	0	2	0	15	0	0	8	9	0	2	46	2	13	2	2	6	18	2	2	22	3	13
augustus_masked-scf300000870753.0-processed-gene-22.4-mRNA-1	0	2	0	0	0	0	0	0	0	0	0	0	0	0	0	0	10	0	0	0	0	0	3	0	0	2	0	0	0	0	0	0	0	0	0	0	0	0	0	0	1	0	0	0	0	1	0	0	0
augustus_masked-scf300000870753.0-processed-gene-22.9-mRNA-1	7	10	4	11	2	0	2	0	2	5	4	5	0	15	1	0	5	0	7	6	0	5	5	19	14	43	1	0	2	2	8	0	0	9	3	3	8	40	3	13	7	0	12	26	10	9	32	5	18
augustus_masked-scf300000870753.0-processed-gene-23.16-mRNA-1	147	168	44	401	54	55	14	17	60	10	16	278	20	77	103	458	312	625	319	240	151	321	193	1782	182	362	11	18	5	20	35	9	15	80	31	118	11	232	64	73	20	40	26	62	282	31	113	54	151
augustus_masked-scf300000870753.0-processed-gene-23.31-mRNA-1	88	97	3	96	40	0	8	12	4	11	17	12	17	133	14	12	31	2	68	15	3	8	16	14	169	427	1	15	10	2	80	2	2	121	83	8	20	464	9	180	94	7	79	223	19	66	259	8	133
augustus_masked-scf300000870753.0-processed-gene-23.39-mRNA-1	56	61	7	72	37	13	9	18	0	7	16	1	18	109	9	8	19	1	36	6	7	5	4	8	133	214	2	8	2	1	53	4	4	63	59	22	24	429	26	75	41	2	58	113	63	53	250	13	147
augustus_masked-scf300000870753.0-processed-gene-23.53-mRNA-1	11	4	0	2	2	0	2	0	0	0	0	2	2	17	0	1	0	0	0	1	0	0	2	0	5	23	0	1	0	0	3	0	0	10	12	4	0	29	0	12	6	0	3	8	1	4	32	3	11
augustus_masked-scf300000870753.0-processed-gene-24.115-mRNA-1	84	106	16	160	67	10	13	13	6	22	45	40	16	108	20	115	163	39	124	159	26	86	112	15	156	263	9	18	20	4	82	10	7	94	60	49	32	310	18	174	94	15	92	217	74	107	332	12	140
augustus_masked-scf300000870753.0-processed-gene-24.119-mRNA-1	340	288	77	1031	306	87	65	121	36	145	181	308	91	374	119	1002	1354	401	1413	1075	310	764	609	1087	625	960	56	83	120	113	373	82	101	348	153	309	134	1064	160	825	488	146	404	1009	484	395	1091	158	673
augustus_masked-scf300000870753.0-processed-gene-24.93-mRNA-1	0	0	0	4	0	0	0	0	0	0	0	0	0	0	1	0	0	0	0	0	0	0	0	0	2	0	0	0	0	0	2	0	0	0	0	0	0	1	0	0	0	0	0	0	0	0	1	0	2
augustus_masked-scf300000870753.0-processed-gene-25.120-mRNA-1	43	36	8	99	25	15	2	3	3	8	16	34	6	44	4	15	38	9	7	45	2	15	20	29	63	139	0	16	9	8	22	6	4	37	38	11	8	189	13	76	37	12	39	90	20	25	132	13	89
augustus_masked-scf300000870753.0-processed-gene-25.133-mRNA-1	9	21	1	12	2	1	0	1	0	3	2	4	3	9	3	9	7	3	6	8	0	3	8	4	17	27	1	1	3	2	10	0	1	6	11	4	1	31	3	21	11	1	9	27	3	14	41	4	21
augustus_masked-scf300000870753.0-processed-gene-25.137-mRNA-1	6	5	0	1	1	6	0	0	1	1	1	0	0	5	0	3	10	1	0	12	1	2	1	1	17	45	0	3	0	1	8	0	0	17	5	4	1	57	3	10	4	4	4	21	0	13	48	1	21
augustus_masked-scf300000870753.0-processed-gene-25.157-mRNA-1	36	44	2	23	22	2	0	4	2	4	6	8	4	51	3	0	6	1	11	4	1	8	7	6	95	201	1	6	2	2	37	0	0	26	38	8	10	196	22	42	18	3	20	53	22	20	124	1	106
augustus_masked-scf300000870753.0-processed-gene-25.159-mRNA-1	7	8	0	12	2	0	0	0	0	2	2	1	3	3	0	0	6	1	2	6	0	5	3	1	4	12	0	3	1	0	5	0	2	2	2	1	1	14	1	8	6	1	0	16	2	4	14	3	7
augustus_masked-scf300000870753.0-processed-gene-25.99-mRNA-1	8	4	0	5	0	0	0	0	0	2	0	0	0	0	4	2	8	2	2	5	2	0	4	5	17	19	0	0	0	0	5	0	2	6	2	0	0	36	0	0	5	0	5	4	3	5	19	4	17
augustus_masked-scf300000870753.0-processed-gene-26.31-mRNA-1	180	162	31	158	77	6	25	16	8	13	44	16	53	224	48	12	42	90	15	36	11	60	19	7	109	137	6	8	24	1	11	0	4	45	53	15	12	109	16	58	44	6	34	74	9	28	110	17	92
augustus_masked-scf300000870753.0-processed-gene-26.42-mRNA-1	34	26	2	60	22	0	3	9	3	5	19	20	9	39	6	7	22	0	16	11	8	11	3	25	37	68	3	2	11	3	25	3	1	14	12	15	6	107	5	50	35	6	17	80	43	27	72	3	24
augustus_masked-scf300000870753.0-processed-gene-26.59-mRNA-1	61	68	7	134	52	2	6	15	2	12	21	9	5	51	8	18	13	15	15	24	27	10	15	6	72	151	4	17	15	8	68	12	9	57	37	16	36	319	6	124	34	14	43	66	33	31	129	14	48
augustus_masked-scf300000870753.0-processed-gene-26.72-mRNA-1	7	3	2	1	3	0	1	0	0	0	0	0	0	1	0	0	0	0	0	0	0	0	4	0	6	22	0	0	3	0	6	0	0	3	3	0	0	37	0	4	4	0	2	5	0	2	17	0	5
augustus_masked-scf300000870753.0-processed-gene-26.73-mRNA-1	42	26	10	19	20	0	4	3	1	3	16	5	2	14	0	14	11	4	17	12	0	2	6	13	30	59	2	13	5	0	18	7	0	25	22	1	4	90	2	36	23	0	14	70	15	3	95	0	36
augustus_masked-scf300000870753.0-processed-gene-3.100-mRNA-1	44	94	4	113	62	1	10	18	7	18	30	23	16	63	12	33	83	2	44	36	8	19	26	20	143	217	0	10	15	2	63	13	2	68	44	22	30	197	17	165	71	8	62	146	10	91	260	27	110
augustus_masked-scf300000870753.0-processed-gene-3.103-mRNA-1	242	304	112	682	229	22	73	73	53	119	157	302	73	215	94	166	350	232	267	276	51	160	270	114	283	677	22	100	90	83	299	46	45	345	142	277	55	869	111	685	430	97	404	738	460	338	1041	144	331
augustus_masked-scf300000870753.0-processed-gene-3.83-mRNA-1	8	18	2	22	3	0	0	3	0	0	5	11	0	11	4	6	29	10	7	3	0	0	8	10	46	23	0	0	3	0	6	2	0	8	8	0	6	44	7	34	20	8	24	28	9	12	49	4	25
augustus_masked-scf300000870753.0-processed-gene-3.86-mRNA-1	2	7	1	14	4	0	0	1	0	2	10	10	2	2	4	1	17	0	0	4	2	2	5	0	4	5	0	0	0	0	4	0	0	2	8	22	1	15	1	18	7	6	2	10	9	8	4	3	12
augustus_masked-scf300000870753.0-processed-gene-3.97-mRNA-1	38	50	0	56	21	1	6	7	0	10	16	13	19	33	19	15	31	1	22	14	4	12	13	16	56	123	2	10	6	4	29	2	4	53	40	10	9	151	12	57	18	6	42	89	41	30	243	30	72
augustus_masked-scf300000870753.0-processed-gene-4.122-mRNA-1	17	16	2	12	3	0	0	0	2	6	3	6	2	10	1	0	4	0	4	1	2	1	3	0	23	83	1	4	5	0	22	1	1	8	18	4	4	154	0	11	6	1	6	14	1	9	38	0	34
augustus_masked-scf300000870753.0-processed-gene-4.131-mRNA-1	0	0	0	0	0	0	0	0	0	0	0	0	0	0	0	0	0	1	0	0	0	0	0	0	0	0	0	0	0	0	0	0	0	0	0	2	0	0	0	0	1	0	0	0	1	0	0	1	0
augustus_masked-scf300000870753.0-processed-gene-4.142-mRNA-1	102	129	11	187	69	17	14	8	6	17	32	54	5	90	17	10	19	10	39	48	4	22	27	59	95	183	2	10	5	3	49	9	3	110	86	33	26	331	11	98	66	10	61	180	62	106	375	33	158
augustus_masked-scf300000870753.0-processed-gene-5.11-mRNA-1	13	12	1	28	2	0	2	2	2	2	3	0	4	10	0	1	2	1	3	4	0	2	0	1	14	34	0	0	2	1	9	0	0	5	4	2	7	54	2	8	0	0	9	20	5	12	30	1	33
augustus_masked-scf300000870753.0-processed-gene-5.27-mRNA-1	0	0	0	1	0	4	0	0	0	0	0	0	0	0	0	0	0	0	1	0	0	0	0	0	0	0	0	0	0	0	0	0	0	0	0	0	0	0	0	0	0	0	0	1	0	0	0	0	0
augustus_masked-scf300000870753.0-processed-gene-5.6-mRNA-1	54	67	9	98	23	4	4	6	10	12	16	21	8	58	6	0	10	4	9	9	0	5	12	0	40	79	3	8	5	0	26	2	6	38	31	9	12	125	2	47	47	1	19	73	36	30	85	10	48
augustus_masked-scf300000870753.0-processed-gene-6.87-mRNA-1	0	3	0	8	0	0	0	0	0	0	0	0	2	7	0	0	0	3	8	1	0	0	1	0	9	16	0	5	3	0	13	0	0	4	0	0	0	25	0	5	2	0	4	29	0	2	17	0	6
augustus_masked-scf300000870753.0-processed-gene-6.98-mRNA-1	47	76	2	63	51	14	11	3	3	19	27	29	10	106	18	4	13	9	6	26	0	6	15	1	108	191	2	14	13	2	25	14	0	68	63	16	19	352	27	115	61	15	28	94	26	27	96	17	113
augustus_masked-scf300000870753.0-processed-gene-6.99-mRNA-1	3	4	1	3	3	0	0	2	0	0	0	0	1	2	0	5	0	0	1	1	0	0	3	0	8	20	0	2	0	0	3	1	0	2	0	0	0	12	0	0	0	0	5	4	1	2	17	2	9
augustus_masked-scf300000870753.0-processed-gene-7.2-mRNA-1	236	235	26	506	154	17	43	86	7	8	18	5	30	135	24	191	186	15	268	111	18	6	14	25	255	373	15	33	56	18	222	45	18	43	64	31	41	355	15	641	47	36	55	91	125	32	110	14	312
augustus_masked-scf300000870753.0-processed-gene-7.23-mRNA-1	10	80	8	75	23	0	6	7	0	15	19	66	7	96	8	22	68	12	17	37	0	14	12	21	153	269	4	10	16	5	100	6	3	97	56	47	19	440	14	163	68	11	38	89	42	83	289	10	119
augustus_masked-scf300000870753.0-processed-gene-7.24-mRNA-1	130	108	8	127	54	4	16	17	7	25	46	11	26	102	14	29	78	6	59	36	26	48	40	30	119	242	2	15	13	4	77	12	4	75	50	20	19	258	4	113	64	7	37	141	32	37	229	10	107
augustus_masked-scf300000870753.0-processed-gene-7.27-mRNA-1	44	54	4	97	38	4	3	13	2	21	23	16	20	32	7	6	45	6	15	14	2	17	16	29	36	75	0	2	2	0	10	7	0	32	19	12	1	77	18	16	6	2	10	25	23	13	75	2	55
augustus_masked-scf300000870753.0-processed-gene-7.39-mRNA-1	44	63	19	141	59	10	18	24	5	23	40	33	9	68	15	44	79	37	72	47	32	54	57	88	83	139	12	20	24	12	50	12	13	60	40	23	18	156	13	79	53	16	73	87	71	37	162	25	105
augustus_masked-scf300000870753.0-processed-gene-7.6-mRNA-1	3	9	0	6	1	0	0	2	0	2	0	0	0	2	0	0	5	0	0	0	0	0	3	0	5	18	0	2	0	0	4	0	0	4	7	3	0	6	0	0	0	0	0	5	2	6	18	0	12
augustus_masked-scf300000870753.0-processed-gene-8.11-mRNA-1	1	0	0	0	0	0	0	0	0	1	0	0	0	4	0	2	1	0	1	2	0	1	0	0	0	5	0	0	0	0	2	0	0	1	1	3	0	9	1	3	0	0	2	1	2	0	4	2	7
augustus_masked-scf300000870753.0-processed-gene-8.42-mRNA-1	69	93	3	83	37	14	6	11	1	25	28	5	20	94	10	21	42	7	71	41	5	21	13	13	159	266	4	10	17	2	72	4	3	68	64	25	26	332	9	100	62	6	60	138	32	48	281	15	161
augustus_masked-scf300000870753.0-processed-gene-8.51-mRNA-1	185	172	6	193	82	4	22	19	8	45	57	40	15	146	25	42	66	170	59	74	10	5	44	53	229	387	8	28	32	5	106	19	1	126	96	20	31	412	16	259	112	15	96	171	83	68	275	20	235
augustus_masked-scf300000870753.0-processed-gene-8.55-mRNA-1	2	0	0	11	5	1	4	4	0	0	0	0	0	0	3	16	2	2	21	7	0	2	1	0	6	14	1	2	1	0	32	1	4	0	0	0	0	46	0	39	3	6	7	0	14	0	0	0	3
augustus_masked-scf300000870753.0-processed-gene-9.23-mRNA-1	45	41	7	190	50	6	30	26	2	0	3	10	8	81	4	62	81	16	98	54	4	16	27	2	76	182	0	34	19	8	158	14	12	30	45	13	10	228	10	267	47	18	86	140	38	30	246	26	118
augustus_masked-scf300000870753.0-processed-gene-9.5-mRNA-1	40	31	10	42	15	3	10	9	5	14	13	20	9	26	6	33	34	11	32	27	11	14	18	12	50	55	4	7	9	8	22	6	11	29	15	18	9	63	11	42	23	8	23	47	18	24	92	11	57
augustus_masked-scf300000870754.0-processed-gene-0.1-mRNA-1	0	0	0	1	0	0	0	0	0	0	0	0	0	0	0	0	0	0	0	0	0	0	0	1	0	0	0	0	0	0	0	0	0	0	0	0	0	0	0	0	0	0	0	0	0	0	0	0	0
augustus_masked-scf300000870754.0-processed-gene-0.10-mRNA-1	6	4	3	3	0	4	2	0	0	0	1	4	0	9	1	17	23	8	16	13	3	13	12	14	11	15	0	1	0	0	1	2	0	4	1	1	1	8	1	8	2	2	2	9	4	4	9	2	11
augustus_masked-scf300000870754.0-processed-gene-0.27-mRNA-1	1	0	5	10	0	0	0	0	0	0	1	1	1	1	0	0	0	2	0	0	0	0	0	0	1	3	0	0	0	2	0	0	0	2	0	1	0	1	0	6	0	0	0	4	1	1	4	0	6
augustus_masked-scf300000870754.0-processed-gene-0.29-mRNA-1	0	0	0	0	0	0	0	0	0	0	0	0	0	0	0	0	0	0	0	0	0	0	0	1	0	1	0	0	0	0	1	0	0	0	0	1	0	2	0	0	0	0	0	0	0	0	0	0	1
augustus_masked-scf300000870754.0-processed-gene-1.117-mRNA-1	38	41	2	77	30	2	0	4	0	12	15	22	13	63	0	22	14	2	11	21	10	8	41	11	114	232	1	17	14	0	42	4	12	67	29	34	14	355	8	159	76	9	27	86	17	40	175	2	83
augustus_masked-scf300000870754.0-processed-gene-1.146-mRNA-1	54	125	12	51	28	2	5	3	0	3	15	27	8	63	18	40	43	5	21	53	3	39	41	26	196	250	0	8	12	3	23	6	2	90	51	24	21	378	32	79	30	6	37	92	46	43	394	25	230
augustus_masked-scf300000870754.0-processed-gene-1.147-mRNA-1	6	10	0	20	0	2	2	0	0	2	1	4	1	6	0	2	4	3	0	2	0	5	2	4	12	16	0	0	3	0	6	1	0	2	1	8	3	28	4	5	5	0	4	6	6	8	9	4	17
augustus_masked-scf300000870754.0-processed-gene-1.148-mRNA-1	4	2	0	8	3	0	0	0	0	0	0	1	0	3	0	0	0	0	1	4	0	0	1	6	7	11	0	1	2	0	5	0	1	2	1	0	0	16	3	5	3	0	6	7	3	4	17	0	5
augustus_masked-scf300000870754.0-processed-gene-10.102-mRNA-1	8	10	0	12	9	0	3	3	0	7	1	0	0	11	0	9	11	0	1	2	2	0	9	4	14	50	0	0	0	0	9	4	0	6	11	5	2	34	0	9	4	8	3	14	1	8	44	3	21
augustus_masked-scf300000870754.0-processed-gene-10.103-mRNA-1	3	1	0	0	0	0	1	0	0	0	2	1	1	2	2	1	1	3	1	8	1	0	0	0	4	10	0	0	0	0	0	0	0	3	3	2	1	8	3	0	1	0	0	0	1	0	3	0	3
augustus_masked-scf300000870754.0-processed-gene-10.104-mRNA-1	4	1	0	0	1	0	0	0	0	0	0	1	0	1	0	1	0	0	0	1	0	1	1	6	2	5	1	0	0	0	1	0	1	0	0	2	0	4	1	0	1	0	0	1	1	0	1	1	3
augustus_masked-scf300000870754.0-processed-gene-11.104-mRNA-1	14	61	2	43	3	0	6	3	0	0	3	0	4	42	5	7	12	0	21	10	0	2	0	6	41	144	0	6	0	0	11	6	0	28	15	1	6	135	0	38	2	0	14	43	3	14	152	2	83
augustus_masked-scf300000870754.0-processed-gene-11.119-mRNA-1	49	72	10	282	76	8	17	33	5	15	16	20	27	93	12	410	368	114	497	526	80	299	213	108	148	137	7	13	13	6	93	11	9	38	17	11	19	469	63	338	138	32	147	309	91	84	209	39	127
augustus_masked-scf300000870754.0-processed-gene-11.128-mRNA-1	0	0	0	0	0	0	0	0	0	0	1	0	0	0	0	0	0	0	0	0	0	0	1	0	0	1	0	0	0	0	0	0	0	0	0	0	0	1	0	1	0	0	0	2	0	0	0	0	0
augustus_masked-scf300000870754.0-processed-gene-11.149-mRNA-1	17	23	1	21	6	3	1	2	0	2	12	16	4	12	5	36	26	3	31	9	4	25	6	6	15	16	1	1	3	3	3	1	0	8	5	8	2	29	3	17	8	2	11	23	10	5	18	5	14
augustus_masked-scf300000870754.0-processed-gene-12.12-mRNA-1	15	18	2	24	26	2	2	4	0	3	2	4	0	30	2	6	20	3	19	3	2	3	6	5	43	89	0	12	4	0	16	7	0	19	22	2	6	114	4	46	12	6	14	34	12	22	58	5	37
augustus_masked-scf300000870754.0-processed-gene-12.31-mRNA-1	4	7	1	15	6	0	3	1	0	1	1	4	1	9	0	1	6	3	3	5	0	3	5	2	17	39	0	0	0	0	10	0	0	11	13	2	2	44	0	11	6	1	4	9	2	1	26	1	9
augustus_masked-scf300000870754.0-processed-gene-12.32-mRNA-1	49	57	5	103	14	7	4	0	1	8	14	2	11	40	4	16	23	7	41	14	0	4	22	11	54	103	0	11	5	0	27	3	0	45	40	2	7	144	3	118	49	0	37	57	17	28	134	7	80
augustus_masked-scf300000870754.0-processed-gene-12.43-mRNA-1	28	44	5	93	21	0	1	10	4	24	22	26	11	54	5	22	42	10	22	34	2	11	19	13	50	114	2	8	12	4	35	2	1	36	36	5	4	141	7	53	16	0	23	58	17	23	159	9	56
augustus_masked-scf300000870754.0-processed-gene-12.45-mRNA-1	1	2	1	0	0	0	0	0	0	0	0	0	1	6	2	0	0	0	0	0	7	1	0	0	9	5	0	0	0	0	0	0	0	8	4	0	0	65	2	0	0	0	1	11	0	14	14	10	3
augustus_masked-scf300000870754.0-processed-gene-12.64-mRNA-1	0	0	0	0	0	0	0	0	0	0	0	0	0	0	0	0	0	0	0	1	0	0	0	0	0	0	0	0	0	0	0	0	0	0	0	0	0	0	0	0	0	0	1	1	0	0	0	0	0
augustus_masked-scf300000870754.0-processed-gene-12.65-mRNA-1	22	25	1	49	20	2	3	4	0	4	8	22	6	24	4	2	16	15	7	0	15	5	7	1	24	36	0	4	0	0	14	4	0	29	6	2	4	62	4	14	26	0	21	44	16	10	74	8	33
augustus_masked-scf300000870754.0-processed-gene-2.81-mRNA-1	2	7	0	4	5	7	2	0	0	2	0	0	0	0	0	5	14	0	6	4	0	6	0	1	24	45	0	4	0	0	16	0	0	0	0	0	0	12	0	5	9	0	4	9	2	0	10	0	6
augustus_masked-scf300000870754.0-processed-gene-2.86-mRNA-1	2	26	1	37	5	0	1	7	3	6	5	2	0	31	2	8	11	4	23	17	0	7	6	10	38	77	0	4	2	0	11	4	0	22	20	13	8	46	4	42	27	0	8	32	8	13	46	4	30
augustus_masked-scf300000870754.0-processed-gene-2.97-mRNA-1	5	15	5	18	7	2	0	0	0	0	0	1	2	4	2	6	8	0	3	6	1	0	1	2	22	35	0	13	0	0	9	1	2	8	17	0	2	65	5	56	30	1	21	38	4	32	51	0	22
augustus_masked-scf300000870754.0-processed-gene-3.136-mRNA-1	6	6	0	12	1	0	0	1	0	3	0	0	4	21	2	0	3	1	0	4	0	0	0	0	12	50	0	2	2	0	4	0	1	8	16	0	0	84	0	8	5	2	0	14	2	2	51	1	24
augustus_masked-scf300000870754.0-processed-gene-3.94-mRNA-1	3	4	1	4	2	1	2	0	1	0	2	0	0	4	0	2	0	1	1	0	0	1	1	0	3	22	0	0	0	1	1	0	0	4	1	0	1	10	0	5	6	0	2	2	1	2	9	3	7
augustus_masked-scf300000870754.0-processed-gene-4.22-mRNA-1	29	66	8	91	32	1	14	5	4	8	20	8	19	73	8	9	55	4	22	57	5	11	16	15	90	152	0	16	13	4	40	2	0	91	38	5	15	346	7	145	81	13	38	98	46	62	346	12	112
augustus_masked-scf300000870754.0-processed-gene-5.37-mRNA-1	22	13	11	47	18	9	3	11	3	11	9	23	5	13	10	24	34	32	18	21	16	17	22	22	19	39	1	5	7	5	30	4	15	17	4	13	5	75	9	51	28	14	17	46	19	26	48	8	40
augustus_masked-scf300000870754.0-processed-gene-5.46-mRNA-1	104	128	22	255	124	30	32	39	6	57	66	100	45	205	67	78	175	86	125	97	20	82	124	36	181	374	8	58	45	34	193	21	18	203	89	52	75	594	80	420	182	39	161	427	211	154	418	65	232
augustus_masked-scf300000870754.0-processed-gene-5.49-mRNA-1	3763	4493	4636	19761	4278	8863	2396	2595	3733	3689	3767	19479	2481	5001	3349	7514	10541	33427	17822	16192	19065	8073	9944	42924	5427	6000	2404	2300	2293	7624	6533	1425	5813	4696	1898	15495	2649	11225	7507	20475	12067	8087	11111	29641	37588	9700	18952	10709	7227
augustus_masked-scf300000870754.0-processed-gene-5.64-mRNA-1	440	515	85	1214	498	79	126	204	53	251	311	377	223	853	157	607	844	526	820	1003	191	515	591	505	1304	1760	56	323	371	130	1154	129	94	849	435	294	287	3219	242	2019	1358	251	1002	2329	906	839	2282	356	1424
augustus_masked-scf300000870754.0-processed-gene-5.65-mRNA-1	7	7	0	3	4	0	6	0	0	0	3	0	0	4	4	3	1	0	0	10	1	0	0	1	16	28	0	1	2	0	6	2	2	6	5	1	4	36	1	23	18	0	6	5	0	3	32	3	15
augustus_masked-scf300000870754.0-processed-gene-5.66-mRNA-1	490	499	168	1224	386	201	78	144	38	211	284	471	176	846	104	460	681	54	799	832	451	300	425	594	770	1087	103	157	134	99	545	63	121	611	400	397	199	1963	158	1280	836	214	662	1483	653	766	2620	267	850
augustus_masked-scf300000870754.0-processed-gene-5.68-mRNA-1	963	1724	547	4154	1170	380	352	464	162	809	1036	1732	543	2111	522	2927	4419	2397	5500	4792	1777	2374	2756	3570	3415	4718	320	839	781	482	3028	508	649	2290	1265	1309	1031	8396	1203	12719	7236	1407	5523	14695	5984	5902	18161	2588	3541
augustus_masked-scf300000870754.0-processed-gene-6.0-mRNA-1	133	181	31	525	170	34	45	107	34	128	146	290	129	271	50	262	399	189	407	589	133	176	414	524	389	411	23	74	133	63	291	59	49	250	118	172	147	964	135	763	539	63	395	1115	347	443	974	124	426
augustus_masked-scf300000870754.0-processed-gene-6.13-mRNA-1	2945	3830	764	5650	1936	430	503	616	260	1186	1712	2256	1322	6850	1054	2019	3272	1040	2950	3486	1247	1796	2613	2538	3479	5930	301	592	762	427	1982	341	297	3497	2621	1892	267	3863	323	5215	3192	437	2712	5913	1967	1976	5835	607	3272
augustus_masked-scf300000870754.0-processed-gene-6.18-mRNA-1	144	146	73	168	121	54	51	51	48	114	104	210	42	182	58	143	188	160	194	211	41	78	102	92	447	482	68	165	124	81	378	97	113	341	253	83	82	656	114	436	342	53	277	496	83	136	935	41	375
augustus_masked-scf300000870754.0-processed-gene-6.24-mRNA-1	0	2	0	0	3	0	0	3	0	2	0	0	2	0	0	2	2	0	3	1	0	5	0	0	2	4	0	0	0	0	3	0	0	2	0	1	0	0	0	4	0	0	1	2	0	0	0	0	2
augustus_masked-scf300000870754.0-processed-gene-6.27-mRNA-1	0	0	0	0	1	0	0	1	0	0	1	3	0	0	0	1	0	0	0	2	0	0	0	0	5	7	0	2	0	0	4	2	1	0	0	0	3	0	0	0	3	2	5	1	0	0	0	0	3
augustus_masked-scf300000870754.0-processed-gene-6.28-mRNA-1	0	1	1	0	0	1	0	1	0	3	0	0	0	0	0	0	1	1	1	2	0	0	2	3	0	4	0	6	4	3	7	1	0	0	2	3	0	2	1	5	4	0	1	1	0	2	1	0	4
augustus_masked-scf300000870754.0-processed-gene-6.3-mRNA-1	377	301	80	543	236	95	51	71	39	118	151	215	115	651	92	348	463	283	667	610	166	216	367	512	1038	1684	48	178	167	153	706	64	133	467	330	233	198	2187	207	1357	702	115	585	1274	568	430	1194	143	919
augustus_masked-scf300000870754.0-processed-gene-6.30-mRNA-1	30	38	4	43	18	0	3	4	0	2	9	17	2	34	8	13	25	0	18	9	9	16	8	11	10	10	0	3	0	0	3	0	0	8	3	6	0	10	0	3	1	0	3	22	13	1	16	5	6
augustus_masked-scf300000870754.0-processed-gene-7.10-mRNA-1	1964	2650	841	4685	1406	417	384	558	167	916	1213	1750	701	2616	711	1528	2138	893	2264	2767	1188	1203	1715	1918	2902	4251	197	536	542	383	1716	290	357	1972	1421	1352	461	5373	679	4491	2532	520	1979	4649	1986	1719	5466	702	2592
augustus_masked-scf300000870754.0-processed-gene-7.19-mRNA-1	58	71	8	104	34	8	10	14	3	29	24	34	16	71	4	47	106	13	78	72	11	43	64	24	102	163	2	22	14	10	56	10	6	51	34	26	13	244	17	171	108	10	68	234	55	47	253	18	124
augustus_masked-scf300000870754.0-processed-gene-7.32-mRNA-1	21	23	2	44	20	0	4	0	2	11	11	13	2	21	8	40	25	32	26	43	0	13	10	7	25	91	3	8	4	5	22	0	3	20	18	9	5	111	8	85	15	2	29	55	33	14	130	4	22
augustus_masked-scf300000870754.0-processed-gene-7.44-mRNA-1	2380	3081	1887	8538	2492	2021	923	1224	979	1788	2054	6355	1317	2996	1520	3071	4880	5984	6293	6450	6063	3138	3714	9687	5041	6073	1330	1093	1300	2472	3139	730	1657	3551	1491	5785	1194	8031	2504	9754	5915	2313	4470	10355	8310	4439	8129	3054	5204
augustus_masked-scf300000870754.0-processed-gene-7.46-mRNA-1	3130	4315	3018	11946	2102	4698	1132	1096	1859	1380	1574	7847	1667	2685	2724	2522	4952	11109	5844	3732	2503	4304	3535	15877	3302	3486	937	552	377	1203	1244	254	786	2856	1608	10497	1138	4321	1705	5656	3144	2243	3991	11123	15302	5273	9654	4288	4241
augustus_masked-scf300000870754.0-processed-gene-8.106-mRNA-1	481	557	78	1025	505	137	88	191	59	211	306	357	151	612	109	401	738	229	552	735	401	349	507	483	962	1296	109	139	183	155	555	84	88	577	332	498	208	1548	271	1464	921	163	598	1458	572	597	1485	273	932
augustus_masked-scf300000870754.0-processed-gene-8.108-mRNA-1	103	90	7	172	55	15	9	28	9	50	32	71	22	139	27	50	126	22	57	74	16	67	57	59	119	166	5	26	30	17	84	20	5	117	42	71	41	247	41	260	196	24	110	350	152	157	423	53	143
augustus_masked-scf300000870754.0-processed-gene-8.113-mRNA-1	43	54	8	79	29	14	11	14	10	16	22	46	18	43	9	37	69	22	59	62	6	34	46	34	48	59	4	17	14	15	27	7	2	48	16	34	12	109	32	140	61	20	59	119	60	56	142	13	51
augustus_masked-scf300000870754.0-processed-gene-8.118-mRNA-1	363	349	51	636	220	57	57	95	21	158	199	227	117	560	102	221	301	60	352	373	72	134	289	282	990	1390	60	174	172	87	641	76	108	544	299	227	163	2321	241	1283	751	96	568	1272	429	376	1436	153	853
augustus_masked-scf300000870754.0-processed-gene-8.71-mRNA-1	743	908	95	1262	482	63	115	115	20	289	448	282	183	910	151	384	682	89	504	548	417	330	443	324	905	1646	48	181	179	33	489	80	44	822	422	174	142	2168	180	1263	739	76	566	1331	356	534	2057	146	867
augustus_masked-scf300000870754.0-processed-gene-8.76-mRNA-1	1392	1412	454	3398	1378	448	320	541	248	727	1032	1553	579	2710	487	1434	2453	1588	2450	2839	1492	1262	2047	1813	6264	8584	433	1068	1123	953	3375	582	738	3012	1462	1647	928	12853	1679	6875	4211	711	2804	6645	3029	2262	6649	996	5491
augustus_masked-scf300000870754.0-processed-gene-8.88-mRNA-1	637	747	200	1362	363	91	136	174	86	360	365	653	246	612	268	299	670	645	728	788	397	316	498	159	806	1250	121	116	180	134	459	73	189	792	403	669	137	2035	349	1457	734	158	700	2209	868	799	2420	447	1121
augustus_masked-scf300000870754.0-processed-gene-8.93-mRNA-1	750	845	81	1430	567	113	142	189	67	343	360	510	264	1095	198	473	897	239	742	772	174	321	538	332	1698	2594	70	265	273	109	1048	140	103	1126	719	440	295	4951	448	2589	1250	206	994	2236	880	864	3375	301	1725
augustus_masked-scf300000870754.0-processed-gene-9.76-mRNA-1	2	0	0	2	0	0	0	0	0	1	1	0	0	0	1	0	0	0	0	0	0	0	0	0	7	7	0	0	0	0	0	0	1	0	2	1	0	2	0	1	1	0	1	1	1	1	3	0	2
augustus_masked-scf300000870754.0-processed-gene-9.95-mRNA-1	0	19	0	13	10	0	0	4	0	6	5	2	0	7	1	2	9	0	4	2	0	2	11	17	28	35	0	4	4	0	10	0	0	7	6	2	0	38	1	27	20	1	21	30	0	9	25	7	20
augustus_masked-scf300000870756.0-processed-gene-0.0-mRNA-1	2	3	0	1	1	0	0	0	0	0	0	0	0	5	0	0	0	0	0	0	0	0	0	0	6	13	0	1	1	0	4	0	0	0	4	0	0	18	0	1	3	0	0	1	0	2	5	0	7
augustus_masked-scf300000870756.2-processed-gene-0.3-mRNA-1	2	1	2	2	3	0	1	2	0	2	0	1	0	4	0	2	0	0	0	0	0	0	1	3	8	34	0	3	0	0	4	2	1	0	0	0	1	36	2	21	2	1	4	8	3	0	14	0	20
maker-deg300000870423-augustus-gene-0.153-mRNA-1	0	1	5	0	4597	2	2117	1686	2	4728	2580	2	1	0	1	1567	2277	1	0	1	0	2927	3356	0	0	4	3	4067	2592	8	4348	3806	6	0	5909	2	2804	0	1	3	1	2	5274	0	0	1	0	0	3066
maker-deg300000870423-snap-gene-0.0-mRNA-1	11740	13990	12151	28633	6434	7679	2684	3135	4151	4470	5468	17397	3054	9829	9052	1413	2555	6362	3279	4591	1637	2530	5710	10666	9143	9836	1891	2211	2080	7874	5637	1156	2529	14571	8953	40660	3226	26672	7674	24927	14690	7884	18444	43323	27946	31209	110714	27897	22501
maker-deg300000870423-snap-gene-0.1-mRNA-1	1264	1420	418	1338	353	878	78	78	302	116	237	833	210	528	921	84	203	246	163	177	119	143	234	1108	434	434	77	27	30	81	88	12	38	691	255	2442	95	519	366	546	322	313	425	1065	1332	993	2986	1229	1340
maker-deg300000870423-snap-gene-0.10-mRNA-1	248353	314999	147278	903289	174115	266389	61274	55737	93754	119831	88445	608728	155160	340756	247029	186350	275860	489191	327533	374424	407948	266187	272547	1046933	204183	190884	49646	43278	39525	96660	107506	14028	74451	147189	63247	409564	21663	182825	124708	266508	123412	128649	171433	423047	644356	185978	455643	222775	160232
maker-deg300000870423-snap-gene-0.11-mRNA-1	9234	9810	13735	34989	6739	17534	2748	3040	4298	5105	3939	19868	7144	14352	9718	8177	10132	22372	15637	16024	16272	10184	12230	40845	7723	7120	3838	2000	2040	8423	4527	749	4560	6284	2931	15784	1135	6305	3499	10900	7061	5065	8127	16862	27963	9675	19121	9498	5805
maker-deg300000870423-snap-gene-0.12-mRNA-1	1154	1685	1816	12178	2337	2078	1131	1127	951	1658	1848	7460	350	834	756	618	1196	2059	1486	1926	1558	726	1456	4252	2306	2328	663	889	833	2164	2499	461	1363	1636	907	4104	585	7137	1941	7155	4133	2389	3224	7587	6800	2748	7914	3061	2454
maker-deg300000870423-snap-gene-0.13-mRNA-1	10382	15901	11151	31020	8036	3463	2939	3885	2610	4633	6319	16905	4873	10093	5327	2304	4925	4254	4723	7450	2806	4447	9007	12064	6212	7700	2168	1453	1785	3637	3650	624	1854	14833	4523	25224	1474	9940	3982	21672	13541	3805	21282	42146	22290	29025	52344	16009	18148
maker-deg300000870423-snap-gene-0.14-mRNA-1	717	550	880	1338	284	615	141	133	179	185	241	847	199	449	389	118	251	741	344	337	235	235	472	264	249	180	94	37	45	243	100	16	104	519	206	1229	67	324	177	806	379	240	672	1237	1652	1089	1893	955	736
maker-deg300000870423-snap-gene-0.15-mRNA-1	33905	43765	24110	83253	20072	11918	8198	8898	6335	13496	16508	43347	13392	24350	11887	8967	15204	11948	17719	17449	11818	14404	28147	38362	25211	29583	7905	3552	3865	6467	8800	1970	4969	38414	16100	52388	9925	57792	27607	73985	34064	11655	46531	124784	61637	68626	133016	36386	56858
maker-deg300000870423-snap-gene-0.16-mRNA-1	22066	35744	14715	52615	14604	4301	5016	5844	2555	8440	10529	20145	6578	19006	6769	6067	9446	3156	8616	8921	3708	8276	14614	14018	25746	37627	4984	3728	3954	3624	9458	1941	3286	32874	15970	29091	9928	68575	16067	59223	29772	5806	36410	82623	28043	49354	116040	19444	43457
maker-deg300000870423-snap-gene-0.17-mRNA-1	20454	27153	12532	46317	12032	3568	3818	4992	2283	7381	9612	17986	5785	14022	5705	5204	8339	3834	7646	8002	3716	6548	12589	12213	17775	26472	4533	2667	3098	3403	6788	1655	2494	26806	11868	23045	6189	47276	13797	47203	22671	4872	28500	63580	23142	36416	81839	15936	34000
maker-deg300000870423-snap-gene-0.18-mRNA-1	3871	6331	3911	10690	3039	990	1134	1398	914	1724	2354	6343	1819	3775	1800	760	1487	1187	1459	2430	1117	1285	2807	4335	2636	3559	845	544	657	1032	1449	282	673	6340	1824	10129	565	4575	1666	8460	5079	1199	7942	15147	7670	10685	20530	6066	6935
maker-deg300000870423-snap-gene-0.19-mRNA-1	19518	22941	10729	41372	9813	3604	2926	3820	2552	5243	7067	16260	6318	11967	4906	3254	5752	3744	5680	6438	3091	5588	11024	11627	14053	17509	2903	1354	1665	2340	3850	684	1465	20869	7817	25013	4207	30011	9832	36266	17073	3683	23048	56058	21577	33145	71204	15162	29900
maker-deg300000870423-snap-gene-0.2-mRNA-1	11472	16021	6713	39010	9684	5020	3548	4273	2606	5628	7177	22640	4790	18288	7610	4514	7752	5363	6591	8295	3747	3969	6284	13054	10510	13062	1695	2088	1736	2295	5957	781	2226	9041	4562	15690	1709	18613	3229	14082	7699	2533	8375	19724	14158	11035	30389	7385	10944
maker-deg300000870423-snap-gene-0.20-mRNA-1	20308	28747	11940	41830	11232	3669	3686	4380	2233	5927	8939	16810	5430	15101	6333	2993	5032	2784	5439	6715	2051	4331	9660	8648	13606	17932	2492	1719	1926	2443	4878	964	1940	25981	9786	21766	4426	30355	7817	36461	17226	3345	28243	62728	21043	37005	99032	15790	36472
maker-deg300000870423-snap-gene-0.21-mRNA-1	26741	34612	19647	61426	17426	9009	6456	7916	5925	10488	14271	39859	12997	22702	12925	6175	14340	12851	13049	17150	7794	10852	22030	31836	13814	16890	4291	2931	3690	7490	7625	1300	3683	33839	12456	55048	3447	25414	10248	54882	29371	8823	40781	91141	52466	62955	109027	32977	45139
maker-deg300000870423-snap-gene-0.22-mRNA-1	18169	25705	10387	37791	10571	2767	3381	4102	2268	5896	8256	17470	5072	12722	4897	3043	5326	3165	4885	6568	2487	4324	10402	7406	13177	17424	2701	1636	1773	2283	4190	839	2016	24149	8451	19697	3089	29854	8814	35426	16158	3043	24247	53390	19664	34419	78038	13871	33146
maker-deg300000870423-snap-gene-0.23-mRNA-1	8511	12797	6016	21874	5990	2155	2222	2725	1985	3368	4661	11685	3529	7574	3645	2128	4366	3353	4191	5134	1950	3076	6438	9453	6626	9222	1477	1476	1504	2463	3655	721	1328	14501	6109	21802	2252	12706	2840	20576	12551	2960	16033	33009	18044	24020	51732	11735	16719
maker-deg300000870423-snap-gene-0.25-mRNA-1	7471	9935	5546	18240	4943	1804	2215	2400	1295	3445	4287	9125	3051	7178	3318	1838	3818	2883	3620	5115	2751	2817	5827	7157	4186	5715	1220	1009	1172	1702	2550	551	1181	11458	5655	12834	1200	8452	2591	15062	8111	1945	12349	25849	12396	16464	35118	8447	12004
maker-deg300000870423-snap-gene-0.26-mRNA-1	4	3	3	14	5	2	1	1	3	2	3	7	3	7	2	5	4	9	7	7	6	1	5	6	6	6	2	0	0	3	1	1	2	4	3	6	0	4	0	3	2	1	3	9	3	2	7	1	0
maker-deg300000870423-snap-gene-0.27-mRNA-1	3	3	1	13	1	1	0	4	3	0	2	1	0	4	1	4	2	5	2	0	4	0	2	4	2	3	0	0	0	3	1	0	0	4	1	5	0	2	0	7	6	3	0	7	2	4	3	2	3
maker-deg300000870423-snap-gene-0.28-mRNA-1	221	332	141	1195	234	92	68	143	38	157	167	305	170	696	130	429	579	219	569	827	229	266	346	161	395	539	67	76	131	107	209	35	77	406	219	293	34	233	37	639	456	63	303	669	303	340	648	142	242
maker-deg300000870423-snap-gene-0.29-mRNA-1	5954	9382	6994	12918	3351	2027	939	1212	1481	1733	2497	5552	2008	4061	2758	781	1382	1276	1208	1734	953	1197	2844	4103	4973	6990	1130	451	551	1638	1281	281	589	8983	2761	13120	1339	10136	3224	12281	6139	1597	9224	19739	6457	13459	28175	6334	11936
maker-deg300000870423-snap-gene-0.30-mRNA-1	56810	72776	23345	148166	45741	15691	14983	16770	5164	26796	32012	59207	35112	131666	37152	27618	51229	25010	58605	79196	37916	31804	38626	51873	1090	2140	418	333	374	308	624	188	292	10057	4896	7678	181	965	241	731	457	170	1149	790	510	2637	7847	1028	1211
maker-deg300000870423-snap-gene-0.31-mRNA-1	17185	27444	14958	86620	23722	16840	9401	11031	8101	16920	19025	56339	4257	10217	6653	7609	14236	14505	15212	19904	7798	7166	17915	30445	18918	19876	4784	7633	7941	13477	23382	3561	10918	21760	9789	38190	5385	42639	14873	79199	48085	17167	43114	87454	63136	43547	119972	29761	33185
maker-deg300000870423-snap-gene-0.32-mRNA-1	8674	12089	8361	27174	7154	6705	3251	3776	3726	5137	7164	19106	2781	7281	4877	5537	9900	13867	11081	16932	5439	5416	15251	28359	5998	5815	1207	1484	1711	4187	4509	744	2010	7705	3614	17592	1535	10945	3201	31520	20662	7340	20833	42787	27333	20707	52533	14600	18933
maker-deg300000870423-snap-gene-0.33-mRNA-1	89808	114694	72187	375770	93545	67734	42733	45751	44344	56727	69503	218933	90998	217712	89001	74080	128162	244864	203785	258059	238643	116809	126545	304306	1080	2462	2003	489	485	987	653	234	536	14042	6060	33866	270	558	308	662	551	603	2166	2052	1357	4285	9676	3214	1238
maker-deg300000870423-snap-gene-0.34-mRNA-1	25515	37964	21107	118776	30039	17047	12546	13756	9233	17834	21859	52999	27500	74147	27843	20805	35368	37589	50722	63060	33748	27192	31041	61193	508	1070	481	214	261	304	327	127	194	5397	2274	9301	112	403	134	411	243	134	697	653	392	1546	3307	899	550
maker-deg300000870423-snap-gene-0.36-mRNA-1	4	6	14	13	45981	10	24914	22552	2	49755	22145	9	1	4	8	19230	32234	10	5	2	6	45970	45027	1	7	2	3	28102	25311	12	26594	28878	15	4	24003	7	23209	2	4	2	4	5	46938	2	6	3	3	7	19934
maker-deg300000870423-snap-gene-0.4-mRNA-1	2	2	12	6	28290	2	16932	16466	4	32774	13261	4	0	3	1	12715	21351	5	5	0	6	30458	28879	0	2	2	2	16427	16989	4	14074	18343	9	2	11723	0	16502	0	2	0	1	0	27735	0	3	0	3	3	11496
maker-deg300000870423-snap-gene-0.40-mRNA-1	1531	2245	785	3758	907	661	321	330	477	460	599	2725	531	1180	824	275	529	817	585	612	622	484	546	2546	1159	1450	255	194	173	343	410	75	254	1481	676	3915	355	2870	1142	2094	1190	672	1354	3592	2973	2528	7095	2193	2646
maker-deg300000870423-snap-gene-0.43-mRNA-1	1396	2077	2187	3382	404	875	264	174	325	299	410	1257	448	820	1330	319	390	969	970	673	386	785	997	2376	585	580	160	121	74	291	292	71	161	960	381	4011	206	853	516	1144	699	739	1304	4226	2853	2358	8518	3344	2198
maker-deg300000870423-snap-gene-0.44-mRNA-1	5123	7578	6643	18473	4146	4138	2028	2530	2337	3429	3405	15307	1934	4829	3947	2449	4246	5467	4786	5926	3060	3066	4310	10962	3102	3390	1218	1007	1083	2898	2770	521	1811	5167	2221	14719	873	4199	1940	7952	5744	2814	6486	12033	12184	9085	20527	7906	6543
maker-deg300000870423-snap-gene-0.45-mRNA-1	6033	7152	5134	13408	2654	3528	1086	1103	2467	1374	1902	7314	1383	2505	3558	717	1595	4410	2076	2062	1024	2157	3239	10888	2451	2825	444	333	322	1582	899	132	440	3730	1333	17459	569	4093	1959	3644	1976	2112	3388	9153	9583	6719	20612	8974	6362
maker-deg300000870423-snap-gene-0.46-mRNA-1	3263	3798	4089	6778	1409	2958	658	650	1442	694	1125	4560	1149	1820	2189	445	917	2798	1217	1187	798	1342	1841	5621	1157	1254	314	142	147	1064	403	58	274	1884	784	8893	318	1773	978	2036	1061	1290	2278	4924	6225	4941	10294	5637	3130
maker-deg300000870423-snap-gene-0.5-mRNA-1	236	235	76	536	160	153	65	72	85	105	116	585	86	278	145	104	178	288	172	153	121	136	160	362	167	282	17	22	18	43	58	14	26	126	58	205	6	91	32	143	79	39	117	236	203	152	300	93	121
maker-deg300000870423-snap-gene-0.50-mRNA-1	2151445	2441399	1246799	3130518	922004	586867	319193	333250	241006	515236	625080	1801668	990795	3185944	1462265	1165016	1972937	1674635	2385067	2598006	2155375	1208761	1359643	2331540	751696	791949	178895	21667	23515	38348	44626	10157	26841	434292	240737	626210	234779	1843848	590288	154567	84975	33181	111938	237419	112000	350089	1001378	233237	591902
maker-deg300000870423-snap-gene-0.51-mRNA-1	33444	52480	40743	237087	49092	51021	27483	33059	36521	39652	40216	172276	33828	60833	50466	26661	38406	79535	54009	69206	74143	37950	40584	141796	2074	2938	1979	980	1237	3260	2981	572	1697	8772	2759	27217	227	1128	829	2562	1427	974	2698	5040	4773	7370	17750	4854	6223
maker-deg300000870423-snap-gene-0.52-mRNA-1	29923	33466	24752	57114	14615	19553	6064	6197	8895	8527	10138	39466	14746	46903	45093	17076	25259	40047	32190	35387	19609	18740	20369	59689	8920	9937	2420	443	425	867	1025	210	714	4548	2914	14224	2525	14212	6438	1674	1048	834	1519	2658	2517	5423	14219	4793	6550
maker-deg300000870423-snap-gene-0.53-mRNA-1	34395	54291	24166	66832	22113	8619	7234	10283	6471	23935	22787	55650	18458	54420	15283	19903	52656	31319	42277	50290	13780	35314	63686	81100	89065	126159	17332	13603	17443	19770	27508	4188	9708	99260	45360	100272	8369	122531	17067	53486	42889	8470	48313	87780	49462	93737	187221	38914	51534
maker-deg300000870423-snap-gene-0.54-mRNA-1	93516	158298	84257	222868	67744	32651	19616	26672	19801	55003	57878	176807	39171	139724	52957	51872	104798	57186	86572	108025	30881	85006	133911	181670	282358	338237	59622	45950	48256	74362	98263	13346	38789	184784	129109	344800	35460	238347	50656	124809	127499	31280	143236	282331	172468	297178	577163	132923	156350
maker-deg300000870423-snap-gene-0.55-mRNA-1	469	784	603	1482	270	552	108	103	234	117	231	795	235	436	564	214	340	1431	534	535	558	617	695	3290	174	138	40	32	31	114	96	12	41	155	77	1510	44	204	136	373	214	369	762	1898	1840	1374	3375	1492	501
maker-deg300000870423-snap-gene-0.56-mRNA-1	2315	4088	2229	6932	1802	525	750	852	601	1063	1364	3902	1127	2432	1068	457	944	703	913	1463	739	818	1711	2349	1626	2251	506	424	427	655	861	169	409	4036	1142	5859	368	2913	1004	5032	3202	711	4940	9578	4809	6637	12901	3550	4517
maker-deg300000870423-snap-gene-0.57-mRNA-1	54282	69219	34846	120282	36351	16598	13493	16273	12050	22053	28695	84068	26039	46693	25487	13055	30955	25338	27371	35750	16293	23090	46186	82950	27630	34131	8098	5940	7451	13951	15340	2701	6996	67028	26053	111719	7421	54010	21818	114046	60182	18141	81052	185265	106932	126819	220411	67053	88881
maker-deg300000870423-snap-gene-0.58-mRNA-1	10444	15755	11108	30930	8171	3282	3029	3942	2646	4620	6198	16678	4878	10031	5416	2271	5083	4263	4670	7298	2934	4482	8953	12240	6301	7611	2155	1575	1642	3576	3724	623	1812	15070	4418	25336	1484	9943	3984	21647	13819	3620	21253	41764	22126	29865	52234	15727	18520
maker-deg300000870423-snap-gene-0.59-mRNA-1	130337	173599	46972	423766	129468	35854	33749	50485	13280	70790	81533	113883	77302	423345	62989	156731	249928	98057	236738	294722	82686	115405	145664	155001	269734	380023	19503	41029	43212	28936	124034	16055	20674	245032	171123	124904	16809	206170	14232	344258	205402	26206	143039	294904	125090	157115	423335	56969	126458
maker-deg300000870423-snap-gene-0.60-mRNA-1	10427	15172	15440	60982	10971	17376	7265	6673	7058	8932	10600	38819	6149	13829	11154	7658	12189	32177	22973	30569	14392	15484	27747	76462	7549	6666	1866	2985	2478	6051	6767	1364	3799	10639	4948	32896	1906	10383	4070	29135	17773	9892	27120	62148	50202	25232	60202	25705	17004
maker-deg300000870423-snap-gene-0.62-mRNA-1	328	593	433	1209	299	97	103	135	151	160	228	875	187	318	228	96	165	215	141	255	172	121	303	580	228	296	105	63	72	163	154	31	74	578	214	1404	85	420	224	808	555	157	794	1395	1046	1028	1995	761	687
maker-deg300000870423-snap-gene-0.63-mRNA-1	50592	57735	32491	107179	28513	14562	11423	12994	9272	19063	24080	61938	17640	42665	21344	10165	24141	24747	22263	29782	16708	18622	37074	59140	23247	28711	6098	4566	5551	10093	11705	2247	6062	59148	30664	77502	5871	44303	14653	87685	43802	13096	64801	141552	83980	89169	206226	53747	72822
maker-deg300000870423-snap-gene-0.7-mRNA-1	10866	14649	5289	29811	8439	4525	2228	3120	2371	4665	5705	15483	6266	19152	6950	4676	8329	6320	8683	11272	7231	6337	8410	14791	14366	16481	1861	2650	2858	3740	7677	1028	2756	9235	5684	12905	1395	16515	3868	12334	7536	2443	8316	18856	11541	9196	26260	5949	11037
maker-deg300000870423-snap-gene-0.8-mRNA-1	11663	22635	8300	64860	20218	6290	4672	7221	2868	10144	11479	19426	4278	14675	4316	12937	19947	10718	18696	21334	4885	12301	15910	14591	31378	44275	3048	9399	9757	10662	26883	4143	6804	27905	19654	22378	2907	29611	3172	32188	21507	4421	21088	41968	18364	21549	63955	8566	25389
maker-deg300000870423-snap-gene-0.9-mRNA-1	22387	26282	9453	64357	19560	13481	5090	6405	5039	9697	12791	35826	16281	55252	18769	12869	19240	16230	21838	28539	16628	17083	21361	41807	27057	33008	3735	5720	6466	9449	12872	1725	4735	26872	15989	44609	830	10124	2751	11413	6786	2951	11708	30059	20161	9326	23183	7053	9779
maker-scf300000870586.0-augustus-gene-3.130-mRNA-1	61	130	32	195	114	2	23	27	12	52	103	145	35	108	47	102	150	27	107	131	68	42	64	27	275	467	23	74	68	29	207	25	58	190	116	66	42	973	47	292	213	24	122	331	103	99	441	36	207
maker-scf300000870586.0-snap-gene-0.54-mRNA-1	6	2	0	3	0	0	0	0	0	0	0	0	0	2	0	0	0	0	0	2	0	2	2	0	0	2	0	0	3	0	0	0	0	7	1	9	0	4	0	3	0	0	2	0	0	0	7	0	0
maker-scf300000870586.0-snap-gene-0.55-mRNA-1	8	24	1	20	8	2	0	6	0	2	0	0	2	6	0	2	8	0	19	4	0	0	0	1	49	67	0	2	0	0	12	0	0	16	12	2	26	59	2	47	26	4	22	47	19	17	134	5	47
maker-scf300000870586.0-snap-gene-0.56-mRNA-1	24	26	1	35	7	0	1	6	1	4	6	2	4	28	10	8	4	0	16	1	0	0	4	0	25	28	0	2	0	0	0	0	0	12	7	2	0	40	0	4	6	0	2	25	7	13	27	18	10
maker-scf300000870586.0-snap-gene-0.57-mRNA-1	2	1	0	0	0	0	0	0	0	0	2	0	3	4	1	0	0	1	0	0	1	0	2	0	4	7	0	0	0	0	1	0	1	0	1	0	0	13	0	0	2	0	1	3	0	0	2	0	4
maker-scf300000870586.0-snap-gene-0.59-mRNA-1	20	48	3	36	21	0	0	6	0	23	21	13	36	262	22	99	87	16	65	135	6	54	124	85	156	390	1	35	8	6	58	12	1	76	62	1	61	1317	92	238	124	1	129	448	29	124	798	34	197
maker-scf300000870586.0-snap-gene-0.62-mRNA-1	113	129	22	127	58	2	15	23	4	16	21	29	11	61	4	15	69	4	57	47	0	10	12	11	213	355	3	34	25	3	92	13	2	135	97	16	22	450	7	132	87	4	88	185	39	119	557	23	207
maker-scf300000870586.0-snap-gene-0.63-mRNA-1	0	0	1	1	1	0	2	0	0	1	0	0	0	3	1	0	0	0	0	0	1	0	3	0	2	11	0	1	0	0	0	0	0	0	2	1	0	0	0	1	0	0	0	0	1	0	4	0	4
maker-scf300000870586.0-snap-gene-0.64-mRNA-1	1864	2203	466	4100	1546	551	151	241	88	315	356	545	360	1478	334	1214	2362	670	1735	1860	642	879	944	1178	1960	2804	140	392	432	504	1485	212	208	1173	849	688	394	6065	700	3030	1538	334	1199	2810	1144	989	3871	605	2292
maker-scf300000870586.0-snap-gene-0.67-mRNA-1	19	14	1	20	8	0	0	2	0	2	17	2	2	9	11	2	9	0	8	6	1	0	30	0	29	54	2	4	8	0	5	6	0	15	10	3	3	98	0	42	32	0	14	31	1	5	84	2	22
maker-scf300000870586.0-snap-gene-0.68-mRNA-1	88	87	15	66	55	12	8	10	2	0	5	17	15	92	16	18	24	28	65	10	10	3	1	1	148	283	6	16	15	5	90	8	8	100	59	20	15	354	10	128	8	18	18	72	12	47	193	6	138
maker-scf300000870586.0-snap-gene-0.71-mRNA-1	26	34	9	32	6	9	0	0	0	16	6	4	2	33	6	2	8	0	5	7	4	4	12	4	30	117	2	5	0	0	26	2	2	13	32	8	4	121	0	27	11	0	16	27	14	8	105	2	33
maker-scf300000870586.0-snap-gene-0.73-mRNA-1	49	73	1	94	42	6	8	9	2	14	14	11	14	38	6	64	107	22	59	74	3	37	56	34	70	127	3	8	8	1	28	0	6	27	24	5	14	169	1	72	60	14	23	70	24	19	120	2	80
maker-scf300000870586.0-snap-gene-0.74-mRNA-1	260	246	34	431	130	12	25	41	16	71	144	107	40	214	42	66	140	55	100	156	30	63	99	123	387	601	3	52	37	30	154	34	43	265	190	97	59	621	32	402	260	26	189	309	122	188	655	78	401
maker-scf300000870586.0-snap-gene-0.75-mRNA-1	515	318	45	1161	238	145	42	77	14	72	141	55	95	605	46	70	186	64	105	156	13	37	135	96	422	939	17	95	100	33	290	38	31	312	255	67	195	1914	85	500	321	72	271	572	295	182	834	58	586
maker-scf300000870586.0-snap-gene-1.63-mRNA-1	0	12	0	2	4	1	0	0	0	0	0	0	1	8	5	9	0	0	1	0	0	4	0	1	23	10	2	0	0	0	6	2	0	2	3	0	8	10	2	0	2	0	2	6	0	3	0	0	18
maker-scf300000870586.0-snap-gene-1.64-mRNA-1	222	241	14	328	102	7	28	30	4	62	63	39	35	194	27	23	105	14	75	92	2	31	36	53	372	647	11	55	23	10	139	13	4	337	185	87	54	887	47	341	120	20	153	348	116	222	1106	67	413
maker-scf300000870586.0-snap-gene-1.65-mRNA-1	64	82	2	57	29	2	3	2	2	10	23	6	11	62	27	13	39	2	21	31	4	10	18	69	95	154	6	15	10	2	50	7	1	106	67	11	10	267	20	184	59	19	76	201	25	34	427	11	130
maker-scf300000870586.0-snap-gene-1.66-mRNA-1	1029	1140	285	2169	639	114	174	279	137	414	593	735	264	1467	354	678	1463	230	1102	1406	296	742	593	825	1702	2702	127	377	434	311	1457	185	218	1482	892	524	262	5161	355	2147	1194	202	856	2044	1058	907	4258	355	1562
maker-scf300000870586.0-snap-gene-1.67-mRNA-1	0	2	0	0	0	0	0	0	0	0	0	5	0	0	0	0	0	0	0	0	0	0	1	0	0	0	0	0	0	0	0	0	2	0	0	0	0	2	0	1	0	0	0	1	6	0	1	0	0
maker-scf300000870586.0-snap-gene-1.70-mRNA-1	6	2	0	0	8	0	0	0	0	0	0	3	0	0	0	2	6	2	4	3	0	2	2	4	10	22	0	0	0	0	2	2	0	6	2	2	0	39	2	7	3	0	10	13	2	4	24	3	16
maker-scf300000870586.0-snap-gene-1.71-mRNA-1	0	2	1	8	1	0	0	0	1	1	0	2	0	4	1	2	1	1	0	4	3	0	2	0	5	6	0	1	0	0	4	0	1	1	0	1	1	6	1	3	2	0	2	5	1	1	6	3	1
maker-scf300000870586.0-snap-gene-1.72-mRNA-1	130	224	17	357	126	59	46	59	13	120	149	107	92	468	88	211	370	93	340	246	32	331	197	215	475	621	9	93	112	72	520	78	28	358	155	194	88	1420	159	664	371	78	253	765	253	250	927	116	528
maker-scf300000870586.0-snap-gene-1.73-mRNA-1	930	1050	178	1264	529	109	166	185	28	218	349	326	162	958	156	267	690	203	680	1007	80	485	236	427	1294	1841	49	122	158	100	510	78	21	702	459	209	166	2083	113	1056	578	84	608	1132	470	736	2135	182	1149
maker-scf300000870586.0-snap-gene-1.74-mRNA-1	0	11	0	15	4	0	0	1	0	0	5	2	4	11	7	8	11	0	0	5	0	3	1	2	16	48	2	0	9	0	13	0	0	12	11	1	1	62	0	15	10	1	12	35	0	7	43	2	20
maker-scf300000870586.0-snap-gene-1.75-mRNA-1	8	15	0	27	12	1	0	2	0	5	1	0	0	13	2	21	11	12	52	19	0	12	30	8	13	24	1	10	6	6	20	0	3	24	14	0	6	69	6	23	14	2	2	11	6	7	30	0	14
maker-scf300000870586.0-snap-gene-1.76-mRNA-1	498	593	64	665	346	38	38	53	3	96	206	78	88	568	41	145	275	46	190	193	5	127	248	146	1289	2774	22	134	87	6	537	73	18	687	531	94	139	3284	53	986	506	35	537	1004	230	438	3246	158	1308
maker-scf300000870586.0-snap-gene-1.77-mRNA-1	4	16	3	20	8	0	6	2	0	3	11	0	1	27	4	5	4	28	26	11	0	0	5	42	51	115	0	6	6	2	17	4	5	26	26	4	2	159	0	44	9	2	14	33	6	11	78	2	47
maker-scf300000870586.0-snap-gene-1.78-mRNA-1	109	81	16	84	62	17	15	20	6	20	36	62	83	173	30	46	22	0	31	64	17	22	31	13	247	419	2	52	36	38	155	32	22	139	75	90	40	565	33	231	129	15	82	242	82	69	106	10	162
maker-scf300000870586.0-snap-gene-1.79-mRNA-1	34	85	7	44	20	0	8	2	0	9	10	2	13	88	8	22	14	2	15	41	0	21	12	4	120	217	2	14	2	4	49	4	5	69	82	9	6	211	6	63	14	10	69	71	56	27	205	7	157
maker-scf300000870586.0-snap-gene-2.49-mRNA-1	4	6	0	0	3	0	0	0	2	1	0	0	4	0	2	1	2	0	0	0	0	0	4	0	10	14	0	2	0	0	3	0	0	9	8	0	0	35	2	7	0	4	2	1	5	3	26	0	9
maker-scf300000870586.0-snap-gene-2.51-mRNA-1	177	245	33	390	196	8	21	40	0	34	53	49	84	312	42	39	166	69	51	141	108	27	93	83	398	817	12	70	67	44	254	58	54	342	216	146	72	1172	82	356	233	42	134	354	275	153	580	49	330
maker-scf300000870586.0-snap-gene-2.53-mRNA-1	174	312	47	445	170	5	33	47	7	90	74	99	58	205	72	110	240	33	158	202	33	85	126	230	330	477	9	58	44	25	179	43	14	218	181	57	55	758	62	423	237	38	164	506	95	97	580	66	289
maker-scf300000870586.0-snap-gene-2.54-mRNA-1	195	303	18	214	119	4	13	40	12	46	57	33	69	294	54	90	268	31	205	207	13	66	83	104	340	550	14	63	42	14	215	30	4	257	125	116	56	627	21	389	207	43	191	466	145	153	621	29	397
maker-scf300000870586.0-snap-gene-2.55-mRNA-1	3	4	0	0	1	1	0	0	0	0	0	0	0	0	0	0	0	0	0	0	0	0	0	0	0	2	0	0	0	0	1	0	0	1	0	0	0	3	0	1	2	0	0	1	0	0	0	1	2
maker-scf300000870586.0-snap-gene-2.58-mRNA-1	55	50	8	107	34	4	10	12	14	2	1	0	2	35	7	41	31	2	47	31	6	0	2	0	106	104	0	8	10	4	71	6	7	37	31	22	11	194	21	50	12	14	16	34	47	15	87	9	61
maker-scf300000870586.0-snap-gene-2.59-mRNA-1	609	584	192	1225	369	147	67	73	54	228	190	446	140	642	145	318	580	276	442	604	242	381	348	528	990	1723	83	202	192	158	596	64	151	689	446	485	195	2448	395	1197	780	173	469	1232	1151	625	1908	295	995
maker-scf300000870586.0-snap-gene-2.61-mRNA-1	436	679	59	351	114	6	17	32	4	64	81	94	140	1239	84	202	230	86	238	311	23	152	121	728	3826	6560	60	194	190	42	826	92	60	843	637	240	160	4987	169	1100	633	111	674	1419	642	451	2601	208	3422
maker-scf300000870586.0-snap-gene-2.62-mRNA-1	9	4	0	3	4	0	2	0	0	1	0	0	1	12	2	5	0	0	0	0	2	0	0	0	2	22	0	0	0	0	3	0	1	0	0	0	2	29	6	7	8	1	5	2	0	6	18	0	14
maker-scf300000870586.0-snap-gene-2.63-mRNA-1	72	213	16	280	82	20	20	53	9	32	42	26	68	476	49	81	211	46	174	148	19	44	88	160	233	482	2	17	19	11	189	9	16	143	54	42	24	626	23	366	91	24	83	197	81	97	196	34	281
maker-scf300000870586.0-snap-gene-2.67-mRNA-1	43	67	4	161	30	5	8	15	4	18	28	28	15	50	25	138	260	74	207	185	63	87	98	118	57	128	3	12	7	10	44	12	7	51	33	31	10	135	23	220	83	33	91	259	128	130	264	55	82
maker-scf300000870586.0-snap-gene-2.68-mRNA-1	25	33	2	98	17	2	6	3	2	12	13	15	8	42	5	7	36	7	17	26	2	7	19	20	41	72	0	6	4	0	25	4	0	16	24	8	4	77	13	66	31	4	23	64	8	13	128	3	35
maker-scf300000870586.0-snap-gene-2.69-mRNA-1	7	16	0	41	14	0	0	0	0	0	4	3	0	9	2	16	3	1	11	7	1	7	4	0	19	14	0	4	1	2	3	0	1	4	6	0	0	27	1	28	4	0	8	4	6	0	16	0	7
maker-scf300000870586.0-snap-gene-3.60-mRNA-1	139	143	9	186	122	43	21	19	18	20	46	38	5	106	16	74	84	25	94	58	8	18	35	37	51	115	0	7	12	3	54	8	2	16	23	4	2	2	3	113	22	10	27	44	15	5	29	0	38
maker-scf300000870586.0-snap-gene-3.61-mRNA-1	19	24	0	25	6	2	2	0	2	11	10	11	2	48	0	11	22	9	23	28	0	11	12	9	53	115	0	1	12	0	11	0	0	22	33	10	4	141	2	47	47	15	28	44	35	32	134	6	51
maker-scf300000870586.0-snap-gene-3.62-mRNA-1	87	134	14	179	46	12	17	16	8	24	45	73	44	208	25	111	123	2	116	83	25	64	90	117	346	764	6	57	23	4	196	24	8	150	165	23	42	942	14	264	121	8	141	283	45	124	688	44	439
maker-scf300000870586.0-snap-gene-3.63-mRNA-1	99	67	12	66	23	2	4	4	6	13	19	24	9	102	18	19	58	14	37	29	16	20	26	2	125	197	5	8	11	2	63	4	0	67	66	1	4	368	8	78	42	10	32	165	16	33	322	4	102
maker-scf300000870586.0-snap-gene-3.66-mRNA-1	16	13	0	17	0	6	0	4	0	6	0	5	2	49	0	0	9	2	3	4	0	2	0	32	39	79	0	7	7	1	11	2	0	6	18	4	3	120	8	73	13	0	12	63	18	6	104	21	49
maker-scf300000870586.0-snap-gene-3.70-mRNA-1	51	21	26	146	42	3	10	24	0	15	17	8	19	82	16	44	123	37	103	127	6	47	20	36	114	168	7	28	23	16	57	6	11	91	39	27	17	234	9	149	29	12	39	108	99	29	146	6	66
maker-scf300000870586.0-snap-gene-3.72-mRNA-1	0	0	0	0	0	0	0	0	0	0	0	0	0	0	0	0	0	1	0	1	1	0	0	0	0	1	0	0	0	0	0	0	0	0	0	0	2	0	0	0	0	0	0	0	0	0	0	0	1
maker-scf300000870586.0-snap-gene-3.74-mRNA-1	0	2	0	4	4	1	1	0	0	0	0	0	0	2	1	0	1	1	2	2	0	0	0	8	0	2	0	0	0	0	2	0	0	0	0	0	0	0	0	0	0	0	0	0	0	0	1	0	0
maker-scf300000870586.0-snap-gene-3.76-mRNA-1	0	1	0	4	1	0	0	0	0	0	0	0	0	4	0	0	2	0	0	6	0	1	0	2	4	14	0	0	2	0	5	0	0	1	2	0	0	34	2	2	1	0	4	9	8	0	9	0	4
maker-scf300000870586.0-snap-gene-3.77-mRNA-1	0	11	0	5	3	0	0	0	0	2	2	0	0	2	0	0	0	0	0	0	2	0	0	0	7	8	0	0	1	0	0	0	0	10	6	0	0	26	0	8	0	0	0	6	0	4	12	0	7
maker-scf300000870586.0-snap-gene-3.78-mRNA-1	669	818	159	1627	573	51	109	178	48	105	219	192	174	928	190	260	615	178	482	713	198	200	287	233	1295	1966	31	196	197	114	730	119	69	644	361	212	202	2766	214	1321	672	118	433	923	399	396	1091	163	1140
maker-scf300000870586.0-snap-gene-3.79-mRNA-1	7	12	3	22	9	1	2	1	0	1	5	5	4	4	1	6	11	1	6	8	0	0	4	7	10	63	1	1	0	0	11	0	0	14	4	1	2	28	0	15	10	2	10	13	5	10	19	0	22
maker-scf300000870586.0-snap-gene-3.80-mRNA-1	0	12	1	39	7	3	8	5	0	6	10	11	0	1	0	2	3	0	10	1	0	0	3	5	5	2	0	0	0	0	2	0	0	3	0	1	1	2	0	0	0	0	0	0	0	0	0	0	0
maker-scf300000870586.0-snap-gene-3.81-mRNA-1	56	38	18	65	25	7	1	7	0	19	16	24	13	89	4	23	49	18	51	48	0	12	25	30	75	144	2	14	13	3	40	5	0	82	34	44	7	225	17	98	36	6	49	118	17	65	245	10	84
maker-scf300000870586.0-snap-gene-3.82-mRNA-1	148	200	5	182	55	0	7	8	0	31	54	8	49	606	27	25	22	7	21	16	4	19	17	8	302	753	0	14	13	0	90	4	0	208	228	26	8	416	7	50	23	4	43	51	22	42	400	4	144
maker-scf300000870586.0-snap-gene-4.100-mRNA-1	1394	2103	117	2919	1244	86	208	293	48	390	702	346	380	1614	246	233	1009	95	517	404	69	511	406	245	1288	1644	18	141	133	9	315	65	27	1555	1396	352	188	3187	96	1836	1005	101	1416	3853	719	2093	10468	316	2115
maker-scf300000870586.0-snap-gene-4.101-mRNA-1	221	403	33	278	140	12	28	27	2	36	91	51	23	287	31	34	95	27	52	41	9	68	46	23	339	790	9	15	11	0	85	8	4	312	399	22	20	681	10	225	127	15	171	310	63	190	1528	20	500
maker-scf300000870586.0-snap-gene-4.104-mRNA-1	67	38	16	73	40	16	2	0	6	9	6	6	7	92	15	10	27	0	11	24	14	10	22	8	85	157	5	14	11	0	34	4	2	50	40	20	9	230	6	73	47	12	43	91	31	30	109	13	81
maker-scf300000870586.0-snap-gene-4.105-mRNA-1	9	27	3	20	1	1	2	0	0	9	5	3	3	22	0	4	8	6	4	2	0	6	10	0	68	54	0	6	6	0	16	2	0	58	81	0	3	80	8	69	22	6	37	153	18	42	361	25	112
maker-scf300000870586.0-snap-gene-4.106-mRNA-1	0	0	0	1	0	1	0	0	0	0	0	1	0	0	0	0	0	1	0	3	0	1	0	0	0	0	0	0	0	0	0	0	0	0	1	0	0	0	0	0	0	0	0	2	1	0	1	1	0
maker-scf300000870586.0-snap-gene-4.107-mRNA-1	164	295	20	238	98	31	7	12	0	17	46	38	23	190	25	97	190	45	174	160	14	134	118	79	362	497	6	31	32	11	134	22	24	128	94	70	42	767	29	159	107	17	99	223	77	88	380	36	297
maker-scf300000870586.0-snap-gene-4.108-mRNA-1	168	235	28	308	112	6	15	26	5	39	51	75	46	118	26	38	47	14	37	54	24	82	111	40	227	418	16	46	34	8	61	10	5	229	162	131	55	554	81	231	166	24	246	567	97	337	1106	64	260
maker-scf300000870586.0-snap-gene-4.109-mRNA-1	3	7	0	15	6	0	2	10	4	0	0	2	0	10	2	13	4	2	7	10	0	0	1	4	27	39	0	3	2	0	10	6	0	0	2	0	1	54	2	16	5	2	8	6	8	2	0	2	27
maker-scf300000870586.0-snap-gene-4.111-mRNA-1	76	202	30	227	92	18	21	3	14	34	63	51	21	80	34	85	156	29	87	54	4	25	47	29	392	639	16	32	23	3	130	17	12	87	115	33	26	416	13	210	105	30	75	112	65	38	143	6	282
maker-scf300000870586.0-snap-gene-4.114-mRNA-1	51	34	5	158	63	5	12	12	4	20	25	71	25	23	9	31	99	44	42	41	7	48	50	33	51	107	6	14	15	5	25	12	9	60	27	53	21	151	19	180	101	19	48	137	87	117	251	46	107
maker-scf300000870586.0-snap-gene-4.115-mRNA-1	12	3	0	11	1	0	0	1	0	0	0	6	0	8	0	4	2	0	2	0	0	0	2	7	10	14	0	3	0	0	5	0	0	3	3	6	0	17	0	9	1	7	3	3	9	2	18	4	11
maker-scf300000870586.0-snap-gene-4.116-mRNA-1	39	58	1	83	34	0	2	8	2	9	21	9	4	24	0	17	31	1	19	41	2	12	26	13	33	126	0	2	8	0	28	5	0	26	15	1	9	135	5	50	24	2	36	60	14	35	102	12	41
maker-scf300000870586.0-snap-gene-4.117-mRNA-1	35	47	9	54	10	6	7	4	0	4	7	7	15	48	9	7	22	8	17	13	0	11	11	9	87	78	4	8	17	5	18	2	0	40	28	3	9	107	6	84	20	2	12	74	21	41	117	4	83
maker-scf300000870586.0-snap-gene-4.118-mRNA-1	50	33	4	43	25	2	10	2	0	7	36	2	6	47	9	18	58	0	77	63	0	0	44	228	82	94	5	2	5	2	36	4	3	44	27	21	12	162	5	142	78	7	28	66	24	43	109	3	94
maker-scf300000870586.0-snap-gene-4.119-mRNA-1	75	51	7	120	44	14	11	4	9	8	28	5	6	66	7	22	8	3	31	26	7	14	13	4	127	355	2	10	1	0	20	2	1	51	71	8	9	157	3	30	14	0	16	30	5	12	97	5	107
maker-scf300000870586.0-snap-gene-4.120-mRNA-1	191	208	23	292	134	8	26	30	4	31	66	31	32	156	11	71	99	23	80	68	10	29	42	2	340	593	2	11	9	1	51	5	3	120	142	16	23	336	15	106	39	2	36	114	40	55	215	0	277
maker-scf300000870586.0-snap-gene-4.121-mRNA-1	16	16	0	19	11	0	2	1	0	2	0	14	10	6	4	4	22	5	5	7	2	8	2	13	18	33	0	1	1	0	14	2	0	10	18	8	0	23	0	11	4	4	5	31	22	3	73	0	29
maker-scf300000870586.0-snap-gene-4.122-mRNA-1	5	23	6	31	19	4	0	2	0	4	8	13	0	20	3	2	14	4	6	7	4	8	4	4	51	80	2	4	2	0	23	1	0	8	23	6	4	78	2	39	2	10	10	35	16	13	29	8	61
maker-scf300000870586.0-snap-gene-4.128-mRNA-1	70	79	8	73	24	1	18	10	0	14	28	16	18	36	10	20	39	6	29	27	0	14	34	27	159	127	0	8	13	8	37	8	0	80	65	33	11	176	8	91	62	10	54	115	29	71	386	30	120
maker-scf300000870586.0-snap-gene-4.129-mRNA-1	5126	6675	737	7392	4368	613	861	1037	108	1522	3406	1920	1667	7522	1585	3418	7137	1308	7122	2909	452	2207	3300	2706	9932	24519	143	1082	828	71	5453	406	201	6168	4443	1145	1015	19681	353	13013	6320	295	5030	10064	5042	4357	15366	796	8322
maker-scf300000870586.0-snap-gene-4.132-mRNA-1	3	5	1	16	0	0	0	0	2	0	0	1	0	2	0	0	3	2	0	1	1	1	0	3	3	18	0	5	0	0	1	0	0	2	5	0	1	10	0	3	4	0	0	4	2	6	8	0	8
maker-scf300000870586.0-snap-gene-4.133-mRNA-1	0	0	0	0	0	0	0	0	0	0	0	0	0	1	0	0	0	0	0	0	0	0	0	0	0	0	0	1	0	0	0	0	0	1	0	0	0	3	0	0	0	0	2	0	0	0	0	0	0
maker-scf300000870586.0-snap-gene-4.134-mRNA-1	16	10	0	2	2	0	0	0	0	2	2	0	0	4	0	2	0	0	0	4	0	2	2	0	27	70	0	0	0	0	0	0	0	8	16	0	6	61	0	10	6	0	4	12	0	4	40	0	16
maker-scf300000870586.0-snap-gene-4.135-mRNA-1	14	20	6	26	5	8	2	4	0	5	12	12	3	10	12	2	18	10	6	8	2	3	5	20	31	43	0	0	3	0	26	0	2	13	8	10	8	31	6	23	10	4	13	26	10	12	51	2	27
maker-scf300000870586.0-snap-gene-4.136-mRNA-1	396	399	27	164	38	7	8	14	8	20	61	50	60	275	93	290	334	180	810	323	54	233	384	330	98	15	0	8	2	0	3	12	1	5	17	2	4	4	3	3041	1509	211	1015	1599	234	520	487	1	27
maker-scf300000870586.0-snap-gene-4.137-mRNA-1	0	0	0	13	6	0	0	0	0	0	0	2	0	11	0	2	1	1	3	8	0	0	0	5	27	47	1	2	4	2	30	4	0	7	9	0	0	126	8	19	11	10	5	16	13	5	20	2	23
maker-scf300000870586.0-snap-gene-4.138-mRNA-1	28	9	2	14	7	4	8	2	0	4	6	8	0	4	0	1	10	0	24	10	2	0	12	5	33	54	0	6	1	2	15	0	0	14	10	16	8	43	2	47	31	2	10	25	12	16	86	6	33
maker-scf300000870586.0-snap-gene-4.141-mRNA-1	1853	2608	379	3669	1304	240	207	214	46	267	549	423	257	1555	237	2124	3200	526	2856	3155	735	1623	1752	1616	2625	4002	59	188	125	25	829	141	31	760	669	246	310	4031	232	1846	911	157	868	2011	691	746	2763	226	2409
maker-scf300000870586.0-snap-gene-4.144-mRNA-1	13	7	0	15	5	0	0	0	0	2	8	2	2	6	4	9	3	2	15	13	3	0	3	0	12	78	0	2	5	0	10	2	0	11	6	0	2	68	2	6	8	6	6	14	3	8	34	2	43
maker-scf300000870586.0-snap-gene-4.145-mRNA-1	10	8	0	17	8	0	0	5	0	2	3	2	0	16	6	2	9	4	8	5	0	0	3	2	12	41	0	4	5	1	3	0	0	8	18	7	1	25	0	8	8	0	2	8	4	4	13	0	29
maker-scf300000870586.0-snap-gene-4.95-mRNA-1	0	0	0	1	0	0	1	0	0	0	0	1	0	8	0	0	0	0	1	0	0	0	0	0	1	11	0	0	0	0	1	0	0	2	1	0	0	1	0	0	0	0	0	0	0	0	6	0	2
maker-scf300000870586.0-snap-gene-4.98-mRNA-1	1	9	0	27	3	0	2	1	2	4	5	8	3	5	1	5	8	9	12	5	0	4	5	25	14	18	0	2	7	0	7	1	0	4	3	3	1	29	6	11	6	2	9	22	12	7	28	4	13
maker-scf300000870593.0-augustus-gene-0.3-mRNA-1	28	83	6	120	43	5	9	3	0	6	22	16	2	21	12	44	72	22	18	28	2	12	35	19	81	116	0	8	2	1	37	8	0	32	23	8	8	125	2	62	27	0	27	65	12	18	72	12	67
maker-scf300000870593.0-augustus-gene-3.89-mRNA-1	36	32	5	37	13	0	0	5	0	6	14	4	5	30	3	24	20	6	21	21	0	28	35	10	57	90	0	2	9	0	29	4	0	25	33	5	3	61	3	51	26	5	10	64	12	25	137	7	48
maker-scf300000870593.0-snap-gene-0.101-mRNA-1	21	23	0	12	6	0	0	1	0	4	3	0	2	24	2	1	0	11	8	0	2	0	11	2	20	52	1	5	3	0	10	4	0	39	31	0	3	60	3	17	15	2	5	21	1	20	85	4	35
maker-scf300000870593.0-snap-gene-0.102-mRNA-1	18	12	0	8	5	0	0	0	0	2	4	0	1	10	2	0	5	5	0	24	1	1	7	2	14	40	0	2	0	0	1	4	2	6	10	2	2	22	0	8	2	0	12	7	2	5	19	6	27
maker-scf300000870593.0-snap-gene-0.103-mRNA-1	0	0	0	0	0	0	0	0	0	0	0	0	0	0	0	0	0	0	0	1	1	0	0	0	2	0	0	0	0	0	0	0	0	0	1	0	0	1	0	0	0	0	0	0	0	0	0	0	0
maker-scf300000870593.0-snap-gene-0.104-mRNA-1	4	5	1	10	0	1	0	1	0	2	4	4	0	3	0	2	2	1	7	6	1	6	1	6	21	49	0	4	1	0	14	3	2	9	4	2	2	54	0	22	9	1	6	32	13	5	60	2	14
maker-scf300000870593.0-snap-gene-0.105-mRNA-1	59	69	0	221	94	9	3	10	0	24	37	10	11	122	6	36	44	3	32	48	2	29	51	21	168	354	0	14	14	4	54	6	0	42	39	6	26	342	10	94	75	4	61	84	16	30	138	6	134
maker-scf300000870593.0-snap-gene-0.108-mRNA-1	41	29	4	38	8	0	6	1	2	7	3	8	16	34	6	4	8	0	15	6	0	0	8	0	31	89	0	3	11	0	12	6	2	28	30	14	2	85	0	56	40	9	20	58	14	24	113	15	45
maker-scf300000870593.0-snap-gene-0.109-mRNA-1	40	55	1	26	22	0	0	4	2	8	10	11	4	37	2	17	33	19	11	29	1	13	27	33	48	58	1	11	0	2	18	0	2	14	24	3	8	125	5	34	15	0	12	53	10	21	131	11	52
maker-scf300000870593.0-snap-gene-0.110-mRNA-1	0	6	2	2	2	0	0	0	0	0	2	0	0	13	2	0	0	0	0	1	1	4	0	2	9	15	0	0	0	0	2	0	0	8	6	0	0	24	1	9	2	2	9	5	6	2	25	1	12
maker-scf300000870593.0-snap-gene-0.113-mRNA-1	16	28	2	38	56	8	2	6	0	14	5	37	11	26	4	12	58	11	3	13	2	12	11	12	61	94	1	13	19	10	60	6	6	59	28	24	31	190	9	82	90	19	35	115	30	35	184	2	113
maker-scf300000870593.0-snap-gene-0.115-mRNA-1	34	42	3	84	20	2	1	7	0	14	20	4	2	59	6	10	24	2	25	18	0	6	30	23	76	161	3	15	4	1	39	10	1	42	40	5	16	250	5	142	66	5	63	137	52	62	237	25	87
maker-scf300000870593.0-snap-gene-0.116-mRNA-1	2	4	0	4	3	0	1	1	0	2	2	0	2	5	1	2	3	1	2	4	0	0	0	0	8	9	0	0	1	0	1	0	0	4	0	0	1	14	1	9	1	0	1	6	1	6	12	0	13
maker-scf300000870593.0-snap-gene-1.101-mRNA-1	1	0	0	0	1	0	0	0	0	0	3	0	0	2	0	1	0	1	0	3	0	1	0	0	1	5	0	1	0	0	0	0	0	1	0	2	0	4	1	3	0	0	0	4	1	0	0	0	1
maker-scf300000870593.0-snap-gene-1.102-mRNA-1	0	0	0	0	0	0	0	0	0	0	0	0	0	1	0	2	0	0	3	2	0	0	0	1	0	0	0	0	0	0	0	0	0	0	0	0	0	0	0	0	0	0	0	0	0	0	0	0	0
maker-scf300000870593.0-snap-gene-1.103-mRNA-1	0	13	0	6	16	0	1	2	2	0	1	0	0	10	4	3	6	0	2	3	0	0	0	0	4	26	0	0	0	1	4	1	0	2	4	1	0	60	0	14	0	2	2	9	0	2	22	0	22
maker-scf300000870593.0-snap-gene-1.109-mRNA-1	23	37	1	26	18	0	3	6	0	6	6	4	18	52	1	13	7	2	1	5	0	7	9	6	98	245	3	9	22	0	47	3	10	35	25	2	8	321	13	61	20	0	17	52	25	16	41	2	81
maker-scf300000870593.0-snap-gene-1.112-mRNA-1	19	27	0	27	12	0	2	1	4	1	5	6	4	6	1	0	4	2	2	1	2	13	1	0	41	42	1	9	10	0	15	0	0	18	5	10	9	34	0	39	36	5	24	29	1	10	106	6	22
maker-scf300000870593.0-snap-gene-1.113-mRNA-1	24	22	0	70	18	1	8	4	0	7	14	19	6	36	9	14	17	5	7	14	0	14	7	2	45	70	2	6	0	0	4	0	0	19	32	11	0	81	4	13	6	2	20	24	7	22	92	5	38
maker-scf300000870593.0-snap-gene-1.114-mRNA-1	0	2	1	3	0	0	2	1	0	0	1	0	4	11	0	0	0	1	2	1	0	2	10	0	7	38	0	0	0	0	0	2	0	5	3	0	0	40	4	0	0	0	4	11	5	1	9	2	9
maker-scf300000870593.0-snap-gene-1.115-mRNA-1	316	317	47	239	55	13	10	20	6	35	63	40	43	126	26	104	223	12	143	151	46	98	133	108	313	547	4	53	73	30	194	16	14	258	349	87	66	972	58	659	304	46	377	1215	322	471	2017	127	429
maker-scf300000870593.0-snap-gene-1.116-mRNA-1	566	1015	96	2053	925	73	69	166	44	144	259	239	139	435	148	3652	4293	840	4281	4010	393	2880	2384	2783	834	1261	14	87	115	39	361	39	21	390	225	156	111	959	89	885	543	43	305	879	294	252	789	71	914
maker-scf300000870593.0-snap-gene-1.117-mRNA-1	9	0	0	4	0	0	0	0	0	0	0	2	0	1	0	0	8	0	2	6	0	7	0	3	14	28	0	4	2	0	6	0	8	10	13	6	0	26	2	41	13	0	10	8	13	6	30	1	12
maker-scf300000870593.0-snap-gene-1.120-mRNA-1	4	12	2	22	3	6	0	0	0	3	2	0	12	19	1	4	2	0	7	2	0	3	7	0	27	62	1	0	0	0	9	2	0	13	12	2	4	60	3	25	5	0	8	14	2	4	50	2	28
maker-scf300000870593.0-snap-gene-1.123-mRNA-1	13	18	0	14	2	0	1	3	0	0	2	0	5	31	0	3	8	0	3	8	0	5	9	16	30	65	1	5	4	0	20	2	2	34	21	5	14	68	6	33	13	0	10	47	2	12	83	0	42
maker-scf300000870593.0-snap-gene-1.125-mRNA-1	18	66	4	64	48	6	6	6	0	18	6	4	6	53	0	11	45	0	33	15	0	4	10	11	63	101	2	8	8	0	12	0	0	33	37	6	8	190	6	27	19	0	13	33	8	18	151	6	33
maker-scf300000870593.0-snap-gene-1.126-mRNA-1	49	60	3	57	28	0	3	5	0	10	8	3	8	34	4	7	21	0	9	9	2	12	11	16	46	128	0	4	4	0	7	4	0	34	47	2	6	152	2	27	21	4	13	39	2	30	195	11	70
maker-scf300000870593.0-snap-gene-1.127-mRNA-1	4	8	0	0	0	0	2	2	0	0	0	0	0	21	0	2	5	1	11	11	2	3	0	0	8	44	0	2	3	2	17	0	0	7	6	4	5	68	2	14	6	0	4	14	14	6	17	0	15
maker-scf300000870593.0-snap-gene-2.49-mRNA-1	67	114	6	181	62	4	8	8	2	32	35	18	16	52	16	14	43	2	21	17	3	10	4	15	31	81	0	6	6	0	21	2	0	21	17	4	4	27	0	13	5	0	10	8	2	2	17	0	19
maker-scf300000870593.0-snap-gene-2.50-mRNA-1	15	6	0	0	0	0	0	0	0	0	1	0	0	0	0	12	1	0	0	0	0	0	1	0	8	16	0	0	0	0	0	0	0	2	2	0	0	34	0	7	0	0	0	3	0	4	0	0	13
maker-scf300000870593.0-snap-gene-2.53-mRNA-1	1	0	1	0	0	0	0	0	0	0	0	0	0	1	0	1	0	0	1	0	0	1	1	0	0	0	0	0	0	0	0	0	0	1	0	0	0	0	0	0	0	0	0	0	0	0	0	1	0
maker-scf300000870593.0-snap-gene-2.56-mRNA-1	174	223	53	241	66	0	13	27	11	31	58	37	17	253	21	10	45	2	38	33	3	14	42	13	81	141	0	6	6	0	25	2	0	69	92	19	3	94	2	39	15	1	41	69	18	8	107	5	59
maker-scf300000870593.0-snap-gene-2.60-mRNA-1	22	17	2	21	9	0	2	6	2	9	4	3	1	19	2	13	5	3	13	2	0	0	4	12	24	44	2	4	0	2	8	0	0	5	9	1	4	46	2	27	14	0	10	16	12	16	46	1	19
maker-scf300000870593.0-snap-gene-2.61-mRNA-1	0	0	0	2	0	0	0	0	0	0	0	1	0	0	0	0	0	0	2	0	0	4	0	1	2	10	0	0	0	0	0	1	1	0	0	0	0	3	0	4	4	0	0	10	3	1	27	2	15
maker-scf300000870593.0-snap-gene-2.62-mRNA-1	52	57	8	75	15	10	7	6	4	4	12	12	11	55	14	5	23	10	24	22	7	6	9	20	104	141	1	30	10	9	55	7	10	24	23	29	16	257	25	126	35	10	48	96	91	39	119	33	120
maker-scf300000870593.0-snap-gene-3.53-mRNA-1	1	0	0	2	0	0	0	0	1	0	0	0	0	0	0	1	35	0	0	0	0	1	0	0	1	5	0	0	0	0	0	0	0	2	0	0	0	5	0	0	1	2	1	0	1	0	2	0	0
maker-scf300000870593.0-snap-gene-3.54-mRNA-1	84	99	12	174	89	15	11	19	10	23	24	51	35	73	11	45	114	49	74	113	71	49	76	30	67	87	1	8	11	9	36	3	3	47	42	42	7	127	15	99	68	20	48	148	66	57	233	23	83
maker-scf300000870593.0-snap-gene-3.55-mRNA-1	11	24	1	70	25	1	3	8	0	4	11	8	2	17	2	2	25	8	11	10	0	3	11	16	28	50	0	2	1	0	12	0	0	35	38	8	0	74	0	46	17	2	5	6	2	5	8	0	25
maker-scf300000870593.0-snap-gene-3.56-mRNA-1	24	16	2	7	11	0	4	6	0	12	5	15	6	11	4	22	26	10	31	42	2	51	14	48	24	43	1	3	6	0	14	1	0	31	4	14	10	61	4	5	13	0	10	45	14	2	30	6	17
maker-scf300000870593.0-snap-gene-3.57-mRNA-1	2	0	0	2	0	0	0	0	0	0	0	0	0	1	0	0	0	0	2	1	0	1	0	0	6	8	0	0	0	0	0	0	0	2	2	0	0	10	0	1	0	0	3	0	0	1	4	0	3
maker-scf300000870593.0-snap-gene-3.63-mRNA-1	38	42	5	107	26	2	5	2	8	8	10	6	10	64	4	21	19	0	7	17	39	12	13	21	48	158	0	10	1	2	27	4	5	17	37	25	10	262	16	70	26	0	47	63	97	42	195	30	63
maker-scf300000870593.0-snap-gene-3.67-mRNA-1	194	152	43	335	111	51	13	42	8	33	34	107	29	251	55	98	247	107	167	190	65	130	77	173	323	565	22	52	70	53	282	41	55	253	158	111	70	699	60	389	166	46	149	285	99	157	545	30	340
maker-scf300000870593.0-snap-gene-3.68-mRNA-1	33	56	18	159	34	10	6	8	2	13	24	41	16	29	15	19	64	28	172	53	6	16	13	13	59	120	5	14	16	2	21	8	6	65	85	31	11	130	0	107	73	15	56	154	266	96	215	38	75
maker-scf300000870593.0-snap-gene-3.69-mRNA-1	13	59	2	24	19	0	2	2	0	3	16	4	8	20	0	23	35	0	2	15	1	1	14	1	60	115	0	3	18	0	21	4	0	36	18	4	3	115	2	48	21	2	35	30	11	13	63	3	34
maker-scf300000870593.0-snap-gene-3.70-mRNA-1	79	125	19	217	60	32	14	11	6	26	37	38	14	198	33	46	94	14	72	62	15	44	24	67	111	213	0	14	7	1	54	5	13	67	42	42	10	172	11	89	48	4	75	145	46	25	198	20	155
maker-scf300000870593.0-snap-gene-3.71-mRNA-1	4	5	2	3	0	0	0	0	0	0	0	0	0	9	0	0	1	0	0	1	0	0	0	0	3	6	0	0	0	0	0	0	0	5	3	0	0	2	0	0	1	0	0	4	0	2	4	1	4
maker-scf300000870593.0-snap-gene-3.72-mRNA-1	10	11	5	12	3	0	2	1	0	1	0	0	0	2	0	0	1	0	1	1	0	0	2	0	13	23	0	2	0	2	1	2	0	2	2	0	4	26	0	17	4	2	2	3	0	6	26	0	23
maker-scf300000870593.0-snap-gene-4.53-mRNA-1	28	10	0	14	0	0	0	2	2	0	2	0	1	4	2	6	5	0	10	0	25	0	2	0	11	37	0	0	2	0	0	0	0	2	5	6	4	29	1	16	11	0	3	12	0	6	15	2	19
maker-scf300000870593.0-snap-gene-4.55-mRNA-1	12	4	1	18	2	0	0	0	0	3	2	5	0	38	0	2	8	0	13	11	0	2	11	16	34	32	0	5	2	0	12	2	0	8	16	11	3	44	0	103	42	5	44	65	21	21	125	2	26
maker-scf300000870593.0-snap-gene-4.58-mRNA-1	81	64	25	69	24	4	4	4	5	16	16	9	7	66	7	14	52	14	37	46	3	13	15	1	89	136	0	31	16	0	81	16	18	42	31	14	31	329	16	172	35	11	32	150	86	40	223	8	108
maker-scf300000870593.0-snap-gene-4.61-mRNA-1	0	0	0	1	0	1	0	0	2	1	0	0	0	0	0	0	0	0	2	0	0	0	0	0	1	0	0	0	0	0	0	0	0	0	0	0	0	0	0	0	0	0	1	0	0	0	1	0	0
maker-scf300000870593.0-snap-gene-4.62-mRNA-1	0	0	1	0	0	0	0	0	0	2	0	0	0	0	0	0	1	0	0	1	0	2	1	0	1	1	0	0	0	0	0	0	0	0	0	0	0	0	0	1	0	0	0	0	0	0	1	0	0
maker-scf300000870593.0-snap-gene-4.63-mRNA-1	0	0	0	0	0	0	0	0	0	0	0	0	0	0	0	0	0	0	2	0	0	0	0	1	2	0	0	0	0	0	0	0	0	0	0	0	0	0	0	0	0	0	0	0	0	0	0	0	1
maker-scf300000870593.0-snap-gene-4.64-mRNA-1	196	288	34	261	120	5	28	47	8	29	68	73	25	152	42	33	200	11	173	94	17	72	64	95	162	245	5	18	34	13	83	15	10	151	65	20	16	249	6	113	66	5	60	171	72	62	271	21	132
maker-scf300000870593.0-snap-gene-4.65-mRNA-1	5	2	2	0	0	0	0	0	1	3	1	1	1	4	0	8	31	0	3	1	2	11	9	117	18	14	0	2	0	0	4	2	0	10	1	0	0	23	0	1	3	0	2	12	0	1	17	0	16
maker-scf300000870593.0-snap-gene-4.66-mRNA-1	313	727	178	882	283	27	56	73	49	119	131	310	93	380	102	230	460	50	291	327	90	270	191	138	691	1340	40	84	85	73	283	47	24	504	420	143	135	1443	86	635	360	84	192	682	245	374	1166	94	691
maker-scf300000870593.0-snap-gene-4.68-mRNA-1	114	95	13	326	122	15	16	26	2	54	65	37	33	163	37	92	67	28	110	121	104	51	50	76	249	384	16	72	96	31	309	46	47	132	67	81	65	800	45	411	181	53	178	369	224	96	289	49	352
maker-scf300000870593.0-snap-gene-4.69-mRNA-1	205	355	72	442	242	20	30	75	7	123	112	46	33	297	67	81	237	66	116	195	17	83	147	54	486	696	35	76	107	22	242	37	17	299	199	118	62	591	40	455	277	31	196	365	105	205	651	39	328
maker-scf300000870593.0-snap-gene-4.71-mRNA-1	7	6	0	22	7	1	0	2	2	4	2	7	2	13	2	4	15	0	2	13	0	3	8	14	19	33	0	2	5	0	8	0	3	8	9	1	4	31	8	13	11	4	7	54	4	13	78	7	30
maker-scf300000870593.0-snap-gene-4.73-mRNA-1	15	10	0	7	1	0	0	0	0	0	0	0	0	4	2	0	2	0	2	0	1	0	6	1	15	14	0	0	3	2	0	0	1	11	1	2	0	14	0	5	0	2	2	2	0	9	41	0	11
maker-scf300000870593.0-snap-gene-4.76-mRNA-1	69	88	11	109	38	2	8	1	1	19	38	26	33	134	9	26	52	0	22	48	5	58	59	36	50	84	0	6	6	5	31	0	0	38	28	11	4	115	3	8	14	1	16	14	7	16	62	5	38
maker-scf300000870593.0-snap-gene-4.77-mRNA-1	27	36	5	44	13	0	0	2	0	6	19	7	15	77	4	6	7	0	8	15	0	11	13	2	31	40	0	5	0	0	19	0	0	37	18	3	0	44	0	8	4	1	14	5	0	7	54	5	18
maker-scf300000870593.0-snap-gene-4.78-mRNA-1	0	0	0	0	0	0	0	0	0	0	0	0	0	0	0	0	0	1	0	0	0	0	0	0	0	0	0	0	0	0	0	0	0	0	0	0	0	2	0	0	0	0	0	0	0	0	0	0	0
maker-scf300000870593.0-snap-gene-4.79-mRNA-1	153	183	17	265	94	13	5	23	2	45	57	22	16	131	10	55	115	2	106	114	11	35	59	26	332	508	0	45	43	29	171	19	11	199	158	28	38	668	18	243	142	23	125	273	106	116	680	29	336
maker-scf300000870593.0-snap-gene-4.81-mRNA-1	43	47	3	39	4	4	9	6	2	10	17	15	4	56	7	9	17	3	9	8	0	1	9	3	74	175	0	10	9	4	54	4	2	49	29	12	12	254	22	97	44	5	33	50	41	12	22	6	90
maker-scf300000870593.0-snap-gene-4.82-mRNA-1	179	189	43	659	267	49	54	70	26	80	174	186	106	289	54	81	172	11	74	137	7	53	131	66	341	551	27	71	110	59	273	35	51	349	138	146	92	957	118	908	471	26	336	635	175	249	530	140	346
maker-scf300000870593.0-snap-gene-4.87-mRNA-1	169	219	15	161	60	10	6	12	4	19	52	38	19	119	19	22	43	1	10	16	0	26	33	48	61	103	1	6	5	2	5	0	1	95	138	47	1	85	2	86	43	4	82	292	33	71	485	12	201
maker-scf300000870593.0-snap-gene-4.88-mRNA-1	1	11	2	21	4	0	1	0	0	3	12	1	4	2	1	0	3	2	5	5	0	1	7	2	19	55	0	2	0	0	11	0	0	17	4	0	0	66	2	15	19	0	3	11	1	7	64	0	23
maker-scf300000870593.0-snap-gene-4.91-mRNA-1	48	42	3	72	39	0	9	19	0	0	0	0	12	60	2	11	6	0	18	4	4	2	2	6	137	356	2	22	23	0	82	2	0	23	17	19	6	295	10	155	11	16	40	74	44	33	109	4	159
maker-scf300000870593.0-snap-gene-4.92-mRNA-1	364	389	45	1089	376	83	37	56	15	112	156	170	64	491	57	542	674	275	706	750	158	497	460	559	735	928	12	123	61	30	346	34	23	265	257	140	85	1394	86	476	272	34	233	582	261	220	992	63	887
maker-scf300000870593.0-snap-gene-4.93-mRNA-1	191	204	28	541	188	8	28	25	9	82	85	87	27	151	16	231	352	75	202	271	89	117	147	108	357	561	18	26	23	9	133	19	2	157	144	57	31	525	32	357	169	8	152	289	25	99	510	24	264
maker-scf300000870593.0-snap-gene-5.110-mRNA-1	1	4	0	1	1	0	0	1	0	0	0	3	0	0	3	0	1	1	1	0	0	0	2	1	0	7	0	0	1	0	0	2	1	3	6	0	0	0	0	1	0	0	0	1	0	2	2	0	1
maker-scf300000870593.0-snap-gene-5.111-mRNA-1	5	2	0	13	2	1	1	3	1	0	2	20	1	3	8	5	3	7	10	5	0	3	4	3	7	3	2	1	0	0	2	0	0	3	4	4	0	9	3	8	1	2	2	3	7	7	11	3	30
maker-scf300000870593.0-snap-gene-5.112-mRNA-1	47	22	4	45	17	0	6	1	0	7	9	10	2	48	2	1	19	0	9	9	0	5	16	2	33	78	0	1	4	0	31	0	0	20	14	0	1	89	2	7	7	0	15	27	5	8	53	12	21
maker-scf300000870593.0-snap-gene-5.113-mRNA-1	37	51	1	83	28	2	3	0	0	3	4	0	4	26	3	31	42	4	46	7	1	18	25	6	53	94	0	2	4	1	11	7	2	14	25	8	2	63	4	42	14	1	17	25	1	4	38	2	49
maker-scf300000870593.0-snap-gene-5.115-mRNA-1	373	343	46	832	350	32	58	78	30	181	253	250	48	178	56	125	464	128	181	183	62	129	122	215	521	724	12	53	72	23	216	15	25	292	150	69	72	902	119	576	315	50	197	445	165	262	975	120	473
maker-scf300000870593.0-snap-gene-5.117-mRNA-1	13	11	1	19	14	15	4	0	0	0	0	3	0	17	1	7	11	9	7	0	6	0	0	1	32	38	0	4	4	1	26	5	0	20	6	5	9	88	17	27	13	8	6	20	15	15	35	8	27
maker-scf300000870593.0-snap-gene-5.120-mRNA-1	206	347	48	207	99	2	9	20	5	43	66	52	58	161	19	555	669	60	605	761	58	505	454	414	364	488	2	24	27	17	139	6	2	136	145	38	30	668	9	280	161	23	170	304	136	136	669	47	375
maker-scf300000870593.0-snap-gene-5.121-mRNA-1	1302	1322	297	2560	1101	228	189	221	72	405	713	682	184	876	204	865	2094	210	1095	1009	165	607	775	384	2138	3125	92	146	142	45	527	87	62	866	639	334	170	2135	136	1619	1084	116	635	1802	504	792	2283	154	1695
maker-scf300000870593.0-snap-gene-5.122-mRNA-1	38	61	4	140	68	4	6	8	4	24	37	68	8	30	0	18	62	22	51	82	2	20	67	71	115	175	4	21	8	2	44	6	0	76	38	14	10	215	15	219	81	29	61	202	36	56	249	16	140
maker-scf300000870593.0-snap-gene-5.123-mRNA-1	225	211	6	240	85	8	9	19	8	36	60	80	33	135	43	45	138	17	82	65	6	56	69	21	261	476	2	37	39	4	115	28	3	127	119	21	24	501	25	219	90	12	73	170	73	94	428	24	227
maker-scf300000870593.0-snap-gene-5.124-mRNA-1	4	12	1	43	3	2	0	3	2	1	8	4	5	7	0	1	5	0	1	9	0	0	0	9	28	33	4	2	6	0	10	2	0	15	5	0	14	54	1	22	11	2	13	22	4	7	32	8	3
maker-scf300000870593.0-snap-gene-5.125-mRNA-1	22	28	3	44	12	0	2	2	1	0	11	4	8	36	9	15	15	0	8	8	5	11	19	9	56	189	3	8	11	0	31	0	0	31	37	10	0	221	4	86	32	0	42	77	7	10	221	4	75
maker-scf300000870593.0-snap-gene-5.126-mRNA-1	29	35	3	16	10	2	0	2	0	9	6	0	3	29	0	2	2	1	5	8	2	4	9	8	25	37	0	4	1	0	3	0	3	12	10	2	0	48	0	12	19	2	0	26	0	7	30	2	27
maker-scf300000870593.0-snap-gene-5.127-mRNA-1	62	111	21	130	52	10	8	23	0	4	30	14	20	104	10	30	35	15	58	40	19	24	14	20	130	258	2	23	28	6	71	8	5	105	72	30	14	399	13	110	101	14	57	189	40	113	226	30	146
maker-scf300000870593.0-snap-gene-5.128-mRNA-1	33	30	0	58	17	2	4	0	0	2	10	3	0	26	4	8	16	1	13	19	9	12	10	6	42	90	6	15	4	12	17	6	0	26	12	4	4	132	10	89	30	4	35	19	0	20	40	4	36
maker-scf300000870593.0-snap-gene-5.131-mRNA-1	566	949	207	1398	380	259	94	138	126	222	292	1088	139	582	232	315	484	590	601	515	401	324	374	1152	1031	1213	115	129	113	180	365	32	157	572	433	618	90	1467	278	1013	531	240	429	1116	1083	618	1629	266	986
maker-scf300000870593.0-snap-gene-5.132-mRNA-1	19	30	0	24	7	0	4	3	2	2	6	0	7	24	2	0	9	0	2	2	2	3	12	0	28	57	0	4	0	0	6	0	0	23	8	2	4	115	0	12	8	2	8	10	4	4	55	4	33
maker-scf300000870593.0-snap-gene-5.133-mRNA-1	2	32	0	47	7	2	2	0	0	0	4	2	0	18	2	9	4	0	0	11	8	0	2	27	22	70	0	0	2	0	16	0	0	11	23	0	2	92	14	18	19	0	2	3	8	3	32	4	23
maker-scf300000870593.0-snap-gene-5.134-mRNA-1	16	48	3	60	10	0	5	6	2	11	19	32	7	54	4	4	26	8	23	17	12	13	28	19	53	120	1	7	0	0	34	2	0	32	11	22	17	200	10	72	42	3	24	75	25	20	60	4	58
maker-scf300000870593.0-snap-gene-5.135-mRNA-1	135	207	37	352	173	11	26	47	23	80	106	97	50	234	51	108	236	68	112	274	21	145	155	129	238	426	17	46	52	25	146	22	21	147	135	98	46	491	18	244	163	39	82	223	119	135	336	17	267
maker-scf300000870593.0-snap-gene-5.136-mRNA-1	97	263	66	574	193	82	25	49	22	66	112	207	91	257	53	170	260	165	227	227	30	91	141	280	455	621	30	82	96	33	258	34	34	340	207	141	102	984	59	440	260	54	253	663	387	264	797	81	496
maker-scf300000870593.0-snap-gene-5.139-mRNA-1	608	746	97	937	342	97	92	77	38	111	208	312	86	860	128	151	366	151	256	371	103	188	207	390	1168	1502	54	127	83	63	305	64	49	669	513	255	125	2099	161	799	464	132	354	1069	444	563	2433	171	1119
maker-scf300000870593.0-snap-gene-5.141-mRNA-1	19	4	1	23	11	0	0	2	0	0	3	20	4	8	0	7	6	1	0	10	0	2	2	0	19	37	0	2	3	2	0	0	0	8	16	2	2	48	4	5	9	3	3	13	9	2	45	0	24
maker-scf300000870593.0-snap-gene-5.142-mRNA-1	2	8	0	4	2	0	0	0	0	0	2	2	0	8	4	0	2	0	2	0	0	0	0	0	2	17	0	0	0	0	0	1	0	0	6	1	1	11	0	3	2	0	1	11	2	0	28	0	2
maker-scf300000870593.0-snap-gene-6.60-mRNA-1	27	71	7	51	18	0	3	2	0	6	4	6	8	59	15	9	12	8	14	7	2	5	10	12	38	64	2	2	1	0	8	0	0	54	49	11	2	84	6	74	10	7	37	72	21	19	228	27	104
maker-scf300000870593.0-snap-gene-6.61-mRNA-1	93	134	12	151	80	16	11	21	3	17	43	21	14	82	9	54	87	8	77	57	6	66	90	54	126	191	2	18	9	2	50	8	2	90	57	4	7	306	14	153	81	11	74	183	15	92	349	19	124
maker-scf300000870593.0-snap-gene-6.62-mRNA-1	66	94	4	172	44	0	8	11	11	10	36	19	30	139	24	28	125	37	39	94	1	11	48	29	172	323	8	16	26	14	96	10	0	91	87	22	5	164	3	194	126	11	66	145	32	47	144	2	78
maker-scf300000870593.0-snap-gene-6.63-mRNA-1	7	20	0	19	6	0	2	4	6	1	0	0	4	26	0	6	25	0	19	24	5	5	6	13	72	82	1	6	7	0	34	2	2	27	21	8	10	157	4	71	30	6	30	95	19	45	190	0	67
maker-scf300000870593.0-snap-gene-6.66-mRNA-1	1	0	0	0	0	0	0	0	0	0	0	0	0	1	0	0	0	0	0	0	0	0	0	0	4	2	0	0	0	0	0	0	0	0	0	0	0	4	0	1	0	0	0	0	0	0	1	0	2
maker-scf300000870593.0-snap-gene-6.67-mRNA-1	1	0	0	1	0	0	0	0	0	0	0	0	0	0	0	0	0	0	0	2	0	1	0	10	2	1	0	0	0	0	0	0	0	0	0	1	0	0	0	0	0	0	0	2	0	0	0	0	1
maker-scf300000870593.0-snap-gene-6.68-mRNA-1	104	172	3	116	64	0	8	26	2	49	52	23	32	268	30	34	113	0	19	44	10	39	33	29	94	219	2	18	20	0	48	5	2	129	117	12	8	133	4	108	66	2	68	229	11	81	376	24	122
maker-scf300000870593.0-snap-gene-6.69-mRNA-1	44	74	12	155	42	14	4	3	0	18	18	46	8	77	9	41	61	19	63	94	12	20	45	47	116	208	4	12	22	8	74	4	6	64	44	24	30	296	16	140	140	10	66	95	32	72	150	20	119
maker-scf300000870593.0-snap-gene-6.70-mRNA-1	0	0	0	1	0	0	0	0	0	0	0	0	0	0	0	1	2	0	0	0	0	0	0	1	1	1	0	0	1	0	0	0	0	3	0	2	0	2	0	1	1	0	1	0	0	1	1	0	0
maker-scf300000870593.0-snap-gene-6.71-mRNA-1	0	0	0	1	0	0	0	0	0	0	0	0	0	0	0	0	0	0	0	0	0	0	0	1	0	2	0	0	0	0	1	0	0	0	1	0	0	1	0	1	0	0	0	0	0	0	0	0	0
maker-scf300000870593.0-snap-gene-6.74-mRNA-1	13	8	2	23	4	0	2	0	0	0	4	9	0	10	2	6	14	4	6	6	1	1	5	2	10	35	0	0	2	0	2	2	4	13	8	1	2	72	0	4	13	0	15	15	11	4	47	3	32
maker-scf300000870593.0-snap-gene-6.75-mRNA-1	0	0	0	0	0	0	0	0	0	0	2	0	0	4	0	0	1	0	0	0	2	0	6	0	8	6	0	0	0	0	0	0	0	2	0	2	3	14	0	0	0	0	1	0	0	0	2	0	2
maker-scf300000870593.0-snap-gene-6.76-mRNA-1	29	55	2	40	10	3	2	5	2	5	9	4	6	63	15	6	22	0	21	4	0	2	10	0	41	156	0	2	4	4	42	2	0	26	17	0	5	112	3	54	6	7	17	29	5	9	107	19	66
maker-scf300000870593.0-snap-gene-6.77-mRNA-1	124	110	9	237	102	9	0	6	0	14	34	35	23	87	9	34	112	0	41	66	2	35	49	6	103	300	2	22	20	2	44	4	6	70	88	15	23	305	8	87	35	4	54	57	1	31	208	12	108
maker-scf300000870593.0-snap-gene-6.78-mRNA-1	0	0	0	1	0	0	0	0	0	0	0	0	0	0	0	0	0	0	0	1	0	0	0	1	2	2	0	0	0	0	0	0	0	0	2	1	0	2	0	3	0	0	0	0	1	0	0	0	0
maker-scf300000870593.0-snap-gene-6.79-mRNA-1	176	236	25	219	95	4	18	36	3	3	5	30	22	118	11	47	50	40	146	68	15	0	8	1	118	174	7	18	11	0	121	15	2	27	13	6	21	281	4	183	7	26	23	61	16	20	72	14	210
maker-scf300000870593.0-snap-gene-6.80-mRNA-1	6	19	3	14	19	0	0	3	0	1	2	3	0	1	2	3	4	3	4	1	0	3	4	19	17	36	0	6	0	1	10	0	0	14	10	4	5	35	0	23	23	2	19	10	8	12	56	1	19
maker-scf300000870593.0-snap-gene-6.83-mRNA-1	95	82	13	163	42	5	13	10	2	11	27	36	28	77	12	37	66	18	61	36	21	49	24	24	87	119	0	7	6	0	21	0	2	32	27	17	8	104	6	46	46	1	35	77	11	15	112	8	61
maker-scf300000870593.0-snap-gene-7.101-mRNA-1	275	305	53	967	288	72	49	71	12	110	132	259	78	329	49	156	267	198	247	444	93	139	279	202	441	719	47	180	164	111	525	62	125	435	222	131	125	1553	115	723	440	64	398	883	574	303	949	137	534
maker-scf300000870593.0-snap-gene-7.102-mRNA-1	94	106	23	135	53	2	7	12	2	14	46	15	7	124	8	28	112	2	14	55	0	10	14	1	126	313	0	18	23	1	87	21	3	71	55	22	18	453	8	143	62	14	93	129	12	66	400	15	106
maker-scf300000870593.0-snap-gene-7.103-mRNA-1	10	49	12	49	18	2	5	4	0	11	11	6	10	35	14	8	20	0	20	10	3	16	7	39	70	191	1	14	20	6	67	4	0	65	45	18	4	280	5	49	26	2	17	47	15	24	40	2	33
maker-scf300000870593.0-snap-gene-7.109-mRNA-1	166	227	12	273	89	20	19	23	5	57	76	27	66	483	33	81	206	32	155	154	4	92	90	88	330	923	3	45	46	0	237	24	6	203	175	31	25	853	13	125	94	9	101	188	67	58	495	7	208
maker-scf300000870593.0-snap-gene-7.111-mRNA-1	1	0	0	0	2	0	0	0	0	0	0	2	0	0	0	0	0	1	0	0	0	0	0	0	0	1	1	0	0	0	0	0	0	0	1	0	0	0	0	0	0	0	0	0	2	0	0	0	0
maker-scf300000870593.0-snap-gene-7.112-mRNA-1	8	0	2	5	4	0	0	0	1	0	1	2	0	3	0	6	3	2	0	0	0	0	0	7	7	1	1	2	1	0	0	0	0	0	0	4	0	3	0	5	0	7	2	8	6	0	11	3	3
maker-scf300000870593.0-snap-gene-7.114-mRNA-1	132	154	17	228	85	20	11	17	4	50	32	60	9	179	10	12	37	35	81	68	28	12	44	45	215	306	2	25	8	8	80	6	7	137	165	15	21	512	10	165	100	10	75	266	60	101	493	28	177
maker-scf300000870593.0-snap-gene-7.115-mRNA-1	2	11	2	10	2	6	1	0	0	3	6	6	0	8	2	6	0	3	6	11	1	2	8	0	14	34	1	1	1	0	7	0	0	15	12	2	2	54	8	9	11	3	3	23	3	8	37	2	25
maker-scf300000870593.0-snap-gene-7.116-mRNA-1	120	129	5	54	3	0	2	2	0	8	20	2	34	194	23	48	56	0	35	35	8	43	39	10	174	269	2	13	10	0	36	6	2	140	207	66	12	343	4	66	54	11	54	229	88	196	1116	22	237
maker-scf300000870593.0-snap-gene-7.118-mRNA-1	144	182	41	123	52	14	12	14	3	42	39	37	30	158	36	23	117	4	26	42	17	33	48	32	332	447	17	66	32	11	73	25	10	330	297	102	46	446	57	259	82	35	176	366	145	311	1248	57	361
maker-scf300000870593.0-snap-gene-7.119-mRNA-1	2	0	1	3	1	1	0	0	0	1	0	0	0	1	0	0	0	0	0	3	0	3	0	0	5	8	0	0	0	1	0	0	0	2	0	0	0	5	0	0	0	0	0	0	0	0	1	1	5
maker-scf300000870593.0-snap-gene-7.120-mRNA-1	102	122	12	137	58	4	25	13	10	32	48	61	10	64	24	25	33	16	58	49	8	14	28	28	125	241	5	26	12	12	52	0	5	84	37	51	15	289	24	145	68	8	63	158	100	71	216	32	134
maker-scf300000870593.0-snap-gene-7.121-mRNA-1	23	35	3	119	26	0	5	4	0	8	9	34	3	17	7	20	41	24	16	23	14	5	27	15	28	95	2	8	6	2	13	4	3	19	13	10	4	106	4	86	53	13	32	97	25	18	95	2	47
maker-scf300000870593.0-snap-gene-7.125-mRNA-1	39	55	2	107	32	6	1	5	0	25	14	13	8	83	8	27	103	7	45	30	2	34	41	20	151	206	6	26	16	4	43	6	7	116	110	21	19	149	10	110	40	6	75	172	39	92	612	14	206
maker-scf300000870593.0-snap-gene-7.128-mRNA-1	68	102	16	108	42	2	13	5	0	20	26	11	10	96	5	35	89	6	71	26	24	24	43	25	165	226	0	22	23	13	53	13	2	53	43	16	21	443	12	203	100	13	145	291	81	43	313	30	156
maker-scf300000870593.0-snap-gene-7.129-mRNA-1	266	386	65	532	199	25	45	69	12	86	137	103	39	383	69	62	179	4	85	146	10	47	48	74	316	627	8	69	65	38	201	26	21	324	238	103	56	979	61	369	201	27	198	388	130	168	779	57	451
maker-scf300000870593.0-snap-gene-7.130-mRNA-1	0	4	0	0	0	0	0	4	0	0	0	2	0	4	3	0	0	0	0	0	0	0	0	0	12	13	0	0	0	1	0	0	0	2	1	0	0	10	0	5	0	0	0	0	0	0	20	2	4
maker-scf300000870593.0-snap-gene-7.88-mRNA-1	124	83	3	115	28	9	8	10	2	8	40	67	12	93	9	7	25	0	25	8	4	15	19	13	59	106	2	14	2	4	42	0	0	64	70	6	10	254	19	151	71	4	85	156	69	73	340	11	150
maker-scf300000870593.0-snap-gene-7.90-mRNA-1	8	10	7	9	2	0	1	0	0	1	0	0	0	8	0	10	14	0	16	7	7	9	7	0	8	2	0	0	0	0	0	0	1	5	2	0	0	6	0	0	0	0	0	1	6	1	9	0	7
maker-scf300000870593.0-snap-gene-7.91-mRNA-1	78	172	37	110	63	7	10	9	0	27	48	37	20	179	15	28	61	36	36	39	9	25	27	29	211	438	4	26	22	4	104	18	2	109	82	12	9	718	8	128	57	8	70	116	53	30	455	7	189
maker-scf300000870593.0-snap-gene-7.92-mRNA-1	16	26	0	35	9	6	2	2	0	0	5	0	2	22	0	5	25	0	25	19	4	11	19	11	41	88	0	4	6	0	27	2	1	19	17	0	9	140	3	34	22	6	14	54	8	21	106	4	47
maker-scf300000870593.0-snap-gene-7.94-mRNA-1	362	419	36	595	190	27	43	43	15	74	161	123	76	404	66	180	214	57	253	308	42	108	252	84	784	1285	12	59	51	3	229	25	24	291	297	64	92	2082	66	623	204	41	269	644	90	229	1554	72	767
maker-scf300000870593.0-snap-gene-7.95-mRNA-1	8	23	0	49	18	5	0	3	0	1	3	2	2	22	0	3	9	4	10	0	1	9	3	8	23	51	0	0	5	1	11	0	0	7	9	2	6	68	2	37	17	2	15	21	7	12	52	0	21
maker-scf300000870593.0-snap-gene-7.96-mRNA-1	18	34	0	33	10	1	0	0	0	13	12	2	0	25	0	11	8	0	0	3	0	0	4	6	28	67	0	10	2	0	21	2	0	12	20	6	5	78	2	2	8	0	2	10	0	1	27	0	33
maker-scf300000870595.0-augustus-gene-2.143-mRNA-1	98	95	7	109	31	3	5	4	1	13	24	5	9	134	9	29	41	1	35	24	0	8	17	12	106	203	1	12	11	1	61	7	2	45	25	7	6	117	3	66	31	5	20	38	10	10	69	10	42
maker-scf300000870595.0-augustus-gene-2.148-mRNA-1	3	0	0	0	1	0	1	0	0	0	0	0	0	1	0	2	4	0	3	4	0	2	0	4	1	0	0	0	0	0	0	0	0	2	0	0	0	1	0	2	1	0	0	0	0	0	0	0	3
maker-scf300000870595.0-augustus-gene-3.129-mRNA-1	28	32	6	55	34	7	4	2	0	16	12	18	12	20	0	31	41	9	37	40	5	24	33	32	46	47	3	8	8	1	13	8	3	17	17	8	4	53	3	59	50	1	36	84	11	17	101	7	53
maker-scf300000870595.0-augustus-gene-4.105-mRNA-1	258	584	43	556	341	32	7	31	2	59	68	63	22	280	62	190	280	85	363	223	13	175	153	70	491	992	0	95	58	14	259	30	13	286	207	21	95	1548	29	379	139	14	143	274	76	125	680	19	648
maker-scf300000870595.0-augustus-gene-4.120-mRNA-1	65	80	2	2	0	0	0	1	0	2	4	0	16	84	15	6	3	0	6	4	0	4	8	0	21	61	0	0	0	0	0	0	0	15	9	0	0	73	2	11	2	0	18	31	5	3	19	2	38
maker-scf300000870595.0-augustus-gene-4.121-mRNA-1	3	1	1	4	7	1	1	0	0	1	2	0	0	3	0	0	0	0	0	3	0	0	1	0	3	21	0	2	0	0	2	0	0	2	7	0	1	24	0	7	4	0	2	7	4	1	4	0	4
maker-scf300000870595.0-augustus-gene-5.1-mRNA-1	310	540	135	866	322	88	78	94	53	160	268	364	165	679	145	250	540	181	565	540	97	346	426	253	928	1479	91	237	238	152	862	132	197	761	413	384	166	3208	265	1644	763	192	717	1737	885	511	1794	178	950
maker-scf300000870595.0-snap-gene-0.0-mRNA-1	7	2	0	14	4	1	0	1	0	0	2	2	2	11	0	4	0	0	2	0	0	0	0	1	4	40	0	0	0	0	3	0	0	6	16	2	0	42	0	3	2	0	2	2	0	0	22	2	21
maker-scf300000870595.0-snap-gene-0.1-mRNA-1	50	60	8	103	25	5	6	7	8	10	14	6	6	46	14	16	58	29	42	79	4	17	36	5	94	220	2	19	12	10	69	14	0	69	39	11	26	276	10	75	74	5	36	86	22	26	208	7	126
maker-scf300000870595.0-snap-gene-0.10-mRNA-1	1	5	0	3	0	1	2	0	0	2	4	8	0	16	0	1	1	1	7	1	1	0	2	1	16	23	0	6	4	2	17	6	2	3	8	1	2	58	1	39	11	0	7	15	1	2	15	0	6
maker-scf300000870595.0-snap-gene-0.11-mRNA-1	10	25	4	25	2	10	12	4	2	0	4	2	5	21	10	4	69	1	19	7	0	0	1	1	51	36	0	8	0	1	16	4	4	34	2	1	4	47	0	45	21	0	9	22	13	4	30	2	12
maker-scf300000870595.0-snap-gene-0.12-mRNA-1	561	381	93	1170	450	179	88	117	54	144	328	325	55	452	78	118	338	117	204	193	89	42	126	115	484	856	48	40	36	33	101	21	27	310	285	205	35	616	78	258	126	32	203	295	182	134	653	68	360
maker-scf300000870595.0-snap-gene-0.15-mRNA-1	103	146	6	221	76	7	16	16	2	24	52	24	28	190	14	98	108	18	123	51	4	70	68	47	326	733	1	37	19	2	179	13	3	213	134	26	29	491	6	354	172	12	152	331	97	174	703	20	328
maker-scf300000870595.0-snap-gene-0.16-mRNA-1	42	53	9	60	11	2	2	4	0	7	22	3	9	85	2	13	15	2	6	11	0	6	10	2	71	187	0	18	8	0	24	8	11	52	43	8	13	247	6	53	27	4	25	84	2	25	148	0	110
maker-scf300000870595.0-snap-gene-0.18-mRNA-1	739	1030	387	2558	676	237	183	280	189	365	514	1137	389	1441	340	788	1434	1271	1631	1649	895	788	1219	1045	2619	3716	263	610	608	672	2090	303	686	1724	853	1020	589	6858	972	4212	2199	546	1622	3915	2484	1424	3343	591	2612
maker-scf300000870595.0-snap-gene-0.3-mRNA-1	12	22	3	37	2	0	6	2	0	5	6	0	7	36	2	7	15	0	0	0	0	2	2	4	38	65	2	4	6	4	10	0	0	12	20	4	6	93	1	37	1	2	7	30	13	12	68	0	35
maker-scf300000870595.0-snap-gene-0.4-mRNA-1	48	55	0	68	28	4	2	7	3	10	4	15	5	44	5	5	22	0	7	10	2	4	13	27	43	72	0	6	2	0	13	1	0	18	18	2	4	53	0	17	17	2	22	42	13	12	37	3	49
maker-scf300000870595.0-snap-gene-0.5-mRNA-1	7	9	0	7	2	0	0	5	0	2	0	0	2	12	0	4	0	0	2	0	0	0	2	2	18	13	0	0	0	0	4	2	1	4	8	0	2	23	0	8	6	2	7	22	4	14	36	0	12
maker-scf300000870595.0-snap-gene-0.7-mRNA-1	18	23	5	24	6	0	0	6	0	4	4	2	2	17	0	2	3	5	8	7	2	2	0	19	47	79	0	2	0	2	15	0	1	13	12	0	4	58	0	19	9	2	10	19	3	16	89	4	21
maker-scf300000870595.0-snap-gene-0.9-mRNA-1	1681	1837	336	3421	1265	210	155	264	76	365	456	772	287	965	226	582	1538	360	1284	1226	671	740	744	789	1264	1860	124	169	185	111	484	85	51	1011	658	456	138	2425	365	1793	1120	177	916	2926	1021	1221	3201	395	1696
maker-scf300000870595.0-snap-gene-1.42-mRNA-1	93	209	12	99	63	2	10	35	0	30	52	13	25	138	30	44	100	35	30	57	2	15	59	21	232	415	2	16	16	8	91	12	7	225	181	48	28	707	31	304	148	5	177	366	38	173	638	28	289
maker-scf300000870595.0-snap-gene-1.44-mRNA-1	15	12	2	25	12	0	0	0	2	7	6	6	2	6	2	4	0	2	9	8	2	2	4	10	26	55	0	0	9	0	5	0	1	9	15	1	0	63	2	25	8	2	7	24	14	10	44	2	23
maker-scf300000870595.0-snap-gene-1.45-mRNA-1	31	16	0	4	8	0	6	0	0	2	6	0	0	10	10	0	0	2	28	16	0	5	0	0	35	55	2	3	4	0	9	2	8	17	21	2	4	75	10	37	12	2	32	93	9	30	104	9	59
maker-scf300000870595.0-snap-gene-1.46-mRNA-1	0	11	5	28	7	5	2	5	2	4	4	0	3	24	1	17	53	3	36	21	0	10	6	4	14	16	0	9	4	0	8	0	0	20	11	9	1	33	2	32	14	4	24	36	18	16	109	9	9
maker-scf300000870595.0-snap-gene-1.47-mRNA-1	9	11	0	8	5	2	0	0	0	2	8	0	2	13	0	1	6	0	2	8	0	5	2	0	26	16	0	0	3	0	8	0	0	10	11	0	0	100	0	15	4	0	6	14	1	2	31	2	36
maker-scf300000870595.0-snap-gene-1.48-mRNA-1	23	35	1	75	4	2	6	6	1	8	20	0	2	41	3	17	16	10	14	16	2	8	15	18	46	112	0	12	1	0	21	6	2	40	43	5	4	138	3	46	32	7	35	81	2	29	264	6	64
maker-scf300000870595.0-snap-gene-1.50-mRNA-1	77	91	6	62	10	6	2	6	3	11	14	49	16	78	30	8	13	15	32	17	3	15	18	11	107	180	3	8	11	2	45	6	6	104	55	24	13	253	18	67	48	10	39	177	33	85	284	29	129
maker-scf300000870595.0-snap-gene-1.52-mRNA-1	224	302	31	1036	384	37	45	72	15	123	213	95	61	272	44	257	552	154	370	430	5	147	271	147	685	1230	16	96	86	29	285	36	19	300	234	47	107	1163	40	796	477	49	366	596	208	195	686	44	600
maker-scf300000870595.0-snap-gene-1.53-mRNA-1	137	193	69	337	75	28	18	42	2	41	23	62	46	133	65	52	100	28	100	107	36	60	38	55	203	306	16	17	46	18	124	11	22	85	80	63	43	353	48	181	60	31	67	192	140	53	159	19	172
maker-scf300000870595.0-snap-gene-1.56-mRNA-1	10	10	0	47	2	0	0	2	0	0	12	2	0	37	4	1	5	1	0	4	0	0	1	1	73	119	2	14	7	3	15	6	14	20	19	1	14	223	8	52	8	0	15	14	10	10	54	6	38
maker-scf300000870595.0-snap-gene-1.57-mRNA-1	517	795	284	1576	526	121	90	118	87	226	204	669	242	868	201	336	772	375	594	587	222	297	487	341	1160	1632	97	300	317	335	858	140	234	936	591	423	276	4347	372	1794	914	156	664	1648	809	658	2013	228	1230
maker-scf300000870595.0-snap-gene-2.65-mRNA-1	0	0	0	0	0	0	0	0	0	0	0	0	0	1	0	0	0	0	0	0	0	0	0	0	0	0	0	0	0	0	0	0	0	0	0	0	0	0	0	0	0	0	0	0	0	0	0	0	0
maker-scf300000870595.0-snap-gene-2.66-mRNA-1	12	29	3	89	15	6	4	5	2	12	4	16	23	36	2	28	8	7	7	20	0	14	5	0	54	111	2	34	17	2	67	6	1	50	57	11	13	273	6	94	53	6	25	75	15	38	215	19	76
maker-scf300000870595.0-snap-gene-2.71-mRNA-1	10	10	0	7	7	1	0	0	0	3	1	1	4	9	0	6	6	0	9	7	0	8	1	5	30	80	1	3	8	1	19	5	0	18	18	2	5	70	0	64	13	2	17	27	10	8	45	2	27
maker-scf300000870595.0-snap-gene-2.73-mRNA-1	85	96	6	88	35	0	0	2	0	3	10	6	8	57	4	23	76	5	46	41	2	31	33	68	79	138	1	6	4	0	14	3	2	2	20	1	3	131	4	80	44	2	40	54	12	50	181	6	101
maker-scf300000870595.0-snap-gene-2.77-mRNA-1	7	14	1	23	5	4	2	1	2	0	3	1	5	18	2	2	2	12	13	5	1	2	0	0	55	89	1	14	4	2	29	0	6	17	23	0	6	145	6	44	7	5	9	18	6	8	66	0	47
maker-scf300000870595.0-snap-gene-2.79-mRNA-1	2	8	0	23	0	0	0	0	0	0	2	2	2	6	1	2	10	6	0	18	1	1	0	1	52	106	0	4	6	1	38	4	0	18	20	2	8	306	8	34	33	0	14	26	10	6	99	2	37
maker-scf300000870595.0-snap-gene-2.80-mRNA-1	56	74	7	85	22	18	2	0	0	2	11	4	12	26	18	8	14	12	8	10	1	24	22	6	24	49	0	0	0	1	2	0	0	53	36	31	3	28	2	2	3	5	23	129	47	31	138	2	111
maker-scf300000870595.0-snap-gene-2.84-mRNA-1	10	20	5	16	5	0	0	2	0	9	7	1	2	8	4	7	8	0	2	10	0	2	1	0	28	65	0	2	0	0	10	6	4	17	16	0	6	155	17	71	25	0	32	48	23	20	122	12	51
maker-scf300000870595.0-snap-gene-2.85-mRNA-1	10	32	6	28	14	0	0	3	0	0	4	5	1	19	6	2	8	3	9	9	2	2	4	14	37	59	0	0	8	1	14	2	2	22	12	10	2	101	4	31	10	0	12	23	17	8	58	10	50
maker-scf300000870595.0-snap-gene-2.88-mRNA-1	3	8	1	6	2	1	0	2	0	0	2	8	0	6	0	0	1	0	0	1	0	0	0	0	19	26	0	0	2	0	5	0	0	6	2	0	0	20	0	6	3	2	9	5	5	6	13	0	8
maker-scf300000870595.0-snap-gene-2.89-mRNA-1	2	7	0	4	2	0	0	1	0	2	4	0	0	6	0	0	6	0	2	4	0	1	0	5	10	13	0	4	2	0	6	0	0	8	9	0	3	33	0	8	6	0	0	12	2	6	13	0	8
maker-scf300000870595.0-snap-gene-2.90-mRNA-1	0	0	1	0	0	0	0	0	0	0	1	0	0	0	0	0	0	0	0	0	0	0	0	0	0	1	0	0	0	0	0	0	0	0	0	0	0	3	0	0	0	0	0	0	0	0	0	0	1
maker-scf300000870595.0-snap-gene-3.51-mRNA-1	166	247	32	495	200	77	55	70	20	133	187	200	59	257	56	93	318	45	188	305	107	106	271	532	602	643	23	130	119	36	305	46	43	359	142	135	185	1525	131	729	424	109	390	1085	373	467	1169	129	786
maker-scf300000870595.0-snap-gene-3.52-mRNA-1	48	31	5	125	45	7	7	8	7	12	19	36	9	40	11	28	44	32	45	41	5	15	21	22	73	74	15	10	23	13	36	4	3	25	33	14	6	149	16	97	38	15	29	59	59	35	99	22	63
maker-scf300000870595.0-snap-gene-3.54-mRNA-1	6	9	0	27	7	0	2	9	0	0	2	0	2	11	2	13	16	1	8	2	3	8	9	0	21	42	0	1	15	0	33	3	0	19	12	1	0	51	0	28	2	0	11	16	20	4	37	0	8
maker-scf300000870595.0-snap-gene-3.55-mRNA-1	75	125	5	145	35	1	4	3	4	19	33	12	10	109	31	14	69	20	13	39	37	29	40	12	117	378	1	8	10	2	49	3	1	64	91	39	23	495	22	115	75	2	52	142	38	43	270	17	140
maker-scf300000870595.0-snap-gene-3.56-mRNA-1	7	20	5	31	6	0	2	2	2	2	4	1	0	8	4	3	10	1	5	2	0	4	0	0	6	36	0	2	1	0	9	0	0	15	11	0	10	28	2	19	7	0	0	14	0	6	27	5	14
maker-scf300000870595.0-snap-gene-3.57-mRNA-1	9	17	6	16	2	4	0	0	0	0	11	32	0	11	2	2	6	1	7	7	0	3	7	0	19	22	2	3	5	0	4	0	0	15	8	7	2	33	3	6	4	2	0	4	24	9	24	6	24
maker-scf300000870595.0-snap-gene-3.58-mRNA-1	0	1	0	1	0	0	0	0	0	2	1	0	0	0	0	0	1	2	1	0	0	0	0	0	6	4	0	1	0	0	0	0	0	0	0	0	0	3	0	2	0	0	1	1	0	1	0	0	1
maker-scf300000870595.0-snap-gene-3.59-mRNA-1	2	6	2	17	2	0	0	0	0	1	8	8	0	2	0	2	0	0	3	0	0	0	2	10	4	11	0	2	0	0	0	0	3	5	12	0	1	18	1	18	2	0	4	6	0	2	20	0	6
maker-scf300000870595.0-snap-gene-3.61-mRNA-1	88	219	46	268	95	9	18	26	4	79	40	97	36	233	33	75	187	49	175	167	7	145	75	107	224	371	15	31	35	21	128	21	20	166	100	59	59	528	28	129	131	8	71	281	114	60	447	27	218
maker-scf300000870595.0-snap-gene-3.62-mRNA-1	0	0	0	2	0	0	0	0	0	0	0	0	0	0	0	0	0	0	0	3	0	2	0	2	1	6	1	2	0	0	0	0	0	0	2	0	0	19	0	0	0	0	0	4	0	0	0	0	4
maker-scf300000870595.0-snap-gene-3.63-mRNA-1	52	46	2	173	50	8	9	13	12	23	16	24	31	58	18	12	52	0	15	30	0	17	18	15	88	146	2	14	26	21	57	6	5	62	20	15	29	185	28	160	68	14	51	214	48	78	145	18	75
maker-scf300000870595.0-snap-gene-3.65-mRNA-1	14	14	1	1	8	2	0	6	0	0	2	4	0	14	2	5	15	0	5	2	0	3	4	1	12	29	0	2	0	0	6	0	2	8	6	0	6	47	6	7	6	2	11	10	16	1	11	0	25
maker-scf300000870595.0-snap-gene-3.67-mRNA-1	2	2	0	4	7	0	0	0	0	0	1	2	0	2	0	0	2	1	0	0	0	1	0	0	9	10	0	0	2	0	0	0	1	5	0	0	0	19	0	2	5	0	4	2	2	0	0	0	8
maker-scf300000870595.0-snap-gene-3.69-mRNA-1	35	13	2	32	18	0	10	0	0	3	8	28	6	29	4	17	29	0	6	12	0	0	13	0	25	79	1	6	6	0	23	2	2	43	21	4	11	138	13	51	39	8	36	116	6	20	133	5	52
maker-scf300000870595.0-snap-gene-3.71-mRNA-1	19	24	1	34	2	0	0	4	0	6	6	0	2	12	4	0	3	0	4	10	9	3	2	2	16	37	2	3	2	1	14	0	0	10	16	0	4	78	2	16	4	0	8	27	7	4	39	5	20
maker-scf300000870595.0-snap-gene-3.72-mRNA-1	773	1025	111	2471	991	168	224	282	75	472	686	505	343	1256	161	1984	3384	912	2877	2802	714	692	1958	1745	2045	1816	27	385	233	69	713	154	93	856	840	153	131	1021	121	8555	4555	461	3487	6708	1470	2248	6449	312	1023
maker-scf300000870595.0-snap-gene-4.0-mRNA-1	62	76	12	167	75	10	12	9	8	24	36	41	1	84	16	25	90	22	72	81	23	58	42	49	111	220	6	28	12	16	57	7	14	55	37	44	21	280	17	175	67	8	55	145	71	56	197	28	153
maker-scf300000870595.0-snap-gene-4.10-mRNA-1	192	236	4	290	115	11	21	36	4	16	49	18	27	244	23	42	150	1	100	63	13	94	11	15	114	187	0	10	10	0	45	8	1	91	175	14	12	354	10	138	60	11	122	325	35	187	1032	19	196
maker-scf300000870595.0-snap-gene-4.12-mRNA-1	170	130	11	314	69	5	14	24	13	27	64	54	41	210	26	40	51	2	38	64	4	33	44	55	382	745	9	31	45	14	178	26	12	249	162	60	59	962	42	185	71	6	82	136	79	118	740	6	400
maker-scf300000870595.0-snap-gene-4.15-mRNA-1	13	19	0	35	10	0	2	0	0	5	3	11	2	31	3	4	6	3	14	4	0	7	5	7	35	74	0	5	4	0	15	1	0	21	15	22	4	113	3	53	20	3	11	38	36	11	87	4	33
maker-scf300000870595.0-snap-gene-4.16-mRNA-1	52	30	0	23	19	0	2	6	1	1	7	2	4	20	2	6	15	4	3	4	0	3	6	1	49	148	3	0	6	2	21	4	0	25	24	10	2	206	21	40	32	2	33	42	6	21	63	2	45
maker-scf300000870595.0-snap-gene-4.22-mRNA-1	36	36	9	50	19	0	1	4	0	14	4	15	0	60	7	23	26	3	1	22	1	4	19	0	89	172	2	3	4	3	30	2	0	17	20	2	10	276	2	64	16	6	28	52	20	9	106	2	68
maker-scf300000870595.0-snap-gene-4.24-mRNA-1	849	1253	45	1661	702	30	124	178	17	243	412	135	254	1159	127	265	576	25	460	321	20	260	260	153	151	337	0	16	31	0	70	5	0	292	246	48	5	107	2	83	36	2	65	116	13	67	213	1	139
maker-scf300000870595.0-snap-gene-4.26-mRNA-1	18	55	4	39	12	11	1	2	0	10	32	5	27	73	6	34	33	0	10	25	0	6	13	8	161	351	0	20	18	8	119	8	6	144	73	24	10	366	6	153	128	2	70	145	8	37	116	0	183
maker-scf300000870595.0-snap-gene-4.32-mRNA-1	51	62	2	17	0	0	0	0	1	3	9	20	7	65	18	1	0	0	0	0	0	0	4	0	61	82	3	4	2	0	2	0	0	59	44	33	3	66	4	4	4	0	18	42	3	14	157	6	42
maker-scf300000870595.0-snap-gene-4.33-mRNA-1	3	6	1	12	6	0	0	0	0	0	1	1	0	8	0	1	5	7	1	5	1	0	3	0	5	21	0	1	2	0	13	0	0	4	1	1	1	33	0	9	5	0	2	4	6	6	2	0	5
maker-scf300000870595.0-snap-gene-4.35-mRNA-1	26	34	0	31	10	2	2	0	2	1	2	4	8	16	4	2	16	6	11	2	24	4	22	21	16	29	0	2	2	0	2	0	0	28	33	8	3	63	0	47	32	2	33	83	20	56	166	6	33
maker-scf300000870595.0-snap-gene-4.36-mRNA-1	10	11	6	20	7	0	2	0	2	6	4	5	4	27	4	8	6	0	5	1	0	2	11	2	67	143	0	17	8	2	42	0	2	53	35	4	3	318	8	33	26	2	16	48	16	29	148	3	98
maker-scf300000870595.0-snap-gene-4.38-mRNA-1	0	0	2	1	1	0	0	1	0	0	0	0	0	0	0	1	0	0	0	0	1	0	0	0	0	3	0	0	0	0	0	0	0	1	0	0	0	1	0	0	0	1	1	0	0	0	3	0	1
maker-scf300000870595.0-snap-gene-4.4-mRNA-1	42	45	3	69	21	0	7	2	0	6	20	14	1	53	14	6	10	3	6	1	0	7	12	1	43	135	0	2	4	0	23	1	2	47	36	8	4	173	0	13	12	3	25	49	9	12	86	12	59
maker-scf300000870595.0-snap-gene-4.40-mRNA-1	796	765	124	1016	312	41	96	149	34	247	286	324	160	674	107	338	688	221	595	496	300	212	412	393	936	1241	28	107	166	79	369	76	31	580	431	249	104	1604	103	1573	712	138	626	1665	566	688	1985	222	675
maker-scf300000870595.0-snap-gene-4.5-mRNA-1	10	38	3	68	22	2	7	7	2	8	14	12	7	27	2	16	24	7	13	22	0	11	15	21	45	107	0	6	2	3	19	0	0	27	15	4	9	107	4	19	6	4	13	32	4	10	44	2	51
maker-scf300000870595.0-snap-gene-4.6-mRNA-1	11	13	4	24	13	1	1	1	0	7	6	2	4	18	2	3	6	0	7	9	2	6	7	0	30	101	0	2	11	3	19	3	4	25	30	1	4	105	0	18	21	1	16	12	6	9	96	3	36
maker-scf300000870595.0-snap-gene-4.7-mRNA-1	15	13	0	24	4	2	0	0	0	1	6	0	0	9	0	2	9	0	8	9	0	1	2	1	8	31	0	2	0	0	0	0	0	13	7	13	4	60	0	11	13	2	10	20	0	12	24	2	10
maker-scf300000870595.0-snap-gene-4.9-mRNA-1	188	251	47	199	74	10	18	43	12	57	91	40	20	263	29	74	136	53	137	113	49	98	88	41	240	377	6	31	34	13	106	5	2	123	144	49	41	480	18	340	182	43	175	324	100	97	376	19	214
maker-scf300000870595.0-snap-gene-5.45-mRNA-1	68	74	15	70	47	2	8	12	2	8	20	38	7	80	23	24	44	42	75	42	8	23	28	19	106	233	3	32	9	12	48	8	10	65	57	15	10	242	14	93	60	9	33	138	19	43	122	3	112
maker-scf300000870595.0-snap-gene-5.46-mRNA-1	69	108	8	206	70	15	18	9	0	13	30	13	37	175	10	44	89	10	35	69	5	12	29	9	196	469	2	29	32	8	138	14	7	154	105	32	39	889	25	270	111	13	134	252	46	69	544	8	200
maker-scf300000870595.0-snap-gene-5.48-mRNA-1	17	20	1	21	4	4	6	0	0	4	4	4	2	7	4	2	6	0	0	2	0	1	3	4	34	62	0	5	1	0	16	2	0	12	9	2	8	54	0	11	8	0	8	21	2	1	47	2	42
maker-scf300000870595.0-snap-gene-5.49-mRNA-1	8	9	1	15	8	5	0	6	2	7	2	3	8	60	2	41	46	16	51	97	0	24	39	49	418	639	8	86	61	15	285	44	25	212	115	29	74	1161	18	292	175	30	136	332	116	99	454	22	303
maker-scf300000870595.0-snap-gene-5.50-mRNA-1	39	71	0	79	35	2	4	7	4	15	24	12	2	47	12	6	21	12	25	31	1	11	7	56	113	116	0	8	8	0	45	4	0	42	42	16	9	224	11	109	58	14	40	129	40	31	235	13	111
maker-scf300000870595.0-snap-gene-5.52-mRNA-1	76	50	0	68	23	0	2	6	2	2	5	2	8	60	2	13	10	0	52	8	0	2	0	1	88	154	2	0	7	4	40	2	5	23	32	12	6	212	2	65	7	2	20	60	1	4	117	0	71
maker-scf300000870595.0-snap-gene-5.53-mRNA-1	45	48	1	47	40	6	11	6	0	7	29	32	6	55	1	6	26	1	3	19	0	1	11	34	110	174	0	12	14	0	35	0	2	63	59	8	0	299	2	103	53	1	22	62	12	34	128	5	85
maker-scf300000870595.0-snap-gene-5.56-mRNA-1	345	376	55	609	345	44	23	126	28	91	162	282	90	399	85	108	251	210	211	238	115	118	132	199	663	1161	53	78	96	37	246	27	47	378	231	148	62	1567	72	623	267	45	266	562	199	211	906	71	667
maker-scf300000870595.0-snap-gene-5.58-mRNA-1	73	95	5	133	64	15	6	8	10	11	39	7	9	113	4	27	58	18	11	35	2	2	10	86	133	230	2	9	23	8	60	11	4	86	66	30	8	373	20	172	91	2	75	120	46	79	300	2	139
maker-scf300000870595.0-snap-gene-5.59-mRNA-1	0	0	0	0	0	0	0	0	2	0	1	2	0	0	0	0	2	1	0	0	0	0	0	3	0	6	0	0	0	0	0	0	0	0	2	0	0	2	0	3	0	0	2	5	2	0	8	0	4
maker-scf300000870595.0-snap-gene-6.206-mRNA-1	71	78	5	93	33	0	2	7	1	10	20	3	10	88	10	11	28	1	20	20	0	15	8	15	152	279	6	20	12	3	63	5	0	100	72	0	5	326	0	117	49	6	61	121	2	49	217	2	168
maker-scf300000870595.0-snap-gene-6.207-mRNA-1	13	37	6	37	18	2	2	5	0	4	12	5	4	34	5	16	38	12	11	5	3	5	11	5	32	73	0	4	8	2	34	6	0	27	22	6	1	69	3	68	17	0	17	82	4	16	78	0	54
maker-scf300000870595.0-snap-gene-6.211-mRNA-1	262	442	40	839	333	16	41	48	30	75	116	228	75	294	44	505	985	92	655	645	149	496	567	343	209	393	9	23	47	7	110	17	13	159	110	40	44	386	40	113	109	10	100	302	127	73	273	9	178
maker-scf300000870595.0-snap-gene-6.212-mRNA-1	20	27	0	15	8	0	0	3	0	2	11	0	6	29	5	7	35	0	13	30	0	7	1	4	43	81	0	3	0	1	19	8	1	19	10	4	2	98	0	45	46	0	19	48	7	33	64	0	68
maker-scf300000870595.0-snap-gene-6.213-mRNA-1	4	13	0	9	4	0	0	0	2	0	0	1	2	8	2	0	0	0	1	0	0	0	0	0	3	14	1	0	0	0	6	0	0	0	2	3	0	13	0	4	2	0	7	4	3	6	9	0	13
maker-scf300000870595.0-snap-gene-6.214-mRNA-1	16	38	19	38	26	1	2	0	0	5	6	4	0	31	3	6	13	32	15	5	8	14	5	11	67	135	0	5	4	0	26	4	4	22	18	6	6	174	2	54	15	8	19	41	12	29	97	4	70
maker-scf300000870595.0-snap-gene-6.216-mRNA-1	5	15	1	73	36	0	1	1	0	6	16	22	30	111	19	17	15	7	26	19	0	9	8	3	192	390	4	28	45	15	145	12	14	127	66	36	26	681	34	259	132	22	122	212	33	59	111	17	168
maker-scf300000870595.0-snap-gene-6.217-mRNA-1	3	23	2	5	0	0	2	0	0	0	1	0	0	23	0	0	2	0	2	1	0	1	0	0	9	14	0	1	5	0	0	0	0	8	6	1	0	15	2	3	0	0	8	7	0	2	16	0	6
maker-scf300000870595.0-snap-gene-6.218-mRNA-1	140	326	52	458	193	19	35	48	4	59	103	115	20	264	42	121	272	30	247	207	8	86	134	96	321	658	22	47	39	16	151	32	8	245	180	41	34	993	61	425	241	49	202	340	158	131	659	58	260
maker-scf300000870595.0-snap-gene-6.219-mRNA-1	28	44	4	88	24	3	10	9	4	11	17	11	21	52	0	5	17	7	5	26	3	24	11	6	80	151	2	11	7	4	32	11	2	46	30	6	2	192	6	75	39	1	38	62	38	38	138	3	51
maker-scf300000870595.0-snap-gene-6.220-mRNA-1	13	51	4	140	36	6	5	6	0	2	20	8	18	66	2	43	80	38	32	83	41	47	18	32	54	129	2	14	5	0	25	4	4	30	54	12	2	119	8	97	39	12	32	69	2	48	190	8	79
maker-scf300000870595.0-snap-gene-6.221-mRNA-1	3831	3596	1120	5511	1919	499	279	429	160	549	866	1105	494	1803	484	2200	3692	1097	3234	3244	1211	1840	1771	1450	2497	3520	221	347	475	347	1133	233	197	1398	835	771	417	4117	512	2755	1839	274	1094	2517	1100	1038	2806	395	2458
maker-scf300000870595.0-snap-gene-6.224-mRNA-1	1359	1679	142	1941	838	83	143	280	75	463	647	375	409	2541	319	430	1131	154	726	922	148	536	566	478	590	965	19	196	241	43	702	75	24	924	484	220	31	264	18	325	251	24	284	653	91	233	724	17	251
maker-scf300000870595.0-snap-gene-6.225-mRNA-1	2	0	0	0	0	0	0	0	0	0	0	0	0	0	0	3	0	0	0	0	2	0	0	0	0	4	0	1	0	0	0	0	0	0	0	0	0	0	0	0	0	0	0	0	0	1	0	0	1
maker-scf300000870595.0-snap-gene-6.226-mRNA-1	35	18	1	18	4	2	1	3	0	2	11	18	0	11	2	8	21	2	15	14	0	0	11	7	26	50	0	6	0	1	10	4	0	17	13	3	2	52	0	53	28	1	42	64	8	24	124	0	23
maker-scf300000870595.0-snap-gene-6.229-mRNA-1	1763	3757	485	6132	2434	442	583	759	158	1222	1612	1374	1082	5230	804	1347	3111	563	2684	2937	914	2111	1293	1503	7445	13615	324	1134	1323	427	4297	568	379	4923	2671	1744	1450	20098	1469	7289	4612	623	3467	9379	3656	3389	14253	1194	7630
maker-scf300000870595.0-snap-gene-6.230-mRNA-1	15	24	0	33	9	0	2	2	0	2	5	1	2	7	0	8	8	2	9	10	0	6	8	3	29	38	0	4	8	0	8	0	2	16	12	2	0	37	0	12	6	4	11	22	5	13	25	0	35
maker-scf300000870595.0-snap-gene-6.232-mRNA-1	923	605	137	730	231	60	57	62	37	116	168	154	90	591	99	113	371	30	132	221	35	160	112	57	916	1551	34	80	57	51	172	38	42	1017	1031	325	103	1457	98	562	346	56	433	1101	503	794	3724	245	1164
maker-scf300000870595.0-snap-gene-6.233-mRNA-1	15	21	0	57	18	1	3	1	0	8	8	1	5	63	8	22	24	5	9	17	3	21	11	1	55	154	1	12	6	0	46	6	0	46	36	2	6	178	1	60	31	1	40	92	22	29	285	13	112
maker-scf300000870595.0-snap-gene-6.234-mRNA-1	460	457	133	761	334	101	70	132	18	136	267	236	62	398	86	163	265	32	116	285	59	70	201	79	423	814	50	97	128	46	269	31	43	566	350	178	96	1538	119	745	401	78	375	748	222	394	1632	95	383
maker-scf300000870595.0-snap-gene-6.236-mRNA-1	90	179	59	314	123	20	16	9	13	40	79	109	116	367	91	129	165	76	144	117	2	73	99	153	740	1178	33	101	97	110	458	65	70	435	222	190	63	1284	116	700	359	85	282	432	245	211	301	62	600
maker-scf300000870595.0-snap-gene-6.237-mRNA-1	205	160	15	154	49	19	16	32	3	28	80	30	50	173	48	26	99	27	27	85	30	32	31	19	236	437	7	23	20	7	82	4	0	147	98	23	17	478	16	166	84	16	104	82	55	74	342	25	207
maker-scf300000870595.0-snap-gene-6.238-mRNA-1	107	152	14	271	55	24	12	15	6	13	26	35	48	101	23	41	69	41	167	64	15	21	19	6	133	251	6	35	21	16	73	16	20	94	55	26	43	455	48	183	70	38	69	150	85	87	404	32	161
maker-scf300000870595.0-snap-gene-6.239-mRNA-1	81	91	10	106	47	8	11	8	4	16	27	14	10	93	6	24	43	2	63	27	0	14	23	16	37	100	4	22	8	4	40	4	2	42	23	14	14	118	10	112	50	2	27	105	7	23	116	6	65
maker-scf300000870595.0-snap-gene-6.241-mRNA-1	8	13	0	6	0	0	0	2	0	0	0	0	1	4	0	4	4	0	0	4	0	0	4	2	19	24	0	2	0	1	8	0	0	1	2	1	4	18	2	4	4	0	8	4	2	4	16	0	6
maker-scf300000870595.0-snap-gene-6.243-mRNA-1	102	284	49	375	145	13	28	22	5	40	97	105	50	156	28	86	85	48	104	168	22	44	92	118	333	563	10	45	45	19	98	13	22	273	157	121	22	766	36	341	189	20	95	191	91	110	557	48	298
maker-scf300000870595.1-augustus-gene-0.46-mRNA-1	5	9	0	11	0	0	0	0	0	1	0	3	0	2	0	2	1	3	10	11	1	3	10	3	14	14	0	2	2	0	3	0	0	0	8	0	0	4	2	32	17	1	22	40	17	21	66	4	7
maker-scf300000870595.1-augustus-gene-1.1-mRNA-1	7	26	0	11	10	0	5	2	0	2	4	1	2	29	3	2	13	0	6	4	0	2	10	0	19	55	0	4	2	1	11	2	1	17	12	3	4	56	2	10	15	4	7	15	6	12	53	3	24
maker-scf300000870595.1-snap-gene-0.100-mRNA-1	10	38	0	47	16	0	2	2	0	0	4	18	14	45	8	7	4	0	7	0	1	8	0	0	59	77	4	7	8	0	7	0	0	48	13	0	4	95	0	27	0	0	17	17	2	15	41	0	86
maker-scf300000870595.1-snap-gene-0.101-mRNA-1	7	14	5	1	3	0	0	0	0	0	2	0	0	14	1	1	2	0	0	3	1	1	1	0	19	17	0	1	0	0	4	2	0	0	2	10	0	26	0	2	5	0	4	7	4	4	6	1	12
maker-scf300000870595.1-snap-gene-0.102-mRNA-1	116	184	25	251	93	7	15	25	0	53	77	29	35	216	22	92	165	18	97	170	6	61	111	43	390	448	7	64	57	13	244	32	18	235	187	41	56	1035	41	638	433	25	261	439	114	111	632	43	337
maker-scf300000870595.1-snap-gene-0.104-mRNA-1	166	207	18	351	146	9	20	24	0	14	27	41	21	118	8	78	60	12	31	83	3	38	64	23	188	338	7	22	11	4	85	10	0	88	43	24	16	394	10	165	82	1	58	111	33	54	192	6	141
maker-scf300000870595.1-snap-gene-0.105-mRNA-1	0	0	0	0	1	0	0	0	0	0	1	0	0	0	0	1	6	2	0	1	2	0	3	2	10	13	0	3	0	0	0	0	0	3	2	0	0	8	0	0	5	0	2	0	2	4	14	1	5
maker-scf300000870595.1-snap-gene-0.106-mRNA-1	39	24	1	59	33	0	3	2	0	11	13	2	10	54	5	6	26	2	4	29	2	6	14	2	64	139	0	4	6	3	36	0	0	59	42	6	12	191	2	83	55	5	36	69	10	44	138	4	65
maker-scf300000870595.1-snap-gene-0.107-mRNA-1	4	15	2	6	12	0	0	0	0	3	0	0	0	10	2	2	0	1	0	2	0	2	5	1	20	40	0	2	0	1	6	0	0	0	6	2	0	37	2	9	2	4	0	2	0	8	26	2	6
maker-scf300000870595.1-snap-gene-0.108-mRNA-1	11	41	0	36	14	0	2	2	0	5	8	2	4	22	4	13	15	4	2	0	0	0	0	3	20	75	0	4	0	2	7	1	0	26	15	10	0	98	9	21	19	0	17	22	14	8	81	0	36
maker-scf300000870595.1-snap-gene-0.110-mRNA-1	12	23	2	53	19	10	4	6	0	9	8	7	2	24	0	1	10	5	25	7	0	2	8	10	38	80	2	8	1	0	24	4	0	21	28	4	9	128	6	71	27	4	38	50	10	24	85	2	39
maker-scf300000870595.1-snap-gene-0.113-mRNA-1	13	10	1	68	6	0	0	2	2	8	4	3	0	26	6	1	12	1	2	6	0	7	0	0	20	60	1	6	0	0	11	4	0	16	19	2	6	66	2	18	14	1	15	55	2	3	101	4	47
maker-scf300000870595.1-snap-gene-0.114-mRNA-1	14	18	3	26	12	4	0	4	2	2	8	4	6	33	4	12	24	1	4	10	0	4	7	6	69	78	0	0	5	0	25	2	0	30	26	6	4	92	6	38	4	2	10	47	16	3	94	10	55
maker-scf300000870595.1-snap-gene-1.118-mRNA-1	144	270	22	298	65	12	20	26	1	34	84	9	38	191	15	39	49	14	83	71	18	52	76	61	382	449	2	49	42	6	174	22	18	130	102	28	44	499	24	305	211	16	96	283	72	154	564	25	269
maker-scf300000870595.1-snap-gene-1.120-mRNA-1	62	44	7	82	36	6	8	18	2	24	13	55	18	52	3	16	65	20	26	31	2	18	29	50	65	104	2	16	14	9	37	5	1	59	32	15	10	116	30	66	45	8	35	77	108	43	99	21	82
maker-scf300000870595.1-snap-gene-1.121-mRNA-1	159	147	35	203	117	24	13	17	0	40	44	62	12	143	20	16	67	0	43	84	2	10	29	13	175	313	2	18	17	1	108	17	1	147	84	44	20	755	21	212	90	17	67	177	13	71	258	16	222
maker-scf300000870595.1-snap-gene-1.122-mRNA-1	18	32	4	94	14	1	6	6	2	16	8	8	4	16	3	6	29	18	22	23	2	12	28	28	42	54	0	5	10	0	28	2	0	30	9	15	12	95	11	78	39	14	30	87	41	34	99	23	27
maker-scf300000870595.1-snap-gene-1.123-mRNA-1	57	30	0	46	17	4	5	10	2	8	21	11	8	41	4	8	17	7	16	25	0	25	17	7	58	158	4	4	2	0	26	2	2	26	44	10	11	368	4	42	43	2	27	63	15	49	235	6	72
maker-scf300000870595.1-snap-gene-1.124-mRNA-1	2	14	0	14	1	0	2	0	0	8	2	4	0	16	0	2	11	12	1	10	0	2	2	0	5	7	0	0	3	0	9	0	0	10	7	0	1	22	0	6	5	0	15	12	11	2	66	8	17
maker-scf300000870595.1-snap-gene-1.125-mRNA-1	2028	1943	897	5412	1351	1240	503	597	462	803	944	3348	833	1870	964	1412	2311	2413	2630	2223	1332	1227	1319	4396	2713	3326	475	625	614	1054	2131	316	1009	1671	1012	2192	1161	6244	1865	4580	2326	1137	2018	5262	5405	1951	3837	1286	3004
maker-scf300000870595.1-snap-gene-1.126-mRNA-1	102	188	12	187	76	8	27	24	6	36	48	18	36	471	17	46	45	7	107	69	7	26	80	23	56	109	2	13	15	1	41	7	1	24	18	4	2	40	0	86	39	2	44	58	2	5	22	4	7
maker-scf300000870595.1-snap-gene-1.128-mRNA-1	175	305	36	228	124	3	8	30	1	34	49	36	37	157	14	61	80	50	71	80	5	80	73	58	315	413	8	46	41	5	109	23	3	170	135	8	62	500	18	357	220	22	191	668	97	189	675	46	496
maker-scf300000870595.1-snap-gene-1.129-mRNA-1	54	73	5	102	37	6	5	8	7	19	24	25	28	56	8	27	67	12	24	52	2	37	35	30	102	207	2	8	9	1	32	5	5	47	37	13	16	204	14	160	94	13	57	81	91	37	195	25	122
maker-scf300000870595.1-snap-gene-1.130-mRNA-1	38	55	10	70	13	13	9	14	0	31	23	43	12	43	5	11	70	25	35	27	2	28	23	44	126	124	8	4	13	4	45	6	0	56	20	12	11	155	34	121	62	32	49	121	24	49	55	6	71
maker-scf300000870595.1-snap-gene-1.131-mRNA-1	3	4	2	11	5	0	0	0	0	0	0	2	8	11	3	0	2	8	4	34	0	3	7	18	13	24	0	1	1	0	4	4	0	4	6	0	2	40	4	10	2	0	8	23	0	3	25	0	43
maker-scf300000870595.1-snap-gene-1.132-mRNA-1	8	7	0	12	2	5	0	2	0	1	4	0	1	6	0	5	15	1	5	7	0	0	2	0	4	3	0	1	2	0	3	1	1	5	1	4	0	31	0	19	0	0	2	15	0	1	2	1	12
maker-scf300000870595.1-snap-gene-1.134-mRNA-1	22	20	2	52	19	0	4	5	0	6	15	4	4	18	4	3	27	2	8	8	2	2	8	12	49	59	0	5	10	0	40	3	4	22	9	2	6	101	16	43	20	1	24	93	12	17	80	9	35
maker-scf300000870595.1-snap-gene-1.135-mRNA-1	2	2	0	3	0	0	0	2	0	0	0	0	2	1	0	0	1	1	0	0	0	0	0	22	2	3	0	0	0	0	0	0	0	0	0	0	0	2	0	0	1	0	3	1	0	0	11	0	3
maker-scf300000870595.1-snap-gene-1.136-mRNA-1	322	500	72	901	413	28	58	84	12	66	100	111	119	309	65	412	859	153	615	621	106	419	367	196	417	610	4	91	77	9	257	35	4	248	152	70	54	767	50	587	317	38	236	524	203	203	582	40	408
maker-scf300000870595.1-snap-gene-1.138-mRNA-1	182	176	13	333	75	2	8	38	1	31	33	34	34	155	11	41	61	30	62	95	27	25	27	98	211	324	4	30	35	0	129	10	2	143	83	40	26	534	18	218	88	8	96	171	84	79	435	32	229
maker-scf300000870595.1-snap-gene-1.139-mRNA-1	61	74	3	121	61	4	2	12	1	9	13	11	3	68	12	10	48	9	57	38	4	40	9	13	120	245	1	14	8	1	52	5	2	55	62	9	11	258	3	85	40	0	57	90	19	35	244	16	87
maker-scf300000870595.1-snap-gene-1.140-mRNA-1	8	3	0	6	5	0	3	2	2	2	0	0	0	11	0	4	13	0	18	3	0	4	2	3	8	25	0	4	2	0	5	3	0	3	7	0	0	52	4	10	20	4	13	33	2	8	67	5	12
maker-scf300000870595.1-snap-gene-2.112-mRNA-1	93	78	4	66	30	0	2	12	0	23	23	13	18	107	3	5	33	5	4	13	3	8	19	42	148	351	0	4	14	4	63	10	6	97	132	8	22	548	12	97	71	9	34	142	27	57	333	0	145
maker-scf300000870595.1-snap-gene-2.113-mRNA-1	92	106	6	157	64	17	10	16	12	22	42	33	27	153	26	31	57	15	46	65	11	29	40	69	204	264	2	26	20	3	81	5	5	87	41	29	20	432	35	146	67	20	53	239	54	82	320	24	208
maker-scf300000870595.1-snap-gene-2.115-mRNA-1	1033	1482	215	2193	799	51	76	170	39	213	395	353	155	755	134	1435	1960	263	1716	1598	348	909	992	487	1150	1721	45	145	112	42	391	49	43	632	544	102	139	2085	132	1135	539	52	468	1181	247	581	1884	86	1223
maker-scf300000870595.1-snap-gene-2.116-mRNA-1	218	180	6	177	50	10	12	38	6	19	56	42	21	169	18	85	87	7	43	83	2	58	42	20	309	459	11	50	47	28	114	14	8	167	159	44	25	656	42	234	136	24	95	272	64	146	584	25	256
maker-scf300000870595.1-snap-gene-2.117-mRNA-1	14	20	3	22	11	0	6	4	0	3	5	8	2	16	2	4	18	2	0	4	2	0	12	1	34	88	0	0	2	2	10	0	4	11	7	0	17	138	2	31	13	0	8	3	2	12	8	0	60
maker-scf300000870595.1-snap-gene-2.118-mRNA-1	11	7	0	17	2	0	0	1	0	0	2	0	2	11	3	1	5	0	1	0	0	1	0	1	11	30	0	3	0	0	4	0	0	6	0	1	2	32	0	8	5	0	4	4	2	5	12	0	6
maker-scf300000870595.1-snap-gene-2.119-mRNA-1	1331	1826	758	4208	1176	297	370	470	353	756	877	2114	660	1837	440	2358	3652	1876	3607	3843	1569	1640	2310	2447	3879	5648	565	940	1021	816	3171	540	1078	3024	1558	1657	690	7787	1092	4646	2604	729	1798	5450	3524	1690	5725	839	3330
maker-scf300000870595.1-snap-gene-2.121-mRNA-1	113	174	10	247	118	8	19	13	4	31	62	37	38	213	19	92	124	6	114	116	21	50	62	29	326	801	6	59	48	8	183	20	13	222	124	35	57	1167	24	263	193	11	107	242	49	128	403	21	313
maker-scf300000870595.1-snap-gene-2.122-mRNA-1	4	0	3	1	2	1	0	0	0	0	1	1	1	0	2	0	0	1	0	0	1	3	5	1	13	39	0	0	0	1	9	0	1	5	3	2	0	45	4	7	7	0	4	6	1	1	6	1	17
maker-scf300000870595.1-snap-gene-2.124-mRNA-1	27	43	2	59	15	3	8	3	2	7	29	6	2	79	0	14	46	5	26	6	0	6	18	224	49	116	0	6	2	2	16	4	7	40	69	4	13	96	2	121	48	2	24	116	9	29	196	10	56
maker-scf300000870595.1-snap-gene-2.125-mRNA-1	11	20	0	8	6	2	1	2	0	0	4	0	6	23	1	0	7	0	4	3	0	2	7	4	35	62	0	0	3	3	12	1	1	28	19	2	2	118	4	39	9	1	31	60	3	9	110	0	43
maker-scf300000870595.1-snap-gene-2.129-mRNA-1	44	61	13	196	73	32	15	5	4	30	25	20	8	97	17	52	104	125	75	83	60	43	65	66	196	322	6	32	38	20	147	17	39	77	71	51	25	392	48	138	83	13	87	158	32	62	325	32	115
maker-scf300000870595.1-snap-gene-2.130-mRNA-1	29	27	15	78	17	0	8	4	6	18	19	33	6	34	8	3	61	1	10	23	16	11	16	18	52	78	2	10	11	0	31	6	2	20	18	15	6	153	17	76	16	21	43	84	38	32	130	27	62
maker-scf300000870595.1-snap-gene-2.132-mRNA-1	28	87	12	89	30	10	8	7	10	24	24	53	16	66	8	60	87	17	161	62	11	36	58	51	142	186	4	24	15	6	82	8	6	92	63	25	26	291	26	122	97	17	64	109	141	57	247	68	178
maker-scf300000870595.1-snap-gene-2.133-mRNA-1	69	103	17	220	49	6	21	44	2	31	57	59	25	87	21	43	119	16	101	107	25	67	38	26	177	244	17	36	31	9	97	13	27	129	97	44	43	356	43	287	231	23	152	381	77	153	663	67	220
maker-scf300000870595.1-snap-gene-2.135-mRNA-1	102	94	5	200	58	8	9	6	2	35	60	81	6	79	20	36	69	27	127	125	40	43	100	136	135	254	7	30	29	14	119	14	21	77	87	55	25	335	34	138	87	22	54	255	125	96	365	38	116
maker-scf300000870595.1-snap-gene-2.136-mRNA-1	8	24	0	7	7	0	0	1	0	2	2	4	2	40	8	2	3	0	3	2	0	4	3	1	59	117	0	3	10	2	21	6	0	24	14	2	0	162	0	36	22	0	12	59	4	15	49	2	52
maker-scf300000870595.1-snap-gene-2.139-mRNA-1	139	169	7	232	87	8	0	26	4	19	31	25	43	138	12	41	36	13	20	25	13	69	30	22	152	224	5	33	17	10	58	4	2	119	73	20	0	275	5	45	19	3	41	244	41	87	462	18	145
maker-scf300000870595.1-snap-gene-2.140-mRNA-1	67	91	3	111	51	0	15	6	2	8	30	11	7	49	4	152	196	44	151	107	23	57	90	157	214	133	2	12	14	0	40	13	3	42	58	38	18	102	0	788	313	54	248	532	120	165	1089	16	158
maker-scf300000870595.1-snap-gene-2.141-mRNA-1	6	1	0	1	0	0	0	0	0	0	0	2	0	6	2	0	1	1	0	2	0	0	8	0	9	39	0	0	2	0	1	0	0	5	2	0	4	50	0	2	8	0	1	8	1	2	34	0	19
maker-scf300000870595.1-snap-gene-2.143-mRNA-1	0	0	0	4	2	0	0	0	0	0	2	0	2	3	0	2	0	0	0	2	0	0	1	1	5	19	0	0	0	0	0	0	0	6	2	0	0	34	0	17	4	0	3	0	21	2	47	0	6
maker-scf300000870595.1-snap-gene-2.145-mRNA-1	12	28	2	9	3	0	0	1	0	5	6	0	13	20	8	2	9	1	0	2	0	0	2	1	76	65	0	3	4	2	16	2	0	26	37	2	8	109	10	24	4	3	5	19	4	15	102	2	42
maker-scf300000870595.1-snap-gene-2.147-mRNA-1	422	457	122	843	327	44	42	64	22	118	145	170	98	425	78	205	452	114	337	350	18	179	267	144	642	873	48	102	111	71	403	52	41	426	288	171	71	1126	110	731	378	87	268	662	200	247	827	77	578
maker-scf300000870595.1-snap-gene-2.148-mRNA-1	67	94	19	50	14	0	14	4	3	12	36	10	30	131	16	4	46	2	12	27	2	4	18	8	160	265	0	11	4	1	71	6	0	92	42	22	4	378	10	53	43	8	52	78	31	35	304	0	99
maker-scf300000870595.1-snap-gene-2.149-mRNA-1	10	12	2	2	5	0	0	2	0	0	0	1	3	10	0	0	6	0	0	4	1	0	0	0	7	16	0	1	0	0	2	0	0	9	2	0	0	14	0	2	2	0	0	18	0	2	15	0	9
maker-scf300000870595.1-snap-gene-2.150-mRNA-1	13	8	0	13	4	0	0	8	0	0	0	0	4	7	0	0	2	0	6	0	0	0	1	3	12	29	0	2	2	1	4	0	0	5	14	4	0	50	4	10	0	0	5	18	3	4	17	4	24
maker-scf300000870595.1-snap-gene-2.151-mRNA-1	7	11	0	7	0	5	0	0	0	1	2	0	0	3	0	7	2	0	2	5	0	12	4	1	13	26	0	3	0	0	7	0	0	3	2	0	0	2	2	7	0	0	4	4	0	3	2	0	12
maker-scf300000870599.0-augustus-gene-1.126-mRNA-1	6	19	0	58	10	1	0	2	0	7	5	0	5	21	1	3	4	2	8	9	4	3	2	6	39	90	1	10	5	3	22	2	2	23	21	2	10	89	7	25	6	0	19	19	5	13	83	1	48
maker-scf300000870599.0-snap-gene-0.76-mRNA-1	1	3	0	0	0	0	1	0	0	0	0	0	0	0	0	3	3	0	0	1	0	1	0	0	3	4	0	0	0	0	0	0	0	0	0	0	0	0	0	0	0	0	0	0	0	0	0	0	0
maker-scf300000870599.0-snap-gene-0.77-mRNA-1	105	136	23	215	91	18	17	10	7	23	35	48	21	98	22	33	90	28	67	46	2	43	40	72	168	361	0	19	25	10	67	8	11	102	54	50	15	345	15	110	48	20	81	92	79	62	330	11	123
maker-scf300000870599.0-snap-gene-0.78-mRNA-1	3440	2708	202	5357	2693	312	441	684	114	904	1426	870	488	2991	289	784	2197	316	1198	877	292	534	836	640	2869	5594	80	173	198	46	465	54	8	1888	1698	407	156	2289	95	1421	677	94	863	2020	378	914	3401	125	3706
maker-scf300000870599.0-snap-gene-0.79-mRNA-1	60	43	3	60	17	1	0	10	0	1	11	26	6	45	4	5	30	0	5	34	8	2	16	27	61	92	0	14	0	2	20	4	7	21	27	3	4	133	5	45	25	0	18	51	25	42	97	8	54
maker-scf300000870599.0-snap-gene-0.82-mRNA-1	104	137	25	287	60	5	19	29	9	35	44	48	62	152	22	49	133	14	104	63	2	47	90	41	318	396	14	32	36	16	116	18	14	177	162	70	49	581	45	290	184	25	133	464	162	206	643	61	306
maker-scf300000870599.0-snap-gene-0.84-mRNA-1	35	74	0	41	8	2	4	6	2	8	16	2	22	223	6	0	13	0	4	3	0	8	13	1	131	273	4	2	2	0	22	0	2	73	112	16	3	132	4	9	5	2	16	35	15	14	150	1	36
maker-scf300000870599.0-snap-gene-0.85-mRNA-1	4	8	0	5	11	1	3	3	0	2	0	2	0	15	2	0	6	2	0	4	2	0	4	2	24	36	0	6	6	0	38	3	2	18	8	2	1	158	2	45	12	8	16	38	2	9	33	0	31
maker-scf300000870599.0-snap-gene-0.89-mRNA-1	71	109	14	166	72	3	12	6	8	28	39	42	18	109	16	105	123	53	156	148	4	106	145	70	231	220	14	25	34	6	94	16	20	128	71	62	18	257	10	317	100	47	134	259	81	121	364	31	191
maker-scf300000870599.0-snap-gene-1.134-mRNA-1	10	24	12	46	24	2	4	12	2	4	5	5	10	42	6	18	36	3	19	25	0	10	29	23	36	101	4	6	7	0	57	9	9	56	31	14	6	136	20	108	42	2	50	119	21	48	105	3	77
maker-scf300000870599.0-snap-gene-1.135-mRNA-1	37	30	4	43	15	0	4	2	0	4	8	0	14	47	0	24	27	10	2	4	0	10	0	0	24	89	0	0	4	1	20	2	2	40	43	7	4	122	2	70	12	8	13	100	11	28	305	11	57
maker-scf300000870599.0-snap-gene-1.136-mRNA-1	47	176	2	129	64	3	8	3	2	25	24	5	18	276	15	31	59	6	29	47	7	25	25	18	344	712	2	30	16	2	185	16	4	120	153	11	24	1037	26	177	70	16	65	140	59	36	454	32	280
maker-scf300000870599.0-snap-gene-1.139-mRNA-1	80	119	2	98	62	10	7	5	0	20	32	18	10	89	14	34	61	6	22	27	4	23	22	4	146	466	4	25	19	4	108	6	0	99	131	14	12	798	10	141	79	6	53	151	14	74	410	2	101
maker-scf300000870599.0-snap-gene-1.141-mRNA-1	44	35	2	14	2	0	1	1	0	4	2	2	7	37	15	8	23	0	20	19	1	47	10	12	125	189	1	18	17	4	63	13	6	66	153	6	17	280	30	109	85	4	108	353	130	183	719	25	241
maker-scf300000870599.0-snap-gene-1.142-mRNA-1	27	14	0	12	8	0	4	6	0	4	10	0	1	60	0	9	34	2	10	15	0	15	20	103	7	22	0	0	0	0	3	0	0	4	11	1	0	4	0	8	4	0	5	4	46	2	0	0	11
maker-scf300000870599.0-snap-gene-1.143-mRNA-1	4	25	9	68	21	0	0	0	0	7	18	7	9	48	0	7	7	10	11	12	0	3	3	2	44	70	2	3	0	2	36	0	1	24	16	2	5	80	3	48	14	0	23	57	8	17	122	6	64
maker-scf300000870599.0-snap-gene-1.144-mRNA-1	76	56	6	92	50	14	23	21	2	40	24	51	7	78	8	21	62	2	85	26	46	23	29	67	91	175	0	11	15	3	47	0	11	50	40	20	9	215	21	137	70	2	61	173	64	42	213	24	65
maker-scf300000870599.0-snap-gene-1.145-mRNA-1	122	219	59	432	132	16	53	114	38	2	0	1	21	127	18	114	179	37	456	155	63	4	0	0	361	719	24	42	64	57	359	60	42	51	41	11	58	1088	44	1059	37	71	155	174	205	61	167	10	565
maker-scf300000870599.0-snap-gene-1.147-mRNA-1	12	10	1	6	0	0	0	0	0	2	7	0	0	14	0	0	0	1	4	5	0	0	5	1	18	61	0	6	5	0	14	1	0	21	26	6	3	79	6	6	13	2	9	38	15	9	57	9	58
maker-scf300000870599.0-snap-gene-1.148-mRNA-1	26	40	4	51	24	2	2	6	2	5	9	6	6	34	18	10	25	0	19	9	2	14	15	11	81	103	3	9	15	2	26	5	1	25	22	21	3	160	9	36	26	10	22	63	18	20	91	6	77
maker-scf300000870599.0-snap-gene-1.149-mRNA-1	51	125	6	32	12	0	2	0	0	0	16	4	13	62	11	16	11	2	8	16	1	15	7	3	39	23	6	2	0	2	16	2	1	44	31	4	2	85	2	128	31	2	35	137	18	44	175	4	105
maker-scf300000870599.0-snap-gene-1.150-mRNA-1	134	98	34	174	60	26	19	19	11	43	57	90	61	191	74	90	107	47	122	78	41	85	79	33	163	150	10	26	29	16	88	7	14	159	48	71	42	164	36	171	105	27	102	191	202	142	222	103	173
maker-scf300000870599.0-snap-gene-1.151-mRNA-1	769	827	70	778	282	61	102	80	7	164	282	212	218	1535	163	327	411	155	507	262	90	257	373	311	1419	2421	34	201	119	13	691	43	27	1095	639	133	189	2627	93	1047	503	47	532	1013	371	556	2479	267	1443
maker-scf300000870599.0-snap-gene-1.153-mRNA-1	65	29	10	26	21	0	0	0	0	7	13	10	6	49	12	19	29	4	18	10	0	14	21	2	189	262	0	25	6	0	38	4	6	58	139	13	25	277	23	83	52	1	73	236	67	132	705	48	225
maker-scf300000870599.0-snap-gene-1.156-mRNA-1	65	69	11	101	23	11	6	7	0	15	14	13	15	49	4	19	68	0	14	20	16	31	32	50	89	133	10	9	18	2	55	2	1	52	40	17	0	132	6	67	39	0	27	125	86	20	132	28	107
maker-scf300000870599.0-snap-gene-1.157-mRNA-1	4	68	6	53	25	15	4	8	4	9	12	14	0	40	2	13	28	6	43	21	4	18	11	14	73	92	2	11	2	0	20	10	4	36	11	10	4	95	3	38	14	0	13	63	14	28	100	8	68
maker-scf300000870599.0-snap-gene-1.158-mRNA-1	9	18	6	56	17	2	2	2	0	8	12	3	1	14	4	5	41	0	3	24	0	21	17	15	32	92	0	2	6	0	10	5	0	16	40	0	8	93	14	35	22	5	13	39	1	9	81	2	20
maker-scf300000870599.0-snap-gene-1.159-mRNA-1	42	162	24	363	130	12	8	27	14	32	61	48	43	86	28	73	264	30	142	110	32	110	114	90	162	213	6	23	21	10	71	16	0	88	60	15	31	310	12	224	128	17	107	297	78	144	502	62	173
maker-scf300000870599.0-snap-gene-1.160-mRNA-1	455	976	81	805	340	28	55	54	3	44	112	61	114	527	177	100	233	39	269	71	7	107	38	52	784	1780	11	32	39	5	135	15	2	732	412	240	106	1562	35	422	128	14	208	568	204	563	1633	162	1125
maker-scf300000870599.0-snap-gene-1.161-mRNA-1	11	12	2	7	2	2	0	0	0	0	3	2	0	10	10	0	8	48	6	6	0	3	1	2	23	22	0	1	4	0	6	0	0	6	5	3	0	27	2	13	1	0	8	15	1	4	72	1	18
maker-scf300000870599.0-snap-gene-1.162-mRNA-1	4	8	2	14	8	0	0	0	0	1	2	0	2	15	2	0	9	6	2	0	1	6	0	27	16	12	0	0	0	0	2	0	0	3	2	2	0	28	6	6	2	2	2	19	17	2	13	2	16
maker-scf300000870599.0-snap-gene-1.164-mRNA-1	123	78	9	100	38	2	8	12	4	16	22	19	10	108	11	10	30	6	47	19	1	4	13	19	40	146	0	12	11	0	18	3	0	65	50	9	6	68	0	35	16	0	32	53	25	20	112	6	45
maker-scf300000870599.0-snap-gene-1.165-mRNA-1	15	6	0	6	2	0	0	0	0	0	2	0	0	19	10	8	4	0	3	4	0	2	4	2	22	50	0	0	5	0	8	2	0	8	13	4	5	54	0	17	8	1	6	12	6	6	69	2	16
maker-scf300000870599.0-snap-gene-1.166-mRNA-1	11	2	2	1	2	0	0	0	0	0	0	0	1	1	0	0	0	0	0	0	0	2	4	2	23	20	0	1	0	0	7	0	0	2	3	2	0	9	0	5	5	0	2	9	4	1	20	0	16
maker-scf300000870599.0-snap-gene-1.167-mRNA-1	6	9	0	4	0	0	1	2	0	1	0	3	0	4	0	5	11	3	5	1	2	1	3	1	9	11	0	1	3	0	3	0	0	1	1	1	0	20	0	8	3	2	3	14	2	7	16	1	17
maker-scf300000870599.0-snap-gene-1.169-mRNA-1	20	24	0	50	13	0	0	0	0	0	1	0	2	32	2	2	5	0	14	2	0	3	2	1	47	51	0	7	2	0	32	5	2	23	18	6	1	138	8	36	10	5	8	41	10	24	70	4	56
maker-scf300000870599.0-snap-gene-1.170-mRNA-1	100	120	27	234	54	47	15	28	6	26	38	76	22	146	13	65	116	72	48	131	12	37	84	59	271	351	2	30	43	12	97	16	12	123	133	12	26	368	24	221	159	26	135	252	60	110	483	31	264
maker-scf300000870599.0-snap-gene-1.171-mRNA-1	7	8	0	6	4	0	0	0	0	0	3	2	0	6	0	0	2	38	1	0	2	0	0	2	17	45	0	8	4	6	9	0	0	9	1	0	0	49	0	5	4	1	9	6	2	3	9	0	8
maker-scf300000870599.0-snap-gene-1.172-mRNA-1	491	629	212	1393	396	134	128	128	60	206	277	451	100	501	155	336	585	170	507	634	282	371	332	395	1004	1341	82	187	170	119	561	102	143	525	313	546	177	1509	223	824	635	94	450	1065	549	469	1581	409	857
maker-scf300000870599.0-snap-gene-1.175-mRNA-1	17	29	0	15	4	0	0	0	1	4	2	1	0	12	2	0	2	21	4	8	0	2	2	2	40	44	0	0	2	0	6	2	2	12	7	0	14	123	8	13	9	1	5	13	3	4	123	4	78
maker-scf300000870599.0-snap-gene-1.176-mRNA-1	25	44	11	50	19	0	7	3	0	11	10	11	0	45	0	6	15	0	21	8	0	5	6	9	36	112	0	8	4	0	25	0	5	21	21	4	3	144	2	67	17	5	18	60	9	10	93	8	33
maker-scf300000870599.0-snap-gene-1.178-mRNA-1	22	46	1	93	43	0	1	2	2	8	15	17	9	44	6	11	45	13	28	25	12	14	27	46	35	118	0	7	10	4	16	6	0	24	20	2	4	108	0	76	42	0	39	85	26	43	230	3	57
maker-scf300000870599.0-snap-gene-1.180-mRNA-1	10	28	1	27	8	0	5	3	0	3	8	2	1	18	0	0	9	2	2	3	0	0	6	2	26	58	0	5	5	1	15	4	2	12	18	1	2	78	0	32	16	2	16	23	0	13	40	3	33
maker-scf300000870599.0-snap-gene-1.183-mRNA-1	469	706	85	1410	469	118	54	93	41	149	189	328	123	498	145	290	586	242	630	441	95	231	385	773	1293	1611	46	185	115	49	553	66	53	668	571	145	232	2023	203	1381	582	119	513	1318	656	801	2379	216	1779
maker-scf300000870599.0-snap-gene-1.185-mRNA-1	124	224	41	492	153	100	47	54	28	94	108	301	51	300	76	78	240	164	264	181	116	60	128	193	331	376	22	61	65	30	142	14	37	214	143	131	57	483	78	444	291	38	192	781	194	210	897	66	326
maker-scf300000870599.0-snap-gene-1.187-mRNA-1	337	291	40	407	183	34	41	34	12	58	118	71	90	771	95	120	116	21	150	161	9	48	92	66	1244	1903	37	182	181	74	813	91	92	774	301	141	153	2386	92	1102	579	37	473	934	355	311	555	74	925
maker-scf300000870599.0-snap-gene-1.188-mRNA-1	9	12	0	2	0	0	0	2	0	0	0	0	0	7	2	3	3	1	1	0	0	1	0	0	11	23	0	0	0	0	10	0	2	12	1	0	4	47	0	7	5	0	2	23	0	1	30	0	6
maker-scf300000870599.0-snap-gene-1.189-mRNA-1	1	0	1	0	3	0	0	0	0	1	2	0	0	7	0	3	0	1	0	1	0	1	0	0	5	16	0	0	1	0	1	0	0	3	1	0	1	24	0	6	0	0	1	6	0	3	9	2	5
maker-scf300000870599.0-snap-gene-1.191-mRNA-1	4	1	0	2	2	0	0	0	0	1	1	1	0	1	0	2	0	2	0	5	0	5	5	2	4	6	0	0	0	0	0	0	0	0	0	0	0	3	0	2	0	0	0	5	0	4	6	1	2
maker-scf300000870599.0-snap-gene-1.192-mRNA-1	318	528	69	1861	465	164	101	135	10	198	264	201	88	405	93	514	1131	309	899	803	363	324	525	214	636	873	23	63	87	22	276	46	65	301	208	132	76	896	109	964	666	68	514	1146	268	349	957	33	533
maker-scf300000870601.0-augustus-gene-10.45-mRNA-1	15	19	3	46	42	24	9	4	2	6	21	13	3	32	2	17	18	3	11	16	14	34	23	2	15	29	0	0	2	1	12	2	5	9	1	11	2	59	1	30	10	1	29	38	16	12	58	5	21
maker-scf300000870601.0-augustus-gene-12.10-mRNA-1	19	11	0	6	7	0	0	0	2	0	6	2	0	12	0	6	3	0	2	0	0	1	0	1	38	122	2	14	2	0	17	6	0	31	44	0	0	96	0	24	16	0	12	9	2	3	142	6	47
maker-scf300000870601.0-augustus-gene-13.120-mRNA-1	13	2	1	13	2	1	2	0	0	2	5	6	2	10	4	4	0	2	2	4	3	3	2	7	20	20	0	0	1	1	12	7	0	7	2	11	0	17	2	1	6	0	1	4	3	8	37	6	10
maker-scf300000870601.0-augustus-gene-15.36-mRNA-1	0	2	0	5	0	0	0	0	0	2	0	0	0	0	1	0	0	0	0	2	0	1	0	0	2	5	0	0	0	0	2	0	0	1	0	0	0	5	0	0	0	0	0	0	1	1	0	0	1
maker-scf300000870601.0-augustus-gene-15.42-mRNA-1	0	0	0	0	0	0	0	0	0	0	0	1	0	1	0	0	0	0	0	0	0	0	0	0	0	3	0	0	0	0	0	0	0	0	0	2	0	0	0	0	0	0	0	0	0	0	3	0	1
maker-scf300000870601.0-augustus-gene-18.135-mRNA-1	9	7	0	12	4	0	0	1	0	3	1	5	1	0	1	4	1	2	0	1	1	0	3	3	10	32	0	3	2	1	7	0	0	4	6	8	1	47	0	11	0	0	7	15	3	1	24	0	20
maker-scf300000870601.0-augustus-gene-19.161-mRNA-1	0	2	1	0	0	0	0	2	0	0	0	0	0	0	0	0	0	0	0	11	0	0	0	1	0	4	0	0	0	0	0	2	1	5	0	0	1	0	0	1	0	0	0	0	0	0	1	0	0
maker-scf300000870601.0-augustus-gene-5.38-mRNA-1	12	14	0	10	1	0	0	0	0	0	2	1	0	2	0	4	3	2	1	0	0	0	0	6	10	14	0	0	0	0	5	0	0	10	5	4	6	26	0	31	10	4	14	56	10	10	66	0	29
maker-scf300000870601.0-augustus-gene-6.83-mRNA-1	21	52	2	0	0	0	0	0	0	0	1	2	7	26	6	0	0	2	1	5	0	2	4	0	76	158	2	2	3	1	2	0	0	17	29	0	5	165	13	10	10	10	20	46	12	32	138	7	107
maker-scf300000870601.0-augustus-gene-6.85-mRNA-1	0	0	1	0	0	0	0	0	0	0	0	0	0	0	0	0	0	0	0	0	0	0	0	0	0	0	0	1	0	1	0	0	0	0	0	0	0	0	0	0	0	0	0	0	0	0	0	0	0
maker-scf300000870601.0-augustus-gene-8.14-mRNA-1	0	0	0	1	0	0	0	0	0	0	0	0	0	1	0	0	0	0	0	0	0	0	0	0	0	0	0	0	0	0	0	0	0	0	0	0	0	0	0	0	0	0	0	0	0	0	0	0	1
maker-scf300000870601.0-snap-gene-0.11-mRNA-1	115	133	15	164	52	14	8	10	2	22	40	6	28	153	20	33	73	22	63	51	9	48	40	56	285	453	8	29	27	4	134	20	2	111	55	39	31	586	14	222	105	10	54	151	89	41	240	17	247
maker-scf300000870601.0-snap-gene-0.8-mRNA-1	4	23	1	18	9	0	2	2	4	4	2	0	4	9	0	3	6	2	7	3	0	6	8	0	13	37	2	2	0	0	8	2	0	20	6	2	0	48	0	17	8	4	8	16	4	12	57	0	12
maker-scf300000870601.0-snap-gene-1.46-mRNA-1	60	107	7	111	31	0	16	28	1	12	18	15	15	76	12	19	71	29	68	27	6	40	58	5	94	132	1	16	13	1	35	4	0	76	60	14	10	177	2	89	67	7	127	224	55	164	495	15	146
maker-scf300000870601.0-snap-gene-1.48-mRNA-1	21	30	1	20	14	2	2	5	0	1	9	1	2	17	0	7	13	0	6	16	0	4	7	6	53	155	0	9	3	0	15	2	0	26	38	4	4	133	2	39	31	6	14	35	8	18	123	0	60
maker-scf300000870601.0-snap-gene-1.50-mRNA-1	26	44	8	34	13	4	4	0	8	4	16	22	8	49	10	14	42	3	18	12	10	5	31	6	53	89	0	9	4	0	26	4	0	59	27	13	10	166	12	57	26	5	22	82	27	25	225	18	47
maker-scf300000870601.0-snap-gene-1.53-mRNA-1	10	8	3	20	6	0	2	2	0	2	6	2	4	3	0	4	4	2	0	4	2	2	7	5	2	26	0	0	2	0	2	0	1	5	3	4	0	9	3	10	2	1	3	6	2	7	14	0	17
maker-scf300000870601.0-snap-gene-1.55-mRNA-1	29	60	6	147	37	2	2	6	0	10	21	10	2	49	5	15	25	20	18	24	2	14	8	14	34	56	0	5	8	0	29	0	0	27	6	13	3	80	3	20	16	2	20	33	4	3	55	0	22
maker-scf300000870601.0-snap-gene-1.56-mRNA-1	5	38	0	90	20	0	2	4	1	10	12	18	3	19	6	25	16	7	102	33	5	13	3	10	42	109	0	2	11	6	25	4	4	28	16	20	4	122	4	59	28	8	32	63	30	24	92	19	103
maker-scf300000870601.0-snap-gene-1.59-mRNA-1	2	3	0	4	1	0	0	1	0	0	1	1	1	2	0	0	5	0	0	2	1	1	2	2	2	23	0	0	0	0	7	1	0	0	2	0	0	20	0	8	6	0	2	5	1	0	8	0	10
maker-scf300000870601.0-snap-gene-1.60-mRNA-1	9	31	5	76	18	0	6	2	0	8	5	8	2	15	0	9	31	0	10	22	2	6	15	7	42	107	0	4	1	0	23	5	1	28	6	0	3	93	3	56	18	6	20	52	14	13	133	0	58
maker-scf300000870601.0-snap-gene-1.67-mRNA-1	1	0	0	0	0	0	0	0	0	0	0	0	0	0	0	0	0	1	0	0	0	1	0	0	1	1	0	0	0	0	0	0	0	0	0	0	0	0	0	0	0	0	0	0	1	0	3	0	0
maker-scf300000870601.0-snap-gene-1.68-mRNA-1	28	10	4	35	3	0	3	2	1	2	5	16	4	15	1	2	11	1	10	4	0	9	4	5	14	34	0	4	1	0	2	1	1	12	13	8	0	35	0	26	0	1	2	20	4	5	60	10	30
maker-scf300000870601.0-snap-gene-1.69-mRNA-1	7	19	3	34	4	0	2	2	0	2	0	1	0	15	0	6	4	0	3	4	0	0	7	1	18	28	2	2	2	0	19	0	0	16	19	0	4	103	0	22	2	4	2	11	3	5	50	0	28
maker-scf300000870601.0-snap-gene-1.71-mRNA-1	2	6	1	0	2	0	0	0	0	4	0	0	2	3	0	1	2	0	0	1	0	2	0	0	5	30	0	0	2	0	6	0	0	8	5	0	0	45	0	4	4	0	2	12	0	2	42	2	6
maker-scf300000870601.0-snap-gene-1.72-mRNA-1	16	15	0	14	2	1	0	2	0	6	9	9	2	1	2	0	11	1	2	4	0	2	5	4	22	60	0	2	1	0	9	3	0	3	6	3	0	20	0	12	6	1	10	17	0	5	34	0	21
maker-scf300000870601.0-snap-gene-1.74-mRNA-1	232	398	26	630	184	14	39	96	7	97	89	75	72	262	47	115	247	7	246	300	40	107	121	62	347	499	10	40	57	5	130	21	8	236	126	72	24	494	41	494	288	16	136	444	79	221	515	26	318
maker-scf300000870601.0-snap-gene-10.101-mRNA-1	0	0	1	1	0	0	0	2	0	0	0	0	0	0	0	1	0	0	0	1	0	0	0	0	1	0	0	0	0	0	0	0	0	1	1	1	0	1	0	1	0	0	1	0	0	0	3	0	0
maker-scf300000870601.0-snap-gene-10.102-mRNA-1	75	122	8	66	20	0	1	2	4	6	20	8	15	47	9	89	341	19	215	197	17	109	166	123	168	140	2	6	9	2	39	3	0	28	40	16	1	125	12	110	46	8	41	96	40	17	144	2	134
maker-scf300000870601.0-snap-gene-10.103-mRNA-1	25	19	6	27	12	2	0	2	2	7	10	6	5	26	3	13	26	4	18	24	1	16	8	9	69	57	0	5	12	4	44	4	0	22	23	12	10	100	4	54	45	3	23	55	8	14	88	0	40
maker-scf300000870601.0-snap-gene-10.104-mRNA-1	56	69	3	36	23	4	5	0	0	10	19	8	6	47	14	8	19	4	14	23	1	16	5	11	77	151	6	2	8	0	62	2	1	67	29	31	4	183	5	60	48	4	49	94	2	39	120	6	101
maker-scf300000870601.0-snap-gene-10.105-mRNA-1	1	7	0	3	3	1	1	0	0	0	0	0	0	3	0	0	1	1	0	0	0	1	1	0	7	14	1	0	1	0	0	0	0	0	7	0	0	13	1	3	3	0	1	3	0	2	2	0	0
maker-scf300000870601.0-snap-gene-10.107-mRNA-1	1111	1640	212	1548	727	61	144	127	50	280	500	390	215	984	248	246	967	184	555	533	150	289	309	324	1721	2697	51	215	208	80	576	103	43	1570	1254	393	185	3452	232	1805	996	124	994	2463	651	1633	5606	305	1709
maker-scf300000870601.0-snap-gene-10.108-mRNA-1	27	76	2	58	29	0	4	0	0	10	16	12	8	84	6	21	35	5	22	17	2	9	14	3	125	238	0	12	14	4	42	7	4	99	98	23	12	292	7	78	48	12	49	102	64	62	299	27	126
maker-scf300000870601.0-snap-gene-10.110-mRNA-1	42	100	2	10	3	0	0	4	0	2	0	0	7	51	3	1	0	0	1	0	0	0	1	7	104	140	6	0	3	1	10	0	0	51	29	9	7	131	8	14	8	2	22	17	12	22	86	6	101
maker-scf300000870601.0-snap-gene-10.113-mRNA-1	820	923	212	2327	865	174	89	153	40	234	269	448	164	562	160	433	869	398	718	803	254	376	389	709	769	1270	51	163	155	97	458	89	133	542	339	298	191	1528	206	1380	808	196	520	1397	801	462	1508	207	1010
maker-scf300000870601.0-snap-gene-10.114-mRNA-1	263	701	47	955	616	9	41	70	11	58	166	95	91	482	39	749	1073	29	892	636	89	387	490	352	763	1515	15	87	97	11	418	53	15	390	332	48	104	1755	12	764	526	30	331	616	223	286	997	37	726
maker-scf300000870601.0-snap-gene-10.115-mRNA-1	109	118	14	113	35	8	20	5	4	10	36	15	12	117	21	17	11	4	26	33	2	2	29	18	169	418	5	27	7	1	99	13	3	121	94	14	11	526	4	110	58	11	63	153	12	66	351	18	215
maker-scf300000870601.0-snap-gene-10.116-mRNA-1	225	358	26	344	137	14	36	48	9	83	84	77	44	358	53	29	124	35	90	129	9	35	90	91	79	104	1	16	4	4	39	6	2	115	103	38	0	14	0	50	27	0	54	112	23	9	31	4	69
maker-scf300000870601.0-snap-gene-10.118-mRNA-1	83	112	3	24	18	1	0	3	0	2	6	0	6	94	8	4	6	4	8	9	0	2	7	2	262	559	8	24	19	1	92	6	1	71	93	1	29	624	2	59	5	2	48	64	35	11	281	26	231
maker-scf300000870601.0-snap-gene-10.120-mRNA-1	655	654	174	1669	476	153	126	172	72	130	180	361	143	551	254	529	435	422	595	509	169	202	289	586	847	1083	71	156	138	127	508	81	139	465	319	354	149	1997	264	1602	652	197	556	1298	940	457	1494	289	933
maker-scf300000870601.0-snap-gene-10.121-mRNA-1	331	378	108	1044	310	91	43	97	32	72	119	105	66	465	127	237	399	218	346	445	102	193	134	262	702	996	72	151	193	163	606	64	139	483	308	192	150	1921	249	896	557	92	398	1141	692	440	1241	138	682
maker-scf300000870601.0-snap-gene-11.1-mRNA-1	59	67	4	56	29	4	2	7	2	17	11	2	1	48	4	12	18	2	5	24	2	12	15	2	55	142	0	4	15	0	24	7	3	46	42	23	4	152	0	73	41	4	25	47	24	7	150	19	78
maker-scf300000870601.0-snap-gene-11.10-mRNA-1	266	823	238	1817	616	128	158	146	96	284	490	374	163	638	171	387	612	385	523	776	118	221	342	182	998	1486	102	123	182	185	614	96	94	661	475	229	154	2175	293	1485	941	151	824	1503	664	650	2209	266	1269
maker-scf300000870601.0-snap-gene-11.11-mRNA-1	9	14	2	6	7	5	5	0	0	0	0	2	2	17	3	2	2	0	0	2	2	0	0	1	31	54	0	0	2	0	14	0	0	15	7	0	6	145	2	6	10	0	7	26	1	5	53	4	15
maker-scf300000870601.0-snap-gene-11.12-mRNA-1	4	0	0	2	0	0	0	0	0	0	0	1	0	0	0	0	4	0	1	2	0	0	0	0	6	5	0	0	0	0	2	1	0	0	0	0	0	13	0	1	0	0	2	0	0	0	10	0	2
maker-scf300000870601.0-snap-gene-11.14-mRNA-1	77	84	20	229	68	10	10	16	4	12	18	12	13	110	36	13	60	14	62	100	10	40	46	31	182	469	11	34	25	20	163	30	12	140	93	53	36	614	80	259	196	23	125	241	121	89	417	51	239
maker-scf300000870601.0-snap-gene-11.15-mRNA-1	1	0	0	5	1	0	0	1	0	0	0	0	0	1	0	0	0	0	0	2	0	1	1	0	2	6	0	0	0	0	3	0	0	1	0	0	0	6	0	1	0	0	2	6	1	1	5	0	1
maker-scf300000870601.0-snap-gene-11.16-mRNA-1	4	6	0	9	1	0	1	0	0	0	0	0	0	4	0	0	3	0	0	0	0	0	4	2	4	4	0	1	0	0	2	0	0	3	1	0	2	33	0	6	7	0	0	4	0	8	12	1	6
maker-scf300000870601.0-snap-gene-11.18-mRNA-1	595	892	144	1444	458	64	70	120	19	114	236	192	66	497	84	237	481	96	338	467	54	206	256	124	939	1462	47	135	121	38	408	67	62	532	391	241	126	1798	132	768	471	58	315	876	295	373	1454	108	898
maker-scf300000870601.0-snap-gene-11.2-mRNA-1	157	163	1	129	84	4	4	4	0	4	27	16	7	82	6	162	146	25	109	121	17	49	94	36	122	270	0	6	4	0	31	0	0	38	47	1	8	269	2	52	24	4	26	23	11	18	214	2	91
maker-scf300000870601.0-snap-gene-11.20-mRNA-1	16	26	11	41	16	4	6	9	0	7	13	23	15	80	7	13	18	20	15	18	0	8	31	11	142	249	3	32	22	4	114	10	2	89	54	15	42	300	25	132	52	5	62	122	57	27	61	14	136
maker-scf300000870601.0-snap-gene-11.21-mRNA-1	42	39	6	64	33	1	4	7	3	8	15	23	11	28	15	32	58	3	23	14	5	12	19	20	75	157	8	9	9	14	21	5	7	56	40	25	13	131	17	117	54	11	46	171	38	31	425	20	69
maker-scf300000870601.0-snap-gene-11.22-mRNA-1	9	10	0	5	3	0	1	0	0	3	8	0	5	39	5	2	0	2	4	0	0	4	0	0	61	62	2	4	3	1	21	3	4	28	13	15	6	53	7	52	24	7	38	64	39	22	120	6	67
maker-scf300000870601.0-snap-gene-11.24-mRNA-1	4	46	2	31	15	0	1	2	2	5	15	2	4	7	1	3	0	4	2	1	2	2	3	9	18	53	0	2	2	2	5	2	0	20	28	0	1	83	0	7	3	2	10	16	2	5	73	0	16
maker-scf300000870601.0-snap-gene-11.26-mRNA-1	6	22	0	15	14	0	0	3	0	5	1	10	1	9	0	0	5	0	0	12	1	3	4	0	36	78	0	2	0	0	9	3	0	19	13	3	3	184	2	11	13	4	13	38	10	6	85	0	39
maker-scf300000870601.0-snap-gene-11.27-mRNA-1	37	25	4	79	25	3	9	4	4	11	26	42	10	74	8	16	42	6	31	29	24	6	8	22	62	103	0	23	8	3	37	4	0	27	20	27	18	194	12	74	40	7	35	95	53	37	108	4	91
maker-scf300000870601.0-snap-gene-11.28-mRNA-1	1	0	0	1	0	0	0	1	0	1	0	0	0	2	0	0	2	0	0	0	0	0	0	0	4	1	0	0	0	0	0	0	2	0	0	0	2	6	0	7	0	0	4	4	1	1	9	0	2
maker-scf300000870601.0-snap-gene-11.29-mRNA-1	12	24	0	22	8	0	3	0	0	4	8	2	1	18	2	3	9	0	0	4	2	0	2	2	24	25	1	1	3	0	4	2	0	5	16	0	1	64	1	10	10	0	18	34	1	10	58	3	33
maker-scf300000870601.0-snap-gene-11.3-mRNA-1	5	95	19	164	64	16	4	2	6	21	34	22	3	24	13	50	66	29	32	84	14	30	45	24	139	198	2	34	12	4	50	6	4	116	45	31	13	295	22	175	72	25	60	181	41	81	306	49	179
maker-scf300000870601.0-snap-gene-11.30-mRNA-1	10	19	0	20	10	0	0	2	0	0	3	3	0	21	5	0	0	0	7	10	0	0	2	1	43	76	0	3	4	2	28	4	14	43	12	4	8	260	11	29	18	4	17	40	9	2	34	1	40
maker-scf300000870601.0-snap-gene-11.31-mRNA-1	334	375	108	907	309	120	85	73	37	139	125	276	139	487	101	189	403	176	273	394	94	217	246	375	1004	1162	82	253	278	221	817	117	146	623	277	310	224	2149	411	1301	844	212	507	1448	899	458	1386	326	973
maker-scf300000870601.0-snap-gene-11.4-mRNA-1	38	54	4	103	49	24	2	10	0	18	17	38	10	57	0	12	33	20	34	12	5	10	24	36	111	193	2	10	8	7	24	9	0	59	57	12	5	189	6	69	65	2	36	63	38	43	161	22	78
maker-scf300000870601.0-snap-gene-12.58-mRNA-1	0	0	0	1	1	0	0	0	0	0	1	0	0	0	3	0	0	1	1	2	0	0	0	0	2	0	0	0	0	0	0	0	0	0	0	0	0	0	0	1	0	0	0	0	0	3	1	0	0
maker-scf300000870601.0-snap-gene-12.60-mRNA-1	36	18	6	21	14	0	0	0	0	3	7	2	2	11	4	4	6	0	0	0	0	5	0	0	20	47	0	0	0	2	7	0	0	15	14	4	2	69	2	7	8	0	9	9	6	18	48	2	23
maker-scf300000870601.0-snap-gene-12.62-mRNA-1	5	7	0	33	18	0	1	0	0	1	5	3	1	9	0	4	15	0	8	11	0	1	3	0	15	50	0	2	2	2	20	2	0	10	10	3	4	124	3	17	18	8	17	37	10	9	60	2	43
maker-scf300000870601.0-snap-gene-12.63-mRNA-1	50	46	0	55	4	3	0	2	0	10	14	2	2	33	0	5	10	3	8	6	0	3	14	5	74	144	4	9	3	0	30	3	3	49	58	7	19	131	3	72	31	8	34	90	43	36	177	9	110
maker-scf300000870601.0-snap-gene-12.64-mRNA-1	12	16	3	13	4	4	0	4	0	0	0	1	1	20	6	5	9	0	18	9	3	1	0	0	9	12	0	0	0	0	7	1	0	16	6	11	2	16	0	12	4	2	4	12	5	12	25	4	18
maker-scf300000870601.0-snap-gene-12.66-mRNA-1	2	9	0	23	8	0	3	0	3	6	8	7	4	10	1	4	17	0	4	0	1	8	6	1	27	37	3	6	3	2	30	1	0	16	10	4	3	62	1	53	12	10	29	41	30	4	116	7	27
maker-scf300000870601.0-snap-gene-12.67-mRNA-1	41	70	9	81	35	4	4	6	1	10	21	16	9	43	10	85	139	29	191	123	41	3	102	95	132	67	0	20	8	0	31	19	2	61	81	2	7	48	4	960	525	59	349	843	138	276	733	7	85
maker-scf300000870601.0-snap-gene-12.68-mRNA-1	383	561	48	657	291	22	38	73	12	115	187	96	85	414	43	175	327	52	259	332	35	219	203	131	1116	2248	27	85	65	10	472	65	8	389	342	56	159	2321	55	926	530	53	441	1011	391	296	1538	68	952
maker-scf300000870601.0-snap-gene-12.69-mRNA-1	233	384	20	631	186	99	63	42	16	90	83	169	59	453	60	126	202	80	149	186	61	74	117	160	651	962	18	96	85	48	256	35	41	325	282	109	83	1626	67	492	191	46	209	411	179	168	1011	111	571
maker-scf300000870601.0-snap-gene-12.70-mRNA-1	1836	2167	264	3374	1325	190	145	208	64	267	358	260	156	991	82	3078	3658	499	3255	3341	508	2030	2015	2422	1759	2318	39	145	97	40	467	67	49	403	282	105	123	1804	94	1122	688	112	545	1134	316	385	1298	80	1534
maker-scf300000870601.0-snap-gene-12.71-mRNA-1	12	14	3	30	9	0	0	0	0	0	0	10	3	13	3	95	24	1	23	38	12	27	20	6	26	21	2	0	2	0	8	0	0	10	12	1	5	61	10	28	24	0	18	31	6	27	89	7	38
maker-scf300000870601.0-snap-gene-12.73-mRNA-1	251	227	15	153	41	6	18	8	3	11	42	15	41	374	21	34	44	11	30	18	0	25	17	15	70	93	2	8	2	0	6	6	0	51	125	5	0	64	0	3	6	3	24	106	59	16	216	0	51
maker-scf300000870601.0-snap-gene-12.74-mRNA-1	48	159	16	104	45	6	11	8	2	15	38	9	21	125	8	34	35	7	21	35	1	27	38	20	214	390	0	20	24	5	120	10	4	122	84	19	18	606	2	98	60	8	45	131	18	40	305	12	181
maker-scf300000870601.0-snap-gene-12.75-mRNA-1	6	13	0	22	9	0	2	2	0	3	5	0	0	9	0	1	22	0	5	0	0	6	0	0	20	49	0	0	2	0	6	0	0	11	7	0	2	34	10	8	15	0	0	6	0	9	82	7	15
maker-scf300000870601.0-snap-gene-12.79-mRNA-1	96	98	4	96	29	0	2	6	2	7	16	9	16	177	20	14	19	2	55	24	42	34	16	5	151	258	0	18	22	0	65	14	1	139	226	12	31	387	8	154	64	2	60	297	17	130	808	13	178
maker-scf300000870601.0-snap-gene-12.80-mRNA-1	9	21	2	13	8	0	2	3	2	0	0	0	0	8	0	11	14	8	16	2	0	2	0	0	10	14	0	0	0	0	5	0	0	5	2	4	4	42	3	33	2	0	15	25	21	4	16	0	20
maker-scf300000870601.0-snap-gene-12.81-mRNA-1	6	10	4	9	3	0	0	0	2	2	4	16	0	0	4	2	2	0	1	2	0	4	4	0	2	12	0	0	0	0	10	0	0	2	5	0	0	19	6	18	12	2	0	23	5	10	25	7	14
maker-scf300000870601.0-snap-gene-12.82-mRNA-1	490	695	46	1094	587	43	63	87	11	212	321	269	175	1115	162	445	1067	167	652	414	174	316	322	616	1632	4625	21	236	240	58	1111	111	83	1222	897	276	205	5332	186	2029	1103	109	659	1939	553	701	3842	197	2068
maker-scf300000870601.0-snap-gene-12.83-mRNA-1	1	14	0	23	6	0	4	4	2	2	16	4	2	19	12	1	15	1	2	11	0	4	2	4	31	77	1	0	5	4	14	3	0	15	25	4	1	83	1	12	28	5	20	46	21	27	80	1	21
maker-scf300000870601.0-snap-gene-12.85-mRNA-1	167	135	22	131	53	20	12	4	5	18	38	27	5	81	31	14	60	2	42	22	2	20	28	44	110	203	4	9	8	5	41	8	2	93	60	36	8	206	17	139	59	23	62	157	49	88	310	11	144
maker-scf300000870601.0-snap-gene-12.86-mRNA-1	2	6	7	8	0	0	0	0	0	1	0	0	1	8	0	2	1	4	1	0	0	1	0	2	3	24	0	0	0	0	8	2	1	13	6	0	3	58	0	9	1	0	2	7	1	0	8	0	17
maker-scf300000870601.0-snap-gene-12.87-mRNA-1	8	27	4	12	0	0	2	2	0	8	17	3	0	22	4	2	6	0	1	2	0	2	6	1	10	10	0	2	5	1	0	0	1	4	0	2	0	16	0	2	2	3	0	5	3	10	38	0	8
maker-scf300000870601.0-snap-gene-12.89-mRNA-1	119	151	19	103	67	12	6	18	3	30	32	30	3	134	3	18	42	38	75	52	4	31	46	64	272	429	5	42	31	26	142	14	32	154	164	34	25	571	30	227	136	19	105	340	122	145	749	13	346
maker-scf300000870601.0-snap-gene-13.0-mRNA-1	209	222	61	510	152	16	36	34	9	41	43	86	61	312	44	50	227	58	144	201	145	99	105	122	368	574	22	83	100	24	324	35	22	206	108	97	64	1023	113	596	239	48	206	673	153	119	389	30	300
maker-scf300000870601.0-snap-gene-13.1-mRNA-1	399	1061	113	1952	824	43	94	170	18	344	455	195	227	1008	107	888	1716	106	1362	1439	89	840	873	499	2665	3439	58	374	407	113	1300	200	64	1685	1091	394	443	5309	311	2298	1586	149	1069	3279	661	1433	5508	294	2893
maker-scf300000870601.0-snap-gene-13.10-mRNA-1	171	174	13	254	95	9	29	21	7	54	53	49	20	145	30	41	129	4	153	75	1	44	64	80	328	593	9	28	50	4	120	17	4	149	131	43	48	1024	54	354	271	16	131	316	103	130	920	34	342
maker-scf300000870601.0-snap-gene-13.12-mRNA-1	13	8	2	10	8	5	3	2	0	3	4	0	2	26	4	0	3	0	6	4	1	4	7	4	26	35	0	2	2	0	10	0	0	12	18	6	0	23	1	16	11	0	14	21	17	15	17	3	31
maker-scf300000870601.0-snap-gene-13.14-mRNA-1	37	44	0	52	18	5	8	0	0	4	2	2	2	17	6	9	7	0	10	19	2	8	9	4	39	84	0	0	0	0	18	7	0	31	18	4	4	220	6	30	2	0	13	43	4	14	170	0	67
maker-scf300000870601.0-snap-gene-13.15-mRNA-1	7	8	0	5	2	3	0	0	0	1	1	0	0	3	0	1	1	0	2	2	1	1	1	0	19	25	0	1	2	0	6	0	0	5	2	1	1	18	0	8	4	1	1	11	1	1	12	0	10
maker-scf300000870601.0-snap-gene-13.17-mRNA-1	0	4	0	8	2	0	0	0	0	0	2	0	0	12	4	0	12	0	7	0	0	1	0	0	30	88	2	1	2	0	6	0	0	4	5	2	0	71	6	3	0	0	2	2	0	0	3	2	40
maker-scf300000870601.0-snap-gene-13.18-mRNA-1	2	3	0	0	0	1	0	0	0	0	0	0	0	1	0	0	0	1	1	1	0	0	0	0	18	11	0	2	1	0	0	0	0	8	20	0	0	13	1	2	1	0	4	22	2	4	17	0	19
maker-scf300000870601.0-snap-gene-13.2-mRNA-1	0	5	1	23	4	0	0	0	0	0	6	4	5	3	1	0	3	0	0	4	2	2	3	1	2	15	0	2	1	2	7	0	1	4	7	7	0	8	0	15	6	0	7	33	4	8	21	5	12
maker-scf300000870601.0-snap-gene-13.20-mRNA-1	2	16	4	0	1	0	0	0	0	4	0	2	0	1	0	0	2	0	2	6	0	2	0	1	5	8	0	0	2	0	5	0	0	2	2	0	0	10	0	3	0	0	2	2	4	0	24	0	8
maker-scf300000870601.0-snap-gene-13.21-mRNA-1	4	7	0	26	4	0	0	0	2	3	0	2	4	6	0	0	14	0	0	2	0	3	4	8	21	37	0	10	2	0	12	2	3	12	20	4	6	28	3	36	22	4	7	60	16	13	78	2	28
maker-scf300000870601.0-snap-gene-13.22-mRNA-1	2	1	0	2	0	0	0	0	0	0	0	1	0	0	0	0	1	0	0	0	0	0	0	1	0	0	1	0	0	0	0	0	1	0	0	0	0	0	0	1	0	0	0	1	2	1	1	0	0
maker-scf300000870601.0-snap-gene-13.5-mRNA-1	34	41	10	145	46	12	6	17	14	4	15	11	16	59	24	58	67	38	132	60	27	10	14	8	82	166	1	14	16	6	71	9	4	35	22	18	12	243	15	178	48	31	40	121	97	53	114	5	148
maker-scf300000870601.0-snap-gene-13.8-mRNA-1	2	10	0	9	2	1	3	0	0	1	1	2	0	4	0	6	0	1	0	0	2	4	3	10	8	7	0	2	0	0	6	0	0	7	2	6	2	13	4	4	7	2	10	11	4	1	11	2	7
maker-scf300000870601.0-snap-gene-13.9-mRNA-1	172	217	13	222	92	18	5	31	14	41	52	64	15	127	14	45	117	8	74	63	5	25	56	57	277	574	12	34	37	8	71	12	16	170	140	26	16	525	22	173	117	7	70	158	81	85	349	10	210
maker-scf300000870601.0-snap-gene-14.59-mRNA-1	10	11	0	9	1	0	0	0	0	3	3	3	2	22	3	9	1	0	1	0	0	9	13	1	19	36	0	8	2	0	15	0	0	9	12	0	4	72	1	16	10	0	13	39	1	19	85	0	37
maker-scf300000870601.0-snap-gene-14.61-mRNA-1	379	321	109	458	178	28	26	42	27	56	113	119	18	153	66	182	289	79	278	160	32	148	128	104	314	363	11	30	15	10	92	6	24	140	96	86	37	583	19	252	108	28	87	241	129	135	399	62	451
maker-scf300000870601.0-snap-gene-14.62-mRNA-1	0	8	0	16	1	0	0	2	0	1	4	2	0	0	0	2	4	0	1	0	0	2	4	0	11	8	0	1	0	0	4	0	0	4	4	2	4	24	0	11	1	2	0	6	1	3	6	0	9
maker-scf300000870601.0-snap-gene-14.63-mRNA-1	8	17	0	42	16	0	0	2	0	6	4	0	0	9	4	2	0	0	0	5	0	5	3	0	12	43	0	2	0	0	2	0	2	6	10	2	1	37	1	11	6	0	8	11	8	6	49	0	16
maker-scf300000870601.0-snap-gene-14.65-mRNA-1	19	24	0	22	29	0	0	7	1	8	6	2	8	18	3	6	11	2	6	5	2	3	1	0	43	85	2	8	14	0	27	4	2	29	46	2	3	174	9	24	49	0	25	78	2	19	101	2	49
maker-scf300000870601.0-snap-gene-14.68-mRNA-1	30	35	1	29	4	0	0	7	2	2	8	29	4	26	7	25	14	8	13	14	0	12	14	6	61	130	6	4	12	2	62	10	0	66	62	8	5	154	8	101	56	4	40	74	4	46	184	13	58
maker-scf300000870601.0-snap-gene-14.71-mRNA-1	38	29	1	36	38	0	0	2	0	6	13	13	6	28	0	8	16	0	5	9	0	4	18	6	74	172	3	16	9	1	48	2	3	37	24	5	8	213	1	77	41	4	30	31	7	26	175	8	42
maker-scf300000870601.0-snap-gene-14.73-mRNA-1	3	10	2	36	8	0	0	1	0	0	2	2	0	6	0	8	14	4	2	3	0	3	6	0	9	11	1	0	1	0	7	0	0	5	4	2	0	7	0	8	2	0	1	6	0	1	12	0	5
maker-scf300000870601.0-snap-gene-14.74-mRNA-1	17	18	0	15	7	0	4	7	0	6	6	7	6	17	0	31	37	1	21	46	4	17	13	14	90	172	4	4	24	6	49	14	2	14	29	5	14	258	10	100	63	5	20	99	64	21	88	3	45
maker-scf300000870601.0-snap-gene-14.75-mRNA-1	12	3	0	6	3	0	0	0	0	0	2	4	0	9	0	0	11	0	1	3	0	0	1	12	13	15	0	4	0	0	7	0	0	4	4	10	3	26	3	16	6	1	6	18	12	8	25	10	8
maker-scf300000870601.0-snap-gene-14.78-mRNA-1	32	49	5	74	32	3	6	9	2	10	17	15	110	967	68	65	118	38	67	98	17	61	75	39	208	543	2	14	15	0	45	6	3	175	114	59	3	75	0	14	4	3	9	11	9	22	103	12	46
maker-scf300000870601.0-snap-gene-14.82-mRNA-1	71	94	8	125	42	4	16	15	8	21	28	29	7	131	10	57	114	3	70	53	9	39	78	58	218	328	0	3	18	2	55	3	7	74	73	16	20	525	12	72	87	2	38	133	25	50	335	8	187
maker-scf300000870601.0-snap-gene-14.83-mRNA-1	29	20	3	17	7	0	1	2	0	1	14	9	2	14	4	0	1	0	4	2	0	0	7	14	83	109	0	6	0	0	23	2	2	12	26	8	2	134	8	55	17	4	21	35	24	8	72	12	62
maker-scf300000870601.0-snap-gene-14.89-mRNA-1	8	13	0	10	4	0	2	0	0	3	2	2	2	15	0	11	4	2	2	5	0	4	1	0	22	47	0	1	0	0	7	0	0	9	1	1	2	17	0	9	11	0	10	9	1	4	10	2	21
maker-scf300000870601.0-snap-gene-15.100-mRNA-1	16	20	0	31	9	4	2	0	0	7	5	2	2	27	3	0	9	0	6	3	1	4	11	1	30	75	0	2	2	0	7	0	2	32	17	4	3	67	0	12	2	1	14	17	3	4	105	2	37
maker-scf300000870601.0-snap-gene-15.101-mRNA-1	3	5	0	3	0	0	0	0	0	0	0	0	0	12	1	0	0	0	0	0	0	0	0	4	4	21	0	2	0	0	0	0	0	0	3	0	2	24	0	0	1	0	0	4	0	1	19	0	2
maker-scf300000870601.0-snap-gene-15.102-mRNA-1	217	218	38	382	143	74	31	46	8	28	65	65	43	224	41	102	194	104	191	124	30	80	103	52	274	458	24	56	31	33	131	25	14	179	156	107	26	562	28	316	213	26	193	374	159	218	694	24	294
maker-scf300000870601.0-snap-gene-15.104-mRNA-1	41	87	2	111	66	4	6	13	0	18	47	13	12	80	4	41	75	8	34	18	4	18	37	10	129	240	0	22	23	0	88	5	4	103	77	8	21	520	28	179	97	8	93	159	73	66	370	19	167
maker-scf300000870601.0-snap-gene-15.106-mRNA-1	39	54	0	49	10	3	0	4	1	17	10	14	6	60	9	8	5	17	9	5	1	9	15	20	56	124	0	13	9	3	18	6	2	72	80	9	6	118	4	96	25	4	61	133	29	88	377	21	160
maker-scf300000870601.0-snap-gene-15.107-mRNA-1	2	2	0	6	4	0	0	3	0	0	2	0	0	8	0	7	0	1	13	1	8	0	0	2	4	27	0	1	0	0	0	2	0	6	0	1	2	41	0	21	7	0	4	14	0	4	43	0	19
maker-scf300000870601.0-snap-gene-15.108-mRNA-1	270	315	97	436	152	43	36	38	12	17	32	21	41	302	73	128	222	58	207	154	39	114	57	101	458	769	21	80	51	24	226	33	39	300	311	107	89	1101	115	793	215	84	478	968	398	477	2224	168	487
maker-scf300000870601.0-snap-gene-15.109-mRNA-1	14	47	3	121	40	3	6	6	0	6	28	9	11	44	9	26	45	1	23	36	4	18	10	7	95	141	3	10	8	1	55	8	1	70	17	1	6	179	4	109	49	6	29	58	19	30	146	8	73
maker-scf300000870601.0-snap-gene-15.111-mRNA-1	23	49	3	29	9	1	1	2	1	10	6	1	15	27	4	9	17	2	14	7	7	2	6	17	115	249	4	17	10	7	39	4	2	82	101	7	25	168	17	82	30	5	55	153	31	78	450	27	133
maker-scf300000870601.0-snap-gene-15.112-mRNA-1	8	8	0	23	5	1	0	0	2	0	8	6	2	27	0	7	13	0	6	9	0	0	4	0	12	47	0	1	0	0	11	0	2	16	12	0	4	108	0	27	0	0	10	26	15	4	110	5	26
maker-scf300000870601.0-snap-gene-15.114-mRNA-1	5	6	0	11	4	0	0	1	0	2	3	6	1	0	1	4	1	5	5	1	0	4	7	0	8	3	0	0	1	0	1	4	0	1	4	1	0	6	4	18	0	6	2	8	8	2	2	2	5
maker-scf300000870601.0-snap-gene-15.116-mRNA-1	10	24	0	62	20	0	4	4	0	2	4	12	0	27	4	16	8	11	14	17	0	2	21	8	62	89	3	6	6	0	17	0	0	36	17	4	6	104	2	45	34	3	18	35	39	25	48	10	65
maker-scf300000870601.0-snap-gene-15.117-mRNA-1	28	50	4	57	19	5	2	3	0	6	14	41	3	45	5	11	25	0	21	32	5	19	10	4	26	78	2	2	6	6	23	3	1	25	28	20	7	84	7	53	25	4	32	47	38	24	98	6	46
maker-scf300000870601.0-snap-gene-15.119-mRNA-1	3	17	0	9	6	0	2	0	2	0	8	0	0	2	2	0	4	2	0	4	0	3	0	0	2	29	0	0	2	0	2	0	0	5	4	0	2	26	0	8	2	0	2	6	2	4	15	0	19
maker-scf300000870601.0-snap-gene-15.120-mRNA-1	0	0	0	0	0	1	0	0	0	0	0	0	0	0	0	1	0	0	1	0	0	0	0	0	0	1	0	0	0	0	0	0	0	0	0	0	0	1	0	0	0	0	0	1	0	0	0	0	0
maker-scf300000870601.0-snap-gene-15.94-mRNA-1	51	52	7	77	25	4	8	6	2	9	20	42	2	39	6	24	29	4	37	47	0	2	28	4	100	182	3	4	17	8	44	2	7	52	60	14	18	310	22	144	56	17	73	145	31	44	221	4	137
maker-scf300000870601.0-snap-gene-15.99-mRNA-1	1	0	0	0	0	0	0	0	0	0	0	0	0	0	0	0	0	0	1	0	0	0	0	0	0	0	0	0	0	0	0	0	0	1	0	0	0	0	0	2	0	0	0	0	0	0	1	0	0
maker-scf300000870601.0-snap-gene-16.109-mRNA-1	1	0	0	1	0	0	0	0	0	0	1	0	0	3	0	0	1	0	1	1	0	1	1	0	2	4	0	0	0	0	1	0	0	2	0	0	1	3	0	2	0	1	0	2	0	0	3	0	0
maker-scf300000870601.0-snap-gene-16.111-mRNA-1	8	9	0	23	5	0	2	1	0	0	1	2	0	5	2	5	6	0	3	2	0	1	6	0	29	37	0	1	0	0	10	0	0	6	0	2	0	20	0	3	5	0	0	1	5	4	13	1	8
maker-scf300000870601.0-snap-gene-16.112-mRNA-1	5	10	1	38	4	0	6	2	4	4	5	3	0	10	0	2	6	1	3	11	4	2	2	11	9	67	3	3	6	2	11	3	2	26	7	11	0	44	2	41	19	5	5	11	7	6	39	0	12
maker-scf300000870601.0-snap-gene-16.113-mRNA-1	18	39	2	20	11	2	2	3	1	5	4	1	5	24	1	19	24	3	17	12	5	13	7	5	54	86	0	5	16	1	34	5	1	35	23	7	10	143	6	59	31	2	17	59	11	8	109	4	52
maker-scf300000870601.0-snap-gene-16.115-mRNA-1	1	14	0	25	10	3	3	1	0	7	2	10	3	5	0	6	10	0	1	1	2	2	0	2	35	23	0	2	0	0	13	1	0	4	2	6	2	39	2	38	12	4	10	37	13	0	27	2	6
maker-scf300000870601.0-snap-gene-16.116-mRNA-1	13	12	2	31	5	1	0	5	4	2	0	8	0	26	6	4	2	19	2	0	1	2	0	9	38	70	0	2	6	0	10	0	2	6	8	4	2	55	2	26	9	7	12	17	0	15	35	1	29
maker-scf300000870601.0-snap-gene-16.117-mRNA-1	58	20	1	27	17	0	2	2	0	8	11	4	6	108	8	19	4	0	2	8	0	0	6	29	50	94	0	6	12	0	12	1	0	19	53	0	4	155	2	39	23	4	27	58	46	23	184	0	44
maker-scf300000870601.0-snap-gene-16.119-mRNA-1	6	14	0	4	2	0	0	0	0	2	2	1	0	12	0	2	0	3	0	2	0	0	6	0	9	60	0	1	0	0	4	0	0	9	6	2	0	18	0	10	0	0	6	11	3	8	35	0	16
maker-scf300000870601.0-snap-gene-16.120-mRNA-1	23	36	0	44	30	2	3	4	4	0	7	2	4	34	4	7	8	0	2	7	1	0	3	8	41	101	1	0	5	2	10	2	1	15	9	2	0	56	0	17	10	0	7	15	8	3	30	3	37
maker-scf300000870601.0-snap-gene-17.56-mRNA-1	15	18	0	26	10	1	1	3	0	6	6	6	2	26	5	12	28	1	15	21	7	13	10	12	30	65	0	11	2	2	28	4	2	26	9	11	2	140	4	44	21	3	19	64	20	14	80	8	44
maker-scf300000870601.0-snap-gene-17.57-mRNA-1	48	82	25	193	52	3	28	24	13	31	34	59	17	50	43	56	86	39	91	78	20	49	38	53	77	123	6	18	21	8	78	2	3	75	26	76	15	135	21	120	44	21	87	102	106	69	180	26	77
maker-scf300000870601.0-snap-gene-17.58-mRNA-1	1	0	0	0	0	0	0	0	0	1	0	0	0	1	0	0	1	0	0	1	0	0	0	0	0	2	0	0	0	0	1	0	0	0	0	0	0	2	0	0	3	0	1	2	0	0	0	0	4
maker-scf300000870601.0-snap-gene-17.59-mRNA-1	0	0	0	0	0	0	0	0	0	0	0	0	0	0	0	1	0	0	0	0	2	1	0	2	0	0	0	0	0	0	0	0	0	0	0	0	0	0	0	0	0	0	0	0	0	0	0	0	3
maker-scf300000870601.0-snap-gene-17.60-mRNA-1	20	26	0	54	32	4	1	0	2	0	1	0	6	29	2	11	32	4	14	10	0	6	21	17	32	87	0	7	6	2	18	4	2	22	12	2	6	174	8	52	26	0	18	53	4	13	37	2	34
maker-scf300000870601.0-snap-gene-17.62-mRNA-1	24	36	2	28	15	0	0	8	2	3	12	6	2	35	4	10	18	23	23	26	0	6	9	0	54	108	0	9	8	2	16	0	6	24	21	26	4	180	6	50	29	2	32	32	12	25	90	14	63
maker-scf300000870601.0-snap-gene-17.64-mRNA-1	0	8	0	5	0	0	0	0	0	0	0	0	0	11	0	0	2	0	4	0	0	0	0	0	2	20	0	0	0	0	2	0	0	2	2	0	0	11	3	17	0	0	4	12	0	2	64	0	10
maker-scf300000870601.0-snap-gene-17.65-mRNA-1	5	19	0	20	3	1	0	2	0	5	6	9	2	28	0	6	10	0	1	11	1	0	4	0	27	55	0	2	8	3	11	0	0	21	18	5	11	100	0	11	15	3	12	18	4	40	131	9	27
maker-scf300000870601.0-snap-gene-17.70-mRNA-1	5	5	0	14	4	0	1	3	0	0	0	4	0	4	2	4	4	0	10	2	1	3	4	2	9	20	0	2	0	2	9	0	2	6	7	9	4	41	6	15	14	3	5	25	13	2	19	8	21
maker-scf300000870601.0-snap-gene-17.74-mRNA-1	58	100	15	183	46	10	10	27	10	31	32	16	68	199	31	56	97	126	83	106	89	23	61	33	472	821	17	69	106	58	233	27	37	186	139	133	118	1515	115	418	213	71	236	615	393	204	630	66	572
maker-scf300000870601.0-snap-gene-17.75-mRNA-1	136	535	17	427	183	0	26	38	15	15	62	49	54	354	102	48	148	31	173	77	35	36	28	4	195	524	2	8	17	0	79	12	2	31	48	10	3	53	0	68	10	1	3	10	17	1	5	1	100
maker-scf300000870601.0-snap-gene-17.76-mRNA-1	9	14	0	59	29	4	2	5	0	10	15	5	8	22	3	68	58	7	90	62	1	3	58	15	110	235	0	8	5	0	16	7	0	74	66	8	6	59	0	537	168	12	148	412	71	152	410	4	80
maker-scf300000870601.0-snap-gene-17.78-mRNA-1	89	132	30	295	90	55	18	16	5	46	66	76	18	222	25	50	80	11	43	117	13	54	77	78	303	488	5	38	23	8	129	13	4	134	92	39	30	525	6	103	66	6	71	171	33	47	223	5	172
maker-scf300000870601.0-snap-gene-18.54-mRNA-1	0	4	1	6	3	0	0	2	0	0	0	1	2	14	0	0	1	0	0	5	0	0	0	0	6	10	0	0	1	1	0	0	0	0	0	0	0	23	0	5	2	0	3	3	2	2	8	0	8
maker-scf300000870601.0-snap-gene-18.56-mRNA-1	4	10	2	9	0	0	0	0	0	0	0	3	2	4	0	4	8	0	2	1	0	4	5	0	30	25	0	6	10	0	6	2	0	9	16	2	2	95	2	6	10	2	12	32	13	13	73	9	26
maker-scf300000870601.0-snap-gene-18.58-mRNA-1	48	50	3	89	25	0	0	0	5	12	21	6	5	45	10	14	31	0	6	4	3	16	13	4	63	128	0	7	7	0	19	8	0	44	57	18	0	98	14	22	9	1	25	77	10	27	169	4	50
maker-scf300000870601.0-snap-gene-18.59-mRNA-1	37	37	14	41	10	3	1	5	3	15	7	18	10	50	9	3	15	14	24	4	0	0	7	28	35	60	0	2	4	0	6	0	4	25	17	16	0	57	5	24	7	4	17	43	25	11	72	7	27
maker-scf300000870601.0-snap-gene-18.60-mRNA-1	89	54	16	68	29	12	0	6	2	11	14	18	6	83	13	24	16	28	25	36	0	9	43	33	161	238	8	24	21	22	80	17	9	56	60	22	11	417	19	154	99	19	68	194	72	48	184	24	169
maker-scf300000870601.0-snap-gene-18.61-mRNA-1	11	17	1	5	5	0	0	1	0	4	2	6	0	5	4	0	2	0	2	4	0	1	0	0	27	62	0	0	0	0	3	2	2	9	10	14	2	54	2	18	4	1	5	14	11	0	35	2	41
maker-scf300000870601.0-snap-gene-18.63-mRNA-1	332	327	36	551	181	40	12	37	18	83	119	67	52	319	33	207	313	39	313	200	14	83	189	83	350	546	18	36	32	17	136	15	4	228	213	66	29	527	42	1057	476	45	402	627	127	238	737	34	373
maker-scf300000870601.0-snap-gene-18.64-mRNA-1	17	13	0	22	9	2	6	7	0	2	3	7	12	23	9	8	30	2	3	10	0	2	3	5	42	55	0	2	8	1	23	3	2	24	8	5	5	91	5	43	7	12	21	61	5	10	131	3	47
maker-scf300000870601.0-snap-gene-18.65-mRNA-1	76	128	8	222	56	4	6	2	8	10	33	29	23	100	13	60	104	35	76	93	15	24	55	34	141	213	2	23	21	16	53	11	4	100	94	30	15	158	29	99	92	16	100	125	35	68	207	38	130
maker-scf300000870601.0-snap-gene-18.66-mRNA-1	262	714	71	784	230	28	43	80	20	83	152	124	95	830	97	160	284	130	255	296	68	191	174	183	1022	1618	15	138	99	50	487	46	35	471	424	124	122	2878	169	848	364	74	341	875	339	336	1911	96	1019
maker-scf300000870601.0-snap-gene-18.67-mRNA-1	6	1	0	3	2	0	0	0	0	0	0	0	0	2	0	0	11	0	7	2	0	11	7	10	6	6	0	0	2	0	0	0	0	9	20	0	0	21	3	25	1	1	17	42	3	6	55	6	18
maker-scf300000870601.0-snap-gene-18.69-mRNA-1	39	75	6	88	28	10	6	4	6	12	30	27	10	94	18	18	52	27	28	46	10	21	32	121	89	181	2	10	5	8	48	2	5	33	38	30	22	366	8	84	56	11	38	126	86	85	134	10	132
maker-scf300000870601.0-snap-gene-18.70-mRNA-1	6	25	1	18	4	0	0	2	2	4	3	4	3	18	14	3	23	0	22	2	0	5	2	5	40	82	2	8	8	5	16	0	2	11	24	1	5	79	2	21	9	4	31	37	8	11	106	8	34
maker-scf300000870601.0-snap-gene-18.71-mRNA-1	16	36	3	28	8	0	2	11	0	5	5	12	2	35	8	49	3	3	18	21	10	0	13	9	58	93	0	0	7	1	34	1	7	14	13	7	7	90	6	75	31	12	35	40	45	22	82	9	52
maker-scf300000870601.0-snap-gene-18.72-mRNA-1	9	15	0	22	12	0	0	0	2	2	2	12	2	10	1	1	5	0	3	6	0	0	1	6	20	21	0	0	0	2	6	0	0	11	3	4	6	56	2	6	6	0	10	16	5	3	42	0	9
maker-scf300000870601.0-snap-gene-19.1-mRNA-1	0	0	0	1	0	0	0	0	0	0	0	0	0	0	0	0	2	0	0	0	1	1	0	1	0	1	0	0	0	1	1	0	0	0	2	0	0	2	0	0	0	0	0	2	0	0	2	0	0
maker-scf300000870601.0-snap-gene-19.10-mRNA-1	26	26	0	43	21	8	0	1	0	4	0	3	5	27	7	9	17	2	4	9	0	4	0	16	30	80	0	12	11	2	23	4	0	31	14	8	3	154	1	56	22	2	4	28	21	7	107	2	27
maker-scf300000870601.0-snap-gene-19.12-mRNA-1	22	44	0	18	33	0	0	5	0	11	14	12	0	51	3	3	25	4	3	12	6	3	2	1	100	165	1	4	21	0	26	8	5	39	48	0	10	202	4	58	29	4	32	35	7	19	166	12	90
maker-scf300000870601.0-snap-gene-19.14-mRNA-1	1	0	0	5	4	0	1	1	0	2	2	0	0	0	0	2	0	4	6	2	0	0	4	0	0	4	2	0	0	0	0	0	0	8	0	2	0	0	0	0	0	0	12	6	0	0	2	0	1
maker-scf300000870601.0-snap-gene-19.15-mRNA-1	0	2	0	1	1	0	0	0	0	0	0	0	0	0	0	0	0	1	0	2	0	1	0	1	0	0	2	0	0	0	0	0	0	1	0	0	0	1	0	0	0	0	0	1	0	0	3	0	0
maker-scf300000870601.0-snap-gene-19.16-mRNA-1	41	39	0	71	26	4	4	4	2	4	12	3	6	31	2	3	18	1	19	9	0	14	10	4	59	153	2	12	9	0	20	4	2	36	18	5	10	267	5	51	36	4	39	91	14	16	167	10	66
maker-scf300000870601.0-snap-gene-19.2-mRNA-1	58	52	0	52	31	1	0	5	2	3	22	11	2	38	4	14	18	0	4	4	2	0	44	6	47	95	1	9	4	0	22	5	2	37	32	2	2	207	6	87	34	8	15	45	6	27	121	10	64
maker-scf300000870601.0-snap-gene-19.20-mRNA-1	13	12	1	20	5	2	0	6	0	0	12	2	2	15	1	3	8	4	14	9	2	2	7	4	41	49	0	6	9	2	17	1	0	22	14	0	0	78	2	33	9	8	20	21	0	11	115	10	21
maker-scf300000870601.0-snap-gene-19.23-mRNA-1	84	84	27	78	56	12	4	11	4	21	34	10	30	101	16	34	22	16	10	53	16	5	35	11	123	220	8	32	45	18	120	19	27	102	36	54	40	469	44	275	112	23	95	256	104	58	106	37	156
maker-scf300000870601.0-snap-gene-19.24-mRNA-1	29	40	0	56	24	2	4	0	2	8	18	8	8	52	0	9	8	0	10	31	14	25	11	10	72	108	0	6	11	4	30	6	0	28	21	4	8	175	6	56	25	2	25	85	13	18	88	6	68
maker-scf300000870601.0-snap-gene-19.26-mRNA-1	2	0	0	11	6	0	0	0	0	3	0	0	0	6	2	8	7	15	0	2	0	0	4	7	8	19	0	2	2	0	10	0	0	12	2	3	0	33	2	14	9	2	12	25	10	11	14	0	9
maker-scf300000870601.0-snap-gene-19.27-mRNA-1	14	23	2	41	10	4	2	0	0	4	4	0	5	22	1	11	14	0	11	7	0	10	19	21	27	39	0	1	4	0	3	0	0	4	2	0	2	25	6	27	10	0	8	6	6	4	22	4	20
maker-scf300000870601.0-snap-gene-19.28-mRNA-1	305	308	88	435	167	49	44	28	19	80	153	250	61	278	89	149	331	83	212	219	64	137	176	289	523	775	26	95	68	57	252	38	39	397	237	147	81	830	51	505	310	59	266	629	213	244	1169	114	587
maker-scf300000870601.0-snap-gene-19.29-mRNA-1	72	131	2	214	97	16	15	26	2	43	51	37	16	106	32	30	75	10	36	34	0	22	35	46	172	256	8	28	23	5	81	3	5	132	60	27	12	259	12	104	97	19	37	131	12	53	175	24	88
maker-scf300000870601.0-snap-gene-19.30-mRNA-1	39	58	8	80	26	7	7	10	7	20	27	32	19	65	10	37	63	11	39	57	10	45	41	5	54	119	1	10	13	8	40	9	9	33	24	36	18	155	31	107	58	8	43	140	84	53	114	33	76
maker-scf300000870601.0-snap-gene-19.32-mRNA-1	225	338	43	682	207	10	22	31	22	55	60	46	69	408	33	70	140	60	532	95	36	46	185	51	469	775	13	103	49	5	212	33	21	382	288	57	84	1502	22	699	237	85	505	1491	330	330	2099	103	644
maker-scf300000870601.0-snap-gene-19.33-mRNA-1	1176	1384	218	2870	1131	167	244	330	163	433	843	453	364	1687	285	550	1626	209	834	1053	347	503	574	583	1642	2450	111	315	329	161	902	150	138	1824	1133	473	254	4057	263	1991	987	141	944	2103	757	1173	4444	297	1349
maker-scf300000870601.0-snap-gene-19.34-mRNA-1	2	2	0	4	2	0	0	2	0	0	2	0	0	2	0	4	1	0	0	1	0	0	1	7	15	32	0	1	0	0	4	0	0	4	2	2	0	39	0	3	0	0	7	2	1	0	3	0	4
maker-scf300000870601.0-snap-gene-19.37-mRNA-1	284	262	12	446	220	26	20	35	13	81	116	83	125	843	85	39	103	24	89	82	38	52	83	37	510	906	14	60	72	4	259	30	7	792	515	160	64	1018	32	616	336	28	364	630	240	560	2906	111	688
maker-scf300000870601.0-snap-gene-19.38-mRNA-1	1314	1327	163	1844	575	112	91	189	80	360	519	456	395	2252	234	666	940	277	766	980	253	513	561	643	809	1224	24	135	125	43	414	77	45	696	518	188	38	1102	43	1186	581	80	517	1387	321	248	1458	116	677
maker-scf300000870601.0-snap-gene-19.40-mRNA-1	11	29	0	28	12	0	2	0	0	3	7	0	2	28	4	2	5	0	4	21	0	0	0	3	38	52	0	3	2	0	10	0	0	10	9	4	2	59	3	41	14	6	9	36	2	11	66	2	42
maker-scf300000870601.0-snap-gene-19.41-mRNA-1	3	12	1	35	2	0	0	0	0	2	0	6	1	4	0	5	4	2	6	0	3	13	4	10	14	20	2	2	0	0	8	2	0	4	4	6	2	49	2	10	16	2	6	18	10	4	31	2	13
maker-scf300000870601.0-snap-gene-19.42-mRNA-1	64	74	17	99	35	10	7	2	6	17	20	17	7	69	2	35	73	10	15	78	20	20	33	30	147	148	4	18	13	12	38	16	0	71	71	44	14	186	10	148	89	12	36	123	43	31	219	14	152
maker-scf300000870601.0-snap-gene-19.43-mRNA-1	3	1	0	5	1	0	0	0	0	0	2	1	1	5	0	2	0	1	1	3	0	6	0	1	26	23	0	7	3	1	6	2	3	7	10	6	1	63	2	1	1	1	4	16	6	5	66	14	22
maker-scf300000870601.0-snap-gene-19.44-mRNA-1	0	6	0	5	0	0	0	2	0	0	0	0	0	4	0	0	0	0	2	0	0	6	0	1	10	31	0	4	4	0	6	0	2	23	11	2	0	30	0	10	11	0	6	8	1	9	18	0	9
maker-scf300000870601.0-snap-gene-19.45-mRNA-1	1	3	0	4	2	0	1	0	0	0	0	2	0	3	0	0	3	1	1	0	0	5	1	0	6	6	0	0	1	0	2	0	1	3	2	1	1	14	1	10	4	1	0	7	1	0	9	0	2
maker-scf300000870601.0-snap-gene-19.46-mRNA-1	6	10	1	17	3	0	0	0	0	0	3	3	2	4	3	0	4	2	0	4	0	0	1	0	9	30	0	2	0	0	12	0	1	4	6	10	2	22	0	2	9	1	5	6	3	4	19	0	9
maker-scf300000870601.0-snap-gene-19.47-mRNA-1	9	10	3	15	3	0	3	0	0	8	3	6	2	7	0	11	4	0	14	9	2	1	0	9	15	22	0	0	0	0	2	0	0	1	7	1	1	53	2	11	6	3	3	23	5	12	27	1	8
maker-scf300000870601.0-snap-gene-19.48-mRNA-1	5	7	0	13	7	0	1	1	0	0	8	0	4	26	5	2	5	0	6	2	0	3	16	0	16	47	1	0	2	0	8	0	0	11	18	6	5	48	0	13	3	0	10	23	1	7	38	4	35
maker-scf300000870601.0-snap-gene-19.49-mRNA-1	26	45	6	27	14	0	4	7	0	6	14	4	8	35	6	10	14	4	8	18	0	10	19	5	45	48	0	6	7	8	15	4	0	11	26	12	2	114	8	114	29	26	30	77	9	24	147	12	72
maker-scf300000870601.0-snap-gene-19.5-mRNA-1	4	2	0	2	0	0	0	0	0	2	0	0	4	6	0	0	5	0	0	4	0	0	0	0	15	25	0	1	0	0	0	0	0	8	6	0	0	94	0	2	2	0	3	19	14	0	20	4	16
maker-scf300000870601.0-snap-gene-19.50-mRNA-1	0	2	0	4	1	0	0	0	0	0	0	0	0	2	0	0	4	0	0	0	0	0	0	0	6	7	0	3	0	0	0	0	0	4	2	0	1	25	0	2	2	0	0	2	0	2	8	0	8
maker-scf300000870601.0-snap-gene-19.7-mRNA-1	64	72	8	156	65	17	7	8	6	16	63	32	20	63	4	12	69	4	44	39	8	13	16	52	86	113	2	15	4	2	36	11	0	76	32	19	12	138	24	60	44	6	9	13	21	20	84	0	39
maker-scf300000870601.0-snap-gene-19.9-mRNA-1	105	118	2	663	177	21	26	49	6	32	53	18	8	69	10	320	287	35	490	196	15	24	115	57	100	75	0	14	7	0	49	13	0	4	18	0	2	22	0	1956	349	48	341	351	82	62	291	0	42
maker-scf300000870601.0-snap-gene-2.106-mRNA-1	44	111	10	127	57	5	14	13	5	13	42	48	13	86	18	64	76	35	80	81	7	46	98	122	153	249	5	28	43	7	123	18	5	108	62	41	33	422	25	231	159	24	99	228	156	77	374	30	222
maker-scf300000870601.0-snap-gene-2.107-mRNA-1	0	0	0	1	0	0	0	0	0	0	0	0	0	0	0	0	0	1	0	0	0	0	0	0	1	0	0	0	0	0	0	0	0	0	0	0	0	0	0	0	0	0	0	0	0	1	0	0	1
maker-scf300000870601.0-snap-gene-2.110-mRNA-1	9235	10457	3386	25136	9087	1962	2635	4000	2082	5281	7299	10069	3674	13409	2745	11705	16738	7763	17520	20244	4608	9575	12727	12890	26640	33029	2395	7026	7455	5532	19833	3081	4489	16927	8167	7489	5602	70149	7124	40961	22958	5118	18066	40557	21654	13765	37716	5308	23382
maker-scf300000870601.0-snap-gene-2.112-mRNA-1	90	129	5	174	52	6	9	13	1	35	41	29	10	160	8	14	34	7	28	16	3	11	23	24	207	444	4	15	20	1	96	5	0	145	120	28	18	485	14	85	55	0	59	106	45	65	409	11	181
maker-scf300000870601.0-snap-gene-2.115-mRNA-1	1	2	0	6	4	0	1	0	0	3	0	4	4	2	2	0	3	1	5	7	1	0	9	7	6	11	0	0	0	0	8	0	0	7	1	0	0	12	0	13	9	0	6	14	4	9	18	1	5
maker-scf300000870601.0-snap-gene-2.121-mRNA-1	43	43	0	35	13	2	4	0	0	6	12	3	12	47	6	2	2	0	6	4	0	14	2	3	87	115	0	10	2	1	8	0	0	47	56	2	4	120	2	22	7	2	24	44	10	23	253	31	84
maker-scf300000870601.0-snap-gene-2.122-mRNA-1	16	16	1	18	7	0	0	0	0	0	2	2	5	18	2	2	12	1	1	0	0	2	1	0	16	27	2	0	2	2	9	0	0	8	3	6	6	62	1	13	3	4	3	33	10	0	22	0	8
maker-scf300000870601.0-snap-gene-2.123-mRNA-1	1	3	0	1	0	0	0	0	0	0	0	0	0	1	0	0	0	0	1	0	0	0	0	0	6	3	0	0	0	0	0	0	0	0	1	2	0	11	0	0	0	0	0	1	0	0	1	0	5
maker-scf300000870601.0-snap-gene-2.124-mRNA-1	0	0	0	1	0	0	0	1	0	0	0	0	1	0	0	2	8	0	2	2	0	2	0	16	1	1	0	0	0	1	0	0	0	0	0	0	0	0	0	0	0	0	0	0	0	1	0	0	0
maker-scf300000870601.0-snap-gene-3.66-mRNA-1	753	1072	323	3399	1277	239	350	546	292	646	856	1079	541	1818	288	1374	2123	959	1927	2351	351	1057	1486	1670	2770	3549	165	1062	1071	634	2751	383	414	2524	1292	1196	1003	8656	666	4862	3154	632	2143	5341	2170	1726	5511	542	2671
maker-scf300000870601.0-snap-gene-3.68-mRNA-1	846	1242	190	1760	570	48	103	187	42	328	521	371	215	825	119	437	974	360	676	779	114	591	548	349	985	1808	39	134	176	38	373	77	35	906	555	322	114	1859	87	859	668	68	604	1673	468	820	2850	170	1242
maker-scf300000870601.0-snap-gene-3.71-mRNA-1	95	94	15	110	59	50	9	18	6	29	30	18	21	123	16	40	121	2	77	31	17	25	47	95	97	112	2	12	10	0	29	4	0	76	83	19	20	170	18	143	113	12	78	219	10	46	172	4	99
maker-scf300000870601.0-snap-gene-3.72-mRNA-1	0	0	0	0	0	0	0	0	0	0	0	0	0	0	0	0	0	0	0	0	0	0	0	0	0	0	0	0	0	0	0	0	0	0	0	0	0	0	0	1	0	0	0	1	0	0	1	0	1
maker-scf300000870601.0-snap-gene-3.74-mRNA-1	30	77	6	83	35	0	5	4	0	12	21	23	12	39	8	66	102	14	91	87	9	56	81	49	101	190	4	9	19	11	47	6	0	57	25	33	25	190	15	122	62	8	44	152	33	50	139	14	148
maker-scf300000870601.0-snap-gene-3.75-mRNA-1	72	66	10	165	108	25	12	14	8	48	39	23	17	77	14	44	69	24	26	44	7	21	53	25	136	289	16	36	28	27	122	7	15	122	71	38	17	470	42	245	81	14	64	221	89	83	258	61	203
maker-scf300000870601.0-snap-gene-3.76-mRNA-1	7	5	0	6	1	2	0	2	0	6	6	2	0	5	1	7	7	2	10	0	0	8	0	2	15	29	0	2	2	0	4	2	0	9	6	1	0	18	0	3	2	0	4	10	2	5	20	2	18
maker-scf300000870601.0-snap-gene-4.0-mRNA-1	44	63	6	122	39	2	8	17	0	24	20	3	36	116	23	52	113	13	63	58	19	59	25	13	138	236	5	30	14	1	153	16	6	103	92	48	13	311	17	173	95	10	70	173	40	76	337	13	207
maker-scf300000870601.0-snap-gene-4.1-mRNA-1	6	7	1	10	1	0	0	0	0	2	0	0	0	18	1	0	5	0	0	4	1	0	2	2	20	32	0	0	0	0	6	0	0	7	10	0	0	13	2	6	7	0	7	7	0	4	59	0	18
maker-scf300000870601.0-snap-gene-4.10-mRNA-1	49	65	8	90	14	2	8	2	2	11	18	22	4	47	8	14	13	0	12	13	2	2	16	2	93	189	0	7	19	2	42	6	10	77	121	32	20	317	2	136	52	11	38	157	48	84	421	23	162
maker-scf300000870601.0-snap-gene-4.11-mRNA-1	17	14	8	68	14	2	8	2	0	3	4	11	6	18	0	9	4	4	11	4	4	12	4	18	61	82	6	6	6	8	35	6	0	27	12	18	16	137	8	73	23	14	13	59	27	17	64	8	68
maker-scf300000870601.0-snap-gene-4.14-mRNA-1	24	56	8	62	25	2	5	2	0	3	28	34	16	135	14	50	37	3	20	40	3	25	45	2	50	45	2	8	18	0	22	0	0	22	26	1	1	41	2	23	9	0	13	35	9	1	44	0	22
maker-scf300000870601.0-snap-gene-4.15-mRNA-1	2	0	0	0	1	0	0	0	0	0	0	0	0	0	0	1	0	1	2	1	0	0	0	0	0	2	0	0	0	0	5	1	0	3	0	7	2	3	0	2	1	3	4	0	2	0	2	0	2
maker-scf300000870601.0-snap-gene-4.18-mRNA-1	28	51	5	63	15	6	2	4	0	11	18	8	0	38	15	7	17	12	4	81	0	12	4	2	61	92	4	5	10	4	36	2	2	30	46	34	8	83	2	40	21	4	15	48	2	15	97	0	45
maker-scf300000870601.0-snap-gene-4.19-mRNA-1	60	170	0	133	85	24	16	19	2	31	60	21	10	163	14	41	71	15	103	65	10	42	60	8	168	422	2	40	28	10	102	15	5	122	108	21	20	469	14	353	152	12	137	245	63	154	770	16	211
maker-scf300000870601.0-snap-gene-4.2-mRNA-1	13	28	3	40	14	0	2	4	2	1	3	0	1	23	4	4	21	2	14	17	0	2	8	21	36	61	0	4	5	0	26	0	0	13	14	9	13	67	0	20	11	0	19	29	11	10	53	0	48
maker-scf300000870601.0-snap-gene-4.20-mRNA-1	10	9	0	12	8	0	0	0	0	3	2	2	2	17	1	5	12	3	8	8	1	7	16	7	16	49	0	6	2	0	9	2	0	10	5	0	0	59	0	12	7	2	6	14	9	8	43	0	23
maker-scf300000870601.0-snap-gene-4.21-mRNA-1	11	3	1	7	1	0	0	1	0	0	1	1	1	3	0	0	2	1	1	0	0	2	0	2	10	17	0	2	6	0	2	1	2	3	3	3	0	20	4	8	2	0	2	1	0	0	4	1	7
maker-scf300000870601.0-snap-gene-4.22-mRNA-1	4	17	1	21	12	0	0	4	1	0	8	2	4	8	0	0	3	0	5	1	0	5	2	5	29	44	2	2	6	0	26	4	0	20	12	4	5	46	0	42	42	2	18	31	6	10	71	3	44
maker-scf300000870601.0-snap-gene-4.24-mRNA-1	3	3	1	1	0	0	0	0	0	1	0	0	1	9	2	0	2	0	0	0	0	0	0	0	7	13	0	0	0	0	0	0	0	8	1	1	0	1	0	1	0	0	1	1	5	3	3	0	6
maker-scf300000870601.0-snap-gene-4.26-mRNA-1	2	1	0	157	57	0	7	10	7	6	19	3	0	5	2	41	56	20	48	60	12	2	6	3	14	27	0	5	4	2	60	2	2	4	0	0	0	16	3	33	2	1	2	0	2	0	1	0	11
maker-scf300000870601.0-snap-gene-4.27-mRNA-1	18	24	2	81	26	2	4	3	3	10	13	9	41	185	18	28	88	23	52	48	8	31	45	27	45	116	0	8	11	1	28	3	2	45	43	28	1	7	1	4	5	2	9	11	6	3	9	1	12
maker-scf300000870601.0-snap-gene-4.28-mRNA-1	28	15	4	810	347	28	59	106	32	7	41	20	0	12	0	118	286	27	390	153	56	3	2	0	38	88	2	6	11	10	105	21	3	2	2	1	2	44	7	241	33	23	5	10	9	1	0	0	22
maker-scf300000870601.0-snap-gene-4.29-mRNA-1	511	1498	88	2161	812	73	196	204	34	305	504	222	1021	9202	625	1324	2430	391	1702	2550	174	972	1180	1184	3387	6988	10	538	438	18	2038	179	41	3072	2566	471	32	387	7	337	204	40	133	189	85	93	399	20	564
maker-scf300000870601.0-snap-gene-4.3-mRNA-1	3	0	0	20	2	0	0	0	0	5	0	0	2	7	0	0	1	0	0	2	0	0	6	0	6	22	0	2	0	0	12	0	1	4	13	1	1	55	0	14	8	2	11	4	3	0	18	0	11
maker-scf300000870601.0-snap-gene-4.31-mRNA-1	34	65	9	36	10	0	1	0	0	1	0	0	3	45	2	31	38	2	9	21	0	5	10	18	73	139	0	4	4	1	24	0	2	37	38	13	10	157	5	42	25	5	38	74	22	42	208	2	85
maker-scf300000870601.0-snap-gene-4.4-mRNA-1	5	8	0	27	7	0	2	0	0	8	3	2	2	10	0	11	10	0	4	16	0	11	26	0	25	47	0	2	1	1	10	0	0	9	8	2	3	63	0	12	8	0	21	24	2	2	63	0	29
maker-scf300000870601.0-snap-gene-4.5-mRNA-1	2	3	0	0	0	0	0	0	1	0	4	0	0	0	0	8	5	0	0	1	0	0	0	0	1	0	0	0	0	0	0	0	0	0	0	0	0	0	0	0	0	0	0	0	0	0	0	0	0
maker-scf300000870601.0-snap-gene-4.8-mRNA-1	1304	1254	355	2267	909	165	225	265	105	329	749	743	346	1179	208	409	848	197	967	980	94	352	562	678	1798	2761	151	265	270	176	654	71	100	1695	1017	801	224	3732	236	1981	952	202	372	733	410	851	2163	161	1436
maker-scf300000870601.0-snap-gene-4.9-mRNA-1	12	18	1	46	12	0	2	4	2	1	10	6	2	6	0	17	34	2	13	5	0	2	4	2	19	9	0	3	0	0	4	1	0	0	15	4	3	31	2	45	7	2	15	57	6	12	18	1	29
maker-scf300000870601.0-snap-gene-5.101-mRNA-1	36	37	9	66	19	2	1	1	0	11	12	4	12	52	5	22	37	4	33	29	3	19	20	21	97	184	2	9	7	2	39	5	6	45	26	12	17	196	16	60	47	5	47	26	39	31	96	6	114
maker-scf300000870601.0-snap-gene-5.104-mRNA-1	322	432	136	760	200	42	71	72	45	134	182	306	82	358	75	310	562	111	616	404	222	178	356	219	327	454	32	85	68	21	210	36	66	249	169	117	76	831	44	793	388	81	279	744	210	290	961	98	481
maker-scf300000870601.0-snap-gene-5.86-mRNA-1	296	536	96	835	278	40	87	121	63	159	225	224	152	677	102	405	639	100	465	530	48	282	300	280	857	1565	20	239	250	122	798	120	74	875	494	183	203	2820	166	1294	672	109	594	1235	574	440	2147	120	972
maker-scf300000870601.0-snap-gene-5.88-mRNA-1	15	34	0	29	20	0	2	2	0	9	10	8	9	20	1	4	18	4	4	7	4	3	5	4	35	79	2	1	7	1	23	6	1	12	10	4	7	82	6	24	10	0	3	18	7	7	77	2	30
maker-scf300000870601.0-snap-gene-5.91-mRNA-1	527	622	60	921	342	19	47	87	25	191	137	177	117	670	82	280	643	10	574	387	73	328	304	251	1228	1827	29	146	121	64	425	56	27	948	885	121	131	1997	113	1061	462	42	609	1499	370	915	4176	145	991
maker-scf300000870601.0-snap-gene-5.92-mRNA-1	19	42	0	67	12	7	1	4	4	14	10	15	14	30	16	21	26	0	20	17	0	21	13	2	28	91	0	11	7	18	42	6	0	31	41	15	7	82	14	42	8	6	14	51	4	22	58	7	82
maker-scf300000870601.0-snap-gene-5.95-mRNA-1	4	7	0	3	6	0	0	2	0	0	2	0	4	7	0	0	6	6	0	4	0	0	0	0	22	16	0	1	1	0	8	2	0	2	4	1	0	18	0	2	0	1	2	6	0	1	34	0	8
maker-scf300000870601.0-snap-gene-5.96-mRNA-1	16	21	1	30	17	1	0	8	2	0	7	8	6	28	7	4	12	8	2	15	2	9	8	3	31	42	0	1	4	0	11	1	0	6	15	2	7	87	2	52	16	3	5	23	16	20	43	5	26
maker-scf300000870601.0-snap-gene-6.51-mRNA-1	426	603	90	686	271	76	32	34	5	44	83	88	47	230	37	1136	1564	251	1493	1476	185	969	850	1171	387	404	6	25	21	8	129	17	18	87	171	26	15	399	22	302	131	38	145	239	79	59	265	25	325
maker-scf300000870601.0-snap-gene-6.52-mRNA-1	0	1	0	3	2	0	0	0	0	0	0	0	0	0	0	1	1	0	0	1	0	0	0	0	0	4	0	0	0	0	0	0	0	0	4	0	0	0	0	0	0	0	0	0	1	2	0	0	1
maker-scf300000870601.0-snap-gene-6.53-mRNA-1	1895	2767	186	4277	1750	273	167	261	36	431	664	580	298	1859	167	1969	2505	394	2865	2865	664	1631	1947	1261	2010	2664	38	235	214	69	775	134	51	796	722	183	281	3522	224	1722	891	81	702	2017	412	475	2595	137	2112
maker-scf300000870601.0-snap-gene-6.56-mRNA-1	41	23	6	888	256	181	136	139	75	0	10	2	6	61	6	197	179	77	450	150	62	0	2	0	10	32	3	14	5	16	121	13	26	2	2	1	5	4	0	333	2	50	8	6	14	0	0	0	18
maker-scf300000870601.0-snap-gene-6.61-mRNA-1	45	66	2	65	45	2	18	1	0	15	7	12	8	34	7	12	24	6	43	26	12	26	8	6	56	96	0	12	11	0	19	0	0	45	25	4	11	149	7	72	33	14	42	87	4	13	147	2	56
maker-scf300000870601.0-snap-gene-6.62-mRNA-1	787	808	220	1726	760	126	111	193	98	274	482	466	262	1175	183	552	1057	164	884	994	149	487	642	362	2118	3177	171	529	570	325	1696	273	254	1557	943	653	416	5753	390	2954	1591	326	1011	2293	1111	842	2632	311	1404
maker-scf300000870601.0-snap-gene-6.64-mRNA-1	129	101	19	112	58	9	5	12	0	18	37	46	8	48	24	68	97	8	18	32	2	34	34	72	163	212	3	26	24	6	42	5	2	103	83	26	27	288	22	84	55	10	70	138	111	108	298	30	135
maker-scf300000870601.0-snap-gene-6.65-mRNA-1	0	2	0	11	9	0	1	1	0	4	1	4	4	10	1	6	12	0	17	3	6	1	0	3	3	58	1	6	3	0	47	1	1	5	4	0	5	25	0	20	13	0	5	11	0	1	2	0	4
maker-scf300000870601.0-snap-gene-6.66-mRNA-1	0	2	0	2	2	0	0	2	2	0	2	0	1	0	0	2	3	0	4	2	0	2	5	0	4	10	0	0	0	0	0	0	1	0	5	0	2	28	0	6	8	2	5	1	0	3	16	0	4
maker-scf300000870601.0-snap-gene-6.67-mRNA-1	575	494	29	537	172	22	38	50	27	92	158	135	236	1604	239	103	249	31	103	107	23	115	156	242	710	1222	6	51	67	20	214	15	9	747	542	348	10	223	15	59	37	15	65	193	63	91	342	39	239
maker-scf300000870601.0-snap-gene-6.68-mRNA-1	215	291	35	532	199	26	12	20	17	28	82	43	29	190	49	146	195	89	186	136	33	83	140	97	319	589	10	35	32	13	94	4	32	176	159	30	32	695	36	150	56	23	118	173	47	102	454	32	257
maker-scf300000870601.0-snap-gene-6.69-mRNA-1	1	2	1	1	0	0	0	0	0	0	0	0	0	0	0	2	1	2	2	1	0	1	0	2	2	3	0	1	0	0	0	0	0	3	1	1	0	3	0	1	1	0	0	4	3	0	0	0	0
maker-scf300000870601.0-snap-gene-6.70-mRNA-1	10	24	0	10	6	0	0	1	0	0	1	0	0	14	0	13	0	3	2	0	0	6	2	2	34	81	0	0	2	0	8	0	2	21	30	0	3	100	2	15	5	0	8	34	7	7	103	3	34
maker-scf300000870601.0-snap-gene-6.74-mRNA-1	14	33	5	88	21	0	0	0	1	7	6	2	8	28	3	26	23	8	20	23	1	16	16	17	60	87	0	4	6	0	25	0	3	19	7	3	6	113	2	34	7	2	16	34	10	11	42	2	58
maker-scf300000870601.0-snap-gene-6.75-mRNA-1	0	7	1	6	2	0	0	1	4	2	0	0	0	0	0	0	2	0	0	1	0	0	0	1	1	7	0	0	0	0	0	0	2	2	2	0	2	4	4	0	2	1	1	2	2	2	7	0	5
maker-scf300000870601.0-snap-gene-6.76-mRNA-1	4	3	2	2	0	0	0	0	0	0	0	0	0	2	0	0	11	0	0	1	0	0	0	25	9	0	0	0	0	0	0	0	0	0	3	5	0	2	0	0	0	0	2	0	0	0	1	0	3
maker-scf300000870601.0-snap-gene-6.77-mRNA-1	53	56	0	96	47	2	2	5	0	8	7	16	4	28	6	17	36	8	41	68	12	37	29	36	55	102	0	8	0	0	22	0	0	56	52	28	8	65	14	23	28	0	20	114	35	53	223	19	101
maker-scf300000870601.0-snap-gene-6.79-mRNA-1	12	14	0	13	2	0	1	0	0	4	7	1	2	11	0	2	1	2	0	0	0	2	8	0	12	45	0	0	0	0	7	2	0	8	4	0	2	33	0	10	7	3	0	13	0	4	28	0	13
maker-scf300000870601.0-snap-gene-6.80-mRNA-1	19	23	1	32	8	0	1	4	2	0	15	4	1	20	1	2	10	0	11	10	1	6	5	1	39	95	0	7	2	0	17	6	0	9	16	0	10	150	2	27	26	1	28	26	20	14	80	4	58
maker-scf300000870601.0-snap-gene-7.115-mRNA-1	182	309	41	512	179	2	18	32	5	43	73	117	40	133	39	49	105	11	89	102	28	62	86	20	183	361	4	35	34	13	87	13	5	136	107	44	31	383	9	246	122	30	169	283	121	134	436	47	172
maker-scf300000870601.0-snap-gene-7.116-mRNA-1	138	213	37	273	96	19	34	57	4	18	46	50	34	171	44	62	183	23	78	76	47	24	24	38	263	377	9	34	36	50	131	14	8	167	91	69	23	574	42	310	123	68	112	315	207	169	365	60	209
maker-scf300000870601.0-snap-gene-7.117-mRNA-1	511	986	124	1117	378	64	63	124	26	186	228	248	98	530	150	445	1076	117	572	652	104	493	430	294	860	1158	29	60	93	55	225	31	16	356	348	146	92	1415	124	762	331	98	373	875	392	397	1698	99	1018
maker-scf300000870601.0-snap-gene-7.118-mRNA-1	701	703	106	1016	400	41	40	75	14	106	149	121	130	373	77	461	773	91	620	700	109	391	491	404	503	758	25	83	76	12	184	46	19	309	254	95	71	1138	96	944	501	58	433	1086	362	349	1409	102	657
maker-scf300000870601.0-snap-gene-7.119-mRNA-1	19	103	4	146	66	0	4	11	0	2	9	10	16	20	3	64	125	8	94	35	12	36	52	42	61	119	1	6	10	4	31	5	2	33	13	19	6	131	0	13	21	4	23	59	29	16	96	10	38
maker-scf300000870601.0-snap-gene-7.121-mRNA-1	5	8	2	19	4	0	0	0	0	0	2	0	4	15	0	6	1	0	5	0	1	2	0	1	14	28	0	1	6	0	6	0	0	22	12	1	0	34	0	14	10	0	3	10	1	1	13	0	10
maker-scf300000870601.0-snap-gene-7.124-mRNA-1	89	115	7	134	76	6	13	18	4	68	56	115	48	85	12	29	102	7	94	134	4	53	123	67	232	298	8	32	48	10	96	12	8	109	64	36	42	503	41	281	221	31	134	310	131	103	515	28	170
maker-scf300000870601.0-snap-gene-7.125-mRNA-1	153	183	36	178	87	7	10	19	1	25	32	22	19	113	13	72	176	44	161	120	18	52	63	51	183	220	3	12	24	1	39	8	5	72	93	11	17	201	9	286	131	11	103	282	55	116	553	41	174
maker-scf300000870601.0-snap-gene-7.126-mRNA-1	332	315	84	688	268	54	50	78	44	100	149	204	47	184	30	237	411	153	475	405	57	171	242	124	501	744	17	84	71	28	198	24	38	187	176	135	56	743	47	502	241	31	238	417	254	157	679	49	409
maker-scf300000870601.0-snap-gene-7.127-mRNA-1	0	0	2	1	0	0	0	0	0	0	0	0	0	0	0	0	0	0	0	0	0	0	0	1	0	0	0	0	1	0	0	0	0	2	0	0	0	18	0	0	0	0	0	0	0	0	1	0	1
maker-scf300000870601.0-snap-gene-7.128-mRNA-1	201	210	25	310	123	51	22	19	7	34	53	72	28	209	22	91	219	20	120	87	18	64	57	104	262	403	29	26	33	20	138	10	13	135	102	61	37	549	56	365	203	46	173	330	87	92	330	46	348
maker-scf300000870601.0-snap-gene-7.130-mRNA-1	2	9	0	0	0	0	0	0	0	0	0	0	0	0	0	0	1	56	0	0	0	0	0	1	7	34	0	0	0	0	0	0	0	3	2	16	0	14	0	2	2	0	0	0	0	0	0	1	16
maker-scf300000870601.0-snap-gene-8.113-mRNA-1	102	154	14	194	39	16	13	9	8	32	47	26	20	107	19	65	55	6	70	37	16	67	62	117	229	266	2	27	34	17	147	24	10	178	101	38	27	335	26	286	165	14	122	266	51	96	470	46	263
maker-scf300000870601.0-snap-gene-8.114-mRNA-1	22	22	4	31	14	2	6	4	0	5	11	5	2	49	6	1	23	1	6	29	0	9	4	43	29	81	0	4	16	4	17	5	0	31	32	12	10	123	12	61	36	9	19	67	25	23	48	1	50
maker-scf300000870601.0-snap-gene-8.115-mRNA-1	153	192	34	205	79	18	17	24	0	26	55	21	23	136	14	46	142	1	65	94	22	43	43	75	232	327	2	24	20	18	87	14	14	184	101	33	23	500	16	232	126	22	109	223	115	112	424	24	168
maker-scf300000870601.0-snap-gene-8.116-mRNA-1	170	173	58	397	52	61	20	7	45	22	49	69	20	168	83	129	244	206	155	123	59	93	94	81	129	197	1	20	18	10	72	9	28	80	66	54	24	351	19	134	48	17	107	182	56	75	211	12	176
maker-scf300000870601.0-snap-gene-8.117-mRNA-1	0	0	0	1	0	0	0	0	0	0	0	1	0	0	0	0	0	0	0	0	0	0	0	1	0	0	0	0	0	0	0	0	0	0	0	0	0	0	0	0	0	0	0	1	0	0	0	0	0
maker-scf300000870601.0-snap-gene-8.118-mRNA-1	326	449	59	667	184	31	35	101	26	141	214	220	124	659	81	277	686	84	469	413	79	276	316	231	303	486	29	71	87	35	275	27	32	231	129	69	35	610	54	436	313	51	158	436	111	130	363	10	156
maker-scf300000870601.0-snap-gene-8.120-mRNA-1	599	759	89	1029	402	79	74	91	24	202	244	245	147	595	136	261	542	72	775	442	75	286	356	199	869	1413	21	88	77	36	225	38	28	412	347	140	81	1586	56	788	444	59	321	582	277	346	1241	64	751
maker-scf300000870601.0-snap-gene-8.123-mRNA-1	57	67	4	33	19	2	2	10	2	14	19	13	17	64	7	28	20	0	18	18	2	13	4	1	87	170	0	15	14	0	39	8	0	44	45	12	6	193	0	85	47	0	23	84	16	14	223	4	83
maker-scf300000870601.0-snap-gene-8.124-mRNA-1	150	160	8	430	124	17	22	26	17	39	68	102	38	295	50	136	219	46	105	162	49	74	49	81	137	285	0	16	14	3	79	7	4	114	135	64	14	534	32	94	30	18	45	92	49	54	290	34	167
maker-scf300000870601.0-snap-gene-8.126-mRNA-1	8	47	0	32	8	2	2	0	0	2	4	0	0	17	0	0	2	0	6	0	0	2	1	0	17	71	4	0	2	0	23	1	0	30	43	2	2	85	2	16	19	0	22	38	5	25	188	2	60
maker-scf300000870601.0-snap-gene-8.127-mRNA-1	6	4	0	9	4	0	0	1	0	2	2	0	0	13	0	0	3	0	5	9	0	4	2	3	11	37	0	0	2	0	4	0	0	8	2	2	2	29	2	8	4	0	6	12	11	9	51	2	18
maker-scf300000870601.0-snap-gene-8.131-mRNA-1	9	15	0	41	11	0	3	0	0	0	2	4	8	23	1	3	7	0	14	12	0	3	2	2	30	82	0	6	2	2	19	5	1	24	32	7	12	173	4	22	22	5	20	41	11	2	85	3	46
maker-scf300000870601.0-snap-gene-8.132-mRNA-1	0	6	0	6	0	0	0	2	0	0	0	0	0	2	0	0	2	0	0	1	1	2	5	0	13	26	0	0	0	0	6	2	0	10	4	4	0	49	0	5	6	2	6	14	1	4	48	1	21
maker-scf300000870601.0-snap-gene-8.133-mRNA-1	0	12	0	16	7	2	2	0	0	6	0	0	2	7	0	2	5	0	8	4	0	2	7	7	21	27	0	2	5	0	2	2	0	15	12	6	4	33	2	7	7	8	7	30	27	2	43	2	30
maker-scf300000870601.0-snap-gene-8.134-mRNA-1	16	23	2	8	4	0	0	8	2	2	3	7	2	12	4	4	2	7	9	7	0	1	14	5	38	68	0	0	3	0	15	0	0	19	7	1	2	58	0	63	4	0	17	34	6	9	49	2	25
maker-scf300000870601.0-snap-gene-8.135-mRNA-1	30	40	0	84	33	16	0	6	0	5	20	6	16	61	9	9	23	12	15	21	1	20	17	34	106	203	0	2	12	2	45	4	4	52	67	6	14	306	6	102	43	14	35	70	36	38	129	4	89
maker-scf300000870601.0-snap-gene-8.136-mRNA-1	83	119	16	211	53	0	7	6	2	21	40	22	13	100	13	68	108	28	118	75	0	31	71	44	125	321	0	16	22	6	81	6	2	85	82	23	10	463	9	152	59	4	65	102	41	45	352	10	144
maker-scf300000870601.0-snap-gene-8.137-mRNA-1	4	22	1	49	23	0	0	4	2	5	4	2	3	26	5	8	3	0	6	4	1	1	0	0	28	58	0	5	0	2	7	0	0	31	21	7	8	104	3	42	6	0	13	15	1	24	90	2	33
maker-scf300000870601.0-snap-gene-8.138-mRNA-1	0	1	0	2	2	0	1	0	0	0	1	0	0	2	0	1	4	1	2	0	0	1	0	1	12	3	0	0	0	1	1	0	1	2	0	0	0	3	0	1	0	0	3	1	0	0	2	1	4
maker-scf300000870601.0-snap-gene-9.54-mRNA-1	28	30	0	25	12	1	3	1	0	0	2	0	3	42	0	8	8	13	16	10	5	6	11	0	44	94	0	3	6	0	28	1	0	15	24	6	15	85	5	49	19	0	16	65	16	16	88	1	62
maker-scf300000870601.0-snap-gene-9.55-mRNA-1	0	10	0	25	5	0	0	3	0	0	0	0	2	9	2	8	18	4	37	13	4	0	5	0	9	21	0	0	2	0	10	2	0	10	6	0	0	41	0	26	16	0	6	24	0	14	45	0	17
maker-scf300000870601.0-snap-gene-9.56-mRNA-1	53	77	26	64	41	14	9	11	10	14	21	32	6	89	16	39	31	14	35	35	9	28	25	60	175	239	6	30	10	6	63	6	8	89	54	10	16	269	16	100	73	13	37	122	49	60	217	26	151
maker-scf300000870601.0-snap-gene-9.57-mRNA-1	3	10	2	6	1	0	3	0	0	0	4	6	0	6	6	2	6	1	13	4	1	2	1	3	6	8	1	1	0	0	3	0	8	10	0	0	2	28	2	9	2	0	0	4	2	1	11	0	11
maker-scf300000870601.0-snap-gene-9.58-mRNA-1	13	9	0	9	1	4	0	0	0	2	1	2	0	12	0	0	3	0	1	5	1	2	12	0	12	17	0	0	2	0	7	1	1	9	11	0	2	7	1	17	10	3	1	4	0	1	16	1	9
maker-scf300000870601.0-snap-gene-9.61-mRNA-1	217	259	51	336	109	11	20	14	15	55	66	50	54	318	89	37	200	13	97	124	106	127	77	161	215	423	8	59	24	28	136	23	17	213	194	181	59	714	39	378	215	39	218	654	279	235	869	76	367
maker-scf300000870601.0-snap-gene-9.62-mRNA-1	256	305	22	301	101	11	14	20	2	46	68	23	60	318	24	33	111	18	50	51	32	93	41	46	414	913	1	31	29	6	42	17	4	316	373	93	31	933	29	230	132	12	176	465	196	263	2111	95	532
maker-scf300000870601.0-snap-gene-9.63-mRNA-1	95	86	22	188	63	8	22	23	19	10	22	63	29	127	49	59	151	50	138	160	15	37	54	61	263	446	18	46	33	48	180	33	40	174	104	110	46	800	41	323	130	36	112	327	235	100	403	48	314
maker-scf300000870601.0-snap-gene-9.64-mRNA-1	15	18	2	24	8	0	0	0	0	2	0	5	6	5	0	6	6	2	13	23	4	10	4	1	18	46	0	7	2	0	16	2	1	19	16	4	5	71	3	38	16	0	16	35	2	10	85	0	33
maker-scf300000870601.0-snap-gene-9.69-mRNA-1	20	18	2	24	8	0	4	2	0	4	4	4	2	36	0	18	11	36	22	9	2	0	2	6	30	60	0	4	6	0	10	0	0	22	21	3	8	153	5	16	2	0	9	52	13	9	109	3	44
maker-scf300000870601.0-snap-gene-9.70-mRNA-1	12	40	0	46	22	2	0	8	2	3	8	6	4	36	0	9	12	0	12	10	2	9	10	4	52	122	0	13	11	0	29	1	3	43	30	9	6	182	13	79	32	10	32	57	10	21	118	13	44
maker-scf300000870601.0-snap-gene-9.72-mRNA-1	0	1	1	2	0	0	0	0	0	0	0	0	0	1	0	0	0	0	0	1	1	2	0	0	7	5	0	0	0	0	0	0	0	1	0	0	0	1	0	0	0	1	0	1	0	0	0	1	4
maker-scf300000870601.1-augustus-gene-3.85-mRNA-1	32	28	0	24	38	0	0	6	4	0	5	6	6	38	4	12	13	4	8	4	2	16	10	8	37	174	2	8	4	0	34	6	1	33	26	8	6	220	7	63	19	2	14	34	22	15	130	5	56
maker-scf300000870601.1-augustus-gene-5.63-mRNA-1	12	10	1	10	7	0	0	2	0	12	0	2	4	31	4	4	8	0	18	16	1	11	1	2	27	65	0	7	0	0	15	1	0	8	22	13	4	48	0	39	15	4	16	32	5	5	55	2	42
maker-scf300000870601.1-augustus-gene-5.67-mRNA-1	21	34	1	63	33	2	8	0	0	10	14	3	5	67	7	14	24	1	22	17	1	14	2	10	112	145	2	12	14	12	75	1	2	52	13	18	6	135	8	102	74	2	44	70	9	5	41	8	84
maker-scf300000870601.1-augustus-gene-6.13-mRNA-1	10	5	1	6	5	1	0	1	0	3	0	6	0	4	0	1	0	5	0	2	1	1	6	1	7	13	0	2	0	0	3	1	0	5	3	2	0	13	0	2	2	1	3	4	1	2	8	0	3
maker-scf300000870601.1-augustus-gene-6.2-mRNA-1	3	4	0	1	2	0	1	2	0	0	1	3	0	1	1	2	1	1	5	2	3	1	0	2	6	12	1	0	0	0	1	1	0	2	2	3	0	11	2	5	0	1	0	3	2	0	10	1	6
maker-scf300000870601.1-snap-gene-0.51-mRNA-1	0	2	0	3	0	1	0	0	0	0	0	1	0	1	0	0	0	0	1	0	0	1	1	0	0	9	0	0	0	1	0	0	0	0	3	0	0	8	0	0	0	0	0	0	0	1	0	0	1
maker-scf300000870601.1-snap-gene-0.53-mRNA-1	0	2	0	2	4	0	0	2	1	0	0	1	2	1	0	0	0	0	0	3	0	2	4	0	5	18	0	1	3	0	0	2	0	6	2	2	0	11	0	6	2	0	2	10	11	2	27	4	15
maker-scf300000870601.1-snap-gene-0.56-mRNA-1	0	8	2	23	2	0	0	0	0	0	2	0	4	17	0	2	5	4	2	10	11	2	13	10	64	57	0	0	4	0	11	4	2	22	8	12	6	91	1	35	15	2	30	37	16	11	45	0	33
maker-scf300000870601.1-snap-gene-0.57-mRNA-1	6	15	0	29	2	0	2	1	0	2	2	2	0	5	0	0	3	0	1	1	0	4	0	0	21	49	0	2	6	0	11	0	0	13	16	13	0	37	3	6	14	0	9	33	2	15	53	0	16
maker-scf300000870601.1-snap-gene-0.59-mRNA-1	88	165	6	272	137	4	15	18	6	43	50	66	10	167	18	78	113	24	181	159	0	63	77	62	192	345	4	20	23	2	122	6	3	91	81	27	18	579	4	164	76	6	55	212	33	47	515	10	170
maker-scf300000870601.1-snap-gene-0.61-mRNA-1	32	19	0	23	11	0	1	1	0	2	1	7	2	18	2	4	6	2	5	4	1	1	8	3	27	65	0	6	2	0	14	1	0	12	6	4	3	47	2	9	12	0	15	11	7	9	39	0	32
maker-scf300000870601.1-snap-gene-0.62-mRNA-1	4	20	0	5	6	0	4	0	0	2	4	11	5	4	2	1	10	4	1	9	1	0	0	20	19	35	0	5	0	0	6	0	0	10	2	0	0	25	2	26	3	0	4	23	1	7	38	0	27
maker-scf300000870601.1-snap-gene-0.64-mRNA-1	30	17	12	118	18	32	6	2	16	8	5	65	11	30	34	22	12	83	35	17	20	5	14	119	19	27	4	1	7	6	14	2	2	19	7	87	12	30	22	26	10	37	12	54	116	6	42	32	41
maker-scf300000870601.1-snap-gene-0.65-mRNA-1	10	12	0	13	0	0	0	2	0	0	2	3	0	7	0	0	4	1	3	6	0	1	0	2	9	34	0	8	0	0	8	0	0	6	6	6	0	50	0	13	14	0	6	15	3	1	27	2	19
maker-scf300000870601.1-snap-gene-0.66-mRNA-1	506	629	167	937	400	104	113	134	74	214	430	628	198	710	137	317	518	175	404	458	130	185	360	442	987	1412	72	110	121	113	368	52	64	770	437	524	164	1933	212	1015	696	103	308	527	332	478	1155	159	653
maker-scf300000870601.1-snap-gene-0.67-mRNA-1	88	143	21	164	74	20	2	6	2	6	44	9	38	119	13	21	91	4	48	56	16	23	40	9	202	295	13	58	48	13	108	17	9	171	111	32	53	519	44	172	103	4	76	167	48	94	467	16	235
maker-scf300000870601.1-snap-gene-0.70-mRNA-1	1	6	1	8	0	0	0	1	0	2	3	0	1	2	0	4	6	0	0	1	0	0	0	0	4	21	0	2	0	0	3	2	0	3	2	1	0	25	0	8	4	0	1	5	3	0	9	2	4
maker-scf300000870601.1-snap-gene-0.71-mRNA-1	18	29	0	17	0	0	2	1	0	0	0	0	6	43	2	0	1	0	4	1	0	6	0	2	47	88	0	7	6	0	24	0	1	41	17	4	0	94	0	19	7	0	6	23	10	17	137	2	70
maker-scf300000870601.1-snap-gene-0.72-mRNA-1	10	18	0	78	27	0	4	3	1	5	4	9	7	21	5	14	22	7	20	23	0	10	15	1	45	68	0	14	5	2	35	4	0	20	22	8	8	140	13	53	19	8	15	59	22	24	108	6	49
maker-scf300000870601.1-snap-gene-1.41-mRNA-1	29	78	1	63	43	1	3	3	4	6	16	25	10	49	2	15	44	3	30	33	17	17	12	13	102	129	0	3	4	4	23	4	0	32	20	4	10	143	5	57	59	1	30	122	8	19	125	4	97
maker-scf300000870601.1-snap-gene-1.42-mRNA-1	277	394	81	915	335	160	58	111	79	132	198	173	176	645	129	415	600	266	742	694	198	252	428	493	843	1287	46	192	152	187	555	92	89	575	252	326	130	1662	196	1168	741	150	533	1208	521	422	1871	185	920
maker-scf300000870601.1-snap-gene-1.43-mRNA-1	15	5	5	28	4	6	2	1	0	2	7	5	3	18	4	4	12	0	15	13	0	2	0	0	23	44	0	4	4	6	16	1	2	11	15	3	5	44	0	18	6	5	6	9	3	6	38	4	36
maker-scf300000870601.1-snap-gene-1.44-mRNA-1	2	0	0	127	29	7	28	57	26	0	0	0	4	6	0	432	293	120	805	230	196	13	24	24	25	41	8	34	11	6	247	53	9	0	0	2	5	51	1	805	32	91	38	63	34	0	6	5	10
maker-scf300000870601.1-snap-gene-1.48-mRNA-1	20	36	0	33	24	21	2	12	4	0	9	4	8	25	4	8	9	0	4	11	9	17	6	10	55	133	7	15	14	4	77	2	2	45	44	26	4	315	14	45	22	4	14	62	18	25	180	16	94
maker-scf300000870601.1-snap-gene-1.49-mRNA-1	1	2	0	4	5	0	4	0	0	0	0	3	0	6	0	0	9	0	0	0	1	0	0	1	2	10	0	0	1	1	6	0	0	5	0	0	0	27	2	9	2	0	2	2	10	0	19	1	2
maker-scf300000870601.1-snap-gene-1.50-mRNA-1	0	4	0	0	1	0	0	0	0	0	0	0	0	4	2	0	0	0	0	0	0	1	0	0	4	11	0	0	0	0	0	0	0	2	4	0	0	8	0	7	2	0	0	12	1	0	5	0	8
maker-scf300000870601.1-snap-gene-1.53-mRNA-1	105	147	20	183	44	16	18	21	2	36	59	54	43	129	30	28	143	4	42	52	16	58	37	28	226	278	15	32	22	4	79	12	2	231	128	97	29	222	48	211	128	14	146	466	99	260	977	95	245
maker-scf300000870601.1-snap-gene-1.55-mRNA-1	141	213	25	400	173	19	22	29	15	78	96	86	60	252	23	71	233	59	98	86	24	59	57	33	227	337	5	20	20	4	48	3	6	109	167	73	10	277	38	116	77	5	114	315	75	135	624	19	338
maker-scf300000870601.1-snap-gene-1.56-mRNA-1	63	142	13	265	87	28	18	35	8	33	91	62	25	122	29	36	112	47	48	56	16	23	49	25	170	293	6	29	35	4	104	5	8	149	93	40	15	348	33	221	133	14	91	180	54	126	428	37	196
maker-scf300000870601.1-snap-gene-1.57-mRNA-1	10	3	0	4	3	0	3	0	0	0	3	1	0	4	0	0	2	0	0	5	0	0	2	2	2	13	0	1	2	1	1	0	0	0	2	0	1	25	0	2	1	0	2	1	0	0	11	0	4
maker-scf300000870601.1-snap-gene-1.58-mRNA-1	4	0	0	0	4	2	0	1	0	1	2	0	0	0	0	0	1	0	0	4	0	0	0	0	4	15	0	0	0	0	3	1	0	1	0	0	1	17	0	8	0	0	5	0	0	0	12	2	3
maker-scf300000870601.1-snap-gene-1.59-mRNA-1	4	7	2	20	2	0	2	0	0	5	2	4	4	7	0	9	2	0	0	6	0	13	5	4	79	89	0	6	8	4	42	6	0	36	31	4	6	179	2	55	44	2	10	39	18	9	79	2	42
maker-scf300000870601.1-snap-gene-2.46-mRNA-1	51	54	4	2	0	0	2	0	2	1	0	0	6	33	21	0	1	0	3	0	0	0	1	1	138	267	3	2	0	0	4	0	1	1	2	2	53	682	21	0	0	0	2	1	0	2	0	0	223
maker-scf300000870601.1-snap-gene-2.47-mRNA-1	11	37	0	46	18	12	0	4	0	4	3	1	7	25	5	5	16	0	6	12	10	0	7	4	36	36	1	8	5	0	28	0	0	24	19	8	14	159	2	28	54	2	20	37	19	15	87	8	34
maker-scf300000870601.1-snap-gene-2.48-mRNA-1	14	17	3	12	11	0	1	3	0	4	9	0	1	61	2	3	29	0	13	1	0	3	16	9	27	73	0	12	2	0	18	8	1	29	31	2	6	114	4	15	25	4	24	18	0	8	129	2	38
maker-scf300000870601.1-snap-gene-2.50-mRNA-1	16	29	2	42	20	0	3	7	2	16	23	19	6	37	0	12	14	7	16	44	0	12	35	17	58	143	0	16	18	7	46	6	1	94	41	8	14	192	6	65	34	2	61	120	53	57	145	4	84
maker-scf300000870601.1-snap-gene-2.51-mRNA-1	48	120	2	118	63	0	0	6	3	26	32	5	29	78	7	65	150	36	77	75	9	66	91	21	155	249	0	13	16	0	74	8	5	62	48	10	28	351	9	128	90	8	76	141	26	44	218	12	152
maker-scf300000870601.1-snap-gene-2.52-mRNA-1	23	31	4	51	22	4	0	6	2	23	11	11	38	56	6	17	34	2	37	21	6	2	7	104	119	247	9	24	32	14	157	10	14	114	53	36	47	668	49	194	115	17	63	170	58	72	359	45	191
maker-scf300000870601.1-snap-gene-2.54-mRNA-1	3	3	2	11	2	0	0	0	0	2	5	0	2	11	0	3	1	2	9	1	0	0	4	0	18	34	0	6	1	0	7	1	0	10	13	0	1	54	0	1	3	0	6	10	1	1	23	0	23
maker-scf300000870601.1-snap-gene-2.55-mRNA-1	725	658	67	912	389	19	90	110	19	112	210	64	108	570	35	488	653	115	716	570	71	310	515	244	841	1287	19	118	119	19	430	44	42	478	292	59	129	1475	99	1232	602	37	493	1027	272	415	1574	73	923
maker-scf300000870601.1-snap-gene-2.58-mRNA-1	16	40	1	36	21	0	2	13	0	8	3	3	4	44	5	1	20	0	42	13	1	9	11	7	54	122	1	8	12	1	26	4	2	35	24	18	2	97	10	28	36	8	20	47	20	11	85	0	36
maker-scf300000870601.1-snap-gene-3.52-mRNA-1	4	9	3	8	4	0	0	0	0	0	0	8	2	14	0	2	0	0	9	2	8	7	2	2	29	23	0	1	6	0	7	2	0	4	10	4	6	60	3	7	13	0	4	7	4	11	49	0	12
maker-scf300000870601.1-snap-gene-3.53-mRNA-1	23	52	4	44	12	3	2	4	2	6	5	7	3	55	11	5	2	0	6	6	1	6	6	8	105	139	0	7	8	0	26	0	0	42	60	3	2	177	2	35	14	4	27	66	12	47	219	10	115
maker-scf300000870601.1-snap-gene-3.54-mRNA-1	250	315	127	1162	416	44	78	114	42	104	137	367	234	709	158	260	331	151	370	451	87	220	252	332	1089	1417	80	286	318	239	901	130	170	802	366	600	305	2785	487	1195	608	185	498	1356	694	627	1458	292	1055
maker-scf300000870601.1-snap-gene-3.55-mRNA-1	20	22	9	6	6	0	4	0	0	9	6	20	4	37	2	6	8	14	10	26	30	23	28	8	69	65	0	5	6	2	6	2	0	17	9	17	4	46	8	14	12	0	12	30	24	16	65	4	59
maker-scf300000870601.1-snap-gene-3.56-mRNA-1	79	129	13	136	62	18	7	14	7	24	38	44	10	66	13	40	90	25	51	62	6	22	24	63	117	175	4	23	15	10	63	16	6	85	53	47	16	174	15	149	47	11	66	202	91	118	288	45	141
maker-scf300000870601.1-snap-gene-3.57-mRNA-1	39	54	4	30	9	0	0	2	1	1	6	10	2	51	3	5	3	8	7	3	4	4	17	20	32	86	0	6	3	0	16	0	0	28	28	2	0	130	0	8	5	3	15	19	24	14	98	0	57
maker-scf300000870601.1-snap-gene-3.59-mRNA-1	14	19	3	29	21	0	0	2	0	5	13	0	12	15	2	2	4	0	13	0	0	0	7	0	36	89	2	8	4	0	29	0	0	37	34	0	6	165	0	46	16	0	14	15	4	9	56	0	21
maker-scf300000870601.1-snap-gene-3.61-mRNA-1	3	1	1	4	0	1	1	0	1	0	3	0	1	1	0	0	0	2	3	2	0	2	1	0	7	9	0	1	1	0	1	0	0	1	0	0	2	4	0	4	0	0	0	5	0	0	2	0	10
maker-scf300000870601.1-snap-gene-3.63-mRNA-1	36	63	1	113	37	0	6	8	0	5	6	9	4	37	4	64	83	19	67	80	1	45	78	43	76	155	0	1	0	0	20	0	0	30	15	11	7	189	2	61	21	3	20	39	11	4	82	4	61
maker-scf300000870601.1-snap-gene-3.64-mRNA-1	25	39	4	29	18	0	6	8	0	8	10	4	7	42	3	4	17	20	4	34	0	8	0	8	40	89	0	8	8	0	25	6	0	17	34	2	10	160	6	27	31	0	19	26	26	22	244	0	53
maker-scf300000870601.1-snap-gene-3.67-mRNA-1	128	232	27	218	110	26	11	28	8	23	57	42	42	241	20	25	33	4	19	7	2	18	4	40	51	120	1	9	8	2	19	4	4	127	91	28	2	51	2	11	15	0	22	46	4	19	137	4	44
maker-scf300000870601.1-snap-gene-3.68-mRNA-1	83	162	34	249	80	8	17	21	9	28	30	40	37	128	31	56	136	103	75	95	15	26	65	162	201	327	13	37	37	11	96	19	10	164	63	80	36	429	41	312	170	39	100	437	182	152	262	54	284
maker-scf300000870601.1-snap-gene-3.69-mRNA-1	41	31	0	45	8	0	2	0	2	2	9	84	4	32	5	18	23	6	37	26	2	7	15	4	66	132	0	5	5	0	18	0	3	16	24	7	8	58	0	24	12	3	17	25	0	5	82	19	43
maker-scf300000870601.1-snap-gene-3.70-mRNA-1	121	188	13	221	72	9	19	18	6	33	41	42	32	132	31	64	58	0	72	55	8	25	45	31	207	292	4	21	31	12	88	6	2	97	74	30	21	324	20	128	94	10	58	174	59	55	233	10	165
maker-scf300000870601.1-snap-gene-3.72-mRNA-1	175	142	43	439	194	15	38	61	16	47	101	103	24	225	29	140	265	46	217	225	20	88	130	80	248	321	14	54	44	24	138	18	25	154	70	95	16	558	29	353	199	39	118	281	202	68	306	58	197
maker-scf300000870601.1-snap-gene-4.121-mRNA-1	537	720	107	827	282	20	52	94	18	140	219	177	95	683	68	84	236	30	152	157	17	100	110	51	593	1045	14	49	69	13	209	23	16	616	585	120	65	1720	58	546	255	19	275	535	171	399	1871	81	638
maker-scf300000870601.1-snap-gene-4.122-mRNA-1	435	367	48	286	153	22	32	35	2	74	122	61	61	237	42	83	107	6	76	181	66	61	89	39	546	900	17	61	51	18	234	12	25	345	153	60	83	1064	28	403	293	61	197	421	150	218	739	90	495
maker-scf300000870601.1-snap-gene-4.123-mRNA-1	138	115	15	235	100	8	8	50	4	42	79	61	46	112	17	66	167	92	105	139	43	64	90	64	137	268	6	30	43	8	112	25	9	115	74	35	28	331	21	272	148	24	54	160	49	81	320	24	173
maker-scf300000870601.1-snap-gene-4.124-mRNA-1	56	84	9	100	40	0	15	3	2	9	14	8	9	61	3	9	30	6	38	33	4	0	6	9	97	133	2	10	8	3	68	4	0	55	46	6	10	163	5	145	61	15	58	116	23	33	154	8	122
maker-scf300000870601.1-snap-gene-4.125-mRNA-1	33	39	2	57	13	0	2	0	0	0	9	9	7	20	5	16	39	3	35	7	0	12	22	23	37	38	0	1	2	0	0	0	0	10	30	27	7	49	10	43	20	6	28	75	17	27	97	13	21
maker-scf300000870601.1-snap-gene-4.126-mRNA-1	27	26	3	43	27	1	4	10	4	4	17	9	9	20	7	1	25	6	13	5	7	6	7	2	29	35	2	5	1	0	14	2	2	25	9	14	4	57	12	47	22	13	26	60	9	38	90	14	60
maker-scf300000870601.1-snap-gene-4.128-mRNA-1	83	48	2	54	22	1	3	4	2	26	21	6	5	44	4	8	8	2	12	16	40	2	4	5	82	136	0	6	14	0	45	5	0	35	29	7	12	189	4	80	50	5	29	53	4	21	184	7	95
maker-scf300000870601.1-snap-gene-4.129-mRNA-1	298	360	49	408	150	18	28	43	11	61	131	89	55	265	92	64	160	86	100	91	26	112	93	70	425	769	22	53	61	27	136	29	16	522	369	219	73	728	46	539	335	40	420	1022	301	551	1826	137	816
maker-scf300000870601.1-snap-gene-4.130-mRNA-1	6	13	1	18	7	0	2	0	2	5	0	4	4	5	1	4	2	0	2	0	0	2	4	0	21	25	0	2	9	0	4	0	0	6	8	1	2	30	4	5	5	0	8	27	17	11	35	3	27
maker-scf300000870601.1-snap-gene-4.131-mRNA-1	23	14	7	28	8	0	0	2	0	0	10	4	3	19	0	2	12	0	6	4	11	7	5	0	11	41	0	4	0	0	16	2	0	14	6	3	0	66	0	26	8	0	11	25	0	4	29	2	10
maker-scf300000870601.1-snap-gene-4.132-mRNA-1	88	66	15	199	54	7	8	12	3	26	43	44	30	48	22	37	72	7	54	54	1	13	43	99	156	210	9	38	17	8	103	9	13	99	52	28	24	306	17	235	161	10	86	311	119	156	516	60	123
maker-scf300000870601.1-snap-gene-4.133-mRNA-1	6	11	0	6	10	1	2	0	2	6	1	5	4	8	0	2	9	0	3	4	0	2	1	8	12	20	0	2	0	1	8	0	3	5	4	8	1	23	2	21	6	0	4	30	5	9	37	4	11
maker-scf300000870601.1-snap-gene-4.135-mRNA-1	11	13	1	4	6	0	2	0	0	0	0	0	6	12	0	3	3	0	6	5	0	0	2	0	17	23	0	0	0	2	5	0	0	4	8	2	2	36	0	14	13	4	4	19	2	4	19	0	16
maker-scf300000870601.1-snap-gene-4.136-mRNA-1	8	15	2	11	0	2	2	2	0	2	0	0	0	27	6	1	10	0	0	2	0	1	4	2	46	56	0	8	6	0	4	2	0	19	16	2	0	196	0	39	9	0	6	19	6	6	72	0	44
maker-scf300000870601.1-snap-gene-4.143-mRNA-1	155	256	21	198	102	17	15	10	0	31	68	18	17	134	5	54	75	6	35	54	1	25	48	139	332	425	6	27	10	0	86	16	6	147	146	19	9	565	12	206	109	18	60	198	37	48	345	28	267
maker-scf300000870601.1-snap-gene-4.144-mRNA-1	42	59	6	67	33	12	6	12	1	27	28	19	6	62	4	23	25	21	51	37	1	4	17	14	271	294	9	31	20	8	96	13	2	107	108	20	20	378	14	115	97	24	108	212	113	87	384	17	191
maker-scf300000870601.1-snap-gene-4.145-mRNA-1	26	12	3	38	16	0	2	6	0	7	7	0	4	10	0	10	13	8	9	38	4	7	11	5	21	48	0	5	7	0	16	5	1	19	16	5	1	75	0	36	57	0	19	21	4	13	70	5	23
maker-scf300000870601.1-snap-gene-4.147-mRNA-1	70	115	14	138	56	6	12	29	6	41	26	31	12	121	16	13	83	15	53	46	0	22	29	74	162	225	4	22	35	15	70	10	2	112	84	32	26	334	22	164	94	19	84	166	33	69	196	28	116
maker-scf300000870601.1-snap-gene-4.148-mRNA-1	390	406	17	518	219	18	38	45	18	32	69	46	54	311	35	110	217	27	199	149	68	47	68	18	551	706	15	84	110	24	317	26	13	343	132	75	113	1081	64	832	287	47	310	489	126	268	758	59	476
maker-scf300000870601.1-snap-gene-4.150-mRNA-1	1939	1737	175	2086	788	108	80	139	38	205	297	440	191	922	148	370	919	266	656	636	129	465	389	479	1300	2508	34	112	90	32	260	75	24	698	789	243	156	2254	133	865	591	95	618	1527	367	845	3811	184	1583
maker-scf300000870601.1-snap-gene-5.0-mRNA-1	0	3	1	3	2	0	2	2	0	1	0	0	0	2	0	5	0	0	6	2	2	1	0	0	8	11	0	0	0	0	2	0	0	2	4	0	0	8	0	43	3	0	2	10	8	6	20	0	7
maker-scf300000870601.1-snap-gene-5.12-mRNA-1	281	435	30	442	145	4	20	19	6	60	90	32	51	295	47	45	148	6	95	94	6	99	57	4	285	566	0	40	36	7	78	12	4	329	345	50	36	668	28	280	124	8	176	458	136	346	1441	39	380
maker-scf300000870601.1-snap-gene-5.13-mRNA-1	181	205	60	372	173	46	28	14	16	46	52	97	54	158	51	92	137	179	89	182	24	47	54	96	340	677	18	68	47	42	243	24	36	245	143	77	46	766	82	475	225	51	208	380	235	147	629	72	332
maker-scf300000870601.1-snap-gene-5.14-mRNA-1	231	224	42	373	190	41	26	37	7	48	86	107	43	203	16	105	117	71	100	201	35	73	56	30	342	518	11	45	35	8	148	17	23	268	208	77	40	900	38	385	215	35	178	391	107	197	1220	65	259
maker-scf300000870601.1-snap-gene-5.15-mRNA-1	100	104	9	160	56	4	14	11	4	29	42	50	43	147	34	29	18	3	82	46	0	35	20	77	237	306	11	31	19	13	128	9	24	113	88	34	29	464	23	249	149	15	59	100	64	58	94	18	202
maker-scf300000870601.1-snap-gene-5.4-mRNA-1	78	80	30	290	107	15	14	20	20	30	48	100	18	137	15	33	70	23	108	59	26	36	30	131	291	472	12	74	86	63	311	28	24	200	115	133	82	1076	100	478	215	59	137	334	223	105	549	52	282
maker-scf300000870601.1-snap-gene-5.6-mRNA-1	10	6	1	15	4	0	0	0	0	0	3	3	0	20	6	5	5	6	1	7	5	3	4	4	17	16	0	0	2	0	11	0	0	12	32	8	2	33	0	13	6	0	8	7	1	4	26	0	35
maker-scf300000870601.1-snap-gene-6.103-mRNA-1	868	993	97	1279	466	130	66	61	21	76	159	182	106	849	163	399	387	313	685	462	120	280	323	997	1440	2758	23	155	52	12	496	43	18	435	342	96	151	2904	99	1251	406	115	356	939	757	404	1328	170	1353
maker-scf300000870601.1-snap-gene-6.104-mRNA-1	28	35	6	51	16	0	2	0	2	8	13	0	2	61	2	8	8	0	8	12	3	18	16	5	52	111	2	4	0	0	27	0	2	35	47	0	6	223	0	85	39	0	26	48	16	33	144	0	61
maker-scf300000870601.1-snap-gene-6.105-mRNA-1	0	2	0	0	0	0	0	0	0	0	0	0	0	2	0	0	2	0	2	1	0	1	0	0	0	3	0	0	0	0	0	0	0	0	0	0	0	0	0	3	0	0	0	0	0	0	1	0	1
maker-scf300000870601.1-snap-gene-6.106-mRNA-1	45	70	6	54	12	0	10	8	0	3	10	2	10	95	2	66	115	2	140	90	0	16	48	31	277	334	0	17	12	0	98	10	0	86	176	3	30	354	2	289	110	10	129	291	72	136	986	11	269
maker-scf300000870601.1-snap-gene-6.108-mRNA-1	146	100	9	119	120	29	6	11	0	18	37	33	12	150	6	38	258	8	58	200	2	896	34	10	253	536	13	26	40	16	125	12	2	99	250	33	28	439	8	142	104	9	114	170	40	103	222	14	190
maker-scf300000870601.1-snap-gene-6.111-mRNA-1	968	1328	341	2105	793	137	141	257	89	311	587	624	240	1169	211	651	1058	289	1137	762	131	558	619	601	1504	2296	89	250	222	192	845	131	147	1325	814	503	263	3572	327	2293	1111	264	910	1949	818	1107	4149	380	1815
maker-scf300000870601.1-snap-gene-6.113-mRNA-1	113	121	16	159	73	3	14	28	4	76	34	61	20	192	16	36	151	22	93	117	70	122	77	28	274	406	12	63	41	16	127	30	30	232	167	45	49	565	32	398	247	9	214	647	186	251	840	61	333
maker-scf300000870601.1-snap-gene-6.119-mRNA-1	956	1083	331	1648	538	165	148	185	82	347	515	814	212	758	209	470	741	495	808	759	405	329	589	595	1195	2074	103	186	175	138	533	68	122	955	730	544	137	2421	216	1427	769	202	565	1406	730	634	2562	238	1026
maker-scf300000870601.1-snap-gene-6.120-mRNA-1	6	14	0	29	14	0	0	2	2	0	6	0	2	7	3	0	0	0	3	5	0	0	0	3	10	32	0	2	0	0	9	0	2	5	8	2	2	9	0	6	2	0	4	4	1	2	20	0	2
[truncated: 10,714 more rows]
[truncated: 71 more columns]

## Sheet: CPM
orf_id	HLd00	HLd03	HLd11	HLd15	HLd23	HLm00	HLm03	HLm11	HLm15	HLm23	HLp00	HLp03	HLp11	HLp15	HLp23	HLr00	HLr03	HLr11	HLr15	HLr23	LLd00	LLd03	LLd11	LLd15	LLd23	LLm00	LLm03	LLm11	LLm15	LLm23	LLp00	LLp03	LLp11	LLp15	LLp23	LLr00	LLr03	LLr11	LLr15	LLr23
augustus_masked-deg300000870423-processed-gene-0.112-mRNA-1	0.718791	0.678494	-0.48631	-0.972707	0.682477	0.741935	0.687337	-0.374092	-0.977367	0.252765	-0.220532	-0.508198	-0.175134	-1.35541	-0.292909	0.82387	0.253513	0.563762	0.295417	0.560204	1.20457	1.23406	-0.80804	-1.0032	0.493718	0.552097	0.269454	-0.821972	-1.44111	-0.0369523	0.624866	0.911018	-1.54999	-2.58653	0.19949	0.339302	1.1461	0.200019	-0.515976	0.693172
augustus_masked-deg300000870423-processed-gene-0.113-mRNA-1	0.744204	0.0449571	-0.3416	-0.580829	0.446922	0.816744	0.470672	0.0746059	-0.593753	-0.123026	0.0686309	-0.199899	-0.674919	-0.286826	-0.246931	0.459768	0.232768	-0.168242	-0.106195	0.252613	0.323718	-0.479344	0.0759019	0.326137	0.40239	0.58195	-0.471691	-0.192192	-0.183585	-0.171088	-0.0674425	-0.221693	-1.05805	-0.596288	-0.405257	0.653385	0.427569	-0.00971504	0.459637	0.315997
augustus_masked-deg300000870423-processed-gene-0.117-mRNA-1	1.08166	1.12265	0.996502	1.04131	0.359093	0.0914684	0.959295	1.01552	0.944059	1.16184	-0.598388	-0.607807	-0.617402	-0.295423	-0.752835	0.79973	-0.0569549	-0.141912	0.0239037	0.0260246	-0.547338	0.280196	-0.0538654	-0.754401	-0.753941	0.659803	-0.793413	-0.800131	0.0298539	-0.522348	-0.704116	0.0712274	-0.00291032	-0.0502869	-0.782705	0.662839	-0.0953655	-0.733372	-0.797136	-0.864925
augustus_masked-deg300000870423-processed-gene-0.127-mRNA-1	0.950179	0.445068	-1.31977	-1.07892	0.625101	0.909891	0.568099	-1.03764	-1.04739	0.534554	0.670395	0.501096	-1.24013	-1.37663	0.503846	0.872643	0.4459	-0.268237	-0.63064	0.709185	1.17	0.626946	-1.21442	-0.92337	0.9855	0.956611	0.544729	-1.47828	-1.05123	0.744826	0.946552	0.640728	-1.75489	-1.55638	0.809927	1.05281	0.781379	-0.853496	-0.887358	0.722836
augustus_masked-deg300000870423-processed-gene-0.131-mRNA-1	0.874135	0.541365	-1.55359	-1.54424	0.712614	0.951466	0.805901	-0.899623	-1.28027	0.452139	0.722214	0.725782	0.0317281	-0.315757	0.202719	1.05963	0.701063	-0.2161	-0.192073	0.541805	0.573969	0.580514	-0.805583	-0.972392	0.0646897	0.506805	0.263012	-1.13603	-1.51896	-0.42967	0.397229	0.520662	-0.633511	-1.35743	0.0965384	0.711411	0.753734	0.0517161	-0.317813	0.330199
augustus_masked-deg300000870423-processed-gene-0.132-mRNA-1	1.01557	0.320576	-0.295347	-0.880973	0.655444	1.06568	0.520353	-0.176493	-1.03891	0.32671	0.355163	-0.0356679	-1.15941	-1.25836	-0.0120352	1.11474	0.0746705	-1.03483	-0.660831	0.476986	1.5065	0.646662	-0.611487	-0.600209	0.692456	1.08177	0.0961588	-0.634123	-0.959985	0.169595	0.722365	0.221915	-1.47297	-1.45429	0.490136	1.00794	0.617273	-0.811488	-0.223721	0.142481
augustus_masked-scf300000870586.0-processed-gene-0.109-mRNA-1	-0.582874	-0.161514	-0.930704	-0.429921	-0.081266	-0.946062	-0.16238	0.438946	-0.707019	-0.752731	-0.903505	-0.0654571	0.531021	0.566487	-0.115678	-0.544363	0.434372	0.330304	0.853318	0.29347	-1.33592	-0.328435	0.444354	0.0870292	0.11485	-1.12977	-0.0181341	-0.0670108	1.15527	-0.196687	1.35145	0.817378	1.14926	-0.147174	0.490159	-1.33592	0.384752	0.483245	0.170951	0.845919
augustus_masked-scf300000870586.0-processed-gene-0.89-mRNA-1	-1.14891	-0.113656	1.04132	1.03475	0.230289	-0.845013	-0.698652	1.15351	-0.162282	-0.92946	-0.409219	-0.188833	0.00109455	0.811421	-0.0837696	-0.712328	-1.08354	0.0562522	0.421881	-1.59671	0.81875	0.772533	0.498435	0.418871	-0.184347	-0.729628	-0.751519	0.491688	0.736066	-0.306105	0.0837831	0.747994	1.19364	1.0922	-0.620862	-0.208271	-0.662816	0.293244	0.0297017	-0.491509
augustus_masked-scf300000870586.0-processed-gene-1.20-mRNA-1	-0.647161	-0.316593	-0.162357	-0.161744	-0.284292	-0.246425	-0.0403454	0.0426748	-0.782411	-1.46757	1.62977	0.0758661	0.0720436	0.557853	0.580735	0.282599	0.155054	0.0057606	1.00846	0.609275	0.142834	-0.389637	0.25291	-0.194179	-0.26026	-0.78534	-0.163122	0.418974	-0.156342	-0.405258	-0.0564933	0.647369	1.16706	-0.109847	0.870144	0.225464	-0.146238	-0.630899	-0.966683	-0.371646
augustus_masked-scf300000870586.0-processed-gene-1.9-mRNA-1	-0.515703	-0.515703	-0.515703	0.478673	-0.515703	-0.106688	0.337655	-0.515703	1.36425	-0.515703	0.0288696	-0.515703	-0.238401	0.992386	0.469372	-0.515703	-0.0622491	-0.0448757	0.403584	0.290573	-0.515703	-0.515703	-0.515703	-0.189688	0.166561	0.921886	-0.296507	1.42231	-0.515703	0.24232	-0.274129	0.732304	0.163164	0.0551893	0.584629	-0.0252667	0.319625	-0.515703	-0.515703	-0.515703
augustus_masked-scf300000870586.0-processed-gene-2.23-mRNA-1	-1.19221	-0.089764	-0.040189	-0.124774	-1.52415	0.37048	-0.303973	-1.10064	-0.421212	-0.231384	0.0987321	0.0946946	-0.825822	0.43832	0.362173	-0.447957	0.363348	0.506053	0.0913224	0.388505	-0.179055	-0.116133	0.437299	0.42958	-0.0194932	0.511532	0.213281	0.131555	0.508281	0.45556	-0.179445	0.240479	-0.107956	0.0700127	0.41317	0.212712	0.0342115	0.297987	0.0305038	0.204363
augustus_masked-scf300000870586.0-processed-gene-2.31-mRNA-1	-0.105712	-0.857736	-0.264595	-0.367513	-0.18663	-0.722096	-0.448439	0.102587	0.92867	-0.857736	-0.431435	1.76816	1.01534	0.253391	0.972088	0.450559	0.626985	-0.387369	-0.271639	0.0689666	-0.255638	-0.0917441	0.0759384	-0.241216	0.711547	-0.857736	1.79166	0.0255475	-0.662734	-0.24077	-0.19853	0.121175	-0.502627	-0.257234	-0.514795	0.431773	-0.00197769	-0.719562	-0.475088	0.576164
augustus_masked-scf300000870586.0-processed-gene-2.33-mRNA-1	-0.354954	-0.150194	-0.248591	0.527438	0.593299	-0.318417	-0.0457785	-0.245782	-0.0120355	0.0123138	-0.0476089	0.316045	-0.0640084	0.436647	-0.432298	0.702859	0.918348	0.337483	0.272692	0.782625	-0.114506	-1.14761	0.401455	0.395636	1.25451	-0.14654	-0.0898008	-0.111078	0.0833697	-1.28268	-1.34842	-0.425484	-1.31972	0.25629	-1.0365	0.146951	-0.140914	0.492661	0.0307914	1.12151
augustus_masked-scf300000870586.0-processed-gene-2.34-mRNA-1	-1.01893	0.651683	-0.406848	-0.162028	0.704133	0.0850925	0.432944	0.0138745	0.486391	-2.57862	0.737142	0.62777	-1.08262	-0.518628	0.0120889	0.0811408	0.315243	-0.683973	0.199497	-0.139795	0.711309	0.581132	0.565211	-0.240985	0.672476	0.199079	0.687058	0.666614	0.0967056	-0.113623	0.400031	-0.372692	-0.123777	-0.819486	0.0919641	0.467583	-1.30865	0.0973874	0.198886	-0.211785
augustus_masked-scf300000870586.0-processed-gene-2.39-mRNA-1	-0.756079	-0.756079	-0.756079	-0.756079	-0.38209	0.539878	0.159451	-0.16264	1.23962	-0.756079	0.643125	1.90322	0.343136	0.734173	0.0751852	-0.10209	-0.423606	0.211737	0.2266	0.865173	-0.484342	-0.545037	-0.551807	-0.405579	-0.04219	-0.376332	0.3537	0.393451	0.166122	-0.346232	-0.0830538	-0.756079	-0.218641	-0.349923	0.937143	-0.756079	-0.584401	0.498518	0.604661	0.45563
augustus_masked-scf300000870586.0-processed-gene-3.106-mRNA-1	-0.621671	-0.243896	-0.634857	0.230709	0.0462265	-0.455075	-0.7771	-0.814915	-0.620043	-0.806438	-0.660147	-0.0536003	-0.183546	0.596144	0.594068	-1.36889	0.522134	0.945639	0.650094	-0.322546	-0.526986	-0.41365	0.493051	0.388902	0.333584	-1.36889	-0.0527705	0.0181801	-0.11199	0.335022	0.896993	0.38166	0.547898	-0.361903	0.447562	-0.340378	0.948643	0.888146	0.455487	1.01916
augustus_masked-scf300000870586.0-processed-gene-3.119-mRNA-1	-0.187935	-0.187935	2.67289	-0.187935	-0.187935	-0.188	-0.187935	-0.187935	-0.187935	-0.187935	-0.187935	-0.187935	0.184799	-0.187935	-0.188	-0.187935	-0.187935	-0.188	-0.188	-0.188	0.639699	-0.187935	-0.187935	-0.187935	-0.187935	-0.187935	-0.187935	0.168492	-0.188	-0.187935	-0.187935	-0.187935	-0.0139795	-0.187935	-0.187935	0.923315	-0.188	-0.187935	1.62666	-0.187935
augustus_masked-scf300000870586.0-processed-gene-3.120-mRNA-1	0.234434	-0.135487	-0.0817623	0.626077	-0.316453	1.2023	-0.45312	-0.925774	-0.925774	-0.248345	0.0577824	-0.115082	0.344806	-0.0810721	0.756563	0.149798	0.503215	-0.778775	-0.925774	0.0678109	0.750113	-0.152934	-0.443965	-0.429933	0.357071	0.722922	0.364513	-0.217093	-0.17715	0.430557	1.12009	-0.0132258	-0.802617	-0.925774	-0.173646	0.855667	0.4227	0.387035	-0.584059	-0.445639
augustus_masked-scf300000870586.0-processed-gene-3.124-mRNA-1	1.04497	-0.16023	-0.300171	0.0122545	-0.339634	-0.45311	-0.322572	0.512863	-0.877711	-1.97823	0.18021	-0.687098	0.477338	-0.0596397	-0.557588	-0.496945	-0.296232	0.274432	0.0398155	0.355875	1.05022	0.116832	0.850934	0.121873	0.787285	0.901063	-0.20787	-0.0234022	0.119583	-0.91154	-0.426268	0.741422	-0.416114	0.382095	0.299343	-0.633535	0.0104514	0.132457	0.837985	-0.101419
augustus_masked-scf300000870586.0-processed-gene-3.96-mRNA-1	-1.19622	-1.19622	-0.571671	0.690707	-1.19622	-0.754439	-0.688256	-0.230704	0.455398	-0.468182	-0.10552	0.0358369	-0.225788	0.495545	-0.509714	-0.649035	-0.667256	-0.0259028	0.0298743	-0.249085	1.54595	1.3175	0.144699	-0.0158565	0.238346	1.23745	0.209995	0.344212	0.802316	-0.223031	-0.694962	-0.260409	0.241151	0.186985	-0.0974486	1.60024	0.236799	1.19371	-0.0784505	-0.90234
augustus_masked-scf300000870586.0-processed-gene-4.156-mRNA-1	-0.664463	-0.335204	-1.04707	-0.158456	-1.1492	1.24988	-0.741666	-0.76841	-1.00581	0.476781	0.776209	-0.0596173	-0.22066	0.468137	0.718841	-0.0879714	1.25328	-0.446599	-0.0505969	0.5228	0.586205	-0.523068	-0.436736	0.430923	-0.145251	0.775559	-0.0246569	-0.444009	0.160661	-0.740853	0.333944	0.425441	-0.37405	-0.192679	0.950135	1.15702	0.472294	-0.23835	-0.332765	-0.569967
augustus_masked-scf300000870586.0-processed-gene-4.159-mRNA-1	-0.742268	0.299314	0.304221	0.484206	-0.56479	-0.444042	-0.311309	-0.478851	1.0825	-1.35436	-0.256099	0.118354	0.350859	1.04895	0.321092	-0.560005	-0.644765	-0.10997	0.58002	-0.986269	-0.626918	0.256801	0.155332	0.737349	0.477802	-0.468313	0.158875	0.531595	0.440812	0.0503588	-0.171303	0.71165	0.306375	0.387905	0.254067	-0.69959	-0.260306	-0.603245	-0.046459	0.270419
augustus_masked-scf300000870586.0-processed-gene-4.184-mRNA-1	0.77135	-0.789679	-0.403759	-0.673007	0.291025	-0.392781	0.412469	-0.782609	0.27266	-0.773627	0.293552	-0.212459	-0.263629	-0.404062	-0.0328368	0.0419457	1.10891	-0.46908	-0.0802912	0.273743	-1.36961	-0.420185	0.497634	0.553123	0.565461	0.149823	-1.36961	0.362963	0.464767	-0.35305	1.42911	0.282317	0.0357669	0.0401484	0.13233	0.187341	0.516774	-0.346177	-0.0753076	0.528555
augustus_masked-scf300000870586.0-processed-gene-4.190-mRNA-1	0.384453	-0.112291	-0.413957	-0.011137	-0.591288	-0.472137	-1.0184	-0.0836036	-0.210779	-0.777619	-0.0362522	0.178365	-0.209519	0.574309	-0.143891	0.299325	0.419303	0.618188	0.829259	0.754553	-0.208416	-1.31425	0.619203	0.617641	0.187428	-0.712574	-0.48895	0.458368	0.388803	-0.0879463	0.435335	-0.3073	-0.864509	-0.0620107	0.952608	-0.833012	-0.0590198	0.637983	0.725699	-0.06196
augustus_masked-scf300000870586.0-processed-gene-4.210-mRNA-1	1.68083	0.68988	-0.826935	0.284149	-1.38126	0.310384	-0.297749	0.61111	-0.776363	0.809443	0.61511	-0.330353	-0.713232	0.433942	0.0637352	0.135691	0.52572	0.797166	0.0735505	0.186327	0.750804	-1.10641	0.107024	0.262333	-0.0145845	0.440087	0.232265	-0.888466	-0.696423	0.196806	0.01279	0.310309	-0.309475	-0.474191	0.379579	0.345902	0.180076	-0.472804	-1.19476	-0.952
augustus_masked-scf300000870586.0-processed-gene-4.212-mRNA-1	-0.882247	-0.50625	0.191695	1.01236	-1.63849	-0.286468	-0.720064	-1.59873	0.63446	-1.64323	-0.136954	0.313862	0.0720051	0.732581	0.570286	0.322661	-0.0925143	0.216185	0.98736	0.102548	-1.13157	-0.910458	0.322011	0.766778	0.506252	0.248741	-0.285065	-0.00680491	0.468888	0.699827	-0.522908	-0.0373229	0.3451	0.089046	0.29677	0.328105	0.448186	0.562609	1.02741	-0.866643
augustus_masked-scf300000870586.0-processed-gene-4.213-mRNA-1	-1.28767	-0.759076	-0.281575	-0.639521	-1.28767	-0.711815	-1.28767	0.161851	-1.28767	-1.28767	-0.177231	-0.381884	0.207874	0.532197	0.481931	0.332114	0.286303	0.676012	1.02501	0.0324391	-0.446071	-0.536152	-0.056485	0.0322824	0.656388	0.29966	1.69934	0.0351933	0.307649	-0.157802	-0.47775	-0.200075	1.48165	0.242125	0.236466	-0.247858	0.325053	1.29374	-0.278195	1.44458
augustus_masked-scf300000870586.0-processed-gene-4.231-mRNA-1	0.320663	-0.0981207	-0.0933837	0.474479	-0.376575	0.141494	-1.59482	-2.21235	-0.730921	0.456511	0.341901	0.327861	0.245958	-0.157811	0.0489404	-0.130247	-0.092222	-0.824071	-0.296949	0.567391	0.520061	0.651817	0.315534	-0.444811	0.613309	-0.463462	-0.351817	0.607097	0.474589	1.17659	-1.03239	-0.380864	0.706513	-0.187136	-0.270049	-0.19144	0.447493	0.073085	0.140677	1.27748
augustus_masked-scf300000870586.0-processed-gene-4.233-mRNA-1	-0.273408	-0.273408	-0.273408	-0.273408	-0.273408	1.71326	0.605893	-0.273408	-0.273408	-0.273408	0.0690616	-0.273408	-0.273408	-0.273408	-0.273408	0.76274	0.414985	-0.273408	-0.273408	-0.273408	-0.273408	-0.273408	-0.273408	0.197733	-0.273408	-0.273408	-0.273408	-0.0885086	0.00660128	3.33128	-0.273408	-0.273408	0.61597	-0.273408	-0.273408	-0.273408	0.299804	-0.273408	-0.273408	-0.273408
augustus_masked-scf300000870588.0-processed-gene-0.0-mRNA-1	0.0487215	-0.835743	-0.393111	0.319781	-0.835743	-0.0820417	0.018716	-0.835743	0.0510839	0.341957	-0.0289948	0.507882	0.484839	0.882587	-0.140748	-0.835743	0.249705	0.837385	0.885753	0.906051	0.443267	-0.835743	-0.441662	0.27774	-0.253519	0.0689964	0.114375	-0.598769	-0.641463	-0.576269	-0.270432	-0.835743	0.636522	1.23677	0.532291	0.00633434	-0.101078	0.120858	-0.684877	0.255807
augustus_masked-scf300000870588.0-processed-gene-0.1-mRNA-1	-1.70595	0.331165	-1.64613	0.790623	-0.865515	0.428201	0.175145	0.265174	0.958644	-0.660222	-0.529522	-1.18261	0.603752	0.387808	0.0697405	0.709326	0.398362	0.397294	0.466425	0.0951048	-0.388641	-0.0207491	0.467338	0.251794	0.453119	0.00847145	0.514488	-0.0493634	-0.422063	-0.959252	0.455129	-0.0261385	-0.0261743	0.297344	-0.128299	0.431803	0.655513	-0.0813862	0.189983	-1.10973
augustus_masked-scf300000870591.0-processed-gene-0.1-mRNA-1	0.504294	1.1671	0.584436	-0.34997	0.945435	0.198032	0.117245	0.694861	-0.264187	0.0731901	0.0974872	-0.18776	-1.03519	-0.296095	-0.60834	0.186983	-0.560046	-0.564343	-0.219355	-0.157618	0.561193	0.876943	-0.0161953	-0.170461	0.27748	0.404681	-0.553952	-0.311397	-0.398004	0.41195	-0.985547	0.266354	-0.357975	-0.421477	-0.145231	1.01599	0.0921301	-0.216794	-0.245566	-0.410273
augustus_masked-scf300000870593.0-processed-gene-0.11-mRNA-1	-0.322509	-1.20798	-0.770966	0.389914	-0.549449	-0.212441	-1.15464	-0.145351	-1.66481	-0.829034	0.0700604	0.382537	0.0601905	0.158863	-0.0673511	0.352426	1.2582	0.144153	-1.07014	0.639246	-0.0726192	0.50003	0.235135	-0.726232	0.31548	0.706734	0.618887	-0.0651874	-0.321677	0.410593	-0.611374	0.568577	-0.541349	-0.105623	-0.156335	1.07457	1.05952	0.515684	0.601384	0.532879
augustus_masked-scf300000870593.0-processed-gene-0.37-mRNA-1	-1.0134	-0.024117	0.677358	0.305081	-1.0134	-0.443456	-0.0413872	0.0747691	0.239347	-1.0134	-0.516356	0.483517	-0.24723	0.0158831	0.242296	-0.29099	-0.0206165	-0.764801	-0.546799	0.0518705	0.57882	0.565253	0.37928	-0.380802	-0.524249	0.494334	1.22057	0.0136495	-0.778622	-0.517376	0.489844	1.04547	-0.831087	-0.00807805	0.311313	1.57187	0.795044	-0.420964	-0.637559	0.479119
augustus_masked-scf300000870593.0-processed-gene-0.42-mRNA-1	-0.427319	0.156532	-1.05424	-0.315201	0.18817	0.101355	0.120266	-0.689646	-0.743625	-0.369653	1.00314	-0.0987821	-0.603785	0.0783159	-0.0452594	-0.462369	0.442591	-0.223918	-1.00565	-0.436247	1.77605	-0.515199	-0.0310415	-0.295503	0.294531	1.84377	0.327244	-0.197402	0.30508	-1.24993	0.421488	-0.158938	-0.120765	-0.333336	0.479181	2.24063	0.675083	-0.587633	-0.7524	0.264415
augustus_masked-scf300000870593.0-processed-gene-0.44-mRNA-1	-0.591062	-1.00924	-1.48702	0.12889	-0.408982	-0.0977398	-0.34095	-1.44001	0.210154	-0.922668	0.106241	0.149521	-1.24214	0.0693457	0.352305	-0.024715	0.527816	-0.017728	0.729514	0.36769	-0.197948	-0.122809	0.67352	0.826131	0.722428	-0.300746	-0.104338	0.573047	0.202039	-0.771048	-0.588649	-0.00155242	-0.234592	0.235493	0.251514	0.867108	0.808042	0.579471	0.807915	0.715755
augustus_masked-scf300000870593.0-processed-gene-0.46-mRNA-1	-0.820013	0.339134	-0.820013	0.444719	-0.0556826	-0.411402	-0.315085	-0.820013	1.27882	0.472416	-0.0526413	0.100465	-0.101969	0.280448	0.3304	-0.127137	-0.543501	-0.319606	0.646922	0.583228	-0.430491	-0.512195	0.524637	-0.0115316	-0.489628	-0.486538	0.102975	-0.471848	0.242828	-0.174641	-0.109143	-0.820013	0.220976	0.600621	0.83878	-0.820013	-0.677232	0.840067	1.07458	0.468326
augustus_masked-scf300000870593.0-processed-gene-1.19-mRNA-1	-1.26405	-1.13056	-0.444519	0.723366	-0.216015	0.221068	0.279955	0.915455	0.177584	-1.35607	-0.756007	-0.0799864	-0.112753	0.632018	-0.534976	-0.531755	0.162832	0.159269	0.46798	-0.651121	0.930924	0.585033	0.489353	0.975539	0.124662	-0.132705	0.944845	0.0708208	-0.170024	-0.400759	-0.0978428	0.22407	0.721511	-0.471139	-0.186242	-0.505104	-0.0339271	0.129188	0.366578	-0.226492
[truncated: 12,675 more rows]
