# Supplementary material for: Molecular and physiological acclimation to low light and iron scarcity in a globally abundant oceanic pelagophyte
Source: Nat Commun. 2026 Apr 20;17:5480. doi: 10.1038/s41467-026-71628-0 (PMC13284251; doi:10.1038/s41467-026-71628-0)
Supplement: Supplementary file 5 — Supplementary Data 3 [file 41467_2026_71628_MOESM5_ESM.csv]

orf_id	ID	short description	Alt ID	short description 2	orf_contam_type	kegg_hit	kegg_desc	kegg_pathway	KO	KO_desc	KO_pathway	EC	KOFAM_KO	KOFAM_desc	uniprot	KOG_id	KOG_desc	KOG_class	KOG_group	organelle	organelle_id	organelle_species	organelle_e-value	best_hit	best_hit_percent_identity	best_hit_annotation	best_hit_GOS_core_cluster	best_hit_species	best_hit_taxon_id	best_hit_group	PFams	PFams_desc	TIGRFams	TIGRFams_desc	transporter_family	transporter_substrate	transporter_evidence	transmembrane_domains	LPI_score	LPI_taxonomy	seed_ortholog	evalue	score	eggNOG_OGs	max_annot_lvl	COG_category	Description	Preferred_name	GOs
maker-scf300000870603.0-snap-gene-14.117-mRNA-1			45902	Protein disulfide-isomerase-like protein EhSep2		aaf:AURANDRAFT_78109	Trx4; hypothetical protein						-	-										CAMPEP_0199676338-CAMNT_0045541213	100	TIGR01130: ER_PDI_fam: protein disulfide isomerases PF00085.15: Thioredoxin		Pelagomonas calceolata , Strain CCMP1756	35677		PF00085||_GAP_	Thioredoxin||_GAP_						0	1	Eukaryota;Stramenopiles;Stramenopiles_X;Pelagophyceae;Pelagophyceae_X;Pelagophyceae_XX;Pelagomonas;Pelagomonas calceolata , Strain CCMP1756	44056.XP_009037074.1	9.85E-82	250	COG0526@1|root,KOG0190@2759|Eukaryota	2759|Eukaryota	CO	intramolecular oxidoreductase activity, transposing S-S bonds	-	-
maker-scf300000870735.0-snap-gene-4.86-mRNA-1			ABA2	Zeaxanthin epoxidase, chloroplastic		aaf:AURANDRAFT_71741	hypothetical protein	Biosynthesis of secondary metabolites					K09838*	zeaxanthin epoxidase [EC:1.14.15.21]*										contig_10541_136_1743-Pelagomonas	91		CAM_CRCL_4598899	Pelagomonas calceolata , Strain CCMP1756	35677		_GAP_||PF01494||_GAP_	_GAP_||FAD binding domain||_GAP_						2	0.9847	Eukaryota;Stramenopiles;Stramenopiles_X;Pelagophyceae;Pelagophyceae_X;Pelagophyceae_XX;Pelagomonas;Pelagomonas calceolata , Strain CCMP1756	44056.XP_009037524.1	7.02E-287	795	COG0654@1|root,KOG2614@2759|Eukaryota	2759|Eukaryota	CH	FAD binding	-	-
snap_masked-scf300000870619.2-processed-gene-2.54-mRNA-1	ABCE1		ABCE2	ABC transporter E family member 2		tng:GSTEN00008032G001	unnamed protein product						K06174*	ATP-binding cassette, sub-family E, member 1*		KOG0063	RNAse L inhibitor, ABC superfamily	RNA processing and modification	INFORMATION STORAGE AND PROCESSING	chloro	gi254798630-NC_012978	Parachlorella kessleri	0.000001	CAMPEP_0119251538-CAMNT_0007250703	95	TIGR03873: F420-0_ABC_ATP: proposed F420-0 ABC transporter, ATP-binding protein PF00005.22: ABC transporter PF13304.1: AAA domain		Pelagomonas calceolata RCC969	-311251		_GAP_||PF00005||_GAP_	_GAP_||ABC transporter||_GAP_						0	0.977	Eukaryota;Stramenopiles;Stramenopiles_X;Pelagophyceae;Pelagophyceae_X;Pelagophyceae_XX;Pelagomonas;Pelagomonas calceolata , Strain CCMP1756	130081.XP_005704280.1	4.02E-188	551	COG1245@1|root,KOG0063@2759|Eukaryota	2759|Eukaryota	C	ribosomal small subunit binding	ABCE1	GO:0000054,GO:0000166,GO:0000956,GO:0001558,GO:0001959,GO:0002181,GO:0002183,GO:0002682,GO:0003674,GO:0003824,GO:0004857,GO:0005488,GO:0005506,GO:0005515,GO:0005524,GO:0005575,GO:0005622,GO:0005623,GO:0005634,GO:0005737,GO:0005739,GO:0005759,GO:0005829,GO:0006139,GO:0006401,GO:0006402,GO:0006403,GO:0006405,GO:0006412,GO:0006413,GO:0006415,GO:0006417,GO:0006518,GO:0006611,GO:0006725,GO:0006807,GO:…
maker-scf300000870753.0-snap-gene-3.63-mRNA-1			ABCF2	ATP-binding cassette sub-family F member 2		aaf:AURANDRAFT_33184	ABC; hypothetical protein						K06185*; K06158*; K06184	ATP-binding cassette, subfamily F, member 2*; ATP-binding cassette, subfamily F, member 3*; ATP-binding cassette, subfamily F, member 1						chloro	gi11467821-NC_000927	Nephroselmis olivacea	0.000005	contig_7122_51_2386-Pelagomonas	83		CAM_CRCL_11037	Pelagomonas calceolata , Strain CCMP1756	35677		_GAP_||PF00005||_GAP_||PF12848||PF00005||_GAP_	_GAP_||ABC transporter||_GAP_||PF12848||ABC transporter||_GAP_						0	1	Eukaryota;Stramenopiles;Stramenopiles_X;Pelagophyceae;Pelagophyceae_X;Pelagophyceae_XX;Pelagomonas;Pelagomonas calceolata , Strain CCMP1756	44056.XP_009041315.1	0	1008	COG0488@1|root,KOG0927@2759|Eukaryota	2759|Eukaryota	T	ATPase activity	-	-
maker-scf300000870749.0-snap-gene-1.66-mRNA-1	ACC1		ACACB	Acetyl-CoA carboxylase		aaf:AURANDRAFT_38836	hypothetical protein						K11262*	acetyl-CoA carboxylase / biotin carboxylase 1 [EC:6.4.1.2 6.3.4.14 2.1.3.15]*										contig_12045_91_5721-Pelagomonas	94		CAM_CRCL_6716	Pelagomonas calceolata , Strain CCMP1756	35677		_GAP_||PF00289||_GAP_||PF02786||_GAP_||PF02785||_GAP_||PF00364||_GAP_||PF08326||_GAP_||PF01039||_GAP_	_GAP_||Carbamoyl-phosphate synthase L chain, N-terminal domain||_GAP_||Carbamoyl-phosphate synthase L chain, ATP binding domain||_GAP_||Biotin carboxylase C-terminal domain||_GAP_||Biotin-requiring enzyme||_GAP_||Acetyl-CoA carboxylase, central region||_GAP_||Carboxyl transferase domain||_GAP_						0	1	Eukaryota;Stramenopiles;Stramenopiles_X;Pelagophyceae;Pelagophyceae_X;Pelagophyceae_XX;Pelagomonas;Pelagomonas calceolata , Strain CCMP1756	44056.XP_009040492.1	0	2476	COG0439@1|root,KOG0368@2759|Eukaryota	2759|Eukaryota	I	acetyl-CoA carboxylase	ACC1	-
maker-scf300000870753.0-snap-gene-19.14-mRNA-1	ACC1		ACACB	Acetyl-CoA carboxylase 2		aaf:AURANDRAFT_65524	hypothetical protein						K11262*	acetyl-CoA carboxylase / biotin carboxylase 1 [EC:6.4.1.2 6.3.4.14 2.1.3.15]*										contig_9013_66_6647-Pelagomonas	90		CAM_CRCL_6716	Pelagomonas calceolata , Strain CCMP1756	35677		_GAP_||PF00289||_GAP_||PF02786||_GAP_||PF02785||_GAP_||PF00364||PF08326||_GAP_||PF01039||_GAP_	_GAP_||Carbamoyl-phosphate synthase L chain, N-terminal domain||_GAP_||Carbamoyl-phosphate synthase L chain, ATP binding domain||_GAP_||Biotin carboxylase C-terminal domain||_GAP_||Biotin-requiring enzyme||Acetyl-CoA carboxylase, central region||_GAP_||Carboxyl transferase domain||_GAP_						0	0.9847	Eukaryota;Stramenopiles;Stramenopiles_X;Pelagophyceae;Pelagophyceae_X;Pelagophyceae_XX;Pelagomonas;Pelagomonas calceolata , Strain CCMP1756	44056.XP_009038793.1	0	3006	COG0439@1|root,KOG0368@2759|Eukaryota	2759|Eukaryota	I	acetyl-CoA carboxylase	ACC1	-
snap_masked-scf300000870595.1-processed-gene-2.154-mRNA-1	ACSS1		acsA	Acetyl-coenzyme A synthetase		salo:EF888_09925	acs; acetate--CoA ligase						K01895*	acetyl-CoA synthetase [EC:6.2.1.1]*										contig_18829_2779_4749-Pelagomonas	99		CAM_CRCL_7982	Pelagomonas calceolata , Strain CCMP1756	35677		_GAP_||PF00501||PF13193||_GAP_	_GAP_||AMP-binding enzyme||PF13193||_GAP_	TIGR02188	acetate--CoA ligase				0	0.977	Eukaryota;Stramenopiles;Stramenopiles_X;Pelagophyceae;Pelagophyceae_X;Pelagophyceae_XX;Pelagomonas;Pelagomonas calceolata , Strain CCMP1756	44056.XP_009036318.1	0	1121	COG0365@1|root,KOG1175@2759|Eukaryota	2759|Eukaryota	I	synthetase	ACSS1	GO:0000166,GO:0001302,GO:0003674,GO:0003824,GO:0003987,GO:0005488,GO:0005575,GO:0005576,GO:0005622,GO:0005623,GO:0005634,GO:0005730,GO:0005737,GO:0005739,GO:0005759,GO:0005829,GO:0006066,GO:0006067,GO:0006069,GO:0006082,GO:0006083,GO:0006084,GO:0006085,GO:0006091,GO:0006113,GO:0006139,GO:0006163,GO:0006164,GO:0006325,GO:0006464,GO:0006473,GO:0006475,GO:0006629,GO:0006631,GO:0006633,GO:0006637,GO:…
maker-scf300000870735.0-snap-gene-2.61-mRNA-1	ACT1		ACTA	Actin		aaf:AURANDRAFT_60226	hypothetical protein						-	-										CAMPEP_0199688594-CAMNT_0045553987	97	PF00022.14: Actin		Pelagomonas calceolata , Strain CCMP1756	35677		PF00022	Actin						0	0.6301	Eukaryota;Stramenopiles;Stramenopiles_X;Pelagophyceae;Pelagophyceae_X;Pelagophyceae_XX;Aureococcus;Aureococcus anophagefferens, Strain CCMP1850	44056.XP_009037302.1	9.76E-123	359	COG5277@1|root,KOG0676@2759|Eukaryota	2759|Eukaryota	Z	ATP binding	ACT1	GO:0000287,GO:0000902,GO:0000904,GO:0001725,GO:0003674,GO:0003676,GO:0003723,GO:0003729,GO:0003779,GO:0003785,GO:0005198,GO:0005200,GO:0005488,GO:0005507,GO:0005509,GO:0005515,GO:0005523,GO:0005575,GO:0005576,GO:0005618,GO:0005622,GO:0005623,GO:0005634,GO:0005730,GO:0005737,GO:0005739,GO:0005773,GO:0005829,GO:0005856,GO:0005858,GO:0005865,GO:0005875,GO:0005884,GO:0005886,GO:0005911,GO:0005929,GO:…
snap_masked-scf300000870673.2-processed-gene-13.6-mRNA-1	ACT1		ACTA	Actin		aaf:AURANDRAFT_60226	hypothetical protein						K10355; K16575	actin, other eukaryote; centractin										fgenesh1_pm.C_scaffold_4001522-4Araly1	84		CAM_CRCL_9994	Arabidopsis lyrata	59689		PF00022	Actin						0	1	Eukaryota;Archaeplastida;Streptophyta;Brassicales;Brassicaceae;Camelineae;Arabidopsis;Arabidopsis lyrata	44056.XP_009037302.1	6.35E-265	726	COG5277@1|root,KOG0676@2759|Eukaryota	2759|Eukaryota	Z	ATP binding	ACT1	GO:0000287,GO:0000902,GO:0000904,GO:0001725,GO:0003674,GO:0003676,GO:0003723,GO:0003729,GO:0003779,GO:0003785,GO:0005198,GO:0005200,GO:0005488,GO:0005507,GO:0005509,GO:0005515,GO:0005523,GO:0005575,GO:0005576,GO:0005618,GO:0005622,GO:0005623,GO:0005634,GO:0005730,GO:0005737,GO:0005739,GO:0005773,GO:0005829,GO:0005856,GO:0005858,GO:0005865,GO:0005875,GO:0005884,GO:0005886,GO:0005911,GO:0005929,GO:…
snap_masked-scf300000870601.0-processed-gene-9.4-mRNA-1			adk	Adenylate kinase		aaf:AURANDRAFT_27862	hypothetical protein	Biosynthesis of secondary metabolites					K00939	adenylate kinase [EC:2.7.4.3]										CAMPEP_0199688270-CAMNT_0045553611	77	TIGR01351: adk: adenylate kinases PF00406.17: Adenylate kinase PF02373.17: JmjC domain, hydroxylase		Pelagomonas calceolata , Strain CCMP1756	35677		_GAP_||PF00406	_GAP_||Adenylate kinase						0	0.9847	Eukaryota;Stramenopiles;Stramenopiles_X;Pelagophyceae;Pelagophyceae_X;Pelagophyceae_XX;Pelagomonas;Pelagomonas calceolata , Strain CCMP1756	44056.XP_009038060.1	1.78E-92	278	COG0563@1|root,KOG3078@2759|Eukaryota	2759|Eukaryota	F	adenylate kinase activity	-	-
snap_masked-scf300000870754.0-processed-gene-4.81-mRNA-1	ADK		ADK	Adenosine kinase		aaf:AURANDRAFT_52969	hypothetical protein	Metabolic pathways					K00856*	adenosine kinase [EC:2.7.1.20]*		KOG2854	Possible pfkB family carbohydrate kinase	Carbohydrate transport and metabolism	METABOLISM					contig_9426_165_1328-Pelagomonas	91		CAM_CRCL_7686	Pelagomonas calceolata , Strain CCMP1756	35677		_GAP_||PF00294	_GAP_||pfkB family carbohydrate kinase						0	1	Eukaryota;Stramenopiles;Stramenopiles_X;Pelagophyceae;Pelagophyceae_X;Pelagophyceae_XX;Pelagomonas;Pelagomonas calceolata , Strain CCMP1756	44056.XP_009035004.1	5.39E-187	528	COG0524@1|root,KOG2854@2759|Eukaryota	2759|Eukaryota	G	adenosine kinase activity	ADK	GO:0002682,GO:0002684,GO:0002694,GO:0002696,GO:0003674,GO:0003824,GO:0004001,GO:0005488,GO:0005507,GO:0005515,GO:0005575,GO:0005576,GO:0005622,GO:0005623,GO:0005634,GO:0005654,GO:0005737,GO:0005829,GO:0005886,GO:0005911,GO:0006139,GO:0006144,GO:0006163,GO:0006164,GO:0006166,GO:0006167,GO:0006169,GO:0006175,GO:0006725,GO:0006753,GO:0006793,GO:0006796,GO:0006807,GO:0007623,GO:0008150,GO:0008152,GO:…
snap_masked-scf300000870601.1-processed-gene-2.8-mRNA-1			AGD2	LL-diaminopimelate aminotransferase, chloroplastic		aaf:AURANDRAFT_36703	hypothetical protein	Biosynthesis of amino acids					K10206*	LL-diaminopimelate aminotransferase [EC:2.6.1.83]*										contig_5795_33_1307-Pelagomonas	89		CAM_CRCL_5227	Pelagomonas calceolata , Strain CCMP1756	35677		_GAP_||PF00155	_GAP_||Aminotransferase class I and II	TIGR03542	LL-diaminopimelate aminotransferase				0	0.9847	Eukaryota;Stramenopiles;Stramenopiles_X;Pelagophyceae;Pelagophyceae_X;Pelagophyceae_XX;Pelagomonas;Pelagomonas calceolata , Strain CCMP1756	44056.XP_009034889.1	6.88E-248	687	COG0436@1|root,KOG0257@2759|Eukaryota	2759|Eukaryota	E	transferase activity, transferring nitrogenous groups	-	-
snap_masked-scf300000870745.0-processed-gene-3.101-mRNA-1			ALDH12A1	Probable aldehyde dehydrogenase		aaf:AURANDRAFT_52250	ALD6; hypothetical protein	Metabolic pathways					-	-										contig_5576_1_1640-Pelagomonas	98		CAM_CRCL_4000896	Pelagomonas calceolata , Strain CCMP1756	35677		_GAP_||PF00171||_GAP_	_GAP_||Aldehyde dehydrogenase family||_GAP_						0	1	Eukaryota;Stramenopiles;Stramenopiles_X;Pelagophyceae;Pelagophyceae_X;Pelagophyceae_XX;Pelagomonas;Pelagomonas calceolata , Strain CCMP1756	44056.XP_009033417.1	3.51E-291	806	COG1012@1|root,KOG2451@2759|Eukaryota	2759|Eukaryota	C	succinate-semialdehyde dehydrogenase (NAD+) activity	-	GO:0003674,GO:0003824,GO:0003842,GO:0005488,GO:0005575,GO:0005622,GO:0005623,GO:0005737,GO:0005739,GO:0006082,GO:0006520,GO:0006536,GO:0006560,GO:0006562,GO:0006807,GO:0006950,GO:0006970,GO:0008150,GO:0008152,GO:0008270,GO:0009056,GO:0009063,GO:0009064,GO:0009065,GO:0009507,GO:0009536,GO:0009628,GO:0009651,GO:0009987,GO:0010133,GO:0016054,GO:0016491,GO:0016645,GO:0016646,GO:0019752,GO:0043167,GO:…
maker-scf300000870673.2-snap-gene-15.136-mRNA-1			ALDP	Fructose-bisphosphate aldolase 2, chloroplastic		ccp:CHC_T00008586001	fructose-1,6-biphosphate aldolase	Biosynthesis of amino acids					K01623*	fructose-bisphosphate aldolase, class I [EC:4.1.2.13]*		KOG1557	Fructose-biphosphate aldolase	Carbohydrate transport and metabolism	METABOLISM					CAMPEP_0199702474-CAMNT_0045568701	92	PF00274.14: Fructose-bisphosphate aldolase class-I		Pelagomonas calceolata , Strain CCMP1756	35677		_GAP_||PF00274	_GAP_||Fructose-bisphosphate aldolase class-I						0	1	Eukaryota;Stramenopiles;Stramenopiles_X;Pelagophyceae;Pelagophyceae_X;Pelagophyceae_XX;Pelagomonas;Pelagomonas calceolata , Strain CCMP1756	159749.K0TFL2	2.44E-101	320	COG3588@1|root,KOG1557@2759|Eukaryota,2XFS6@2836|Bacillariophyta	2836|Bacillariophyta	G	Fructose-bisphosphate aldolase class-I	-	-
maker-scf300000870629.0-snap-gene-6.54-mRNA-1			AN1805	Carbonic anhydrase		bsed:DN745_03735	carbonic anhydrase	Metabolic pathways					K01673*	carbonic anhydrase [EC:4.2.1.1]*										contig_12854_91_909-Pelagomonas	100		CAM_CRCL_17772	Pelagomonas calceolata , Strain CCMP1756	35677		_GAP_||PF00484||_GAP_	_GAP_||Carbonic anhydrase||_GAP_						0	0.977	Eukaryota;Stramenopiles;Stramenopiles_X;Pelagophyceae;Pelagophyceae_X;Pelagophyceae_XX;Pelagomonas;Pelagomonas calceolata , Strain CCMP1756	272952.HpaP803091	1.65E-75	239	COG0288@1|root,KOG1578@2759|Eukaryota,3Q8DX@4776|Peronosporales	4776|Peronosporales	P	Reversible hydration of carbon dioxide	-	-
maker-scf300000870641.1-snap-gene-0.12-mRNA-1			aq_454	Putative L-lysine 2,3-aminomutase aq_454		ehx:EMIHUDRAFT_465488	hypothetical protein						-	-										contig_14085_65_1654-Pelagomonas	97		CAM_CRCL_21365	Pelagomonas calceolata , Strain CCMP1756	35677		_GAP_||PF13394||_GAP_	_GAP_||PF13394||_GAP_						0	0.9847	Eukaryota;Stramenopiles;Stramenopiles_X;Pelagophyceae;Pelagophyceae_X;Pelagophyceae_XX;Pelagomonas;Pelagomonas calceolata , Strain CCMP1756	44056.XP_009032416.1	2.47E-240	719	COG0365@1|root,KOG1175@2759|Eukaryota	2759|Eukaryota	I	synthetase	-	-
snap_masked-scf300000870746.0-processed-gene-12.104-mRNA-1	ASuS	argininosuccinate synthase	argG	Argininosuccinate synthase		aaf:AURANDRAFT_26092	ASS1; hypothetical protein	Biosynthesis of amino acids					K01940*	argininosuccinate synthase [EC:6.3.4.5]*										CAMPEP_0199678114-CAMNT_0045543061	98	TIGR00032: argG: argininosuccinate synthase PF00764.14: Arginosuccinate synthase		Pelagomonas calceolata , Strain CCMP1756	35677		_GAP_||PF00764	_GAP_||Arginosuccinate synthase	_GAP_||TIGR00032	_GAP_||argininosuccinate synthase				0	0.9847	Eukaryota;Stramenopiles;Stramenopiles_X;Pelagophyceae;Pelagophyceae_X;Pelagophyceae_XX;Pelagomonas;Pelagomonas calceolata , Strain CCMP1756	44056.XP_009036705.1	3.33E-282	777	COG0137@1|root,KOG1706@2759|Eukaryota	2759|Eukaryota	E	argininosuccinate synthase activity	ASS1	GO:0000050,GO:0000052,GO:0000053,GO:0000323,GO:0001101,GO:0001505,GO:0001655,GO:0001822,GO:0001889,GO:0002237,GO:0002376,GO:0002526,GO:0003674,GO:0003824,GO:0004055,GO:0005488,GO:0005515,GO:0005575,GO:0005622,GO:0005623,GO:0005634,GO:0005737,GO:0005739,GO:0005740,GO:0005741,GO:0005764,GO:0005773,GO:0005783,GO:0005829,GO:0006082,GO:0006520,GO:0006525,GO:0006526,GO:0006531,GO:0006575,GO:0006807,GO:…
maker-scf300000870752.1-snap-gene-1.119-mRNA-1			Argk	Arginine kinase		aaf:AURANDRAFT_3396	hypothetical protein						-	-										CAMPEP_0199694832-CAMNT_0045560505	100	PF00217.14: ATP:guanido phosphotransferase, C-terminal catalytic domain PF02807.10: ATP:guanido phosphotransferase, N-terminal domain		Pelagomonas calceolata , Strain CCMP1756	35677		PF02807||_GAP_||PF00217	ATP:guanido phosphotransferase, N-terminal domain||_GAP_||ATP:guanido phosphotransferase, C-terminal catalytic domain						0	0.9847	Eukaryota;Stramenopiles;Stramenopiles_X;Pelagophyceae;Pelagophyceae_X;Pelagophyceae_XX;Pelagomonas;Pelagomonas calceolata , Strain CCMP1756	44056.XP_009034131.1	6.93E-205	572	COG3869@1|root,KOG3581@2759|Eukaryota	2759|Eukaryota	E	creatine kinase activity	-	-
maker-scf300000870593.0-snap-gene-7.111-mRNA-1			arsM	Arsenite methyltransferase		scu:SCE1572_04620	hypothetical protein						K07755*	arsenite methyltransferase [EC:2.1.1.137]*										CAMPEP_0199689192-CAMNT_0045554687	100	TIGR02072: BioC: biotin biosynthesis protein BioC PF13847.1: Methyltransferase domain PF08241.7: Methyltransferase domain		Pelagomonas calceolata , Strain CCMP1756	35677		_GAP_||PF13847	_GAP_||PF13847						0	0.9847	Eukaryota;Stramenopiles;Stramenopiles_X;Pelagophyceae;Pelagophyceae_X;Pelagophyceae_XX;Pelagomonas;Pelagomonas calceolata , Strain CCMP1756	44056.XP_009035805.1	1.21E-71	228	2CMHQ@1|root,2QQD6@2759|Eukaryota	2759|Eukaryota	S	arsonoacetate metabolic process	-	-
augustus_masked-scf300000870735.0-processed-gene-8.48-mRNA-1	ASP3		aspB	Valine--pyruvate aminotransferase		aaf:AURANDRAFT_11991	hypothetical protein						-	-										contig_6584_891_2132-Pelagomonas	100		CAM_CRCL_6382	Pelagomonas calceolata , Strain CCMP1756	35677		_GAP_||PF00155	_GAP_||Aminotransferase class I and II						0	1	Eukaryota;Stramenopiles;Stramenopiles_X;Pelagophyceae;Pelagophyceae_X;Pelagophyceae_XX;Pelagomonas;Pelagomonas calceolata , Strain CCMP1756	44056.XP_009033094.1	4.38E-192	544	COG0436@1|root,KOG0257@2759|Eukaryota	2759|Eukaryota	E	transferase activity, transferring nitrogenous groups	ASP3	-
snap_masked-scf300000870651.1-processed-gene-2.103-mRNA-1			At1g32220	Uncharacterized protein At1g32220, chloroplastic		aaf:AURANDRAFT_69103	hypothetical protein						-	-										contig_646_18_761-Pelagomonas	84		CAM_CRCL_4016607	Pelagomonas calceolata , Strain CCMP1756	35677		PF13460||_GAP_	PF13460||_GAP_						0	1	Eukaryota;Stramenopiles;Stramenopiles_X;Pelagophyceae;Pelagophyceae_X;Pelagophyceae_XX;Pelagomonas;Pelagomonas calceolata , Strain CCMP1756	44056.XP_009043100.1	5.73E-38	141	COG0702@1|root,KOG4288@2759|Eukaryota	2759|Eukaryota	GM	ubiquinone-6 biosynthetic process	-	-
snap_masked-scf300000870743.0-processed-gene-2.76-mRNA-1			At1g52740	Probable histone H2A variant 1		aaf:AURANDRAFT_59843	hypothetical protein						K11251*	histone H2A*		KOG1757	Histone 2A	Chromatin structure and dynamics	INFORMATION STORAGE AND PROCESSING					CAMPEP_0119227032-CAMNT_0007225323	100	PF00125.19: Core histone H2A/H2B/H3/H4		Pelagomonas calceolata RCC969	-311251		_GAP_||PF00125||_GAP_	_GAP_||Core histone H2A/H2B/H3/H4||_GAP_						0	0.7772	Eukaryota;Stramenopiles;Stramenopiles_X;Bacillariophyta;Bacillariophyta_X;Polar-centric-Mediophyceae;Chaetoceros;Chaetoceros dichaeta, Strain CCMP1751	44056.XP_009033301.1	9.24E-61	189	COG5262@1|root,KOG1757@2759|Eukaryota	2759|Eukaryota	B	chromatin silencing	-	GO:0000228,GO:0000785,GO:0000790,GO:0003674,GO:0003676,GO:0003677,GO:0005488,GO:0005575,GO:0005622,GO:0005623,GO:0005634,GO:0005694,GO:0006325,GO:0006342,GO:0006355,GO:0006996,GO:0008150,GO:0009889,GO:0009890,GO:0009892,GO:0009987,GO:0010468,GO:0010556,GO:0010558,GO:0010605,GO:0010629,GO:0016043,GO:0016458,GO:0019219,GO:0019222,GO:0031323,GO:0031324,GO:0031326,GO:0031327,GO:0031974,GO:0031981,GO:…
snap_masked-scf300000870601.1-processed-gene-2.10-mRNA-1	PGK1		At1g56190	Phosphoglycerate kinase 2, chloroplastic		mpp:MICPUCDRAFT_17660	hypothetical protein	Biosynthesis of amino acids					K00927*	phosphoglycerate kinase [EC:2.7.2.3]*										contig_40413_39_1397-Pelagomonas	95		CAM_CRCL_47648	Pelagomonas calceolata , Strain CCMP1756	35677		_GAP_||PF00162	_GAP_||Phosphoglycerate kinase						0	1	Eukaryota;Stramenopiles;Stramenopiles_X;Pelagophyceae;Pelagophyceae_X;Pelagophyceae_XX;Pelagomonas;Pelagomonas calceolata , Strain CCMP1756	44056.XP_009035101.1	4.69E-233	650	COG0126@1|root,KOG1367@2759|Eukaryota	2759|Eukaryota	G	phosphoglycerate kinase activity	PGK1	-
maker-scf300000870619.2-snap-gene-3.129-mRNA-1			At1g62020	Coatomer subunit alpha-1		aaf:AURANDRAFT_70314	hypothetical protein						K05236*	coatomer subunit alpha*		KOG0292	Vesicle coat complex COPI, alpha subunit	Intracellular trafficking, secretion, and vesicular transport	CELLULAR PROCESSES AND SIGNALING					CAMPEP_0186656244-CAMNT_0029514867	74	PF04053.9: Coatomer WD associated region PF06957.6: Coatomer (COPI) alpha subunit C-terminus		Aureococcus anophagefferens, Strain CCMP1850	44056		PF00400||_GAP_||PF04053||_GAP_||PF06957	WD domain, G-beta repeat||_GAP_||Coatomer WD associated region ||_GAP_||Coatomer (COPI) alpha subunit C-terminus						0	1	Eukaryota;Stramenopiles;Stramenopiles_X;Pelagophyceae;Pelagophyceae_X;Pelagophyceae_XX;Aureococcus;Aureococcus anophagefferens, Strain CCMP1850	44056.XP_009039838.1	0	1504	KOG0292@1|root,KOG0292@2759|Eukaryota	2759|Eukaryota	U	intra-Golgi vesicle-mediated transport	-	-
snap_masked-scf300000870743.0-processed-gene-2.62-mRNA-1			At2g20360	NADH dehydrogenase [ubiquinone] 1 alpha subcomplex subunit 9, mitochondrial		aaf:AURANDRAFT_20714	hypothetical protein	Metabolic pathways					K03953*	NADH dehydrogenase (ubiquinone) 1 alpha subcomplex subunit 9*										CAMPEP_0199691504-CAMNT_0045557061	94	TIGR01214: rmlD: dTDP-4-dehydrorhamnose reductase PF04321.12: RmlD substrate binding domain PF01370.16: NAD dependent epimerase/dehydratase family		Pelagomonas calceolata , Strain CCMP1756	35677		_GAP_||PF13460||_GAP_	_GAP_||PF13460||_GAP_						0	1	Eukaryota;Stramenopiles;Stramenopiles_X;Pelagophyceae;Pelagophyceae_X;Pelagophyceae_XX;Pelagomonas;Pelagomonas calceolata , Strain CCMP1756	44056.XP_009033150.1	3.55E-175	500	COG0702@1|root,KOG2865@2759|Eukaryota	2759|Eukaryota	GM	NADH dehydrogenase ubiquinone 1 alpha subcomplex subunit 9	-	GO:0003674,GO:0003824,GO:0003954,GO:0005575,GO:0005622,GO:0005623,GO:0005737,GO:0005739,GO:0005740,GO:0005743,GO:0005746,GO:0005747,GO:0006732,GO:0006733,GO:0006743,GO:0006744,GO:0006950,GO:0006970,GO:0008150,GO:0008152,GO:0009058,GO:0009108,GO:0009628,GO:0009651,GO:0009987,GO:0016020,GO:0016491,GO:0016651,GO:0019866,GO:0030964,GO:0031090,GO:0031966,GO:0031967,GO:0031975,GO:0032991,GO:0042180,GO:…
snap_masked-scf300000870754.0-processed-gene-8.23-mRNA-1	HSP60		At2g33210	Chaperonin CPN60, mitochondrial		psoj:PHYSODRAFT_549587	hypothetical protein	RNA degradation					K04077*	chaperonin GroEL*		KOG0356	Mitochondrial chaperonin, Cpn60/Hsp60p	Posttranslational modification, protein turnover, chaperones	CELLULAR PROCESSES AND SIGNALING	chloro	gi11467618-NC_000926	Guillardia theta	6.00E-82	contig_18538_436_2094-Pelagomonas	85		CAM_CRCL_36	Pelagomonas calceolata , Strain CCMP1756	35677		PF00118	TCP-1/cpn60 chaperonin family						0	1	Eukaryota;Stramenopiles;Stramenopiles_X;Pelagophyceae;Pelagophyceae_X;Pelagophyceae_XX;Pelagomonas;Pelagomonas calceolata , Strain CCMP1756	2880.D7FLV5	8.24E-246	692	COG0459@1|root,KOG0356@2759|Eukaryota	2759|Eukaryota	O	protein refolding	HSP60	GO:0000003,GO:0000166,GO:0003674,GO:0003735,GO:0005198,GO:0005488,GO:0005507,GO:0005515,GO:0005524,GO:0005575,GO:0005622,GO:0005623,GO:0005737,GO:0005739,GO:0005759,GO:0005773,GO:0005774,GO:0005829,GO:0005840,GO:0005844,GO:0005886,GO:0006457,GO:0006458,GO:0006605,GO:0006626,GO:0006810,GO:0006839,GO:0006886,GO:0006950,GO:0006996,GO:0007005,GO:0008104,GO:0008144,GO:0008150,GO:0009266,GO:0009314,GO:…
snap_masked-scf300000870752.1-processed-gene-1.187-mRNA-1			At2g34460	Uncharacterized protein At2g34460, chloroplastic		aaf:AURANDRAFT_19572	hypothetical protein						-	-		KOG1203	Predicted dehydrogenase	Carbohydrate transport and metabolism	METABOLISM					contig_19859_83_964-Pelagomonas	81		CAM_CRCL_11244	Pelagomonas calceolata , Strain CCMP1756	35677		_GAP_||PF13460	_GAP_||PF13460						0	1	Eukaryota;Stramenopiles;Stramenopiles_X;Pelagophyceae;Pelagophyceae_X;Pelagophyceae_XX;Pelagomonas;Pelagomonas calceolata , Strain CCMP1756	44056.XP_009033011.1	3.37E-114	338	COG0702@1|root,KOG1203@2759|Eukaryota	2759|Eukaryota	GM	divinyl chlorophyllide a 8-vinyl-reductase activity	-	-
maker-scf300000870744.1-snap-gene-0.22-mRNA-1			At2g47690	NADH dehydrogenase [ubiquinone] iron-sulfur protein 5-B		cvr:CHLNCDRAFT_26482	hypothetical protein	Metabolic pathways					K03938*	NADH dehydrogenase (ubiquinone) Fe-S protein 5*										CAMPEP_0119229722-CAMNT_0007228161	96			Pelagomonas calceolata RCC969	-311251									0	1	Eukaryota;Stramenopiles;Stramenopiles_X;Pelagophyceae;Pelagophyceae_X;Pelagophyceae_XX;Pelagomonas;Pelagomonas calceolata RCC969	36331.EPrPI00000022432	8.16E-15	69.3	2CT4Y@1|root,2S4B1@2759|Eukaryota,1MI0Y@121069|Pythiales	121069|Pythiales	S	NADH-ubiquinone oxidoreductase. Source PGD	-	-
snap_masked-scf300000870603.0-processed-gene-8.58-mRNA-1			At4g39970	Haloacid dehalogenase-like hydrolase domain-containing protein At4g39970		aaf:AURANDRAFT_22870	hypothetical protein						-	-										contig_5979_1045_1944-Pelagomonas	100		CAM_CRCL_5984	Pelagomonas calceolata , Strain CCMP1756	35677		_GAP_||PF00702||PF13419||_GAP_	_GAP_||haloacid dehalogenase-like hydrolase||PF13419||_GAP_	_GAP_||TIGR01509||_GAP_	_GAP_||HAD hydrolase, family IA, variant 3||_GAP_				0	0.9847	Eukaryota;Stramenopiles;Stramenopiles_X;Pelagophyceae;Pelagophyceae_X;Pelagophyceae_XX;Pelagomonas;Pelagomonas calceolata , Strain CCMP1756	44056.XP_009035064.1	5.69E-127	369	COG0637@1|root,KOG2914@2759|Eukaryota	2759|Eukaryota	L	pseudouridine 5'-phosphatase activity	-	-
snap_masked-scf300000870593.0-processed-gene-7.174-mRNA-1	nuoF		At5g08530	NADH dehydrogenase [ubiquinone] flavoprotein 1, mitochondrial		aaf:AURANDRAFT_24188	nuo1; hypothetical protein	Metabolic pathways					K03942	NADH dehydrogenase (ubiquinone) flavoprotein 1 [EC:7.1.1.2 1.6.99.3]		KOG2658	NADH:ubiquinone oxidoreductase, NDUFV1/51kDa subunit	Energy production and conversion	METABOLISM					contig_40197_49_1644-Pelagomonas	100		CAM_CRCL_9658	Pelagomonas calceolata , Strain CCMP1756	35677		_GAP_||PF01512||PF10531||_GAP_||PF10589||_GAP_	_GAP_||Respiratory-chain NADH dehydrogenase 51 Kd subunit||SLBB domain||_GAP_||NADH-ubiquinone oxidoreductase-F iron-sulfur binding region||_GAP_	_GAP_||TIGR01959||_GAP_	_GAP_||NADH oxidoreductase (quinone), F subunit||_GAP_				0	1	Eukaryota;Stramenopiles;Stramenopiles_X;Pelagophyceae;Pelagophyceae_X;Pelagophyceae_XX;Pelagomonas;Pelagomonas calceolata , Strain CCMP1756	44056.XP_009035788.1	0	845	COG1894@1|root,KOG2658@2759|Eukaryota	2759|Eukaryota	C	FMN binding	nuoF	GO:0005575,GO:0005622,GO:0005623,GO:0005737,GO:0005739,GO:0005740,GO:0005743,GO:0005746,GO:0005747,GO:0016020,GO:0019866,GO:0030964,GO:0031090,GO:0031966,GO:0031967,GO:0031975,GO:0032991,GO:0043226,GO:0043227,GO:0043229,GO:0043231,GO:0044422,GO:0044424,GO:0044425,GO:0044429,GO:0044444,GO:0044446,GO:0044455,GO:0044464,GO:0045271,GO:0070469,GO:0098796,GO:0098798,GO:0098800,GO:0098803,GO:1902494,GO:…
snap_masked-scf300000870752.0-processed-gene-2.53-mRNA-1	ATAD3A		atad3	ATPase family AAA domain-containing protein 3		aaf:AURANDRAFT_54751	hypothetical protein						K17681*	ATPase family AAA domain-containing protein 3A/B*						chloro	gi269991327-FM957154	Fucus vesiculosus	2.00E-10		57						PF12037||_GAP_||PF00004||_GAP_	Domain of unknown function (DUF3523)||_GAP_||ATPase family associated with various cellular activities (AAA)||_GAP_						0	0.9578	Eukaryota;Stramenopiles;Stramenopiles_X;Pelagophyceae;Pelagophyceae_X;Pelagophyceae_XX;Aureococcus;Aureococcus anophagefferens, Strain CCMP1850	44056.XP_009040143.1	8.68E-193	556	COG1223@1|root,KOG0742@2759|Eukaryota	2759|Eukaryota	O	ATP binding	ATAD3A	GO:0001558,GO:0001775,GO:0002252,GO:0002263,GO:0002274,GO:0002275,GO:0002283,GO:0002366,GO:0002376,GO:0002443,GO:0002444,GO:0002446,GO:0005575,GO:0005622,GO:0005623,GO:0005737,GO:0005739,GO:0005886,GO:0006810,GO:0006887,GO:0006955,GO:0006996,GO:0007005,GO:0008150,GO:0009987,GO:0010941,GO:0012505,GO:0012506,GO:0016020,GO:0016043,GO:0016192,GO:0030141,GO:0030659,GO:0030667,GO:0031090,GO:0031410,GO:…
maker-scf300000870749.0-snap-gene-12.0-mRNA-1			atad-3	ATPase family AAA domain-containing protein 3-A		aaf:AURANDRAFT_1128	hypothetical protein						K17681*	ATPase family AAA domain-containing protein 3A/B*						chloro	gi269991327-FM957154	Fucus vesiculosus	1.00E-11	contig_10505_164_1990-Pelagomonas	80		CAM_CRCL_9293	Pelagomonas calceolata , Strain CCMP1756	35677		_GAP_||PF12037||_GAP_||PF00004||_GAP_	_GAP_||Domain of unknown function (DUF3523)||_GAP_||ATPase family associated with various cellular activities (AAA)||_GAP_						0	1	Eukaryota;Stramenopiles;Stramenopiles_X;Pelagophyceae;Pelagophyceae_X;Pelagophyceae_XX;Pelagomonas;Pelagomonas calceolata , Strain CCMP1756	44056.XP_009039896.1	1.39E-163	484	COG1223@1|root,KOG0742@2759|Eukaryota	2759|Eukaryota	O	ATP binding	-	-
snap_masked-scf300000870601.1-processed-gene-3.30-mRNA-1			ATJ2	DnaJ protein homolog 2		aaf:AURANDRAFT_59942	hypothetical protein	Protein processing in endoplasmic reticulum					-	-		KOG0712	Molecular chaperone (DnaJ superfamily)	Posttranslational modification, protein turnover, chaperones	CELLULAR PROCESSES AND SIGNALING					contig_11080_61_1372-Pelagomonas	87		CAM_CRCL_2308	Pelagomonas calceolata , Strain CCMP1756	35677		_GAP_||PF00226||_GAP_||PF01556||_GAP_	_GAP_||DnaJ domain||_GAP_||DnaJ C terminal region||_GAP_						0	0.9847	Eukaryota;Stramenopiles;Stramenopiles_X;Pelagophyceae;Pelagophyceae_X;Pelagophyceae_XX;Pelagomonas;Pelagomonas calceolata , Strain CCMP1756	44056.XP_009034902.1	3.24E-225	629	COG0484@1|root,KOG0712@2759|Eukaryota	2759|Eukaryota	O	heat shock protein binding	-	-
snap_masked-scf300000870603.0-processed-gene-4.65-mRNA-1			ATP5F1B	ATP synthase subunit beta, mitochondrial		sanh:107692235	ATP synthase subunit beta, mitochondrial-like	Metabolic pathways					-	-		KOG1350	F0F1-type ATP synthase, beta subunit	Energy production and conversion	METABOLISM	chloro	gi242624355-NC_012903	Aureoumbra lagunensis	6.40E-82		61						PF02874||_GAP_||PF00006||PF00306	ATP synthase alpha/beta family, beta-barrel domain||_GAP_||ATP synthase alpha/beta family, nucleotide-binding domain||ATP synthase alpha/beta chain, C terminal domain						0			44056.XP_009039075.1	3.62E-269	744	COG0055@1|root,KOG1350@2759|Eukaryota	2759|Eukaryota	C	proton-transporting ATP synthase activity, rotational mechanism	-	GO:0000275,GO:0003674,GO:0003824,GO:0005215,GO:0005575,GO:0005622,GO:0005623,GO:0005737,GO:0005739,GO:0005740,GO:0005743,GO:0005753,GO:0005754,GO:0006139,GO:0006163,GO:0006164,GO:0006725,GO:0006753,GO:0006754,GO:0006793,GO:0006796,GO:0006807,GO:0006810,GO:0006811,GO:0006812,GO:0008150,GO:0008152,GO:0008324,GO:0009058,GO:0009117,GO:0009123,GO:0009124,GO:0009126,GO:0009127,GO:0009141,GO:0009142,GO:…
maker-scf300000870744.1-snap-gene-3.3-mRNA-1	ATP5		ATPsynO	ATP synthase subunit O, mitochondrial		aaf:AURANDRAFT_27202	hypothetical protein	Metabolic pathways					K02137*; K02113*	F-type H+-transporting ATPase subunit O*; F-type H+-transporting ATPase subunit delta*		KOG1662	Mitochondrial F1F0-ATP synthase, subunit OSCP/ATP5	Energy production and conversion	METABOLISM	chloro	gi340008186-JN117275	Phaeocystis antarctica, Strain CCMP1374	4.90E-12	contig_16243_29_658-Pelagomonas	84		CAM_CRCL_12706	Pelagomonas calceolata , Strain CCMP1756	35677		_GAP_||PF00213	_GAP_||ATP synthase delta (OSCP) subunit	_GAP_||TIGR01145	_GAP_||ATP synthase F1, delta subunit				0	0.9847	Eukaryota;Stramenopiles;Stramenopiles_X;Pelagophyceae;Pelagophyceae_X;Pelagophyceae_XX;Pelagomonas;Pelagomonas calceolata , Strain CCMP1756	44056.XP_009037724.1	1.22E-50	170	COG0712@1|root,KOG1662@2759|Eukaryota	2759|Eukaryota	C	proton-transporting ATP synthase activity, rotational mechanism	ATP5	GO:0003674,GO:0005488,GO:0005575,GO:0005622,GO:0005623,GO:0005737,GO:0005739,GO:0005740,GO:0005743,GO:0005753,GO:0005886,GO:0008270,GO:0009507,GO:0009536,GO:0016020,GO:0016469,GO:0019866,GO:0031090,GO:0031966,GO:0031967,GO:0031975,GO:0032991,GO:0043167,GO:0043169,GO:0043226,GO:0043227,GO:0043229,GO:0043231,GO:0044422,GO:0044424,GO:0044425,GO:0044429,GO:0044444,GO:0044446,GO:0044455,GO:0044464,GO:…
maker-scf300000870603.0-snap-gene-10.3-mRNA-1	B9D2		B9d2	B9 domain-containing protein 2		aaf:AURANDRAFT_34417	hypothetical protein						K16745*	B9 domain-containing protein 2*										contig_12608_1_785-Pelagomonas	97		CAM_CRCL_4013872	Pelagomonas calceolata , Strain CCMP1756	35677		_GAP_||PF07162	_GAP_||B9 protein						0	0.9847	Eukaryota;Stramenopiles;Stramenopiles_X;Pelagophyceae;Pelagophyceae_X;Pelagophyceae_XX;Pelagomonas;Pelagomonas calceolata , Strain CCMP1756	44056.XP_009042150.1	2.78E-79	243	KOG4028@1|root,KOG4028@2759|Eukaryota	2759|Eukaryota	T	cilium assembly	B9D2	GO:0000003,GO:0000226,GO:0001578,GO:0001736,GO:0001738,GO:0002009,GO:0003006,GO:0003674,GO:0005488,GO:0005515,GO:0005575,GO:0005576,GO:0005615,GO:0005622,GO:0005623,GO:0005737,GO:0005813,GO:0005815,GO:0005829,GO:0005856,GO:0005929,GO:0006810,GO:0006928,GO:0006996,GO:0007010,GO:0007017,GO:0007163,GO:0007164,GO:0007275,GO:0007276,GO:0007281,GO:0007283,GO:0007286,GO:0007288,GO:0007568,GO:0007610,GO:…
maker-scf300000870599.0-snap-gene-0.78-mRNA-1			BIP4	Luminal-binding protein 5		mesc:110608990	luminal-binding protein 5						K09490*; K03283; K04043	endoplasmic reticulum chaperone BiP [EC:3.6.4.10]*; heat shock 70kDa protein 1/2/6/8; molecular chaperone DnaK		KOG0100	Molecular chaperones GRP78/BiP/KAR2, HSP70 superfamily	Posttranslational modification, protein turnover, chaperones	CELLULAR PROCESSES AND SIGNALING	chloro	gi30468181-NC_004799	Cyanidioschyzon merolae strain 10D	9.10E-160	CAMPEP_0199711534-CAMNT_0045578577	97	TIGR02350: prok_dnaK: chaperone protein DnaK PF00012.15: Hsp70 protein PF06723.8: MreB/Mbl protein		Pelagomonas calceolata , Strain CCMP1756	35677		PF00012	Hsp70 protein						0	0.9518	Eukaryota;Stramenopiles;Stramenopiles_X;Pelagophyceae;Pelagophyceae_X;Pelagophyceae_XX;Pelagomonas;Pelagomonas calceolata , Strain CCMP1756	35128.Thaps27656	0	998	COG0443@1|root,KOG0100@2759|Eukaryota,2XAUE@2836|Bacillariophyta	2836|Bacillariophyta	O	Belongs to the heat shock protein 70 family	-	-
maker-scf300000870595.0-snap-gene-1.50-mRNA-1			C33A12.1	Probable NADH dehydrogenase [ubiquinone] 1 alpha subcomplex subunit 5		atr:18433184	probable NADH dehydrogenase [ubiquinone] 1 alpha subcomplex subunit 5, mitochondrial	Metabolic pathways					K03949*	NADH dehydrogenase (ubiquinone) 1 alpha subcomplex subunit 5*		KOG3365	NADH:ubiquinone oxidoreductase, NDUFA5/B13 subunit	Energy production and conversion	METABOLISM					contig_8450_886_1492-Pelagomonas	100		CAM_CRCL_15955	Pelagomonas calceolata , Strain CCMP1756	35677		_GAP_||PF04716||_GAP_	_GAP_||ETC complex I subunit conserved region||_GAP_						0	1	Eukaryota;Stramenopiles;Stramenopiles_X;Pelagophyceae;Pelagophyceae_X;Pelagophyceae_XX;Pelagomonas;Pelagomonas calceolata , Strain CCMP1756	65071.PYU1_T008033	6.22E-27	104	KOG3365@1|root,KOG3365@2759|Eukaryota,1MHEE@121069|Pythiales	121069|Pythiales	C	NADH dehydrogenase. Source PGD	-	-
snap_masked-scf300000870749.0-processed-gene-3.48-mRNA-1			CAB6A	Chlorophyll a-b binding protein 1B-21, chloroplastic		aaf:AURANDRAFT_77840	LHC52; putative plastid light harvesting protein isoform 52						-	-										contig_6219_1250_2509-Pelagomonas	87		CAM_CRCL_4019419	Pelagomonas calceolata , Strain CCMP1756	35677		_GAP_||PF00504	_GAP_||Chlorophyll A-B binding protein						1	1	Eukaryota;Stramenopiles;Stramenopiles_X;Pelagophyceae;Pelagophyceae_X;Pelagophyceae_XX;Pelagomonas;Pelagomonas calceolata , Strain CCMP1756	159749.K0QZL6	7.11E-43	160	2EN9D@1|root,2SRRU@2759|Eukaryota,2XH1H@2836|Bacillariophyta	2836|Bacillariophyta	P	Chlorophyll A-B binding protein	-	-
maker-scf300000870693.1-snap-gene-2.82-mRNA-1			Cacna1d	Voltage-dependent L-type calcium channel subunit alpha-1D		aaf:AURANDRAFT_10203	hypothetical protein						-	-										contig_5941_2662_8535-Pelagomonas	96		CAM_CRCL_29984	Pelagomonas calceolata , Strain CCMP1756	35677		_GAP_||PF00520||_GAP_	_GAP_||Ion transport protein||_GAP_						21	1	Eukaryota;Stramenopiles;Stramenopiles_X;Pelagophyceae;Pelagophyceae_X;Pelagophyceae_XX;Pelagomonas;Pelagomonas calceolata , Strain CCMP1756	44056.XP_009036369.1	1.62E-197	617	KOG2301@1|root,KOG2301@2759|Eukaryota	2759|Eukaryota	U	membrane depolarization during action potential	-	-
snap_masked-scf300000870607.0-processed-gene-0.27-mRNA-1			CACYBP	Calcyclin-binding protein		aaf:AURANDRAFT_6406	hypothetical protein						K04507*	calcyclin binding protein*		KOG3260	Calcyclin-binding protein CacyBP	Signal transduction mechanisms	CELLULAR PROCESSES AND SIGNALING					contig_12587_42_1052-Pelagomonas	92		CAM_CRCL_4006488	Pelagomonas calceolata , Strain CCMP1756	35677		_GAP_||PF04969||PF05002||_GAP_	_GAP_||CS domain||SGS domain ||_GAP_						0	1	Eukaryota;Stramenopiles;Stramenopiles_X;Pelagophyceae;Pelagophyceae_X;Pelagophyceae_XX;Pelagomonas;Pelagomonas calceolata , Strain CCMP1756	44056.XP_009032868.1	6.70E-57	191	KOG3260@1|root,KOG3260@2759|Eukaryota	2759|Eukaryota	S	S100 protein binding	-	-
augustus_masked-scf300000870750.0-processed-gene-0.22-mRNA-1			CAMK2D	Calcium/calmodulin-dependent protein kinase type II subunit alpha		aaf:AURANDRAFT_59997	hypothetical protein						-	-										contig_5285_230_1240-Pelagomonas	96		CAM_CRCL_4009306	Pelagomonas calceolata , Strain CCMP1756	35677		_GAP_||PF00069||_GAP_	_GAP_||Protein kinase domain||_GAP_						0	1	Eukaryota;Stramenopiles;Stramenopiles_X;Pelagophyceae;Pelagophyceae_X;Pelagophyceae_XX;Pelagomonas;Pelagomonas calceolata , Strain CCMP1756	44056.XP_009035884.1	4.45E-210	586	KOG0033@1|root,KOG0033@2759|Eukaryota	2759|Eukaryota	S	calmodulin-dependent protein kinase activity	-	-
snap_masked-scf300000870749.0-processed-gene-1.94-mRNA-1	CAND1		CAND1	Cullin-associated NEDD8-dissociated protein 1		psoj:PHYSODRAFT_493289	hypothetical protein						K17263*	cullin-associated NEDD8-dissociated protein 1*		KOG1824	TATA-binding protein-interacting protein	General function prediction only	POORLY CHARACTERIZED					CAMPEP_0199681544-CAMNT_0045546595	80	PF08623.5: TATA-binding protein interacting (TIP20) PF12717.2: non-SMC mitotic condensation complex subunit 1		Pelagomonas calceolata , Strain CCMP1756	35677		_GAP_||PF08623	_GAP_||TATA-binding protein interacting (TIP20)						0	0.9847	Eukaryota;Stramenopiles;Stramenopiles_X;Pelagophyceae;Pelagophyceae_X;Pelagophyceae_XX;Pelagomonas;Pelagomonas calceolata , Strain CCMP1756	112098.XP_008605515.1	1.22E-170	545	KOG1824@1|root,KOG1824@2759|Eukaryota	2759|Eukaryota	S	SCF complex assembly	CAND1	GO:0000003,GO:0000151,GO:0000909,GO:0003002,GO:0003006,GO:0005575,GO:0005618,GO:0005622,GO:0005623,GO:0005634,GO:0005737,GO:0005829,GO:0005886,GO:0006464,GO:0006725,GO:0006807,GO:0007049,GO:0007275,GO:0007389,GO:0008150,GO:0008152,GO:0009404,GO:0009653,GO:0009712,GO:0009719,GO:0009725,GO:0009733,GO:0009791,GO:0009987,GO:0010033,GO:0010051,GO:0010228,GO:0010265,GO:0016020,GO:0016043,GO:0016567,GO:…
maker-scf300000870673.2-snap-gene-4.68-mRNA-1			cbbX	Protein cbbX homolog, chloroplastic		aaf:AURANDRAFT_19513	hypothetical protein						K06413*	stage V sporulation protein K*						chloro	gi11465694-NC_000925	Porphyra purpurea	1.80E-81	CAMPEP_0199710184-CAMNT_0045577217	92	TIGR02880: cbbX_cfxQ: CbbX protein PF00004.24: ATPase family associated with various cellular activities (AAA)		Pelagomonas calceolata , Strain CCMP1756	35677		_GAP_||PF00004||_GAP_	_GAP_||ATPase family associated with various cellular activities (AAA)||_GAP_						0	0.977	Eukaryota;Stramenopiles;Stramenopiles_X;Pelagophyceae;Pelagophyceae_X;Pelagophyceae_XX;Pelagomonas;Pelagomonas calceolata , Strain CCMP1756	44056.XP_009032594.1	2.05E-186	527	COG0464@1|root,KOG0730@2759|Eukaryota	2759|Eukaryota	O	ATP binding	-	-
snap_masked-scf300000870673.2-processed-gene-10.121-mRNA-1			CBBY	CBBY-like protein		aaf:AURANDRAFT_52151	hypothetical protein						-	-										contig_19070_234_1055-Pelagomonas	100		CAM_CRCL_5984	Pelagomonas calceolata , Strain CCMP1756	35677		PF13419||_GAP_	PF13419||_GAP_	_GAP_||TIGR01509||_GAP_	_GAP_||HAD hydrolase, family IA, variant 3||_GAP_				0	0.9847	Eukaryota;Stramenopiles;Stramenopiles_X;Pelagophyceae;Pelagophyceae_X;Pelagophyceae_XX;Pelagomonas;Pelagomonas calceolata , Strain CCMP1756	44056.XP_009032504.1	2.29E-114	335	COG0637@1|root,KOG2914@2759|Eukaryota	2759|Eukaryota	L	pseudouridine 5'-phosphatase activity	-	-
maker-scf300000870752.0-snap-gene-2.5-mRNA-1			CBSDUFCH1	Putative DUF21 domain-containing protein At3g13070, chloroplastic		aaf:AURANDRAFT_32064	hypothetical protein						K03699	putative hemolysin		KOG2118	Predicted membrane protein, contains two CBS domains	Function unknown	POORLY CHARACTERIZED					CAMPEP_0199693050-CAMNT_0045558649	77	TIGR03520: GldE: gliding motility-associated protein GldE PF00571.23: CBS domain PF03471.12: Transporter associated domain		Pelagomonas calceolata , Strain CCMP1756	35677		_GAP_||PF01595||PF00571||_GAP_||PF03471	_GAP_||Domain of unknown function DUF21||CBS domain||_GAP_||Transporter associated domain						0	1	Eukaryota;Stramenopiles;Stramenopiles_X;Pelagophyceae;Pelagophyceae_X;Pelagophyceae_XX;Pelagomonas;Pelagomonas calceolata , Strain CCMP1756	44056.XP_009040641.1	7.89E-129	390	COG1253@1|root,KOG2118@2759|Eukaryota	2759|Eukaryota	E	magnesium ion homeostasis	-	GO:0005575,GO:0005622,GO:0005623,GO:0005737,GO:0009507,GO:0009526,GO:0009536,GO:0009941,GO:0031967,GO:0031975,GO:0043226,GO:0043227,GO:0043229,GO:0043231,GO:0044422,GO:0044424,GO:0044434,GO:0044435,GO:0044444,GO:0044446,GO:0044464
maker-scf300000870603.0-snap-gene-2.9-mRNA-1			Cbwd1	COBW domain-containing protein 1		aaf:AURANDRAFT_64741	COS1; hypothetical protein						K02234*	cobalamin biosynthesis protein CobW*										contig_11959_47_1498-Pelagomonas	99		CAM_CRCL_24262	Pelagomonas calceolata , Strain CCMP1756	35677		PF02492||_GAP_||PF07683	CobW/HypB/UreG, nucleotide-binding domain||_GAP_||Cobalamin synthesis protein cobW C-terminal domain						0	1	Eukaryota;Stramenopiles;Stramenopiles_X;Pelagophyceae;Pelagophyceae_X;Pelagophyceae_XX;Pelagomonas;Pelagomonas calceolata , Strain CCMP1756	44056.XP_009037711.1	1.02E-194	546	COG0523@1|root,KOG2743@2759|Eukaryota	2759|Eukaryota	F	ATP binding	-	-
snap_masked-scf300000870753.0-processed-gene-13.76-mRNA-1			Cbwd1	COBW domain-containing protein 1		aaf:AURANDRAFT_12944	hypothetical protein						K02234*	cobalamin biosynthesis protein CobW*										contig_39978_50_1796-Pelagomonas	99		CAM_CRCL_12290	Pelagomonas calceolata , Strain CCMP1756	35677		PF02492||_GAP_||PF07683||PF12796	CobW/HypB/UreG, nucleotide-binding domain||_GAP_||Cobalamin synthesis protein cobW C-terminal domain||PF12796						0	0.9847	Eukaryota;Stramenopiles;Stramenopiles_X;Pelagophyceae;Pelagophyceae_X;Pelagophyceae_XX;Pelagomonas;Pelagomonas calceolata , Strain CCMP1756	44056.XP_009032478.1	3.67E-184	525	COG0523@1|root,KOG2743@2759|Eukaryota	2759|Eukaryota	F	ATP binding	-	-
snap_masked-scf300000870645.0-processed-gene-0.27-mRNA-1	CCDC25		ccdc25	Coiled-coil domain-containing protein 25		aaf:AURANDRAFT_28204	hypothetical protein						-	-		KOG3272	Predicted coiled-coil protein	General function prediction only	POORLY CHARACTERIZED					contig_1595_1_819-Pelagomonas	81		CAM_CRCL_18703	Pelagomonas calceolata , Strain CCMP1756	35677		PF05670||_GAP_||PF05773||_GAP_	Domain of unknown function (DUF814)||_GAP_||RWD domain||_GAP_						0	1	Eukaryota;Stramenopiles;Stramenopiles_X;Pelagophyceae;Pelagophyceae_X;Pelagophyceae_XX;Pelagomonas;Pelagomonas calceolata , Strain CCMP1756	44056.XP_009038303.1	1.08E-86	272	KOG3272@1|root,KOG3272@2759|Eukaryota	2759|Eukaryota	S	Domain of unknown function (DUF814)	CCDC25	GO:0001581,GO:0003008,GO:0003674,GO:0005215,GO:0005216,GO:0005261,GO:0005262,GO:0005575,GO:0005622,GO:0005623,GO:0005737,GO:0005886,GO:0006810,GO:0006811,GO:0006812,GO:0006816,GO:0007600,GO:0007606,GO:0008150,GO:0008324,GO:0009268,GO:0009581,GO:0009582,GO:0009593,GO:0009605,GO:0009612,GO:0009628,GO:0009987,GO:0010447,GO:0015075,GO:0015085,GO:0015267,GO:0015318,GO:0016020,GO:0016021,GO:0022803,GO:…
maker-scf300000870603.0-augustus-gene-0.82-mRNA-1	CCP1		ccp1	Cytochrome c peroxidase, mitochondrial		aaf:AURANDRAFT_26696	hypothetical protein						-	-										CAMPEP_0199689142-CAMNT_0045554635	91	TIGR00198: cat_per_HPI: catalase/peroxidase HPI PF00141.18: Peroxidase		Pelagomonas calceolata , Strain CCMP1756	35677		_GAP_||PF00141||_GAP_	_GAP_||Peroxidase||_GAP_						0	0.9847	Eukaryota;Stramenopiles;Stramenopiles_X;Pelagophyceae;Pelagophyceae_X;Pelagophyceae_XX;Pelagomonas;Pelagomonas calceolata , Strain CCMP1756	44056.XP_009037291.1	3.89E-156	446	COG0685@1|root,2QR1E@2759|Eukaryota	2759|Eukaryota	E	cytochrome-c peroxidase activity	CCP1	GO:0000302,GO:0003674,GO:0003824,GO:0004130,GO:0004601,GO:0005575,GO:0005622,GO:0005623,GO:0005737,GO:0005739,GO:0005740,GO:0005758,GO:0005829,GO:0006950,GO:0006979,GO:0008150,GO:0008152,GO:0009056,GO:0009636,GO:0009987,GO:0016209,GO:0016491,GO:0016684,GO:0016999,GO:0017001,GO:0017144,GO:0031967,GO:0031970,GO:0031974,GO:0031975,GO:0033554,GO:0034599,GO:0034614,GO:0042221,GO:0042737,GO:0042743,GO:…
snap_masked-scf300000870595.0-processed-gene-5.106-mRNA-1	CCP1		CCP1	Cytochrome c peroxidase, mitochondrial		aaf:AURANDRAFT_20568	hypothetical protein						-	-										CAMPEP_0199694958-CAMNT_0045560637	81	TIGR00198: cat_per_HPI: catalase/peroxidase HPI PF00141.18: Peroxidase		Pelagomonas calceolata , Strain CCMP1756	35677		_GAP_||PF00141	_GAP_||Peroxidase						0	0.977	Eukaryota;Stramenopiles;Stramenopiles_X;Pelagophyceae;Pelagophyceae_X;Pelagophyceae_XX;Pelagomonas;Pelagomonas calceolata , Strain CCMP1756	44056.XP_009033121.1	6.94E-152	433	COG0685@1|root,2QR1E@2759|Eukaryota	2759|Eukaryota	E	cytochrome-c peroxidase activity	CCP1	GO:0000302,GO:0003674,GO:0003824,GO:0004130,GO:0004601,GO:0005575,GO:0005622,GO:0005623,GO:0005737,GO:0005739,GO:0005740,GO:0005758,GO:0005829,GO:0006950,GO:0006979,GO:0008150,GO:0008152,GO:0009056,GO:0009636,GO:0009987,GO:0016209,GO:0016491,GO:0016684,GO:0016999,GO:0017001,GO:0017144,GO:0031967,GO:0031970,GO:0031974,GO:0031975,GO:0033554,GO:0034599,GO:0034614,GO:0042221,GO:0042737,GO:0042743,GO:…
maker-scf300000870752.1-snap-gene-0.63-mRNA-1			ccp-1	Cytochrome c peroxidase, mitochondrial		bpg:Bathy02g00310	cytochrome c peroxidase						K00365*; K00434	urate oxidase [EC:1.7.3.3]*; L-ascorbate peroxidase [EC:1.11.1.11]										contig_8868_243_2465-Pelagomonas	93		CAM_CRCL_14073	Pelagomonas calceolata , Strain CCMP1756	35677		_GAP_||PF01014||_GAP_||PF00141||_GAP_||PF12796	_GAP_||Uricase||_GAP_||Peroxidase||_GAP_||PF12796	_GAP_||TIGR03383||_GAP_	_GAP_||urate oxidase||_GAP_				0	1	Eukaryota;Stramenopiles;Stramenopiles_X;Pelagophyceae;Pelagophyceae_X;Pelagophyceae_XX;Pelagomonas;Pelagomonas calceolata , Strain CCMP1756	529818.AMSG_12124T0	1.70E-120	375	COG0666@1|root,KOG4177@2759|Eukaryota	2759|Eukaryota	I	spectrin binding	-	-
maker-deg300000870423-snap-gene-0.7-mRNA-1	ccsA		ccsA	Cytochrome c biogenesis protein CcsA		aaf:AuanCp092	ccsA; ycf5						K02691*	photosystem I subunit VII*						chloro	gi242620107-NC_012898	Aureococcus anophagefferens, Strain CCMP1850	1.40E-140	contig_42483_1867_2790-Pelagomonas	90		CAM_CRCL_14148	Pelagomonas calceolata , Strain CCMP1756	35677		PF00037||_GAP_||PF01578	4Fe-4S binding domain||_GAP_||Cytochrome C assembly protein	_GAP_||TIGR03144	_GAP_||cytochrome c-type biogenesis protein CcsB				7	1	Eukaryota;Stramenopiles;Stramenopiles_X;Pelagophyceae;Pelagophyceae_X;Pelagophyceae_XX;Pelagomonas;Pelagomonas calceolata , Strain CCMP1756	35128.Thapsdraft1441	6.75E-120	357	COG0755@1|root,2QU0T@2759|Eukaryota,2XFBW@2836|Bacillariophyta	2836|Bacillariophyta	P	Required during biogenesis of c-type cytochromes (cytochrome c6 and cytochrome f) at the step of heme attachment	ccsA	-
maker-scf300000870746.0-snap-gene-3.2-mRNA-1	CCT5		CCT5	T-complex protein 1 subunit epsilon		aaf:AURANDRAFT_26043	hypothetical protein						K09497*	T-complex protein 1 subunit epsilon*		KOG0357	Chaperonin complex component, TCP-1 epsilon subunit (CCT5)	Posttranslational modification, protein turnover, chaperones	CELLULAR PROCESSES AND SIGNALING	chloro	gi11467473-NC_001713	Odontella sinensis	3.20E-11	CAMPEP_0199681840-CAMNT_0045546897	99	TIGR02343: chap_CCT_epsi: T-complex protein 1, epsilon subunit PF00118.19: TCP-1/cpn60 chaperonin family		Pelagomonas calceolata , Strain CCMP1756	35677		_GAP_||PF00118	_GAP_||TCP-1/cpn60 chaperonin family	TIGR02343	T-complex protein 1, epsilon subunit				0	0.9847	Eukaryota;Stramenopiles;Stramenopiles_X;Pelagophyceae;Pelagophyceae_X;Pelagophyceae_XX;Pelagomonas;Pelagomonas calceolata , Strain CCMP1756	44056.XP_009036468.1	4.81e-313	861	COG0459@1|root,KOG0357@2759|Eukaryota	2759|Eukaryota	O	unfolded protein binding	CCT5	GO:0003674,GO:0005488,GO:0005515,GO:0005575,GO:0005622,GO:0005623,GO:0005737,GO:0005829,GO:0005832,GO:0005886,GO:0005911,GO:0006457,GO:0006458,GO:0008150,GO:0009506,GO:0009987,GO:0016020,GO:0030054,GO:0032991,GO:0044183,GO:0044424,GO:0044444,GO:0044445,GO:0044464,GO:0051082,GO:0055044,GO:0061077,GO:0071944,GO:0101031
maker-scf300000870603.1-snap-gene-0.86-mRNA-1	CCT6		CCT6	T-complex protein 1 subunit zeta		aaf:AURANDRAFT_54894	hypothetical protein						K09498*	T-complex protein 1 subunit zeta*		KOG0359	Chaperonin complex component, TCP-1 zeta subunit (CCT6)	Posttranslational modification, protein turnover, chaperones	CELLULAR PROCESSES AND SIGNALING					contig_12742_154_1809-Pelagomonas	93		CAM_CRCL_5329	Pelagomonas calceolata , Strain CCMP1756	35677		_GAP_||PF00118	_GAP_||TCP-1/cpn60 chaperonin family	_GAP_||TIGR02347	_GAP_||T-complex protein 1, zeta subunit				0	1	Eukaryota;Stramenopiles;Stramenopiles_X;Pelagophyceae;Pelagophyceae_X;Pelagophyceae_XX;Pelagomonas;Pelagomonas calceolata , Strain CCMP1756	44056.XP_009040234.1	4.93E-295	822	COG0459@1|root,KOG0359@2759|Eukaryota	2759|Eukaryota	O	unfolded protein binding	CCT6	GO:0003674,GO:0005488,GO:0005515,GO:0005575,GO:0005622,GO:0005623,GO:0005737,GO:0005829,GO:0005832,GO:0005856,GO:0006457,GO:0006458,GO:0008150,GO:0009987,GO:0010035,GO:0010038,GO:0010043,GO:0016020,GO:0032991,GO:0042221,GO:0043226,GO:0043228,GO:0043229,GO:0043232,GO:0044183,GO:0044424,GO:0044444,GO:0044445,GO:0044464,GO:0046686,GO:0050896,GO:0051082,GO:0061077,GO:0101031
maker-scf300000870749.0-snap-gene-7.17-mRNA-1	CDK1	Cyclin-dependent kinase 1	cdk1	Cyclin-dependent kinase 1-A		aaf:AURANDRAFT_31094	hypothetical protein						K02087	cyclin-dependent kinase 1 [EC:2.7.11.22 2.7.11.23]		KOG0594	Protein kinase PCTAIRE and related kinases	General function prediction only	POORLY CHARACTERIZED					CAMPEP_0199689242-CAMNT_0045554743	100	TIGR03903: TOMM_kin_cyc: TOMM system kinase/cyclase multidomain protein PF00069.20: Protein kinase domain PF07714.12: Protein tyrosine kinase		Pelagomonas calceolata , Strain CCMP1756	35677		PF00069	Protein kinase domain						0	0.977	Eukaryota;Stramenopiles;Stramenopiles_X;Pelagophyceae;Pelagophyceae_X;Pelagophyceae_XX;Pelagomonas;Pelagomonas calceolata , Strain CCMP1756	44056.XP_009039985.1	5.39E-196	545	KOG0594@1|root,KOG0594@2759|Eukaryota	2759|Eukaryota	G	cyclin-dependent protein serine/threonine kinase activity	CDKB	GO:0000003,GO:0000082,GO:0000086,GO:0000278,GO:0000307,GO:0000902,GO:0003006,GO:0003674,GO:0003824,GO:0004672,GO:0004674,GO:0004693,GO:0005488,GO:0005515,GO:0005575,GO:0005622,GO:0005623,GO:0005634,GO:0005737,GO:0006139,GO:0006259,GO:0006260,GO:0006261,GO:0006275,GO:0006325,GO:0006464,GO:0006468,GO:0006725,GO:0006793,GO:0006796,GO:0006807,GO:0006996,GO:0007049,GO:0007154,GO:0007165,GO:0007275,GO:…
maker-scf300000870753.0-snap-gene-19.1-mRNA-1	CEF3	elongation factor 3	CEF3	Elongation factor 3		aaf:AURANDRAFT_22099	hypothetical protein						K03235*	elongation factor 3*										contig_13126_157_2679-Pelagomonas	93		CAM_CRCL_10497	Pelagomonas calceolata , Strain CCMP1756	35677		_GAP_||PF00005||_GAP_	_GAP_||ABC transporter||_GAP_						0	0.977	Eukaryota;Stramenopiles;Stramenopiles_X;Pelagophyceae;Pelagophyceae_X;Pelagophyceae_XX;Pelagomonas;Pelagomonas calceolata , Strain CCMP1756	44056.XP_009034225.1	0	1160	COG0488@1|root,KOG0062@2759|Eukaryota	44056.XP_009034225.1|-	J	ATPase activity	-	-
maker-deg300000870423-snap-gene-0.51-mRNA-1	cfxQ		cfxQ	Protein CfxQ homolog		aaf:AuanCp073	cfxQ; putative rubisco expression protein						K06413*	stage V sporulation protein K*						chloro	gi242620088-NC_012898	Aureococcus anophagefferens, Strain CCMP1850	3.40E-150	contig_41442_383_1348-Pelagomonas	95		CAM_CRCL_20155	Pelagomonas calceolata , Strain CCMP1756	35677		_GAP_||PF00004||_GAP_||PF13460||_GAP_	_GAP_||ATPase family associated with various cellular activities (AAA)||_GAP_||PF13460||_GAP_	TIGR02880||_GAP_	CbbX protein||_GAP_				0	1	Eukaryota;Stramenopiles;Stramenopiles_X;Pelagophyceae;Pelagophyceae_X;Pelagophyceae_XX;Pelagomonas;Pelagomonas calceolata , Strain CCMP1756	45157.CMV015CT	5.86E-151	443	COG0464@1|root,KOG0730@2759|Eukaryota	2759|Eukaryota	O	ATP binding	cfxQ	GO:0005575,GO:0005622,GO:0005623,GO:0005737,GO:0009507,GO:0009536,GO:0043226,GO:0043227,GO:0043229,GO:0043231,GO:0044424,GO:0044444,GO:0044464
snap_masked-scf300000870651.1-processed-gene-3.15-mRNA-1	CHLD		chlD	Magnesium-chelatase subunit ChlD		aaf:AURANDRAFT_58588	hypothetical protein	Biosynthesis of secondary metabolites					K03404*	magnesium chelatase subunit D [EC:6.6.1.1]*						chloro	gi11466374-NC_002186	Mesostigma viride	9.30E-15	CAMPEP_0197393226-CAMNT_0042918885	65	TIGR02031: BchD-ChlD: magnesium chelatase ATPase subunit D PF13519.1: von Willebrand factor type A domain PF01078.16: Magnesium chelatase, subunit ChlI		Chrysocystis fragilis, Strain CCMP3189	-283595		_GAP_||PF13519	_GAP_||PF13519	_GAP_||TIGR02031	_GAP_||magnesium chelatase ATPase subunit D				0	0.9514	Eukaryota;Stramenopiles;Stramenopiles_X;Pelagophyceae;Pelagophyceae_X;Pelagophyceae_XX;Pelagomonas;Pelagomonas calceolata , Strain CCMP1756	44056.XP_009032566.1	0	1014	COG1240@1|root,2QU3C@2759|Eukaryota	2759|Eukaryota	H	ligase activity, forming nitrogen-metal bonds, forming coordination complexes	CHLD	GO:0005575,GO:0005622,GO:0005623,GO:0005737,GO:0009507,GO:0009532,GO:0009534,GO:0009536,GO:0009570,GO:0009579,GO:0010007,GO:0031976,GO:0031984,GO:0032991,GO:0043226,GO:0043227,GO:0043229,GO:0043231,GO:0044422,GO:0044424,GO:0044434,GO:0044435,GO:0044444,GO:0044446,GO:0044464,GO:1902494
maker-scf300000870754.0-snap-gene-11.23-mRNA-1	CHLH		CHLH	Magnesium-chelatase subunit ChlH, chloroplastic		aaf:AURANDRAFT_65714	CMC1; hypothetical protein	Biosynthesis of secondary metabolites					K03403*; K02230	magnesium chelatase subunit H [EC:6.6.1.1]*; cobaltochelatase CobN [EC:6.6.1.2]										CAMPEP_0199686044-CAMNT_0045551205	100	TIGR02025: BchH: magnesium chelatase, H subunit PF02514.11: CobN/Magnesium Chelatase PF11965.3: Domain of unknown function (DUF3479)		Pelagomonas calceolata , Strain CCMP1756	35677		_GAP_||PF11965||PF02514	_GAP_||Domain of unknown function (DUF3479)||CobN/Magnesium Chelatase	_GAP_||TIGR02025	_GAP_||magnesium chelatase, H subunit				0	0.977	Eukaryota;Stramenopiles;Stramenopiles_X;Pelagophyceae;Pelagophyceae_X;Pelagophyceae_XX;Pelagomonas;Pelagomonas calceolata , Strain CCMP1756	44056.XP_009038905.1	0	2390	COG1429@1|root,2QT3B@2759|Eukaryota	2759|Eukaryota	H	ligase activity, forming nitrogen-metal bonds	CHLH	GO:0003674,GO:0003824,GO:0005575,GO:0005622,GO:0005623,GO:0005737,GO:0005739,GO:0009507,GO:0009526,GO:0009528,GO:0009532,GO:0009536,GO:0009570,GO:0009706,GO:0009941,GO:0010007,GO:0016020,GO:0016851,GO:0016874,GO:0019866,GO:0031090,GO:0031967,GO:0031969,GO:0031975,GO:0032991,GO:0042170,GO:0043226,GO:0043227,GO:0043229,GO:0043231,GO:0044422,GO:0044424,GO:0044434,GO:0044435,GO:0044444,GO:0044446,GO:…
maker-deg300000870423-snap-gene-0.9-mRNA-1			chlI	Magnesium-chelatase subunit ChlI		aaf:AuanCp076	chlI; magnesium chelatase subunit						K03405*	magnesium chelatase subunit I [EC:6.6.1.1]*						chloro	gi242620091-NC_012898	Aureococcus anophagefferens, Strain CCMP1850	5.60E-176	contig_11646_138_1193-Pelagomonas	96		CAM_CRCL_5141	Pelagomonas calceolata , Strain CCMP1756	35677		_GAP_||PF01078||_GAP_	_GAP_||Magnesium chelatase, subunit ChlI||_GAP_	TIGR02030	magnesium chelatase ATPase subunit I				0	1	Eukaryota;Stramenopiles;Stramenopiles_X;Pelagophyceae;Pelagophyceae_X;Pelagophyceae_XX;Pelagomonas;Pelagomonas calceolata , Strain CCMP1756	35128.Thapsdraft980	6.85E-199	557	COG1239@1|root,2QRUY@2759|Eukaryota,2XEQ7@2836|Bacillariophyta	2836|Bacillariophyta	Q	Involved in chlorophyll biosynthesis. Catalyzes the insertion of magnesium ion into protoporphyrin IX to yield Mg- protoporphyrin IX	-	-
snap_masked-scf300000870629.0-processed-gene-5.34-mRNA-1	HSP104		clpB1	Chaperone protein ClpB 1		aaf:AURANDRAFT_71636	hypothetical protein						K03695*	ATP-dependent Clp protease ATP-binding subunit ClpB*						chloro	gi340008159-JN117275	Phaeocystis antarctica, Strain CCMP1374	3.10E-82	CAMPEP_0199687946-CAMNT_0045553255	78	TIGR03346: chaperone_ClpB: ATP-dependent chaperone protein ClpB PF07724.9: AAA domain (Cdc48 subfamily) PF00004.24: ATPase family associated with various cellular activities (AAA)		Pelagomonas calceolata , Strain CCMP1756	35677		_GAP_||PF00004||_GAP_||PF07724||_GAP_||PF10431	_GAP_||ATPase family associated with various cellular activities (AAA)||_GAP_||AAA domain (Cdc48 subfamily)||_GAP_||C-terminal, D2-small domain, of ClpB protein						0	0.9847	Eukaryota;Stramenopiles;Stramenopiles_X;Pelagophyceae;Pelagophyceae_X;Pelagophyceae_XX;Pelagomonas;Pelagomonas calceolata , Strain CCMP1756	44056.XP_009036929.1	0	1229	COG0542@1|root,KOG1051@2759|Eukaryota	2759|Eukaryota	O	ATP binding	HSP104	GO:0000166,GO:0000302,GO:0001302,GO:0001306,GO:0001315,GO:0001316,GO:0001317,GO:0001319,GO:0001321,GO:0001322,GO:0003674,GO:0003824,GO:0005488,GO:0005515,GO:0005524,GO:0005575,GO:0005622,GO:0005623,GO:0005634,GO:0005737,GO:0005829,GO:0005975,GO:0005984,GO:0005991,GO:0006417,GO:0006457,GO:0006458,GO:0006950,GO:0006979,GO:0006996,GO:0007568,GO:0007569,GO:0007571,GO:0008104,GO:0008144,GO:0008150,GO:…
snap_masked-deg300000870423-processed-gene-0.69-mRNA-1	clpC		clpC	ATP-dependent Clp protease ATP-binding subunit ClpA homolog		lbo:LBWT_22330	ATPase with chaperone activity, ATP-binding subunit						K03696*	ATP-dependent Clp protease ATP-binding subunit ClpC*						chloro	gi149071968-NC_009573	Rhodomonas salina	1.30E-307		64						PF02861||_GAP_||PF00004||_GAP_||PF02151||_GAP_||PF07724||PF10431	Clp amino terminal domain||_GAP_||ATPase family associated with various cellular activities (AAA)||_GAP_||UvrB/uvrC motif||_GAP_||AAA domain (Cdc48 subfamily)||C-terminal, D2-small domain, of ClpB protein						0	0.5914	Bacteria;Cyanobacteria;Cyanobacteria_X;SubsectionIII;FamilyI;Leptolyngbya;Leptolyngbya PCC 6406	272134.KB731324_gene4370	0	1070	COG0542@1|root,COG0542@2|Bacteria,1G0ZH@1117|Cyanobacteria,1H8UC@1150|Oscillatoriales	1117|Cyanobacteria	O	Belongs to the ClpA ClpB family	clpC	-
maker-scf300000870662.0-snap-gene-2.134-mRNA-1	CLTC		Cltc	Clathrin heavy chain 1		aaf:AURANDRAFT_52498	hypothetical protein	Endocytosis					K04646*	clathrin heavy chain*										CAMPEP_0199678388-CAMNT_0045543337	97	PF00637.15: Region in Clathrin and VPS PF13838.1: Clathrin-H-link		Pelagomonas calceolata , Strain CCMP1756	35677		_GAP_||PF13838||_GAP_||PF00637||_GAP_	_GAP_||PF13838||_GAP_||Region in Clathrin and VPS||_GAP_						0	0.9847	Eukaryota;Stramenopiles;Stramenopiles_X;Pelagophyceae;Pelagophyceae_X;Pelagophyceae_XX;Pelagomonas;Pelagomonas calceolata , Strain CCMP1756	44056.XP_009033731.1	0	2732	KOG0985@1|root,KOG0985@2759|Eukaryota	2759|Eukaryota	O	clathrin light chain binding	CLTC	GO:0000003,GO:0000041,GO:0000139,GO:0000226,GO:0000278,GO:0000280,GO:0000281,GO:0000323,GO:0000578,GO:0000910,GO:0000912,GO:0000915,GO:0001505,GO:0001654,GO:0001745,GO:0002020,GO:0002376,GO:0002478,GO:0002495,GO:0002504,GO:0003002,GO:0003006,GO:0003674,GO:0003676,GO:0003723,GO:0003725,GO:0005102,GO:0005198,GO:0005488,GO:0005515,GO:0005575,GO:0005622,GO:0005623,GO:0005694,GO:0005737,GO:0005739,GO:…
maker-scf300000870601.0-snap-gene-12.69-mRNA-1	CLUAP1		cluap1	Clusterin-associated protein 1 homolog		aaf:AURANDRAFT_2738	hypothetical protein						K19684*	clusterin-associated protein 1*										CAMPEP_0199691164-CAMNT_0045556715	94	PF10234.4: Clusterin-associated protein-1		Pelagomonas calceolata , Strain CCMP1756	35677		PF10234||_GAP_	Clusterin-associated protein-1||_GAP_						0	0.9847	Eukaryota;Stramenopiles;Stramenopiles_X;Pelagophyceae;Pelagophyceae_X;Pelagophyceae_XX;Pelagomonas;Pelagomonas calceolata , Strain CCMP1756	44056.XP_009037803.1	7.98E-106	322	KOG3647@1|root,KOG3647@2759|Eukaryota	2759|Eukaryota	S	cilium assembly	CLUAP1	GO:0000226,GO:0001578,GO:0001655,GO:0001822,GO:0001838,GO:0001841,GO:0001843,GO:0001894,GO:0001895,GO:0001947,GO:0002009,GO:0003002,GO:0003007,GO:0003143,GO:0005575,GO:0005622,GO:0005623,GO:0005634,GO:0005654,GO:0005813,GO:0005815,GO:0005856,GO:0005929,GO:0006810,GO:0006928,GO:0006935,GO:0006996,GO:0007010,GO:0007017,GO:0007018,GO:0007154,GO:0007165,GO:0007166,GO:0007224,GO:0007275,GO:0007368,GO:…
snap_masked-scf300000870673.2-processed-gene-6.79-mRNA-1	AATK-AS1		CML1	Calmodulin-like protein 1									-	-										contig_12823_55_1065-Pelagomonas	87			Pelagomonas calceolata , Strain CCMP1756	35677		_GAP_||PF13202||_GAP_||PF13499||PF13202||_GAP_	_GAP_||EF hand||_GAP_||EF-hand domain pair||EF hand||_GAP_						0	0.9847	Eukaryota;Stramenopiles;Stramenopiles_X;Pelagophyceae;Pelagophyceae_X;Pelagophyceae_XX;Pelagomonas;Pelagomonas calceolata , Strain CCMP1756	29078.XP_008153365.1	0.000308	48.1	COG5126@1|root,KOG0027@2759|Eukaryota,3A20A@33154|Opisthokonta,3BQPU@33208|Metazoa,3D777@33213|Bilateria,48F07@7711|Chordata,49BY9@7742|Vertebrata,3JGVE@40674|Mammalia	33208|Metazoa	T	Parvalbumin beta-like	AATK-AS1	-
snap_masked-scf300000870601.0-processed-gene-18.11-mRNA-1			comC	(2R)-3-sulfolactate dehydrogenase (NADP(+))		pti:PHATRDRAFT_54834	dehydrogenase						-	-										contig_18553_174_1187-Pelagomonas	100		CAM_CRCL_1024	Pelagomonas calceolata , Strain CCMP1756	35677		PF02615	Malate/L-lactate dehydrogenase						0	0.977	Eukaryota;Stramenopiles;Stramenopiles_X;Pelagophyceae;Pelagophyceae_X;Pelagophyceae_XX;Pelagomonas;Pelagomonas calceolata , Strain CCMP1756	2850.Phatr54834	1.38E-130	386	COG2055@1|root,2QRW5@2759|Eukaryota,2XDGM@2836|Bacillariophyta	2836|Bacillariophyta	E	Malate/L-lactate dehydrogenase	-	-
snap_masked-scf300000870673.2-processed-gene-4.98-mRNA-1	CYC Ox.	cytochrome c oxidase	cox12	Cytochrome c oxidase subunit 6b-1		aaf:AURANDRAFT_17827	hypothetical protein	Metabolic pathways					K02267*	cytochrome c oxidase subunit 6b*										CAMPEP_0199677790-CAMNT_0045542727	97	PF02297.12: Cytochrome oxidase c subunit VIb		Pelagomonas calceolata , Strain CCMP1756	35677		PF02297	Cytochrome oxidase c subunit VIb						0	1	Eukaryota;Stramenopiles;Stramenopiles_X;Pelagophyceae;Pelagophyceae_X;Pelagophyceae_XX;Pelagomonas;Pelagomonas calceolata , Strain CCMP1756	44056.XP_009032591.1	2.38E-41	137	KOG3057@1|root,KOG3057@2759|Eukaryota	2759|Eukaryota	O	plasma membrane ATP synthesis coupled electron transport	COX6B1	GO:0003674,GO:0003824,GO:0004129,GO:0005215,GO:0005575,GO:0005622,GO:0005623,GO:0005737,GO:0005739,GO:0005740,GO:0005743,GO:0005746,GO:0005751,GO:0005758,GO:0006091,GO:0006810,GO:0006811,GO:0006812,GO:0006996,GO:0007005,GO:0008150,GO:0008152,GO:0008324,GO:0008535,GO:0009055,GO:0009987,GO:0015002,GO:0015075,GO:0015077,GO:0015078,GO:0015318,GO:0015672,GO:0016020,GO:0016021,GO:0016043,GO:0016491,GO:…
maker-scf300000870743.0-snap-gene-1.63-mRNA-1	unCPS	carbamoyl-phosphate synthase	Cps1	Carbamoyl-phosphate synthase [ammonia], mitochondrial		aaf:AURANDRAFT_20552	CPS1; hypothetical protein	Biosynthesis of amino acids					K01948; K01955; K01956	carbamoyl-phosphate synthase (ammonia) [EC:6.3.4.16]; carbamoyl-phosphate synthase large subunit [EC:6.3.5.5]; carbamoyl-phosphate synthase small subunit [EC:6.3.5.5]						chloro	gi90994392-NC_007932	Pyropia yezoensis	4.20E-55	contig_11340_89_5085-Pelagomonas	98		CAM_CRCL_3718	Pelagomonas calceolata , Strain CCMP1756	35677		_GAP_||PF00988||_GAP_||PF00117||_GAP_||PF00289||PF02786||_GAP_||PF02787||PF00289||PF02786||_GAP_||PF02142||_GAP_	_GAP_||Carbamoyl-phosphate synthase small chain, CPSase domain||_GAP_||Glutamine amidotransferase class-I||_GAP_||Carbamoyl-phosphate synthase L chain, N-terminal domain||Carbamoyl-phosphate synthase L chain, ATP binding domain||_GAP_||Carbamoyl-phosphate synthetase large chain, oligomerisation domain||Carbamoyl-phosphate synthase L chain, N-terminal domain||Carbamoyl-phosphate synthase L chain, …	_GAP_||TIGR01368||TIGR01369||_GAP_	_GAP_||carbamoyl-phosphate synthase, small subunit||carbamoyl-phosphate synthase, large subunit||_GAP_				0	1	Eukaryota;Stramenopiles;Stramenopiles_X;Pelagophyceae;Pelagophyceae_X;Pelagophyceae_XX;Pelagomonas;Pelagomonas calceolata , Strain CCMP1756	44056.XP_009033316.1	0	2427	COG0458@1|root,KOG0370@2759|Eukaryota	2759|Eukaryota	EF	carbamoyl-phosphate synthase (glutamine-hydrolyzing) activity	CPS1	GO:0000050,GO:0000052,GO:0000096,GO:0000166,GO:0001101,GO:0001505,GO:0001889,GO:0002237,GO:0003008,GO:0003013,GO:0003018,GO:0003674,GO:0003824,GO:0004070,GO:0004087,GO:0004088,GO:0004151,GO:0004175,GO:0005488,GO:0005509,GO:0005524,GO:0005543,GO:0005575,GO:0005622,GO:0005623,GO:0005634,GO:0005730,GO:0005737,GO:0005739,GO:0005740,GO:0005743,GO:0005759,GO:0006082,GO:0006139,GO:0006206,GO:0006207,GO:…
maker-scf300000870752.1-snap-gene-1.127-mRNA-1			CRTISO1	Prolycopene isomerase 2, chloroplastic		aaf:AURANDRAFT_1318	hypothetical protein						-	-										contig_10982_7_1830-Pelagomonas	84		CAM_CRCL_88884	Pelagomonas calceolata , Strain CCMP1756	35677		_GAP_||PF13450||_GAP_||PF01593	_GAP_||PF13450||_GAP_||Flavin containing amine oxidoreductase						0	1	Eukaryota;Stramenopiles;Stramenopiles_X;Pelagophyceae;Pelagophyceae_X;Pelagophyceae_XX;Pelagomonas;Pelagomonas calceolata , Strain CCMP1756	44056.XP_009032817.1	1.16E-298	827	COG1233@1|root,KOG4254@2759|Eukaryota	2759|Eukaryota	Q	all-trans-retinol 13,14-reductase activity	-	-
maker-scf300000870601.0-snap-gene-12.68-mRNA-1	CS		CS	Citrate synthase, mitochondrial		aaf:AURANDRAFT_37826	hypothetical protein	Biosynthesis of amino acids					K01647*	citrate synthase [EC:2.3.3.1]*		KOG2617	Citrate synthase	Energy production and conversion	METABOLISM					contig_5558_1_1456-Pelagomonas	92		CAM_CRCL_5507	Pelagomonas calceolata , Strain CCMP1756	35677		_GAP_||PF00285	_GAP_||Citrate synthase	TIGR01793	citrate (Si)-synthase, eukaryotic				0	1	Eukaryota;Stramenopiles;Stramenopiles_X;Pelagophyceae;Pelagophyceae_X;Pelagophyceae_XX;Pelagomonas;Pelagomonas calceolata , Strain CCMP1756	44056.XP_009037928.1	1.69E-283	781	COG0372@1|root,KOG2617@2759|Eukaryota	2759|Eukaryota	C	citrate (Si)-synthase activity	CS	GO:0000166,GO:0003674,GO:0003824,GO:0004108,GO:0005488,GO:0005524,GO:0005575,GO:0005618,GO:0005622,GO:0005623,GO:0005737,GO:0005739,GO:0005759,GO:0005777,GO:0005975,GO:0006081,GO:0006082,GO:0006084,GO:0006091,GO:0006097,GO:0006099,GO:0006101,GO:0006107,GO:0006139,GO:0006163,GO:0006195,GO:0006520,GO:0006536,GO:0006537,GO:0006629,GO:0006631,GO:0006637,GO:0006725,GO:0006732,GO:0006753,GO:0006790,GO:…
snap_masked-scf300000870629.0-processed-gene-4.80-mRNA-1			CSP2	Cold shock domain-containing protein 4	ITS	aaf:AURANDRAFT_16921	hypothetical protein						K03704	cold shock protein										contig_42449_478_915-Pelagomonas	80		CAM_CRCL_799	Pelagomonas calceolata , Strain CCMP1756	35677		PF00313	'Cold-shock' DNA-binding domain						0	0.9847	Eukaryota;Stramenopiles;Stramenopiles_X;Pelagophyceae;Pelagophyceae_X;Pelagophyceae_XX;Pelagomonas;Pelagomonas calceolata , Strain CCMP1756	44056.XP_009037142.1	1.96E-30	109	COG1278@1|root,KOG3070@2759|Eukaryota	2759|Eukaryota	K	DNA binding	-	GO:0005575,GO:0005622,GO:0005623,GO:0005737,GO:0044424,GO:0044464
snap_masked-scf300000870586.0-processed-gene-1.88-mRNA-1			cyb5r2	NADH-cytochrome b5 reductase 2		aaf:AURANDRAFT_23960	hypothetical protein	Amino sugar and nucleotide sugar metabolism					K00326*	cytochrome-b5 reductase [EC:1.6.2.2]*		KOG0534	NADH-cytochrome b-5 reductase	Coenzyme transport and metabolism	METABOLISM					contig_11849_1_1169-Pelagomonas	98		CAM_CRCL_5194	Pelagomonas calceolata , Strain CCMP1756	35677		_GAP_||PF00970||PF00175	_GAP_||Oxidoreductase FAD-binding domain||Oxidoreductase NAD-binding domain						1	1	Eukaryota;Stramenopiles;Stramenopiles_X;Pelagophyceae;Pelagophyceae_X;Pelagophyceae_XX;Pelagomonas;Pelagomonas calceolata , Strain CCMP1756	44056.XP_009035490.1	4.70E-102	305	COG0543@1|root,KOG0534@2759|Eukaryota	2759|Eukaryota	CH	cytochrome-b5 reductase activity, acting on NAD(P)H	-	-
augustus_masked-scf300000870593.0-processed-gene-6.141-mRNA-1	CYC1	cytochrome c	Cyc1	Cytochrome c1, heme protein, mitochondrial		aaf:AURANDRAFT_23904	hypothetical protein	Metabolic pathways					K00413*; K01626*	ubiquinol-cytochrome c reductase cytochrome c1 subunit*; 3-deoxy-7-phosphoheptulonate synthase [EC:2.5.1.54]*		KOG3052	Cytochrome c1	Energy production and conversion	METABOLISM					CAMPEP_0199677358-CAMNT_0045542271	83	PF02167.10: Cytochrome C1 family		Pelagomonas calceolata , Strain CCMP1756	35677		_GAP_||PF02167	_GAP_||Cytochrome C1 family						0	1	Eukaryota;Stramenopiles;Stramenopiles_X;Pelagophyceae;Pelagophyceae_X;Pelagophyceae_XX;Pelagomonas;Pelagomonas calceolata , Strain CCMP1756	44056.XP_009035606.1	2.67E-160	452	COG2857@1|root,KOG3052@2759|Eukaryota	2759|Eukaryota	C	Cytochrome c1	CYC1	GO:0003674,GO:0003824,GO:0005575,GO:0005622,GO:0005623,GO:0005737,GO:0005739,GO:0005740,GO:0005743,GO:0005746,GO:0005750,GO:0005758,GO:0005829,GO:0006091,GO:0006119,GO:0006122,GO:0006139,GO:0006163,GO:0006164,GO:0006725,GO:0006753,GO:0006754,GO:0006793,GO:0006796,GO:0006807,GO:0006810,GO:0006811,GO:0006812,GO:0006839,GO:0007275,GO:0007568,GO:0008150,GO:0008152,GO:0008340,GO:0009055,GO:0009058,GO:…
snap_masked-scf300000870673.2-processed-gene-12.107-mRNA-1	CYCS		CYCS	Cytochrome c		egl:EGR_08027	Cytochrome c						K08738*	cytochrome c*		KOG3453	Cytochrome c	Energy production and conversion	METABOLISM					contig_42975_42_449-Pelagomonas	77		CAM_CRCL_4022342	Pelagomonas calceolata , Strain CCMP1756	35677		PF00034	Cytochrome c						0	0.9847	Eukaryota;Stramenopiles;Stramenopiles_X;Pelagophyceae;Pelagophyceae_X;Pelagophyceae_XX;Pelagomonas;Pelagomonas calceolata , Strain CCMP1756	44056.XP_009034501.1	6.92E-37	127	COG3474@1|root,KOG3453@2759|Eukaryota	2759|Eukaryota	C	electron transfer activity	CYCS	GO:0000003,GO:0000159,GO:0002931,GO:0003006,GO:0003674,GO:0003824,GO:0005488,GO:0005515,GO:0005575,GO:0005622,GO:0005623,GO:0005634,GO:0005737,GO:0005739,GO:0005740,GO:0005743,GO:0005746,GO:0005758,GO:0005829,GO:0006091,GO:0006119,GO:0006122,GO:0006123,GO:0006139,GO:0006163,GO:0006725,GO:0006753,GO:0006793,GO:0006796,GO:0006807,GO:0006915,GO:0006919,GO:0006950,GO:0006979,GO:0006996,GO:0007005,GO:…
maker-scf300000870749.0-snap-gene-15.109-mRNA-1			CYP	Peptidyl-prolyl cis-trans isomerase CYP19-2		ehx:EMIHUDRAFT_430339	peptidyl-prolyl isomerase						K03768*; K03767; K01802*	peptidyl-prolyl cis-trans isomerase B (cyclophilin B) [EC:5.2.1.8]*; peptidyl-prolyl cis-trans isomerase A (cyclophilin A) [EC:5.2.1.8]; peptidylprolyl isomerase [EC:5.2.1.8]*		KOG0865	Cyclophilin type peptidyl-prolyl cis-trans isomerase	Posttranslational modification, protein turnover, chaperones	CELLULAR PROCESSES AND SIGNALING					contig_12600_44_625-Pelagomonas	84		CAM_CRCL_4004278	Pelagomonas calceolata , Strain CCMP1756	35677		PF00160	Cyclophilin type peptidyl-prolyl cis-trans isomerase/CLD						0	1	Eukaryota;Stramenopiles;Stramenopiles_X;Pelagophyceae;Pelagophyceae_X;Pelagophyceae_XX;Pelagomonas;Pelagomonas calceolata , Strain CCMP1756	2903.EOD17948	1.20E-104	306	COG0652@1|root,KOG0865@2759|Eukaryota	2759|Eukaryota	O	peptidyl-prolyl cis-trans isomerase activity	-	GO:0000413,GO:0003674,GO:0003755,GO:0003824,GO:0005575,GO:0005622,GO:0005623,GO:0006464,GO:0006807,GO:0008150,GO:0008152,GO:0009987,GO:0016853,GO:0016859,GO:0018193,GO:0018208,GO:0019538,GO:0036211,GO:0043170,GO:0043226,GO:0043227,GO:0043229,GO:0043231,GO:0043412,GO:0044237,GO:0044238,GO:0044260,GO:0044267,GO:0044424,GO:0044464,GO:0071704,GO:0140096,GO:1901564
snap_masked-scf300000870735.0-processed-gene-4.154-mRNA-1	CYP16		cyp15	Peptidyl-prolyl cis-trans isomerase cyp15		aaf:AURANDRAFT_7478	hypothetical protein						K03768*	peptidyl-prolyl cis-trans isomerase B (cyclophilin B) [EC:5.2.1.8]*										contig_13434_58_864-Pelagomonas	97		CAM_CRCL_4004815	Pelagomonas calceolata , Strain CCMP1756	35677		_GAP_||PF00160	_GAP_||Cyclophilin type peptidyl-prolyl cis-trans isomerase/CLD						0	1	Eukaryota;Stramenopiles;Stramenopiles_X;Pelagophyceae;Pelagophyceae_X;Pelagophyceae_XX;Pelagomonas;Pelagomonas calceolata , Strain CCMP1756	44056.XP_009041308.1	1.70E-90	270	KOG0882@1|root,KOG0882@2759|Eukaryota	2759|Eukaryota	O	peptidyl-prolyl cis-trans isomerase activity	CYP16	-
snap_masked-scf300000870752.0-processed-gene-4.47-mRNA-1			CYP97B2	Cytochrome P450 97B3, chloroplastic		aaf:AURANDRAFT_19592	hypothetical protein						-	-										contig_10545_18_1865-Pelagomonas	100		CAM_CRCL_4027923	Pelagomonas calceolata , Strain CCMP1756	35677		_GAP_||PF00067	_GAP_||Cytochrome P450						0	1	Eukaryota;Stramenopiles;Stramenopiles_X;Pelagophyceae;Pelagophyceae_X;Pelagophyceae_XX;Pelagomonas;Pelagomonas calceolata , Strain CCMP1756	44056.XP_009032928.1	2.46E-278	776	COG2124@1|root,KOG0157@2759|Eukaryota	2759|Eukaryota	Q	iron ion binding	-	GO:0005575,GO:0005622,GO:0005623,GO:0005737,GO:0009507,GO:0009526,GO:0009532,GO:0009536,GO:0009570,GO:0009941,GO:0031967,GO:0031975,GO:0043226,GO:0043227,GO:0043229,GO:0043231,GO:0044422,GO:0044424,GO:0044434,GO:0044435,GO:0044444,GO:0044446,GO:0044464
maker-scf300000870749.0-snap-gene-5.83-mRNA-1	MET15		cysD	Homocysteine synthase		aaf:AURANDRAFT_59095	hypothetical protein	Biosynthesis of amino acids					K01740*; K07304*	O-acetylhomoserine (thiol)-lyase [EC:2.5.1.49]*; peptide-methionine (S)-S-oxide reductase [EC:1.8.4.11]*										contig_20084_1_1650-Pelagomonas	93		CAM_CRCL_4008611	Pelagomonas calceolata , Strain CCMP1756	35677		_GAP_||PF01625||_GAP_||PF01053	_GAP_||Peptide methionine sulfoxide reductase||_GAP_||Cys/Met metabolism PLP-dependent enzyme	_GAP_||TIGR01326	_GAP_||O-acetylhomoserine aminocarboxypropyltransferase/cysteine synthase				1	1	Eukaryota;Stramenopiles;Stramenopiles_X;Pelagophyceae;Pelagophyceae_X;Pelagophyceae_XX;Pelagomonas;Pelagomonas calceolata , Strain CCMP1756	44056.XP_009037830.1	1.54E-292	816	COG0626@1|root,KOG0053@2759|Eukaryota	2759|Eukaryota	E	cystathionine gamma-synthase activity	MET15	GO:0000096,GO:0000097,GO:0003674,GO:0003824,GO:0003961,GO:0004124,GO:0005575,GO:0005622,GO:0005623,GO:0005737,GO:0005886,GO:0006082,GO:0006520,GO:0006534,GO:0006535,GO:0006555,GO:0006563,GO:0006790,GO:0006807,GO:0008150,GO:0008152,GO:0008652,GO:0009058,GO:0009066,GO:0009067,GO:0009069,GO:0009070,GO:0009086,GO:0009987,GO:0016020,GO:0016053,GO:0016740,GO:0016765,GO:0017144,GO:0019344,GO:0019752,GO:…
maker-scf300000870651.1-snap-gene-0.71-mRNA-1			cysQ	3'(2'),5'-bisphosphate nucleotidase CysQ		aaf:AURANDRAFT_5667	hypothetical protein						K01082*	3'(2'), 5'-bisphosphate nucleotidase [EC:3.1.3.7]*										CAMPEP_0199698438-CAMNT_0045564411	96	TIGR01331: bisphos_cysQ: 3(2),5-bisphosphate nucleotidase PF00459.20: Inositol monophosphatase family		Pelagomonas calceolata , Strain CCMP1756	35677		_GAP_||PF00459||_GAP_	_GAP_||Inositol monophosphatase family||_GAP_	_GAP_||TIGR01331||_GAP_	_GAP_||3'(2'),5'-bisphosphate nucleotidase||_GAP_				1	1	Eukaryota;Stramenopiles;Stramenopiles_X;Pelagophyceae;Pelagophyceae_X;Pelagophyceae_XX;Pelagomonas;Pelagomonas calceolata , Strain CCMP1756	44056.XP_009032114.1	1.68E-150	432	COG1218@1|root,KOG3099@2759|Eukaryota	2759|Eukaryota	P	inositol-1,4-bisphosphate 1-phosphatase activity	-	-
maker-scf300000870673.2-snap-gene-14.71-mRNA-1	LDHD	D-lactate dehydrogenase	d2hgdh	Probable D-lactate dehydrogenase, mitochondrial		vcn:VOLCADRAFT_103047	hypothetical protein						K18930*	D-lactate dehydrogenase*										contig_10690_1_3408-Pelagomonas	97		CAM_CRCL_4000373	Pelagomonas calceolata , Strain CCMP1756	35677		_GAP_||PF01565||_GAP_||PF02913||PF13183||_GAP_	_GAP_||FAD binding domain ||_GAP_||FAD linked oxidases, C-terminal domain||4Fe-4S dicluster domain||_GAP_						0	1	Eukaryota;Stramenopiles;Stramenopiles_X;Pelagophyceae;Pelagophyceae_X;Pelagophyceae_XX;Pelagomonas;Pelagomonas calceolata , Strain CCMP1756	3067.XP_002946459.1	0	1186	COG0277@1|root,KOG1231@2759|Eukaryota,37TDR@33090|Viridiplantae,34H7G@3041|Chlorophyta	3041|Chlorophyta	C	4Fe-4S dicluster domain	-	-
maker-scf300000870735.0-snap-gene-13.4-mRNA-1	OPB		dapb1	Dipeptidyl aminopeptidase BI		aaf:AURANDRAFT_59283	hypothetical protein						K01354*	oligopeptidase B [EC:3.4.21.83]*										contig_11159_117_2522-Pelagomonas	97		CAM_CRCL_4013914	Pelagomonas calceolata , Strain CCMP1756	35677		_GAP_||PF02897||_GAP_||PF00326	_GAP_||Prolyl oligopeptidase, N-terminal beta-propeller domain||_GAP_||Prolyl oligopeptidase family						0	1	Eukaryota;Stramenopiles;Stramenopiles_X;Pelagophyceae;Pelagophyceae_X;Pelagophyceae_XX;Pelagomonas;Pelagomonas calceolata , Strain CCMP1756	44056.XP_009039438.1	0	951	COG1505@1|root,KOG2237@2759|Eukaryota	2759|Eukaryota	E	serine-type exopeptidase activity	OPB	-
maker-scf300000870673.1-snap-gene-1.219-mRNA-1			dapb3	Dipeptidyl aminopeptidase BIII		fcy:FRACYDRAFT_206669	alpha/beta-hydrolase						-	-										contig_8166_28_2100-Pelagomonas	99		CAM_CRCL_38628	Pelagomonas calceolata , Strain CCMP1756	35677		_GAP_||PF00326	_GAP_||Prolyl oligopeptidase family						0	1	Eukaryota;Stramenopiles;Stramenopiles_X;Pelagophyceae;Pelagophyceae_X;Pelagophyceae_XX;Pelagomonas;Pelagomonas calceolata , Strain CCMP1756	35128.Thaps8775	2.28E-300	841	COG1506@1|root,KOG2100@2759|Eukaryota,2XFHW@2836|Bacillariophyta	2836|Bacillariophyta	O	X-Pro dipeptidyl-peptidase (S15 family)	-	-
maker-scf300000870752.0-snap-gene-5.1-mRNA-1			DARS1	Aspartate--tRNA ligase, cytoplasmic		spar:SPRG_05013	aspartyl-tRNA synthetase	Aminoacyl-tRNA biosynthesis					K22503*	aspartyl-tRNA synthetase [EC:6.1.1.12]*		KOG0556	Aspartyl-tRNA synthetase	Translation, ribosomal structure and biogenesis	INFORMATION STORAGE AND PROCESSING					contig_9748_1_1913-Pelagomonas	86		CAM_CRCL_11575	Pelagomonas calceolata , Strain CCMP1756	35677		PF00458||_GAP_||PF01336||PF00152	WHEP-TRS domain||_GAP_||OB-fold nucleic acid binding domain||tRNA synthetases class II (D, K and N)	_GAP_||TIGR00458	_GAP_||aspartate--tRNA ligase				0	1	Eukaryota;Stramenopiles;Stramenopiles_X;Pelagophyceae;Pelagophyceae_X;Pelagophyceae_XX;Pelagomonas;Pelagomonas calceolata , Strain CCMP1756	65071.PYU1_T010238	1.02E-169	499	COG0017@1|root,KOG0556@2759|Eukaryota,1MBF5@121069|Pythiales	121069|Pythiales	J	Aspartyl-tRNA synthetase. Source PGD	-	-
snap_masked-scf300000870753.0-processed-gene-23.96-mRNA-1			DCXR	Cyclohexanol dehydrogenase		aaf:AURANDRAFT_29097	hypothetical protein						-	-										contig_3461_1_1075-Pelagomonas	89		CAM_CRCL_139	Pelagomonas calceolata , Strain CCMP1756	35677		_GAP_||PF00106||_GAP_	_GAP_||short chain dehydrogenase||_GAP_						0	1	Eukaryota;Stramenopiles;Stramenopiles_X;Pelagophyceae;Pelagophyceae_X;Pelagophyceae_XX;Pelagomonas;Pelagomonas calceolata , Strain CCMP1756	44056.XP_009038762.1	2.47E-134	388	COG1028@1|root,KOG0725@2759|Eukaryota	2759|Eukaryota	IQ	oxidation-reduction process	-	-
snap_masked-scf300000870603.0-processed-gene-0.56-mRNA-1	DDX3X		ded1	ATP-dependent RNA helicase ded1		aaf:AURANDRAFT_59462	hypothetical protein						K11594*; K13982	ATP-dependent RNA helicase DDX3X [EC:3.6.4.13]*; probable ATP-dependent RNA helicase DDX4 [EC:3.6.4.13]										contig_11274_93_1915-Pelagomonas	86		CAM_CRCL_10096	Pelagomonas calceolata , Strain CCMP1756	35677		_GAP_||PF00270||_GAP_||PF00271||_GAP_	_GAP_||DEAD/DEAH box helicase||_GAP_||Helicase conserved C-terminal domain||_GAP_						0	0.9847	Eukaryota;Stramenopiles;Stramenopiles_X;Pelagophyceae;Pelagophyceae_X;Pelagophyceae_XX;Pelagomonas;Pelagomonas calceolata , Strain CCMP1756	44056.XP_009040539.1	2.27E-261	731	COG0513@1|root,KOG0335@2759|Eukaryota	2759|Eukaryota	JKL	helicase activity	DDX3X	GO:0000003,GO:0000070,GO:0000278,GO:0000280,GO:0000375,GO:0000377,GO:0000390,GO:0000398,GO:0000819,GO:0001558,GO:0001775,GO:0001817,GO:0001819,GO:0001932,GO:0001934,GO:0002164,GO:0002165,GO:0002168,GO:0002181,GO:0002183,GO:0002252,GO:0002263,GO:0002274,GO:0002275,GO:0002283,GO:0002366,GO:0002376,GO:0002443,GO:0002444,GO:0002446,GO:0003006,GO:0003674,GO:0003676,GO:0003677,GO:0003678,GO:0003723,GO:…
maker-scf300000870753.0-snap-gene-8.127-mRNA-1			DEGP1	Protease Do-like 1, chloroplastic		aaf:AURANDRAFT_2617	hypothetical protein						K04771	serine protease Do [EC:3.4.21.107]										contig_19402_153_1374-Pelagomonas	90		CAM_CRCL_28256	Pelagomonas calceolata , Strain CCMP1756	35677		_GAP_||PF13365||_GAP_||PF13180||_GAP_	_GAP_||PF13365||_GAP_||PDZ domain||_GAP_						0	1	Eukaryota;Stramenopiles;Stramenopiles_X;Pelagophyceae;Pelagophyceae_X;Pelagophyceae_XX;Pelagomonas;Pelagomonas calceolata , Strain CCMP1756	44056.XP_009034736.1	5.15E-151	436	COG0265@1|root,KOG1320@2759|Eukaryota	2759|Eukaryota	O	serine-type endopeptidase activity	-	-
snap_masked-scf300000870743.0-processed-gene-6.45-mRNA-1			DHDH	Trans-1,2-dihydrobenzene-1,2-diol dehydrogenase		aaf:AURANDRAFT_20106	hypothetical protein	Metabolic pathways					K00078*	dihydrodiol dehydrogenase / D-xylose 1-dehydrogenase (NADP) [EC:1.3.1.20 1.1.1.179]*										contig_4523_19_1038-Pelagomonas	99		CAM_CRCL_21874	Pelagomonas calceolata , Strain CCMP1756	35677		PF01408||_GAP_	Oxidoreductase family, NAD-binding Rossmann fold||_GAP_						0	1	Eukaryota;Stramenopiles;Stramenopiles_X;Pelagophyceae;Pelagophyceae_X;Pelagophyceae_XX;Pelagomonas;Pelagomonas calceolata , Strain CCMP1756	44056.XP_009033398.1	2.16E-148	429	COG0673@1|root,KOG2741@2759|Eukaryota	2759|Eukaryota	V	D-xylose 1-dehydrogenase (NADP+) activity	-	-
snap_masked-scf300000870673.2-processed-gene-15.13-mRNA-1	SSNA1		DIP13	13 kDa deflagellation-inducible protein		aaf:AURANDRAFT_55205	hypothetical protein						K16780*	sjoegren syndrome nuclear autoantigen 1*											88													0	0.9212	Eukaryota;Stramenopiles;Stramenopiles_X;Pelagophyceae;Pelagophyceae_X;Pelagophyceae_XX;Aureococcus;Aureococcus anophagefferens, Strain CCMP1850	44056.XP_009040840.1	2.43E-51	164	2BFAF@1|root,2S16M@2759|Eukaryota	2759|Eukaryota	S	ciliary receptor clustering involved in smoothened signaling pathway	SSNA1	GO:0000086,GO:0000278,GO:0003674,GO:0005488,GO:0005515,GO:0005575,GO:0005622,GO:0005623,GO:0005634,GO:0005737,GO:0005813,GO:0005815,GO:0005829,GO:0005856,GO:0005929,GO:0006810,GO:0006928,GO:0006996,GO:0007017,GO:0007018,GO:0007049,GO:0007154,GO:0007165,GO:0007166,GO:0007224,GO:0007346,GO:0008104,GO:0008150,GO:0009987,GO:0010389,GO:0010564,GO:0010970,GO:0015630,GO:0016043,GO:0022402,GO:0022406,GO:…
maker-scf300000870681.0-snap-gene-0.47-mRNA-1	RND	resistance-nodulation-division transporter	disp1	Protein dispatched homolog 1		aaf:AURANDRAFT_62331	hypothetical protein						-	-										CAMPEP_0119230930-CAMNT_0007229413	79	TIGR00918: 2A060602: transmembrane receptor Patched PF02460.13: Patched family PF12349.3: Sterol-sensing domain of SREBP cleavage-activation		Pelagomonas calceolata RCC969	-311251		_GAP_||PF02460||_GAP_||PF03176||_GAP_	_GAP_||Patched family||_GAP_||MMPL family||_GAP_						11	1	Eukaryota;Stramenopiles;Stramenopiles_X;Pelagophyceae;Pelagophyceae_X;Pelagophyceae_XX;Pelagomonas;Pelagomonas calceolata RCC969	44056.XP_009034406.1	6.83e-316	933	KOG3664@1|root,KOG3664@2759|Eukaryota	2759|Eukaryota	S	patched ligand maturation	PTCHD2	GO:0005575,GO:0005622,GO:0005623,GO:0005634,GO:0005635,GO:0005737,GO:0005783,GO:0007154,GO:0007165,GO:0007166,GO:0007224,GO:0007275,GO:0007399,GO:0008150,GO:0008284,GO:0009719,GO:0009725,GO:0009893,GO:0009987,GO:0010033,GO:0010721,GO:0012505,GO:0016020,GO:0016021,GO:0019216,GO:0019222,GO:0022008,GO:0023052,GO:0030154,GO:0031090,GO:0031224,GO:0031965,GO:0031967,GO:0031975,GO:0032368,GO:0032501,GO:…
maker-scf300000870601.1-snap-gene-4.150-mRNA-1	SDH3-1		dnaK	Chaperone protein DnaK		aaf:AURANDRAFT_23003	hypothetical protein	RNA degradation					K04043*	molecular chaperone DnaK*						chloro	gi11467716-NC_000926	Guillardia theta	3.30E-178	contig_10872_1_2168-Pelagomonas	98		CAM_CRCL_49	Pelagomonas calceolata , Strain CCMP1756	35677		PF00012	Hsp70 protein	TIGR02350	chaperone protein DnaK				0	0.9847	Eukaryota;Stramenopiles;Stramenopiles_X;Pelagophyceae;Pelagophyceae_X;Pelagophyceae_XX;Pelagomonas;Pelagomonas calceolata , Strain CCMP1756	44056.XP_009035225.1	0	1013	COG0443@1|root,KOG0102@2759|Eukaryota	2759|Eukaryota	O	unfolded protein binding	SDH3-1	GO:0000166,GO:0000988,GO:0000989,GO:0003674,GO:0003824,GO:0005488,GO:0005515,GO:0005524,GO:0005575,GO:0005618,GO:0005622,GO:0005623,GO:0005737,GO:0005739,GO:0005773,GO:0005774,GO:0005829,GO:0006457,GO:0006458,GO:0006950,GO:0006970,GO:0006986,GO:0008144,GO:0008150,GO:0008270,GO:0009266,GO:0009408,GO:0009507,GO:0009536,GO:0009605,GO:0009607,GO:0009615,GO:0009628,GO:0009651,GO:0009719,GO:0009725,GO:…
snap_masked-scf300000870605.0-processed-gene-0.27-mRNA-1	dpp5		DPP5	Probable dipeptidyl-peptidase 5		aaf:AURANDRAFT_10344	hypothetical protein						K01303*	acylaminoacyl-peptidase [EC:3.4.19.1]*										contig_8943_10_2208-Pelagomonas	93		CAM_CRCL_6055174	Pelagomonas calceolata , Strain CCMP1756	35677		_GAP_||PF07676||_GAP_||PF00326	_GAP_||WD40-like Beta Propeller Repeat||_GAP_||Prolyl oligopeptidase family						0	1	Eukaryota;Stramenopiles;Stramenopiles_X;Pelagophyceae;Pelagophyceae_X;Pelagophyceae_XX;Pelagomonas;Pelagomonas calceolata , Strain CCMP1756	44056.XP_009040902.1	0	936	COG1506@1|root,KOG2100@2759|Eukaryota	2759|Eukaryota	E	serine-type peptidase activity	dpp5	GO:0003674,GO:0003824,GO:0006508,GO:0006807,GO:0008150,GO:0008152,GO:0008233,GO:0016787,GO:0019538,GO:0043170,GO:0044238,GO:0071704,GO:0140096,GO:1901564
maker-scf300000870754.0-snap-gene-8.65-mRNA-1	lrrc48		DRC3	Dynein regulatory complex subunit 3		aaf:AURANDRAFT_32964	hypothetical protein						-	-										CAMPEP_0199693264-CAMNT_0045558867	99	PF12799.2: Leucine Rich repeats (2 copies) PF13855.1: Leucine rich repeat		Pelagomonas calceolata , Strain CCMP1756	35677		_GAP_||PF14580||PF12799||_GAP_	_GAP_||PF14580||PF12799||_GAP_						0	0.9847	Eukaryota;Stramenopiles;Stramenopiles_X;Pelagophyceae;Pelagophyceae_X;Pelagophyceae_XX;Pelagomonas;Pelagomonas calceolata , Strain CCMP1756	44056.XP_009041115.1	7.55E-163	478	COG4886@1|root,KOG0531@2759|Eukaryota	2759|Eukaryota	L	axoneme assembly	lrrc48	GO:0001539,GO:0005575,GO:0005622,GO:0005623,GO:0005737,GO:0005856,GO:0005929,GO:0005930,GO:0006928,GO:0008150,GO:0009987,GO:0032838,GO:0040011,GO:0042995,GO:0043226,GO:0043228,GO:0043229,GO:0043232,GO:0044422,GO:0044424,GO:0044430,GO:0044441,GO:0044444,GO:0044446,GO:0044463,GO:0044464,GO:0048870,GO:0051179,GO:0051674,GO:0060285,GO:0097014,GO:0099568,GO:0120025,GO:0120038
maker-scf300000870754.0-snap-gene-4.45-mRNA-1	DUR3	urea-proton symporter	DUR3	Urea-proton symporter DUR3		aaf:AURANDRAFT_71789	DUR2; hypothetical protein						K20989*	urea-proton symporter*										CAMPEP_0199675934-CAMNT_0045540803	95	TIGR00813: sss: transporter, solute:sodium symporter (SSS) family PF00474.12: Sodium:solute symporter family		Pelagomonas calceolata , Strain CCMP1756	35677		_GAP_||PF00474||_GAP_	_GAP_||Sodium:solute symporter family||_GAP_						14	1	Eukaryota;Stramenopiles;Stramenopiles_X;Pelagophyceae;Pelagophyceae_X;Pelagophyceae_XX;Pelagomonas;Pelagomonas calceolata , Strain CCMP1756	44056.XP_009037653.1	0	993	COG0591@1|root,KOG2348@2759|Eukaryota	2759|Eukaryota	E	Belongs to the sodium solute symporter (SSF) (TC 2.A.21) family	DUR3	GO:0000139,GO:0003674,GO:0005215,GO:0005575,GO:0005622,GO:0005623,GO:0005737,GO:0005783,GO:0005789,GO:0005794,GO:0005886,GO:0005887,GO:0006807,GO:0006810,GO:0006811,GO:0006812,GO:0006950,GO:0006995,GO:0007154,GO:0008150,GO:0008152,GO:0008324,GO:0008519,GO:0009056,GO:0009267,GO:0009605,GO:0009987,GO:0009991,GO:0012505,GO:0015075,GO:0015101,GO:0015203,GO:0015204,GO:0015291,GO:0015293,GO:0015489,GO:…
snap_masked-scf300000870744.1-processed-gene-1.134-mRNA-1	DXR		DXR	1-deoxy-D-xylulose 5-phosphate reductoisomerase, chloroplastic		aaf:AURANDRAFT_2913	hypothetical protein	Biosynthesis of secondary metabolites					K00099*	1-deoxy-D-xylulose-5-phosphate reductoisomerase [EC:1.1.1.267]*										contig_7886_140_1573-Pelagomonas	91		CAM_CRCL_8100	Pelagomonas calceolata , Strain CCMP1756	35677		_GAP_||PF02670||PF08436||_GAP_||PF13288	_GAP_||1-deoxy-D-xylulose 5-phosphate reductoisomerase||1-deoxy-D-xylulose 5-phosphate reductoisomerase C-terminal||_GAP_||PF13288	_GAP_||TIGR00243	_GAP_||1-deoxy-D-xylulose 5-phosphate reductoisomerase				0	0.9847	Eukaryota;Stramenopiles;Stramenopiles_X;Pelagophyceae;Pelagophyceae_X;Pelagophyceae_XX;Pelagomonas;Pelagomonas calceolata , Strain CCMP1756	44056.XP_009037498.1	1.86E-222	623	COG0020@1|root,2QPJ7@2759|Eukaryota	2759|Eukaryota	I	1-deoxy-D-xylulose-5-phosphate reductoisomerase activity	DXR	GO:0000166,GO:0003674,GO:0003824,GO:0005488,GO:0006081,GO:0006082,GO:0006090,GO:0006629,GO:0006644,GO:0006720,GO:0006721,GO:0006793,GO:0006796,GO:0008150,GO:0008152,GO:0008299,GO:0008610,GO:0008654,GO:0009058,GO:0009240,GO:0009987,GO:0016114,GO:0016491,GO:0016614,GO:0016616,GO:0019288,GO:0019637,GO:0019682,GO:0019752,GO:0030145,GO:0030604,GO:0032787,GO:0036094,GO:0043167,GO:0043168,GO:0043169,GO:…
snap_masked-scf300000870754.0-processed-gene-4.58-mRNA-1			Dynlrb1	Dynein light chain roadblock-type 1		aaf:AURANDRAFT_22926	hypothetical protein						K10419*	dynein light chain roadblock-type*										contig_42988_119_559-Pelagomonas	94		CAM_CRCL_14278	Pelagomonas calceolata , Strain CCMP1756	35677		PF03259	Roadblock/LC7 domain						0	0.9847	Eukaryota;Stramenopiles;Stramenopiles_X;Pelagophyceae;Pelagophyceae_X;Pelagophyceae_XX;Pelagomonas;Pelagomonas calceolata , Strain CCMP1756	44056.XP_009034990.1	2.01E-42	140	KOG4115@1|root,KOG4115@2759|Eukaryota	2759|Eukaryota	J	dynein intermediate chain binding	-	GO:0003674,GO:0003824,GO:0005488,GO:0005515,GO:0005575,GO:0005622,GO:0005623,GO:0005737,GO:0005856,GO:0005858,GO:0005868,GO:0005875,GO:0005929,GO:0005930,GO:0006928,GO:0007017,GO:0007018,GO:0008150,GO:0009987,GO:0015630,GO:0016462,GO:0016787,GO:0016817,GO:0016818,GO:0016887,GO:0017111,GO:0030286,GO:0032838,GO:0032991,GO:0036157,GO:0042623,GO:0042995,GO:0043226,GO:0043228,GO:0043229,GO:0043232,GO:…
snap_masked-scf300000870601.0-processed-gene-13.69-mRNA-1	PCCA		efp	Elongation factor P		aaf:AURANDRAFT_71848	hypothetical protein						K02356*	elongation factor P*										contig_12689_8_739-Pelagomonas	100		CAM_CRCL_4034544	Pelagomonas calceolata , Strain CCMP1756	35677		PF08207||PF01132||PF09285	Elongation factor P (EF-P) KOW-like domain||Elongation factor P (EF-P) OB domain||Elongation factor P, C-terminal	TIGR00038	translation elongation factor P				0	1	Eukaryota;Stramenopiles;Stramenopiles_X;Pelagophyceae;Pelagophyceae_X;Pelagophyceae_XX;Pelagomonas;Pelagomonas calceolata , Strain CCMP1756	44056.XP_009037986.1	3.30E-73	244	COG4770@1|root,KOG0238@2759|Eukaryota	2759|Eukaryota	I	CoA carboxylase activity	PCCA	GO:0003674,GO:0003824,GO:0004658,GO:0005488,GO:0005515,GO:0005575,GO:0005622,GO:0005623,GO:0005737,GO:0005739,GO:0005759,GO:0005829,GO:0006082,GO:0006520,GO:0006629,GO:0006631,GO:0006732,GO:0006766,GO:0006767,GO:0006768,GO:0006790,GO:0006807,GO:0008144,GO:0008150,GO:0008152,GO:0009056,GO:0009062,GO:0009063,GO:0009374,GO:0009987,GO:0016042,GO:0016054,GO:0016421,GO:0016874,GO:0016885,GO:0017144,GO:…
maker-scf300000870673.2-augustus-gene-6.6-mRNA-1	EF-TU		EFTUD2	116 kDa U5 small nuclear ribonucleoprotein component		sasa:106600990	116 kDa U5 small nuclear ribonucleoprotein component	Spliceosome					K12852*	116 kDa U5 small nuclear ribonucleoprotein component*		KOG0468	U5 snRNP-specific protein	Translation, ribosomal structure and biogenesis	INFORMATION STORAGE AND PROCESSING					contig_9178_16_2955-Pelagomonas	94		CAM_CRCL_1461	Pelagomonas calceolata , Strain CCMP1756	35677		_GAP_||PF00009||_GAP_||PF03144||_GAP_||PF03764||PF00679||_GAP_	_GAP_||Elongation factor Tu GTP binding domain||_GAP_||Elongation factor Tu domain 2||_GAP_||Elongation factor G, domain IV||Elongation factor G C-terminus||_GAP_						0	1	Eukaryota;Stramenopiles;Stramenopiles_X;Pelagophyceae;Pelagophyceae_X;Pelagophyceae_XX;Pelagomonas;Pelagomonas calceolata , Strain CCMP1756	44056.XP_009033668.1	0	1390	COG0480@1|root,KOG0468@2759|Eukaryota	2759|Eukaryota	J	GTPase activity	EF-TU	GO:0000003,GO:0000166,GO:0000244,GO:0000375,GO:0000377,GO:0000387,GO:0000398,GO:0000974,GO:0001672,GO:0001882,GO:0001883,GO:0003006,GO:0003674,GO:0003824,GO:0003924,GO:0005488,GO:0005525,GO:0005575,GO:0005618,GO:0005622,GO:0005623,GO:0005634,GO:0005654,GO:0005681,GO:0005682,GO:0005684,GO:0005730,GO:0005737,GO:0005829,GO:0005886,GO:0005911,GO:0006139,GO:0006396,GO:0006397,GO:0006725,GO:0006807,GO:…
maker-scf300000870746.0-snap-gene-8.74-mRNA-1	EIF1B		EIF1	Eukaryotic translation initiation factor 1b		aaf:AURANDRAFT_20639	hypothetical protein	RNA transport					K03113*	translation initiation factor 1*										CAMPEP_0199679378-CAMNT_0045544347	88	TIGR01160: SUI1_MOF2: translation initiation factor SUI1 PF01253.17: Translation initiation factor SUI1		Pelagomonas calceolata , Strain CCMP1756	35677		PF01253	Translation initiation factor SUI1						0	0.9847	Eukaryota;Stramenopiles;Stramenopiles_X;Pelagophyceae;Pelagophyceae_X;Pelagophyceae_XX;Pelagomonas;Pelagomonas calceolata , Strain CCMP1756	44056.XP_009032961.1	1.72E-49	159	COG0023@1|root,KOG1770@2759|Eukaryota	2759|Eukaryota	J	translation initiation factor activity	EIF1B	GO:0001666,GO:0001731,GO:0002181,GO:0002183,GO:0003674,GO:0003676,GO:0003723,GO:0003743,GO:0005488,GO:0005515,GO:0005575,GO:0005622,GO:0005623,GO:0005634,GO:0005737,GO:0006412,GO:0006413,GO:0006417,GO:0006446,GO:0006518,GO:0006807,GO:0006950,GO:0007549,GO:0008135,GO:0008150,GO:0008152,GO:0009048,GO:0009058,GO:0009059,GO:0009628,GO:0009889,GO:0009987,GO:0010467,GO:0010468,GO:0010556,GO:0010608,GO:…
maker-scf300000870749.0-snap-gene-3.18-mRNA-1	PRT1		Eif3b	Eukaryotic translation initiation factor 3 subunit B		aaf:AURANDRAFT_72539	hypothetical protein	RNA transport					K03253*	translation initiation factor 3 subunit B*		KOG2314	Translation initiation factor 3, subunit b (eIF-3b)	Translation, ribosomal structure and biogenesis	INFORMATION STORAGE AND PROCESSING					contig_9182_1_2262-Pelagomonas	98		CAM_CRCL_24700	Pelagomonas calceolata , Strain CCMP1756	35677		_GAP_||PF00076||_GAP_||PF08662||_GAP_	_GAP_||RNA recognition motif. (a.k.a. RRM, RBD, or RNP domain)||_GAP_||Eukaryotic translation initiation factor eIF2A||_GAP_						0	1	Eukaryota;Stramenopiles;Stramenopiles_X;Pelagophyceae;Pelagophyceae_X;Pelagophyceae_XX;Pelagomonas;Pelagomonas calceolata , Strain CCMP1756	44056.XP_009040894.1	0	1025	COG5354@1|root,KOG2314@2759|Eukaryota	2759|Eukaryota	J	Component of the eukaryotic translation initiation factor 3 (eIF-3) complex, which is involved in protein synthesis and, together with other initiation factors, stimulates binding of mRNA and methionyl-tRNAi to the 40S ribosome	PRT1	GO:0000003,GO:0002064,GO:0002065,GO:0002066,GO:0002181,GO:0002183,GO:0003006,GO:0003674,GO:0003676,GO:0003723,GO:0003729,GO:0003743,GO:0005198,GO:0005488,GO:0005515,GO:0005575,GO:0005618,GO:0005622,GO:0005623,GO:0005737,GO:0005829,GO:0005852,GO:0006412,GO:0006413,GO:0006417,GO:0006446,GO:0006518,GO:0006807,GO:0007276,GO:0007281,GO:0007292,GO:0008135,GO:0008150,GO:0008152,GO:0009058,GO:0009059,GO:…
snap_masked-scf300000870605.0-processed-gene-0.59-mRNA-1	EIF4A3		EIF4A3	Eukaryotic initiation factor 4A-III		aaf:AURANDRAFT_58937	Apo-Eif4aiii	Spliceosome					K13025*; K03257	ATP-dependent RNA helicase [EC:3.6.4.13]*; translation initiation factor 4A		KOG0328	Predicted ATP-dependent RNA helicase FAL1, involved in rRNA maturation, DEAD-box superfamily	Translation, ribosomal structure and biogenesis	INFORMATION STORAGE AND PROCESSING					CAMPEP_0119234020-CAMNT_0007232613	99	TIGR01389: recQ: ATP-dependent DNA helicase RecQ PF00270.24: DEAD/DEAH box helicase PF00271.26: Helicase conserved C-terminal domain		Pelagomonas calceolata RCC969	-311251		_GAP_||PF00270||_GAP_||PF00271||_GAP_	_GAP_||DEAD/DEAH box helicase||_GAP_||Helicase conserved C-terminal domain||_GAP_						0	0.9847	Eukaryota;Stramenopiles;Stramenopiles_X;Pelagophyceae;Pelagophyceae_X;Pelagophyceae_XX;Pelagomonas;Pelagomonas calceolata , Strain CCMP1756	44056.XP_009036013.1	8.10E-255	701	COG0513@1|root,KOG0328@2759|Eukaryota	2759|Eukaryota	JKL	helicase activity	EIF4A3	GO:0000003,GO:0000166,GO:0000184,GO:0000375,GO:0000377,GO:0000381,GO:0000398,GO:0000462,GO:0000578,GO:0000956,GO:0001501,GO:0003002,GO:0003006,GO:0003008,GO:0003674,GO:0003676,GO:0003723,GO:0003724,GO:0003727,GO:0003729,GO:0003743,GO:0003824,GO:0004004,GO:0004386,GO:0005488,GO:0005515,GO:0005524,GO:0005575,GO:0005622,GO:0005623,GO:0005634,GO:0005654,GO:0005681,GO:0005730,GO:0005737,GO:0005829,GO:…
maker-scf300000870735.0-snap-gene-7.75-mRNA-1	EIF5A2		EIF-5A1	Eukaryotic translation initiation factor 5A		aaf:AURANDRAFT_59757	hypothetical protein						K03263*	translation initiation factor 5A*		KOG3271	Translation initiation factor 5A (eIF-5A)	Translation, ribosomal structure and biogenesis	INFORMATION STORAGE AND PROCESSING					CAMPEP_0119231058-CAMNT_0007229543	100	TIGR00037: eIF_5A: translation initiation factor eIF-5A PF01287.15: Eukaryotic elongation factor 5A hypusine, DNA-binding OB fold		Pelagomonas calceolata RCC969	-311251		_GAP_||PF01287	_GAP_||Eukaryotic elongation factor 5A hypusine, DNA-binding OB fold	TIGR00037	translation initiation factor eIF-5A				0	1	Eukaryota;Stramenopiles;Stramenopiles_X;Pelagophyceae;Pelagophyceae_X;Pelagophyceae_XX;Pelagomonas;Pelagomonas calceolata RCC969	44056.XP_009032751.1	3.63E-94	276	COG0231@1|root,KOG3271@2759|Eukaryota	2759|Eukaryota	J	eukaryotic translation initiation factor	EIF5A2	GO:0000003,GO:0002119,GO:0002164,GO:0002181,GO:0002182,GO:0002184,GO:0003006,GO:0003674,GO:0003676,GO:0003723,GO:0003743,GO:0003746,GO:0005488,GO:0005515,GO:0005575,GO:0005622,GO:0005623,GO:0005634,GO:0005635,GO:0005642,GO:0005643,GO:0005737,GO:0005739,GO:0005777,GO:0005783,GO:0005789,GO:0005829,GO:0005840,GO:0006403,GO:0006405,GO:0006406,GO:0006412,GO:0006413,GO:0006414,GO:0006415,GO:0006417,GO:…
maker-scf300000870662.0-snap-gene-12.85-mRNA-1			EMB2761	Threonine--tRNA ligase, chloroplastic/mitochondrial 2		aaf:AURANDRAFT_55515	hypothetical protein	Aminoacyl-tRNA biosynthesis					K01868*	threonyl-tRNA synthetase [EC:6.1.1.3]*										CAMPEP_0199678280-CAMNT_0045543229	95	TIGR00418: thrS: threonine--tRNA ligase PF00587.20: tRNA synthetase class II core domain (G, H, P, S and T) PF03129.15: Anticodon binding domain		Pelagomonas calceolata , Strain CCMP1756	35677		_GAP_||PF07973||_GAP_||PF00587||_GAP_||PF03129	_GAP_||Threonyl and Alanyl tRNA synthetase second additional domain||_GAP_||tRNA synthetase class II core domain (G, H, P, S and T)||_GAP_||Anticodon binding domain	_GAP_||TIGR00418	_GAP_||threonine--tRNA ligase				0	0.9847	Eukaryota;Stramenopiles;Stramenopiles_X;Pelagophyceae;Pelagophyceae_X;Pelagophyceae_XX;Pelagomonas;Pelagomonas calceolata , Strain CCMP1756	44056.XP_009041685.1	0	990	COG0441@1|root,KOG1637@2759|Eukaryota	2759|Eukaryota	J	threonyl-tRNA aminoacylation	-	GO:0000003,GO:0003006,GO:0003674,GO:0003824,GO:0004812,GO:0004829,GO:0005575,GO:0005622,GO:0005623,GO:0005737,GO:0005739,GO:0006082,GO:0006139,GO:0006399,GO:0006412,GO:0006418,GO:0006435,GO:0006518,GO:0006520,GO:0006725,GO:0006807,GO:0007275,GO:0008150,GO:0008152,GO:0009058,GO:0009059,GO:0009507,GO:0009532,GO:0009536,GO:0009570,GO:0009790,GO:0009791,GO:0009793,GO:0009987,GO:0010154,GO:0010467,GO:…
maker-scf300000870753.0-snap-gene-5.114-mRNA-1	ETFB		etfB	Electron transfer flavoprotein subunit beta		pif:PITG_10300	electron transfer flavoprotein subunit beta						K03521*	electron transfer flavoprotein beta subunit*										contig_12017_1_993-Pelagomonas	100		CAM_CRCL_190	Pelagomonas calceolata , Strain CCMP1756	35677		PF01012||_GAP_	Electron transfer flavoprotein domain||_GAP_						0	1	Eukaryota;Stramenopiles;Stramenopiles_X;Pelagophyceae;Pelagophyceae_X;Pelagophyceae_XX;Pelagomonas;Pelagomonas calceolata , Strain CCMP1756	44056.XP_009038470.1	5.15E-133	387	COG2086@1|root,KOG3180@2759|Eukaryota	2759|Eukaryota	C	electron transfer activity	ETFB	GO:0003674,GO:0003824,GO:0005575,GO:0005622,GO:0005623,GO:0005737,GO:0005739,GO:0005759,GO:0005829,GO:0006082,GO:0006091,GO:0006119,GO:0006139,GO:0006163,GO:0006629,GO:0006631,GO:0006635,GO:0006725,GO:0006753,GO:0006793,GO:0006796,GO:0006807,GO:0007275,GO:0007399,GO:0007406,GO:0008150,GO:0008152,GO:0008285,GO:0009055,GO:0009056,GO:0009062,GO:0009117,GO:0009123,GO:0009126,GO:0009141,GO:0009144,GO:…
snap_masked-scf300000870651.0-processed-gene-0.28-mRNA-1			fadE	Acyl-coenzyme A dehydrogenase		fcy:FRACYDRAFT_212170	acyl-CoA dehydrogenase-like protein						K06445*	acyl-CoA dehydrogenase [EC:1.3.99.-]*										contig_6837_740_3082-Pelagomonas	92		CAM_CRCL_14956	Pelagomonas calceolata , Strain CCMP1756	35677		_GAP_||PF02771||_GAP_||PF00441||PF09317	_GAP_||Acyl-CoA dehydrogenase, N-terminal domain||_GAP_||Acyl-CoA dehydrogenase, C-terminal domain||Domain of unknown function (DUF1974)						0	0.9847	Eukaryota;Stramenopiles;Stramenopiles_X;Pelagophyceae;Pelagophyceae_X;Pelagophyceae_XX;Pelagomonas;Pelagomonas calceolata , Strain CCMP1756	2850.Phatr11014	6.35E-260	742	COG1960@1|root,KOG0137@2759|Eukaryota,2XAPE@2836|Bacillariophyta	2836|Bacillariophyta	I	Acyl-CoA dehydrogenase, N-terminal domain	-	-
maker-scf300000870641.0-snap-gene-1.17-mRNA-1	FBA II	fructose bisphosphate aldolase class II	fba	Fructose-bisphosphate aldolase		aaf:AURANDRAFT_59795	FBA3; hypothetical protein	Biosynthesis of amino acids					K01624*	fructose-bisphosphate aldolase, class II [EC:4.1.2.13]*										contig_18820_1494_2675-Pelagomonas	98		CAM_CRCL_1993	Pelagomonas calceolata , Strain CCMP1756	35677		_GAP_||PF01116	_GAP_||Fructose-bisphosphate aldolase class-II	_GAP_||TIGR01520	_GAP_||fructose-bisphosphate aldolase, class II				0	0.9847	Eukaryota;Stramenopiles;Stramenopiles_X;Pelagophyceae;Pelagophyceae_X;Pelagophyceae_XX;Pelagomonas;Pelagomonas calceolata , Strain CCMP1756	44056.XP_009032486.1	5.58E-241	667	COG0191@1|root,KOG4153@2759|Eukaryota	2759|Eukaryota	G	fructose-bisphosphate aldolase activity	FBA1	GO:0003674,GO:0003824,GO:0004332,GO:0005488,GO:0005575,GO:0005618,GO:0005622,GO:0005623,GO:0005737,GO:0005739,GO:0005829,GO:0005886,GO:0005975,GO:0005996,GO:0006006,GO:0006007,GO:0006082,GO:0006090,GO:0006091,GO:0006094,GO:0006096,GO:0006139,GO:0006163,GO:0006164,GO:0006165,GO:0006725,GO:0006732,GO:0006733,GO:0006734,GO:0006735,GO:0006753,GO:0006754,GO:0006757,GO:0006793,GO:0006796,GO:0006807,GO:…
maker-scf300000870743.0-snap-gene-2.39-mRNA-1	FBAI	fructose bisphosphate aldolase class I	FBA1	Fructose-bisphosphate aldolase 4, cytosolic		pti:PHATRDRAFT_51289	FbaC5; fructose-bisphosphate aldolase	Biosynthesis of amino acids					K01623*	fructose-bisphosphate aldolase, class I [EC:4.1.2.13]*		KOG1557	Fructose-biphosphate aldolase	Carbohydrate transport and metabolism	METABOLISM					35492.m000001_4082937.lucy.pga.C19239-pico_pep	95		CAM_CRCL_566	Pico prymnesiophyte	1141622		_GAP_||PF00274	_GAP_||Fructose-bisphosphate aldolase class-I						0	1	Eukaryota;Archaeplastida;Glaucocystophyta;Glaucocystophyceae;environmental Glaucocystophyceae;uncultured picoeukaryotes;Pico-prymnesiophyte;Pico prymnesiophyte	2850.Phatr41423	3.12E-180	512	COG3588@1|root,KOG1557@2759|Eukaryota,2XFS6@2836|Bacillariophyta	2836|Bacillariophyta	G	Fructose-bisphosphate aldolase class-I	-	-
snap_masked-scf300000870593.0-processed-gene-7.161-mRNA-1	FBA I	fructose bisphosphate aldolase class I	FBA1	Fructose-bisphosphate aldolase, cytoplasmic isozyme		gmx:100815070	fructose-bisphosphate aldolase 6, cytosolic	Biosynthesis of amino acids					K01623*	fructose-bisphosphate aldolase, class I [EC:4.1.2.13]*		KOG1557	Fructose-biphosphate aldolase	Carbohydrate transport and metabolism	METABOLISM					CAMPEP_0199677220-CAMNT_0045542115	96	PF00274.14: Fructose-bisphosphate aldolase class-I		Pelagomonas calceolata , Strain CCMP1756	35677		PF00274	Fructose-bisphosphate aldolase class-I						0	0.9847	Eukaryota;Stramenopiles;Stramenopiles_X;Pelagophyceae;Pelagophyceae_X;Pelagophyceae_XX;Pelagomonas;Pelagomonas calceolata , Strain CCMP1756	3847.GLYMA13G21540.1	5.52E-147	426	COG3588@1|root,KOG1557@2759|Eukaryota,37KBJ@33090|Viridiplantae,3GDDU@35493|Streptophyta,4JE64@91835|fabids	35493|Streptophyta	G	fructose-bisphosphate aldolase	-	GO:0005575,GO:0005622,GO:0005623,GO:0005737,GO:0044424,GO:0044464
maker-scf300000870601.0-snap-gene-4.28-mRNA-1	FBP	fructose bisphosphatase	FBP	Fructose-1,6-bisphosphatase, chloroplastic		mis:MICPUN_91307	SBPASE; Sedoheptulose-1,7-bisphosphatase	Carbon metabolism					K03841*; K01100*	fructose-1,6-bisphosphatase I [EC:3.1.3.11]*; sedoheptulose-bisphosphatase [EC:3.1.3.37]*										contig_70_1_1203-Pelagomonas	99		CAM_CRCL_4018847	Pelagomonas calceolata , Strain CCMP1756	35677		_GAP_||PF00316	_GAP_||Fructose-1-6-bisphosphatase						0	1	Eukaryota;Stramenopiles;Stramenopiles_X;Pelagophyceae;Pelagophyceae_X;Pelagophyceae_XX;Pelagomonas;Pelagomonas calceolata , Strain CCMP1756	296587.XP_002503689.1	1.34E-197	572	COG0158@1|root,KOG1458@2759|Eukaryota,37NTD@33090|Viridiplantae,34HKA@3041|Chlorophyta	3041|Chlorophyta	G	Sedoheptulose-1,7-bisphosphatase	-	GO:0005575,GO:0005622,GO:0005623,GO:0005737,GO:0009507,GO:0009536,GO:0043226,GO:0043227,GO:0043229,GO:0043231,GO:0044424,GO:0044444,GO:0044464
augustus_masked-scf300000870601.0-processed-gene-14.131-mRNA-1			FCP	Fucoxanthin-chlorophyll a-c binding protein, chloroplastic		aaf:AURANDRAFT_4430	hypothetical protein						K15102*	solute carrier family 25 (mitochondrial phosphate transporter), member 3*										contig_6106_32_1123-Pelagomonas	94		CAM_CRCL_4356	Pelagomonas calceolata , Strain CCMP1756	35677		PF00153||_GAP_||PF00504	Mitochondrial carrier protein||_GAP_||Chlorophyll A-B binding protein						0	0.9847	Eukaryota;Stramenopiles;Stramenopiles_X;Pelagophyceae;Pelagophyceae_X;Pelagophyceae_XX;Pelagomonas;Pelagomonas calceolata , Strain CCMP1756	44056.XP_009037807.1	4.21E-155	455	KOG0767@1|root,KOG0767@2759|Eukaryota	2759|Eukaryota	U	phosphate ion transmembrane transport	-	-
maker-scf300000870586.0-snap-gene-4.136-mRNA-1			FCP	Light-harvesting complex stress-related protein 3.1, chloroplastic		aaf:AURANDRAFT_77817	LHC27; putative plastid light harvesting protein isoform 27						-	-										CAMPEP_0119231940-CAMNT_0007230457	81	PF00504.16: Chlorophyll A-B binding protein		Pelagomonas calceolata RCC969	-311251		_GAP_||PF00504||_GAP_	_GAP_||Chlorophyll A-B binding protein||_GAP_						0	0.9847	Eukaryota;Stramenopiles;Stramenopiles_X;Pelagophyceae;Pelagophyceae_X;Pelagophyceae_XX;Pelagomonas;Pelagomonas calceolata , Strain CCMP1756	44056.XP_009037936.1	1.09E-118	348	2BEWM@1|root,2S15M@2759|Eukaryota	2759|Eukaryota	U	Chlorophyll A-B binding protein	-	-
maker-scf300000870599.0-snap-gene-0.84-mRNA-1			FCP	Fucoxanthin-chlorophyll a-c binding protein C, chloroplastic		aaf:AURANDRAFT_59805	LHC12; hypothetical protein						-	-										CAMPEP_0199676770-CAMNT_0045541653	88	PF00504.16: Chlorophyll A-B binding protein		Pelagomonas calceolata , Strain CCMP1756	35677		_GAP_||PF00504	_GAP_||Chlorophyll A-B binding protein						1	0.9847	Eukaryota;Stramenopiles;Stramenopiles_X;Pelagophyceae;Pelagophyceae_X;Pelagophyceae_XX;Pelagomonas;Pelagomonas calceolata RCC969	44056.XP_009032951.1	8.53E-90	270	2CDPH@1|root,2SUJR@2759|Eukaryota	2759|Eukaryota	U	Chlorophyll A-B binding protein	-	-
snap_masked-scf300000870601.0-processed-gene-11.78-mRNA-1	Lhcr11		FCP	Fucoxanthin-chlorophyll a-c binding protein A, chloroplastic		aaf:AURANDRAFT_69840	LHC26; hypothetical protein						-	-										CAMPEP_0199694976-CAMNT_0045560655	100	PF00504.16: Chlorophyll A-B binding protein		Pelagomonas calceolata , Strain CCMP1756	35677		_GAP_||PF00504	_GAP_||Chlorophyll A-B binding protein						0	0.977	Eukaryota;Stramenopiles;Stramenopiles_X;Pelagophyceae;Pelagophyceae_X;Pelagophyceae_XX;Pelagomonas;Pelagomonas calceolata , Strain CCMP1756	44056.XP_009038020.1	7.62E-74	229	2DDP1@1|root,2S5ND@2759|Eukaryota	2759|Eukaryota	U	Chlorophyll A-B binding protein	Lhcr11	-
snap_masked-scf300000870743.0-processed-gene-3.91-mRNA-1			FCP	Fucoxanthin-chlorophyll a-c binding protein, chloroplastic		aaf:AURANDRAFT_77802	LHC15; putative plastid light harvesting protein isoform 15						-	-										CAMPEP_0199694942-CAMNT_0045560621	100	PF00504.16: Chlorophyll A-B binding protein		Pelagomonas calceolata , Strain CCMP1756	35677		PF00504||_GAP_	Chlorophyll A-B binding protein||_GAP_						0	0.977	Eukaryota;Stramenopiles;Stramenopiles_X;Pelagophyceae;Pelagophyceae_X;Pelagophyceae_XX;Pelagomonas;Pelagomonas calceolata , Strain CCMP1756	44056.XP_009033290.1	1.49E-105	308	2CSK6@1|root,2S49Q@2759|Eukaryota	2759|Eukaryota	U	Chlorophyll A-B binding protein	-	-
maker-scf300000870586.0-snap-gene-3.82-mRNA-1			FCPA	Fucoxanthin-chlorophyll a-c binding protein, chloroplastic		aaf:AURANDRAFT_23855	LHC31; hypothetical protein						-	-										CAMPEP_0199676808-CAMNT_0045541693	98	PF00504.16: Chlorophyll A-B binding protein		Pelagomonas calceolata , Strain CCMP1756	35677		_GAP_||PF00504||_GAP_	_GAP_||Chlorophyll A-B binding protein||_GAP_						0	1	Eukaryota;Stramenopiles;Stramenopiles_X;Pelagophyceae;Pelagophyceae_X;Pelagophyceae_XX;Pelagomonas;Pelagomonas calceolata , Strain CCMP1756	44056.XP_009032675.1	6.84E-41	147	2CDPH@1|root,2S45K@2759|Eukaryota	2759|Eukaryota	U	Chlorophyll A-B binding protein	-	-
maker-scf300000870629.0-snap-gene-3.50-mRNA-1			FCPA	Fucoxanthin-chlorophyll a-c binding protein B, chloroplastic		aaf:AURANDRAFT_77850	LHC61; putative plastid light harvesting protein isoform 61						-	-											75						PF00504	Chlorophyll A-B binding protein						0	0.805	Eukaryota;Stramenopiles;Stramenopiles_X;Pelagophyceae;Pelagophyceae_X;Pelagophyceae_XX;Aureococcus;Aureococcus anophagefferens, Strain CCMP1850	44056.XP_009035134.1	1.97E-106	312	2CDPH@1|root,2SI6J@2759|Eukaryota	2759|Eukaryota	U	Chlorophyll A-B binding protein	-	-
maker-scf300000870631.0-snap-gene-4.55-mRNA-1			FCPA	Fucoxanthin-chlorophyll a-c binding protein, chloroplastic		aaf:AURANDRAFT_27009	LHC46; hypothetical protein						-	-										CAMPEP_0199677116-CAMNT_0045542011	100	PF00504.16: Chlorophyll A-B binding protein		Pelagomonas calceolata , Strain CCMP1756	35677		_GAP_||PF00504||_GAP_	_GAP_||Chlorophyll A-B binding protein||_GAP_						0	0.9847	Eukaryota;Stramenopiles;Stramenopiles_X;Pelagophyceae;Pelagophyceae_X;Pelagophyceae_XX;Pelagomonas;Pelagomonas calceolata , Strain CCMP1756	44056.XP_009037395.1	3.45E-120	350	2CDPH@1|root,2SKWX@2759|Eukaryota	2759|Eukaryota	U	Chlorophyll A-B binding protein	-	-
maker-scf300000870745.0-snap-gene-0.61-mRNA-1			FCPA	Fucoxanthin-chlorophyll a-c binding protein, chloroplastic		aaf:AURANDRAFT_77831	LHC44; putative plastid light harvesting protein isoform 44						-	-										CAMPEP_0119256938-CAMNT_0007256287	93	PF00504.16: Chlorophyll A-B binding protein		Pelagomonas calceolata RCC969	-311251		_GAP_||PF00504||_GAP_	_GAP_||Chlorophyll A-B binding protein||_GAP_						0	1	Eukaryota;Stramenopiles;Stramenopiles_X;Pelagophyceae;Pelagophyceae_X;Pelagophyceae_XX;Pelagomonas;Pelagomonas calceolata RCC969	44056.XP_009033095.1	9.75E-63	204	2CDPH@1|root,2SKW3@2759|Eukaryota	2759|Eukaryota	U	Chlorophyll A-B binding protein	-	-
maker-scf300000870748.0-snap-gene-4.184-mRNA-1			FCPA	Fucoxanthin-chlorophyll a-c binding protein, chloroplastic		aaf:AURANDRAFT_60343	LHC59; hypothetical protein						-	-										CAMPEP_0199696066-CAMNT_0045561843	100	PF00504.16: Chlorophyll A-B binding protein		Pelagomonas calceolata , Strain CCMP1756	35677		_GAP_||PF00504||_GAP_	_GAP_||Chlorophyll A-B binding protein||_GAP_						0	1	Eukaryota;Stramenopiles;Stramenopiles_X;Pelagophyceae;Pelagophyceae_X;Pelagophyceae_XX;Pelagomonas;Pelagomonas calceolata , Strain CCMP1756	2903.EOD26883	7.34E-49	170	2CDPH@1|root,2SKWX@2759|Eukaryota	2759|Eukaryota	U	Chlorophyll A-B binding protein	-	-
maker-scf300000870749.0-snap-gene-5.66-mRNA-1			FCPA	Fucoxanthin-chlorophyll a-c binding protein, chloroplastic		aaf:AURANDRAFT_60343	LHC59; hypothetical protein						-	-										CAMPEP_0119272604-CAMNT_0007272679	80	PF00504.16: Chlorophyll A-B binding protein		unclassified Pelagophyceae	114041		_GAP_||PF00504||_GAP_	_GAP_||Chlorophyll A-B binding protein||_GAP_						1	0.9343	Eukaryota;Stramenopiles;Stramenopiles_X;Pelagophyceae;Pelagophyceae_X;Pelagophyceae_XX;Aureococcus;Aureococcus anophagefferens, Strain CCMP1850	44056.XP_009033095.1	1.35E-53	181	2CDPH@1|root,2SKW3@2759|Eukaryota	2759|Eukaryota	U	Chlorophyll A-B binding protein	-	-
snap_masked-scf300000870593.0-processed-gene-3.12-mRNA-1			FCPA	Fucoxanthin-chlorophyll a-c binding protein B, chloroplastic		aaf:AURANDRAFT_77825	LHC35; putative plastid light harvesting protein isoform 35						-	-										CAMPEP_0119230656-CAMNT_0007229127	97	PF00504.16: Chlorophyll A-B binding protein		Pelagomonas calceolata RCC969	-311251		PF00504	Chlorophyll A-B binding protein						0	1	Eukaryota;Stramenopiles;Stramenopiles_X;Pelagophyceae;Pelagophyceae_X;Pelagophyceae_XX;Pelagomonas;Pelagomonas calceolata RCC969	44056.XP_009035731.1	6.90E-103	301	2CDPH@1|root,2S3EU@2759|Eukaryota	2759|Eukaryota	U	Chlorophyll A-B binding protein	-	-
snap_masked-scf300000870603.1-processed-gene-0.18-mRNA-1	Lhc23	putative plastid light harvesting protein isoform 23	FCPA	Fucoxanthin-chlorophyll a-c binding protein, chloroplastic		aaf:AURANDRAFT_60091	LHC23; hypothetical protein	Metabolic pathways					-	-										CAMPEP_0199678288-CAMNT_0045543237	90	PF00504.16: Chlorophyll A-B binding protein		Pelagomonas calceolata , Strain CCMP1756	35677		PF00504||_GAP_	Chlorophyll A-B binding protein||_GAP_						0	1	Eukaryota;Stramenopiles;Stramenopiles_X;Pelagophyceae;Pelagophyceae_X;Pelagophyceae_XX;Pelagomonas;Pelagomonas calceolata , Strain CCMP1756	44056.XP_009037067.1	4.09E-39	140	2CDPH@1|root,2S45K@2759|Eukaryota	2759|Eukaryota	U	Chlorophyll A-B binding protein	-	-
snap_masked-scf300000870651.1-processed-gene-4.52-mRNA-1			FCPA	Fucoxanthin-chlorophyll a-c binding protein F, chloroplastic (Fragment)		aaf:AURANDRAFT_77829	LHC40; putative plastid light harvesting protein isoform 40						-	-											70						_GAP_||PF00504	_GAP_||Chlorophyll A-B binding protein						0	1	Eukaryota;Stramenopiles;Stramenopiles_X;Pelagophyceae;Pelagophyceae_X;Pelagophyceae_XX;Aureococcus;Aureococcus anophagefferens, Strain CCMP1850	44056.XP_009032409.1	2.46E-79	243	2CDPH@1|root,2S44M@2759|Eukaryota	2759|Eukaryota	U	Chlorophyll A-B binding protein	-	-
snap_masked-scf300000870662.0-processed-gene-7.97-mRNA-1			FCPA	Fucoxanthin-chlorophyll a-c binding protein, chloroplastic		aaf:AURANDRAFT_77960	LHC62; putative plastid light harvesting protein isoform 62						-	-										CAMPEP_0199688296-CAMNT_0045553645	88	PF00504.16: Chlorophyll A-B binding protein		Pelagomonas calceolata , Strain CCMP1756	35677		_GAP_||PF00504||_GAP_	_GAP_||Chlorophyll A-B binding protein||_GAP_						0	1	Eukaryota;Stramenopiles;Stramenopiles_X;Pelagophyceae;Pelagophyceae_X;Pelagophyceae_XX;Pelagomonas;Pelagomonas calceolata , Strain CCMP1756	159749.K0SDI3	3.09E-49	170	2CDPH@1|root,2SKWX@2759|Eukaryota,2XECQ@2836|Bacillariophyta	2836|Bacillariophyta	P	Chlorophyll A-B binding protein	-	-
snap_masked-scf300000870744.0-processed-gene-2.157-mRNA-1			FCPA	Fucoxanthin-chlorophyll a-c binding protein, chloroplastic		aaf:AURANDRAFT_77805	LHC16; putative plastid light harvesting protein isoform 16						-	-										CAMPEP_0119226574-CAMNT_0007224857	100	PF00504.16: Chlorophyll A-B binding protein		Pelagomonas calceolata RCC969	-311251		_GAP_||PF00504	_GAP_||Chlorophyll A-B binding protein						2	0.977	Eukaryota;Stramenopiles;Stramenopiles_X;Pelagophyceae;Pelagophyceae_X;Pelagophyceae_XX;Pelagomonas;Pelagomonas calceolata , Strain CCMP1756	44056.XP_009037395.1	3.74E-42	150	2CDPH@1|root,2SKWX@2759|Eukaryota	2759|Eukaryota	U	Chlorophyll A-B binding protein	-	-
snap_masked-scf300000870749.0-processed-gene-8.44-mRNA-1			FCPA	Fucoxanthin-chlorophyll a-c binding protein C, chloroplastic		aaf:AURANDRAFT_69930	LHC4; hypothetical protein						-	-										CAMPEP_0199694048-CAMNT_0045559683	100	PF00504.16: Chlorophyll A-B binding protein		Pelagomonas calceolata , Strain CCMP1756	35677		PF00504	Chlorophyll A-B binding protein						0	1	Eukaryota;Stramenopiles;Stramenopiles_X;Pelagophyceae;Pelagophyceae_X;Pelagophyceae_XX;Pelagomonas;Pelagomonas calceolata , Strain CCMP1756	44056.XP_009039996.1	1.01E-85	259	2CDPH@1|root,2SMVC@2759|Eukaryota	2759|Eukaryota	U	Chlorophyll A-B binding protein	-	-
snap_masked-scf300000870750.0-processed-gene-1.72-mRNA-1			FCPA	Fucoxanthin-chlorophyll a-c binding protein F, chloroplastic (Fragment)		aaf:AURANDRAFT_77824	LHC34; putative plastid light harvesting protein isoform 34						-	-										CAMPEP_0119226566-CAMNT_0007224849	81	PF00504.16: Chlorophyll A-B binding protein		Pelagomonas calceolata RCC969	-311251		_GAP_||PF00504	_GAP_||Chlorophyll A-B binding protein						0	0.977	Eukaryota;Stramenopiles;Stramenopiles_X;Pelagophyceae;Pelagophyceae_X;Pelagophyceae_XX;Pelagomonas;Pelagomonas calceolata , Strain CCMP1756	44056.XP_009035859.1	4.30E-103	302	2CDPH@1|root,2S3EU@2759|Eukaryota	2759|Eukaryota	U	Chlorophyll A-B binding protein	-	-
snap_masked-scf300000870744.1-processed-gene-4.106-mRNA-1			FCPB	Fucoxanthin-chlorophyll a-c binding protein B, chloroplastic		aaf:AURANDRAFT_59069	LHC41; hypothetical protein	Metabolic pathways					-	-										contig_40762_94_675-Pelagomonas	78		CAM_CRCL_12247	Pelagomonas calceolata , Strain CCMP1756	35677		_GAP_||PF00504	_GAP_||Chlorophyll A-B binding protein						0	1	Eukaryota;Stramenopiles;Stramenopiles_X;Pelagophyceae;Pelagophyceae_X;Pelagophyceae_XX;Pelagomonas;Pelagomonas calceolata , Strain CCMP1756	44056.XP_009037563.1	1.35E-90	272	2CDPH@1|root,2S3EU@2759|Eukaryota	2759|Eukaryota	U	Chlorophyll A-B binding protein	-	-
maker-scf300000870662.0-snap-gene-7.80-mRNA-1			FCPF	Fucoxanthin-chlorophyll a-c binding protein A, chloroplastic		aaf:AURANDRAFT_77783	LHC6; putative plastid light harvesting protein isoform 6						-	-										CAMPEP_0199694652-CAMNT_0045560315	90	PF00504.16: Chlorophyll A-B binding protein		Pelagomonas calceolata , Strain CCMP1756	35677		PF00504	Chlorophyll A-B binding protein						0	0.6725	Eukaryota;Stramenopiles;Stramenopiles_X;Pelagophyceae;Pelagophyceae_X;Pelagophyceae_XX;Pelagomonas;Pelagomonas calceolata , Strain CCMP1756	44056.XP_009033813.1	2.39E-99	293	2CDPH@1|root,2SI6J@2759|Eukaryota	2759|Eukaryota	U	Chlorophyll A-B binding protein	-	-
maker-scf300000870651.1-snap-gene-2.71-mRNA-1			FES1	Cytochrome b-c1 complex subunit Rieske-4, mitochondrial		aaf:AURANDRAFT_52117	hypothetical protein	Metabolic pathways					K00411*	ubiquinol-cytochrome c reductase iron-sulfur subunit [EC:7.1.1.8]*		KOG1671	Ubiquinol cytochrome c reductase, subunit RIP1	Energy production and conversion	METABOLISM					CAMPEP_0199695090-CAMNT_0045560769	100	TIGR01416: Rieske_proteo: ubiquinol-cytochrome c reductase, iron-sulfur subunit PF00355.21: Rieske [2Fe-2S] domain PF02921.9: Ubiquinol cytochrome reductase transmembrane region		Pelagomonas calceolata , Strain CCMP1756	35677		_GAP_||PF02921||PF00355	_GAP_||Ubiquinol cytochrome reductase transmembrane region||Rieske [2Fe-2S] domain	_GAP_||TIGR01416	_GAP_||ubiquinol-cytochrome c reductase, iron-sulfur subunit				0	0.977	Eukaryota;Stramenopiles;Stramenopiles_X;Pelagophyceae;Pelagophyceae_X;Pelagophyceae_XX;Pelagomonas;Pelagomonas calceolata , Strain CCMP1756	44056.XP_009032450.1	1.01E-119	347	COG0723@1|root,KOG1671@2759|Eukaryota	2759|Eukaryota	C	oxidoreductase activity, acting on diphenols and related substances as donors	-	GO:0003674,GO:0003824,GO:0005488,GO:0005575,GO:0005622,GO:0005623,GO:0005737,GO:0005739,GO:0005740,GO:0005743,GO:0005746,GO:0005750,GO:0006091,GO:0006950,GO:0008121,GO:0008150,GO:0008152,GO:0009055,GO:0009060,GO:0009266,GO:0009408,GO:0009628,GO:0009987,GO:0015980,GO:0016020,GO:0016491,GO:0016679,GO:0016681,GO:0019866,GO:0022900,GO:0031090,GO:0031966,GO:0031967,GO:0031975,GO:0032991,GO:0043167,GO:…
snap_masked-scf300000870735.0-processed-gene-0.81-mRNA-1			ffh	Signal recognition particle protein		aaf:AURANDRAFT_69584	SRP1; putative GTP binding signal recognition particle protein SRP54	Protein export					K03106*	signal recognition particle subunit SRP54 [EC:3.6.5.4]*										contig_13162_187_1732-Pelagomonas	84		CAM_CRCL_4013416	Pelagomonas calceolata , Strain CCMP1756	35677		_GAP_||PF02881||_GAP_||PF00448||_GAP_||PF02978||_GAP_	_GAP_||SRP54-type protein, helical bundle domain||_GAP_||SRP54-type protein, GTPase domain||_GAP_||Signal peptide binding domain||_GAP_						0	0.9671	Eukaryota;Stramenopiles;Stramenopiles_X;Pelagophyceae;Pelagophyceae_X;Pelagophyceae_XX;Pelagomonas;Pelagomonas calceolata , Strain CCMP1756	44056.XP_009032176.1	1.02E-215	613	COG0541@1|root,KOG0780@2759|Eukaryota	2759|Eukaryota	U	7S RNA binding	-	-
maker-scf300000870752.0-snap-gene-6.108-mRNA-1	PPTC7		fig	Protein phosphatase PTC7 homolog fig		crg:105318648	protein phosphatase PTC7 homolog						K17508*	protein phosphatase PTC7 [EC:3.1.3.16]*		KOG1379	Serine/threonine protein phosphatase	Signal transduction mechanisms	CELLULAR PROCESSES AND SIGNALING					contig_11594_20_1489-Pelagomonas	100		CAM_CRCL_92881	Pelagomonas calceolata , Strain CCMP1756	35677		PF00571||_GAP_||PF07228||_GAP_	CBS domain||_GAP_||Stage II sporulation protein E (SpoIIE)||_GAP_						0	1	Eukaryota;Stramenopiles;Stramenopiles_X;Pelagophyceae;Pelagophyceae_X;Pelagophyceae_XX;Pelagomonas;Pelagomonas calceolata , Strain CCMP1756	2880.D8LCX2	2.74E-72	253	COG0631@1|root,KOG1379@2759|Eukaryota	2759|Eukaryota	T	phosphoprotein phosphatase activity	PPTC7	GO:0003674,GO:0003824,GO:0004721,GO:0004722,GO:0005575,GO:0005622,GO:0005623,GO:0005737,GO:0005739,GO:0006464,GO:0006470,GO:0006793,GO:0006796,GO:0006807,GO:0008150,GO:0008152,GO:0009987,GO:0016311,GO:0016787,GO:0016788,GO:0016791,GO:0019538,GO:0036211,GO:0042578,GO:0043170,GO:0043226,GO:0043227,GO:0043229,GO:0043231,GO:0043412,GO:0044237,GO:0044238,GO:0044260,GO:0044267,GO:0044424,GO:0044444,GO:…
maker-scf300000870595.0-snap-gene-6.226-mRNA-1	FKBP19	FKBP-type peptidyl-prolyl cis-trans isomerase	FKBP19	Peptidyl-prolyl cis-trans isomerase FKBP19, chloroplastic		cme:CYME_CMS108C	immunophilin						-	-		KOG0552	FKBP-type peptidyl-prolyl cis-trans isomerase	Posttranslational modification, protein turnover, chaperones	CELLULAR PROCESSES AND SIGNALING					contig_13164_192_842-Pelagomonas	86		CAM_CRCL_4031047	Pelagomonas calceolata , Strain CCMP1756	35677		_GAP_||PF00254	_GAP_||FKBP-type peptidyl-prolyl cis-trans isomerase						0	1	Eukaryota;Stramenopiles;Stramenopiles_X;Pelagophyceae;Pelagophyceae_X;Pelagophyceae_XX;Pelagomonas;Pelagomonas calceolata , Strain CCMP1756	2880.D8LGT5	6.27E-55	183	COG0545@1|root,KOG0552@2759|Eukaryota	2759|Eukaryota	O	histone peptidyl-prolyl isomerization	-	GO:0000413,GO:0003674,GO:0003755,GO:0003824,GO:0005488,GO:0005527,GO:0005528,GO:0005575,GO:0005622,GO:0005623,GO:0005737,GO:0006457,GO:0006464,GO:0006807,GO:0008144,GO:0008150,GO:0008152,GO:0009507,GO:0009534,GO:0009535,GO:0009536,GO:0009579,GO:0009987,GO:0016020,GO:0016853,GO:0016859,GO:0018193,GO:0018208,GO:0019538,GO:0031976,GO:0031977,GO:0031984,GO:0034357,GO:0036211,GO:0042651,GO:0043170,GO:…
maker-scf300000870753.0-snap-gene-11.123-mRNA-1			FKBP1A	Peptidyl-prolyl cis-trans isomerase FKBP1A		aaf:AURANDRAFT_54630	hypothetical protein						-	-		KOG0544	FKBP-type peptidyl-prolyl cis-trans isomerase	Posttranslational modification, protein turnover, chaperones	CELLULAR PROCESSES AND SIGNALING					CAMPEP_0119229216-CAMNT_0007227627	90	PF00254.23: FKBP-type peptidyl-prolyl cis-trans isomerase		Pelagomonas calceolata RCC969	-311251		PF00254	FKBP-type peptidyl-prolyl cis-trans isomerase						0	1	Eukaryota;Stramenopiles;Stramenopiles_X;Pelagophyceae;Pelagophyceae_X;Pelagophyceae_XX;Pelagomonas;Pelagomonas calceolata RCC969	44056.XP_009039871.1	1.05E-47	155	COG0545@1|root,KOG0544@2759|Eukaryota	2759|Eukaryota	O	Peptidyl-prolyl cis-trans isomerase	-	-
maker-scf300000870749.0-snap-gene-2.9-mRNA-1			FKBP2	Peptidyl-prolyl cis-trans isomerase FKBP2		fcy:FRACYDRAFT_187507	FKBP-like protein						-	-										contig_7999_782_1345-Pelagomonas	89		CAM_CRCL_12860	Pelagomonas calceolata , Strain CCMP1756	35677		_GAP_||PF00254	_GAP_||FKBP-type peptidyl-prolyl cis-trans isomerase						0	1	Eukaryota;Stramenopiles;Stramenopiles_X;Pelagophyceae;Pelagophyceae_X;Pelagophyceae_XX;Pelagomonas;Pelagomonas calceolata , Strain CCMP1756	159749.K0S6K3	1.18E-45	153	COG0545@1|root,KOG0549@2759|Eukaryota	2759|Eukaryota	O	peptidyl-prolyl cis-trans isomerase activity	-	-
snap_masked-scf300000870753.0-processed-gene-14.40-mRNA-1	MA20_44950		fkbp4	FK506-binding protein 4		maqu:Maq22A_c03170	fkpA; peptidylprolyl isomerase						-	-										CAMPEP_0199698360-CAMNT_0045564311	100	PF00254.23: FKBP-type peptidyl-prolyl cis-trans isomerase		Pelagomonas calceolata , Strain CCMP1756	35677		_GAP_||PF00254||_GAP_	_GAP_||FKBP-type peptidyl-prolyl cis-trans isomerase||_GAP_						0	0.977	Eukaryota;Stramenopiles;Stramenopiles_X;Pelagophyceae;Pelagophyceae_X;Pelagophyceae_XX;Pelagomonas;Pelagomonas calceolata , Strain CCMP1756	460265.Mnod_0221	5.76E-31	117	COG0545@1|root,COG0545@2|Bacteria,1RDA1@1224|Proteobacteria,2VF0E@28211|Alphaproteobacteria,1JZ8T@119045|Methylobacteriaceae	28211|Alphaproteobacteria	M	PFAM peptidylprolyl isomerase FKBP-type	MA20_44950	-
maker-scf300000870662.0-snap-gene-4.54-mRNA-1			FKBP70	70 kDa peptidyl-prolyl isomerase		aaf:AURANDRAFT_36393	hypothetical protein						-	-										contig_6551_1_1917-Pelagomonas	98		CAM_CRCL_17401	Pelagomonas calceolata , Strain CCMP1756	35677		PF00254||_GAP_||PF00515||_GAP_	FKBP-type peptidyl-prolyl cis-trans isomerase||_GAP_||Tetratricopeptide repeat||_GAP_						0	0.9847	Eukaryota;Stramenopiles;Stramenopiles_X;Pelagophyceae;Pelagophyceae_X;Pelagophyceae_XX;Pelagomonas;Pelagomonas calceolata , Strain CCMP1756	44056.XP_009033767.1	3.57E-130	394	COG0545@1|root,KOG0543@2759|Eukaryota	2759|Eukaryota	O	FK506 binding	-	-
maker-scf300000870744.1-snap-gene-0.12-mRNA-1	FLOT2		Flot2	Flotillin-2		aaf:AURANDRAFT_19604	hypothetical protein						K07192*	flotillin*										contig_12707_1_1474-Pelagomonas	92		CAM_CRCL_13917	Pelagomonas calceolata , Strain CCMP1756	35677		PF01145||_GAP_	SPFH domain / Band 7 family||_GAP_						0	1	Eukaryota;Stramenopiles;Stramenopiles_X;Pelagophyceae;Pelagophyceae_X;Pelagophyceae_XX;Pelagomonas;Pelagomonas calceolata , Strain CCMP1756	44056.XP_009033198.1	2.97E-122	370	COG2268@1|root,KOG2668@2759|Eukaryota	2759|Eukaryota	U	protein localization to membrane raft	FLOT2	GO:0001666,GO:0001669,GO:0001765,GO:0001931,GO:0002020,GO:0002080,GO:0002252,GO:0002376,GO:0002682,GO:0002684,GO:0002694,GO:0002696,GO:0002791,GO:0002793,GO:0003674,GO:0005102,GO:0005198,GO:0005488,GO:0005515,GO:0005575,GO:0005622,GO:0005623,GO:0005737,GO:0005768,GO:0005773,GO:0005774,GO:0005886,GO:0005901,GO:0005911,GO:0005912,GO:0005913,GO:0006582,GO:0006725,GO:0006810,GO:0006897,GO:0006950,GO:…
snap_masked-scf300000870752.0-processed-gene-6.31-mRNA-1			FMO3	Dimethylaniline monooxygenase [N-oxide-forming] 3		aaf:AURANDRAFT_61076	hypothetical protein						K00485*	dimethylaniline monooxygenase (N-oxide forming) [EC:1.14.13.8]*										CAMPEP_0198665344-CAMNT_0044401933	59	TIGR04046: MSMEG_0569_nitr: flavin-dependent oxidoreductase, MSMEG_0569 family PF00743.14: Flavin-binding monooxygenase-like PF13738.1: Pyridine nucleotide-disulphide oxidoreductase		unid., Strain CCMP2135	1462469		PF00743||_GAP_	Flavin-binding monooxygenase-like||_GAP_						0	1	Eukaryota;Stramenopiles;Stramenopiles_X;Pelagophyceae;Pelagophyceae_X;Pelagophyceae_XX;Pelagophyceae_XXX;unid., Strain CCMP2135	44056.XP_009032972.1	0	956	COG2072@1|root,KOG1399@2759|Eukaryota	2759|Eukaryota	P	N,N-dimethylaniline monooxygenase activity	-	-
maker-scf300000870744.1-snap-gene-4.66-mRNA-1			FOXRED1	FAD-dependent oxidoreductase domain-containing protein 1		nog:GKE62_14925	FAD-dependent oxidoreductase						-	-										CAMPEP_0199699010-CAMNT_0045565019	96	TIGR01377: soxA_mon: sarcosine oxidase, monomeric form PF01266.19: FAD dependent oxidoreductase PF13450.1: NAD(P)-binding Rossmann-like domain		Pelagomonas calceolata , Strain CCMP1756	35677		PF01266||_GAP_	FAD dependent oxidoreductase||_GAP_						0	0.9847	Eukaryota;Stramenopiles;Stramenopiles_X;Pelagophyceae;Pelagophyceae_X;Pelagophyceae_XX;Pelagomonas;Pelagomonas calceolata , Strain CCMP1756	81824.XP_001747302.1	1.31E-75	248	KOG2853@1|root,KOG2853@2759|Eukaryota	2759|Eukaryota	S	mitochondrial respiratory chain complex I assembly	-	-
snap_masked-scf300000870753.0-processed-gene-5.79-mRNA-1	FTSH1		FTSH	ATP-dependent zinc metalloprotease FTSH 5, chloroplastic		aaf:AURANDRAFT_59175	hypothetical protein						K03798	cell division protease FtsH [EC:3.4.24.-]						chloro	gi51209907-NC_006137	Gracilaria tenuistipitata	6.60E-128	contig_6996_49_2187-Pelagomonas	87		CAM_CRCL_4010486	Pelagomonas calceolata , Strain CCMP1756	35677		_GAP_||PF00004||_GAP_||PF01434	_GAP_||ATPase family associated with various cellular activities (AAA)||_GAP_||Peptidase family M41	_GAP_||TIGR01241	_GAP_||ATP-dependent metallopeptidase HflB				1	0.977	Eukaryota;Stramenopiles;Stramenopiles_X;Pelagophyceae;Pelagophyceae_X;Pelagophyceae_XX;Pelagomonas;Pelagomonas calceolata , Strain CCMP1756	44056.XP_009037362.1	3.06E-263	758	COG0465@1|root,KOG0731@2759|Eukaryota	2759|Eukaryota	O	metalloendopeptidase activity	FTSH1	GO:0003674,GO:0003824,GO:0004176,GO:0005575,GO:0005622,GO:0005623,GO:0005737,GO:0006091,GO:0006508,GO:0006807,GO:0008150,GO:0008152,GO:0008233,GO:0008237,GO:0009056,GO:0009057,GO:0009314,GO:0009416,GO:0009507,GO:0009526,GO:0009534,GO:0009535,GO:0009536,GO:0009579,GO:0009628,GO:0009642,GO:0009644,GO:0009719,GO:0009725,GO:0009735,GO:0009765,GO:0009892,GO:0009941,GO:0009987,GO:0010033,GO:0010109,GO:…
maker-scf300000870631.0-snap-gene-1.71-mRNA-1	FTSH1		FTSH1	ATP-dependent zinc metalloprotease FTSH 5, chloroplastic		aaf:AURANDRAFT_71725	hypothetical protein						K03798*	cell division protease FtsH [EC:3.4.24.-]*		KOG0731	AAA+-type ATPase containing the peptidase M41 domain	Posttranslational modification, protein turnover, chaperones	CELLULAR PROCESSES AND SIGNALING	chloro	gi11467752-NC_000926	Guillardia theta	6.20E-135	contig_6349_96_2090-Pelagomonas	86		CAM_CRCL_4010486	Pelagomonas calceolata , Strain CCMP1756	35677		_GAP_||PF00004||_GAP_||PF01434||_GAP_	_GAP_||ATPase family associated with various cellular activities (AAA)||_GAP_||Peptidase family M41||_GAP_	_GAP_||TIGR01241||_GAP_	_GAP_||ATP-dependent metallopeptidase HflB||_GAP_				1	0.977	Eukaryota;Stramenopiles;Stramenopiles_X;Pelagophyceae;Pelagophyceae_X;Pelagophyceae_XX;Pelagomonas;Pelagomonas calceolata , Strain CCMP1756	44056.XP_009037362.1	0	986	COG0465@1|root,KOG0731@2759|Eukaryota	2759|Eukaryota	O	metalloendopeptidase activity	FTSH1	GO:0003674,GO:0003824,GO:0004176,GO:0005575,GO:0005622,GO:0005623,GO:0005737,GO:0006091,GO:0006508,GO:0006807,GO:0008150,GO:0008152,GO:0008233,GO:0008237,GO:0009056,GO:0009057,GO:0009314,GO:0009416,GO:0009507,GO:0009526,GO:0009534,GO:0009535,GO:0009536,GO:0009579,GO:0009628,GO:0009642,GO:0009644,GO:0009719,GO:0009725,GO:0009735,GO:0009765,GO:0009892,GO:0009941,GO:0009987,GO:0010033,GO:0010109,GO:…
snap_masked-scf300000870629.0-processed-gene-1.108-mRNA-1			Gbp1	Guanylate-binding protein 2		spar:SPRG_07664	hypothetical protein						K20899*	guanylate-binding protein 1/3/4/7*										contig_5690_65_3388-Pelagomonas	77		CAM_CRCL_10061	Pelagomonas calceolata , Strain CCMP1756	35677		_GAP_||PF02263||PF02841||_GAP_	_GAP_||Guanylate-binding protein, N-terminal domain||Guanylate-binding protein, C-terminal domain||_GAP_						0	1	Eukaryota;Stramenopiles;Stramenopiles_X;Pelagophyceae;Pelagophyceae_X;Pelagophyceae_XX;Pelagomonas;Pelagomonas calceolata , Strain CCMP1756	112098.XP_008619933.1	8.28E-105	350	KOG2037@1|root,KOG2037@2759|Eukaryota	2759|Eukaryota	S	GTPase activity	-	-
snap_masked-scf300000870673.1-processed-gene-0.37-mRNA-1			Gbp1	Guanylate-binding protein 2		spar:SPRG_07664	hypothetical protein						K20899*	guanylate-binding protein 1/3/4/7*										contig_5690_65_3388-Pelagomonas	83		CAM_CRCL_10061	Pelagomonas calceolata , Strain CCMP1756	35677		_GAP_||PF02263||PF02841||_GAP_	_GAP_||Guanylate-binding protein, N-terminal domain||Guanylate-binding protein, C-terminal domain||_GAP_						0	0.9847	Eukaryota;Stramenopiles;Stramenopiles_X;Pelagophyceae;Pelagophyceae_X;Pelagophyceae_XX;Pelagomonas;Pelagomonas calceolata , Strain CCMP1756	112098.XP_008619933.1	3.76E-106	354	KOG2037@1|root,KOG2037@2759|Eukaryota	2759|Eukaryota	S	GTPase activity	-	-
maker-scf300000870673.2-snap-gene-13.73-mRNA-1	GCVH		gcvH	Glycine cleavage system H protein, mitochondrial		ehx:EMIHUDRAFT_433753	glycine cleavage system protein H	Carbon metabolism					K02437*	glycine cleavage system H protein*		KOG3373	Glycine cleavage system H protein (lipoate-binding)	Amino acid transport and metabolism	METABOLISM					CAMPEP_0199680114-CAMNT_0045545103	100	TIGR00527: gcvH: glycine cleavage system H protein PF01597.14: Glycine cleavage H-protein		Pelagomonas calceolata , Strain CCMP1756	35677		PF01597	Glycine cleavage H-protein	TIGR00527	glycine cleavage system H protein				0	0.9847	Eukaryota;Stramenopiles;Stramenopiles_X;Pelagophyceae;Pelagophyceae_X;Pelagophyceae_XX;Pelagomonas;Pelagomonas calceolata , Strain CCMP1756	112098.XP_008604936.1	5.81E-48	158	COG0509@1|root,KOG3373@2759|Eukaryota	2759|Eukaryota	E	glycine decarboxylation via glycine cleavage system	GCVH	-
snap_masked-scf300000870603.0-processed-gene-12.102-mRNA-1	GLDC		gcvP	Glycine dehydrogenase (decarboxylating)		aaf:AURANDRAFT_59319	GCS2; hypothetical protein	Carbon metabolism					K00281*	glycine dehydrogenase [EC:1.4.4.2]*											75						_GAP_||PF02347||_GAP_	_GAP_||Glycine cleavage system P-protein||_GAP_	_GAP_||TIGR00461	_GAP_||glycine dehydrogenase				0	1	Eukaryota;Stramenopiles;Stramenopiles_X;Pelagophyceae;Pelagophyceae_X;Pelagophyceae_XX;Aureococcus;Aureococcus anophagefferens, Strain CCMP1850	44056.XP_009039774.1	0	1528	COG1003@1|root,KOG2040@2759|Eukaryota	2759|Eukaryota	E	glycine dehydrogenase (decarboxylating) activity	GLDC	GO:0001101,GO:0001505,GO:0003674,GO:0003824,GO:0004375,GO:0005488,GO:0005515,GO:0005575,GO:0005622,GO:0005623,GO:0005634,GO:0005737,GO:0005739,GO:0005759,GO:0005886,GO:0005960,GO:0006082,GO:0006091,GO:0006520,GO:0006544,GO:0006546,GO:0006730,GO:0006807,GO:0008144,GO:0008150,GO:0008152,GO:0009055,GO:0009056,GO:0009063,GO:0009069,GO:0009071,GO:0009987,GO:0010033,GO:0010243,GO:0014070,GO:0014075,GO:…
maker-scf300000870607.0-snap-gene-0.0-mRNA-1	AMT		gcvT	Aminomethyltransferase, mitochondrial		tps:THAPSDRAFT_36208	GDCT; glycine decarboxylase t-protein	Carbon metabolism					K00605*	aminomethyltransferase [EC:2.1.2.10]*										CAMPEP_0199681982-CAMNT_0045547043	96	TIGR00528: gcvT: glycine cleavage system T protein PF01571.16: Aminomethyltransferase folate-binding domain PF08669.6: Glycine cleavage T-protein C-terminal barrel domain		Pelagomonas calceolata , Strain CCMP1756	35677		_GAP_||PF01571||PF08669	_GAP_||Aminomethyltransferase folate-binding domain||Glycine cleavage T-protein C-terminal barrel domain	TIGR00528	glycine cleavage system T protein				0	0.9847	Eukaryota;Stramenopiles;Stramenopiles_X;Pelagophyceae;Pelagophyceae_X;Pelagophyceae_XX;Pelagomonas;Pelagomonas calceolata , Strain CCMP1756	44056.XP_009033333.1	6.06E-210	590	COG0404@1|root,KOG2770@2759|Eukaryota	2759|Eukaryota	E	aminomethyltransferase activity	AMT	GO:0001505,GO:0003674,GO:0003824,GO:0004047,GO:0005488,GO:0005504,GO:0005575,GO:0005576,GO:0005622,GO:0005623,GO:0005634,GO:0005654,GO:0005737,GO:0005739,GO:0005740,GO:0005743,GO:0005759,GO:0005829,GO:0005840,GO:0005960,GO:0006082,GO:0006520,GO:0006544,GO:0006546,GO:0006730,GO:0006807,GO:0008150,GO:0008152,GO:0008168,GO:0008289,GO:0008483,GO:0009056,GO:0009063,GO:0009069,GO:0009071,GO:0009507,GO:…
maker-scf300000870603.0-snap-gene-13.73-mRNA-1	GLDH		GLDH	L-galactono-1,4-lactone dehydrogenase, mitochondrial		aaf:AURANDRAFT_70295	hypothetical protein						K00225*	L-galactono-1,4-lactone dehydrogenase [EC:1.3.2.3]*		KOG4730	D-arabinono-1, 4-lactone oxidase	Defense mechanisms	CELLULAR PROCESSES AND SIGNALING					CAMPEP_0199682642-CAMNT_0045547727	91	TIGR01676: GLDHase: galactonolactone dehydrogenase PF01565.18: FAD binding domain PF04030.9: D-arabinono-1,4-lactone oxidase		Pelagomonas calceolata , Strain CCMP1756	35677		_GAP_||PF01565||PF04030	_GAP_||FAD binding domain ||D-arabinono-1,4-lactone oxidase						0	1	Eukaryota;Stramenopiles;Stramenopiles_X;Pelagophyceae;Pelagophyceae_X;Pelagophyceae_XX;Pelagomonas;Pelagomonas calceolata , Strain CCMP1756	44056.XP_009039767.1	8.81E-204	584	COG0277@1|root,KOG4730@2759|Eukaryota	2759|Eukaryota	C	D-arabinono-1,4-lactone oxidase activity	GLDH	GO:0003674,GO:0003824,GO:0005575,GO:0005622,GO:0005623,GO:0005737,GO:0005739,GO:0008150,GO:0008152,GO:0009536,GO:0016491,GO:0016627,GO:0016632,GO:0016633,GO:0043226,GO:0043227,GO:0043229,GO:0043231,GO:0044424,GO:0044444,GO:0044464,GO:0055114,GO:0080049
snap_masked-scf300000870753.0-processed-gene-9.90-mRNA-1			glo3	ADP-ribosylation factor GTPase-activating protein glo3		aaf:AURANDRAFT_33250	hypothetical protein						K12493	ADP-ribosylation factor GTPase-activating protein 2/3		KOG0706	Predicted GTPase-activating protein	Signal transduction mechanisms	CELLULAR PROCESSES AND SIGNALING					contig_40440_1_756-Pelagomonas	100		CAM_CRCL_13348	Pelagomonas calceolata , Strain CCMP1756	35677		PF01412||_GAP_	Putative GTPase activating protein for Arf||_GAP_						0	0.9847	Eukaryota;Stramenopiles;Stramenopiles_X;Pelagophyceae;Pelagophyceae_X;Pelagophyceae_XX;Pelagomonas;Pelagomonas calceolata , Strain CCMP1756	44056.XP_009038511.1	7.77E-57	181	COG5347@1|root,KOG0706@2759|Eukaryota	2759|Eukaryota	U	GTPase activator activity	-	-
maker-scf300000870746.0-snap-gene-13.182-mRNA-1	GLU		gltS	Ferredoxin-dependent glutamate synthase 2		aaf:AURANDRAFT_37118	FG; hypothetical protein	Nitrogen metabolism					-	-						chloro	gi90994566-NC_007932	Pyropia yezoensis	0	contig_8984_52_4970-Pelagomonas	96		CAM_CRCL_3994	Pelagomonas calceolata , Strain CCMP1756	35677		_GAP_||PF00310||_GAP_||PF04898||_GAP_||PF01645||_GAP_||PF01493||_GAP_	_GAP_||Glutamine amidotransferases class-II||_GAP_||Glutamate synthase central domain||_GAP_||Conserved region in glutamate synthase||_GAP_||GXGXG motif||_GAP_						0	0.9847	Eukaryota;Stramenopiles;Stramenopiles_X;Pelagophyceae;Pelagophyceae_X;Pelagophyceae_XX;Pelagomonas;Pelagomonas calceolata , Strain CCMP1756	44056.XP_009035619.1	0	2231	COG0069@1|root,KOG0399@2759|Eukaryota	2759|Eukaryota	E	L-glutamate biosynthetic process	GLU	GO:0003674,GO:0003824,GO:0005488,GO:0005515,GO:0005575,GO:0005576,GO:0005622,GO:0005623,GO:0005737,GO:0005739,GO:0005759,GO:0006082,GO:0006520,GO:0006536,GO:0006537,GO:0006541,GO:0006807,GO:0008150,GO:0008152,GO:0008652,GO:0009058,GO:0009064,GO:0009084,GO:0009314,GO:0009416,GO:0009507,GO:0009526,GO:0009532,GO:0009536,GO:0009570,GO:0009628,GO:0009743,GO:0009744,GO:0009853,GO:0009941,GO:0009987,GO:…
maker-scf300000870744.1-snap-gene-3.2-mRNA-1	AAT1		GOT2	Aspartate aminotransferase, mitochondrial		aaf:AURANDRAFT_27395	hypothetical protein	Biosynthesis of amino acids					K14455	aspartate aminotransferase, mitochondrial [EC:2.6.1.1]										contig_7110_247_1518-Pelagomonas	98		CAM_CRCL_6481	Pelagomonas calceolata , Strain CCMP1756	35677		_GAP_||PF00155	_GAP_||Aminotransferase class I and II						0	1	Eukaryota;Stramenopiles;Stramenopiles_X;Pelagophyceae;Pelagophyceae_X;Pelagophyceae_XX;Pelagomonas;Pelagomonas calceolata , Strain CCMP1756	44056.XP_009037725.1	1.13E-201	570	COG1448@1|root,KOG1411@2759|Eukaryota	2759|Eukaryota	E	Aspartate aminotransferase	AAT1	GO:0000096,GO:0001300,GO:0001302,GO:0003674,GO:0003824,GO:0004069,GO:0005488,GO:0005507,GO:0005575,GO:0005622,GO:0005623,GO:0005737,GO:0005739,GO:0005759,GO:0005886,GO:0005905,GO:0006082,GO:0006103,GO:0006107,GO:0006520,GO:0006528,GO:0006529,GO:0006530,GO:0006531,GO:0006532,GO:0006533,GO:0006534,GO:0006536,GO:0006538,GO:0006790,GO:0006807,GO:0007568,GO:0007569,GO:0008150,GO:0008152,GO:0008483,GO:…
maker-scf300000870673.2-snap-gene-5.79-mRNA-1	Fe/Mn SOD	Fe/Mn superoxide dismutase	GPD	Glyceraldehyde-3-phosphate dehydrogenase 1		pti:PHATRDRAFT_32747	GapC4; hypothetical protein	Biosynthesis of amino acids					K00134*	glyceraldehyde 3-phosphate dehydrogenase [EC:1.2.1.12]*		KOG0657	Glyceraldehyde 3-phosphate dehydrogenase	Carbohydrate transport and metabolism	METABOLISM					contig_16116_1_1068-Pelagomonas	95		CAM_CRCL_10527	Pelagomonas calceolata , Strain CCMP1756	35677		PF00044||PF02800	Glyceraldehyde 3-phosphate dehydrogenase, NAD binding domain||Glyceraldehyde 3-phosphate dehydrogenase, C-terminal domain	TIGR01534	glyceraldehyde-3-phosphate dehydrogenase, type I				0	0.9847	Eukaryota;Stramenopiles;Stramenopiles_X;Pelagophyceae;Pelagophyceae_X;Pelagophyceae_XX;Pelagomonas;Pelagomonas calceolata , Strain CCMP1756	44056.XP_009040278.1	1.04E-192	540	COG0057@1|root,KOG0657@2759|Eukaryota	2759|Eukaryota	G	glyceraldehyde-3-phosphate dehydrogenase (NAD(P)+) (phosphorylating) activity	-	-
snap_masked-scf300000870601.0-processed-gene-6.44-mRNA-1	ALAT		gpt	Probable alanine aminotransferase, mitochondrial		psom:113328156	alanine aminotransferase 2-like						-	-		KOG0258	Alanine aminotransferase	Amino acid transport and metabolism	METABOLISM					contig_3272_1_1627-Pelagomonas	93		CAM_CRCL_14629	Pelagomonas calceolata , Strain CCMP1756	35677		_GAP_||PF00155	_GAP_||Aminotransferase class I and II						0	0.9847	Eukaryota;Stramenopiles;Stramenopiles_X;Pelagophyceae;Pelagophyceae_X;Pelagophyceae_XX;Pelagomonas;Pelagomonas calceolata , Strain CCMP1756	2903.EOD23054	3.73E-155	459	COG0436@1|root,KOG0258@2759|Eukaryota	2759|Eukaryota	E	alanine aminotransferase	ALAT	GO:0000166,GO:0001666,GO:0003674,GO:0003824,GO:0004021,GO:0005488,GO:0005524,GO:0005575,GO:0005622,GO:0005623,GO:0005737,GO:0005739,GO:0006082,GO:0006520,GO:0006522,GO:0006524,GO:0006807,GO:0006950,GO:0008144,GO:0008150,GO:0008152,GO:0008483,GO:0009056,GO:0009063,GO:0009078,GO:0009080,GO:0009507,GO:0009536,GO:0009628,GO:0009987,GO:0010035,GO:0010038,GO:0016054,GO:0016740,GO:0016769,GO:0017076,GO:…
maker-deg300000870423-snap-gene-0.0-mRNA-1	groL		groEL	Chaperonin GroEL, chloroplastic		aaf:AuanCp021	groEL; 60 kDa chaperonin						K04077*	chaperonin GroEL*						chloro	gi242620036-NC_012898	Aureococcus anophagefferens, Strain CCMP1850	3.60E-241	contig_3681_16_1599-Pelagomonas	93		CAM_CRCL_36	Pelagomonas calceolata , Strain CCMP1756	35677		PF00118	TCP-1/cpn60 chaperonin family	TIGR02348	chaperonin GroL				0	1	Eukaryota;Stramenopiles;Stramenopiles_X;Pelagophyceae;Pelagophyceae_X;Pelagophyceae_XX;Pelagomonas;Pelagomonas calceolata , Strain CCMP1756	130081.XP_005704991.1	1.20E-250	702	COG0459@1|root,KOG0356@2759|Eukaryota	2759|Eukaryota	O	protein refolding	groL	GO:0005575,GO:0005622,GO:0005623,GO:0005737,GO:0009507,GO:0009536,GO:0043226,GO:0043227,GO:0043229,GO:0043231,GO:0044424,GO:0044444,GO:0044464
maker-scf300000870754.0-snap-gene-11.26-mRNA-1	CPN60A		groEL2	Chaperonin GroEL 2		aaf:AURANDRAFT_72012	hypothetical protein						K04077*	chaperonin GroEL*						chloro	gi149071973-NC_009573	Rhodomonas salina	4.30E-134	CAMPEP_0199678362-CAMNT_0045543311	96	TIGR02348: GroEL: chaperonin GroL PF00118.19: TCP-1/cpn60 chaperonin family		Pelagomonas calceolata , Strain CCMP1756	35677		_GAP_||PF00118	_GAP_||TCP-1/cpn60 chaperonin family	TIGR02348	chaperonin GroL				0	0.9847	Eukaryota;Stramenopiles;Stramenopiles_X;Pelagophyceae;Pelagophyceae_X;Pelagophyceae_XX;Pelagomonas;Pelagomonas calceolata , Strain CCMP1756	44056.XP_009038899.1	2.82E-307	878	COG0459@1|root,KOG0498@1|root,KOG0356@2759|Eukaryota,KOG0498@2759|Eukaryota	2759|Eukaryota	U	voltage-gated potassium channel activity	CPN60A	GO:0000003,GO:0003006,GO:0003674,GO:0005488,GO:0005515,GO:0005575,GO:0005576,GO:0005622,GO:0005623,GO:0005737,GO:0005739,GO:0005829,GO:0005840,GO:0006457,GO:0006458,GO:0006996,GO:0007005,GO:0007275,GO:0008150,GO:0009507,GO:0009526,GO:0009532,GO:0009536,GO:0009570,GO:0009579,GO:0009657,GO:0009658,GO:0009790,GO:0009791,GO:0009793,GO:0009941,GO:0009987,GO:0010154,GO:0016020,GO:0016043,GO:0022414,GO:…
snap_masked-scf300000870662.0-processed-gene-8.44-mRNA-1			groES	Co-chaperonin GroES 4		aaf:AURANDRAFT_17773	hypothetical protein						K04078*	chaperonin GroES*										contig_8345_116_838-Pelagomonas	87		CAM_CRCL_5737	Pelagomonas calceolata , Strain CCMP1756	35677		_GAP_||PF00166	_GAP_||Chaperonin 10 Kd subunit						0	1	Eukaryota;Stramenopiles;Stramenopiles_X;Pelagophyceae;Pelagophyceae_X;Pelagophyceae_XX;Pelagomonas;Pelagomonas calceolata , Strain CCMP1756	159749.K0R458	2.48E-44	155	COG0234@1|root,KOG1641@2759|Eukaryota,2XGQX@2836|Bacillariophyta	2836|Bacillariophyta	O	Belongs to the GroES chaperonin family	-	-
maker-scf300000870603.0-snap-gene-5.13-mRNA-1			gsiB	Glutathione-binding protein GsiB		smin:v1.2.024646.t1	symbB.v1.2.024646.t1; -						-	-										contig_12583_1_1895-Pelagomonas	87		CAM_CRCL_28084	Pelagomonas calceolata , Strain CCMP1756	35677		PF00496||_GAP_	Bacterial extracellular solute-binding proteins, family 5 Middle||_GAP_						1	1	Eukaryota;Stramenopiles;Stramenopiles_X;Pelagophyceae;Pelagophyceae_X;Pelagophyceae_XX;Pelagomonas;Pelagomonas calceolata , Strain CCMP1756	159749.K0R3B5	2.36E-162	485	COG0747@1|root,2RMJC@2759|Eukaryota,2XBHB@2836|Bacillariophyta	2836|Bacillariophyta	U	Bacterial extracellular solute-binding proteins, family 5 Middle	-	-
snap_masked-scf300000870746.0-processed-gene-7.4-mRNA-1			Gsk3a	Glycogen synthase kinase-3 alpha		aaf:AURANDRAFT_53543	hypothetical protein						-	-										contig_5295_1719_3059-Pelagomonas	100		CAM_CRCL_1354	Pelagomonas calceolata , Strain CCMP1756	35677		PF00069||_GAP_	Protein kinase domain||_GAP_						0	1	Eukaryota;Stramenopiles;Stramenopiles_X;Pelagophyceae;Pelagophyceae_X;Pelagophyceae_XX;Pelagomonas;Pelagomonas calceolata , Strain CCMP1756	44056.XP_009036787.1	1.07E-197	557	COG0515@1|root,KOG0658@2759|Eukaryota	2759|Eukaryota	KLT	protein kinase activity	-	-
snap_masked-scf300000870735.0-processed-gene-12.11-mRNA-1	TBC1D22B		gyp1	GTPase-activating protein gyp1		aaf:AURANDRAFT_18383	hypothetical protein						K20360*	TBC1 domain family member 2*										contig_9316_169_1383-Pelagomonas	78		CAM_CRCL_4007497	Pelagomonas calceolata , Strain CCMP1756	35677		_GAP_||PF00566||_GAP_	_GAP_||TBC domain||_GAP_						0	1	Eukaryota;Stramenopiles;Stramenopiles_X;Pelagophyceae;Pelagophyceae_X;Pelagophyceae_XX;Pelagomonas;Pelagomonas calceolata , Strain CCMP1756	44056.XP_009032300.1	6.22E-152	440	KOG1092@1|root,KOG1092@2759|Eukaryota	2759|Eukaryota	T	regulation of vesicle fusion	TBC1D22B	GO:0003674,GO:0005096,GO:0005488,GO:0005515,GO:0005575,GO:0005622,GO:0005623,GO:0005737,GO:0005739,GO:0005794,GO:0006810,GO:0006886,GO:0008047,GO:0008104,GO:0008150,GO:0012505,GO:0015031,GO:0015833,GO:0016192,GO:0017016,GO:0017137,GO:0019899,GO:0030234,GO:0030695,GO:0031267,GO:0031338,GO:0032879,GO:0033036,GO:0033043,GO:0034613,GO:0042802,GO:0042803,GO:0042886,GO:0043085,GO:0043087,GO:0043226,GO:…
maker-scf300000870745.0-snap-gene-3.19-mRNA-1			H1A	Probable proton ATPase 1B		aaf:AURANDRAFT_10168	hypothetical protein	Metabolic pathways					K01535*	H+-transporting ATPase [EC:7.1.2.1]*		KOG0205	Plasma membrane H+-transporting ATPase	Inorganic ion transport and metabolism	METABOLISM					CAMPEP_0199692786-CAMNT_0045558375	93	TIGR01647: ATPase-IIIA_H: plasma-membrane proton-efflux P-type ATPase PF00122.15: E1-E2 ATPase PF00702.21: haloacid dehalogenase-like hydrolase		Pelagomonas calceolata , Strain CCMP1756	35677		_GAP_||PF00690||PF00122||PF00702||_GAP_	_GAP_||Cation transporter/ATPase, N-terminus||E1-E2 ATPase||haloacid dehalogenase-like hydrolase||_GAP_	_GAP_||TIGR01647||_GAP_	_GAP_||plasma-membrane proton-efflux P-type ATPase||_GAP_	P-ATPase		0	9	0.9847	Eukaryota;Stramenopiles;Stramenopiles_X;Pelagophyceae;Pelagophyceae_X;Pelagophyceae_XX;Pelagomonas;Pelagomonas calceolata , Strain CCMP1756	44056.XP_009032911.1	0	1070	COG0474@1|root,KOG0205@2759|Eukaryota	2759|Eukaryota	P	proton export across plasma membrane	-	-
snap_masked-scf300000870743.0-processed-gene-3.74-mRNA-1	H2AFY		H2AJ	Histone H2A-IV		aaf:AURANDRAFT_33039	hypothetical protein						K11251*	histone H2A*										CAMPEP_0119257028-CAMNT_0007256379	81	PF00125.19: Core histone H2A/H2B/H3/H4		Pelagomonas calceolata RCC969	-311251		PF00125||_GAP_	Core histone H2A/H2B/H3/H4||_GAP_						0	0.9847	Eukaryota;Stramenopiles;Stramenopiles_X;Pelagophyceae;Pelagophyceae_X;Pelagophyceae_XX;Pelagomonas;Pelagomonas calceolata , Strain CCMP1756	44056.XP_009034331.1	1.99E-56	178	COG5262@1|root,KOG1756@2759|Eukaryota	2759|Eukaryota	B	Histone H2A	H2AFY	GO:0000122,GO:0000182,GO:0000228,GO:0000775,GO:0000785,GO:0000786,GO:0000790,GO:0000792,GO:0000793,GO:0000803,GO:0000805,GO:0000976,GO:0000977,GO:0000979,GO:0001012,GO:0001046,GO:0001047,GO:0001067,GO:0001739,GO:0001740,GO:0001932,GO:0001933,GO:0003674,GO:0003676,GO:0003677,GO:0003682,GO:0003690,GO:0004857,GO:0004860,GO:0005488,GO:0005515,GO:0005575,GO:0005622,GO:0005623,GO:0005634,GO:0005654,GO:…
snap_masked-scf300000870753.0-processed-gene-14.60-mRNA-1	H3.3		H3	Histone H3.3		ngd:NGA_0618500	H3; histone H3						K11253*	histone H3*										CAMPEP_0118893432-CAMNT_0006832243	94	PF00125.19: Core histone H2A/H2B/H3/H4		Chrysoreinhardia sp, Strain CCMP2950	-283597		_GAP_||PF00125	_GAP_||Core histone H2A/H2B/H3/H4						0	0.5192	Eukaryota;Stramenopiles;Stramenopiles_X;Bacillariophyta;Bacillariophyta_X;Polar-centric-Mediophyceae;Skeletonema;Skeletonema costatum	2880.D8LFG7	9.35E-78	233	COG2036@1|root,KOG1745@2759|Eukaryota	2759|Eukaryota	B	protein heterodimerization activity	H3.3	GO:0000785,GO:0000786,GO:0003674,GO:0003676,GO:0003677,GO:0003682,GO:0005488,GO:0005575,GO:0005622,GO:0005623,GO:0005634,GO:0005694,GO:0006323,GO:0006325,GO:0006333,GO:0006334,GO:0006996,GO:0008150,GO:0009987,GO:0016043,GO:0022607,GO:0031490,GO:0031491,GO:0031492,GO:0031497,GO:0032991,GO:0032993,GO:0034622,GO:0034728,GO:0043226,GO:0043227,GO:0043228,GO:0043229,GO:0043231,GO:0043232,GO:0043933,GO:…
snap_masked-scf300000870753.0-processed-gene-15.95-mRNA-1	ALAD		HEMB	Delta-aminolevulinic acid dehydratase, chloroplastic		fcy:FRACYDRAFT_218256	AlaD; porphobilinogen synthase	Biosynthesis of secondary metabolites					K01698*	porphobilinogen synthase [EC:4.2.1.24]*		KOG2794	Delta-aminolevulinic acid dehydratase	Coenzyme transport and metabolism	METABOLISM					contig_5457_1_1251-Pelagomonas	99		CAM_CRCL_991	Pelagomonas calceolata , Strain CCMP1756	35677		_GAP_||PF00490	_GAP_||Delta-aminolevulinic acid dehydratase						0	0.9847	Eukaryota;Stramenopiles;Stramenopiles_X;Pelagophyceae;Pelagophyceae_X;Pelagophyceae_XX;Pelagomonas;Pelagomonas calceolata , Strain CCMP1756	2880.D8LEC7	5.75E-169	483	COG0113@1|root,KOG2794@2759|Eukaryota	2759|Eukaryota	H	porphobilinogen synthase activity	ALAD	GO:0001101,GO:0001666,GO:0001775,GO:0002237,GO:0002252,GO:0002263,GO:0002274,GO:0002275,GO:0002283,GO:0002366,GO:0002376,GO:0002443,GO:0002444,GO:0002446,GO:0003674,GO:0003824,GO:0004655,GO:0005488,GO:0005515,GO:0005575,GO:0005576,GO:0005615,GO:0005622,GO:0005623,GO:0005634,GO:0005737,GO:0005829,GO:0006725,GO:0006778,GO:0006779,GO:0006783,GO:0006807,GO:0006810,GO:0006887,GO:0006950,GO:0006955,GO:…
maker-scf300000870747.0-snap-gene-0.6-mRNA-1	HEMC		HEMC	Porphobilinogen deaminase, chloroplastic		aaf:AURANDRAFT_27306	hypothetical protein	Biosynthesis of secondary metabolites					K01749*	hydroxymethylbilane synthase [EC:2.5.1.61]*										CAMPEP_0119233582-CAMNT_0007232151	84	TIGR00212: hemC: porphobilinogen deaminase PF01379.15: Porphobilinogen deaminase, dipyromethane cofactor binding domain PF03900.10: Porphobilinogen deaminase, C-terminal domain		Pelagomonas calceolata RCC969	-311251		_GAP_||PF01379||PF03900	_GAP_||Porphobilinogen deaminase, dipyromethane cofactor binding domain||Porphobilinogen deaminase, C-terminal domain	_GAP_||TIGR00212	_GAP_||porphobilinogen deaminase				0	0.977	Eukaryota;Stramenopiles;Stramenopiles_X;Pelagophyceae;Pelagophyceae_X;Pelagophyceae_XX;Pelagomonas;Pelagomonas calceolata , Strain CCMP1756	44056.XP_009037531.1	1.25E-190	536	COG0181@1|root,KOG2892@2759|Eukaryota	2759|Eukaryota	H	porphobilinogen deaminase	HEMC	GO:0003674,GO:0003824,GO:0004418,GO:0005575,GO:0005576,GO:0005622,GO:0005623,GO:0005737,GO:0006139,GO:0006725,GO:0006778,GO:0006779,GO:0006783,GO:0006807,GO:0006950,GO:0006952,GO:0008150,GO:0008152,GO:0009058,GO:0009451,GO:0009507,GO:0009526,GO:0009532,GO:0009536,GO:0009570,GO:0009605,GO:0009607,GO:0009617,GO:0009941,GO:0009987,GO:0015994,GO:0015995,GO:0016070,GO:0016740,GO:0016765,GO:0018130,GO:…
maker-scf300000870746.0-snap-gene-8.61-mRNA-1	UROD3		hemE	Uroporphyrinogen decarboxylase		aaf:AURANDRAFT_71143	hypothetical protein						K01599*	uroporphyrinogen decarboxylase [EC:4.1.1.37]*										CAMPEP_0199681556-CAMNT_0045546607	94	TIGR01464: hemE: uroporphyrinogen decarboxylase PF01208.12: Uroporphyrinogen decarboxylase (URO-D)		Pelagomonas calceolata , Strain CCMP1756	35677		_GAP_||PF01208	_GAP_||Uroporphyrinogen decarboxylase (URO-D)	_GAP_||TIGR01464	_GAP_||uroporphyrinogen decarboxylase				0	0.9847	Eukaryota;Stramenopiles;Stramenopiles_X;Pelagophyceae;Pelagophyceae_X;Pelagophyceae_XX;Pelagomonas;Pelagomonas calceolata , Strain CCMP1756	44056.XP_009034892.1	5.28E-195	550	COG0407@1|root,KOG2872@2759|Eukaryota	2759|Eukaryota	H	uroporphyrinogen decarboxylase activity	UROD3	-
maker-scf300000870751.0-snap-gene-1.108-mRNA-1	HIR1		HIR1	Hypersensitive-induced response protein 3		obr:102714220	hypersensitive-induced response protein 1-like						-	-		KOG2620	Prohibitins and stomatins of the PID superfamily	Energy production and conversion	METABOLISM					contig_12462_40_900-Pelagomonas	87		CAM_CRCL_4055	Pelagomonas calceolata , Strain CCMP1756	35677		PF01145||_GAP_	SPFH domain / Band 7 family||_GAP_						0	1	Eukaryota;Stramenopiles;Stramenopiles_X;Pelagophyceae;Pelagophyceae_X;Pelagophyceae_XX;Pelagomonas;Pelagomonas calceolata , Strain CCMP1756	2880.D8LDT1	1.55E-111	335	COG0330@1|root,KOG2620@2759|Eukaryota	2759|Eukaryota	O	stress-induced mitochondrial fusion	HIR1	GO:0002239,GO:0003674,GO:0005488,GO:0005515,GO:0005575,GO:0005622,GO:0005623,GO:0005737,GO:0005739,GO:0005773,GO:0005774,GO:0005794,GO:0005886,GO:0005911,GO:0008150,GO:0009506,GO:0009507,GO:0009536,GO:0009605,GO:0009607,GO:0012505,GO:0016020,GO:0019899,GO:0019900,GO:0019901,GO:0030054,GO:0031090,GO:0043207,GO:0043226,GO:0043227,GO:0043229,GO:0043231,GO:0043424,GO:0044422,GO:0044424,GO:0044437,GO:…
snap_masked-scf300000870603.0-processed-gene-10.52-mRNA-1			His3	Histone H3.2		aaf:AURANDRAFT_22609	histone 3						K11253*; K11495	histone H3*; histone H3-like centromeric protein A											97						_GAP_||PF00125	_GAP_||Core histone H2A/H2B/H3/H4						0	0.6127	Eukaryota;Stramenopiles;Stramenopiles_X;Bacillariophyta;Bacillariophyta_X;Polar-centric-Mediophyceae;Odontella;Odontella aurita	44056.XP_009032312.1	7.75E-80	238	COG2036@1|root,KOG1745@2759|Eukaryota	2759|Eukaryota	B	protein heterodimerization activity	-	GO:0000785,GO:0000786,GO:0003674,GO:0003676,GO:0003677,GO:0003682,GO:0005488,GO:0005575,GO:0005622,GO:0005623,GO:0005634,GO:0005694,GO:0006323,GO:0006325,GO:0006333,GO:0006334,GO:0006996,GO:0008150,GO:0009987,GO:0016043,GO:0022607,GO:0031490,GO:0031491,GO:0031492,GO:0031497,GO:0032991,GO:0032993,GO:0034622,GO:0034728,GO:0043226,GO:0043227,GO:0043228,GO:0043229,GO:0043231,GO:0043232,GO:0043933,GO:…
snap_masked-scf300000870603.0-processed-gene-10.42-mRNA-1			His4	Histone H4		aaf:AURANDRAFT_60044	hypothetical protein						K11254*	histone H4*											100						_GAP_||PF00125	_GAP_||Core histone H2A/H2B/H3/H4						0	0.543	Eukaryota;Stramenopiles;Stramenopiles_X;Bacillariophyta;Bacillariophyta_X;Polar-centric-Mediophyceae;Thalassiosira;Thalassiosira miniscula, Strain CCMP1093	157072.XP_008863623.1	3.16E-61	189	COG2036@1|root,KOG3467@2759|Eukaryota	2759|Eukaryota	B	protein heterodimerization activity	-	GO:0000228,GO:0000785,GO:0000786,GO:0000788,GO:0000790,GO:0003674,GO:0003676,GO:0003677,GO:0005488,GO:0005515,GO:0005575,GO:0005622,GO:0005623,GO:0005634,GO:0005694,GO:0006323,GO:0006325,GO:0006333,GO:0006334,GO:0006996,GO:0008150,GO:0009987,GO:0016043,GO:0022607,GO:0031497,GO:0031974,GO:0031981,GO:0032991,GO:0032993,GO:0034622,GO:0034728,GO:0042393,GO:0043226,GO:0043227,GO:0043228,GO:0043229,GO:…
snap_masked-scf300000870601.0-processed-gene-4.75-mRNA-1	HIS7		HISN4	Imidazole glycerol phosphate synthase hisHF, chloroplastic		lja:Lj0g3v0058939.1	Lj0g3v0058939.1; -	Biosynthesis of amino acids					K01663*; K02501	imidazole glycerol-phosphate synthase [EC:4.3.2.10]*; imidazole glycerol-phosphate synthase subunit HisH [EC:4.3.2.10]		KOG0623	Glutamine amidotransferase/cyclase	Amino acid transport and metabolism	METABOLISM	chloro	gi11465398-NC_001840	Cyanidium caldarium	1.20E-13	contig_9204_186_1826-Pelagomonas	97		CAM_CRCL_4004121	Pelagomonas calceolata , Strain CCMP1756	35677		PF00117||PF00977	Glutamine amidotransferase class-I||Histidine biosynthesis protein	TIGR01855||_GAP_	imidazole glycerol phosphate synthase, glutamine amidotransferase subunit||_GAP_				0	1	Eukaryota;Stramenopiles;Stramenopiles_X;Pelagophyceae;Pelagophyceae_X;Pelagophyceae_XX;Pelagomonas;Pelagomonas calceolata , Strain CCMP1756	112098.XP_008607316.1	7.62E-172	503	COG0107@1|root,KOG0623@2759|Eukaryota	2759|Eukaryota	E	imidazoleglycerol-phosphate synthase activity	HIS7	GO:0000105,GO:0000107,GO:0003674,GO:0003824,GO:0004359,GO:0005575,GO:0005622,GO:0005623,GO:0005737,GO:0006082,GO:0006520,GO:0006547,GO:0006725,GO:0006807,GO:0008150,GO:0008152,GO:0008652,GO:0009058,GO:0009507,GO:0009532,GO:0009536,GO:0009570,GO:0009987,GO:0016053,GO:0016740,GO:0016757,GO:0016763,GO:0016787,GO:0016810,GO:0016811,GO:0018130,GO:0019438,GO:0019752,GO:0034641,GO:0043226,GO:0043227,GO:…
maker-scf300000870631.0-snap-gene-0.111-mRNA-1	HBQ1		hmp	Flavohemoprotein		ehx:EMIHUDRAFT_194900	hypothetical protein						-	-										contig_12653_1_1215-Pelagomonas	98		CAM_CRCL_4023472	Pelagomonas calceolata , Strain CCMP1756	35677		_GAP_||PF09851||_GAP_||PF00042||_GAP_	_GAP_||Predicted membrane protein (DUF2078)||_GAP_||Globin||_GAP_						0	0.9847	Eukaryota;Stramenopiles;Stramenopiles_X;Pelagophyceae;Pelagophyceae_X;Pelagophyceae_XX;Pelagomonas;Pelagomonas calceolata , Strain CCMP1756	2903.EOD42150	6.98E-30	118	KOG3378@1|root,KOG3378@2759|Eukaryota	2759|Eukaryota	C	oxygen carrier activity	HBQ1	-
maker-scf300000870745.0-snap-gene-3.45-mRNA-1	PSRP-1		hpf	Ribosome hibernation promotion factor		aaf:AURANDRAFT_59830	hypothetical protein						K05808*	putative sigma-54 modulation protein*										contig_7620_585_1423-Pelagomonas	86		CAM_CRCL_8361	Pelagomonas calceolata , Strain CCMP1756	35677		_GAP_||PF02482||_GAP_	_GAP_||Sigma 54 modulation protein / S30EA ribosomal protein||_GAP_	_GAP_||TIGR00741||_GAP_	_GAP_||ribosomal subunit interface protein||_GAP_				0	0.9847	Eukaryota;Stramenopiles;Stramenopiles_X;Pelagophyceae;Pelagophyceae_X;Pelagophyceae_XX;Pelagomonas;Pelagomonas calceolata , Strain CCMP1756	44056.XP_009033373.1	5.32E-89	268	COG1544@1|root,2QQ0F@2759|Eukaryota	2759|Eukaryota	J	Sigma 54 modulation/S30EA ribosomal protein C terminus	PSRP-1	-
maker-scf300000870673.2-snap-gene-2.23-mRNA-1	HPGD		HPGD	15-hydroxyprostaglandin dehydrogenase [NAD(+)]		aaf:AURANDRAFT_14129	hypothetical protein						-	-										contig_8582_18_1016-Pelagomonas	99		CAM_CRCL_16054	Pelagomonas calceolata , Strain CCMP1756	35677		PF00106||_GAP_	short chain dehydrogenase||_GAP_						0	1	Eukaryota;Stramenopiles;Stramenopiles_X;Pelagophyceae;Pelagophyceae_X;Pelagophyceae_XX;Pelagomonas;Pelagomonas calceolata , Strain CCMP1756	44056.XP_009032382.1	5.63E-85	261	COG1028@1|root,KOG4169@2759|Eukaryota	2759|Eukaryota	IQ	alcohol dehydrogenase (NAD) activity	HPGD	GO:0000003,GO:0000166,GO:0000902,GO:0001523,GO:0001568,GO:0001655,GO:0001676,GO:0001822,GO:0001944,GO:0002237,GO:0003674,GO:0003824,GO:0004022,GO:0004745,GO:0004888,GO:0004930,GO:0004953,GO:0004954,GO:0004955,GO:0004957,GO:0005488,GO:0005515,GO:0005575,GO:0005576,GO:0005615,GO:0005622,GO:0005623,GO:0005634,GO:0005654,GO:0005737,GO:0005829,GO:0005886,GO:0006066,GO:0006067,GO:0006069,GO:0006081,GO:…
maker-scf300000870743.0-snap-gene-6.30-mRNA-1			HSP70	Heat shock 70 kDa protein		aaf:AURANDRAFT_36205	heat shock protein 70	Endocytosis					K03283*; K09490; K04043	heat shock 70kDa protein 1/2/6/8*; endoplasmic reticulum chaperone BiP [EC:3.6.4.10]; molecular chaperone DnaK						chloro	gi30468181-NC_004799	Cyanidioschyzon merolae strain 10D	1.10E-144	contig_13520_108_2168-Pelagomonas	93		CAM_CRCL_49	Pelagomonas calceolata , Strain CCMP1756	35677		PF00012||_GAP_	Hsp70 protein||_GAP_						0	0.9317	Eukaryota;Stramenopiles;Stramenopiles_X;Pelagophyceae;Pelagophyceae_X;Pelagophyceae_XX;Pelagomonas;Pelagomonas calceolata , Strain CCMP1756	44056.XP_009033273.1	0	1152	COG0443@1|root,KOG0101@2759|Eukaryota	2759|Eukaryota	O	ATP binding	-	GO:0005575,GO:0005622,GO:0005623,GO:0005737,GO:0005815,GO:0005829,GO:0005856,GO:0015630,GO:0031982,GO:0043226,GO:0043227,GO:0043228,GO:0043229,GO:0043232,GO:0044422,GO:0044424,GO:0044430,GO:0044444,GO:0044446,GO:0044464
maker-scf300000870603.0-snap-gene-6.59-mRNA-1	IDH1		icd	Isocitrate dehydrogenase [NADP] 2		aaf:AURANDRAFT_59240	hypothetical protein						-	-										CAMPEP_0199681676-CAMNT_0045546731	95	TIGR00178: monomer_idh: isocitrate dehydrogenase, NADP-dependent PF03971.9: Monomeric isocitrate dehydrogenase PF13405.1: EF-hand domain		Pelagomonas calceolata , Strain CCMP1756	35677		_GAP_||PF13499||PF13405||PF03971	_GAP_||EF-hand domain pair||EF-hand domain||Monomeric isocitrate dehydrogenase	_GAP_||TIGR00178	_GAP_||isocitrate dehydrogenase, NADP-dependent				0	0.9847	Eukaryota;Stramenopiles;Stramenopiles_X;Pelagophyceae;Pelagophyceae_X;Pelagophyceae_XX;Pelagomonas;Pelagomonas calceolata , Strain CCMP1756	44056.XP_009039163.1	0	1132	COG2838@1|root,2QSXJ@2759|Eukaryota	2759|Eukaryota	C	Monomeric isocitrate dehydrogenase	IDH1	-
snap_masked-scf300000870750.0-processed-gene-4.264-mRNA-1			IDA4	28 kDa inner dynein arm light chain, axonemal		aaf:AURANDRAFT_58909	hypothetical protein						K10410*	dynein light intermediate chain, axonemal*		KOG4001	Axonemal dynein light chain	Cytoskeleton	CELLULAR PROCESSES AND SIGNALING					CAMPEP_0119233786-CAMNT_0007232357	100	PF10211.4: Axonemal dynein light chain		Pelagomonas calceolata RCC969	-311251		_GAP_||PF10211	_GAP_||Axonemal dynein light chain						0	0.9847	Eukaryota;Stramenopiles;Stramenopiles_X;Pelagophyceae;Pelagophyceae_X;Pelagophyceae_XX;Pelagomonas;Pelagomonas calceolata , Strain CCMP1756	44056.XP_009035586.1	9.12E-111	323	KOG4001@1|root,KOG4001@2759|Eukaryota	2759|Eukaryota	S	dynein heavy chain binding	-	-
maker-scf300000870693.1-snap-gene-1.114-mRNA-1	IDH2		IDH	Isocitrate dehydrogenase (NAD(+)), mitochondrial		tps:THAPSDRAFT_21640	predicted protein						-	-										CAMPEP_0199678976-CAMNT_0045543939	100	TIGR00127: nadp_idh_euk: isocitrate dehydrogenase, NADP-dependent PF00180.15: Isocitrate/isopropylmalate dehydrogenase PF00036.27: EF hand		Pelagomonas calceolata , Strain CCMP1756	35677		PF00180||_GAP_||PF00036	Isocitrate/isopropylmalate dehydrogenase||_GAP_||EF hand						0	0.9847	Eukaryota;Stramenopiles;Stramenopiles_X;Pelagophyceae;Pelagophyceae_X;Pelagophyceae_XX;Pelagomonas;Pelagomonas calceolata , Strain CCMP1756	44056.XP_009036089.1	3.05E-263	733	COG0538@1|root,KOG1526@2759|Eukaryota	2759|Eukaryota	C	isocitrate dehydrogenase (NADP+) activity	IDH2	GO:0000003,GO:0000166,GO:0000287,GO:0001775,GO:0002252,GO:0002263,GO:0002274,GO:0002275,GO:0002283,GO:0002366,GO:0002376,GO:0002443,GO:0002444,GO:0002446,GO:0002791,GO:0002792,GO:0003006,GO:0003674,GO:0003824,GO:0004448,GO:0004450,GO:0005102,GO:0005488,GO:0005507,GO:0005515,GO:0005575,GO:0005576,GO:0005622,GO:0005623,GO:0005737,GO:0005739,GO:0005740,GO:0005743,GO:0005759,GO:0005777,GO:0005782,GO:…
maker-scf300000870752.0-snap-gene-1.110-mRNA-1	IFT172		Ift172	Intraflagellar transport protein 172 homolog		aaf:AURANDRAFT_52585	hypothetical protein						-	-										CAMPEP_0119236752-CAMNT_0007235495	98	PF00400.27: WD domain, G-beta repeat PF00637.15: Region in Clathrin and VPS		Pelagomonas calceolata RCC969	-311251		_GAP_||PF00400||_GAP_	_GAP_||WD domain, G-beta repeat||_GAP_						0	0.9847	Eukaryota;Stramenopiles;Stramenopiles_X;Pelagophyceae;Pelagophyceae_X;Pelagophyceae_XX;Pelagomonas;Pelagomonas calceolata , Strain CCMP1756	44056.XP_009033848.1	3.44E-51	182	KOG3616@1|root,KOG3616@2759|Eukaryota	2759|Eukaryota	S	cilium assembly	IFT172	GO:0000122,GO:0000226,GO:0001501,GO:0001654,GO:0001655,GO:0001822,GO:0001838,GO:0001841,GO:0001843,GO:0001894,GO:0001895,GO:0001947,GO:0002009,GO:0002119,GO:0002164,GO:0003002,GO:0003007,GO:0003143,GO:0003674,GO:0005488,GO:0005515,GO:0005575,GO:0005622,GO:0005623,GO:0005634,GO:0005737,GO:0005815,GO:0005856,GO:0005871,GO:0005875,GO:0005929,GO:0005930,GO:0006355,GO:0006357,GO:0006508,GO:0006807,GO:…
maker-scf300000870746.0-snap-gene-1.5-mRNA-1			ilvD	Dihydroxy-acid dehydratase		aaf:AURANDRAFT_54952	hypothetical protein	Biosynthesis of amino acids					K01687*	dihydroxy-acid dehydratase [EC:4.2.1.9]*										contig_6276_136_2278-Pelagomonas	97		CAM_CRCL_4004185	Pelagomonas calceolata , Strain CCMP1756	35677		_GAP_||PF00920||_GAP_	_GAP_||Dehydratase family||_GAP_	_GAP_||TIGR00110||_GAP_	_GAP_||dihydroxy-acid dehydratase||_GAP_				0	0.9847	Eukaryota;Stramenopiles;Stramenopiles_X;Pelagophyceae;Pelagophyceae_X;Pelagophyceae_XX;Pelagomonas;Pelagomonas calceolata , Strain CCMP1756	44056.XP_009040310.1	0	1100	COG0129@1|root,KOG2448@2759|Eukaryota	2759|Eukaryota	EG	dihydroxy-acid dehydratase activity	-	GO:0003674,GO:0003824,GO:0004160,GO:0005488,GO:0005507,GO:0005575,GO:0005622,GO:0005623,GO:0005737,GO:0006082,GO:0006520,GO:0006807,GO:0006950,GO:0006970,GO:0007275,GO:0008150,GO:0008152,GO:0008652,GO:0009058,GO:0009081,GO:0009082,GO:0009507,GO:0009532,GO:0009536,GO:0009553,GO:0009555,GO:0009570,GO:0009628,GO:0009651,GO:0009987,GO:0016053,GO:0016829,GO:0016835,GO:0016836,GO:0019752,GO:0022622,GO:…
maker-scf300000870603.0-snap-gene-13.62-mRNA-1			infB	Translation initiation factor IF-2		aaf:AURANDRAFT_10322	hypothetical protein						K02519*	translation initiation factor IF-2*						chloro	gi90994448-NC_007932	Pyropia yezoensis	6.00E-86	CAMPEP_0199697776-CAMNT_0045563657	98	TIGR00487: IF-2: translation initiation factor IF-2 PF00009.22: Elongation factor Tu GTP binding domain PF11987.3: Translation-initiation factor 2		Pelagomonas calceolata , Strain CCMP1756	35677		_GAP_||PF04760||_GAP_||PF00009||_GAP_||PF11987||_GAP_	_GAP_||Translation initiation factor IF-2, N-terminal region||_GAP_||Elongation factor Tu GTP binding domain||_GAP_||Translation-initiation factor 2||_GAP_	_GAP_||TIGR00487	_GAP_||translation initiation factor IF-2				1	0.977	Eukaryota;Stramenopiles;Stramenopiles_X;Pelagophyceae;Pelagophyceae_X;Pelagophyceae_XX;Pelagomonas;Pelagomonas calceolata , Strain CCMP1756	44056.XP_009039673.1	3.96E-294	825	COG0532@1|root,KOG1145@2759|Eukaryota	2759|Eukaryota	J	translation initiation factor activity	-	GO:0005575,GO:0005622,GO:0005623,GO:0005737,GO:0009507,GO:0009526,GO:0009532,GO:0009536,GO:0009570,GO:0009941,GO:0031967,GO:0031975,GO:0043226,GO:0043227,GO:0043229,GO:0043231,GO:0044422,GO:0044424,GO:0044434,GO:0044435,GO:0044444,GO:0044446,GO:0044464
maker-scf300000870748.0-snap-gene-1.72-mRNA-1	INO1		IPS1	Inositol-3-phosphate synthase isozyme 1		aaf:AURANDRAFT_28436	hypothetical protein	Biosynthesis of secondary metabolites					K01858*	myo-inositol-1-phosphate synthase [EC:5.5.1.4]*		KOG0693	Myo-inositol-1-phosphate synthase	Lipid transport and metabolism	METABOLISM					contig_6725_1_2522-Pelagomonas	91		CAM_CRCL_4968	Pelagomonas calceolata , Strain CCMP1756	35677		PF07994||PF00294	Myo-inositol-1-phosphate synthase||pfkB family carbohydrate kinase						0	1	Eukaryota;Stramenopiles;Stramenopiles_X;Pelagophyceae;Pelagophyceae_X;Pelagophyceae_XX;Pelagomonas;Pelagomonas calceolata , Strain CCMP1756	44056.XP_009038210.1	1.91E-157	470	COG1260@1|root,KOG0693@2759|Eukaryota	2759|Eukaryota	I	inositol-3-phosphate synthase activity	INO1	-
maker-scf300000870746.0-snap-gene-1.28-mRNA-1	HDS		ISPG	4-hydroxy-3-methylbut-2-en-1-yl diphosphate synthase (ferredoxin), chloroplastic		cre:CHLREDRAFT_55268	HDS1; 1-hydroxy-2-methyl-2-(E)-butenyl 4-diphosphate synthase	Biosynthesis of secondary metabolites					K03526*	(E)-4-hydroxy-3-methylbut-2-enyl-diphosphate synthase [EC:1.17.7.1 1.17.7.3]*										CAMPEP_0199681374-CAMNT_0045546413	97	TIGR00612: ispG_gcpE: 4-hydroxy-3-methylbut-2-en-1-yl diphosphate synthase PF04551.9: GcpE protein		Pelagomonas calceolata , Strain CCMP1756	35677		_GAP_||PF04551	_GAP_||GcpE protein	_GAP_||TIGR00612	_GAP_||4-hydroxy-3-methylbut-2-en-1-yl diphosphate synthase				0	0.977	Eukaryota;Stramenopiles;Stramenopiles_X;Pelagophyceae;Pelagophyceae_X;Pelagophyceae_XX;Pelagomonas;Pelagomonas calceolata , Strain CCMP1756	3055.EDP05383	6.95E-259	738	COG0821@1|root,2QSBY@2759|Eukaryota,37P9A@33090|Viridiplantae,34GRU@3041|Chlorophyta	3041|Chlorophyta	I	GcpE protein	HDS	-
snap_masked-scf300000870619.2-processed-gene-2.57-mRNA-1	GcpE	(E)-4-hydroxy-3-methylbut-2-enyl-diphosphate synthase	ISPG	4-hydroxy-3-methylbut-2-en-1-yl diphosphate synthase (ferredoxin), chloroplastic		aaf:AURANDRAFT_71112	hypothetical protein						K03526*	(E)-4-hydroxy-3-methylbut-2-enyl-diphosphate synthase [EC:1.17.7.1 1.17.7.3]*										contig_63471_1_2361-pg1374	58		CAM_CRCL_4225871	Phaeocystis antarctica, Strain CCMP1374	33657		_GAP_||PF04551	_GAP_||GcpE protein	_GAP_||TIGR00612	_GAP_||4-hydroxy-3-methylbut-2-en-1-yl diphosphate synthase				0	0.684	Eukaryota;Stramenopiles;Stramenopiles_X;Pelagophyceae;Pelagophyceae_X;Pelagophyceae_XX;Aureococcus;Aureococcus anophagefferens, Strain CCMP1850	44056.XP_009035331.1	0	915	COG0122@1|root,COG1028@1|root,KOG0725@2759|Eukaryota,KOG1918@2759|Eukaryota	2759|Eukaryota	L	alkylated DNA binding	-	-
maker-scf300000870746.0-snap-gene-8.68-mRNA-1	KATNAL2		katnal2	Katanin p60 ATPase-containing subunit A-like 2		aaf:AURANDRAFT_25901	hypothetical protein						K07767*	katanin p60 ATPase-containing subunit A1 [EC:5.6.1.1]*						chloro	gi30468153-NC_004799	Cyanidioschyzon merolae strain 10D	8.60E-30	contig_41842_1_1681-Pelagomonas	96		CAM_CRCL_6541	Pelagomonas calceolata , Strain CCMP1756	35677		_GAP_||PF00004||_GAP_	_GAP_||ATPase family associated with various cellular activities (AAA)||_GAP_						0	1	Eukaryota;Stramenopiles;Stramenopiles_X;Pelagophyceae;Pelagophyceae_X;Pelagophyceae_XX;Pelagomonas;Pelagomonas calceolata , Strain CCMP1756	44056.XP_009036537.1	1.94E-202	579	COG0554@1|root,KOG0738@2759|Eukaryota	2759|Eukaryota	C	microtubule-severing ATPase activity	KATNAL2	GO:0000922,GO:0005575,GO:0005622,GO:0005623,GO:0005634,GO:0005737,GO:0005819,GO:0005856,GO:0005874,GO:0015630,GO:0043226,GO:0043227,GO:0043228,GO:0043229,GO:0043231,GO:0043232,GO:0044422,GO:0044424,GO:0044430,GO:0044446,GO:0044464,GO:0099080,GO:0099081,GO:0099512,GO:0099513
maker-scf300000870753.0-snap-gene-19.6-mRNA-1			kce	3-keto-5-aminohexanoate cleavage enzyme		aaf:AURANDRAFT_29133	hypothetical protein						K18013*	3-keto-5-aminohexanoate cleavage enzyme [EC:2.3.1.247]*										contig_9506_15_1321-Pelagomonas	96		CAM_CRCL_7028	Pelagomonas calceolata , Strain CCMP1756	35677		_GAP_||PF05853||_GAP_	_GAP_||Prokaryotic protein of unknown function (DUF849)||_GAP_						0	1	Eukaryota;Stramenopiles;Stramenopiles_X;Pelagophyceae;Pelagophyceae_X;Pelagophyceae_XX;Pelagomonas;Pelagomonas calceolata , Strain CCMP1756	44056.XP_009038794.1	1.17E-208	582	COG3246@1|root,2S53Q@2759|Eukaryota	2759|Eukaryota	S	beta-keto acid cleavage enzyme	-	-
snap_masked-scf300000870745.0-processed-gene-1.76-mRNA-1			KCNB1	Potassium voltage-gated channel subfamily B member 1		aaf:AURANDRAFT_60932	hypothetical protein						-	-										contig_8532_302_1813-Pelagomonas	100		CAM_CRCL_18595	Pelagomonas calceolata , Strain CCMP1756	35677		_GAP_||PF07885||_GAP_	_GAP_||Ion channel||_GAP_						3	1	Eukaryota;Stramenopiles;Stramenopiles_X;Pelagophyceae;Pelagophyceae_X;Pelagophyceae_XX;Pelagomonas;Pelagomonas calceolata , Strain CCMP1756	44056.XP_009032534.1	1.45E-47	182	KOG3684@1|root,KOG3684@2759|Eukaryota	2759|Eukaryota	G	small conductance calcium-activated potassium channel activity	-	-
snap_masked-scf300000870693.1-processed-gene-0.9-mRNA-1	FUBP3		Khsrp	Far upstream element-binding protein 3		aaf:AURANDRAFT_63515	expressed protein						-	-										CAMPEP_0119232882-CAMNT_0007231427	83	PF00013.24: KH domain		Pelagomonas calceolata RCC969	-311251		PF00013||_GAP_	KH domain||_GAP_						0	1	Eukaryota;Stramenopiles;Stramenopiles_X;Pelagophyceae;Pelagophyceae_X;Pelagophyceae_XX;Pelagomonas;Pelagomonas calceolata RCC969	81824.XP_001749328.1	0.0000171	55.8	KOG1676@1|root,KOG1676@2759|Eukaryota,38H75@33154|Opisthokonta	33154|Opisthokonta	A	RNA binding	FUBP3	GO:0000003,GO:0000375,GO:0000381,GO:0000976,GO:0000977,GO:0000978,GO:0000981,GO:0000982,GO:0000987,GO:0001012,GO:0001067,GO:0001077,GO:0001205,GO:0001228,GO:0001505,GO:0002376,GO:0002520,GO:0003674,GO:0003676,GO:0003677,GO:0003690,GO:0003697,GO:0003700,GO:0003705,GO:0003723,GO:0003729,GO:0003730,GO:0005488,GO:0005515,GO:0005575,GO:0005622,GO:0005623,GO:0005634,GO:0005654,GO:0005737,GO:0005829,GO:…
snap_masked-scf300000870673.2-processed-gene-1.94-mRNA-1			kif2	Kinesin-like protein 2		aaf:AURANDRAFT_18774	hypothetical protein						-	-		KOG0239	Kinesin (KAR3 subfamily)	Cytoskeleton	CELLULAR PROCESSES AND SIGNALING					contig_18430_23_690-Pelagomonas	83		CAM_CRCL_4012092	Pelagomonas calceolata , Strain CCMP1756	35677		_GAP_||PF00225||_GAP_	_GAP_||Kinesin motor domain||_GAP_						0	1	Eukaryota;Stramenopiles;Stramenopiles_X;Pelagophyceae;Pelagophyceae_X;Pelagophyceae_XX;Pelagomonas;Pelagomonas calceolata , Strain CCMP1756	44056.XP_009032375.1	1.36E-89	298	COG5059@1|root,KOG0239@2759|Eukaryota	2759|Eukaryota	Z	microtubule motor activity	-	-
snap_masked-scf300000870752.0-processed-gene-2.31-mRNA-1	PANB		KPHMT1	3-methyl-2-oxobutanoate hydroxymethyltransferase 1, mitochondrial		aaf:AURANDRAFT_3892	hypothetical protein	Biosynthesis of secondary metabolites					K00606*	3-methyl-2-oxobutanoate hydroxymethyltransferase [EC:2.1.2.11]*		KOG2949	Ketopantoate hydroxymethyltransferase	Coenzyme transport and metabolism	METABOLISM					CAMPEP_0119239252-CAMNT_0007238073	88	TIGR00222: panB: 3-methyl-2-oxobutanoate hydroxymethyltransferase PF02548.10: Ketopantoate hydroxymethyltransferase		Pelagomonas calceolata RCC969	-311251		PF02548||_GAP_	Ketopantoate hydroxymethyltransferase||_GAP_	TIGR00222||_GAP_	3-methyl-2-oxobutanoate hydroxymethyltransferase||_GAP_				0	0.9847	Eukaryota;Stramenopiles;Stramenopiles_X;Pelagophyceae;Pelagophyceae_X;Pelagophyceae_XX;Pelagomonas;Pelagomonas calceolata , Strain CCMP1756	44056.XP_009040755.1	3.22E-113	336	COG0413@1|root,KOG2949@2759|Eukaryota	2759|Eukaryota	H	3-methyl-2-oxobutanoate hydroxymethyltransferase activity	PANB	-
maker-scf300000870603.0-snap-gene-9.118-mRNA-1	KIF3C		KRP85	Kinesin-II 85 kDa subunit		aaf:AURANDRAFT_38574	hypothetical protein						K10394; K20198; K11498; K10396; K10400; K10401; K10397	kinesin family member 3A; kinesin family member 17; centromeric protein E; kinesin family member 5; kinesin family member 15; kinesin family member 18/19; kinesin family member 6/9										CAMPEP_0199677208-CAMNT_0045542103	92	PF00225.18: Kinesin motor domain		Pelagomonas calceolata , Strain CCMP1756	35677		PF00225||_GAP_	Kinesin motor domain||_GAP_						0	0.977	Eukaryota;Stramenopiles;Stramenopiles_X;Pelagophyceae;Pelagophyceae_X;Pelagophyceae_XX;Pelagomonas;Pelagomonas calceolata , Strain CCMP1756	44056.XP_009040113.1	0	1001	COG5059@1|root,KOG4280@2759|Eukaryota	2759|Eukaryota	Z	microtubule motor activity	KIF3C	GO:0000226,GO:0000278,GO:0000280,GO:0000902,GO:0000904,GO:0001655,GO:0001701,GO:0001822,GO:0001947,GO:0002009,GO:0002376,GO:0002478,GO:0002495,GO:0002504,GO:0003002,GO:0003007,GO:0003008,GO:0003143,GO:0003674,GO:0003774,GO:0003777,GO:0003824,GO:0005488,GO:0005515,GO:0005575,GO:0005622,GO:0005623,GO:0005737,GO:0005768,GO:0005769,GO:0005813,GO:0005814,GO:0005815,GO:0005819,GO:0005829,GO:0005856,GO:…
maker-scf300000870641.0-snap-gene-1.38-mRNA-1			lace1b	Lactation elevated protein 1 homolog B		aaf:AURANDRAFT_54065	hypothetical protein						-	-										CAMPEP_0199675750-CAMNT_0045540617	86	PF03969.11: AFG1-like ATPase		Pelagomonas calceolata , Strain CCMP1756	35677		_GAP_||PF03969||_GAP_	_GAP_||AFG1-like ATPase||_GAP_						0	1	Eukaryota;Stramenopiles;Stramenopiles_X;Pelagophyceae;Pelagophyceae_X;Pelagophyceae_XX;Pelagomonas;Pelagomonas calceolata , Strain CCMP1756	44056.XP_009038295.1	7.23E-123	375	COG1485@1|root,KOG2383@2759|Eukaryota	2759|Eukaryota	P	ATP binding	-	-
maker-scf300000870641.0-snap-gene-1.6-mRNA-1	LAP		LAP2	Leucine aminopeptidase 2, chloroplastic		aaf:AURANDRAFT_28164	hypothetical protein	Metabolic pathways					K01255*	leucyl aminopeptidase [EC:3.4.11.1]*		KOG2597	Predicted aminopeptidase of the M17 family	General function prediction only	POORLY CHARACTERIZED					contig_6496_83_1807-Pelagomonas	92		CAM_CRCL_4013369	Pelagomonas calceolata , Strain CCMP1756	35677		_GAP_||PF02789||_GAP_||PF00883	_GAP_||Cytosol aminopeptidase family, N-terminal domain||_GAP_||Cytosol aminopeptidase family, catalytic domain						0	1	Eukaryota;Stramenopiles;Stramenopiles_X;Pelagophyceae;Pelagophyceae_X;Pelagophyceae_XX;Pelagomonas;Pelagomonas calceolata , Strain CCMP1756	44056.XP_009038232.1	1.02E-167	486	COG0260@1|root,KOG2597@2759|Eukaryota	2759|Eukaryota	E	manganese ion binding	LAP	GO:0000287,GO:0003674,GO:0003824,GO:0004177,GO:0005488,GO:0005515,GO:0005575,GO:0005622,GO:0005623,GO:0005737,GO:0005739,GO:0005773,GO:0005829,GO:0006508,GO:0006807,GO:0007275,GO:0007568,GO:0008150,GO:0008152,GO:0008233,GO:0008238,GO:0009507,GO:0009532,GO:0009536,GO:0009570,GO:0009987,GO:0010035,GO:0010038,GO:0010150,GO:0016043,GO:0016787,GO:0016805,GO:0019538,GO:0019904,GO:0022607,GO:0030145,GO:…
maker-scf300000870735.0-snap-gene-11.69-mRNA-1	LARS		LARS1	Leucine--tRNA ligase, cytoplasmic		aaf:AURANDRAFT_19010	hypothetical protein	Aminoacyl-tRNA biosynthesis					K01869*	leucyl-tRNA synthetase [EC:6.1.1.4]*										contig_8823_863_4409-Pelagomonas	97		CAM_CRCL_4001188	Pelagomonas calceolata , Strain CCMP1756	35677		PF00133||_GAP_	tRNA synthetases class I (I, L, M and V)||_GAP_	TIGR00395	leucine--tRNA ligase				0	0.9847	Eukaryota;Stramenopiles;Stramenopiles_X;Pelagophyceae;Pelagophyceae_X;Pelagophyceae_XX;Pelagomonas;Pelagomonas calceolata , Strain CCMP1756	44056.XP_009032710.1	0	1580	COG0495@1|root,KOG0437@2759|Eukaryota	2759|Eukaryota	J	leucyl-tRNA aminoacylation	LARS	GO:0000323,GO:0001101,GO:0003674,GO:0003824,GO:0004812,GO:0004819,GO:0004823,GO:0004832,GO:0005096,GO:0005575,GO:0005622,GO:0005623,GO:0005634,GO:0005654,GO:0005737,GO:0005764,GO:0005773,GO:0005783,GO:0005829,GO:0005911,GO:0006082,GO:0006139,GO:0006399,GO:0006412,GO:0006418,GO:0006425,GO:0006429,GO:0006438,GO:0006518,GO:0006520,GO:0006605,GO:0006622,GO:0006623,GO:0006725,GO:0006807,GO:0006810,GO:…
snap_masked-scf300000870753.0-processed-gene-6.35-mRNA-1	LETM1		Letm1	Mitochondrial proton/calcium exchanger protein		aaf:AURANDRAFT_65381	expressed protein						-	-										contig_10821_26_1199-Pelagomonas	90		CAM_CRCL_4041689	Pelagomonas calceolata , Strain CCMP1756	35677		PF07766||_GAP_	LETM1-like protein||_GAP_						0	1	Eukaryota;Stramenopiles;Stramenopiles_X;Pelagophyceae;Pelagophyceae_X;Pelagophyceae_XX;Pelagomonas;Pelagomonas calceolata , Strain CCMP1756	7668.SPU_021109-tr	0.000000653	59.7	KOG1043@1|root,KOG1043@2759|Eukaryota,38BQV@33154|Opisthokonta,3BAR9@33208|Metazoa,3CRNW@33213|Bilateria	33208|Metazoa	L	calcium:proton antiporter activity	LETM1	GO:0001505,GO:0001666,GO:0003674,GO:0005215,GO:0005432,GO:0005451,GO:0005488,GO:0005509,GO:0005575,GO:0005622,GO:0005623,GO:0005737,GO:0005739,GO:0005740,GO:0005743,GO:0006810,GO:0006811,GO:0006812,GO:0006813,GO:0006814,GO:0006816,GO:0006836,GO:0006839,GO:0006851,GO:0006873,GO:0006874,GO:0006875,GO:0006950,GO:0006996,GO:0007005,GO:0007006,GO:0007007,GO:0007154,GO:0007204,GO:0007267,GO:0007268,GO:…
snap_masked-scf300000870744.1-processed-gene-5.128-mRNA-1	LEU1		LEUA	3-isopropylmalate dehydratase		aaf:AURANDRAFT_27414	hypothetical protein	Biosynthesis of amino acids					K01702*; K01703*; K01704*	3-isopropylmalate dehydratase [EC:4.2.1.33]*; 3-isopropylmalate/(R)-2-methylmalate dehydratase large subunit [EC:4.2.1.33 4.2.1.35]*; 3-isopropylmalate/(R)-2-methylmalate dehydratase small subunit [EC:4.2.1.33 4.2.1.35]*						chloro	gi51209876-NC_006137	Gracilaria tenuistipitata	9.00E-24	CAMPEP_0190531226-CAMNT_0034300571	77	TIGR00170: leuC: 3-isopropylmalate dehydratase, large subunit PF00330.15: Aconitase family (aconitate hydratase) PF00694.14: Aconitase C-terminal domain		Pelagococcus subviridis CCMP1429	35679		_GAP_||PF00330||_GAP_||PF00694||_GAP_	_GAP_||Aconitase family (aconitate hydratase)||_GAP_||Aconitase C-terminal domain||_GAP_	_GAP_||TIGR00170||_GAP_||TIGR00171||_GAP_	_GAP_||3-isopropylmalate dehydratase, large subunit||_GAP_||3-isopropylmalate dehydratase, small subunit||_GAP_				0	0.9507	Eukaryota;Stramenopiles;Stramenopiles_X;Pelagophyceae;Pelagophyceae_X;Pelagophyceae_XX;Pelagococcus;Pelagococcus subviridis CCMP1429	44056.XP_009037545.1	0	1137	COG0065@1|root,KOG0454@2759|Eukaryota	2759|Eukaryota	E	3-isopropylmalate dehydratase activity	LEU1	GO:0003674,GO:0003824,GO:0003861,GO:0005575,GO:0005622,GO:0005623,GO:0005737,GO:0005829,GO:0006082,GO:0006520,GO:0006551,GO:0006790,GO:0006807,GO:0008150,GO:0008152,GO:0008652,GO:0009058,GO:0009081,GO:0009082,GO:0009098,GO:0009507,GO:0009532,GO:0009536,GO:0009570,GO:0009987,GO:0010035,GO:0010038,GO:0010494,GO:0016053,GO:0016143,GO:0016144,GO:0016829,GO:0016835,GO:0016836,GO:0016853,GO:0016866,GO:…
snap_masked-scf300000870748.0-processed-gene-4.113-mRNA-1	Lhcr3		LHC Ib-20	Fucoxanthin-chlorophyll a-c binding protein, chloroplastic		aaf:AURANDRAFT_77915	LHC8; putative plastid light harvesting protein isoform 8	Metabolic pathways					K08907	light-harvesting complex I chlorophyll a/b binding protein 1										CAMPEP_0119227780-CAMNT_0007226085	86	PF00504.16: Chlorophyll A-B binding protein		Pelagomonas calceolata RCC969	-311251		_GAP_||PF00504	_GAP_||Chlorophyll A-B binding protein						1	1	Eukaryota;Stramenopiles;Stramenopiles_X;Pelagophyceae;Pelagophyceae_X;Pelagophyceae_XX;Pelagomonas;Pelagomonas calceolata RCC969	44056.XP_009041060.1	3.13E-94	280	2CYNJ@1|root,2S5BM@2759|Eukaryota	2759|Eukaryota	U	Chlorophyll A-B binding protein	Lhcr3	-
snap_masked-scf300000870601.1-processed-gene-2.33-mRNA-1	Lhca6		LHCB4.1	Chlorophyll a-b binding protein CP29.1, chloroplastic		aaf:AURANDRAFT_71070	LHC9; hypothetical protein						-	-										CAMPEP_0119233536-CAMNT_0007232101	99	PF00504.16: Chlorophyll A-B binding protein		Pelagomonas calceolata RCC969	-311251		_GAP_||PF00504||_GAP_	_GAP_||Chlorophyll A-B binding protein||_GAP_						0	0.9639	Eukaryota;Stramenopiles;Stramenopiles_X;Pelagophyceae;Pelagophyceae_X;Pelagophyceae_XX;Pelagomonas;Pelagomonas calceolata RCC969	44056.XP_009034395.1	7.37E-125	361	2CNEI@1|root,2QVPT@2759|Eukaryota	2759|Eukaryota	P	photosynthesis, light harvesting	Lhca6	GO:0003674,GO:0005488,GO:0005575,GO:0005622,GO:0005623,GO:0005737,GO:0006091,GO:0008150,GO:0008152,GO:0009314,GO:0009416,GO:0009507,GO:0009526,GO:0009532,GO:0009534,GO:0009535,GO:0009536,GO:0009570,GO:0009579,GO:0009628,GO:0009637,GO:0009639,GO:0009765,GO:0009768,GO:0009941,GO:0009987,GO:0010114,GO:0010218,GO:0010287,GO:0015979,GO:0016020,GO:0016168,GO:0019684,GO:0031409,GO:0031967,GO:0031975,GO:…
maker-scf300000870601.0-snap-gene-19.9-mRNA-1	Lhc53	putative plastid light harvesting protein isoform 53	LHCSR1	Light-harvesting complex stress-related protein 1, chloroplastic		aaf:AURANDRAFT_33217	LHC53; hypothetical protein						-	-										CAMPEP_0199682540-CAMNT_0045547625	87	PF00504.16: Chlorophyll A-B binding protein		Pelagomonas calceolata , Strain CCMP1756	35677		_GAP_||PF00504	_GAP_||Chlorophyll A-B binding protein						0	0.9847	Eukaryota;Stramenopiles;Stramenopiles_X;Pelagophyceae;Pelagophyceae_X;Pelagophyceae_XX;Pelagomonas;Pelagomonas calceolata , Strain CCMP1756	44056.XP_009041277.1	7.31E-92	275	2A0A8@1|root,2RXY6@2759|Eukaryota	2759|Eukaryota	U	Chlorophyll A-B binding protein	Lhcx2	-
maker-scf300000870749.0-snap-gene-5.85-mRNA-1	Lhcr1		LHCSR1	Fucoxanthin-chlorophyll a-c binding protein, chloroplastic		fcy:FRACYDRAFT_274939	LHCR8; fucoxanthin chlorophyll a/c protein	Metabolic pathways					-	-										CAMPEP_0199687834-CAMNT_0045553139	100	PF00504.16: Chlorophyll A-B binding protein		Pelagomonas calceolata , Strain CCMP1756	35677		_GAP_||PF00504	_GAP_||Chlorophyll A-B binding protein						1	0.977	Eukaryota;Stramenopiles;Stramenopiles_X;Pelagophyceae;Pelagophyceae_X;Pelagophyceae_XX;Pelagomonas;Pelagomonas calceolata , Strain CCMP1756	159749.K0RHV1	2.11E-40	145	2D9V2@1|root,2S5EH@2759|Eukaryota,2XC9D@2836|Bacillariophyta	2836|Bacillariophyta	P	Chlorophyll A-B binding protein	Lhcr1	-
snap_masked-scf300000870752.0-processed-gene-2.54-mRNA-1			LHCSR1	Fucoxanthin-chlorophyll a-c binding protein, chloroplastic		aaf:AURANDRAFT_60091	LHC23; hypothetical protein	Metabolic pathways					-	-										CAMPEP_0199687268-CAMNT_0045552503	98	PF00504.16: Chlorophyll A-B binding protein		Pelagomonas calceolata , Strain CCMP1756	35677		PF00504	Chlorophyll A-B binding protein						0	1	Eukaryota;Stramenopiles;Stramenopiles_X;Pelagophyceae;Pelagophyceae_X;Pelagophyceae_XX;Pelagomonas;Pelagomonas calceolata , Strain CCMP1756	44056.XP_009037067.1	1.53E-87	263	2CDPH@1|root,2S45K@2759|Eukaryota	2759|Eukaryota	U	Chlorophyll A-B binding protein	-	-
snap_masked-scf300000870753.0-processed-gene-24.25-mRNA-1	Lhc7	putative plastid light harvesting protein isoform 7	LHCSR1	Light-harvesting complex stress-related protein 1, chloroplastic		aaf:AURANDRAFT_77885	LHC7; putative plastid light harvesting protein isoform 7	Metabolic pathways					-	-										contig_11770_244_1005-Pelagomonas	92		CAM_CRCL_4019419	Pelagomonas calceolata , Strain CCMP1756	35677		_GAP_||PF00504||_GAP_	_GAP_||Chlorophyll A-B binding protein||_GAP_						0	0.9847	Eukaryota;Stramenopiles;Stramenopiles_X;Pelagophyceae;Pelagophyceae_X;Pelagophyceae_XX;Pelagomonas;Pelagomonas calceolata , Strain CCMP1756	44056.XP_009033857.1	4.06E-89	271	2CMFR@1|root,2QQ8A@2759|Eukaryota	2759|Eukaryota	U	The light-harvesting complex (LHC) functions as a light receptor, it captures and delivers excitation energy to photosystems with which it is closely associated	LHCQ	GO:0003674,GO:0005488,GO:0005575,GO:0005622,GO:0005623,GO:0005737,GO:0006091,GO:0008150,GO:0008152,GO:0009314,GO:0009416,GO:0009507,GO:0009526,GO:0009532,GO:0009534,GO:0009535,GO:0009536,GO:0009570,GO:0009579,GO:0009628,GO:0009637,GO:0009639,GO:0009765,GO:0009768,GO:0009941,GO:0009987,GO:0010218,GO:0010287,GO:0015979,GO:0016020,GO:0016168,GO:0019684,GO:0031409,GO:0031967,GO:0031975,GO:0031976,GO:…
snap_masked-scf300000870749.0-processed-gene-5.28-mRNA-1			LHCSR3.1	Fucoxanthin-chlorophyll a-c binding protein, chloroplastic		aaf:AURANDRAFT_77848	LHC58; putative plastid light harvesting protein isoform 58						-	-										CAMPEP_0199675786-CAMNT_0045540653	98	PF00504.16: Chlorophyll A-B binding protein		Pelagomonas calceolata , Strain CCMP1756	35677		_GAP_||PF00504	_GAP_||Chlorophyll A-B binding protein						0	1	Eukaryota;Stramenopiles;Stramenopiles_X;Pelagophyceae;Pelagophyceae_X;Pelagophyceae_XX;Pelagomonas;Pelagomonas calceolata , Strain CCMP1756	44056.XP_009041378.1	6.69E-98	290	2CDPH@1|root,2S5AH@2759|Eukaryota	2759|Eukaryota	U	Chlorophyll A-B binding protein	-	-
maker-scf300000870607.0-snap-gene-1.10-mRNA-1			LI818	Chlorophyll a-b binding protein LI818, chloroplastic		aaf:AURANDRAFT_77879	LHC1; putative plastid light harvesting protein isoform 1						-	-											71						_GAP_||PF00504||_GAP_	_GAP_||Chlorophyll A-B binding protein||_GAP_						0	0.9507	Eukaryota;Stramenopiles;Stramenopiles_X;Pelagophyceae;Pelagophyceae_X;Pelagophyceae_XX;Aureococcus;Aureococcus anophagefferens, Strain CCMP1850	44056.XP_009033095.1	4.66E-150	429	2CDPH@1|root,2SKW3@2759|Eukaryota	2759|Eukaryota	U	Chlorophyll A-B binding protein	-	-
maker-scf300000870743.0-snap-gene-2.40-mRNA-1			LI818	Chlorophyll a-b binding protein LI818, chloroplastic		aaf:AURANDRAFT_77879	LHC1; putative plastid light harvesting protein isoform 1						-	-										contig_8548_1_636-Pelagomonas	93		CAM_CRCL_12247	Pelagomonas calceolata , Strain CCMP1756	35677		_GAP_||PF00504||_GAP_	_GAP_||Chlorophyll A-B binding protein||_GAP_						0	0.9507	Eukaryota;Stramenopiles;Stramenopiles_X;Pelagophyceae;Pelagophyceae_X;Pelagophyceae_XX;Aureococcus;Aureococcus anophagefferens, Strain CCMP1850	44056.XP_009036147.1	1.33E-139	399	2CDPH@1|root,2SKW3@2759|Eukaryota	2759|Eukaryota	U	Chlorophyll A-B binding protein	-	-
snap_masked-scf300000870673.2-processed-gene-3.94-mRNA-1	LTA4H		lkhA	Leucine aminopeptidase		aaf:AURANDRAFT_60785	hypothetical protein	Metabolic pathways					K01254	leukotriene-A4 hydrolase [EC:3.3.2.6]										contig_3369_1_2057-Pelagomonas	96		CAM_CRCL_19683	Pelagomonas calceolata , Strain CCMP1756	35677		_GAP_||PF01433||_GAP_||PF09127||_GAP_	_GAP_||Peptidase family M1||_GAP_||Leukotriene A4 hydrolase, C-terminal||_GAP_						1	1	Eukaryota;Stramenopiles;Stramenopiles_X;Pelagophyceae;Pelagophyceae_X;Pelagophyceae_XX;Pelagomonas;Pelagomonas calceolata , Strain CCMP1756	44056.XP_009032603.1	1.94E-280	788	COG0308@1|root,KOG1047@2759|Eukaryota	2759|Eukaryota	E	epoxide hydrolase activity	LTA4H	GO:0000322,GO:0000323,GO:0000324,GO:0000328,GO:0001676,GO:0001775,GO:0002252,GO:0002263,GO:0002274,GO:0002275,GO:0002283,GO:0002366,GO:0002376,GO:0002443,GO:0002444,GO:0002446,GO:0003674,GO:0003824,GO:0004177,GO:0004301,GO:0004463,GO:0005488,GO:0005575,GO:0005576,GO:0005622,GO:0005623,GO:0005634,GO:0005654,GO:0005737,GO:0005768,GO:0005770,GO:0005771,GO:0005773,GO:0005775,GO:0005829,GO:0006082,GO:…
maker-scf300000870601.0-snap-gene-17.75-mRNA-1			lldD	L-lactate oxidase		pti:PHATRDRAFT_50804	glycolate oxidase						-	-										CAMPEP_0199692174-CAMNT_0045557755	94	TIGR03966: actino_HemFlav: heme/flavin dehydrogenase, mycofactocin system PF01070.13: FMN-dependent dehydrogenase		Pelagomonas calceolata , Strain CCMP1756	35677		_GAP_||PF01070||_GAP_	_GAP_||FMN-dependent dehydrogenase||_GAP_						0	0.9847	Eukaryota;Stramenopiles;Stramenopiles_X;Pelagophyceae;Pelagophyceae_X;Pelagophyceae_XX;Pelagomonas;Pelagomonas calceolata , Strain CCMP1756	44056.XP_009039926.1	3.54E-194	551	COG1304@1|root,KOG0538@2759|Eukaryota	2759|Eukaryota	C	very-long-chain-(S)-2-hydroxy-acid oxidase activity	-	-
snap_masked-scf300000870753.0-processed-gene-4.7-mRNA-1			mabA	3-oxoacyl-[acyl-carrier-protein] reductase MabA		tps:THAPSDRAFT_262674	hypothetical protein						-	-										CAMPEP_0199690928-CAMNT_0045556477	94	TIGR01830: 3oxo_ACP_reduc: 3-oxoacyl-[acyl-carrier-protein] reductase PF00106.20: short chain dehydrogenase PF08238.7: Sel1 repeat		Pelagomonas calceolata , Strain CCMP1756	35677		_GAP_||PF00106||_GAP_	_GAP_||short chain dehydrogenase||_GAP_						0	0.977	Eukaryota;Stramenopiles;Stramenopiles_X;Pelagophyceae;Pelagophyceae_X;Pelagophyceae_XX;Pelagomonas;Pelagomonas calceolata , Strain CCMP1756	159749.K0S2I3	2.06E-83	261	COG1028@1|root,KOG1611@2759|Eukaryota,2XAMJ@2836|Bacillariophyta	2836|Bacillariophyta	Q	Enoyl-(Acyl carrier protein) reductase	-	-
maker-scf300000870744.1-snap-gene-0.18-mRNA-1	NAD-ME		maeA	NADP-dependent malic enzyme		pif:PITG_11065	NAD-dependent malic enzyme, putative	Carbon metabolism					K00029*	malate dehydrogenase (oxaloacetate-decarboxylating)(NADP+) [EC:1.1.1.40]*										CAMPEP_0199697900-CAMNT_0045563797	96	PF03949.10: Malic enzyme, NAD binding domain PF00390.14: Malic enzyme, N-terminal domain		Pelagomonas calceolata , Strain CCMP1756	35677		_GAP_||PF00390||PF03949||_GAP_	_GAP_||Malic enzyme, N-terminal domain||Malic enzyme, NAD binding domain||_GAP_						0	0.9847	Eukaryota;Stramenopiles;Stramenopiles_X;Pelagophyceae;Pelagophyceae_X;Pelagophyceae_XX;Pelagomonas;Pelagomonas calceolata , Strain CCMP1756	44056.XP_009033200.1	5.60E-258	725	COG0281@1|root,KOG1257@2759|Eukaryota	2759|Eukaryota	C	malate dehydrogenase (decarboxylating) (NAD+) activity	NAD-ME	GO:0000166,GO:0003674,GO:0003824,GO:0004470,GO:0004471,GO:0005488,GO:0005515,GO:0005524,GO:0005575,GO:0005622,GO:0005623,GO:0005737,GO:0005739,GO:0005759,GO:0006082,GO:0006090,GO:0006108,GO:0006950,GO:0006970,GO:0008144,GO:0008150,GO:0008152,GO:0008270,GO:0009507,GO:0009536,GO:0009628,GO:0009651,GO:0009987,GO:0016491,GO:0016614,GO:0016615,GO:0016616,GO:0017076,GO:0019752,GO:0030554,GO:0031974,GO:…
snap_masked-scf300000870735.0-processed-gene-10.96-mRNA-1	MIR1		mcfN	Mitochondrial phosphate carrier protein		aaf:AURANDRAFT_35830	hypothetical protein						K15102*	solute carrier family 25 (mitochondrial phosphate transporter), member 3*										contig_13131_55_1094-Pelagomonas	93		CAM_CRCL_4356	Pelagomonas calceolata , Strain CCMP1756	35677		_GAP_||PF00153	_GAP_||Mitochondrial carrier protein			MC		0	1	0.9847	Eukaryota;Stramenopiles;Stramenopiles_X;Pelagophyceae;Pelagophyceae_X;Pelagophyceae_XX;Pelagomonas;Pelagomonas calceolata , Strain CCMP1756	44056.XP_009032270.1	3.41E-200	558	KOG0767@1|root,KOG0767@2759|Eukaryota	2759|Eukaryota	U	phosphate ion transmembrane transport	MIR1	GO:0003674,GO:0005215,GO:0005315,GO:0005575,GO:0005622,GO:0005623,GO:0005737,GO:0005739,GO:0005740,GO:0005743,GO:0006810,GO:0006811,GO:0006817,GO:0006820,GO:0006839,GO:0008150,GO:0015291,GO:0015318,GO:0015698,GO:0016020,GO:0016021,GO:0019866,GO:0022804,GO:0022857,GO:0031090,GO:0031224,GO:0031300,GO:0031301,GO:0031304,GO:0031305,GO:0031966,GO:0031967,GO:0031975,GO:0032592,GO:0034220,GO:0035435,GO:…
maker-scf300000870753.0-snap-gene-10.24-mRNA-1			MCM3	DNA replication licensing factor MCM3		aaf:AURANDRAFT_38636	hypothetical protein	DNA replication					-	-		KOG0479	DNA replication licensing factor, MCM3 component	Replication, recombination and repair	INFORMATION STORAGE AND PROCESSING					CAMPEP_0119256552-CAMNT_0007255893	97	PF00493.18: MCM2/3/5 family PF01078.16: Magnesium chelatase, subunit ChlI		Pelagomonas calceolata RCC969	-311251		PF14551||_GAP_	PF14551||_GAP_						0	0.977	Eukaryota;Stramenopiles;Stramenopiles_X;Pelagophyceae;Pelagophyceae_X;Pelagophyceae_XX;Pelagomonas;Pelagomonas calceolata , Strain CCMP1756	44056.XP_009040086.1	1.95E-85	278	COG1241@1|root,KOG0479@2759|Eukaryota	2759|Eukaryota	L	Belongs to the MCM family	-	-
snap_masked-scf300000870645.0-processed-gene-0.45-mRNA-1			Mes-4	Probable histone-lysine N-methyltransferase Mes-4		slb:AWJ20_4803	SET2; histone methyltransferase SET2	Metabolic pathways					-	-										contig_7374_1_2348-Pelagomonas	81		CAM_CRCL_4009843	Pelagomonas calceolata , Strain CCMP1756	35677		_GAP_||PF00856||_GAP_	_GAP_||SET domain||_GAP_						0	1	Eukaryota;Stramenopiles;Stramenopiles_X;Pelagophyceae;Pelagophyceae_X;Pelagophyceae_XX;Pelagomonas;Pelagomonas calceolata , Strain CCMP1756	44056.XP_009038052.1	2.60E-38	151	COG2940@1|root,KOG1081@2759|Eukaryota	2759|Eukaryota	G	histone-lysine N-methyltransferase activity	-	GO:0000785,GO:0003674,GO:0003824,GO:0005575,GO:0005622,GO:0005623,GO:0005634,GO:0005694,GO:0005737,GO:0005783,GO:0005911,GO:0006464,GO:0006479,GO:0006807,GO:0008150,GO:0008152,GO:0008168,GO:0008170,GO:0008213,GO:0008276,GO:0008757,GO:0009506,GO:0009987,GO:0012505,GO:0016278,GO:0016279,GO:0016740,GO:0016741,GO:0018022,GO:0018193,GO:0018205,GO:0019538,GO:0030054,GO:0032259,GO:0036211,GO:0043170,GO:…
maker-scf300000870595.0-snap-gene-5.49-mRNA-1			metY	O-acetyl-L-homoserine sulfhydrylase		plh:VT85_10550	mdeA; Methionine gamma-lyase	Metabolic pathways					K01740*	O-acetylhomoserine (thiol)-lyase [EC:2.5.1.49]*										contig_1965_83_1501-Pelagomonas	93		CAM_CRCL_4008611	Pelagomonas calceolata , Strain CCMP1756	35677		_GAP_||PF01053	_GAP_||Cys/Met metabolism PLP-dependent enzyme	_GAP_||TIGR01326	_GAP_||O-acetylhomoserine aminocarboxypropyltransferase/cysteine synthase				0	1	Eukaryota;Stramenopiles;Stramenopiles_X;Pelagophyceae;Pelagophyceae_X;Pelagophyceae_XX;Pelagomonas;Pelagomonas calceolata , Strain CCMP1756	240016.ABIZ01000001_gene1124	3.64E-219	617	COG2873@1|root,COG2873@2|Bacteria,46TEJ@74201|Verrucomicrobia,2ITJ5@203494|Verrucomicrobiae	203494|Verrucomicrobiae	E	Cys/Met metabolism PLP-dependent enzyme	-	-
maker-scf300000870593.0-snap-gene-6.68-mRNA-1	MGD1		MGD A	Probable monogalactosyldiacylglycerol synthase, chloroplastic		aaf:AURANDRAFT_24670	hypothetical protein	Metabolic pathways					K03715*	1,2-diacylglycerol 3-beta-galactosyltransferase [EC:2.4.1.46]*										contig_9020_40_1440-Pelagomonas	100		CAM_CRCL_4015325	Pelagomonas calceolata , Strain CCMP1756	35677		_GAP_||PF06925||PF04101	_GAP_||Monogalactosyldiacylglycerol (MGDG) synthase||Glycosyltransferase family 28 C-terminal domain						0	1	Eukaryota;Stramenopiles;Stramenopiles_X;Pelagophyceae;Pelagophyceae_X;Pelagophyceae_XX;Pelagomonas;Pelagomonas calceolata , Strain CCMP1756	44056.XP_009035780.1	9.04E-197	557	COG0707@1|root,2QPXV@2759|Eukaryota	2759|Eukaryota	M	1,2-diacylglycerol 3-beta-galactosyltransferase activity	MGD1	GO:0000003,GO:0003006,GO:0003674,GO:0003824,GO:0005575,GO:0005622,GO:0005623,GO:0005737,GO:0006082,GO:0006629,GO:0006631,GO:0006643,GO:0006664,GO:0006950,GO:0006996,GO:0007154,GO:0007275,GO:0008150,GO:0008152,GO:0008194,GO:0008378,GO:0008610,GO:0009058,GO:0009247,GO:0009267,GO:0009507,GO:0009526,GO:0009527,GO:0009528,GO:0009536,GO:0009605,GO:0009657,GO:0009668,GO:0009706,GO:0009707,GO:0009790,GO:…
snap_masked-scf300000870745.0-processed-gene-0.3-mRNA-1			MOD1	Enoyl-[acyl-carrier-protein] reductase [NADH] 1, chloroplastic		aaf:AURANDRAFT_19845	UGD1; hypothetical protein	Fatty acid metabolism					K00208*	enoyl-[acyl-carrier protein] reductase I [EC:1.3.1.9 1.3.1.10]*		KOG0725	Reductases with broad range of substrate specificities	General function prediction only	POORLY CHARACTERIZED					contig_5981_44_1084-Pelagomonas	99		CAM_CRCL_6640	Pelagomonas calceolata , Strain CCMP1756	35677		_GAP_||PF13561	_GAP_||PF13561						0	0.9847	Eukaryota;Stramenopiles;Stramenopiles_X;Pelagophyceae;Pelagophyceae_X;Pelagophyceae_XX;Pelagomonas;Pelagomonas calceolata , Strain CCMP1756	44056.XP_009033419.1	1.15E-175	497	COG1028@1|root,KOG0725@2759|Eukaryota	2759|Eukaryota	IQ	oxidation-reduction process	-	GO:0003674,GO:0003824,GO:0005488,GO:0005507,GO:0005575,GO:0005622,GO:0005623,GO:0005737,GO:0005829,GO:0005835,GO:0006082,GO:0006629,GO:0006631,GO:0006633,GO:0008150,GO:0008152,GO:0008610,GO:0009058,GO:0009507,GO:0009526,GO:0009532,GO:0009536,GO:0009570,GO:0009579,GO:0009941,GO:0009987,GO:0016053,GO:0016491,GO:0016627,GO:0016628,GO:0016631,GO:0019752,GO:0031967,GO:0031975,GO:0032787,GO:0032991,GO:…
maker-scf300000870673.2-snap-gene-14.60-mRNA-1	ALG3		mpb83	Cell surface glycolipoprotein MPB83		aaf:AURANDRAFT_66715	hypothetical protein						-	-										CAMPEP_0199687086-CAMNT_0045552301	90	PF02469.17: Fasciclin domain		Pelagomonas calceolata , Strain CCMP1756	35677		_GAP_||PF02469	_GAP_||Fasciclin domain						0	1	Eukaryota;Stramenopiles;Stramenopiles_X;Pelagophyceae;Pelagophyceae_X;Pelagophyceae_XX;Pelagomonas;Pelagomonas calceolata , Strain CCMP1756	44056.XP_009040199.1	7.83E-80	264	KOG0280@1|root,KOG2762@1|root,KOG0280@2759|Eukaryota,KOG2762@2759|Eukaryota	2759|Eukaryota	M	dol-P-Man:Man(5)GlcNAc(2)-PP-Dol alpha-1,3-mannosyltransferase activity	ALG3	GO:0000030,GO:0000033,GO:0003674,GO:0003824,GO:0004584,GO:0005575,GO:0005622,GO:0005623,GO:0005737,GO:0005768,GO:0005783,GO:0005789,GO:0006417,GO:0006448,GO:0006464,GO:0006486,GO:0006487,GO:0006488,GO:0006490,GO:0006629,GO:0006807,GO:0006810,GO:0008150,GO:0008152,GO:0009058,GO:0009059,GO:0009100,GO:0009101,GO:0009889,GO:0009987,GO:0010468,GO:0010556,GO:0010608,GO:0012505,GO:0016020,GO:0016021,GO:…
snap_masked-scf300000870673.2-processed-gene-14.0-mRNA-1	ALG3		mpb83	Cell surface glycolipoprotein MPB83		aaf:AURANDRAFT_66715	hypothetical protein						-	-										CAMPEP_0199687086-CAMNT_0045552301	92	PF02469.17: Fasciclin domain		Pelagomonas calceolata , Strain CCMP1756	35677		_GAP_||PF02469	_GAP_||Fasciclin domain						0	0.977	Eukaryota;Stramenopiles;Stramenopiles_X;Pelagophyceae;Pelagophyceae_X;Pelagophyceae_XX;Pelagomonas;Pelagomonas calceolata , Strain CCMP1756	44056.XP_009040199.1	9.03E-84	275	KOG0280@1|root,KOG2762@1|root,KOG0280@2759|Eukaryota,KOG2762@2759|Eukaryota	2759|Eukaryota	M	dol-P-Man:Man(5)GlcNAc(2)-PP-Dol alpha-1,3-mannosyltransferase activity	ALG3	GO:0000030,GO:0000033,GO:0003674,GO:0003824,GO:0004584,GO:0005575,GO:0005622,GO:0005623,GO:0005737,GO:0005768,GO:0005783,GO:0005789,GO:0006417,GO:0006448,GO:0006464,GO:0006486,GO:0006487,GO:0006488,GO:0006490,GO:0006629,GO:0006807,GO:0006810,GO:0008150,GO:0008152,GO:0009058,GO:0009059,GO:0009100,GO:0009101,GO:0009889,GO:0009987,GO:0010468,GO:0010556,GO:0010608,GO:0012505,GO:0016020,GO:0016021,GO:…
maker-scf300000870631.0-snap-gene-1.67-mRNA-1	MPI		MPI	Mannose-6-phosphate isomerase		aaf:AURANDRAFT_2565	hypothetical protein	Biosynthesis of secondary metabolites					K01809*	mannose-6-phosphate isomerase [EC:5.3.1.8]*										contig_42494_1_1718-Pelagomonas	100		CAM_CRCL_4018848	Pelagomonas calceolata , Strain CCMP1756	35677		_GAP_||PF01238||_GAP_	_GAP_||Phosphomannose isomerase type I||_GAP_	_GAP_||TIGR00218	_GAP_||mannose-6-phosphate isomerase, class I				0	0.9847	Eukaryota;Stramenopiles;Stramenopiles_X;Pelagophyceae;Pelagophyceae_X;Pelagophyceae_XX;Pelagomonas;Pelagomonas calceolata , Strain CCMP1756	44056.XP_009037172.1	2.27E-203	574	COG1482@1|root,KOG2757@2759|Eukaryota	2759|Eukaryota	G	mannose-6-phosphate isomerase activity	MPI	GO:0000003,GO:0000032,GO:0001101,GO:0003006,GO:0003674,GO:0003824,GO:0004476,GO:0005575,GO:0005622,GO:0005623,GO:0005737,GO:0005829,GO:0005975,GO:0005996,GO:0006002,GO:0006013,GO:0006056,GO:0006057,GO:0006082,GO:0006090,GO:0006091,GO:0006096,GO:0006139,GO:0006163,GO:0006164,GO:0006165,GO:0006464,GO:0006486,GO:0006725,GO:0006732,GO:0006733,GO:0006753,GO:0006754,GO:0006757,GO:0006766,GO:0006767,GO:…
maker-scf300000870629.0-snap-gene-1.89-mRNA-1	MPK6		MPK5	Mitogen-activated protein kinase homolog D5		aaf:AURANDRAFT_31374	hypothetical protein						-	-		KOG0660	Mitogen-activated protein kinase	Signal transduction mechanisms	CELLULAR PROCESSES AND SIGNALING					contig_6494_151_1504-Pelagomonas	99		CAM_CRCL_4123624	Pelagomonas calceolata , Strain CCMP1756	35677		PF00069||_GAP_	Protein kinase domain||_GAP_						0	0.9847	Eukaryota;Stramenopiles;Stramenopiles_X;Pelagophyceae;Pelagophyceae_X;Pelagophyceae_XX;Pelagomonas;Pelagomonas calceolata , Strain CCMP1756	44056.XP_009040213.1	2.00E-219	613	KOG0660@1|root,KOG0660@2759|Eukaryota	2759|Eukaryota	H	MAP kinase activity	MPK6	GO:0000003,GO:0000165,GO:0000226,GO:0000278,GO:0000280,GO:0000281,GO:0000302,GO:0000910,GO:0000911,GO:0001101,GO:0002218,GO:0002252,GO:0002253,GO:0002376,GO:0002682,GO:0002684,GO:0003002,GO:0003006,GO:0003674,GO:0003824,GO:0004672,GO:0004674,GO:0004707,GO:0005575,GO:0005622,GO:0005623,GO:0005634,GO:0005737,GO:0005794,GO:0005802,GO:0005829,GO:0005856,GO:0006464,GO:0006468,GO:0006725,GO:0006790,GO:…
maker-scf300000870603.1-snap-gene-0.60-mRNA-1			MYB	Transcriptional activator Myb		psoj:PHYSODRAFT_293174	hypothetical protein						-	-										CAMPEP_0199690764-CAMNT_0045556307	69	PF00249.26: Myb-like DNA-binding domain PF13921.1: Myb-like DNA-binding domain		Pelagomonas calceolata , Strain CCMP1756	35677		_GAP_||PF00249||_GAP_	_GAP_||Myb-like DNA-binding domain||_GAP_						0	1	Eukaryota;Stramenopiles;Stramenopiles_X;Pelagophyceae;Pelagophyceae_X;Pelagophyceae_XX;Pelagomonas;Pelagomonas calceolata , Strain CCMP1756	653948.CCA17493	3.82E-21	100	COG5147@1|root,KOG0048@2759|Eukaryota	2759|Eukaryota	ADK	RNA polymerase II transcription regulator recruiting activity	-	-
maker-scf300000870601.0-snap-gene-19.33-mRNA-1			MYO1A	Myosin-14		aaf:AURANDRAFT_62511	hypothetical protein						-	-										CAMPEP_0199679568-CAMNT_0045544543	89	PF00063.16: Myosin head (motor domain)		Pelagomonas calceolata , Strain CCMP1756	35677		_GAP_||PF00063||_GAP_	_GAP_||Myosin head (motor domain)||_GAP_						0	0.9847	Eukaryota;Stramenopiles;Stramenopiles_X;Pelagophyceae;Pelagophyceae_X;Pelagophyceae_XX;Pelagomonas;Pelagomonas calceolata , Strain CCMP1756	44056.XP_009035305.1	0	1340	COG5022@1|root,KOG0160@2759|Eukaryota	2759|Eukaryota	Z	motor activity	-	-
augustus_masked-scf300000870586.0-processed-gene-4.213-mRNA-1			NA	NA									-	-										contig_12834_30_542-Pelagomonas	71			Pelagomonas calceolata , Strain CCMP1756	35677									0	1	Eukaryota;Stramenopiles;Stramenopiles_X;Pelagophyceae;Pelagophyceae_X;Pelagophyceae_XX;Pelagomonas;Pelagomonas calceolata , Strain CCMP1756	#N/A	#N/A	#N/A	#N/A	#N/A	#N/A	#N/A	#N/A	#N/A
augustus_masked-scf300000870595.0-processed-gene-2.106-mRNA-1			NA	NA									-	-										contig_1180_18_620-Pelagomonas	48			Pelagomonas calceolata , Strain CCMP1756	35677									0	1	Eukaryota;Stramenopiles;Stramenopiles_X;Pelagophyceae;Pelagophyceae_X;Pelagophyceae_XX;Pelagomonas;Pelagomonas calceolata , Strain CCMP1756	#N/A	#N/A	#N/A	#N/A	#N/A	#N/A	#N/A	#N/A	#N/A
augustus_masked-scf300000870601.1-processed-gene-4.32-mRNA-1			NA	NA									-	-										contig_6783_45_1325-Pelagomonas	91			Pelagomonas calceolata , Strain CCMP1756	35677									0	1	Eukaryota;Stramenopiles;Stramenopiles_X;Pelagophyceae;Pelagophyceae_X;Pelagophyceae_XX;Pelagomonas;Pelagomonas calceolata , Strain CCMP1756	#N/A	#N/A	#N/A	#N/A	#N/A	#N/A	#N/A	#N/A	#N/A
augustus_masked-scf300000870629.0-processed-gene-3.70-mRNA-1			NA	NA		spar:SPRG_22275	hypothetical protein						-	-										contig_11385_1_1968-Pelagomonas	87		CAM_CRCL_22116	Pelagomonas calceolata , Strain CCMP1756	35677		_GAP_||PF13884||_GAP_	_GAP_||PF13884||_GAP_						0	1	Eukaryota;Stramenopiles;Stramenopiles_X;Pelagophyceae;Pelagophyceae_X;Pelagophyceae_XX;Pelagomonas;Pelagomonas calceolata , Strain CCMP1756	157072.XP_008880187.1	2.16E-24	113	2CMYF@1|root,2QSRN@2759|Eukaryota	2759|Eukaryota	S	Chaperone of endosialidase	-	-
augustus_masked-scf300000870662.0-processed-gene-9.128-mRNA-1			NA	NA									-	-										contig_7695_69_1274-Pelagomonas	86			Pelagomonas calceolata , Strain CCMP1756	35677									0	1	Eukaryota;Stramenopiles;Stramenopiles_X;Pelagophyceae;Pelagophyceae_X;Pelagophyceae_XX;Pelagomonas;Pelagomonas calceolata , Strain CCMP1756	#N/A	#N/A	#N/A	#N/A	#N/A	#N/A	#N/A	#N/A	#N/A
augustus_masked-scf300000870673.2-processed-gene-11.89-mRNA-1			NA	NA		aaf:AURANDRAFT_71236	hypothetical protein						-	-										contig_13681_1_1101-Pelagomonas	96			Pelagomonas calceolata , Strain CCMP1756	35677									4	1	Eukaryota;Stramenopiles;Stramenopiles_X;Pelagophyceae;Pelagophyceae_X;Pelagophyceae_XX;Pelagomonas;Pelagomonas calceolata , Strain CCMP1756	2903.EOD13778	0.000156	51.6	2E7I2@1|root,2SE3V@2759|Eukaryota	2759|Eukaryota	-	-	-	-
augustus_masked-scf300000870673.2-processed-gene-6.41-mRNA-1			NA	NA									-	-										contig_4264_21_610-Pelagomonas	92		CAM_CRCL_11542	Pelagomonas calceolata , Strain CCMP1756	35677		_GAP_||PF12796||_GAP_	_GAP_||PF12796||_GAP_						0	1	Eukaryota;Stramenopiles;Stramenopiles_X;Pelagophyceae;Pelagophyceae_X;Pelagophyceae_XX;Pelagomonas;Pelagomonas calceolata , Strain CCMP1756	#N/A	#N/A	#N/A	#N/A	#N/A	#N/A	#N/A	#N/A	#N/A
augustus_masked-scf300000870744.1-processed-gene-1.17-mRNA-1			NA	NA		aaf:AURANDRAFT_64759	hypothetical protein						-	-										contig_8872_1_1320-Pelagomonas	91			Pelagomonas calceolata , Strain CCMP1756	35677		_GAP_||PF00013||_GAP_	_GAP_||KH domain||_GAP_						0	1	Eukaryota;Stramenopiles;Stramenopiles_X;Pelagophyceae;Pelagophyceae_X;Pelagophyceae_XX;Pelagomonas;Pelagomonas calceolata , Strain CCMP1756	44056.XP_009037701.1	9.83E-82	269	2CYJN@1|root,2S4TD@2759|Eukaryota	2759|Eukaryota	-	-	-	-
augustus_masked-scf300000870753.0-processed-gene-16.129-mRNA-1			NA	NA		aaf:AURANDRAFT_63684	hypothetical protein						-	-										CAMPEP_0119232384-CAMNT_0007230907	93			Pelagomonas calceolata RCC969	-311251									0	0.977	Eukaryota;Stramenopiles;Stramenopiles_X;Pelagophyceae;Pelagophyceae_X;Pelagophyceae_XX;Pelagomonas;Pelagomonas calceolata , Strain CCMP1756	#N/A	#N/A	#N/A	#N/A	#N/A	#N/A	#N/A	#N/A	#N/A
maker-scf300000870586.0-snap-gene-0.75-mRNA-1			NA	NA		aaf:AURANDRAFT_63013	hypothetical protein						-	-										CAMPEP_0199694880-CAMNT_0045560553	100			Pelagomonas calceolata , Strain CCMP1756	35677									0	0.9639	Eukaryota;Stramenopiles;Stramenopiles_X;Pelagophyceae;Pelagophyceae_X;Pelagophyceae_XX;Pelagomonas;Pelagomonas calceolata , Strain CCMP1756	44056.XP_009035496.1	2.83E-125	363	28KHC@1|root,2QSYJ@2759|Eukaryota	2759|Eukaryota	-	-	-	-
maker-scf300000870586.0-snap-gene-1.73-mRNA-1	PAPSS2		NA	Bifunctional 3'-phosphoadenosine 5'-phosphosulfate synthase		aaf:AURANDRAFT_72468	hypothetical protein	Biosynthesis of secondary metabolites					K13811*; K01507*	3'-phosphoadenosine 5'-phosphosulfate synthase [EC:2.7.7.4 2.7.1.25]*; inorganic pyrophosphatase [EC:3.6.1.1]*										contig_5974_255_3521-Pelagomonas	96		CAM_CRCL_7022	Pelagomonas calceolata , Strain CCMP1756	35677		_GAP_||PF01583||_GAP_||PF14306||PF01747||_GAP_||PF00719	_GAP_||Adenylylsulphate kinase||_GAP_||PF14306||ATP-sulfurylase||_GAP_||Inorganic pyrophosphatase	_GAP_||TIGR00455||_GAP_	_GAP_||adenylylsulfate kinase||_GAP_				0	1	Eukaryota;Stramenopiles;Stramenopiles_X;Pelagophyceae;Pelagophyceae_X;Pelagophyceae_XX;Pelagomonas;Pelagomonas calceolata , Strain CCMP1756	44056.XP_009040631.1	0	1352	COG0221@1|root,COG0529@1|root,KOG1626@2759|Eukaryota,KOG4238@2759|Eukaryota	2759|Eukaryota	P	3'-phosphoadenosine 5'-phosphosulfate biosynthetic process	PAPSS2	GO:0000103,GO:0001501,GO:0003674,GO:0003824,GO:0004020,GO:0004779,GO:0004781,GO:0005488,GO:0005515,GO:0005575,GO:0005622,GO:0005623,GO:0005634,GO:0005737,GO:0005829,GO:0006082,GO:0006139,GO:0006163,GO:0006164,GO:0006725,GO:0006753,GO:0006790,GO:0006793,GO:0006796,GO:0006807,GO:0006950,GO:0007275,GO:0007596,GO:0007599,GO:0008150,GO:0008152,GO:0009058,GO:0009117,GO:0009150,GO:0009152,GO:0009165,GO:…
maker-scf300000870593.0-snap-gene-6.60-mRNA-1			NA	NA	ITS	aaf:AURANDRAFT_71361	hypothetical protein						-	-										contig_20372_47_627-Pelagomonas	100			Pelagomonas calceolata , Strain CCMP1756	35677									0	0.977	Eukaryota;Stramenopiles;Stramenopiles_X;Pelagophyceae;Pelagophyceae_X;Pelagophyceae_XX;Pelagomonas;Pelagomonas calceolata , Strain CCMP1756	44056.XP_009035773.1	1.88E-16	85.1	COG5540@1|root,KOG2601@1|root,KOG0828@2759|Eukaryota,KOG2601@2759|Eukaryota	2759|Eukaryota	E	iron ion transmembrane transporter activity	-	GO:0000003,GO:0000139,GO:0000151,GO:0000209,GO:0000322,GO:0000323,GO:0000324,GO:0003006,GO:0003674,GO:0003824,GO:0004842,GO:0005215,GO:0005488,GO:0005575,GO:0005622,GO:0005623,GO:0005634,GO:0005737,GO:0005773,GO:0005783,GO:0005789,GO:0005794,GO:0005975,GO:0005976,GO:0006355,GO:0006357,GO:0006464,GO:0006508,GO:0006511,GO:0006807,GO:0006873,GO:0006875,GO:0006879,GO:0006950,GO:0006984,GO:0006991,GO:…
maker-scf300000870593.0-snap-gene-6.76-mRNA-1			NA	NA		aaf:AURANDRAFT_71358	hypothetical protein						-	-										CAMPEP_0199681268-CAMNT_0045546305	88			Pelagomonas calceolata , Strain CCMP1756	35677		_GAP_||PF01713||_GAP_	_GAP_||Smr domain||_GAP_						0	0.977	Eukaryota;Stramenopiles;Stramenopiles_X;Pelagophyceae;Pelagophyceae_X;Pelagophyceae_XX;Pelagomonas;Pelagomonas calceolata , Strain CCMP1756	44056.XP_009035610.1	6.88E-160	513	KOG1225@1|root,KOG1225@2759|Eukaryota	2759|Eukaryota	L	regulation of canonical Wnt signaling pathway involved in osteoblast differentiation	-	-
maker-scf300000870595.0-snap-gene-0.12-mRNA-1			NA	NA		aaf:AURANDRAFT_62913	hypothetical protein						-	-										CAMPEP_0199708662-CAMNT_0045575635	85	PF11938.3: TLR4 regulator and MIR-interacting MSAP		Pelagomonas calceolata , Strain CCMP1756	35677		_GAP_||PF11938||_GAP_	_GAP_||Protein of unknown function (DUF3456)||_GAP_						0	1	Eukaryota;Stramenopiles;Stramenopiles_X;Pelagophyceae;Pelagophyceae_X;Pelagophyceae_XX;Pelagomonas;Pelagomonas calceolata , Strain CCMP1756	44056.XP_009035429.1	1.87E-112	369	COG0534@1|root,KOG1347@2759|Eukaryota	2759|Eukaryota	V	antiporter activity	-	GO:0003674,GO:0003824,GO:0004601,GO:0005575,GO:0005618,GO:0005623,GO:0005911,GO:0008150,GO:0008152,GO:0009505,GO:0009506,GO:0009636,GO:0009664,GO:0009987,GO:0016043,GO:0016209,GO:0016491,GO:0016684,GO:0030054,GO:0030312,GO:0042221,GO:0044464,GO:0045229,GO:0050896,GO:0051716,GO:0055044,GO:0055114,GO:0070887,GO:0071554,GO:0071555,GO:0071669,GO:0071840,GO:0071944,GO:0097237,GO:0098754,GO:0098869,GO:…
maker-scf300000870595.0-snap-gene-3.51-mRNA-1			NA	NA		nhe:NECHADRAFT_47331	hypothetical protein						-	-										contig_40241_11_1177-Pelagomonas	63		CAM_CRCL_4028652	Pelagomonas calceolata , Strain CCMP1756	35677		_GAP_||PF13374||_GAP_	_GAP_||PF13374||_GAP_						0	1	Eukaryota;Stramenopiles;Stramenopiles_X;Pelagophyceae;Pelagophyceae_X;Pelagophyceae_XX;Pelagomonas;Pelagomonas calceolata , Strain CCMP1756	#N/A	#N/A	#N/A	#N/A	#N/A	#N/A	#N/A	#N/A	#N/A
maker-scf300000870599.0-snap-gene-1.136-mRNA-1			NA	NA									-	-										contig_40338_1_862-Pelagomonas	98			Pelagomonas calceolata , Strain CCMP1756	35677									6	0.977	Eukaryota;Stramenopiles;Stramenopiles_X;Pelagophyceae;Pelagophyceae_X;Pelagophyceae_XX;Pelagomonas;Pelagomonas calceolata , Strain CCMP1756	#N/A	#N/A	#N/A	#N/A	#N/A	#N/A	#N/A	#N/A	#N/A
maker-scf300000870601.0-snap-gene-18.72-mRNA-1			NA	NA		ehx:EMIHUDRAFT_229256	hypothetical protein						-	-										CAMPEP_0199708712-CAMNT_0045575685	83	PF04755.7: PAP_fibrillin		Pelagomonas calceolata , Strain CCMP1756	35677		_GAP_||PF04755||_GAP_	_GAP_||PAP_fibrillin||_GAP_						0	1	Eukaryota;Stramenopiles;Stramenopiles_X;Pelagophyceae;Pelagophyceae_X;Pelagophyceae_XX;Pelagomonas;Pelagomonas calceolata , Strain CCMP1756	2880.D7G781	6.31E-32	129	28JTJ@1|root,2QS7D@2759|Eukaryota	2759|Eukaryota	S	PAP_fibrillin	-	GO:0005575,GO:0005622,GO:0005623,GO:0005737,GO:0009507,GO:0009526,GO:0009534,GO:0009536,GO:0009579,GO:0009941,GO:0031967,GO:0031975,GO:0031976,GO:0031984,GO:0043226,GO:0043227,GO:0043229,GO:0043231,GO:0044422,GO:0044424,GO:0044434,GO:0044435,GO:0044444,GO:0044446,GO:0044464
maker-scf300000870601.0-snap-gene-19.32-mRNA-1			NA	NA		aaf:AURANDRAFT_62510	hypothetical protein						-	-										contig_7517_1156_2955-Pelagomonas	75		CAM_CRCL_26476	Pelagomonas calceolata , Strain CCMP1756	35677		_GAP_||PF02357||_GAP_||PF02037	_GAP_||Transcription termination factor nusG||_GAP_||SAP domain						0	1	Eukaryota;Stramenopiles;Stramenopiles_X;Pelagophyceae;Pelagophyceae_X;Pelagophyceae_XX;Pelagomonas;Pelagomonas calceolata , Strain CCMP1756	44056.XP_009035306.1	5.96E-114	352	COG0250@1|root,2SDDJ@2759|Eukaryota	2759|Eukaryota	K	Transcription termination factor nusG	-	-
maker-scf300000870601.0-snap-gene-4.26-mRNA-1			NA	NA		aaf:AURANDRAFT_77957	LHC2; putative plastid light harvesting protein isoform 2						-	-										contig_13471_68_862-Pelagomonas	85		CAM_CRCL_12247	Pelagomonas calceolata , Strain CCMP1756	35677		_GAP_||PF00504||_GAP_	_GAP_||Chlorophyll A-B binding protein||_GAP_						0	1	Eukaryota;Stramenopiles;Stramenopiles_X;Pelagophyceae;Pelagophyceae_X;Pelagophyceae_XX;Pelagomonas;Pelagomonas calceolata , Strain CCMP1756	44056.XP_009033095.1	3.66E-66	213	2CDPH@1|root,2SKW3@2759|Eukaryota	2759|Eukaryota	U	Chlorophyll A-B binding protein	-	-
maker-scf300000870601.0-snap-gene-6.67-mRNA-1			NA	NA		aaf:AURANDRAFT_77816	LHC25; putative plastid light harvesting protein isoform 25						-	-										CAMPEP_0119272712-CAMNT_0007272809	72	PF00504.16: Chlorophyll A-B binding protein		unclassified Pelagophyceae	114041		PF00504||_GAP_	Chlorophyll A-B binding protein||_GAP_						0	0.9507	Eukaryota;Stramenopiles;Stramenopiles_X;Pelagophyceae;Pelagophyceae_X;Pelagophyceae_XX;Aureococcus;Aureococcus anophagefferens, Strain CCMP1850	2903.EOD26883	7.74E-43	151	2CDPH@1|root,2SKWX@2759|Eukaryota	2759|Eukaryota	U	Chlorophyll A-B binding protein	-	-
maker-scf300000870601.0-snap-gene-8.116-mRNA-1			NA	NA									-	-										contig_9176_1_841-Pelagomonas	100			Pelagomonas calceolata , Strain CCMP1756	35677									0	1	Eukaryota;Stramenopiles;Stramenopiles_X;Pelagophyceae;Pelagophyceae_X;Pelagophyceae_XX;Pelagomonas;Pelagomonas calceolata , Strain CCMP1756	#N/A	#N/A	#N/A	#N/A	#N/A	#N/A	#N/A	#N/A	#N/A
maker-scf300000870601.1-snap-gene-6.103-mRNA-1			NA	NA		aaf:AURANDRAFT_62665	expressed protein						-	-										CAMPEP_0199683400-CAMNT_0045548503	86			Pelagomonas calceolata , Strain CCMP1756	35677									0	1	Eukaryota;Stramenopiles;Stramenopiles_X;Pelagophyceae;Pelagophyceae_X;Pelagophyceae_XX;Pelagomonas;Pelagomonas calceolata , Strain CCMP1756	44056.XP_009034942.1	6.52E-31	120	2E2F6@1|root,2S9NX@2759|Eukaryota	2759|Eukaryota	-	-	-	-
maker-scf300000870603.0-snap-gene-2.10-mRNA-1			NA	NA		ehx:EMIHUDRAFT_435578	hypothetical protein						-	-										contig_41981_1_462-Pelagomonas	92			Pelagomonas calceolata , Strain CCMP1756	35677									0	1	Eukaryota;Stramenopiles;Stramenopiles_X;Pelagophyceae;Pelagophyceae_X;Pelagophyceae_XX;Pelagomonas;Pelagomonas calceolata , Strain CCMP1756	44056.XP_009043053.1	6.81E-57	191	2ERCJ@1|root,2SU6P@2759|Eukaryota	2759|Eukaryota	-	-	-	-
maker-scf300000870605.0-snap-gene-0.117-mRNA-1			NA	NA		aaf:AURANDRAFT_68467	hypothetical protein						-	-										contig_18915_1659_2712-Pelagomonas	84			Pelagomonas calceolata , Strain CCMP1756	35677									0	1	Eukaryota;Stramenopiles;Stramenopiles_X;Pelagophyceae;Pelagophyceae_X;Pelagophyceae_XX;Pelagomonas;Pelagomonas calceolata , Strain CCMP1756	44056.XP_009042405.1	1.10E-46	169	2CHP5@1|root,2S3PQ@2759|Eukaryota	2759|Eukaryota	-	-	-	-
maker-scf300000870605.0-snap-gene-0.119-mRNA-1			NA	NA		tps:THAPS_6893	predicted protein						-	-										contig_9184_27_1784-Pelagomonas	92		CAM_CRCL_4024447	Pelagomonas calceolata , Strain CCMP1756	35677		_GAP_||PF13414||_GAP_	_GAP_||PF13414||_GAP_						0	1	Eukaryota;Stramenopiles;Stramenopiles_X;Pelagophyceae;Pelagophyceae_X;Pelagophyceae_XX;Pelagomonas;Pelagomonas calceolata , Strain CCMP1756	#N/A	#N/A	#N/A	#N/A	#N/A	#N/A	#N/A	#N/A	#N/A
maker-scf300000870607.0-snap-gene-0.12-mRNA-1			NA	NA		fcy:FRACYDRAFT_268002	hypothetical protein						-	-										contig_7521_1_634-Pelagomonas	90			Pelagomonas calceolata , Strain CCMP1756	35677									0	1	Eukaryota;Stramenopiles;Stramenopiles_X;Pelagophyceae;Pelagophyceae_X;Pelagophyceae_XX;Pelagomonas;Pelagomonas calceolata , Strain CCMP1756	159749.K0TFC1	2.44E-19	87	2E027@1|root,2STGP@2759|Eukaryota,2XH06@2836|Bacillariophyta	159749.K0TFC1|-	-	-	-	-
maker-scf300000870619.2-snap-gene-0.48-mRNA-1			NA	NA		aaf:AURANDRAFT_65513	hypothetical protein						-	-										CAMPEP_0119227634-CAMNT_0007225933	75	PF03382.9: Mycoplasma protein of unknown function, DUF285		Pelagomonas calceolata RCC969	-311251		_GAP_||PF03382||_GAP_	_GAP_||Mycoplasma protein of unknown function, DUF285||_GAP_						0	0.9847	Eukaryota;Stramenopiles;Stramenopiles_X;Pelagophyceae;Pelagophyceae_X;Pelagophyceae_XX;Pelagomonas;Pelagomonas calceolata , Strain CCMP1756	#N/A	#N/A	#N/A	#N/A	#N/A	#N/A	#N/A	#N/A	#N/A
maker-scf300000870629.0-snap-gene-5.13-mRNA-1			NA	NA		aaf:AURANDRAFT_78109	Trx4; hypothetical protein						-	-										CAMPEP_0119228274-CAMNT_0007226607	89	TIGR01130: ER_PDI_fam: protein disulfide isomerases		Pelagomonas calceolata RCC969	-311251									0	0.977	Eukaryota;Stramenopiles;Stramenopiles_X;Pelagophyceae;Pelagophyceae_X;Pelagophyceae_XX;Pelagomonas;Pelagomonas calceolata , Strain CCMP1756	44056.XP_009037074.1	5.25E-85	256	COG0526@1|root,KOG0190@2759|Eukaryota	2759|Eukaryota	CO	intramolecular oxidoreductase activity, transposing S-S bonds	-	-
maker-scf300000870641.0-snap-gene-2.108-mRNA-1			NA	NA		aaf:AURANDRAFT_65228	expressed protein						-	-										contig_13555_51_806-Pelagomonas	82			Pelagomonas calceolata , Strain CCMP1756	35677									0	1	Eukaryota;Stramenopiles;Stramenopiles_X;Pelagophyceae;Pelagophyceae_X;Pelagophyceae_XX;Pelagomonas;Pelagomonas calceolata , Strain CCMP1756	44056.XP_009038292.1	4.80E-86	262	2E01A@1|root,2S7H8@2759|Eukaryota	2759|Eukaryota	-	-	-	-
maker-scf300000870641.1-snap-gene-0.11-mRNA-1			NA	NA		aaf:AURANDRAFT_66109	hypothetical protein						-	-										contig_9208_183_1592-Pelagomonas	79			Pelagomonas calceolata , Strain CCMP1756	35677									0	1	Eukaryota;Stramenopiles;Stramenopiles_X;Pelagophyceae;Pelagophyceae_X;Pelagophyceae_XX;Pelagomonas;Pelagomonas calceolata , Strain CCMP1756	#N/A	#N/A	#N/A	#N/A	#N/A	#N/A	#N/A	#N/A	#N/A
maker-scf300000870651.1-snap-gene-0.61-mRNA-1	MAN1B1		NA	NA		aaf:AURANDRAFT_70619	hypothetical protein						-	-										CAMPEP_0119234648-CAMNT_0007233295	80			Pelagomonas calceolata RCC969	-311251									0	0.977	Eukaryota;Stramenopiles;Stramenopiles_X;Pelagophyceae;Pelagophyceae_X;Pelagophyceae_XX;Pelagomonas;Pelagomonas calceolata , Strain CCMP1756	44056.XP_009035762.1	5.21E-101	337	KOG2431@1|root,KOG2431@2759|Eukaryota	2759|Eukaryota	G	mannosyl-oligosaccharide 1,2-alpha-mannosidase activity	MAN1B1	GO:0000139,GO:0002252,GO:0002376,GO:0003674,GO:0003824,GO:0004553,GO:0004559,GO:0004571,GO:0005488,GO:0005509,GO:0005575,GO:0005622,GO:0005623,GO:0005737,GO:0005768,GO:0005783,GO:0005789,GO:0005794,GO:0005802,GO:0005975,GO:0006464,GO:0006491,GO:0006508,GO:0006511,GO:0006516,GO:0006517,GO:0006807,GO:0006950,GO:0008150,GO:0008152,GO:0009056,GO:0009057,GO:0009100,GO:0009311,GO:0009987,GO:0010033,GO:…
maker-scf300000870651.1-snap-gene-6.125-mRNA-1			NA	NA		aaf:AURANDRAFT_70860	hypothetical protein						-	-										CAMPEP_0199680494-CAMNT_0045545503	83			Pelagomonas calceolata , Strain CCMP1756	35677									0	0.9847	Eukaryota;Stramenopiles;Stramenopiles_X;Pelagophyceae;Pelagophyceae_X;Pelagophyceae_XX;Pelagomonas;Pelagomonas calceolata , Strain CCMP1756	#N/A	#N/A	#N/A	#N/A	#N/A	#N/A	#N/A	#N/A	#N/A
maker-scf300000870662.0-snap-gene-10.5-mRNA-1			NA	NA		mbr:MONBRDRAFT_33649	hypothetical protein						-	-										contig_12952_36_1208-Pelagomonas	88			Pelagomonas calceolata , Strain CCMP1756	35677									0	1	Eukaryota;Stramenopiles;Stramenopiles_X;Pelagophyceae;Pelagophyceae_X;Pelagophyceae_XX;Pelagomonas;Pelagomonas calceolata , Strain CCMP1756	81824.XP_001748406.1	1.46E-118	356	29BB7@1|root,2RIE8@2759|Eukaryota	2759|Eukaryota	-	-	-	-
maker-scf300000870662.0-snap-gene-2.128-mRNA-1			NA	NA		tps:THAPSDRAFT_22608	predicted protein						-	-										contig_10214_64_941-Pelagomonas	67		CAM_CRCL_18607567	Pelagomonas calceolata , Strain CCMP1756	35677									2	1	Eukaryota;Stramenopiles;Stramenopiles_X;Pelagophyceae;Pelagophyceae_X;Pelagophyceae_XX;Pelagomonas;Pelagomonas calceolata , Strain CCMP1756	2903.EOD14597	3.00E-17	85.9	2E0UH@1|root,2S883@2759|Eukaryota	2903.EOD14597|-	-	-	-	-
maker-scf300000870662.0-snap-gene-7.76-mRNA-1	PsbO		NA	Oxygen-evolving enhancer protein 1, chloroplastic		aaf:AURANDRAFT_69678	hypothetical protein						K02716*	photosystem II oxygen-evolving enhancer protein 1*										CAMPEP_0199709690-CAMNT_0045576719	89	PF01716.13: Manganese-stabilising protein / photosystem II polypeptide		Pelagomonas calceolata , Strain CCMP1756	35677		_GAP_||PF01716	_GAP_||Manganese-stabilising protein / photosystem II polypeptide						0	0.977	Eukaryota;Stramenopiles;Stramenopiles_X;Pelagophyceae;Pelagophyceae_X;Pelagophyceae_XX;Pelagomonas;Pelagomonas calceolata , Strain CCMP1756	44056.XP_009033884.1	1.60E-165	471	28JI2@1|root,2QRXA@2759|Eukaryota	2759|Eukaryota	S	oxygen evolving activity	PsbO	-
maker-scf300000870673.1-snap-gene-1.191-mRNA-1			NA	NA		ccp:CHC_T00003076001	hypothetical protein						-	-										CAMPEP_0199680728-CAMNT_0045545741	94			Pelagomonas calceolata , Strain CCMP1756	35677									0	0.977	Eukaryota;Stramenopiles;Stramenopiles_X;Pelagophyceae;Pelagophyceae_X;Pelagophyceae_XX;Pelagomonas;Pelagomonas calceolata , Strain CCMP1756	#N/A	#N/A	#N/A	#N/A	#N/A	#N/A	#N/A	#N/A	#N/A
maker-scf300000870673.1-snap-gene-1.202-mRNA-1			NA	NA									-	-										contig_4357_1_393-Pelagomonas	85			Pelagomonas calceolata , Strain CCMP1756	35677									1	1	Eukaryota;Stramenopiles;Stramenopiles_X;Pelagophyceae;Pelagophyceae_X;Pelagophyceae_XX;Pelagomonas;Pelagomonas calceolata , Strain CCMP1756	#N/A	#N/A	#N/A	#N/A	#N/A	#N/A	#N/A	#N/A	#N/A
maker-scf300000870673.2-snap-gene-1.55-mRNA-1			NA	Crustacean calcium-binding protein 23		aaf:AURANDRAFT_18923	hypothetical protein						-	-										contig_8452_106_5523-Pelagomonas	95		CAM_CRCL_4003782	Pelagomonas calceolata , Strain CCMP1756	35677		PF13499||_GAP_||PF13833||_GAP_||PF13499||_GAP_	EF-hand domain pair||_GAP_||PF13833||_GAP_||EF-hand domain pair||_GAP_						0	1	Eukaryota;Stramenopiles;Stramenopiles_X;Pelagophyceae;Pelagophyceae_X;Pelagophyceae_XX;Pelagomonas;Pelagomonas calceolata , Strain CCMP1756	112098.XP_008607994.1	7.18E-93	341	KOG0032@1|root,KOG0032@2759|Eukaryota	2759|Eukaryota	T	protein serine/threonine kinase activity	-	-
maker-scf300000870673.2-snap-gene-14.66-mRNA-1			NA	NA		tps:THAPSDRAFT_24669	predicted protein						-	-										CAMPEP_0119230260-CAMNT_0007228721	88			Pelagomonas calceolata RCC969	-311251									0	0.977	Eukaryota;Stramenopiles;Stramenopiles_X;Pelagophyceae;Pelagophyceae_X;Pelagophyceae_XX;Pelagomonas;Pelagomonas calceolata , Strain CCMP1756	35128.Thaps24669	1.71E-32	125	2EERQ@1|root,2SK3K@2759|Eukaryota,2XBIZ@2836|Bacillariophyta	2836|Bacillariophyta	-	-	-	-
maker-scf300000870673.2-snap-gene-15.96-mRNA-1			NA	NA		fcy:FRACYDRAFT_239433	hypothetical protein						-	-										CAMPEP_0199677182-CAMNT_0045542077	93			Pelagomonas calceolata , Strain CCMP1756	35677									0	0.9847	Eukaryota;Stramenopiles;Stramenopiles_X;Pelagophyceae;Pelagophyceae_X;Pelagophyceae_XX;Pelagomonas;Pelagomonas calceolata , Strain CCMP1756	159749.K0T8R4	1.57E-46	171	2D0QH@1|root,2SEZT@2759|Eukaryota	2759|Eukaryota	-	-	-	-
maker-scf300000870673.2-snap-gene-7.55-mRNA-1	MAN1B1		NA	NA		aaf:AURANDRAFT_63227	hypothetical protein						-	-										CAMPEP_0199694912-CAMNT_0045560589	88			Pelagomonas calceolata , Strain CCMP1756	35677									0	0.9847	Eukaryota;Stramenopiles;Stramenopiles_X;Pelagophyceae;Pelagophyceae_X;Pelagophyceae_XX;Pelagomonas;Pelagomonas calceolata , Strain CCMP1756	44056.XP_009035762.1	4.04E-97	335	KOG2431@1|root,KOG2431@2759|Eukaryota	2759|Eukaryota	G	mannosyl-oligosaccharide 1,2-alpha-mannosidase activity	MAN1B1	GO:0000139,GO:0002252,GO:0002376,GO:0003674,GO:0003824,GO:0004553,GO:0004559,GO:0004571,GO:0005488,GO:0005509,GO:0005575,GO:0005622,GO:0005623,GO:0005737,GO:0005768,GO:0005783,GO:0005789,GO:0005794,GO:0005802,GO:0005975,GO:0006464,GO:0006491,GO:0006508,GO:0006511,GO:0006516,GO:0006517,GO:0006807,GO:0006950,GO:0008150,GO:0008152,GO:0009056,GO:0009057,GO:0009100,GO:0009311,GO:0009987,GO:0010033,GO:…
maker-scf300000870673.2-snap-gene-8.93-mRNA-1			NA	NA		aaf:AURANDRAFT_61597	hypothetical protein						-	-										CAMPEP_0199688258-CAMNT_0045553599	94			Pelagomonas calceolata , Strain CCMP1756	35677									0	0.977	Eukaryota;Stramenopiles;Stramenopiles_X;Pelagophyceae;Pelagophyceae_X;Pelagophyceae_XX;Pelagomonas;Pelagomonas calceolata , Strain CCMP1756	44056.XP_009033639.1	3.34E-79	270	COG5245@1|root,KOG3595@2759|Eukaryota	2759|Eukaryota	Z	dynein light chain binding	-	-
maker-scf300000870693.1-snap-gene-0.50-mRNA-1			NA	NA									-	-										contig_40109_172_2756-Pelagomonas	67		CAM_CRCL_6033997	Pelagomonas calceolata , Strain CCMP1756	35677									0	1	Eukaryota;Stramenopiles;Stramenopiles_X;Pelagophyceae;Pelagophyceae_X;Pelagophyceae_XX;Pelagomonas;Pelagomonas calceolata , Strain CCMP1756	#N/A	#N/A	#N/A	#N/A	#N/A	#N/A	#N/A	#N/A	#N/A
maker-scf300000870693.1-snap-gene-3.63-mRNA-1			NA	NA		ehx:EMIHUDRAFT_74777	Lhcf21_1; light harvesting protein						-	-										CAMPEP_0119256844-CAMNT_0007256191	84	PF00504.16: Chlorophyll A-B binding protein		Pelagomonas calceolata RCC969	-311251		_GAP_||PF00504||_GAP_	_GAP_||Chlorophyll A-B binding protein||_GAP_						1	0.977	Eukaryota;Stramenopiles;Stramenopiles_X;Pelagophyceae;Pelagophyceae_X;Pelagophyceae_XX;Pelagomonas;Pelagomonas calceolata , Strain CCMP1756	44056.XP_009033095.1	8.62E-78	244	2CDPH@1|root,2SKW3@2759|Eukaryota	2759|Eukaryota	U	Chlorophyll A-B binding protein	-	-
maker-scf300000870735.0-snap-gene-13.17-mRNA-1	FAM136A		NA	NA		aaf:AURANDRAFT_21720	hypothetical protein						-	-		KOG3377	Uncharacterized conserved protein	Function unknown	POORLY CHARACTERIZED					contig_7507_1453_1857-Pelagomonas	100		CAM_CRCL_12599	Pelagomonas calceolata , Strain CCMP1756	35677		PF05811	Eukaryotic protein of unknown function (DUF842)						0	1	Eukaryota;Stramenopiles;Stramenopiles_X;Pelagophyceae;Pelagophyceae_X;Pelagophyceae_XX;Pelagomonas;Pelagomonas calceolata , Strain CCMP1756	44056.XP_009034683.1	1.37E-37	131	KOG3377@1|root,KOG3377@2759|Eukaryota	2759|Eukaryota	S	Eukaryotic protein of unknown function (DUF842)	FAM136A	GO:0005575,GO:0005622,GO:0005623,GO:0005737,GO:0044424,GO:0044464
maker-scf300000870735.0-snap-gene-14.43-mRNA-1			NA	Fucoxanthin-chlorophyll a-c binding protein, chloroplastic		aaf:AURANDRAFT_77828	LHC39; putative plastid light harvesting protein isoform 39						-	-										CAMPEP_0119228318-CAMNT_0007226655	84	PF00504.16: Chlorophyll A-B binding protein		Pelagomonas calceolata RCC969	-311251		_GAP_||PF00504	_GAP_||Chlorophyll A-B binding protein						0	0.977	Eukaryota;Stramenopiles;Stramenopiles_X;Pelagophyceae;Pelagophyceae_X;Pelagophyceae_XX;Pelagomonas;Pelagomonas calceolata , Strain CCMP1756	44056.XP_009032675.1	1.86E-101	301	2CDPH@1|root,2S45K@2759|Eukaryota	2759|Eukaryota	U	Chlorophyll A-B binding protein	-	-
maker-scf300000870735.0-snap-gene-14.61-mRNA-1			NA	NA		aaf:AURANDRAFT_27287	hypothetical protein						-	-										contig_13068_31_1219-Pelagomonas	98		CAM_CRCL_4000005	Pelagomonas calceolata , Strain CCMP1756	35677		_GAP_||PF13460||_GAP_	_GAP_||PF13460||_GAP_						0	0.9847	Eukaryota;Stramenopiles;Stramenopiles_X;Pelagophyceae;Pelagophyceae_X;Pelagophyceae_XX;Pelagomonas;Pelagomonas calceolata , Strain CCMP1756	44056.XP_009037635.1	1.79E-174	498	28N8Y@1|root,2QUUA@2759|Eukaryota	2759|Eukaryota	S	NAD dependent epimerase/dehydratase family	-	GO:0003674,GO:0003676,GO:0003723,GO:0003727,GO:0005488,GO:0005575,GO:0005576,GO:0005622,GO:0005623,GO:0005737,GO:0005840,GO:0006139,GO:0006355,GO:0006364,GO:0006396,GO:0006412,GO:0006417,GO:0006518,GO:0006725,GO:0006807,GO:0006996,GO:0007623,GO:0008150,GO:0008152,GO:0008187,GO:0008266,GO:0009058,GO:0009059,GO:0009507,GO:0009526,GO:0009532,GO:0009534,GO:0009536,GO:0009570,GO:0009579,GO:0009657,GO:…
maker-scf300000870735.0-snap-gene-2.58-mRNA-1			NA	Fucoxanthin-chlorophyll a-c binding protein, chloroplastic		aaf:AURANDRAFT_38422	LHC29; hypothetical protein	Metabolic pathways					-	-										CAMPEP_0199688934-CAMNT_0045554401	95	PF00504.16: Chlorophyll A-B binding protein		Pelagomonas calceolata , Strain CCMP1756	35677		_GAP_||PF00504||_GAP_	_GAP_||Chlorophyll A-B binding protein||_GAP_						0	0.977	Eukaryota;Stramenopiles;Stramenopiles_X;Pelagophyceae;Pelagophyceae_X;Pelagophyceae_XX;Pelagomonas;Pelagomonas calceolata , Strain CCMP1756	2903.EOD13067	2.97E-46	160	2CDPH@1|root,2SMVC@2759|Eukaryota	2759|Eukaryota	U	Chlorophyll A-B binding protein	-	-
maker-scf300000870735.0-snap-gene-2.71-mRNA-1			NA	NA									-	-										contig_12524_75_485-Pelagomonas	76			Pelagomonas calceolata , Strain CCMP1756	35677									0	1	Eukaryota;Stramenopiles;Stramenopiles_X;Pelagophyceae;Pelagophyceae_X;Pelagophyceae_XX;Pelagomonas;Pelagomonas calceolata , Strain CCMP1756	#N/A	#N/A	#N/A	#N/A	#N/A	#N/A	#N/A	#N/A	#N/A
maker-scf300000870735.0-snap-gene-5.1-mRNA-1			NA	NA		aaf:AURANDRAFT_72173	hypothetical protein						-	-										contig_7250_19_1219-Pelagomonas	93			Pelagomonas calceolata , Strain CCMP1756	35677		_GAP_||PF08123||_GAP_	_GAP_||Histone methylation protein DOT1 ||_GAP_						0	1	Eukaryota;Stramenopiles;Stramenopiles_X;Pelagophyceae;Pelagophyceae_X;Pelagophyceae_XX;Pelagomonas;Pelagomonas calceolata , Strain CCMP1756	44056.XP_009039564.1	1.76E-95	294	2BR00@1|root,2S1KF@2759|Eukaryota	2759|Eukaryota	S	Histone methylation protein DOT1	-	-
maker-scf300000870735.0-snap-gene-7.59-mRNA-1			NA	NA		aaf:AURANDRAFT_68775	hypothetical protein						-	-											68													0	1	Eukaryota;Stramenopiles;Stramenopiles_X;Pelagophyceae;Pelagophyceae_X;Pelagophyceae_XX;Aureococcus;Aureococcus anophagefferens, Strain CCMP1850	44056.XP_009042750.1	1.13E-116	341	2CZKB@1|root,2S4RP@2759|Eukaryota	2759|Eukaryota	-	-	-	-
maker-scf300000870743.0-snap-gene-2.15-mRNA-1	pTF	phytotransferrin	NA	NA		aaf:AURANDRAFT_64252	hypothetical protein						-	-										contig_14547_77_1409-Pelagomonas	94		CAM_CRCL_6120511	Pelagomonas calceolata , Strain CCMP1756	35677		PF07692||_GAP_	Low iron-inducible periplasmic protein||_GAP_						0	1	Eukaryota;Stramenopiles;Stramenopiles_X;Pelagophyceae;Pelagophyceae_X;Pelagophyceae_XX;Pelagomonas;Pelagomonas calceolata , Strain CCMP1756	44056.XP_009037056.1	2.81E-91	311	COG3555@1|root,KOG3696@2759|Eukaryota	2759|Eukaryota	O	peptide-aspartate beta-dioxygenase activity	-	-
maker-scf300000870743.0-snap-gene-2.18-mRNA-1			NA	NA		aaf:AURANDRAFT_77957	LHC2; putative plastid light harvesting protein isoform 2						-	-										contig_11657_96_864-Pelagomonas	98		CAM_CRCL_12247	Pelagomonas calceolata , Strain CCMP1756	35677		PF00504||_GAP_	Chlorophyll A-B binding protein||_GAP_						0	1	Eukaryota;Stramenopiles;Stramenopiles_X;Pelagophyceae;Pelagophyceae_X;Pelagophyceae_XX;Pelagomonas;Pelagomonas calceolata , Strain CCMP1756	2903.EOD23917	2.72E-65	211	2CDPH@1|root,2SKW3@2759|Eukaryota	2903.EOD23917|-	U	Chlorophyll A-B binding protein	-	-
maker-scf300000870743.0-snap-gene-2.33-mRNA-1			NA	NA									-	-										contig_16773_27_1289-Pelagomonas	94			Pelagomonas calceolata , Strain CCMP1756	35677									1	1	Eukaryota;Stramenopiles;Stramenopiles_X;Pelagophyceae;Pelagophyceae_X;Pelagophyceae_XX;Pelagomonas;Pelagomonas calceolata , Strain CCMP1756	#N/A	#N/A	#N/A	#N/A	#N/A	#N/A	#N/A	#N/A	#N/A
maker-scf300000870743.0-snap-gene-3.114-mRNA-1			NA	NA									-	-										CAMPEP_0199681142-CAMNT_0045546177	100			Pelagomonas calceolata , Strain CCMP1756	35677									0	1	Eukaryota;Stramenopiles;Stramenopiles_X;Pelagophyceae;Pelagophyceae_X;Pelagophyceae_XX;Pelagomonas;Pelagomonas calceolata , Strain CCMP1756	#N/A	#N/A	#N/A	#N/A	#N/A	#N/A	#N/A	#N/A	#N/A
maker-scf300000870744.0-snap-gene-0.60-mRNA-1			NA	Dynein 18 kDa light chain, flagellar outer arm		aaf:AURANDRAFT_7786	hypothetical protein	Phosphatidylinositol signaling system					-	-										contig_41017_40_478-Pelagomonas	100		CAM_CRCL_4017953	Pelagomonas calceolata , Strain CCMP1756	35677		_GAP_||PF13499||_GAP_||PF13833	_GAP_||EF-hand domain pair||_GAP_||PF13833						0	0.8636	Eukaryota;Stramenopiles;Stramenopiles_X;Pelagophyceae;Pelagophyceae_X;Pelagophyceae_XX;Pelagomonas;Pelagomonas calceolata , Strain CCMP1756	44056.XP_009037662.1	1.16E-89	265	COG5126@1|root,KOG0027@2759|Eukaryota	2759|Eukaryota	DTZ	Calcium-binding protein	-	GO:0005575,GO:0005623,GO:0005929,GO:0031514,GO:0042995,GO:0043226,GO:0044464,GO:0120025
maker-scf300000870744.0-snap-gene-1.60-mRNA-1			NA	NA		ehx:EMIHUDRAFT_461595	hypothetical protein						-	-										contig_12923_165_659-Pelagomonas	97			Pelagomonas calceolata , Strain CCMP1756	35677									0	1	Eukaryota;Stramenopiles;Stramenopiles_X;Pelagophyceae;Pelagophyceae_X;Pelagophyceae_XX;Pelagomonas;Pelagomonas calceolata , Strain CCMP1756	#N/A	#N/A	#N/A	#N/A	#N/A	#N/A	#N/A	#N/A	#N/A
maker-scf300000870744.1-snap-gene-0.0-mRNA-1			NA	NA		ngd:NGA_0547000	hypothetical protein						K09117*	uncharacterized protein*										contig_8342_141_1052-Pelagomonas	79		CAM_CRCL_387	Pelagomonas calceolata , Strain CCMP1756	35677		_GAP_||PF09424	_GAP_||Yqey-like protein						0	1	Eukaryota;Stramenopiles;Stramenopiles_X;Pelagophyceae;Pelagophyceae_X;Pelagophyceae_XX;Pelagomonas;Pelagomonas calceolata , Strain CCMP1756	1030157.AFMP01000008_gene3175	7.15E-20	91.7	COG1610@1|root,COG1610@2|Bacteria,1RGZS@1224|Proteobacteria,2U7DJ@28211|Alphaproteobacteria,2K3W5@204457|Sphingomonadales	204457|Sphingomonadales	S	Yqey-like protein	-	-
maker-scf300000870745.0-snap-gene-0.49-mRNA-1			NA	NA		ngd:NGA_0523400	stage iv sporulation protein fb						K06402	stage IV sporulation protein FB [EC:3.4.24.-]										CAMPEP_0199708114-CAMNT_0045575061	90	PF02163.17: Peptidase family M50		Pelagomonas calceolata , Strain CCMP1756	35677		_GAP_||PF02163||_GAP_	_GAP_||Peptidase family M50||_GAP_						6	1	Eukaryota;Stramenopiles;Stramenopiles_X;Pelagophyceae;Pelagophyceae_X;Pelagophyceae_XX;Pelagomonas;Pelagomonas calceolata , Strain CCMP1756	296587.XP_002508232.1	1.60E-35	138	COG1994@1|root,2SB6S@2759|Eukaryota,38015@33090|Viridiplantae,34KS6@3041|Chlorophyta	3041|Chlorophyta	S	Peptidase family M50	-	-
maker-scf300000870745.0-snap-gene-1.12-mRNA-1			NA	NA		aaf:AURANDRAFT_62518	hypothetical protein						-	-										contig_5642_32_1156-Pelagomonas	89			Pelagomonas calceolata , Strain CCMP1756	35677		_GAP_||PF13202||_GAP_	_GAP_||EF hand||_GAP_						3	1	Eukaryota;Stramenopiles;Stramenopiles_X;Pelagophyceae;Pelagophyceae_X;Pelagophyceae_XX;Pelagomonas;Pelagomonas calceolata , Strain CCMP1756	2880.D8LTM8	1.81E-10	70.5	2BYWW@1|root,2QUSD@2759|Eukaryota	2759|Eukaryota	S	protein transport	-	GO:0005575,GO:0005622,GO:0005623,GO:0005737,GO:0005739,GO:0009507,GO:0009526,GO:0009528,GO:0009534,GO:0009535,GO:0009536,GO:0009579,GO:0009706,GO:0009941,GO:0016020,GO:0019866,GO:0031090,GO:0031967,GO:0031969,GO:0031975,GO:0031976,GO:0031984,GO:0034357,GO:0042170,GO:0042651,GO:0043226,GO:0043227,GO:0043229,GO:0043231,GO:0044422,GO:0044424,GO:0044434,GO:0044435,GO:0044436,GO:0044444,GO:0044446,GO:…
maker-scf300000870746.0-snap-gene-1.22-mRNA-1			NA	NA		fcy:FRACYDRAFT_241847	hypothetical protein						-	-										CAMPEP_0199682366-CAMNT_0045547443	77			Pelagomonas calceolata , Strain CCMP1756	35677									0	1	Eukaryota;Stramenopiles;Stramenopiles_X;Pelagophyceae;Pelagophyceae_X;Pelagophyceae_XX;Pelagomonas;Pelagomonas calceolata , Strain CCMP1756	159749.K0R3M4	3.67E-10	70.5	28IYK@1|root,2QRAA@2759|Eukaryota,2XCCE@2836|Bacillariophyta	2836|Bacillariophyta	-	-	-	-
maker-scf300000870746.0-snap-gene-11.130-mRNA-1			NA	NA		ehx:EMIHUDRAFT_236487	hypothetical protein						-	-										contig_18035_15_901-Pelagomonas	86		CAM_CRCL_27268727	Pelagomonas calceolata , Strain CCMP1756	35677									1	1	Eukaryota;Stramenopiles;Stramenopiles_X;Pelagophyceae;Pelagophyceae_X;Pelagophyceae_XX;Pelagomonas;Pelagomonas calceolata , Strain CCMP1756	2903.EOD26805	2.22E-86	265	2AHTF@1|root,2S2PD@2759|Eukaryota	2759|Eukaryota	-	-	-	-
maker-scf300000870746.0-snap-gene-5.130-mRNA-1			NA	NA									-	-										CAMPEP_0119227736-CAMNT_0007226037	54			Pelagomonas calceolata RCC969	-311251									0	1	Eukaryota;Stramenopiles;Stramenopiles_X;Pelagophyceae;Pelagophyceae_X;Pelagophyceae_XX;Pelagomonas;Pelagomonas calceolata RCC969	44056.XP_009040365.1	0.0000586	49.7	28Q4D@1|root,2QWT8@2759|Eukaryota	2759|Eukaryota	-	-	-	-
maker-scf300000870746.0-snap-gene-5.137-mRNA-1			NA	NA		aaf:AURANDRAFT_25646	hypothetical protein						-	-										contig_42941_1_919-Pelagomonas	83			Pelagomonas calceolata , Strain CCMP1756	35677		_GAP_||PF00504||_GAP_	_GAP_||Chlorophyll A-B binding protein||_GAP_						4	0.9847	Eukaryota;Stramenopiles;Stramenopiles_X;Pelagophyceae;Pelagophyceae_X;Pelagophyceae_XX;Pelagomonas;Pelagomonas calceolata , Strain CCMP1756	44056.XP_009036814.1	8.35E-108	316	2C7IH@1|root,2S16Q@2759|Eukaryota	2759|Eukaryota	S	Chlorophyll A-B binding protein	-	-
maker-scf300000870748.0-snap-gene-2.22-mRNA-1			NA	NA		aaf:AURANDRAFT_65161	hypothetical protein						-	-										CAMPEP_0199682820-CAMNT_0045547915	93			Pelagomonas calceolata , Strain CCMP1756	35677									0	1	Eukaryota;Stramenopiles;Stramenopiles_X;Pelagophyceae;Pelagophyceae_X;Pelagophyceae_XX;Pelagomonas;Pelagomonas calceolata , Strain CCMP1756	44056.XP_009038203.1	8.24E-75	251	COG0457@1|root,KOG0548@2759|Eukaryota	2759|Eukaryota	J	positive regulation of catalytic activity in other organism involved in symbiotic interaction	-	-
maker-scf300000870748.0-snap-gene-4.198-mRNA-1			NA	NA		aaf:AURANDRAFT_68367	hypothetical protein						-	-										contig_42364_62_802-Pelagomonas	81			Pelagomonas calceolata , Strain CCMP1756	35677									1	0.9847	Eukaryota;Stramenopiles;Stramenopiles_X;Pelagophyceae;Pelagophyceae_X;Pelagophyceae_XX;Pelagomonas;Pelagomonas calceolata , Strain CCMP1756	#N/A	#N/A	#N/A	#N/A	#N/A	#N/A	#N/A	#N/A	#N/A
maker-scf300000870748.0-snap-gene-4.203-mRNA-1			NA	NA									-	-										CAMPEP_0199695070-CAMNT_0045560749	69			Pelagomonas calceolata , Strain CCMP1756	35677									0	0.9847	Eukaryota;Stramenopiles;Stramenopiles_X;Pelagophyceae;Pelagophyceae_X;Pelagophyceae_XX;Pelagomonas;Pelagomonas calceolata , Strain CCMP1756	#N/A	#N/A	#N/A	#N/A	#N/A	#N/A	#N/A	#N/A	#N/A
maker-scf300000870749.0-snap-gene-14.105-mRNA-1			NA	NA									-	-										CAMPEP_0119229792-CAMNT_0007228237	97			Pelagomonas calceolata RCC969	-311251									0	1	Eukaryota;Stramenopiles;Stramenopiles_X;Pelagophyceae;Pelagophyceae_X;Pelagophyceae_XX;Pelagomonas;Pelagomonas calceolata RCC969	#N/A	#N/A	#N/A	#N/A	#N/A	#N/A	#N/A	#N/A	#N/A
maker-scf300000870749.0-snap-gene-18.127-mRNA-1			NA	NA		tps:THAPSDRAFT_260953	ornithine cyclodeaminase						-	-										contig_12721_1147_2240-Pelagomonas	97		CAM_CRCL_15522	Pelagomonas calceolata , Strain CCMP1756	35677		PF02423	Ornithine cyclodeaminase/mu-crystallin family						0	0.9847	Eukaryota;Stramenopiles;Stramenopiles_X;Pelagophyceae;Pelagophyceae_X;Pelagophyceae_XX;Pelagomonas;Pelagomonas calceolata , Strain CCMP1756	35128.Thaps260953	9.04E-146	421	COG2423@1|root,KOG3007@2759|Eukaryota,2XB35@2836|Bacillariophyta	2836|Bacillariophyta	E	Ornithine cyclodeaminase/mu-crystallin family	-	-
maker-scf300000870749.0-snap-gene-18.143-mRNA-1			NA	NA									-	-										contig_18575_276_1697-Pelagomonas	83			Pelagomonas calceolata , Strain CCMP1756	35677		_GAP_||PF09851||_GAP_	_GAP_||Predicted membrane protein (DUF2078)||_GAP_						0	1	Eukaryota;Stramenopiles;Stramenopiles_X;Pelagophyceae;Pelagophyceae_X;Pelagophyceae_XX;Pelagomonas;Pelagomonas calceolata , Strain CCMP1756	#N/A	#N/A	#N/A	#N/A	#N/A	#N/A	#N/A	#N/A	#N/A
maker-scf300000870749.0-snap-gene-18.155-mRNA-1			NA	NA									-	-										CAMPEP_0199679938-CAMNT_0045544921	96	TIGR01140: L_thr_O3P_dcar: threonine-phosphate decarboxylase PF00155.16: Aminotransferase class I and II		Pelagomonas calceolata , Strain CCMP1756	35677		_GAP_||PF00155||_GAP_	_GAP_||Aminotransferase class I and II||_GAP_						0	0.9847	Eukaryota;Stramenopiles;Stramenopiles_X;Pelagophyceae;Pelagophyceae_X;Pelagophyceae_XX;Pelagomonas;Pelagomonas calceolata , Strain CCMP1756	67356.KL575585_gene8313	0.000435	52.4	COG0436@1|root,COG0436@2|Bacteria,2GJ7R@201174|Actinobacteria	201174|Actinobacteria	E	Aminotransferase	-	-
maker-scf300000870750.0-snap-gene-4.136-mRNA-1			NA	NA		aaf:AURANDRAFT_66101	hypothetical protein						-	-										CAMPEP_0199679730-CAMNT_0045544711	99			Pelagomonas calceolata , Strain CCMP1756	35677									0	0.977	Eukaryota;Stramenopiles;Stramenopiles_X;Pelagophyceae;Pelagophyceae_X;Pelagophyceae_XX;Pelagomonas;Pelagomonas calceolata , Strain CCMP1756	#N/A	#N/A	#N/A	#N/A	#N/A	#N/A	#N/A	#N/A	#N/A
maker-scf300000870751.0-snap-gene-0.44-mRNA-1			NA	Fucoxanthin-chlorophyll a-c binding protein, chloroplastic		ehx:EMIHUDRAFT_443721	Lhcf36; light-harvesting family						-	-										CAMPEP_0199686628-CAMNT_0045551815	90	PF00504.16: Chlorophyll A-B binding protein		Pelagomonas calceolata , Strain CCMP1756	35677		_GAP_||PF00504	_GAP_||Chlorophyll A-B binding protein						2	1	Eukaryota;Stramenopiles;Stramenopiles_X;Pelagophyceae;Pelagophyceae_X;Pelagophyceae_XX;Pelagomonas;Pelagomonas calceolata , Strain CCMP1756	44056.XP_009037715.1	1.27E-34	130	2E524@1|root,2SBWS@2759|Eukaryota	2759|Eukaryota	U	Chlorophyll A-B binding protein	-	GO:0003674,GO:0005488,GO:0005515,GO:0005575,GO:0005622,GO:0005623,GO:0005737,GO:0006091,GO:0006950,GO:0008150,GO:0008152,GO:0009266,GO:0009314,GO:0009409,GO:0009416,GO:0009507,GO:0009526,GO:0009532,GO:0009534,GO:0009535,GO:0009536,GO:0009570,GO:0009579,GO:0009628,GO:0009642,GO:0009644,GO:0009645,GO:0009765,GO:0009768,GO:0009941,GO:0009987,GO:0010287,GO:0015979,GO:0016020,GO:0016168,GO:0019684,GO:…
maker-scf300000870752.0-snap-gene-0.114-mRNA-1	MAN1B1		NA	NA		aaf:AURANDRAFT_62840	hypothetical protein						-	-										contig_19317_1_1786-Pelagomonas	100			Pelagomonas calceolata , Strain CCMP1756	35677									0	0.9847	Eukaryota;Stramenopiles;Stramenopiles_X;Pelagophyceae;Pelagophyceae_X;Pelagophyceae_XX;Pelagomonas;Pelagomonas calceolata , Strain CCMP1756	44056.XP_009035762.1	8.02E-15	87.4	KOG2431@1|root,KOG2431@2759|Eukaryota	2759|Eukaryota	G	mannosyl-oligosaccharide 1,2-alpha-mannosidase activity	MAN1B1	GO:0000139,GO:0002252,GO:0002376,GO:0003674,GO:0003824,GO:0004553,GO:0004559,GO:0004571,GO:0005488,GO:0005509,GO:0005575,GO:0005622,GO:0005623,GO:0005737,GO:0005768,GO:0005783,GO:0005789,GO:0005794,GO:0005802,GO:0005975,GO:0006464,GO:0006491,GO:0006508,GO:0006511,GO:0006516,GO:0006517,GO:0006807,GO:0006950,GO:0008150,GO:0008152,GO:0009056,GO:0009057,GO:0009100,GO:0009311,GO:0009987,GO:0010033,GO:…
maker-scf300000870752.0-snap-gene-6.91-mRNA-1			NA	NA		aaf:AURANDRAFT_70653	hypothetical protein						-	-										contig_12860_1_1499-Pelagomonas	93		CAM_CRCL_4069111	Pelagomonas calceolata , Strain CCMP1756	35677									0	1	Eukaryota;Stramenopiles;Stramenopiles_X;Pelagophyceae;Pelagophyceae_X;Pelagophyceae_XX;Pelagomonas;Pelagomonas calceolata , Strain CCMP1756	44056.XP_009032959.1	1.33E-162	495	COG4886@1|root,KOG0531@2759|Eukaryota	2759|Eukaryota	L	axoneme assembly	-	-
maker-scf300000870752.1-snap-gene-1.103-mRNA-1			NA	NA		gtt:GUITHDRAFT_84668	hypothetical protein						-	-										contig_9003_204_1220-Pelagomonas	89		CAM_CRCL_4010378	Pelagomonas calceolata , Strain CCMP1756	35677		_GAP_||PF12796||_GAP_	_GAP_||PF12796||_GAP_						0	1	Eukaryota;Stramenopiles;Stramenopiles_X;Pelagophyceae;Pelagophyceae_X;Pelagophyceae_XX;Pelagomonas;Pelagomonas calceolata , Strain CCMP1756	159749.K0T5L3	2.73E-118	351	COG0666@1|root,2S0Q0@2759|Eukaryota,2XCS3@2836|Bacillariophyta	2836|Bacillariophyta	S	Ankyrin repeats (many copies)	-	-
maker-scf300000870753.0-snap-gene-12.66-mRNA-1	ZIP	zinc responsive transporter/iron responsive transporter-like protein	NA	NA		smin:v1.2.030195.t1	symbB.v1.2.030195.t1; -						-	-										contig_12615_203_2110-Pelagomonas	86		CAM_CRCL_4019577	Pelagomonas calceolata , Strain CCMP1756	35677		_GAP_||PF02535	_GAP_||ZIP Zinc transporter						6	1	Eukaryota;Stramenopiles;Stramenopiles_X;Pelagophyceae;Pelagophyceae_X;Pelagophyceae_XX;Pelagomonas;Pelagomonas calceolata , Strain CCMP1756	2903.EOD16610	4.50E-52	201	COG0428@1|root,COG4284@1|root,KOG2638@2759|Eukaryota,KOG2693@2759|Eukaryota	2759|Eukaryota	P	cellular zinc ion homeostasis	-	-
maker-scf300000870753.0-snap-gene-9.39-mRNA-1			NA	NA		fcy:FRACYDRAFT_236786	hypothetical protein						-	-										CAMPEP_0199695812-CAMNT_0045561525	93			Pelagomonas calceolata , Strain CCMP1756	35677									0	1	Eukaryota;Stramenopiles;Stramenopiles_X;Pelagophyceae;Pelagophyceae_X;Pelagophyceae_XX;Pelagomonas;Pelagomonas calceolata , Strain CCMP1756	159749.K0RSS5	2.53E-100	339	2D5MV@1|root,2SZ07@2759|Eukaryota	2759|Eukaryota	-	-	-	-
maker-scf300000870753.0-snap-gene-9.45-mRNA-1			NA	NA		aaf:AURANDRAFT_67088	hypothetical protein						-	-										contig_3273_1_1329-Pelagomonas	96		CAM_CRCL_4035386	Pelagomonas calceolata , Strain CCMP1756	35677		_GAP_||PF13229||_GAP_	_GAP_||PF13229||_GAP_						1	1	Eukaryota;Stramenopiles;Stramenopiles_X;Pelagophyceae;Pelagophyceae_X;Pelagophyceae_XX;Pelagomonas;Pelagomonas calceolata , Strain CCMP1756	44056.XP_009040687.1	2.14E-45	177	2E7AH@1|root,2SDXA@2759|Eukaryota	2759|Eukaryota	-	-	-	-
maker-scf300000870754.0-snap-gene-10.1-mRNA-1			NA	NA		spar:SPRG_04082	hypothetical protein						-	-										contig_2170_36_1134-Pelagomonas	100		CAM_CRCL_4014445	Pelagomonas calceolata , Strain CCMP1756	35677									0	1	Eukaryota;Stramenopiles;Stramenopiles_X;Pelagophyceae;Pelagophyceae_X;Pelagophyceae_XX;Pelagomonas;Pelagomonas calceolata , Strain CCMP1756	2850.Phatr47154	7.70E-79	266	COG3491@1|root,KOG0143@2759|Eukaryota,2XARR@2836|Bacillariophyta	2836|Bacillariophyta	Q	2OG-Fe(II) oxygenase superfamily	-	-
maker-scf300000870754.0-snap-gene-12.194-mRNA-1			NA	NA									-	-										CAMPEP_0199681144-CAMNT_0045546179	77	TIGR00012: L29: ribosomal protein L29		Pelagomonas calceolata , Strain CCMP1756	35677		_GAP_||PF00831	_GAP_||Ribosomal L29 protein	_GAP_||TIGR00012	_GAP_||ribosomal protein L29				0	0.9847	Eukaryota;Stramenopiles;Stramenopiles_X;Pelagophyceae;Pelagophyceae_X;Pelagophyceae_XX;Pelagomonas;Pelagomonas calceolata , Strain CCMP1756	#N/A	#N/A	#N/A	#N/A	#N/A	#N/A	#N/A	#N/A	#N/A
snap_masked-scf300000870586.0-processed-gene-0.40-mRNA-1			NA	NA		aaf:AURANDRAFT_77821	LHC30; putative plastid light harvesting protein isoform 30	Metabolic pathways					-	-										CAMPEP_0190561332-CAMNT_0034332765	83	PF00504.16: Chlorophyll A-B binding protein		Pelagococcus subviridis CCMP1429	35679		_GAP_||PF00504||_GAP_	_GAP_||Chlorophyll A-B binding protein||_GAP_						0	1	Eukaryota;Stramenopiles;Stramenopiles_X;Pelagophyceae;Pelagophyceae_X;Pelagophyceae_XX;Pelagococcus;Pelagococcus subviridis CCMP1429	44056.XP_009037395.1	7.21E-49	169	2CDPH@1|root,2SKWX@2759|Eukaryota	2759|Eukaryota	U	Chlorophyll A-B binding protein	-	-
snap_masked-scf300000870586.0-processed-gene-3.15-mRNA-1			NA	NA		aaf:AURANDRAFT_77822	LHC32; putative plastid light harvesting protein isoform 32						-	-										CAMPEP_0199676688-CAMNT_0045541567	98	PF00504.16: Chlorophyll A-B binding protein		Pelagomonas calceolata , Strain CCMP1756	35677		PF00504	Chlorophyll A-B binding protein						2	0.977	Eukaryota;Stramenopiles;Stramenopiles_X;Pelagophyceae;Pelagophyceae_X;Pelagophyceae_XX;Pelagomonas;Pelagomonas calceolata , Strain CCMP1756	44056.XP_009035916.1	5.91E-96	284	2CDPH@1|root,2S3EU@2759|Eukaryota	2759|Eukaryota	U	Chlorophyll A-B binding protein	-	-
snap_masked-scf300000870593.0-processed-gene-2.19-mRNA-1			NA	NA		aaf:AURANDRAFT_63293	hypothetical protein						-	-										contig_5176_24_2578-Pelagomonas	100			Pelagomonas calceolata , Strain CCMP1756	35677		_GAP_||PF00264||_GAP_	_GAP_||Common central domain of tyrosinase||_GAP_						1	1	Eukaryota;Stramenopiles;Stramenopiles_X;Pelagophyceae;Pelagophyceae_X;Pelagophyceae_XX;Pelagomonas;Pelagomonas calceolata , Strain CCMP1756	44056.XP_009038556.1	1.36E-50	201	28JPD@1|root,2QS2P@2759|Eukaryota	2759|Eukaryota	S	Paraquat-inducible protein A	-	-
snap_masked-scf300000870595.0-processed-gene-0.26-mRNA-1	KIAA0141		NA	NA		aaf:AURANDRAFT_8452	hypothetical protein						K07126*	uncharacterized protein*										contig_12922_77_887-Pelagomonas	83		CAM_CRCL_21338	Pelagomonas calceolata , Strain CCMP1756	35677		_GAP_||PF08238||_GAP_	_GAP_||Sel1 repeat||_GAP_						1	1	Eukaryota;Stramenopiles;Stramenopiles_X;Pelagophyceae;Pelagophyceae_X;Pelagophyceae_XX;Pelagomonas;Pelagomonas calceolata , Strain CCMP1756	44056.XP_009035404.1	3.99E-21	94	COG0790@1|root,KOG1550@2759|Eukaryota	2759|Eukaryota	T	ERAD pathway	KIAA0141	GO:0005575,GO:0005622,GO:0005623,GO:0005737,GO:0005739,GO:0006915,GO:0007154,GO:0007165,GO:0007166,GO:0008150,GO:0008219,GO:0008625,GO:0009987,GO:0010941,GO:0012501,GO:0019222,GO:0023052,GO:0030162,GO:0042981,GO:0043067,GO:0043226,GO:0043227,GO:0043229,GO:0043231,GO:0043281,GO:0044424,GO:0044444,GO:0044464,GO:0050789,GO:0050790,GO:0050794,GO:0050896,GO:0051171,GO:0051246,GO:0051336,GO:0051716,GO:…
snap_masked-scf300000870595.0-processed-gene-2.17-mRNA-1			NA	NA		tps:THAPS_7153	predicted protein						-	-										contig_6598_1459_2004-Pelagomonas	98		CAM_CRCL_106	Pelagomonas calceolata , Strain CCMP1756	35677									0	1	Eukaryota;Stramenopiles;Stramenopiles_X;Pelagophyceae;Pelagophyceae_X;Pelagophyceae_XX;Pelagomonas;Pelagomonas calceolata , Strain CCMP1756	35128.Thaps7153	1.44E-21	90.9	2CX1Z@1|root,2RW25@2759|Eukaryota,2XDB2@2836|Bacillariophyta	2836|Bacillariophyta	-	-	-	-
snap_masked-scf300000870595.0-processed-gene-6.118-mRNA-1			NA	NA		aaf:AURANDRAFT_62199	hypothetical protein						-	-										contig_13559_111_806-Pelagomonas	90			Pelagomonas calceolata , Strain CCMP1756	35677									0	1	Eukaryota;Stramenopiles;Stramenopiles_X;Pelagophyceae;Pelagophyceae_X;Pelagophyceae_XX;Pelagomonas;Pelagomonas calceolata , Strain CCMP1756	44056.XP_009034588.1	2.28E-88	288	2D1KJ@1|root,2S4WB@2759|Eukaryota	2759|Eukaryota	-	-	-	-
snap_masked-scf300000870595.0-processed-gene-6.133-mRNA-1			NA	NA		aaf:AURANDRAFT_62538	hypothetical protein						-	-										CAMPEP_0199678614-CAMNT_0045543569	88	PF04945.8: YHS domain		Pelagomonas calceolata , Strain CCMP1756	35677									0	1	Eukaryota;Stramenopiles;Stramenopiles_X;Pelagophyceae;Pelagophyceae_X;Pelagophyceae_XX;Pelagomonas;Pelagomonas calceolata , Strain CCMP1756	44056.XP_009036282.1	3.17E-30	133	2A6UI@1|root,2RYCN@2759|Eukaryota	2759|Eukaryota	S	Domain of unknown function (DUF1996)	-	-
snap_masked-scf300000870601.1-processed-gene-0.46-mRNA-1			NA	NA		aaf:AURANDRAFT_62558	hypothetical protein						-	-										contig_6072_1138_1662-Pelagomonas	97			Pelagomonas calceolata , Strain CCMP1756	35677									0	1	Eukaryota;Stramenopiles;Stramenopiles_X;Pelagophyceae;Pelagophyceae_X;Pelagophyceae_XX;Pelagomonas;Pelagomonas calceolata , Strain CCMP1756	#N/A	#N/A	#N/A	#N/A	#N/A	#N/A	#N/A	#N/A	#N/A
snap_masked-scf300000870601.1-processed-gene-6.221-mRNA-1			NA	NA		aaf:AURANDRAFT_62671	hypothetical protein						-	-										contig_15880_12_1009-Pelagomonas	82		CAM_CRCL_4000960	Pelagomonas calceolata , Strain CCMP1756	35677		PF01105	emp24/gp25L/p24 family/GOLD						0	1	Eukaryota;Stramenopiles;Stramenopiles_X;Pelagophyceae;Pelagophyceae_X;Pelagophyceae_XX;Pelagomonas;Pelagomonas calceolata , Strain CCMP1756	44056.XP_009035203.1	1.86E-51	186	COG0666@1|root,KOG1692@1|root,KOG2615@1|root,KOG4373@1|root,KOG1692@2759|Eukaryota,KOG2615@2759|Eukaryota,KOG4177@2759|Eukaryota,KOG4373@2759|Eukaryota	2759|Eukaryota	C	3'-5' exonuclease activity	-	-
snap_masked-scf300000870603.0-processed-gene-10.45-mRNA-1			NA	NA		aaf:AURANDRAFT_70645	hypothetical protein						-	-										contig_8960_61_1476-Pelagomonas	79		CAM_CRCL_6936	Pelagomonas calceolata , Strain CCMP1756	35677									0	1	Eukaryota;Stramenopiles;Stramenopiles_X;Pelagophyceae;Pelagophyceae_X;Pelagophyceae_XX;Pelagomonas;Pelagomonas calceolata , Strain CCMP1756	#N/A	#N/A	#N/A	#N/A	#N/A	#N/A	#N/A	#N/A	#N/A
snap_masked-scf300000870603.0-processed-gene-10.53-mRNA-1	MAS1		NA	NA									-	-										CAMPEP_0199677518-CAMNT_0045542445	94	PF05193.16: Peptidase M16 inactive domain		Pelagomonas calceolata , Strain CCMP1756	35677		_GAP_||PF05193||_GAP_	_GAP_||Peptidase M16 inactive domain||_GAP_						0	1	Eukaryota;Stramenopiles;Stramenopiles_X;Pelagophyceae;Pelagophyceae_X;Pelagophyceae_XX;Pelagomonas;Pelagomonas calceolata , Strain CCMP1756	157072.XP_008862015.1	5.84E-09	63.9	COG0612@1|root,KOG0960@2759|Eukaryota	2759|Eukaryota	P	mitochondrial electron transport, ubiquinol to cytochrome c	MAS1	GO:0003674,GO:0003824,GO:0004175,GO:0004222,GO:0005488,GO:0005575,GO:0005618,GO:0005622,GO:0005623,GO:0005634,GO:0005730,GO:0005737,GO:0005739,GO:0005740,GO:0005741,GO:0005743,GO:0005746,GO:0005750,GO:0005758,GO:0005759,GO:0005773,GO:0005774,GO:0006091,GO:0006119,GO:0006122,GO:0006139,GO:0006163,GO:0006508,GO:0006605,GO:0006626,GO:0006627,GO:0006725,GO:0006753,GO:0006793,GO:0006796,GO:0006807,GO:…
snap_masked-scf300000870603.0-processed-gene-11.48-mRNA-1			NA	Histone H2B		aaf:AURANDRAFT_22627	hypothetical protein						K11252*	histone H2B*										contig_19366_205_610-Pelagomonas	95		CAM_CRCL_347	Pelagomonas calceolata , Strain CCMP1756	35677		PF00125	Core histone H2A/H2B/H3/H4						0	0.9507	Eukaryota;Stramenopiles;Stramenopiles_X;Pelagophyceae;Pelagophyceae_X;Pelagophyceae_XX;Aureococcus;Aureococcus anophagefferens, Strain CCMP1850	44056.XP_009032690.1	1.68E-62	192	KOG1744@1|root,KOG1744@2759|Eukaryota	2759|Eukaryota	B	protein heterodimerization activity	-	GO:0000228,GO:0000785,GO:0000786,GO:0000788,GO:0000790,GO:0003674,GO:0003676,GO:0003677,GO:0005488,GO:0005575,GO:0005622,GO:0005623,GO:0005634,GO:0005657,GO:0005694,GO:0006325,GO:0006333,GO:0006996,GO:0008150,GO:0009987,GO:0016043,GO:0031298,GO:0031974,GO:0031981,GO:0032991,GO:0032993,GO:0043226,GO:0043227,GO:0043228,GO:0043229,GO:0043231,GO:0043232,GO:0043233,GO:0043596,GO:0044422,GO:0044424,GO:…
snap_masked-scf300000870603.0-processed-gene-11.51-mRNA-1			NA	NA									-	-										CAMPEP_0199693158-CAMNT_0045558759	91	PF02714.10: Domain of unknown function DUF221		Pelagomonas calceolata , Strain CCMP1756	35677		_GAP_||PF02714||_GAP_	_GAP_||Domain of unknown function DUF221||_GAP_						5	1	Eukaryota;Stramenopiles;Stramenopiles_X;Pelagophyceae;Pelagophyceae_X;Pelagophyceae_XX;Pelagomonas;Pelagomonas calceolata , Strain CCMP1756	3075.A0A087SSE6	0.000347	53.9	COG5594@1|root,KOG1134@2759|Eukaryota,37R82@33090|Viridiplantae,34JP9@3041|Chlorophyta	3041|Chlorophyta	U	ERD4-related membrane protein	-	-
snap_masked-scf300000870603.0-processed-gene-11.8-mRNA-1			NA	NA		aaf:AURANDRAFT_68759	hypothetical protein						-	-										contig_12552_174_845-Pelagomonas	66			Pelagomonas calceolata , Strain CCMP1756	35677		_GAP_||PF00847||_GAP_	_GAP_||AP2 domain||_GAP_						4	1	Eukaryota;Stramenopiles;Stramenopiles_X;Pelagophyceae;Pelagophyceae_X;Pelagophyceae_XX;Pelagomonas;Pelagomonas calceolata , Strain CCMP1756	44056.XP_009042734.1	2.39E-61	211	2E2D7@1|root,2S9M5@2759|Eukaryota	2759|Eukaryota	-	-	-	-
snap_masked-scf300000870603.0-processed-gene-13.33-mRNA-1			NA	NA		aaf:AURANDRAFT_38422	LHC29; hypothetical protein	Metabolic pathways					-	-										CAMPEP_0119249444-CAMNT_0007248531	100	PF00504.16: Chlorophyll A-B binding protein		Pelagomonas calceolata RCC969	-311251		_GAP_||PF00504	_GAP_||Chlorophyll A-B binding protein						0	0.9847	Eukaryota;Stramenopiles;Stramenopiles_X;Pelagophyceae;Pelagophyceae_X;Pelagophyceae_XX;Pelagomonas;Pelagomonas calceolata , Strain CCMP1756	44056.XP_009032675.1	3.45E-22	96.3	2CDPH@1|root,2S45K@2759|Eukaryota	2759|Eukaryota	U	Chlorophyll A-B binding protein	-	-
snap_masked-scf300000870603.0-processed-gene-14.105-mRNA-1			NA	NA		aaf:AURANDRAFT_72206	hypothetical protein						-	-										contig_9436_1053_1983-Pelagomonas	83			Pelagomonas calceolata , Strain CCMP1756	35677									2	1	Eukaryota;Stramenopiles;Stramenopiles_X;Pelagophyceae;Pelagophyceae_X;Pelagophyceae_XX;Pelagomonas;Pelagomonas calceolata , Strain CCMP1756	2850.Phatr16471	5.73E-26	111	28PSE@1|root,2QWEW@2759|Eukaryota,2XC5J@2836|Bacillariophyta	2836|Bacillariophyta	-	-	-	-
snap_masked-scf300000870603.0-processed-gene-2.63-mRNA-1			NA	NA									-	-										CAMPEP_0199682812-CAMNT_0045547907	97	TIGR01926: peroxid_rel: uncharacterized peroxidase-related enzyme PF02627.15: Carboxymuconolactone decarboxylase family		Pelagomonas calceolata , Strain CCMP1756	35677		_GAP_||PF02627||_GAP_	_GAP_||Carboxymuconolactone decarboxylase family||_GAP_						0	1	Eukaryota;Stramenopiles;Stramenopiles_X;Pelagophyceae;Pelagophyceae_X;Pelagophyceae_XX;Pelagomonas;Pelagomonas calceolata , Strain CCMP1756	#N/A	#N/A	#N/A	#N/A	#N/A	#N/A	#N/A	#N/A	#N/A
snap_masked-scf300000870603.0-processed-gene-5.66-mRNA-1			NA	NA		aaf:AURANDRAFT_65852	hypothetical protein						-	-										CAMPEP_0199689012-CAMNT_0045554487	85	PF13857.1: Ankyrin repeats (many copies) PF12796.2: Ankyrin repeats (3 copies)		Pelagomonas calceolata , Strain CCMP1756	35677		_GAP_||PF12796||_GAP_	_GAP_||PF12796||_GAP_						0	1	Eukaryota;Stramenopiles;Stramenopiles_X;Pelagophyceae;Pelagophyceae_X;Pelagophyceae_XX;Pelagomonas;Pelagomonas calceolata , Strain CCMP1756	2880.D7FYR4	3.42E-18	94	2C0FJ@1|root,2S48R@2759|Eukaryota	2759|Eukaryota	S	ankyrin repeats	-	-
snap_masked-scf300000870603.0-processed-gene-6.9-mRNA-1			NA	Flavodoxin		aaf:AURANDRAFT_30058	FNR2; hypothetical protein	Metabolic pathways					-	-										contig_11741_1_805-Pelagomonas	93		CAM_CRCL_4027	Pelagomonas calceolata , Strain CCMP1756	35677		_GAP_||PF00258||_GAP_||PF00970||PF00175	_GAP_||Flavodoxin||_GAP_||Oxidoreductase FAD-binding domain||Oxidoreductase NAD-binding domain						0	1	Eukaryota;Stramenopiles;Stramenopiles_X;Pelagophyceae;Pelagophyceae_X;Pelagophyceae_XX;Pelagomonas;Pelagomonas calceolata , Strain CCMP1756	44056.XP_009039324.1	7.11E-92	288	COG0369@1|root,KOG1158@2759|Eukaryota	2759|Eukaryota	P	NADPH-hemoprotein reductase activity	-	-
snap_masked-scf300000870611.0-processed-gene-0.104-mRNA-1			NA	NA		ehx:EMIHUDRAFT_114244	hypothetical protein						-	-										contig_8681_27_2792-Pelagomonas	89			Pelagomonas calceolata , Strain CCMP1756	35677									0	1	Eukaryota;Stramenopiles;Stramenopiles_X;Pelagophyceae;Pelagophyceae_X;Pelagophyceae_XX;Pelagomonas;Pelagomonas calceolata , Strain CCMP1756	2850.Phatr36932	4.86E-125	409	29PU5@1|root,2RX60@2759|Eukaryota,2XB6I@2836|Bacillariophyta	2836|Bacillariophyta	-	-	-	-
snap_masked-scf300000870611.0-processed-gene-0.97-mRNA-1			NA	NA		aaf:AURANDRAFT_72519	hypothetical protein	Metabolic pathways					K08901*	photosystem II oxygen-evolving enhancer protein 3*										CAMPEP_0199677528-CAMNT_0045542457	78	TIGR03042: PS_II_psbQ_bact: photosystem II protein PsbQ PF05757.6: Oxygen evolving enhancer protein 3 (PsbQ)		Pelagomonas calceolata , Strain CCMP1756	35677		_GAP_||PF05757	_GAP_||Oxygen evolving enhancer protein 3 (PsbQ)						0	0.977	Eukaryota;Stramenopiles;Stramenopiles_X;Pelagophyceae;Pelagophyceae_X;Pelagophyceae_XX;Pelagomonas;Pelagomonas calceolata , Strain CCMP1756	44056.XP_009040815.1	3.30E-59	202	COG0673@1|root,KOG2741@2759|Eukaryota	2759|Eukaryota	V	D-xylose 1-dehydrogenase (NADP+) activity	-	-
snap_masked-scf300000870613.1-processed-gene-0.209-mRNA-1			NA	NA		tps:THAPSDRAFT_23939	predicted protein						-	-										CAMPEP_0199689778-CAMNT_0045555293	78			Pelagomonas calceolata , Strain CCMP1756	35677									0	1	Eukaryota;Stramenopiles;Stramenopiles_X;Pelagophyceae;Pelagophyceae_X;Pelagophyceae_XX;Pelagomonas;Pelagomonas calceolata , Strain CCMP1756	#N/A	#N/A	#N/A	#N/A	#N/A	#N/A	#N/A	#N/A	#N/A
snap_masked-scf300000870619.2-processed-gene-2.37-mRNA-1			NA	NA									-	-										contig_1433_51_1100-Pelagomonas	86			Pelagomonas calceolata , Strain CCMP1756	35677									0	1	Eukaryota;Stramenopiles;Stramenopiles_X;Pelagophyceae;Pelagophyceae_X;Pelagophyceae_XX;Pelagomonas;Pelagomonas calceolata , Strain CCMP1756	#N/A	#N/A	#N/A	#N/A	#N/A	#N/A	#N/A	#N/A	#N/A
snap_masked-scf300000870629.0-processed-gene-0.89-mRNA-1			NA	NA									-	-										contig_18903_1583_2359-Pelagomonas	82			Pelagomonas calceolata , Strain CCMP1756	35677		PF00501||_GAP_	AMP-binding enzyme||_GAP_						0	0.977	Eukaryota;Stramenopiles;Stramenopiles_X;Pelagophyceae;Pelagophyceae_X;Pelagophyceae_XX;Pelagomonas;Pelagomonas calceolata , Strain CCMP1756	1227499.C493_21646	0.0000738	52	COG0318@1|root,arCOG00856@2157|Archaea,2XVD7@28890|Euryarchaeota,23TU7@183963|Halobacteria	183963|Halobacteria	I	COG0318 Acyl-CoA synthetases (AMP-forming) AMP-acid ligases II	-	-
snap_masked-scf300000870629.0-processed-gene-3.16-mRNA-1	ISC1	Fe-S assembly protein	NA	NA		aaf:AURANDRAFT_71657	hypothetical protein	Peroxisome					-	-										CAMPEP_0199686492-CAMNT_0045551671	91			Pelagomonas calceolata , Strain CCMP1756	35677									1	0.977	Eukaryota;Stramenopiles;Stramenopiles_X;Pelagophyceae;Pelagophyceae_X;Pelagophyceae_XX;Pelagomonas;Pelagomonas calceolata , Strain CCMP1756	44056.XP_009037051.1	1.43E-35	138	COG4631@1|root,KOG0430@2759|Eukaryota	2759|Eukaryota	C	xanthine catabolic process	-	-
snap_masked-scf300000870629.0-processed-gene-3.40-mRNA-1			NA	NA		aaf:AURANDRAFT_78110	Trx3; hypothetical protein						-	-										CAMPEP_0119234564-CAMNT_0007233213	99	TIGR01130: ER_PDI_fam: protein disulfide isomerases PF00085.15: Thioredoxin		Pelagomonas calceolata RCC969	-311251		_GAP_||PF07749	_GAP_||Endoplasmic reticulum protein ERp29, C-terminal domain						0	1	Eukaryota;Stramenopiles;Stramenopiles_X;Pelagophyceae;Pelagophyceae_X;Pelagophyceae_XX;Pelagomonas;Pelagomonas calceolata RCC969	44056.XP_009037131.1	2.52E-69	213	COG0526@1|root,KOG0191@2759|Eukaryota	2759|Eukaryota	CO	cell redox homeostasis	-	-
snap_masked-scf300000870629.0-processed-gene-6.22-mRNA-1			NA	NA		ehx:EMIHUDRAFT_457412	hypothetical protein						-	-										CAMPEP_0199676178-CAMNT_0045541051	88			Pelagomonas calceolata , Strain CCMP1756	35677									0	0.977	Eukaryota;Stramenopiles;Stramenopiles_X;Pelagophyceae;Pelagophyceae_X;Pelagophyceae_XX;Pelagomonas;Pelagomonas calceolata , Strain CCMP1756	#N/A	#N/A	#N/A	#N/A	#N/A	#N/A	#N/A	#N/A	#N/A
snap_masked-scf300000870641.0-processed-gene-1.43-mRNA-1			NA	NA									-	-										CAMPEP_0199694768-CAMNT_0045560439	67			Pelagomonas calceolata , Strain CCMP1756	35677									0	1	Eukaryota;Stramenopiles;Stramenopiles_X;Pelagophyceae;Pelagophyceae_X;Pelagophyceae_XX;Pelagomonas;Pelagomonas calceolata , Strain CCMP1756	#N/A	#N/A	#N/A	#N/A	#N/A	#N/A	#N/A	#N/A	#N/A
snap_masked-scf300000870641.0-processed-gene-2.18-mRNA-1	YHS		NA	NA		sedi:EBB79_02820	hypothetical protein						-	-										contig_8048_1_940-Pelagomonas	92		CAM_CRCL_4019566	Pelagomonas calceolata , Strain CCMP1756	35677		_GAP_||PF04945||_GAP_	_GAP_||YHS domain||_GAP_						0	1	Eukaryota;Stramenopiles;Stramenopiles_X;Pelagophyceae;Pelagophyceae_X;Pelagophyceae_XX;Pelagomonas;Pelagomonas calceolata , Strain CCMP1756	1238450.VIBNISOn1_1470030	1.83E-08	60.1	COG3350@1|root,COG3350@2|Bacteria,1N0GC@1224|Proteobacteria,1S846@1236|Gammaproteobacteria,1XY38@135623|Vibrionales	135623|Vibrionales	S	YHS domain	-	-
snap_masked-scf300000870641.0-processed-gene-2.39-mRNA-1			NA	NA		aaf:AURANDRAFT_66499	hypothetical protein						-	-										CAMPEP_0119256604-CAMNT_0007255945	79			Pelagomonas calceolata RCC969	-311251									0	0.977	Eukaryota;Stramenopiles;Stramenopiles_X;Pelagophyceae;Pelagophyceae_X;Pelagophyceae_XX;Pelagomonas;Pelagomonas calceolata , Strain CCMP1756	44056.XP_009039937.1	2.26E-08	65.9	COG1310@1|root,COG5147@1|root,KOG0051@2759|Eukaryota,KOG1555@2759|Eukaryota	2759|Eukaryota	ADK	metallopeptidase activity	-	-
snap_masked-scf300000870642.0-processed-gene-0.39-mRNA-1			NA	NA									K12177*	COP9 signalosome complex subunit 3*										contig_19242_43_477-Pelagomonas	70			Pelagomonas calceolata , Strain CCMP1756	35677									0	1	Eukaryota;Stramenopiles;Stramenopiles_X;Pelagophyceae;Pelagophyceae_X;Pelagophyceae_XX;Pelagomonas;Pelagomonas calceolata , Strain CCMP1756	#N/A	#N/A	#N/A	#N/A	#N/A	#N/A	#N/A	#N/A	#N/A
snap_masked-scf300000870651.0-processed-gene-0.3-mRNA-1			NA	NA		aaf:AURANDRAFT_18954	hypothetical protein						K07126*	uncharacterized protein*										CAMPEP_0199711296-CAMNT_0045578339	84	PF08238.7: Sel1 repeat		Pelagomonas calceolata , Strain CCMP1756	35677		_GAP_||PF08238	_GAP_||Sel1 repeat						0	0.9847	Eukaryota;Stramenopiles;Stramenopiles_X;Pelagophyceae;Pelagophyceae_X;Pelagophyceae_XX;Pelagomonas;Pelagomonas calceolata , Strain CCMP1756	44056.XP_009032508.1	1.16E-22	100	COG0790@1|root,KOG1550@2759|Eukaryota	2759|Eukaryota	T	ERAD pathway	-	-
snap_masked-scf300000870651.1-processed-gene-1.59-mRNA-1			NA	NA		aaf:AURANDRAFT_60902	hypothetical protein						-	-										CAMPEP_0199692914-CAMNT_0045558509	78	PF13833.1: EF-hand domain pair PF00036.27: EF hand		Pelagomonas calceolata , Strain CCMP1756	35677		_GAP_||PF13833||_GAP_	_GAP_||PF13833||_GAP_						0	0.9847	Eukaryota;Stramenopiles;Stramenopiles_X;Pelagophyceae;Pelagophyceae_X;Pelagophyceae_XX;Pelagomonas;Pelagomonas calceolata , Strain CCMP1756	44056.XP_009032544.1	5.21E-66	224	2E61A@1|root,2SCSX@2759|Eukaryota	2759|Eukaryota	-	-	-	-
snap_masked-scf300000870673.1-processed-gene-1.152-mRNA-1	ARC5		NA	NA									-	-										contig_7490_26_1459-Pelagomonas	93			Pelagomonas calceolata , Strain CCMP1756	35677									0	1	Eukaryota;Stramenopiles;Stramenopiles_X;Pelagophyceae;Pelagophyceae_X;Pelagophyceae_XX;Pelagomonas;Pelagomonas calceolata , Strain CCMP1756	44056.XP_009032466.1	1.24E-12	79.3	COG0699@1|root,COG2802@1|root,KOG0446@2759|Eukaryota,KOG4159@2759|Eukaryota	2759|Eukaryota	I	histone H2A-K13 ubiquitination	ARC5	GO:0003674,GO:0003824,GO:0003924,GO:0005488,GO:0005515,GO:0005575,GO:0005622,GO:0005623,GO:0005737,GO:0005777,GO:0006996,GO:0007031,GO:0007623,GO:0008017,GO:0008092,GO:0008150,GO:0009507,GO:0009526,GO:0009527,GO:0009536,GO:0009657,GO:0009658,GO:0009707,GO:0009941,GO:0009987,GO:0010020,GO:0015631,GO:0016020,GO:0016043,GO:0016462,GO:0016559,GO:0016787,GO:0016817,GO:0016818,GO:0017111,GO:0019867,GO:…
snap_masked-scf300000870673.2-processed-gene-11.50-mRNA-1			NA	NA		aaf:AURANDRAFT_61393	hypothetical protein						-	-										contig_7799_57_1661-Pelagomonas	92		CAM_CRCL_12883	Pelagomonas calceolata , Strain CCMP1756	35677		_GAP_||PF01145||_GAP_	_GAP_||SPFH domain / Band 7 family||_GAP_						0	0.9847	Eukaryota;Stramenopiles;Stramenopiles_X;Pelagophyceae;Pelagophyceae_X;Pelagophyceae_XX;Pelagomonas;Pelagomonas calceolata , Strain CCMP1756	227086.JGI_V11_131962	0.000000286	62	2E27U@1|root,2S9G3@2759|Eukaryota	2759|Eukaryota	A	SPFH domain / Band 7 family	-	GO:0000323,GO:0003674,GO:0005488,GO:0005515,GO:0005575,GO:0005622,GO:0005623,GO:0005737,GO:0005764,GO:0005765,GO:0005767,GO:0005768,GO:0005770,GO:0005773,GO:0005774,GO:0005886,GO:0006810,GO:0006887,GO:0008150,GO:0009605,GO:0009607,GO:0009617,GO:0009987,GO:0010008,GO:0012505,GO:0016020,GO:0016192,GO:0030139,GO:0031090,GO:0031410,GO:0031982,GO:0032010,GO:0032940,GO:0042802,GO:0043207,GO:0043226,GO:…
snap_masked-scf300000870673.2-processed-gene-11.88-mRNA-1			NA	NA		aaf:AURANDRAFT_35230	hypothetical protein						-	-										contig_16472_21_620-Pelagomonas	72		CAM_CRCL_6013	Pelagomonas calceolata , Strain CCMP1756	35677		_GAP_||PF03703	_GAP_||Bacterial membrane flanked domain						2	0.9847	Eukaryota;Stramenopiles;Stramenopiles_X;Pelagophyceae;Pelagophyceae_X;Pelagophyceae_XX;Pelagomonas;Pelagomonas calceolata , Strain CCMP1756	2850.Phatr15371	2.46E-34	125	2CV50@1|root,2RRAK@2759|Eukaryota,2XCDC@2836|Bacillariophyta	2836|Bacillariophyta	S	Bacterial PH domain	-	-
snap_masked-scf300000870673.2-processed-gene-13.44-mRNA-1	B-CA	carbonic anhydrase	NA	NA		aaf:AURANDRAFT_60948	hypothetical protein						-	-										CAMPEP_0199695666-CAMNT_0045561363	98	PF10563.4: Cadmium carbonic anhydrase repeat		Pelagomonas calceolata , Strain CCMP1756	35677		_GAP_||PF10563||_GAP_	_GAP_||Cadmium carbonic anhydrase repeat||_GAP_						1	1	Eukaryota;Stramenopiles;Stramenopiles_X;Pelagophyceae;Pelagophyceae_X;Pelagophyceae_XX;Pelagomonas;Pelagomonas calceolata , Strain CCMP1756	44056.XP_009032525.1	1.44E-146	432	2EIE5@1|root,2SNUS@2759|Eukaryota	2759|Eukaryota	S	Cadmium carbonic anhydrase repeat	-	-
snap_masked-scf300000870673.2-processed-gene-8.139-mRNA-1			NA	NA									-	-										CAMPEP_0199699476-CAMNT_0045565499	100			Pelagomonas calceolata , Strain CCMP1756	35677									0	1	Eukaryota;Stramenopiles;Stramenopiles_X;Pelagophyceae;Pelagophyceae_X;Pelagophyceae_XX;Pelagomonas;Pelagomonas calceolata , Strain CCMP1756	#N/A	#N/A	#N/A	#N/A	#N/A	#N/A	#N/A	#N/A	#N/A
snap_masked-scf300000870681.0-processed-gene-0.112-mRNA-1			NA	NA		ehx:EMIHUDRAFT_458132	hypothetical protein						-	-										contig_5970_1139_2972-Pelagomonas	97			Pelagomonas calceolata , Strain CCMP1756	35677		_GAP_||PF00149||_GAP_	_GAP_||Calcineurin-like phosphoesterase||_GAP_						0	1	Eukaryota;Stramenopiles;Stramenopiles_X;Pelagophyceae;Pelagophyceae_X;Pelagophyceae_XX;Pelagomonas;Pelagomonas calceolata , Strain CCMP1756	2903.EOD22529	3.58E-257	729	28TDQ@1|root,2R044@2759|Eukaryota	2759|Eukaryota	-	-	-	-
snap_masked-scf300000870681.0-processed-gene-0.87-mRNA-1			NA	NA		aaf:AURANDRAFT_65998	hypothetical protein						-	-										contig_11666_49_1272-Pelagomonas	89			Pelagomonas calceolata , Strain CCMP1756	35677									0	1	Eukaryota;Stramenopiles;Stramenopiles_X;Pelagophyceae;Pelagophyceae_X;Pelagophyceae_XX;Pelagomonas;Pelagomonas calceolata , Strain CCMP1756	44056.XP_009039279.1	6.22E-107	330	2C1R0@1|root,2RZH6@2759|Eukaryota	2759|Eukaryota	-	-	-	-
snap_masked-scf300000870681.0-processed-gene-0.91-mRNA-1			NA	NA		pif:PITG_02029	cleavage induced hypothetical protein						-	-										CAMPEP_0199681736-CAMNT_0045546793	87	PF00595.19: PDZ domain (Also known as DHR or GLGF)		Pelagomonas calceolata , Strain CCMP1756	35677		_GAP_||PF00595||_GAP_	_GAP_||PDZ domain (Also known as DHR or GLGF)||_GAP_						0	0.9847	Eukaryota;Stramenopiles;Stramenopiles_X;Pelagophyceae;Pelagophyceae_X;Pelagophyceae_XX;Pelagomonas;Pelagomonas calceolata , Strain CCMP1756	2880.D7FX00	2.37E-41	160	2CMNN@1|root,2QR1W@2759|Eukaryota	2759|Eukaryota	S	Domain present in PSD-95, Dlg, and ZO-1/2.	-	-
snap_masked-scf300000870693.1-processed-gene-1.84-mRNA-1			NA	NA									-	-										CAMPEP_0199709470-CAMNT_0045576493	98			Pelagomonas calceolata , Strain CCMP1756	35677									0	1	Eukaryota;Stramenopiles;Stramenopiles_X;Pelagophyceae;Pelagophyceae_X;Pelagophyceae_XX;Pelagomonas;Pelagomonas calceolata , Strain CCMP1756	#N/A	#N/A	#N/A	#N/A	#N/A	#N/A	#N/A	#N/A	#N/A
snap_masked-scf300000870693.1-processed-gene-1.95-mRNA-1			NA	NA		ehx:EMIHUDRAFT_436495	hypothetical protein						-	-										contig_18670_1663_3007-Pelagomonas	88			Pelagomonas calceolata , Strain CCMP1756	35677		PF01408||_GAP_	Oxidoreductase family, NAD-binding Rossmann fold||_GAP_						0	1	Eukaryota;Stramenopiles;Stramenopiles_X;Pelagophyceae;Pelagophyceae_X;Pelagophyceae_XX;Pelagomonas;Pelagomonas calceolata , Strain CCMP1756	2903.EOD16847	1.03E-82	264	2CE1C@1|root,2SI74@2759|Eukaryota	2759|Eukaryota	-	-	-	-
snap_masked-scf300000870735.0-processed-gene-2.85-mRNA-1			NA	NA									-	-										contig_41481_17_326-Pelagomonas	86			Pelagomonas calceolata , Strain CCMP1756	35677									0	0.9847	Eukaryota;Stramenopiles;Stramenopiles_X;Pelagophyceae;Pelagophyceae_X;Pelagophyceae_XX;Pelagomonas;Pelagomonas calceolata , Strain CCMP1756	#N/A	#N/A	#N/A	#N/A	#N/A	#N/A	#N/A	#N/A	#N/A
snap_masked-scf300000870735.0-processed-gene-8.93-mRNA-1			NA	NA		aaf:AURANDRAFT_60527	hypothetical protein						-	-										CAMPEP_0119229094-CAMNT_0007227501	83			Pelagomonas calceolata RCC969	-311251									2	0.977	Eukaryota;Stramenopiles;Stramenopiles_X;Pelagophyceae;Pelagophyceae_X;Pelagophyceae_XX;Pelagomonas;Pelagomonas calceolata , Strain CCMP1756	#N/A	#N/A	#N/A	#N/A	#N/A	#N/A	#N/A	#N/A	#N/A
snap_masked-scf300000870743.0-processed-gene-0.19-mRNA-1			NA	NA									-	-										contig_9089_123_815-Pelagomonas	61			Pelagomonas calceolata , Strain CCMP1756	35677									0	1	Eukaryota;Stramenopiles;Stramenopiles_X;Pelagophyceae;Pelagophyceae_X;Pelagophyceae_XX;Pelagomonas;Pelagomonas calceolata , Strain CCMP1756	#N/A	#N/A	#N/A	#N/A	#N/A	#N/A	#N/A	#N/A	#N/A
snap_masked-scf300000870743.0-processed-gene-2.67-mRNA-1	Flav	flavodoxin	NA	Flavodoxin		fcy:FRACYDRAFT_197622	FLD1; flavodoxin						K03839*	flavodoxin I*										contig_2272_87_695-Pelagomonas	100		CAM_CRCL_7169	Pelagomonas calceolata , Strain CCMP1756	35677		_GAP_||PF00258	_GAP_||Flavodoxin	_GAP_||TIGR01752	_GAP_||flavodoxin				0	0.9847	Eukaryota;Stramenopiles;Stramenopiles_X;Pelagophyceae;Pelagophyceae_X;Pelagophyceae_XX;Pelagomonas;Pelagomonas calceolata , Strain CCMP1756	159749.K0RCB0	5.48E-78	239	COG0716@1|root,2S6IV@2759|Eukaryota,2XG4V@2836|Bacillariophyta	2836|Bacillariophyta	C	Flavodoxin	-	-
snap_masked-scf300000870743.0-processed-gene-3.70-mRNA-1			NA	NA									-	-										contig_5508_26_1074-Pelagomonas	83		CAM_CRCL_4019566	Pelagomonas calceolata , Strain CCMP1756	35677									0	1	Eukaryota;Stramenopiles;Stramenopiles_X;Pelagophyceae;Pelagophyceae_X;Pelagophyceae_XX;Pelagomonas;Pelagomonas calceolata , Strain CCMP1756	571166.KI421509_gene2009	7.92E-09	61.6	COG3350@1|root,COG3350@2|Bacteria,1N0GC@1224|Proteobacteria,2U6Q9@28211|Alphaproteobacteria	28211|Alphaproteobacteria	S	YHS domain protein	-	-
snap_masked-scf300000870744.0-processed-gene-2.191-mRNA-1			NA	NA		aaf:AURANDRAFT_62791	expressed protein						-	-										contig_13364_252_1235-Pelagomonas	82			Pelagomonas calceolata , Strain CCMP1756	35677									0	0.9847	Eukaryota;Stramenopiles;Stramenopiles_X;Pelagophyceae;Pelagophyceae_X;Pelagophyceae_XX;Pelagomonas;Pelagomonas calceolata , Strain CCMP1756	44056.XP_009035127.1	1.60E-62	209	2E29V@1|root,2S9HY@2759|Eukaryota	2759|Eukaryota	-	-	-	-
snap_masked-scf300000870744.0-processed-gene-2.196-mRNA-1			NA	NA		mis:MICPUN_109326	predicted protein						-	-										contig_16350_86_502-Pelagomonas	100		CAM_CRCL_3458	Pelagomonas calceolata , Strain CCMP1756	35677									0	1	Eukaryota;Stramenopiles;Stramenopiles_X;Pelagophyceae;Pelagophyceae_X;Pelagophyceae_XX;Pelagomonas;Pelagomonas calceolata , Strain CCMP1756	1121904.ARBP01000056_gene6035	0.0000437	47.8	2E4PM@1|root,32P93@2|Bacteria,4NRUB@976|Bacteroidetes,47VK6@768503|Cytophagia	976|Bacteroidetes	-	-	-	-
snap_masked-scf300000870745.0-processed-gene-3.100-mRNA-1	CHDC2		NA	NA		aaf:AURANDRAFT_61240	hypothetical protein						-	-										contig_9270_61_5784-Pelagomonas	92		CAM_CRCL_6364858	Pelagomonas calceolata , Strain CCMP1756	35677		PF14874||_GAP_	PF14874||_GAP_						0	1	Eukaryota;Stramenopiles;Stramenopiles_X;Pelagophyceae;Pelagophyceae_X;Pelagophyceae_XX;Pelagomonas;Pelagomonas calceolata , Strain CCMP1756	44056.XP_009033067.1	0	2762	2CBV6@1|root,2QQ4Q@2759|Eukaryota	2759|Eukaryota	-	-	CHDC2	-
snap_masked-scf300000870746.0-processed-gene-13.130-mRNA-1			NA	NA		vbs:EGM51_13495	DUF4349 domain-containing protein						-	-										CAMPEP_0199677844-CAMNT_0045542783	84	PF14257.1: Domain of unknown function (DUF4349)		Pelagomonas calceolata , Strain CCMP1756	35677		_GAP_||PF14257	_GAP_||PF14257						2	1	Eukaryota;Stramenopiles;Stramenopiles_X;Pelagophyceae;Pelagophyceae_X;Pelagophyceae_XX;Pelagomonas;Pelagomonas calceolata , Strain CCMP1756	324602.Caur_0190	1.34E-15	84.7	COG1196@1|root,COG1196@2|Bacteria,2G788@200795|Chloroflexi,376Y7@32061|Chloroflexia	32061|Chloroflexia	D	Domain of unknown function (DUF4349)	-	-
snap_masked-scf300000870746.0-processed-gene-3.49-mRNA-1			NA	NA		mbr:MONBRDRAFT_8000	hypothetical protein						-	-										contig_9143_270_1674-Pelagomonas	88		CAM_CRCL_4023600	Pelagomonas calceolata , Strain CCMP1756	35677		_GAP_||PF03269||_GAP_	_GAP_||Caenorhabditis protein of unknown function, DUF268||_GAP_						3	1	Eukaryota;Stramenopiles;Stramenopiles_X;Pelagophyceae;Pelagophyceae_X;Pelagophyceae_XX;Pelagomonas;Pelagomonas calceolata , Strain CCMP1756	227086.JGI_V11_87546	3.72E-47	171	2BDU8@1|root,2S13E@2759|Eukaryota	2759|Eukaryota	-	-	-	-
snap_masked-scf300000870746.0-processed-gene-4.39-mRNA-1			NA	NA		aaf:AURANDRAFT_26071	hypothetical protein						-	-		KOG2741	Dimeric dihydrodiol dehydrogenase	Carbohydrate transport and metabolism	METABOLISM					contig_11901_40_1448-Pelagomonas	100		CAM_CRCL_4018675	Pelagomonas calceolata , Strain CCMP1756	35677		PF01408||_GAP_	Oxidoreductase family, NAD-binding Rossmann fold||_GAP_						0	1	Eukaryota;Stramenopiles;Stramenopiles_X;Pelagophyceae;Pelagophyceae_X;Pelagophyceae_XX;Pelagomonas;Pelagomonas calceolata , Strain CCMP1756	44056.XP_009036490.1	4.25E-98	306	COG0673@1|root,KOG2741@2759|Eukaryota	2759|Eukaryota	V	D-xylose 1-dehydrogenase (NADP+) activity	-	GO:0005575,GO:0005622,GO:0005623,GO:0005737,GO:0005829,GO:0044424,GO:0044444,GO:0044464
snap_masked-scf300000870746.0-processed-gene-9.110-mRNA-1			NA	NA									-	-										contig_43002_35_557-Pelagomonas	69			Pelagomonas calceolata , Strain CCMP1756	35677									0	1	Eukaryota;Stramenopiles;Stramenopiles_X;Pelagophyceae;Pelagophyceae_X;Pelagophyceae_XX;Pelagomonas;Pelagomonas calceolata , Strain CCMP1756	#N/A	#N/A	#N/A	#N/A	#N/A	#N/A	#N/A	#N/A	#N/A
snap_masked-scf300000870746.0-processed-gene-9.129-mRNA-1	BIRC7		NA	NA		aaf:AURANDRAFT_63089	hypothetical protein						-	-										contig_8344_1_1188-Pelagomonas	77			Pelagomonas calceolata , Strain CCMP1756	35677		_GAP_||PF13920	_GAP_||PF13920						0	1	Eukaryota;Stramenopiles;Stramenopiles_X;Pelagophyceae;Pelagophyceae_X;Pelagophyceae_XX;Pelagomonas;Pelagomonas calceolata , Strain CCMP1756	9707.XP_004410213.1	0.00000306	59.3	KOG1101@1|root,KOG1101@2759|Eukaryota,38BNS@33154|Opisthokonta,3BC7N@33208|Metazoa,3CSGM@33213|Bilateria,48CB3@7711|Chordata,497JF@7742|Vertebrata,3JDZB@40674|Mammalia,3EJT2@33554|Carnivora	33208|Metazoa	O	Baculoviral IAP repeat containing 7	BIRC7	GO:0000165,GO:0000187,GO:0000209,GO:0001932,GO:0001934,GO:0002020,GO:0002225,GO:0002682,GO:0002684,GO:0002697,GO:0002699,GO:0002700,GO:0002702,GO:0002759,GO:0002760,GO:0002784,GO:0002786,GO:0002803,GO:0002805,GO:0002807,GO:0002808,GO:0002813,GO:0002831,GO:0002833,GO:0002920,GO:0002922,GO:0003674,GO:0003824,GO:0004842,GO:0004857,GO:0004866,GO:0004869,GO:0005488,GO:0005515,GO:0005575,GO:0005622,GO:…
snap_masked-scf300000870748.0-processed-gene-1.8-mRNA-1			NA	NA									-	-										contig_40853_228_611-Pelagomonas	67			Pelagomonas calceolata , Strain CCMP1756	35677									1	1	Eukaryota;Stramenopiles;Stramenopiles_X;Pelagophyceae;Pelagophyceae_X;Pelagophyceae_XX;Pelagomonas;Pelagomonas calceolata , Strain CCMP1756	#N/A	#N/A	#N/A	#N/A	#N/A	#N/A	#N/A	#N/A	#N/A
snap_masked-scf300000870748.0-processed-gene-2.80-mRNA-1			NA	NA									-	-										contig_12480_1_1166-Pelagomonas	87			Pelagomonas calceolata , Strain CCMP1756	35677									0	1	Eukaryota;Stramenopiles;Stramenopiles_X;Pelagophyceae;Pelagophyceae_X;Pelagophyceae_XX;Pelagomonas;Pelagomonas calceolata , Strain CCMP1756	#N/A	#N/A	#N/A	#N/A	#N/A	#N/A	#N/A	#N/A	#N/A
snap_masked-scf300000870748.0-processed-gene-3.56-mRNA-1			NA	Fucoxanthin-chlorophyll a-c binding protein, chloroplastic		aaf:AURANDRAFT_77836	LHC49; putative plastid light harvesting protein isoform 49						-	-										CAMPEP_0199686986-CAMNT_0045552191	100	PF00504.16: Chlorophyll A-B binding protein		Pelagomonas calceolata , Strain CCMP1756	35677		_GAP_||PF00504	_GAP_||Chlorophyll A-B binding protein						1	0.977	Eukaryota;Stramenopiles;Stramenopiles_X;Pelagophyceae;Pelagophyceae_X;Pelagophyceae_XX;Pelagomonas;Pelagomonas calceolata , Strain CCMP1756	44056.XP_009038184.1	1.34E-93	280	2CDPH@1|root,2SBCH@2759|Eukaryota	2759|Eukaryota	U	light harvesting protein	-	-
snap_masked-scf300000870749.0-processed-gene-0.58-mRNA-1			NA	NA		aaf:AURANDRAFT_77815	LHC24; putative plastid light harvesting protein isoform 24						-	-										CAMPEP_0199688018-CAMNT_0045553327	91	PF00504.16: Chlorophyll A-B binding protein		Pelagomonas calceolata , Strain CCMP1756	35677		_GAP_||PF00504||_GAP_	_GAP_||Chlorophyll A-B binding protein||_GAP_						0	1	Eukaryota;Stramenopiles;Stramenopiles_X;Pelagophyceae;Pelagophyceae_X;Pelagophyceae_XX;Pelagomonas;Pelagomonas calceolata , Strain CCMP1756	44056.XP_009033095.1	6.84E-54	185	2CDPH@1|root,2SKW3@2759|Eukaryota	2759|Eukaryota	U	Chlorophyll A-B binding protein	-	-
snap_masked-scf300000870749.0-processed-gene-11.65-mRNA-1			NA	NA									-	-										CAMPEP_0199692926-CAMNT_0045558521	89			Pelagomonas calceolata , Strain CCMP1756	35677									0	1	Eukaryota;Stramenopiles;Stramenopiles_X;Pelagophyceae;Pelagophyceae_X;Pelagophyceae_XX;Pelagomonas;Pelagomonas calceolata , Strain CCMP1756	#N/A	#N/A	#N/A	#N/A	#N/A	#N/A	#N/A	#N/A	#N/A
snap_masked-scf300000870749.0-processed-gene-11.70-mRNA-1			NA	NA		aaf:AURANDRAFT_63137	hypothetical protein						-	-										CAMPEP_0199692630-CAMNT_0045558215	96	PF13637.1: Ankyrin repeats (many copies) PF12796.2: Ankyrin repeats (3 copies)		Pelagomonas calceolata , Strain CCMP1756	35677									0	1	Eukaryota;Stramenopiles;Stramenopiles_X;Pelagophyceae;Pelagophyceae_X;Pelagophyceae_XX;Pelagomonas;Pelagomonas calceolata , Strain CCMP1756	44056.XP_009035566.1	5.20E-28	118	2D5VZ@1|root,2SZWB@2759|Eukaryota	2759|Eukaryota	-	-	-	-
snap_masked-scf300000870749.0-processed-gene-13.49-mRNA-1			NA	NA									-	-										CAMPEP_0199692902-CAMNT_0045558497	88			Pelagomonas calceolata , Strain CCMP1756	35677									0	0.977	Eukaryota;Stramenopiles;Stramenopiles_X;Pelagophyceae;Pelagophyceae_X;Pelagophyceae_XX;Pelagomonas;Pelagomonas calceolata , Strain CCMP1756	#N/A	#N/A	#N/A	#N/A	#N/A	#N/A	#N/A	#N/A	#N/A
snap_masked-scf300000870749.0-processed-gene-14.65-mRNA-1			NA	NA									-	-										contig_10188_96_6641-Pelagomonas	87		CAM_CRCL_14106	Pelagomonas calceolata , Strain CCMP1756	35677									0	1	Eukaryota;Stramenopiles;Stramenopiles_X;Pelagophyceae;Pelagophyceae_X;Pelagophyceae_XX;Pelagomonas;Pelagomonas calceolata , Strain CCMP1756	44056.XP_009038429.1	7.35E-09	70.9	COG5640@1|root,2QVNP@2759|Eukaryota	2759|Eukaryota	O	modification of morphology or physiology of other organism via secreted substance involved in symbiotic interaction	-	-
snap_masked-scf300000870749.0-processed-gene-15.54-mRNA-1			NA	NA									-	-										contig_19063_86_409-Pelagomonas	61			Pelagomonas calceolata , Strain CCMP1756	35677									2	1	Eukaryota;Stramenopiles;Stramenopiles_X;Pelagophyceae;Pelagophyceae_X;Pelagophyceae_XX;Pelagomonas;Pelagomonas calceolata , Strain CCMP1756	#N/A	#N/A	#N/A	#N/A	#N/A	#N/A	#N/A	#N/A	#N/A
snap_masked-scf300000870749.0-processed-gene-18.187-mRNA-1			NA	NA		aaf:AURANDRAFT_77966	selenoprotein						-	-										contig_13342_108_653-Pelagomonas	95		CAM_CRCL_8267	Pelagomonas calceolata , Strain CCMP1756	35677		_GAP_||PF00462||_GAP_	_GAP_||Glutaredoxin||_GAP_						0	1	Eukaryota;Stramenopiles;Stramenopiles_X;Pelagophyceae;Pelagophyceae_X;Pelagophyceae_XX;Pelagomonas;Pelagomonas calceolata , Strain CCMP1756	44056.XP_009040415.1	5.16E-57	183	COG0695@1|root,KOG1752@2759|Eukaryota	2759|Eukaryota	O	protein disulfide oxidoreductase activity	-	GO:0000302,GO:0003674,GO:0003756,GO:0003824,GO:0005575,GO:0005622,GO:0005623,GO:0005634,GO:0005654,GO:0005737,GO:0005739,GO:0006091,GO:0006139,GO:0006259,GO:0006355,GO:0006518,GO:0006575,GO:0006725,GO:0006749,GO:0006790,GO:0006807,GO:0006915,GO:0006950,GO:0006979,GO:0007154,GO:0008150,GO:0008152,GO:0008219,GO:0008794,GO:0009055,GO:0009266,GO:0009605,GO:0009628,GO:0009636,GO:0009889,GO:0009966,GO:…
snap_masked-scf300000870749.0-processed-gene-2.88-mRNA-1			NA	NA		aaf:AURANDRAFT_60323	hypothetical protein						-	-										contig_12857_169_1413-Pelagomonas	98		CAM_CRCL_6866	Pelagomonas calceolata , Strain CCMP1756	35677		PF00266||_GAP_	Aminotransferase class-V||_GAP_						0	0.9847	Eukaryota;Stramenopiles;Stramenopiles_X;Pelagophyceae;Pelagophyceae_X;Pelagophyceae_XX;Pelagomonas;Pelagomonas calceolata , Strain CCMP1756	44056.XP_009040910.1	2.54E-205	578	COG0075@1|root,KOG2862@2759|Eukaryota	2759|Eukaryota	E	serine-pyruvate transaminase activity	-	-
snap_masked-scf300000870749.0-processed-gene-5.56-mRNA-1			NA	NA									-	-										CAMPEP_0199693516-CAMNT_0045559135	80			Pelagomonas calceolata , Strain CCMP1756	35677									0	1	Eukaryota;Stramenopiles;Stramenopiles_X;Pelagophyceae;Pelagophyceae_X;Pelagophyceae_XX;Pelagomonas;Pelagomonas calceolata , Strain CCMP1756	#N/A	#N/A	#N/A	#N/A	#N/A	#N/A	#N/A	#N/A	#N/A
snap_masked-scf300000870749.0-processed-gene-7.37-mRNA-1	MAN1B1		NA	NA		aaf:AURANDRAFT_67583	hypothetical protein						-	-										contig_9765_47_2315-Pelagomonas	88			Pelagomonas calceolata , Strain CCMP1756	35677									0	0.9847	Eukaryota;Stramenopiles;Stramenopiles_X;Pelagophyceae;Pelagophyceae_X;Pelagophyceae_XX;Pelagomonas;Pelagomonas calceolata , Strain CCMP1756	44056.XP_009035762.1	8.17E-16	90.9	KOG2431@1|root,KOG2431@2759|Eukaryota	2759|Eukaryota	G	mannosyl-oligosaccharide 1,2-alpha-mannosidase activity	MAN1B1	GO:0000139,GO:0002252,GO:0002376,GO:0003674,GO:0003824,GO:0004553,GO:0004559,GO:0004571,GO:0005488,GO:0005509,GO:0005575,GO:0005622,GO:0005623,GO:0005737,GO:0005768,GO:0005783,GO:0005789,GO:0005794,GO:0005802,GO:0005975,GO:0006464,GO:0006491,GO:0006508,GO:0006511,GO:0006516,GO:0006517,GO:0006807,GO:0006950,GO:0008150,GO:0008152,GO:0009056,GO:0009057,GO:0009100,GO:0009311,GO:0009987,GO:0010033,GO:…
snap_masked-scf300000870750.0-processed-gene-1.57-mRNA-1	Lhcr4		NA	Fucoxanthin-chlorophyll a-c binding protein, chloroplastic		aaf:AURANDRAFT_77823	LHC33; putative plastid light harvesting protein isoform 33	Metabolic pathways					K08907	light-harvesting complex I chlorophyll a/b binding protein 1										CAMPEP_0119233340-CAMNT_0007231899	98	PF00504.16: Chlorophyll A-B binding protein		Pelagomonas calceolata RCC969	-311251		_GAP_||PF00504	_GAP_||Chlorophyll A-B binding protein						0	0.977	Eukaryota;Stramenopiles;Stramenopiles_X;Pelagophyceae;Pelagophyceae_X;Pelagophyceae_XX;Pelagomonas;Pelagomonas calceolata , Strain CCMP1756	44056.XP_009035866.1	6.04E-109	317	2BPHY@1|root,2S1S0@2759|Eukaryota	2759|Eukaryota	U	Chlorophyll A-B binding protein	Lhcr4	-
snap_masked-scf300000870750.0-processed-gene-2.76-mRNA-1			NA	NA									-	-										CAMPEP_0199693468-CAMNT_0045559079	90			Pelagomonas calceolata , Strain CCMP1756	35677									2	1	Eukaryota;Stramenopiles;Stramenopiles_X;Pelagophyceae;Pelagophyceae_X;Pelagophyceae_XX;Pelagomonas;Pelagomonas calceolata , Strain CCMP1756	#N/A	#N/A	#N/A	#N/A	#N/A	#N/A	#N/A	#N/A	#N/A
snap_masked-scf300000870750.0-processed-gene-3.97-mRNA-1			NA	NA									-	-										contig_18804_33_959-Pelagomonas	99			Pelagomonas calceolata , Strain CCMP1756	35677									0	1	Eukaryota;Stramenopiles;Stramenopiles_X;Pelagophyceae;Pelagophyceae_X;Pelagophyceae_XX;Pelagomonas;Pelagomonas calceolata , Strain CCMP1756	#N/A	#N/A	#N/A	#N/A	#N/A	#N/A	#N/A	#N/A	#N/A
snap_masked-scf300000870752.0-processed-gene-3.51-mRNA-1			NA	NA									-	-										contig_1334_1_598-Pelagomonas	92			Pelagomonas calceolata , Strain CCMP1756	35677									0	1	Eukaryota;Stramenopiles;Stramenopiles_X;Pelagophyceae;Pelagophyceae_X;Pelagophyceae_XX;Pelagomonas;Pelagomonas calceolata , Strain CCMP1756	#N/A	#N/A	#N/A	#N/A	#N/A	#N/A	#N/A	#N/A	#N/A
snap_masked-scf300000870752.0-processed-gene-3.67-mRNA-1			NA	NA									-	-										contig_9744_1620_2120-Pelagomonas	68			Pelagomonas calceolata , Strain CCMP1756	35677									0	1	Eukaryota;Stramenopiles;Stramenopiles_X;Pelagophyceae;Pelagophyceae_X;Pelagophyceae_XX;Pelagomonas;Pelagomonas calceolata , Strain CCMP1756	#N/A	#N/A	#N/A	#N/A	#N/A	#N/A	#N/A	#N/A	#N/A
snap_masked-scf300000870752.0-processed-gene-5.37-mRNA-1			NA	NA									-	-										contig_7127_21_3287-Pelagomonas	48		CAM_CRCL_4025371	Pelagomonas calceolata , Strain CCMP1756	35677									0	1	Eukaryota;Stramenopiles;Stramenopiles_X;Pelagophyceae;Pelagophyceae_X;Pelagophyceae_XX;Pelagomonas;Pelagomonas calceolata , Strain CCMP1756	#N/A	#N/A	#N/A	#N/A	#N/A	#N/A	#N/A	#N/A	#N/A
snap_masked-scf300000870752.0-processed-gene-6.43-mRNA-1	LMOD3		NA	NA		gtt:GUITHDRAFT_151698	hypothetical protein						-	-										contig_12696_227_814-Pelagomonas	85		CAM_CRCL_6112708	Pelagomonas calceolata , Strain CCMP1756	35677		_GAP_||PF13516||_GAP_	_GAP_||PF13516||_GAP_						0	0.9847	Eukaryota;Stramenopiles;Stramenopiles_X;Pelagophyceae;Pelagophyceae_X;Pelagophyceae_XX;Pelagomonas;Pelagomonas calceolata , Strain CCMP1756	55529.EKX48821	1.75E-12	72.4	KOG3735@1|root,KOG3735@2759|Eukaryota	2759|Eukaryota	T	pointed-end actin filament capping	LMOD3	GO:0001654,GO:0001726,GO:0002064,GO:0002088,GO:0002119,GO:0002164,GO:0002262,GO:0002376,GO:0002520,GO:0003008,GO:0003012,GO:0003674,GO:0003779,GO:0003785,GO:0005488,GO:0005515,GO:0005523,GO:0005575,GO:0005622,GO:0005623,GO:0005634,GO:0005737,GO:0005829,GO:0005856,GO:0005865,GO:0005884,GO:0005938,GO:0006928,GO:0006936,GO:0006941,GO:0006996,GO:0007010,GO:0007015,GO:0007154,GO:0007267,GO:0007268,GO:…
snap_masked-scf300000870752.0-processed-gene-6.49-mRNA-1			NA	NA									-	-										contig_12860_1593_3117-Pelagomonas	85			Pelagomonas calceolata , Strain CCMP1756	35677									1	0.9847	Eukaryota;Stramenopiles;Stramenopiles_X;Pelagophyceae;Pelagophyceae_X;Pelagophyceae_XX;Pelagomonas;Pelagomonas calceolata , Strain CCMP1756	#N/A	#N/A	#N/A	#N/A	#N/A	#N/A	#N/A	#N/A	#N/A
snap_masked-scf300000870752.1-processed-gene-0.87-mRNA-1			NA	NA									-	-										CAMPEP_0199681686-CAMNT_0045546741	100			Pelagomonas calceolata , Strain CCMP1756	35677									1	1	Eukaryota;Stramenopiles;Stramenopiles_X;Pelagophyceae;Pelagophyceae_X;Pelagophyceae_XX;Pelagomonas;Pelagomonas calceolata , Strain CCMP1756	2850.Phatr45794	0.000000525	57	2BWBB@1|root,2TB8R@2759|Eukaryota,2XHRJ@2836|Bacillariophyta	2850.Phatr45794|-	-	-	-	-
snap_masked-scf300000870753.0-processed-gene-17.32-mRNA-1			NA	Fucoxanthin-chlorophyll a-c binding protein, chloroplastic		aaf:AURANDRAFT_59810	LHC13; hypothetical protein						-	-										CAMPEP_0199693720-CAMNT_0045559343	97	PF00504.16: Chlorophyll A-B binding protein		Pelagomonas calceolata , Strain CCMP1756	35677		PF00504	Chlorophyll A-B binding protein						0	0.977	Eukaryota;Stramenopiles;Stramenopiles_X;Pelagophyceae;Pelagophyceae_X;Pelagophyceae_XX;Pelagomonas;Pelagomonas calceolata , Strain CCMP1756	44056.XP_009032675.1	1.04E-29	115	2CDPH@1|root,2S45K@2759|Eukaryota	2759|Eukaryota	U	Chlorophyll A-B binding protein	-	-
snap_masked-scf300000870753.0-processed-gene-19.39-mRNA-1	CCT3		NA	T-complex protein 1 subunit gamma		aaf:AURANDRAFT_38033	hypothetical protein						K09495*	T-complex protein 1 subunit gamma*										CAMPEP_0199681568-CAMNT_0045546619	93	TIGR02344: chap_CCT_gamma: T-complex protein 1, gamma subunit PF00118.19: TCP-1/cpn60 chaperonin family		Pelagomonas calceolata , Strain CCMP1756	35677		PF00118	TCP-1/cpn60 chaperonin family	TIGR02344	T-complex protein 1, gamma subunit				0	0.9847	Eukaryota;Stramenopiles;Stramenopiles_X;Pelagophyceae;Pelagophyceae_X;Pelagophyceae_XX;Pelagomonas;Pelagomonas calceolata , Strain CCMP1756	44056.XP_009038690.1	3.62E-308	848	COG0459@1|root,KOG0364@2759|Eukaryota	2759|Eukaryota	O	unfolded protein binding	CCT3	GO:0000003,GO:0000902,GO:0001101,GO:0002199,GO:0003674,GO:0003824,GO:0004672,GO:0004674,GO:0005488,GO:0005515,GO:0005575,GO:0005622,GO:0005623,GO:0005737,GO:0005829,GO:0005832,GO:0005856,GO:0005874,GO:0005886,GO:0005975,GO:0006457,GO:0006458,GO:0006464,GO:0006468,GO:0006793,GO:0006796,GO:0006807,GO:0006810,GO:0006884,GO:0007154,GO:0007165,GO:0007166,GO:0007338,GO:0007339,GO:0008037,GO:0008150,GO:…
snap_masked-scf300000870753.0-processed-gene-23.68-mRNA-1			NA	NA		aaf:AURANDRAFT_69277	hypothetical protein						-	-										contig_13205_183_1772-Pelagomonas	90			Pelagomonas calceolata , Strain CCMP1756	35677									0	1	Eukaryota;Stramenopiles;Stramenopiles_X;Pelagophyceae;Pelagophyceae_X;Pelagophyceae_XX;Pelagomonas;Pelagomonas calceolata , Strain CCMP1756	#N/A	#N/A	#N/A	#N/A	#N/A	#N/A	#N/A	#N/A	#N/A
snap_masked-scf300000870753.0-processed-gene-23.88-mRNA-1			NA	NA		aaf:AURANDRAFT_64241	hypothetical protein						-	-										contig_13425_10_855-Pelagomonas	86			Pelagomonas calceolata , Strain CCMP1756	35677									0	1	Eukaryota;Stramenopiles;Stramenopiles_X;Pelagophyceae;Pelagophyceae_X;Pelagophyceae_XX;Pelagomonas;Pelagomonas calceolata , Strain CCMP1756	44056.XP_009036964.1	1.08E-24	111	COG0545@1|root,COG0661@1|root,KOG0552@2759|Eukaryota,KOG1235@2759|Eukaryota	2759|Eukaryota	E	regulation of tocopherol cyclase activity	-	-
snap_masked-scf300000870753.0-processed-gene-9.59-mRNA-1			NA	NA		aaf:AURANDRAFT_67579	hypothetical protein						-	-										contig_3591_1_388-Pelagomonas	89			Pelagomonas calceolata , Strain CCMP1756	35677									0	1	Eukaryota;Stramenopiles;Stramenopiles_X;Pelagophyceae;Pelagophyceae_X;Pelagophyceae_XX;Pelagomonas;Pelagomonas calceolata , Strain CCMP1756	#N/A	#N/A	#N/A	#N/A	#N/A	#N/A	#N/A	#N/A	#N/A
snap_masked-scf300000870753.0-processed-gene-9.72-mRNA-1			NA	NA		fcy:FRACYDRAFT_168377	Clavaminate synthase-like protein						-	-										CAMPEP_0199695108-CAMNT_0045560787	89	TIGR02410: carnitine_TMLD: trimethyllysine dioxygenase PF02668.11: Taurine catabolism dioxygenase TauD, TfdA family		Pelagomonas calceolata , Strain CCMP1756	35677		_GAP_||PF02668||_GAP_	_GAP_||Taurine catabolism dioxygenase TauD, TfdA family||_GAP_						0	0.977	Eukaryota;Stramenopiles;Stramenopiles_X;Pelagophyceae;Pelagophyceae_X;Pelagophyceae_XX;Pelagomonas;Pelagomonas calceolata , Strain CCMP1756	44056.XP_009041279.1	1.85E-194	551	28ZN7@1|root,2R6GR@2759|Eukaryota	2759|Eukaryota	S	Taurine catabolism dioxygenase TauD, TfdA family	-	-
snap_masked-scf300000870753.0-processed-gene-9.77-mRNA-1	ISIP3	iron starvation induced protein 3	NA	NA		tps:THAPSDRAFT_bd1757	predicted protein						-	-										CAMPEP_0119232276-CAMNT_0007230797	90			Pelagomonas calceolata RCC969	-311251		_GAP_||PF03713||_GAP_	_GAP_||Domain of unknown function (DUF305)||_GAP_						0	0.9507	Eukaryota;Stramenopiles;Stramenopiles_X;Pelagophyceae;Pelagophyceae_X;Pelagophyceae_XX;Pelagomonas;Pelagomonas calceolata RCC969	2850.Phatr47674	2.77E-63	226	2C8JY@1|root,2S34M@2759|Eukaryota,2XAFZ@2836|Bacillariophyta	2836|Bacillariophyta	S	Domain of unknown function (DUF305)	-	-
snap_masked-scf300000870754.0-processed-gene-9.66-mRNA-1			NA	NA									-	-										contig_19628_328_1029-Pelagomonas	73			Pelagomonas calceolata , Strain CCMP1756	35677									1	1	Eukaryota;Stramenopiles;Stramenopiles_X;Pelagophyceae;Pelagophyceae_X;Pelagophyceae_XX;Pelagomonas;Pelagomonas calceolata , Strain CCMP1756	#N/A	#N/A	#N/A	#N/A	#N/A	#N/A	#N/A	#N/A	#N/A
snap_masked-scf300000870693.1-processed-gene-2.63-mRNA-1	NR	nitrate reductase	NAR-7	Nitrate reductase [NADH] 1		aaf:AURANDRAFT_55689	hypothetical protein	Metabolic pathways					K10534*; K00326*	nitrate reductase (NAD(P)H) [EC:1.7.1.1 1.7.1.2 1.7.1.3]*; cytochrome-b5 reductase [EC:1.6.2.2]*										CAMPEP_0199697760-CAMNT_0045563641	94	TIGR02160: PA_CoA_Oxy5: phenylacetate-CoA oxygenase/reductase, PaaK subunit PF03404.11: Mo-co oxidoreductase dimerisation domain PF00174.14: Oxidoreductase molybdopterin binding domain		Pelagomonas calceolata , Strain CCMP1756	35677		_GAP_||PF00174||PF03404||_GAP_||PF00173||_GAP_||PF00970||PF00175	_GAP_||Oxidoreductase molybdopterin binding domain||Mo-co oxidoreductase dimerisation domain||_GAP_||Cytochrome b5-like Heme/Steroid binding domain||_GAP_||Oxidoreductase FAD-binding domain||Oxidoreductase NAD-binding domain						0	1	Eukaryota;Stramenopiles;Stramenopiles_X;Pelagophyceae;Pelagophyceae_X;Pelagophyceae_XX;Pelagomonas;Pelagomonas calceolata , Strain CCMP1756	44056.XP_009036402.1	0	1203	COG0543@1|root,COG2041@1|root,COG5274@1|root,KOG0534@2759|Eukaryota,KOG0535@2759|Eukaryota,KOG0537@2759|Eukaryota	2759|Eukaryota	CI	heme binding	NIA1	GO:0001505,GO:0003674,GO:0003824,GO:0005575,GO:0005622,GO:0005623,GO:0005737,GO:0005773,GO:0005829,GO:0005886,GO:0006082,GO:0006807,GO:0006809,GO:0008150,GO:0008152,GO:0008940,GO:0009058,GO:0009314,GO:0009416,GO:0009605,GO:0009607,GO:0009608,GO:0009610,GO:0009620,GO:0009628,GO:0009703,GO:0009987,GO:0016020,GO:0016491,GO:0016661,GO:0017144,GO:0034641,GO:0042126,GO:0042128,GO:0042133,GO:0042136,GO:…
maker-scf300000870744.1-snap-gene-4.60-mRNA-1	NII2	nitrite reductase - NADH	nasB	Nitrite reductase [NAD(P)H] large subunit		aaf:AURANDRAFT_37238	NII2; hypothetical protein						K00362*; K00363	nitrite reductase (NADH) large subunit [EC:1.7.1.15]*; nitrite reductase (NADH) small subunit [EC:1.7.1.15]										contig_7166_52_3240-Pelagomonas	97		CAM_CRCL_8623	Pelagomonas calceolata , Strain CCMP1756	35677		_GAP_||PF07992||_GAP_||PF04324||_GAP_||PF03460||PF01077||_GAP_||PF13806||_GAP_	_GAP_||Pyridine nucleotide-disulphide oxidoreductase||_GAP_||BFD-like [2Fe-2S] binding domain||_GAP_||Nitrite/Sulfite reductase ferredoxin-like half domain||Nitrite and sulphite reductase 4Fe-4S domain||_GAP_||PF13806||_GAP_	_GAP_||TIGR02374||_GAP_||TIGR02378||_GAP_	_GAP_||nitrite reductase [NAD(P)H], large subunit||_GAP_||nitrite reductase [NAD(P)H], small subunit||_GAP_				0	1	Eukaryota;Stramenopiles;Stramenopiles_X;Pelagophyceae;Pelagophyceae_X;Pelagophyceae_XX;Pelagomonas;Pelagomonas calceolata , Strain CCMP1756	44056.XP_009036403.1	0	1452	COG0446@1|root,KOG1336@2759|Eukaryota	2759|Eukaryota	J	monodehydroascorbate reductase (NADH) activity	-	GO:0006807,GO:0008150,GO:0008152
snap_masked-scf300000870735.0-processed-gene-13.57-mRNA-1			NCL1	Sodium/calcium exchanger NCL1		pti:PHATRDRAFT_31322	hypothetical protein						-	-										CAMPEP_0199698428-CAMNT_0045564399	95	PF00036.27: EF hand PF13499.1: EF-hand domain pair		Pelagomonas calceolata , Strain CCMP1756	35677		_GAP_||PF13499||PF00036||_GAP_	_GAP_||EF-hand domain pair||EF hand||_GAP_						10	0.9847	Eukaryota;Stramenopiles;Stramenopiles_X;Pelagophyceae;Pelagophyceae_X;Pelagophyceae_XX;Pelagomonas;Pelagomonas calceolata , Strain CCMP1756	529818.AMSG_06033T0	5.75E-103	331	28NP9@1|root,2QV8Y@2759|Eukaryota	2759|Eukaryota	S	calcium:sodium antiporter activity	-	GO:0000325,GO:0003674,GO:0005215,GO:0005432,GO:0005488,GO:0005509,GO:0005575,GO:0005622,GO:0005623,GO:0005737,GO:0005773,GO:0005774,GO:0005911,GO:0006810,GO:0006811,GO:0006812,GO:0006814,GO:0006816,GO:0006950,GO:0006970,GO:0008150,GO:0008324,GO:0009506,GO:0009628,GO:0009651,GO:0009987,GO:0015075,GO:0015077,GO:0015081,GO:0015085,GO:0015291,GO:0015297,GO:0015298,GO:0015318,GO:0015368,GO:0015491,GO:…
maker-scf300000870662.0-snap-gene-3.70-mRNA-1			NCL2	Sodium/calcium exchanger NCL2		fcy:FRACYDRAFT_261156	hypothetical protein						-	-										contig_42641_1_1709-Pelagomonas	92		CAM_CRCL_4067734	Pelagomonas calceolata , Strain CCMP1756	35677		_GAP_||PF13499||_GAP_||PF01699	_GAP_||EF-hand domain pair||_GAP_||Sodium/calcium exchanger protein						10	0.9847	Eukaryota;Stramenopiles;Stramenopiles_X;Pelagophyceae;Pelagophyceae_X;Pelagophyceae_XX;Pelagomonas;Pelagomonas calceolata , Strain CCMP1756	159749.K0SMX0	6.33E-156	465	28NP9@1|root,2QV8Y@2759|Eukaryota,2XA9G@2836|Bacillariophyta	2836|Bacillariophyta	P	Belongs to the Ca(2 ) cation antiporter (CaCA) (TC 2.A.19) family	-	-
snap_masked-scf300000870603.0-processed-gene-7.50-mRNA-1	NdufS4		NDUFS4	NADH dehydrogenase [ubiquinone] iron-sulfur protein 4, mitochondrial		aaf:AURANDRAFT_16160	hypothetical protein	Metabolic pathways					K03937*	NADH dehydrogenase (ubiquinone) Fe-S protein 4*		KOG3389	NADH:ubiquinone oxidoreductase, NDUFS4/18 kDa subunit	Energy production and conversion	METABOLISM					CAMPEP_0186655292-CAMNT_0029513875	53	PF04800.7: ETC complex I subunit conserved region		Aureococcus anophagefferens, Strain CCMP1850	44056		_GAP_||PF04800||_GAP_	_GAP_||ETC complex I subunit conserved region||_GAP_						0	1	Eukaryota;Stramenopiles;Stramenopiles_X;Pelagophyceae;Pelagophyceae_X;Pelagophyceae_XX;Aureococcus;Aureococcus anophagefferens, Strain CCMP1850	44056.XP_009039842.1	3.12E-37	134	KOG3389@1|root,KOG3389@2759|Eukaryota	2759|Eukaryota	U	oxidoreductase activity, acting on NAD(P)H	NdufS4	GO:0003674,GO:0003824,GO:0003954,GO:0005488,GO:0005575,GO:0005622,GO:0005623,GO:0005737,GO:0005739,GO:0005740,GO:0005743,GO:0005746,GO:0005747,GO:0006091,GO:0006119,GO:0006120,GO:0006139,GO:0006163,GO:0006725,GO:0006753,GO:0006793,GO:0006796,GO:0006807,GO:0006950,GO:0006970,GO:0008137,GO:0008150,GO:0008152,GO:0009117,GO:0009123,GO:0009126,GO:0009141,GO:0009144,GO:0009150,GO:0009161,GO:0009167,GO:…
maker-scf300000870735.0-snap-gene-1.8-mRNA-1	NFS1		Nfs1	Cysteine desulfurase, mitochondrial		aaf:AURANDRAFT_18852	hypothetical protein	Sulfur relay system					K04487*	cysteine desulfurase [EC:2.8.1.7]*		KOG1549	Cysteine desulfurase NFS1	Amino acid transport and metabolism	METABOLISM					contig_7939_187_1563-Pelagomonas	98		CAM_CRCL_4002733	Pelagomonas calceolata , Strain CCMP1756	35677		_GAP_||PF00266||_GAP_	_GAP_||Aminotransferase class-V||_GAP_						0	0.9847	Eukaryota;Stramenopiles;Stramenopiles_X;Pelagophyceae;Pelagophyceae_X;Pelagophyceae_XX;Pelagomonas;Pelagomonas calceolata , Strain CCMP1756	44056.XP_009032790.1	2.22E-254	705	COG1104@1|root,KOG1549@2759|Eukaryota	2759|Eukaryota	E	cysteine desulfurase activity	NFS1	GO:0000096,GO:0000166,GO:0000959,GO:0000963,GO:0002097,GO:0002098,GO:0002143,GO:0003674,GO:0003824,GO:0004123,GO:0005488,GO:0005515,GO:0005524,GO:0005575,GO:0005622,GO:0005623,GO:0005634,GO:0005654,GO:0005737,GO:0005739,GO:0005759,GO:0005829,GO:0006082,GO:0006139,GO:0006163,GO:0006396,GO:0006399,GO:0006400,GO:0006464,GO:0006520,GO:0006725,GO:0006732,GO:0006753,GO:0006790,GO:0006793,GO:0006796,GO:…
maker-scf300000870641.0-snap-gene-0.53-mRNA-1			NOS3	Nitric oxide synthase, endothelial		ehx:EMIHUDRAFT_227563	hypothetical protein						-	-										CAMPEP_0199699602-CAMNT_0045565631	91	TIGR01931: cysJ: sulfite reductase [NADPH] flavoprotein, alpha-component PF00258.20: Flavodoxin		Pelagomonas calceolata , Strain CCMP1756	35677		PF00258||_GAP_	Flavodoxin||_GAP_						1	0.9847	Eukaryota;Stramenopiles;Stramenopiles_X;Pelagophyceae;Pelagophyceae_X;Pelagophyceae_XX;Pelagomonas;Pelagomonas calceolata , Strain CCMP1756	159749.K0RB84	2.58E-33	126	COG0369@1|root,KOG1158@2759|Eukaryota	2759|Eukaryota	P	NADPH-hemoprotein reductase activity	-	-
maker-scf300000870651.1-snap-gene-1.10-mRNA-1			Nsdhl	Sterol-4-alpha-carboxylate 3-dehydrogenase, decarboxylating		aaf:AURANDRAFT_69617	hypothetical protein						-	-		KOG1430	C-3 sterol dehydrogenase/3-beta-hydroxysteroid dehydrogenase and related dehydrogenases	Lipid transport and metabolism	METABOLISM					contig_481_14_1234-Pelagomonas	95		CAM_CRCL_6332	Pelagomonas calceolata , Strain CCMP1756	35677		PF01073||_GAP_	3-beta hydroxysteroid dehydrogenase/isomerase family||_GAP_						0	0.977	Eukaryota;Stramenopiles;Stramenopiles_X;Pelagophyceae;Pelagophyceae_X;Pelagophyceae_XX;Pelagomonas;Pelagomonas calceolata , Strain CCMP1756	44056.XP_009032456.1	2.15E-228	636	COG0451@1|root,KOG1430@2759|Eukaryota	2759|Eukaryota	GM	3-beta-hydroxy-delta5-steroid dehydrogenase activity	-	-
maker-scf300000870662.0-snap-gene-12.81-mRNA-1	nup214		NUP98B	Nuclear pore complex protein NUP98B		aaf:AURANDRAFT_67885	hypothetical protein	RNA transport					K14297*	nuclear pore complex protein Nup98-Nup96*										contig_10386_24_782-Pelagomonas	86		CAM_CRCL_4016508	Pelagomonas calceolata , Strain CCMP1756	35677		_GAP_||PF13634||_GAP_||PF04096	_GAP_||PF13634||_GAP_||Nucleoporin autopeptidase						0	1	Eukaryota;Stramenopiles;Stramenopiles_X;Pelagophyceae;Pelagophyceae_X;Pelagophyceae_XX;Pelagomonas;Pelagomonas calceolata , Strain CCMP1756	44056.XP_009041688.1	1.19E-71	268	KOG0845@1|root,KOG0845@2759|Eukaryota	2759|Eukaryota	S	structural constituent of nuclear pore	nup214	GO:0005575,GO:0005622,GO:0005623,GO:0005634,GO:0005635,GO:0005643,GO:0006996,GO:0006997,GO:0007088,GO:0007096,GO:0007275,GO:0007346,GO:0007568,GO:0008150,GO:0008340,GO:0009790,GO:0009792,GO:0009987,GO:0010259,GO:0010564,GO:0012505,GO:0016020,GO:0016043,GO:0031090,GO:0031965,GO:0031967,GO:0031975,GO:0032501,GO:0032502,GO:0032991,GO:0033043,GO:0043226,GO:0043227,GO:0043229,GO:0043231,GO:0044422,GO:…
maker-scf300000870753.0-snap-gene-21.120-mRNA-1			nxn	Nucleoredoxin		aaf:AURANDRAFT_37977	hypothetical protein						K17609*	nucleoredoxin [EC:1.8.1.8]*										CAMPEP_0199691414-CAMNT_0045556969	97	TIGR01068: thioredoxin: thioredoxin PF13905.1: Thioredoxin-like PF13098.1: Thioredoxin-like domain		Pelagomonas calceolata , Strain CCMP1756	35677		_GAP_||PF13905||_GAP_	_GAP_||PF13905||_GAP_						0	1	Eukaryota;Stramenopiles;Stramenopiles_X;Pelagophyceae;Pelagophyceae_X;Pelagophyceae_XX;Pelagomonas;Pelagomonas calceolata , Strain CCMP1756	44056.XP_009038550.1	2.74E-153	448	KOG2501@1|root,KOG2501@2759|Eukaryota	2759|Eukaryota	O	cellular oxidant detoxification	-	-
snap_masked-scf300000870673.1-processed-gene-1.141-mRNA-1	RRP36		ODA11	Dynein alpha chain, flagellar outer arm		aaf:AURANDRAFT_72360	hypothetical protein						K10408*	dynein heavy chain, axonemal*										contig_7988_41_11254-Pelagomonas	94		CAM_CRCL_4019339	Pelagomonas calceolata , Strain CCMP1756	35677		_GAP_||PF08393||_GAP_||PF12774||_GAP_||PF07728||_GAP_||PF12775||_GAP_||PF12780||PF12777||PF12781||_GAP_||PF03028	_GAP_||Dynein heavy chain, N-terminal region 2||_GAP_||PF12774||_GAP_||AAA domain (dynein-related subfamily)||_GAP_||PF12775||_GAP_||PF12780||PF12777||PF12781||_GAP_||Dynein heavy chain						0	1	Eukaryota;Stramenopiles;Stramenopiles_X;Pelagophyceae;Pelagophyceae_X;Pelagophyceae_XX;Pelagomonas;Pelagomonas calceolata , Strain CCMP1756	44056.XP_009040207.1	0	5152	COG5134@1|root,COG5245@1|root,KOG3190@1|root,KOG2990@2759|Eukaryota,KOG3190@2759|Eukaryota,KOG3595@2759|Eukaryota	2759|Eukaryota	Z	dynein light chain binding	RRP36	GO:0000462,GO:0000469,GO:0005575,GO:0005622,GO:0005623,GO:0005634,GO:0005654,GO:0005730,GO:0005737,GO:0005929,GO:0006139,GO:0006364,GO:0006396,GO:0006725,GO:0006807,GO:0008150,GO:0008152,GO:0009987,GO:0010467,GO:0016070,GO:0016072,GO:0022613,GO:0030490,GO:0030684,GO:0030686,GO:0031514,GO:0031974,GO:0031981,GO:0032991,GO:0034470,GO:0034641,GO:0034660,GO:0042254,GO:0042274,GO:0042995,GO:0043170,GO:…
maker-scf300000870601.0-snap-gene-2.110-mRNA-1	Dynein	Dynein	ODA2	Dynein gamma chain, flagellar outer arm		aaf:AURANDRAFT_30038	hypothetical protein						K10408*	dynein heavy chain, axonemal*										CAMPEP_0119257738-CAMNT_0007257083	90	PF03028.10: Dynein heavy chain and region D6 of dynein motor PF08385.7: Dynein heavy chain, N-terminal region 1		Pelagomonas calceolata RCC969	-311251		_GAP_||PF08385||_GAP_||PF08393||_GAP_||PF12774||_GAP_||PF07728||_GAP_||PF12775||_GAP_||PF12780||PF12777||PF12781||_GAP_||PF03028	_GAP_||Dynein heavy chain, N-terminal region 1||_GAP_||Dynein heavy chain, N-terminal region 2||_GAP_||PF12774||_GAP_||AAA domain (dynein-related subfamily)||_GAP_||PF12775||_GAP_||PF12780||PF12777||PF12781||_GAP_||Dynein heavy chain						0	1	Eukaryota;Stramenopiles;Stramenopiles_X;Pelagophyceae;Pelagophyceae_X;Pelagophyceae_XX;Pelagomonas;Pelagomonas calceolata RCC969	44056.XP_009039332.1	0	6737	COG5245@1|root,KOG3595@2759|Eukaryota	2759|Eukaryota	Z	dynein light chain binding	-	GO:0000226,GO:0001539,GO:0001578,GO:0003341,GO:0005575,GO:0005623,GO:0005929,GO:0006928,GO:0006996,GO:0007010,GO:0007017,GO:0007018,GO:0008150,GO:0009987,GO:0016043,GO:0022607,GO:0030030,GO:0030031,GO:0031514,GO:0034622,GO:0035082,GO:0036158,GO:0040011,GO:0042995,GO:0043226,GO:0043933,GO:0044085,GO:0044464,GO:0044782,GO:0048870,GO:0051179,GO:0051674,GO:0060271,GO:0060285,GO:0060294,GO:0065003,GO:…
snap_masked-scf300000870601.0-processed-gene-16.106-mRNA-1	PRD1		OOP	Organellar oligopeptidase A, chloroplastic/mitochondrial		aaf:AURANDRAFT_36649	hypothetical protein						K01414*	oligopeptidase A [EC:3.4.24.70]*										CAMPEP_0190534622-CAMNT_0034304145	76	PF01432.15: Peptidase family M3		Pelagococcus subviridis CCMP1429	35679		_GAP_||PF01432	_GAP_||Peptidase family M3						0	0.9507	Eukaryota;Stramenopiles;Stramenopiles_X;Pelagophyceae;Pelagophyceae_X;Pelagophyceae_XX;Pelagococcus;Pelagococcus subviridis CCMP1429	44056.XP_009035339.1	0	957	COG0339@1|root,KOG2089@2759|Eukaryota	2759|Eukaryota	E	metalloendopeptidase activity	PRD1	GO:0000322,GO:0000323,GO:0000324,GO:0003674,GO:0003824,GO:0004175,GO:0004222,GO:0005575,GO:0005622,GO:0005623,GO:0005737,GO:0005739,GO:0005740,GO:0005758,GO:0005773,GO:0005794,GO:0006508,GO:0006518,GO:0006807,GO:0008150,GO:0008152,GO:0008233,GO:0008237,GO:0009987,GO:0012505,GO:0016787,GO:0019538,GO:0031967,GO:0031970,GO:0031974,GO:0031975,GO:0034641,GO:0043170,GO:0043226,GO:0043227,GO:0043229,GO:…
snap_masked-scf300000870753.0-processed-gene-8.96-mRNA-1	oppA	Periplasmic oligopeptide-binding protein	oppA	Periplasmic oligopeptide-binding protein		ehx:EMIHUDRAFT_113427	hypothetical protein						-	-										CAMPEP_0119228530-CAMNT_0007226875	69	TIGR02294: nickel_nikA: nickel ABC transporter, nickel/metallophore periplasmic binding protein PF00496.17: Bacterial extracellular solute-binding proteins, family 5 Middle		Pelagomonas calceolata RCC969	-311251		_GAP_||PF00496||_GAP_	_GAP_||Bacterial extracellular solute-binding proteins, family 5 Middle||_GAP_						0	1	Eukaryota;Stramenopiles;Stramenopiles_X;Pelagophyceae;Pelagophyceae_X;Pelagophyceae_XX;Pelagomonas;Pelagomonas calceolata RCC969	2903.EOD30207	1.34E-97	328	COG0747@1|root,2RMJC@2759|Eukaryota	2759|Eukaryota	E	Bacterial extracellular solute-binding proteins, family 5 Middle	-	-
maker-scf300000870749.0-snap-gene-11.29-mRNA-1	GLT1		Os01g0681900	Glutamate synthase 1 [NADH], chloroplastic		aaf:AURANDRAFT_38538	GLT1; hypothetical protein						K00265	glutamate synthase (NADPH) large chain [EC:1.4.1.13]						chloro	gi11465531-NC_001840	Cyanidium caldarium	4.60E-280	contig_9525_1_4768-Pelagomonas	96		CAM_CRCL_3994	Pelagomonas calceolata , Strain CCMP1756	35677		_GAP_||PF00310||_GAP_||PF04898||_GAP_||PF01645||_GAP_||PF01493||_GAP_	_GAP_||Glutamine amidotransferases class-II||_GAP_||Glutamate synthase central domain||_GAP_||Conserved region in glutamate synthase||_GAP_||GXGXG motif||_GAP_						0	0.9847	Eukaryota;Stramenopiles;Stramenopiles_X;Pelagophyceae;Pelagophyceae_X;Pelagophyceae_XX;Pelagomonas;Pelagomonas calceolata , Strain CCMP1756	44056.XP_009039921.1	0	2422	COG0069@1|root,KOG0399@2759|Eukaryota	2759|Eukaryota	E	L-glutamate biosynthetic process	GLT1	GO:0001505,GO:0003674,GO:0003824,GO:0005575,GO:0005622,GO:0005623,GO:0005737,GO:0005739,GO:0006082,GO:0006520,GO:0006536,GO:0006537,GO:0006541,GO:0006807,GO:0008150,GO:0008152,GO:0008652,GO:0009058,GO:0009064,GO:0009084,GO:0009507,GO:0009532,GO:0009536,GO:0009570,GO:0009719,GO:0009725,GO:0009735,GO:0009987,GO:0010033,GO:0010035,GO:0010038,GO:0015930,GO:0016040,GO:0016053,GO:0016491,GO:0016638,GO:…
maker-scf300000870619.2-snap-gene-4.82-mRNA-1	FNR	ferredoxin--NADP+ reductase	Os03g0784700	Ferredoxin--NADP reductase, root isozyme 2, chloroplastic		aaf:AURANDRAFT_23206	FNR1; hypothetical protein	Metabolic pathways					K02641*	ferredoxin--NADP+ reductase [EC:1.18.1.2]*										CAMPEP_0199680704-CAMNT_0045545717	96	TIGR03224: benzo_boxA: benzoyl-CoA oxygenase/reductase, BoxA protein PF00175.16: Oxidoreductase NAD-binding domain		Pelagomonas calceolata , Strain CCMP1756	35677		_GAP_||PF00175||_GAP_	_GAP_||Oxidoreductase NAD-binding domain ||_GAP_						0	0.977	Eukaryota;Stramenopiles;Stramenopiles_X;Pelagophyceae;Pelagophyceae_X;Pelagophyceae_XX;Pelagomonas;Pelagomonas calceolata , Strain CCMP1756	44056.XP_009035092.1	9.41E-223	618	COG0369@1|root,KOG1158@2759|Eukaryota	2759|Eukaryota	P	NADPH-hemoprotein reductase activity	PETH	GO:0003674,GO:0005488,GO:0005507,GO:0005575,GO:0005622,GO:0005623,GO:0005737,GO:0009507,GO:0009534,GO:0009535,GO:0009536,GO:0009579,GO:0016020,GO:0031976,GO:0031984,GO:0032991,GO:0034357,GO:0042651,GO:0043167,GO:0043169,GO:0043226,GO:0043227,GO:0043229,GO:0043231,GO:0044422,GO:0044424,GO:0044425,GO:0044434,GO:0044435,GO:0044436,GO:0044444,GO:0044446,GO:0044464,GO:0046872,GO:0046914,GO:0055035,GO:…
maker-scf300000870753.0-snap-gene-5.104-mRNA-1			Os09g0520700	DEAD-box ATP-dependent RNA helicase 7		ccp:CHC_T00010296001	DEAD (Asp-Glu-Ala-Asp) box polypeptide 21-like, putative						K16911*	ATP-dependent RNA helicase DDX21 [EC:3.6.4.13]*										CAMPEP_0199685414-CAMNT_0045550559	93	TIGR01389: recQ: ATP-dependent DNA helicase RecQ PF00270.24: DEAD/DEAH box helicase PF00271.26: Helicase conserved C-terminal domain		Pelagomonas calceolata , Strain CCMP1756	35677		_GAP_||PF00270||_GAP_||PF00271||_GAP_||PF08152||_GAP_	_GAP_||DEAD/DEAH box helicase||_GAP_||Helicase conserved C-terminal domain||_GAP_||GUCT (NUC152) domain||_GAP_						0	0.9847	Eukaryota;Stramenopiles;Stramenopiles_X;Pelagophyceae;Pelagophyceae_X;Pelagophyceae_XX;Pelagomonas;Pelagomonas calceolata , Strain CCMP1756	44056.XP_009038465.1	3.56E-186	546	COG0513@1|root,KOG0331@2759|Eukaryota	2759|Eukaryota	L	helicase activity	-	-
snap_masked-scf300000870744.0-processed-gene-2.169-mRNA-1	Urease	Urease	Os12g0234800	Urease		aaf:AURANDRAFT_77852	URE2; hypothetical protein	Metabolic pathways					K01427*; K01428*	urease [EC:3.5.1.5]*; urease subunit alpha [EC:3.5.1.5]*										contig_5673_61_3089-Pelagomonas	93		CAM_CRCL_769	Pelagomonas calceolata , Strain CCMP1756	35677		PF00547||_GAP_||PF00699||_GAP_||PF00449||PF01979||_GAP_	Urease, gamma subunit||_GAP_||Urease beta subunit||_GAP_||Urease alpha-subunit, N-terminal domain||Amidohydrolase family||_GAP_	TIGR00193||_GAP_||TIGR01792	urease, gamma subunit||_GAP_||urease, alpha subunit				0	0.9847	Eukaryota;Stramenopiles;Stramenopiles_X;Pelagophyceae;Pelagophyceae_X;Pelagophyceae_XX;Pelagomonas;Pelagomonas calceolata , Strain CCMP1756	44056.XP_009039471.1	0	1341	COG0804@1|root,2QPKB@2759|Eukaryota	2759|Eukaryota	E	urease activity	URE1	GO:0003674,GO:0003824,GO:0006807,GO:0008150,GO:0008152,GO:0009039,GO:0009056,GO:0009987,GO:0016787,GO:0016810,GO:0016811,GO:0019627,GO:0034641,GO:0043419,GO:0043603,GO:0043605,GO:0044237,GO:0044248,GO:0044270,GO:0044281,GO:0044282,GO:0071704,GO:0071941,GO:1901564,GO:1901565,GO:1901575
snap_masked-scf300000870595.1-processed-gene-2.155-mRNA-1			PAP13	Probable plastid-lipid-associated protein 13, chloroplastic		tps:THAPS_6817	predicted protein						-	-										contig_14065_51_851-Pelagomonas	98		CAM_CRCL_4050453	Pelagomonas calceolata , Strain CCMP1756	35677		_GAP_||PF04755||_GAP_	_GAP_||PAP_fibrillin||_GAP_						0	1	Eukaryota;Stramenopiles;Stramenopiles_X;Pelagophyceae;Pelagophyceae_X;Pelagophyceae_XX;Pelagomonas;Pelagomonas calceolata , Strain CCMP1756	159749.K0TEX6	8.59E-46	161	2CDVR@1|root,2S160@2759|Eukaryota,2XC2S@2836|Bacillariophyta	2836|Bacillariophyta	S	PAP_fibrillin	-	-
maker-scf300000870593.0-snap-gene-7.129-mRNA-1			PAPS1	Nuclear poly(A) polymerase 1		aaf:AURANDRAFT_24142	hypothetical protein	mRNA surveillance pathway					K14376*	poly(A) polymerase [EC:2.7.7.19]*										contig_8711_693_2504-Pelagomonas	90		CAM_CRCL_14992	Pelagomonas calceolata , Strain CCMP1756	35677		PF04928||PF04926||_GAP_	Poly(A) polymerase central domain||Poly(A) polymerase predicted RNA binding domain||_GAP_						0	0.9847	Eukaryota;Stramenopiles;Stramenopiles_X;Pelagophyceae;Pelagophyceae_X;Pelagophyceae_XX;Pelagomonas;Pelagomonas calceolata , Strain CCMP1756	44056.XP_009035592.1	4.22E-224	634	COG5186@1|root,KOG2245@2759|Eukaryota	2759|Eukaryota	A	polynucleotide adenylyltransferase activity	-	GO:0000003,GO:0002682,GO:0002683,GO:0003006,GO:0003674,GO:0003824,GO:0004652,GO:0005575,GO:0005622,GO:0005623,GO:0005634,GO:0005654,GO:0005847,GO:0005849,GO:0006139,GO:0006378,GO:0006396,GO:0006397,GO:0006725,GO:0006807,GO:0007275,GO:0008150,GO:0008152,GO:0008285,GO:0009653,GO:0009791,GO:0009908,GO:0009987,GO:0010467,GO:0016070,GO:0016071,GO:0016740,GO:0016772,GO:0016779,GO:0022414,GO:0031123,GO:…
maker-scf300000870753.0-snap-gene-7.135-mRNA-1			pdxS	Pyridoxal 5'-phosphate synthase subunit PdxS		tps:THAPSDRAFT_42612	hypothetical protein	Vitamin B6 metabolism					K06215*	pyridoxal 5'-phosphate synthase pdxS subunit [EC:4.3.3.6]*		KOG1606	Stationary phase-induced protein, SOR/SNZ family	Coenzyme transport and metabolism	METABOLISM					contig_12427_1_1101-Pelagomonas	91		CAM_CRCL_962	Pelagomonas calceolata , Strain CCMP1756	35677		PF01680||PF05690||_GAP_	SOR/SNZ family||Thiazole biosynthesis protein ThiG||_GAP_	TIGR00343||_GAP_	pyridoxal 5'-phosphate synthase, synthase subunit Pdx1||_GAP_				0	0.9847	Eukaryota;Stramenopiles;Stramenopiles_X;Pelagophyceae;Pelagophyceae_X;Pelagophyceae_XX;Pelagomonas;Pelagomonas calceolata , Strain CCMP1756	159749.K0SP72	1.90E-174	494	COG0214@1|root,KOG1606@2759|Eukaryota,2XBFT@2836|Bacillariophyta	2836|Bacillariophyta	H	Belongs to the PdxS SNZ family	-	-
snap_masked-scf300000870754.0-processed-gene-11.48-mRNA-1	PETC		petC	Cytochrome b6-f complex iron-sulfur subunit		aaf:AURANDRAFT_59217	petC; hypothetical protein	Metabolic pathways					K02636*	cytochrome b6-f complex iron-sulfur subunit [EC:7.1.1.6]*		KOG1671	Ubiquinol cytochrome c reductase, subunit RIP1	Energy production and conversion	METABOLISM					CAMPEP_0199687422-CAMNT_0045552671	94	TIGR01416: Rieske_proteo: ubiquinol-cytochrome c reductase, iron-sulfur subunit PF00355.21: Rieske [2Fe-2S] domain PF08802.5: Cytochrome B6-F complex Fe-S subunit		Pelagomonas calceolata , Strain CCMP1756	35677		_GAP_||PF00355	_GAP_||Rieske [2Fe-2S] domain						1	0.977	Eukaryota;Stramenopiles;Stramenopiles_X;Pelagophyceae;Pelagophyceae_X;Pelagophyceae_XX;Pelagomonas;Pelagomonas calceolata , Strain CCMP1756	44056.XP_009038973.1	1.45E-92	275	COG0723@1|root,KOG1671@2759|Eukaryota	2759|Eukaryota	C	oxidoreductase activity, acting on diphenols and related substances as donors	PETC	GO:0003674,GO:0003824,GO:0005575,GO:0005622,GO:0005623,GO:0005737,GO:0005886,GO:0006091,GO:0006950,GO:0006952,GO:0008150,GO:0008152,GO:0009055,GO:0009314,GO:0009416,GO:0009507,GO:0009512,GO:0009526,GO:0009534,GO:0009535,GO:0009536,GO:0009579,GO:0009605,GO:0009607,GO:0009617,GO:0009628,GO:0009767,GO:0009941,GO:0009987,GO:0010196,GO:0015979,GO:0016020,GO:0016491,GO:0019684,GO:0022900,GO:0031967,GO:…
maker-scf300000870673.2-snap-gene-9.123-mRNA-1	Fd	ferredoxin	petF	Ferredoxin		aaf:AURANDRAFT_21485	hypothetical protein						K02639*	ferredoxin*						chloro	gi149072045-NC_009573	Rhodomonas salina	1.10E-29	CAMPEP_0119233446-CAMNT_0007232007	85	TIGR02008: fdx_plant: ferredoxin [2Fe-2S] PF00111.22: 2Fe-2S iron-sulfur cluster binding domain		Pelagomonas calceolata RCC969	-311251		_GAP_||PF00111	_GAP_||2Fe-2S iron-sulfur cluster binding domain	_GAP_||TIGR02008	_GAP_||ferredoxin [2Fe-2S]				0	1	Eukaryota;Stramenopiles;Stramenopiles_X;Pelagophyceae;Pelagophyceae_X;Pelagophyceae_XX;Pelagomonas;Pelagomonas calceolata RCC969	44056.XP_009034058.1	1.50E-56	179	COG0633@1|root,2S3RJ@2759|Eukaryota	2759|Eukaryota	C	2 iron, 2 sulfur cluster binding	petF	GO:0005575,GO:0005622,GO:0005623,GO:0005737,GO:0009507,GO:0009536,GO:0043226,GO:0043227,GO:0043229,GO:0043231,GO:0044424,GO:0044444,GO:0044464
snap_masked-scf300000870662.0-processed-gene-12.61-mRNA-1	PetJ1	cytochrome c6	petJ	Cytochrome c6		aaf:AURANDRAFT_33813	PetJ1; hypothetical protein						K08906*	cytochrome c6*						chloro	gi157777970-EU168191	Heterosigma akashiwo	4.80E-14	CAMPEP_0199681530-CAMNT_0045546581	80	TIGR00782: ccoP: cytochrome c oxidase, cbb3-type, subunit III PF13442.1: Cytochrome C oxidase, cbb3-type, subunit III PF00034.16: Cytochrome c		Pelagomonas calceolata , Strain CCMP1756	35677		_GAP_||PF13442	_GAP_||Cytochrome C oxidase, cbb3-type, subunit III						0	0.935	Eukaryota;Stramenopiles;Stramenopiles_X;Pelagophyceae;Pelagophyceae_X;Pelagophyceae_XX;Pelagomonas;Pelagomonas calceolata , Strain CCMP1756	2850.Phatr44056	3.18E-33	120	COG2010@1|root,2S1RK@2759|Eukaryota,2XD4N@2836|Bacillariophyta	2836|Bacillariophyta	Q	Cytochrome C oxidase, cbb3-type, subunit III	-	-
snap_masked-scf300000870730.0-processed-gene-0.28-mRNA-1			petJ	Cytochrome c6		aaf:AURANDRAFT_33813	PetJ1; hypothetical protein						K08906*	cytochrome c6*						chloro	gi157777970-EU168191	Heterosigma akashiwo	2.80E-14	CAMPEP_0119256622-CAMNT_0007255965	61	TIGR00782: ccoP: cytochrome c oxidase, cbb3-type, subunit III PF13442.1: Cytochrome C oxidase, cbb3-type, subunit III PF00034.16: Cytochrome c		Pelagomonas calceolata RCC969	-311251		_GAP_||PF13442	_GAP_||Cytochrome C oxidase, cbb3-type, subunit III						0	0.977	Eukaryota;Stramenopiles;Stramenopiles_X;Pelagophyceae;Pelagophyceae_X;Pelagophyceae_XX;Pelagomonas;Pelagomonas calceolata , Strain CCMP1756	2850.Phatr44056	3.27E-35	125	COG2010@1|root,2S1RK@2759|Eukaryota,2XD4N@2836|Bacillariophyta	2836|Bacillariophyta	Q	Cytochrome C oxidase, cbb3-type, subunit III	-	-
maker-scf300000870753.0-snap-gene-18.17-mRNA-1			pfp	Pyrophosphate--fructose 6-phosphate 1-phosphotransferase		aaf:AURANDRAFT_72648	hypothetical protein	Biosynthesis of secondary metabolites					K00895*	diphosphate-dependent phosphofructokinase [EC:2.7.1.90]*										contig_5609_1_1380-Pelagomonas	94		CAM_CRCL_28617	Pelagomonas calceolata , Strain CCMP1756	35677		PF00365||_GAP_	Phosphofructokinase||_GAP_						0	0.9847	Eukaryota;Stramenopiles;Stramenopiles_X;Pelagophyceae;Pelagophyceae_X;Pelagophyceae_XX;Pelagomonas;Pelagomonas calceolata , Strain CCMP1756	44056.XP_009041402.1	2.00E-216	627	COG0205@1|root,KOG2440@2759|Eukaryota	2759|Eukaryota	G	6-phosphofructokinase activity	-	-
maker-scf300000870746.0-snap-gene-12.125-mRNA-1	PGM2		PGM1	Probable phosphoglucomutase, cytoplasmic 2		pti:PHATRDRAFT_50444	UGP/PGM; UDP-Glucose-Pyrophosphorylase/Phosphoglucomutase	Biosynthesis of secondary metabolites					K01835*; K00963*	phosphoglucomutase [EC:5.4.2.2]*; UTP--glucose-1-phosphate uridylyltransferase [EC:2.7.7.9]*										contig_10401_68_3463-Pelagomonas	98		CAM_CRCL_6578	Pelagomonas calceolata , Strain CCMP1756	35677		_GAP_||PF01704||_GAP_||PF02878||_GAP_||PF02879||PF02880||PF00408	_GAP_||UTP--glucose-1-phosphate uridylyltransferase||_GAP_||Phosphoglucomutase/phosphomannomutase, alpha/beta/alpha domain I||_GAP_||Phosphoglucomutase/phosphomannomutase, alpha/beta/alpha domain II||Phosphoglucomutase/phosphomannomutase, alpha/beta/alpha domain III||Phosphoglucomutase/phosphomannomutase, C-terminal domain						0	1	Eukaryota;Stramenopiles;Stramenopiles_X;Pelagophyceae;Pelagophyceae_X;Pelagophyceae_XX;Pelagomonas;Pelagomonas calceolata , Strain CCMP1756	2880.D8LN90	0	1303	COG0033@1|root,COG4284@1|root,KOG0625@2759|Eukaryota,KOG2638@2759|Eukaryota	2759|Eukaryota	G	UTP:glucose-1-phosphate uridylyltransferase activity	PGM2	GO:0000271,GO:0003674,GO:0003824,GO:0004614,GO:0005575,GO:0005622,GO:0005623,GO:0005634,GO:0005737,GO:0005829,GO:0005886,GO:0005975,GO:0005976,GO:0005977,GO:0005978,GO:0005982,GO:0005996,GO:0006006,GO:0006012,GO:0006073,GO:0006091,GO:0006112,GO:0008150,GO:0008152,GO:0009056,GO:0009058,GO:0009059,GO:0009250,GO:0009507,GO:0009526,GO:0009532,GO:0009536,GO:0009570,GO:0009581,GO:0009582,GO:0009590,GO:…
snap_masked-scf300000870746.0-processed-gene-5.113-mRNA-1	PHO89		pho-4	Phosphate-repressible phosphate permease pho-4		aaf:AURANDRAFT_25543	PTA4; putative inorganic phosphate transporter						K14640*	solute carrier family 20 (sodium-dependent phosphate transporter)*										CAMPEP_0119226744-CAMNT_0007225031	87	PF01384.15: Phosphate transporter family		Pelagomonas calceolata RCC969	-311251		_GAP_||PF01384	_GAP_||Phosphate transporter family						9	0.9847	Eukaryota;Stramenopiles;Stramenopiles_X;Pelagophyceae;Pelagophyceae_X;Pelagophyceae_XX;Pelagomonas;Pelagomonas calceolata , Strain CCMP1756	44056.XP_009036803.1	1.05E-256	722	COG0306@1|root,KOG2493@2759|Eukaryota	2759|Eukaryota	U	inorganic phosphate transmembrane transporter activity	PHO89	GO:0003674,GO:0005215,GO:0005315,GO:0005436,GO:0005575,GO:0005622,GO:0005623,GO:0005737,GO:0005783,GO:0005886,GO:0005887,GO:0006810,GO:0006811,GO:0006812,GO:0006814,GO:0006817,GO:0006820,GO:0008150,GO:0008324,GO:0012505,GO:0015075,GO:0015077,GO:0015081,GO:0015291,GO:0015293,GO:0015294,GO:0015318,GO:0015319,GO:0015370,GO:0015672,GO:0015698,GO:0016020,GO:0016021,GO:0022804,GO:0022857,GO:0022890,GO:…
augustus_masked-scf300000870753.0-processed-gene-24.119-mRNA-1	phr		phr	Deoxyribodipyrimidine photo-lyase		ehx:EMIHUDRAFT_67418	hypothetical protein						-	-		KOG0133	Deoxyribodipyrimidine photolyase/cryptochrome	Replication, recombination and repair	INFORMATION STORAGE AND PROCESSING					contig_18515_61_1540-Pelagomonas	92		CAM_CRCL_4001523	Pelagomonas calceolata , Strain CCMP1756	35677		PF00875||_GAP_||PF03441||_GAP_	DNA photolyase||_GAP_||FAD binding domain of DNA photolyase||_GAP_						0	1	Eukaryota;Stramenopiles;Stramenopiles_X;Pelagophyceae;Pelagophyceae_X;Pelagophyceae_XX;Pelagomonas;Pelagomonas calceolata , Strain CCMP1756	2903.EOD11422	1.75E-97	311	COG0415@1|root,KOG0133@2759|Eukaryota	2759|Eukaryota	L	DNA photolyase activity	phr	GO:0000166,GO:0000719,GO:0003674,GO:0003824,GO:0003904,GO:0003913,GO:0005488,GO:0006139,GO:0006259,GO:0006281,GO:0006290,GO:0006725,GO:0006807,GO:0006950,GO:0006974,GO:0008150,GO:0008152,GO:0009314,GO:0009411,GO:0009416,GO:0009628,GO:0009650,GO:0009987,GO:0016829,GO:0016830,GO:0033554,GO:0034641,GO:0036094,GO:0043167,GO:0043168,GO:0043170,GO:0044237,GO:0044238,GO:0044260,GO:0046483,GO:0048037,GO:…
maker-scf300000870752.0-snap-gene-6.105-mRNA-1			pip	Probable proline iminopeptidase		aaf:AURANDRAFT_20350	hypothetical protein	Metabolic pathways					K01259*	proline iminopeptidase [EC:3.4.11.5]*										contig_2855_162_1280-Pelagomonas	94		CAM_CRCL_2796	Pelagomonas calceolata , Strain CCMP1756	35677		_GAP_||PF00561	_GAP_||alpha/beta hydrolase fold	_GAP_||TIGR01249	_GAP_||prolyl aminopeptidase				0	1	Eukaryota;Stramenopiles;Stramenopiles_X;Pelagophyceae;Pelagophyceae_X;Pelagophyceae_XX;Pelagomonas;Pelagomonas calceolata , Strain CCMP1756	44056.XP_009032967.1	2.19E-173	494	COG0596@1|root,2QPPY@2759|Eukaryota	2759|Eukaryota	S	proline iminopeptidase	-	-
snap_masked-scf300000870752.0-processed-gene-4.77-mRNA-1			POP2	Uncharacterized aminotransferase YhxA		aaf:AURANDRAFT_19548	hypothetical protein						K15372*	taurine---2-oxoglutarate transaminase [EC:2.6.1.55]*										contig_12235_249_2135-Pelagomonas	81		CAM_CRCL_4016150	Pelagomonas calceolata , Strain CCMP1756	35677		_GAP_||PF00202||_GAP_||PF00400||_GAP_	_GAP_||Aminotransferase class-III||_GAP_||WD domain, G-beta repeat||_GAP_						0	1	Eukaryota;Stramenopiles;Stramenopiles_X;Pelagophyceae;Pelagophyceae_X;Pelagophyceae_XX;Pelagomonas;Pelagomonas calceolata , Strain CCMP1756	44056.XP_009033499.1	6.87E-191	570	COG0160@1|root,KOG1404@2759|Eukaryota	2759|Eukaryota	E	4-aminobutyrate:pyruvate transaminase activity	-	-
maker-scf300000870601.0-snap-gene-18.58-mRNA-1			Ppig	Peptidyl-prolyl cis-trans isomerase 1		spar:SPRG_14121	hypothetical protein						K03768*	peptidyl-prolyl cis-trans isomerase B (cyclophilin B) [EC:5.2.1.8]*										contig_10319_22_1817-Pelagomonas	100		CAM_CRCL_4007727	Pelagomonas calceolata , Strain CCMP1756	35677		_GAP_||PF00254||_GAP_||PF13414||_GAP_||PF00160||_GAP_	_GAP_||FKBP-type peptidyl-prolyl cis-trans isomerase||_GAP_||PF13414||_GAP_||Cyclophilin type peptidyl-prolyl cis-trans isomerase/CLD||_GAP_						0	0.9847	Eukaryota;Stramenopiles;Stramenopiles_X;Pelagophyceae;Pelagophyceae_X;Pelagophyceae_XX;Pelagomonas;Pelagomonas calceolata , Strain CCMP1756	35128.Thaps31535	4.13E-107	334	COG0545@1|root,COG0652@1|root,KOG0543@2759|Eukaryota,KOG0546@2759|Eukaryota,2XAJI@2836|Bacillariophyta	2836|Bacillariophyta	O	FKBP-type peptidyl-prolyl cis-trans isomerase	-	-
maker-scf300000870651.1-snap-gene-3.67-mRNA-1			PPOX1	Protoporphyrinogen oxidase, chloroplastic		fcy:FRACYDRAFT_261082	PPX; protoporphyrinogen IX oxidase	Biosynthesis of secondary metabolites					K00231*	protoporphyrinogen/coproporphyrinogen III oxidase [EC:1.3.3.4 1.3.3.15]*		KOG1276	Protoporphyrinogen oxidase	Coenzyme transport and metabolism	METABOLISM					contig_5753_176_1855-Pelagomonas	95		CAM_CRCL_4008371	Pelagomonas calceolata , Strain CCMP1756	35677		_GAP_||PF01593	_GAP_||Flavin containing amine oxidoreductase	_GAP_||TIGR00562	_GAP_||protoporphyrinogen oxidase				0	1	Eukaryota;Stramenopiles;Stramenopiles_X;Pelagophyceae;Pelagophyceae_X;Pelagophyceae_XX;Pelagomonas;Pelagomonas calceolata , Strain CCMP1756	44056.XP_009032431.1	8.96E-278	774	COG1232@1|root,KOG1276@2759|Eukaryota	2759|Eukaryota	H	Catalyzes the 6-electron oxidation of protoporphyrinogen-IX to form protoporphyrin-IX	-	GO:0003674,GO:0003824,GO:0004729,GO:0006725,GO:0006778,GO:0006779,GO:0006783,GO:0006807,GO:0006928,GO:0008150,GO:0008152,GO:0009058,GO:0009987,GO:0016491,GO:0016627,GO:0016634,GO:0018130,GO:0019438,GO:0033013,GO:0033014,GO:0034641,GO:0040011,GO:0042168,GO:0042440,GO:0044237,GO:0044249,GO:0044271,GO:0046148,GO:0046483,GO:0048870,GO:0051179,GO:0051186,GO:0051188,GO:0051674,GO:0055114,GO:0070818,GO:…
maker-scf300000870601.0-snap-gene-3.66-mRNA-1	PRKAR1A		PRKAR1A	cAMP-dependent protein kinase regulatory subunit		aaf:AURANDRAFT_29960	hypothetical protein						K02183*	calmodulin*										CAMPEP_0119256718-CAMNT_0007256065	70	PF00036.27: EF hand PF13499.1: EF-hand domain pair		Pelagomonas calceolata RCC969	-311251		_GAP_||PF00027||_GAP_||PF13202||_GAP_||PF13405||PF13202||_GAP_||PF13405||_GAP_||PF13499||PF13405||PF13202||_GAP_||PF13405||_GAP_||PF13202||_GAP_||PF13405||PF13202||_GAP_||PF13405||PF13202||_GAP_||PF13405||PF13202||_GAP_||PF13499||_GAP_||PF13405||PF13202||_GAP_||PF13499||_GAP_||PF13405||_GAP_||PF13202||_GAP_||PF13405||PF13202||_GAP_||PF13405||_GAP_||PF02872||_GAP_	_GAP_||Cyclic nucleotide-binding domain||_GAP_||EF hand||_GAP_||EF-hand domain||EF hand||_GAP_||EF-hand domain||_GAP_||EF-hand domain pair||EF-hand domain||EF hand||_GAP_||EF-hand domain||_GAP_||EF hand||_GAP_||EF-hand domain||EF hand||_GAP_||EF-hand domain||EF hand||_GAP_||EF-hand domain||EF hand||_GAP_||EF-hand domain pair||_GAP_||EF-hand domain||EF hand||_GAP_||EF-hand domain pair||_GAP_||EF-h…						0	1	Eukaryota;Stramenopiles;Stramenopiles_X;Pelagophyceae;Pelagophyceae_X;Pelagophyceae_XX;Pelagomonas;Pelagomonas calceolata RCC969	44056.XP_009039340.1	2.01E-81	279	COG0664@1|root,KOG1113@2759|Eukaryota	2759|Eukaryota	T	cAMP-dependent protein kinase regulator activity	PRKAR1A	GO:0000003,GO:0000166,GO:0000187,GO:0000226,GO:0000280,GO:0001704,GO:0001707,GO:0001932,GO:0001933,GO:0001934,GO:0002682,GO:0002683,GO:0002694,GO:0002695,GO:0003006,GO:0003008,GO:0003014,GO:0003091,GO:0003674,GO:0004857,GO:0004860,GO:0004862,GO:0005488,GO:0005515,GO:0005575,GO:0005622,GO:0005623,GO:0005737,GO:0005813,GO:0005815,GO:0005829,GO:0005856,GO:0005886,GO:0005929,GO:0005952,GO:0006355,GO:…
maker-scf300000870743.0-snap-gene-5.27-mRNA-1			PRKG1	cGMP-dependent protein kinase 1		aaf:AURANDRAFT_20216	hypothetical protein						K04739	cAMP-dependent protein kinase regulator										contig_1843_1_2521-Pelagomonas	97		CAM_CRCL_12454	Pelagomonas calceolata , Strain CCMP1756	35677		_GAP_||PF00027||PF00069||_GAP_	_GAP_||Cyclic nucleotide-binding domain||Protein kinase domain||_GAP_						0	1	Eukaryota;Stramenopiles;Stramenopiles_X;Pelagophyceae;Pelagophyceae_X;Pelagophyceae_XX;Pelagomonas;Pelagomonas calceolata , Strain CCMP1756	44056.XP_009033278.1	7.60E-280	791	COG0664@1|root,KOG0614@2759|Eukaryota	2759|Eukaryota	T	cGMP-dependent protein kinase activity	-	-
snap_masked-scf300000870735.0-processed-gene-11.35-mRNA-1			PRXIIC	Peroxiredoxin-2D		aaf:AURANDRAFT_15639	hypothetical protein	Peroxisome					-	-										contig_7041_170_736-Pelagomonas	86		CAM_CRCL_4013744	Pelagomonas calceolata , Strain CCMP1756	35677		PF08534	Redoxin						0	0.9847	Eukaryota;Stramenopiles;Stramenopiles_X;Pelagophyceae;Pelagophyceae_X;Pelagophyceae_XX;Pelagomonas;Pelagomonas calceolata , Strain CCMP1756	44056.XP_009032288.1	4.66E-54	175	COG0678@1|root,KOG0541@2759|Eukaryota	2759|Eukaryota	O	peroxiredoxin activity	-	-
snap_masked-scf300000870681.0-processed-gene-0.97-mRNA-1	SelU1	selenoprotein	PRXL2B	Prostamide/prostaglandin F synthase		aaf:AURANDRAFT_77989	SelU1; selenoprotein						-	-										contig_8392_237_920-Pelagomonas	79		CAM_CRCL_4012255	Pelagomonas calceolata , Strain CCMP1756	35677		_GAP_||PF13911	_GAP_||PF13911						0	1	Eukaryota;Stramenopiles;Stramenopiles_X;Pelagophyceae;Pelagophyceae_X;Pelagophyceae_XX;Pelagomonas;Pelagomonas calceolata , Strain CCMP1756	44056.XP_009039258.1	2.15E-76	235	KOG4498@1|root,KOG4498@2759|Eukaryota	2759|Eukaryota	L	prostaglandin-F synthase activity	FAM213A	GO:0002682,GO:0002761,GO:0003674,GO:0005575,GO:0005622,GO:0005623,GO:0005737,GO:0008150,GO:0008152,GO:0009636,GO:0009987,GO:0016209,GO:0042221,GO:0044424,GO:0044464,GO:0045595,GO:0045637,GO:0045670,GO:0050789,GO:0050793,GO:0050794,GO:0050896,GO:0051239,GO:0051716,GO:0055114,GO:0065007,GO:0070887,GO:0097237,GO:0098754,GO:0098869,GO:1902105,GO:1903706,GO:1990748,GO:2000026
maker-deg300000870423-snap-gene-0.54-mRNA-1	psaA	photosystem I core protein PsaA	psaA	Photosystem I P700 chlorophyll a apoprotein A1		aaf:AuanCp067	psaA; photosystem I P700 chlorophyll A apoprotein A1	Metabolic pathways					K02689*	photosystem I P700 chlorophyll a apoprotein A1*						chloro	gi242620082-NC_012898	Aureococcus anophagefferens, Strain CCMP1850	0	CAMPEP_0199689026-CAMNT_0045554503	95	TIGR01335: psaA: photosystem I core protein PsaA PF00223.14: Photosystem I psaA/psaB protein		Pelagomonas calceolata , Strain CCMP1756	35677		_GAP_||PF00223	_GAP_||Photosystem I psaA/psaB protein	TIGR01335	photosystem I core protein PsaA				11	0.9507	Eukaryota;Stramenopiles;Stramenopiles_X;Pelagophyceae;Pelagophyceae_X;Pelagophyceae_XX;Pelagomonas;Pelagomonas calceolata , Strain CCMP1756	159749.E7BWJ3	0	1377	28JJ8@1|root,2QRYE@2759|Eukaryota	2759|Eukaryota	C	chlorophyll binding	psaA	GO:0005575,GO:0005622,GO:0005623,GO:0005737,GO:0009507,GO:0009534,GO:0009535,GO:0009536,GO:0009579,GO:0016020,GO:0031976,GO:0031984,GO:0034357,GO:0042651,GO:0043226,GO:0043227,GO:0043229,GO:0043231,GO:0044422,GO:0044424,GO:0044434,GO:0044435,GO:0044436,GO:0044444,GO:0044446,GO:0044464,GO:0055035
maker-deg300000870423-snap-gene-0.53-mRNA-1	psaB		psaB	Photosystem I P700 chlorophyll a apoprotein A2		cme:CymeCp113	psaB; photosystem I P700 chlorophyll a apoprotein A2	Metabolic pathways					K02690*	photosystem I P700 chlorophyll a apoprotein A2*						chloro	gi30468158-NC_004799	Cyanidioschyzon merolae strain 10D	0		79						PF00223	Photosystem I psaA/psaB protein	TIGR01336	photosystem I core protein PsaB				8	1	Eukaryota;Archaeplastida;Rhodophyta;Bangiophyceae;Cyanidiales;Cyanidiales_X;Cyanidioschyzon;Cyanidioschyzon merolae strain 10D	55529.AAC35698	0	1359	28JJ8@1|root,2QRYE@2759|Eukaryota	2759|Eukaryota	C	chlorophyll binding	psaB	GO:0003674,GO:0005488,GO:0005575,GO:0005622,GO:0005623,GO:0005737,GO:0009507,GO:0009534,GO:0009535,GO:0009536,GO:0009579,GO:0016020,GO:0016168,GO:0031976,GO:0031984,GO:0034357,GO:0042651,GO:0043167,GO:0043168,GO:0043226,GO:0043227,GO:0043229,GO:0043231,GO:0044422,GO:0044424,GO:0044434,GO:0044435,GO:0044436,GO:0044444,GO:0044446,GO:0044464,GO:0046906,GO:0048037,GO:0055035,GO:0097159,GO:1901363
augustus_masked-deg300000870423-processed-gene-0.113-mRNA-1	psaD		psaD	Photosystem I reaction center subunit II		aaf:AuanCp023	psaD; photosystem I reaction center subunit II	Metabolic pathways					K02692*	photosystem I subunit II*						chloro	gi242620038-NC_012898	Aureococcus anophagefferens, Strain CCMP1850	9.00E-77	contig_19144_219_638-Pelagomonas	100		CAM_CRCL_8483	Pelagomonas calceolata , Strain CCMP1756	35677		PF02531	PsaD						0	0.9507	Eukaryota;Stramenopiles;Stramenopiles_X;Pelagophyceae;Pelagophyceae_X;Pelagophyceae_XX;Aureococcus;Aureococcus anophagefferens, Strain CCMP1850	35128.Thapsdraft1339	5.20E-78	234	28I81@1|root,2QQIC@2759|Eukaryota,2XFIZ@2836|Bacillariophyta	2836|Bacillariophyta	S	PsaD	psaD	-
maker-scf300000870693.1-snap-gene-2.91-mRNA-1	psaE		psaE	Photosystem I reaction center subunit IV		aaf:AURANDRAFT_18026	hypothetical protein	Metabolic pathways					K02693*	photosystem I subunit IV*						chloro	gi11465513-NC_001840	Cyanidium caldarium	2.00E-21	CAMPEP_0199689344-CAMNT_0045554853	100	PF02427.12: Photosystem I reaction centre subunit IV / PsaE		Pelagomonas calceolata , Strain CCMP1756	35677		_GAP_||PF02427	_GAP_||Photosystem I reaction centre subunit IV / PsaE						0	0.977	Eukaryota;Stramenopiles;Stramenopiles_X;Pelagophyceae;Pelagophyceae_X;Pelagophyceae_XX;Pelagomonas;Pelagomonas calceolata , Strain CCMP1756	44056.XP_009036075.1	8.24E-34	119	2E6G4@1|root,2S9HV@2759|Eukaryota	2759|Eukaryota	S	photosynthesis	psaE	GO:0003674,GO:0005488,GO:0005515,GO:0005575,GO:0005622,GO:0005623,GO:0005737,GO:0008150,GO:0009507,GO:0009526,GO:0009532,GO:0009534,GO:0009535,GO:0009536,GO:0009570,GO:0009579,GO:0009719,GO:0009725,GO:0009735,GO:0009941,GO:0010033,GO:0010287,GO:0016020,GO:0019904,GO:0031967,GO:0031975,GO:0031976,GO:0031984,GO:0034357,GO:0042221,GO:0042651,GO:0043226,GO:0043227,GO:0043229,GO:0043231,GO:0044422,GO:…
snap_masked-scf300000870749.1-processed-gene-0.215-mRNA-1	psaF		psaF	Photosystem I reaction center subunit III		aaf:AURANDRAFT_30727	hypothetical protein	Metabolic pathways					K02694*	photosystem I subunit III*						chloro	gi242624267-NC_012903	Aureoumbra lagunensis	1.70E-52	CAMPEP_0199677704-CAMNT_0045542637	83	PF02507.10: Photosystem I reaction centre subunit III		Pelagomonas calceolata , Strain CCMP1756	35677		_GAP_||PF02507||_GAP_	_GAP_||Photosystem I reaction centre subunit III||_GAP_						0	0.977	Eukaryota;Stramenopiles;Stramenopiles_X;Pelagophyceae;Pelagophyceae_X;Pelagophyceae_XX;Pelagomonas;Pelagomonas calceolata , Strain CCMP1756	44056.XP_009039740.1	3.05E-93	281	28NRD@1|root,2QTZ8@2759|Eukaryota	2759|Eukaryota	S	photosynthesis	psaF	GO:0003674,GO:0005488,GO:0005515,GO:0005575,GO:0005622,GO:0005623,GO:0005737,GO:0009507,GO:0009526,GO:0009532,GO:0009534,GO:0009535,GO:0009536,GO:0009543,GO:0009570,GO:0009579,GO:0009941,GO:0010287,GO:0016020,GO:0019904,GO:0031967,GO:0031975,GO:0031976,GO:0031977,GO:0031978,GO:0031984,GO:0034357,GO:0042651,GO:0043226,GO:0043227,GO:0043229,GO:0043231,GO:0044422,GO:0044424,GO:0044434,GO:0044435,GO:…
augustus_masked-deg300000870423-processed-gene-0.131-mRNA-1	psbA	photosystem II P680 reaction center D1 protein	psbA	Photosystem II protein D1		aaf:AuanCp105	psbA; photosystem II Q(b) protein (D1)	Metabolic pathways					K02703*	photosystem II P680 reaction center D1 protein [EC:1.10.3.9]*						chloro	gi242620120-NC_012898	Aureococcus anophagefferens, Strain CCMP1850	6.10E-194	CAMPEP_0199682598-CAMNT_0045547683	94	TIGR01151: psbA: photosystem q(b) protein PF00124.14: Photosynthetic reaction centre protein		Pelagomonas calceolata , Strain CCMP1756	35677		PF00124	Photosynthetic reaction centre protein	TIGR01151	photosystem q(b) protein				5	0.9317	Eukaryota;Stramenopiles;Stramenopiles_X;Pelagophyceae;Pelagophyceae_X;Pelagophyceae_XX;Pelagophyceae_XXX;Undescribed sp CCMP2097	159749.E7BWK4	2.82E-241	665	28IP8@1|root,2QR09@2759|Eukaryota,2XF0J@2836|Bacillariophyta	2836|Bacillariophyta	C	Photosynthetic reaction centre protein	psbA	-
maker-deg300000870423-snap-gene-0.59-mRNA-1	psbB		psbB	Photosystem II CP47 reaction center protein		aaf:AuanCp054	psbB; photosystem II p680 chlorophyll A apoprotein (CP-47)	Metabolic pathways					K02704*; K02946*	photosystem II CP47 chlorophyll apoprotein*; small subunit ribosomal protein S10*						chloro	gi242620069-NC_012898	Aureococcus anophagefferens, Strain CCMP1850	2.50E-257	contig_5645_171_1703-Pelagomonas	88		CAM_CRCL_2504	Pelagomonas calceolata , Strain CCMP1756	35677		PF00338||PF00421	Ribosomal protein S10p/S20e||Photosystem II protein	TIGR01049||TIGR03039	ribosomal protein S10||photosystem II chlorophyll-binding protein CP47				5	0.9409	Eukaryota;Stramenopiles;Stramenopiles_X;Pelagophyceae;Pelagophyceae_X;Pelagophyceae_XX;Pelagomonas;Pelagomonas calceolata , Strain CCMP1756	159749.E7BWH1	0	965	28JG1@1|root,2QRV6@2759|Eukaryota,2XEM0@2836|Bacillariophyta	2836|Bacillariophyta	P	One of the components of the core complex of photosystem II (PSII). It binds chlorophyll and helps catalyze the primary light-induced photochemical processes of PSII. PSII is a light- driven water plastoquinone oxidoreductase, using light energy to abstract electrons from H(2)O, generating O(2) and a proton gradient subsequently used for ATP formation	psbB	-
augustus_masked-deg300000870423-processed-gene-0.112-mRNA-1	psbC		psbC	Photosystem II CP43 reaction center protein	ITS	nto:108943857	uncharacterized protein LOC108943857	Metabolic pathways					K02705*; K02706*	photosystem II CP43 chlorophyll apoprotein*; photosystem II P680 reaction center D2 protein [EC:1.10.3.9]*						chloro	gi242620041-NC_012898	Aureococcus anophagefferens, Strain CCMP1850	9.70E-196		78						PF00124||PF00421	Photosynthetic reaction centre protein||Photosystem II protein	TIGR01152||TIGR01153	photosystem II D2 protein (photosystem q(a) protein)||photosystem II 44 kDa subunit reaction center protein				11			130081.XP_005704990.1	0	1427	28ISP@1|root,2QR3X@2759|Eukaryota	2759|Eukaryota	S	photosynthetic electron transport in photosystem II	psbC	GO:0005575,GO:0005622,GO:0005623,GO:0005737,GO:0009507,GO:0009521,GO:0009523,GO:0009532,GO:0009533,GO:0009534,GO:0009535,GO:0009536,GO:0009539,GO:0009570,GO:0009579,GO:0010287,GO:0016020,GO:0031976,GO:0031984,GO:0032991,GO:0034357,GO:0042651,GO:0043226,GO:0043227,GO:0043229,GO:0043231,GO:0044422,GO:0044424,GO:0044425,GO:0044434,GO:0044435,GO:0044436,GO:0044444,GO:0044446,GO:0044464,GO:0055035,GO:…
snap_masked-scf300000870749.0-processed-gene-2.68-mRNA-1			psbU	Photosystem II 12 kDa extrinsic protein, chloroplastic		aaf:AURANDRAFT_32656	hypothetical protein						-	-										CAMPEP_0199685742-CAMNT_0045550891	79	PF06514.6: Photosystem II 12 kDa extrinsic protein (PsbU)		Pelagomonas calceolata , Strain CCMP1756	35677		_GAP_||PF06514	_GAP_||Photosystem II 12 kDa extrinsic protein (PsbU)						0	0.977	Eukaryota;Stramenopiles;Stramenopiles_X;Pelagophyceae;Pelagophyceae_X;Pelagophyceae_XX;Pelagomonas;Pelagomonas calceolata , Strain CCMP1756	44056.XP_009040947.1	6.95E-56	177	2D3K6@1|root,2S50I@2759|Eukaryota	2759|Eukaryota	S	Photosystem II 12 kDa extrinsic protein (PsbU)	-	-
snap_masked-deg300000870423-processed-gene-0.107-mRNA-1			psbV	Cytochrome c-550		aaf:AuanCp060	psbV; cytochrome c550						K02720*; K02221*	photosystem II cytochrome c550*; YggT family protein*						chloro	gi242620075-NC_012898	Aureococcus anophagefferens, Strain CCMP1850	8.50E-71	contig_9406_3119_3607-Pelagomonas	100		CAM_CRCL_17720	Pelagomonas calceolata , Strain CCMP1756	35677		PF02325||PF14495	YGGT family||PF14495	_GAP_||TIGR03045	_GAP_||cytochrome c-550				2	1	Eukaryota;Stramenopiles;Stramenopiles_X;Pelagophyceae;Pelagophyceae_X;Pelagophyceae_XX;Pelagomonas;Pelagomonas calceolata , Strain CCMP1756	159749.E7BWH0	5.79E-71	221	2CXNY@1|root,2RYSJ@2759|Eukaryota,2XEME@2836|Bacillariophyta	2836|Bacillariophyta	C	Low-potential cytochrome c that plays a role in the oxygen-evolving complex of photosystem II	-	-
maker-scf300000870749.0-snap-gene-8.22-mRNA-1	PSMD12		PSMD12	26S proteasome non-ATPase regulatory subunit 12		aaf:AURANDRAFT_69882	hypothetical protein	Proteasome					K03035*	26S proteasome regulatory subunit N5*										contig_9715_171_1535-Pelagomonas	97		CAM_CRCL_16986	Pelagomonas calceolata , Strain CCMP1756	35677		_GAP_||PF01399||_GAP_	_GAP_||PCI domain||_GAP_						0	1	Eukaryota;Stramenopiles;Stramenopiles_X;Pelagophyceae;Pelagophyceae_X;Pelagophyceae_XX;Pelagomonas;Pelagomonas calceolata , Strain CCMP1756	44056.XP_009038887.1	1.40E-224	630	COG5071@1|root,KOG1498@2759|Eukaryota	2759|Eukaryota	O	proteasome-mediated ubiquitin-dependent protein catabolic process	PSMD12	GO:0000338,GO:0000502,GO:0001775,GO:0002252,GO:0002263,GO:0002274,GO:0002275,GO:0002283,GO:0002366,GO:0002376,GO:0002443,GO:0002444,GO:0002446,GO:0003674,GO:0005488,GO:0005515,GO:0005575,GO:0005576,GO:0005622,GO:0005623,GO:0005634,GO:0005654,GO:0005737,GO:0005829,GO:0005838,GO:0006464,GO:0006508,GO:0006511,GO:0006807,GO:0006810,GO:0006887,GO:0006955,GO:0007088,GO:0007275,GO:0007346,GO:0008021,GO:…
maker-scf300000870641.0-snap-gene-0.52-mRNA-1			PSME3	Proteasome activator complex subunit 3		tps:THAPSDRAFT_8968	predicted protein						-	-										CAMPEP_0199711328-CAMNT_0045578371	75	PF02252.13: Proteasome activator pa28 beta subunit		Pelagomonas calceolata , Strain CCMP1756	35677		_GAP_||PF02252||_GAP_	_GAP_||Proteasome activator pa28 beta subunit||_GAP_						0	1	Eukaryota;Stramenopiles;Stramenopiles_X;Pelagophyceae;Pelagophyceae_X;Pelagophyceae_XX;Pelagomonas;Pelagomonas calceolata , Strain CCMP1756	42099.EPrPV00000014182	1.54E-16	86.3	KOG4470@1|root,KOG4470@2759|Eukaryota,1MH5M@121069|Pythiales	121069|Pythiales	O	Proteasome (Prosome, macropain) 28 subunit, alpha.. Source PGD	-	-
maker-scf300000870603.0-snap-gene-14.123-mRNA-1	PYK1		pykF	Pyruvate kinase I		aaf:AURANDRAFT_30651	PYK1; pyruvate kinase	Biosynthesis of amino acids					K00873*	pyruvate kinase [EC:2.7.1.40]*		KOG2323	Pyruvate kinase	Carbohydrate transport and metabolism	METABOLISM					contig_10169_154_1641-Pelagomonas	88		CAM_CRCL_4003795	Pelagomonas calceolata , Strain CCMP1756	35677		PF00224||PF02887||_GAP_	Pyruvate kinase, barrel domain||Pyruvate kinase, alpha/beta domain||_GAP_	TIGR01064||_GAP_	pyruvate kinase||_GAP_				0	1	Eukaryota;Stramenopiles;Stramenopiles_X;Pelagophyceae;Pelagophyceae_X;Pelagophyceae_XX;Pelagomonas;Pelagomonas calceolata , Strain CCMP1756	44056.XP_009039688.1	8.34E-195	562	COG0469@1|root,KOG2323@2759|Eukaryota	2759|Eukaryota	G	pyruvate kinase activity	PYK1	GO:0003674,GO:0003824,GO:0004743,GO:0005575,GO:0005618,GO:0005622,GO:0005623,GO:0005737,GO:0005739,GO:0005829,GO:0005886,GO:0005975,GO:0005996,GO:0006006,GO:0006007,GO:0006082,GO:0006090,GO:0006091,GO:0006096,GO:0006139,GO:0006163,GO:0006164,GO:0006165,GO:0006725,GO:0006732,GO:0006733,GO:0006734,GO:0006735,GO:0006753,GO:0006754,GO:0006757,GO:0006793,GO:0006796,GO:0006807,GO:0006950,GO:0007154,GO:…
snap_masked-scf300000870603.0-processed-gene-17.80-mRNA-1	CPS1		pyr1-3	Protein PYR1-3		aaf:AURANDRAFT_38679	hypothetical protein	Metabolic pathways					K01956	carbamoyl-phosphate synthase small subunit [EC:6.3.5.5]						chloro	gi30468072-NC_004799	Cyanidioschyzon merolae strain 10D	8.70E-42	CAMPEP_0203811096-CAMNT_0050719907	55	TIGR01369: CPSaseII_lrg: carbamoyl-phosphate synthase, large subunit PF02786.12: Carbamoyl-phosphate synthase L chain, ATP binding domain PF00988.17: Carbamoyl-phosphate synthase small chain, CPSase domain		Bicosoecid sp, Strain ms1	-289858		_GAP_||PF00988||_GAP_||PF00117||PF00289||PF02786||_GAP_||PF02787||PF00289||PF02786||_GAP_||PF02142||_GAP_	_GAP_||Carbamoyl-phosphate synthase small chain, CPSase domain||_GAP_||Glutamine amidotransferase class-I||Carbamoyl-phosphate synthase L chain, N-terminal domain||Carbamoyl-phosphate synthase L chain, ATP binding domain||_GAP_||Carbamoyl-phosphate synthetase large chain, oligomerisation domain||Carbamoyl-phosphate synthase L chain, N-terminal domain||Carbamoyl-phosphate synthase L chain, ATP bin…	_GAP_||TIGR01368||TIGR01369	_GAP_||carbamoyl-phosphate synthase, small subunit||carbamoyl-phosphate synthase, large subunit				0	1	Eukaryota;Stramenopiles;Stramenopiles_X;Bicoecea;Borokales;Borokaceae;Bicosoecida;Bicosoecid sp, Strain ms1	44056.XP_009040267.1	0	2324	COG0458@1|root,KOG0370@2759|Eukaryota	2759|Eukaryota	EF	carbamoyl-phosphate synthase (glutamine-hydrolyzing) activity	CPS1	GO:0000050,GO:0000166,GO:0003674,GO:0003824,GO:0004070,GO:0004087,GO:0004088,GO:0004151,GO:0005488,GO:0005524,GO:0005575,GO:0005622,GO:0005623,GO:0005737,GO:0005829,GO:0005951,GO:0006082,GO:0006139,GO:0006206,GO:0006207,GO:0006520,GO:0006525,GO:0006526,GO:0006541,GO:0006725,GO:0006807,GO:0008144,GO:0008150,GO:0008152,GO:0008652,GO:0009058,GO:0009064,GO:0009084,GO:0009112,GO:0009987,GO:0016053,GO:…
snap_masked-scf300000870753.0-processed-gene-4.28-mRNA-1			Rab1A	Ras-like GTP-binding protein YPT1		spar:SPRG_11945	Ras-like GTP-binding protein YPT1						K07874*; K07976	Ras-related protein Rab-1A*; Rab family, other		KOG0084	GTPase Rab1/YPT1, small G protein superfamily, and related GTP-binding proteins	Signal transduction mechanisms	CELLULAR PROCESSES AND SIGNALING					CAMPEP_0199687516-CAMNT_0045552773	96	TIGR00231: small_GTP: small GTP-binding protein domain PF00071.17: Ras family PF08477.8: Miro-like protein		Pelagomonas calceolata , Strain CCMP1756	35677		PF00071||_GAP_	Ras family||_GAP_	TIGR00231||_GAP_	small GTP-binding protein domain||_GAP_				0	0.9507	Eukaryota;Stramenopiles;Stramenopiles_X;Pelagophyceae;Pelagophyceae_X;Pelagophyceae_XX;Pelagomonas;Pelagomonas calceolata , Strain CCMP1756	157072.XP_008872832.1	1.37E-106	311	KOG0084@1|root,KOG0084@2759|Eukaryota	2759|Eukaryota	S	GTPase activity	-	-
augustus_masked-scf300000870619.2-processed-gene-3.10-mRNA-1	RRAGB		ragA	Ras-related GTP-binding protein A		aaf:AURANDRAFT_38467	hypothetical protein						K16185*	Ras-related GTP-binding protein A/B*		KOG3886	GTP-binding protein	Signal transduction mechanisms	CELLULAR PROCESSES AND SIGNALING					contig_42318_1062_1786-Pelagomonas	99		CAM_CRCL_20017	Pelagomonas calceolata , Strain CCMP1756	35677		PF04670||_GAP_	Gtr1/RagA G protein conserved region||_GAP_						0	0.9847	Eukaryota;Stramenopiles;Stramenopiles_X;Pelagophyceae;Pelagophyceae_X;Pelagophyceae_XX;Pelagomonas;Pelagomonas calceolata , Strain CCMP1756	44056.XP_009039870.1	3.72E-155	441	KOG3886@1|root,KOG3886@2759|Eukaryota	2759|Eukaryota	T	interleukin-4 receptor binding	RRAGB	GO:0000003,GO:0000166,GO:0000322,GO:0000323,GO:0000324,GO:0000329,GO:0001101,GO:0001558,GO:0001882,GO:0001883,GO:0003674,GO:0003824,GO:0003924,GO:0005488,GO:0005515,GO:0005525,GO:0005575,GO:0005622,GO:0005623,GO:0005634,GO:0005737,GO:0005764,GO:0005768,GO:0005770,GO:0005773,GO:0005774,GO:0005829,GO:0006139,GO:0006325,GO:0006342,GO:0006348,GO:0006351,GO:0006355,GO:0006360,GO:0006383,GO:0006464,GO:…
snap_masked-scf300000870662.0-processed-gene-8.18-mRNA-1			RAN	GTP-binding nuclear protein Ran		aaf:AURANDRAFT_58713	GTP-binding nuclear protein Ran	RNA transport					K07936*	GTP-binding nuclear protein Ran*		KOG0096	GTPase Ran/TC4/GSP1 (nuclear protein transport pathway), small G protein superfamily	Intracellular trafficking, secretion, and vesicular transport	CELLULAR PROCESSES AND SIGNALING					CAMPEP_0199688314-CAMNT_0045553665	90	TIGR00231: small_GTP: small GTP-binding protein domain PF00071.17: Ras family PF08477.8: Miro-like protein		Pelagomonas calceolata , Strain CCMP1756	35677		PF00071||_GAP_	Ras family||_GAP_	TIGR00231||_GAP_	small GTP-binding protein domain||_GAP_				0	0.9223	Eukaryota;Stramenopiles;Stramenopiles_X;Pelagophyceae;Pelagophyceae_X;Pelagophyceae_XX;Pelagomonas;Pelagomonas calceolata , Strain CCMP1756	44056.XP_009033865.1	1.50E-147	415	KOG0096@1|root,KOG0096@2759|Eukaryota	2759|Eukaryota	A	ribosome localization	-	GO:0000003,GO:0003006,GO:0003674,GO:0005488,GO:0005515,GO:0007275,GO:0007276,GO:0007281,GO:0007292,GO:0008150,GO:0009790,GO:0009792,GO:0009987,GO:0019953,GO:0022412,GO:0022414,GO:0030154,GO:0032501,GO:0032502,GO:0032504,GO:0044703,GO:0048468,GO:0048477,GO:0048609,GO:0048856,GO:0048869,GO:0051704
maker-scf300000870619.0-snap-gene-0.5-mRNA-1	RBX1		rbx1	E3 ubiquitin-protein ligase RBX1		pti:PHATRDRAFT_39090	Rbx1; hypothetical protein	Protein processing in endoplasmic reticulum					K03868*	RING-box protein 1 [EC:2.3.2.32]*										CAMPEP_0119232634-CAMNT_0007231163	100	PF12678.2: RING-H2 zinc finger PF12861.2: Anaphase-promoting complex subunit 11 RING-H2 finger		Pelagomonas calceolata RCC969	-311251		PF12678	RING-H2 zinc finger						0	0.977	Eukaryota;Stramenopiles;Stramenopiles_X;Pelagophyceae;Pelagophyceae_X;Pelagophyceae_XX;Pelagomonas;Pelagomonas calceolata , Strain CCMP1756	2880.D7G6S7	2.01E-70	213	COG5194@1|root,KOG2930@2759|Eukaryota	2759|Eukaryota	DO	NEDD8 transferase activity	RBX1	GO:0000082,GO:0000151,GO:0000152,GO:0000165,GO:0000209,GO:0000278,GO:0000715,GO:0001666,GO:0003674,GO:0003824,GO:0004842,GO:0005488,GO:0005515,GO:0005575,GO:0005622,GO:0005623,GO:0005634,GO:0005654,GO:0005737,GO:0005829,GO:0006139,GO:0006259,GO:0006281,GO:0006283,GO:0006289,GO:0006293,GO:0006294,GO:0006296,GO:0006355,GO:0006357,GO:0006464,GO:0006468,GO:0006508,GO:0006511,GO:0006513,GO:0006725,GO:…
maker-scf300000870753.0-snap-gene-4.58-mRNA-1			Ropn1	Ropporin-1-like protein		psoj:PHYSODRAFT_503617	hypothetical protein						-	-										contig_42963_219_570-Pelagomonas	100			Pelagomonas calceolata , Strain CCMP1756	35677		_GAP_||PF02197	_GAP_||Regulatory subunit of type II PKA R-subunit						0	1	Eukaryota;Stramenopiles;Stramenopiles_X;Pelagophyceae;Pelagophyceae_X;Pelagophyceae_XX;Pelagomonas;Pelagomonas calceolata , Strain CCMP1756	67593.Physo130733	1.35E-12	69.3	28VPH@1|root,2R2F5@2759|Eukaryota,3Q8AB@4776|Peronosporales	4776|Peronosporales	O	DnaJ molecular chaperone homology domain	-	-
maker-scf300000870746.0-snap-gene-10.64-mRNA-1	RPE 1	ribulose 5-phosphate 3-epimerase	rpe	Ribulose-phosphate 3-epimerase		aaf:AURANDRAFT_28711	hypothetical protein						K01783*	ribulose-phosphate 3-epimerase [EC:5.1.3.1]*										contig_11470_20_787-Pelagomonas	93		CAM_CRCL_128	Pelagomonas calceolata , Strain CCMP1756	35677		PF00834	Ribulose-phosphate 3 epimerase family	TIGR01163	ribulose-phosphate 3-epimerase				0	0.9507	Eukaryota;Stramenopiles;Stramenopiles_X;Pelagophyceae;Pelagophyceae_X;Pelagophyceae_XX;Pelagomonas;Pelagomonas calceolata , Strain CCMP1756	44056.XP_009038536.1	3.58E-155	437	COG0036@1|root,KOG3111@2759|Eukaryota	2759|Eukaryota	G	ribulose-phosphate 3-epimerase activity	-	-
snap_masked-scf300000870749.0-processed-gene-4.47-mRNA-1	RPE 2	ribulose 5-phosphate 3-epimerase	rpe	Ribulose-phosphate 3-epimerase		aaf:AURANDRAFT_69979	RPE3; hypothetical protein						K01783*	ribulose-phosphate 3-epimerase [EC:5.1.3.1]*										CAMPEP_0199675950-CAMNT_0045540819	94	TIGR01163: rpe: ribulose-phosphate 3-epimerase PF00834.14: Ribulose-phosphate 3 epimerase family		Pelagomonas calceolata , Strain CCMP1756	35677		_GAP_||PF00834	_GAP_||Ribulose-phosphate 3 epimerase family	_GAP_||TIGR01163	_GAP_||ribulose-phosphate 3-epimerase				0	0.9847	Eukaryota;Stramenopiles;Stramenopiles_X;Pelagophyceae;Pelagophyceae_X;Pelagophyceae_XX;Pelagomonas;Pelagomonas calceolata , Strain CCMP1756	44056.XP_009041362.1	1.62E-158	449	COG0036@1|root,KOG3111@2759|Eukaryota	2759|Eukaryota	G	ribulose-phosphate 3-epimerase activity	-	-
snap_masked-scf300000870642.2-processed-gene-0.80-mRNA-1	RPL18		RPL18B	60S ribosomal protein L18-2		aaf:AURANDRAFT_37496	hypothetical protein	Ribosome					K02883*	large subunit ribosomal protein L18e*		KOG1714	60s ribosomal protein L18	Translation, ribosomal structure and biogenesis	INFORMATION STORAGE AND PROCESSING					CAMPEP_0119228422-CAMNT_0007226763	98	PF00828.14: Ribosomal protein L18e/L15		Pelagomonas calceolata RCC969	-311251		PF00828||_GAP_	Ribosomal protein L18e/L15||_GAP_						0	0.977	Eukaryota;Stramenopiles;Stramenopiles_X;Pelagophyceae;Pelagophyceae_X;Pelagophyceae_XX;Pelagomonas;Pelagomonas calceolata , Strain CCMP1756	44056.XP_009036910.1	4.81E-115	332	COG1727@1|root,KOG1714@2759|Eukaryota	2759|Eukaryota	J	ribosomal protein	RPL18	GO:0002181,GO:0003674,GO:0003676,GO:0003723,GO:0003729,GO:0003735,GO:0005198,GO:0005488,GO:0005575,GO:0005622,GO:0005623,GO:0005737,GO:0005773,GO:0005774,GO:0005829,GO:0005840,GO:0005886,GO:0005911,GO:0006412,GO:0006518,GO:0006807,GO:0008150,GO:0008152,GO:0009058,GO:0009059,GO:0009506,GO:0009507,GO:0009536,GO:0009987,GO:0010467,GO:0015934,GO:0016020,GO:0019538,GO:0022625,GO:0022626,GO:0030054,GO:…
maker-deg300000870423-snap-gene-0.17-mRNA-1	rpl2		rpl2	50S ribosomal protein L2, chloroplastic		aaf:AuanCp030	rpl2; 50S ribosomal protein L2						K02886*	large subunit ribosomal protein L2*						chloro	gi242620045-NC_012898	Aureococcus anophagefferens, Strain CCMP1850	4.50E-124	contig_5645_13414_14244-Pelagomonas	89		CAM_CRCL_402	Pelagomonas calceolata , Strain CCMP1756	35677		_GAP_||PF00181||PF03947	_GAP_||Ribosomal Proteins L2, RNA binding domain||Ribosomal Proteins L2, C-terminal domain	TIGR01171	ribosomal protein L2				0	1	Eukaryota;Stramenopiles;Stramenopiles_X;Pelagophyceae;Pelagophyceae_X;Pelagophyceae_XX;Pelagomonas;Pelagomonas calceolata , Strain CCMP1756	55529.AAC35706	8.61E-115	337	COG0090@1|root,KOG0438@2759|Eukaryota	2759|Eukaryota	J	structural constituent of ribosome	rpl2	GO:0000027,GO:0000313,GO:0000315,GO:0002181,GO:0003674,GO:0003676,GO:0003723,GO:0003729,GO:0003735,GO:0005198,GO:0005488,GO:0005575,GO:0005622,GO:0005623,GO:0005737,GO:0005739,GO:0005759,GO:0005761,GO:0005762,GO:0005829,GO:0005840,GO:0006412,GO:0006518,GO:0006807,GO:0006996,GO:0008150,GO:0008152,GO:0008270,GO:0009058,GO:0009059,GO:0009507,GO:0009526,GO:0009532,GO:0009536,GO:0009570,GO:0009941,GO:…
snap_masked-scf300000870662.0-processed-gene-9.30-mRNA-1			RPL44	60S ribosomal protein L42-A		aaf:AURANDRAFT_30290	RL44_PICJA 60S ribosomal protein L44	Ribosome					K02929*	large subunit ribosomal protein L44e*										CAMPEP_0199685584-CAMNT_0045550729	97	PF00935.14: Ribosomal protein L44		Pelagomonas calceolata , Strain CCMP1756	35677		PF00935	Ribosomal protein L44						0	0.977	Eukaryota;Stramenopiles;Stramenopiles_X;Pelagophyceae;Pelagophyceae_X;Pelagophyceae_XX;Pelagomonas;Pelagomonas calceolata , Strain CCMP1756	44056.XP_009039505.1	4.56E-57	178	COG1631@1|root,KOG3464@2759|Eukaryota	2759|Eukaryota	J	structural constituent of ribosome	-	-
maker-scf300000870749.0-snap-gene-5.81-mRNA-1	rpl9		rplI	50S ribosomal protein L9		mis:MICPUN_62813	predicted protein	Ribosome					K02939*	large subunit ribosomal protein L9*										contig_40791_96_671-Pelagomonas	86		CAM_CRCL_4011918	Pelagomonas calceolata , Strain CCMP1756	35677		_GAP_||PF01281||PF03948	_GAP_||Ribosomal protein L9, N-terminal domain||Ribosomal protein L9, C-terminal domain	_GAP_||TIGR00158	_GAP_||ribosomal protein L9				0	0.9847	Eukaryota;Stramenopiles;Stramenopiles_X;Pelagophyceae;Pelagophyceae_X;Pelagophyceae_XX;Pelagomonas;Pelagomonas calceolata , Strain CCMP1756	1173029.JH980292_gene216	3.86E-11	66.2	COG0359@1|root,COG0359@2|Bacteria,1G5T7@1117|Cyanobacteria,1HB6R@1150|Oscillatoriales	1117|Cyanobacteria	J	binds to the 23S rRNA	rpl9	GO:0003674,GO:0003676,GO:0003723,GO:0005488,GO:0005575,GO:0005622,GO:0005623,GO:0005737,GO:0005829,GO:0005840,GO:0006412,GO:0006518,GO:0006807,GO:0008150,GO:0008152,GO:0009058,GO:0009059,GO:0009987,GO:0010467,GO:0015934,GO:0019538,GO:0022625,GO:0022626,GO:0032991,GO:0034641,GO:0034645,GO:0043043,GO:0043170,GO:0043226,GO:0043228,GO:0043229,GO:0043232,GO:0043603,GO:0043604,GO:0044237,GO:0044238,GO:…
snap_masked-scf300000870746.0-processed-gene-1.54-mRNA-1	rpl12		rplL	50S ribosomal protein L7/L12		aaf:AURANDRAFT_59709	hypothetical protein						K02935*	large subunit ribosomal protein L7/L12*						chloro	gi149071971-NC_009573	Rhodomonas salina	6.30E-24	CAMPEP_0199685032-CAMNT_0045550169	70	TIGR00855: L12: ribosomal protein L7/L12 PF00542.14: Ribosomal protein L7/L12 C-terminal domain		Pelagomonas calceolata , Strain CCMP1756	35677		_GAP_||PF00542	_GAP_||Ribosomal protein L7/L12 C-terminal domain	TIGR00855	ribosomal protein L7/L12				0	0.977	Eukaryota;Stramenopiles;Stramenopiles_X;Pelagophyceae;Pelagophyceae_X;Pelagophyceae_XX;Pelagomonas;Pelagomonas calceolata , Strain CCMP1756	44056.XP_009040315.1	1.15E-53	172	COG0222@1|root,KOG1715@2759|Eukaryota	2759|Eukaryota	J	structural constituent of ribosome	rpl12	GO:0000311,GO:0000313,GO:0000315,GO:0005575,GO:0005622,GO:0005623,GO:0005737,GO:0005840,GO:0005911,GO:0006412,GO:0006518,GO:0006807,GO:0006950,GO:0006952,GO:0008150,GO:0008152,GO:0009058,GO:0009059,GO:0009295,GO:0009506,GO:0009507,GO:0009526,GO:0009532,GO:0009534,GO:0009535,GO:0009536,GO:0009547,GO:0009570,GO:0009579,GO:0009605,GO:0009607,GO:0009617,GO:0009719,GO:0009725,GO:0009735,GO:0009941,GO:…
maker-deg300000870423-snap-gene-0.18-mRNA-1	rplM		rplM	50S ribosomal protein L13		aaf:AuanCp047	rpl13; 50S ribosomal protein L13						K02871*	large subunit ribosomal protein L13*						chloro	gi242620062-NC_012898	Aureococcus anophagefferens, Strain CCMP1850	3.30E-57	contig_5645_4363_5453-Pelagomonas	94		CAM_CRCL_16085	Pelagomonas calceolata , Strain CCMP1756	35677		PF00572	Ribosomal protein L13	TIGR01066	ribosomal protein L13				0	1	Eukaryota;Stramenopiles;Stramenopiles_X;Pelagophyceae;Pelagophyceae_X;Pelagophyceae_XX;Pelagomonas;Pelagomonas calceolata , Strain CCMP1756	1471459.JFLJ01000156_gene955	6.34E-53	170	COG0102@1|root,COG0102@2|Bacteria,1G512@1117|Cyanobacteria,1MKPJ@1212|Prochloraceae	1117|Cyanobacteria	J	This protein is one of the early assembly proteins of the 50S ribosomal subunit, although it is not seen to bind rRNA by itself. It is important during the early stages of 50S assembly	rplM	GO:0003674,GO:0003676,GO:0003723,GO:0003729,GO:0003735,GO:0005198,GO:0005488,GO:0005575,GO:0005622,GO:0005623,GO:0005737,GO:0005840,GO:0006412,GO:0006518,GO:0006807,GO:0008150,GO:0008152,GO:0009058,GO:0009059,GO:0009987,GO:0010467,GO:0019538,GO:0032991,GO:0034641,GO:0034645,GO:0043043,GO:0043170,GO:0043226,GO:0043228,GO:0043229,GO:0043232,GO:0043603,GO:0043604,GO:0044237,GO:0044238,GO:0044249,GO:…
snap_masked-scf300000870601.0-processed-gene-7.82-mRNA-1	PRPL15		rplO	50S ribosomal protein L15		aaf:AURANDRAFT_28033	hypothetical protein	Ribosome					K02876*	large subunit ribosomal protein L15*										CAMPEP_0199698390-CAMNT_0045564357	93	TIGR01071: rplO_bact: ribosomal protein L15 PF00828.14: Ribosomal protein L18e/L15		Pelagomonas calceolata , Strain CCMP1756	35677		_GAP_||PF00828	_GAP_||Ribosomal protein L18e/L15	_GAP_||TIGR01071	_GAP_||ribosomal protein L15				0	0.977	Eukaryota;Stramenopiles;Stramenopiles_X;Pelagophyceae;Pelagophyceae_X;Pelagophyceae_XX;Pelagomonas;Pelagomonas calceolata , Strain CCMP1756	44056.XP_009038076.1	2.05E-96	286	COG0200@1|root,KOG0846@2759|Eukaryota	2759|Eukaryota	J	structural constituent of ribosome	PRPL15	GO:0000311,GO:0000313,GO:0000315,GO:0003674,GO:0003735,GO:0005198,GO:0005575,GO:0005622,GO:0005623,GO:0005737,GO:0005840,GO:0006412,GO:0006518,GO:0006807,GO:0008150,GO:0008152,GO:0009058,GO:0009059,GO:0009507,GO:0009526,GO:0009532,GO:0009536,GO:0009547,GO:0009570,GO:0009719,GO:0009725,GO:0009735,GO:0009941,GO:0009987,GO:0010033,GO:0010467,GO:0015934,GO:0019538,GO:0031967,GO:0031975,GO:0032991,GO:…
maker-scf300000870601.0-snap-gene-15.106-mRNA-1	rpl18		rplR	50S ribosomal protein L18		aaf:AURANDRAFT_52773	hypothetical protein						K02881*	large subunit ribosomal protein L18*						chloro	gi299830393-NC_014267	Kryptoperidinium foliaceum	5.30E-20	contig_12643_66_518-Pelagomonas	85		CAM_CRCL_88	Pelagomonas calceolata , Strain CCMP1756	35677		_GAP_||PF00861	_GAP_||Ribosomal L18p/L5e family	_GAP_||TIGR00060	_GAP_||ribosomal protein L18				0	0.977	Eukaryota;Stramenopiles;Stramenopiles_X;Pelagophyceae;Pelagophyceae_X;Pelagophyceae_XX;Pelagomonas;Pelagomonas calceolata , Strain CCMP1756	44056.XP_009034805.1	3.69E-57	182	COG5560@1|root,KOG1870@2759|Eukaryota	2759|Eukaryota	O	ubiquitinyl hydrolase activity	rpl18	GO:0003674,GO:0003676,GO:0003723,GO:0005488,GO:0005575,GO:0005622,GO:0005623,GO:0005634,GO:0005730,GO:0005737,GO:0008097,GO:0009507,GO:0009526,GO:0009532,GO:0009536,GO:0009570,GO:0009941,GO:0019843,GO:0031967,GO:0031974,GO:0031975,GO:0031981,GO:0043226,GO:0043227,GO:0043228,GO:0043229,GO:0043231,GO:0043232,GO:0043233,GO:0044422,GO:0044424,GO:0044428,GO:0044434,GO:0044435,GO:0044444,GO:0044446,GO:…
maker-scf300000870619.2-snap-gene-1.63-mRNA-1	rpl19		rplS	50S ribosomal protein L19		aaf:AURANDRAFT_17219	hypothetical protein						K02884*	large subunit ribosomal protein L19*						chloro	gi7524810-NC_001865	Chlorella vulgaris	5.30E-15	CAMPEP_0199679370-CAMNT_0045544339	100	TIGR01024: rplS_bact: ribosomal protein L19 PF01245.15: Ribosomal protein L19		Pelagomonas calceolata , Strain CCMP1756	35677		_GAP_||PF01245||_GAP_	_GAP_||Ribosomal protein L19||_GAP_	_GAP_||TIGR01024||_GAP_	_GAP_||ribosomal protein L19||_GAP_				0	0.977	Eukaryota;Stramenopiles;Stramenopiles_X;Pelagophyceae;Pelagophyceae_X;Pelagophyceae_XX;Pelagomonas;Pelagomonas calceolata , Strain CCMP1756	44056.XP_009036651.1	1.41E-36	130	COG0335@1|root,KOG1698@2759|Eukaryota	2759|Eukaryota	J	structural constituent of ribosome	rpl19	GO:0000313,GO:0000315,GO:0003674,GO:0003735,GO:0005198,GO:0005575,GO:0005622,GO:0005623,GO:0005737,GO:0005739,GO:0005759,GO:0005761,GO:0005762,GO:0005840,GO:0006412,GO:0006518,GO:0006807,GO:0008150,GO:0008152,GO:0009058,GO:0009059,GO:0009507,GO:0009536,GO:0009987,GO:0010467,GO:0015934,GO:0019538,GO:0031974,GO:0032543,GO:0032991,GO:0034641,GO:0034645,GO:0043043,GO:0043170,GO:0043226,GO:0043227,GO:…
maker-deg300000870423-snap-gene-0.46-mRNA-1	rpmA		rpmA	50S ribosomal protein L27		aaf:AuanCp091	rpl27; 50S ribosomal protein L27						K02899*	large subunit ribosomal protein L27*						chloro	gi242620106-NC_012898	Aureococcus anophagefferens, Strain CCMP1850	8.50E-30	contig_42483_1465_1725-Pelagomonas	92		CAM_CRCL_51	Pelagomonas calceolata , Strain CCMP1756	35677		PF01016	Ribosomal L27 protein	TIGR00062	ribosomal protein L27				0	1	Eukaryota;Stramenopiles;Stramenopiles_X;Pelagophyceae;Pelagophyceae_X;Pelagophyceae_XX;Pelagomonas;Pelagomonas calceolata , Strain CCMP1756	585425.KR52_05440	1.30E-27	102	COG0211@1|root,COG0211@2|Bacteria,1G7RW@1117|Cyanobacteria,1H0S0@1129|Synechococcus	1117|Cyanobacteria	J	Belongs to the bacterial ribosomal protein bL27 family	rpmA	GO:0003674,GO:0003735,GO:0005198,GO:0005575,GO:0005622,GO:0005623,GO:0005737,GO:0005829,GO:0005840,GO:0015934,GO:0022625,GO:0022626,GO:0032991,GO:0043226,GO:0043228,GO:0043229,GO:0043232,GO:0044391,GO:0044422,GO:0044424,GO:0044444,GO:0044445,GO:0044446,GO:0044464,GO:1990904
snap_masked-scf300000870754.0-processed-gene-12.141-mRNA-1			rpmF	50S ribosomal protein L32		aaf:AURANDRAFT_18133	hypothetical protein						K02911*	large subunit ribosomal protein L32*										CAMPEP_0199681228-CAMNT_0045546263	80	PF01783.18: Ribosomal L32p protein family		Pelagomonas calceolata , Strain CCMP1756	35677		PF01783	Ribosomal L32p protein family						0	1	Eukaryota;Stramenopiles;Stramenopiles_X;Pelagophyceae;Pelagophyceae_X;Pelagophyceae_XX;Pelagomonas;Pelagomonas calceolata , Strain CCMP1756	44056.XP_009039003.1	1.89E-19	81.6	2D06U@1|root,2SD16@2759|Eukaryota	2759|Eukaryota	S	Ribosomal L32p protein family	-	-
maker-deg300000870423-snap-gene-0.57-mRNA-1	rps7-A		rps12	30S ribosomal protein S12, chloroplastic		aaf:AuanCp051	rps7; 30S ribosomal protein S7						K02950*; K02992*	small subunit ribosomal protein S12*; small subunit ribosomal protein S7*						chloro	gi242620066-NC_012898	Aureococcus anophagefferens, Strain CCMP1850	5.80E-77	CAMPEP_0199888960-CAMNT_0045802277	57	TIGR00484: EF-G: translation elongation factor G PF00177.16: Ribosomal protein S7p/S5e PF00009.22: Elongation factor Tu GTP binding domain		Asterionellopsis glacialis CCMP134	-311247		PF00164||PF00177	Ribosomal protein S12||Ribosomal protein S7p/S5e	TIGR00981||TIGR01029	ribosomal protein S12||ribosomal protein S7				0	0.9354	Eukaryota;Stramenopiles;Stramenopiles_X;Bacillariophyta;Bacillariophyta_X;Polar-centric-Mediophyceae;Thalassiosira;Thalassiosira miniscula, Strain CCMP1093	3827.XP_004514805.1	2.97E-80	266	COG0048@1|root,COG0049@1|root,COG1007@1|root,KOG1750@2759|Eukaryota,KOG3291@2759|Eukaryota,KOG4668@2759|Eukaryota,37JZ5@33090|Viridiplantae,3GGCG@35493|Streptophyta,4JQAD@91835|fabids	35493|Streptophyta	J	One of the primary rRNA binding proteins, it binds directly to 16S rRNA where it nucleates assembly of the head domain of the 30S subunit	rps7-A	GO:0000028,GO:0003674,GO:0003676,GO:0003723,GO:0003729,GO:0003735,GO:0005198,GO:0005488,GO:0005575,GO:0005622,GO:0005623,GO:0005737,GO:0005840,GO:0006412,GO:0006518,GO:0006807,GO:0006996,GO:0008150,GO:0008152,GO:0009058,GO:0009059,GO:0009507,GO:0009536,GO:0009987,GO:0010467,GO:0016043,GO:0019538,GO:0019843,GO:0022607,GO:0022613,GO:0022618,GO:0032991,GO:0034622,GO:0034641,GO:0034645,GO:0042254,GO:…
maker-scf300000870619.2-augustus-gene-3.84-mRNA-1			rpsA	30S ribosomal protein S1		aaf:AURANDRAFT_38598	hypothetical protein						K02945*	small subunit ribosomal protein S1*						chloro	gi51209897-NC_006137	Gracilaria tenuistipitata	4.40E-35	CAMPEP_0199694800-CAMNT_0045560473	98	TIGR00717: rpsA: ribosomal protein S1 PF00575.18: S1 RNA binding domain		Pelagomonas calceolata , Strain CCMP1756	35677		PF00575||_GAP_	S1 RNA binding domain||_GAP_						0	0.9639	Eukaryota;Stramenopiles;Stramenopiles_X;Pelagophyceae;Pelagophyceae_X;Pelagophyceae_XX;Pelagomonas;Pelagomonas calceolata , Strain CCMP1756	44056.XP_009039852.1	1.03E-208	583	COG0539@1|root,2QUY8@2759|Eukaryota	2759|Eukaryota	J	RNA binding	-	GO:0003674,GO:0003676,GO:0003723,GO:0003729,GO:0005488,GO:0005575,GO:0005622,GO:0005623,GO:0005737,GO:0008150,GO:0009507,GO:0009532,GO:0009536,GO:0009570,GO:0009579,GO:0009719,GO:0009725,GO:0009735,GO:0010033,GO:0016020,GO:0042221,GO:0043226,GO:0043227,GO:0043229,GO:0043231,GO:0044422,GO:0044424,GO:0044434,GO:0044435,GO:0044444,GO:0044446,GO:0044464,GO:0050896,GO:0097159,GO:1901363
snap_masked-deg300000870423-processed-gene-0.79-mRNA-1	rps3		rpsC	Cyanelle 30S ribosomal protein S3		aaf:AuanCp033	rps3; 30S ribosomal protein S3						K02982*	small subunit ribosomal protein S3*						chloro	gi242620048-NC_012898	Aureococcus anophagefferens, Strain CCMP1850	3.60E-94	contig_5645_12082_12726-Pelagomonas	93		CAM_CRCL_1690	Pelagomonas calceolata , Strain CCMP1756	35677		_GAP_||PF07650||PF00189	_GAP_||KH domain||Ribosomal protein S3, C-terminal domain	TIGR01009	ribosomal protein S3				0	1	Eukaryota;Stramenopiles;Stramenopiles_X;Pelagophyceae;Pelagophyceae_X;Pelagophyceae_XX;Pelagomonas;Pelagomonas calceolata , Strain CCMP1756	489825.LYNGBM3L_72010	6.59E-72	225	COG0092@1|root,COG0092@2|Bacteria,1G01D@1117|Cyanobacteria,1H7N8@1150|Oscillatoriales	1117|Cyanobacteria	J	Binds the lower part of the 30S subunit head. Binds mRNA in the 70S ribosome, positioning it for translation	rps3	GO:0002181,GO:0003674,GO:0003735,GO:0005198,GO:0005575,GO:0005622,GO:0005623,GO:0005737,GO:0005829,GO:0005840,GO:0006412,GO:0006518,GO:0006807,GO:0008150,GO:0008152,GO:0009058,GO:0009059,GO:0009987,GO:0010467,GO:0015935,GO:0019538,GO:0022626,GO:0022627,GO:0032991,GO:0034641,GO:0034645,GO:0043043,GO:0043170,GO:0043226,GO:0043228,GO:0043229,GO:0043232,GO:0043603,GO:0043604,GO:0044237,GO:0044238,GO:…
snap_masked-deg300000870423-processed-gene-0.101-mRNA-1	rps4		rpsD	30S ribosomal protein S4, chloroplastic		aaf:AuanCp079	hypothetical protein						K02986*	small subunit ribosomal protein S4*						chloro	gi242620094-NC_012898	Aureococcus anophagefferens, Strain CCMP1850	3.10E-100	contig_11160_3711_4511-Pelagomonas	99			Pelagomonas calceolata , Strain CCMP1756	35677		_GAP_||PF00163||PF01479||_GAP_	_GAP_||Ribosomal protein S4/S9 N-terminal domain||S4 domain||_GAP_	_GAP_||TIGR01017	_GAP_||ribosomal protein S4				4	1	Eukaryota;Stramenopiles;Stramenopiles_X;Pelagophyceae;Pelagophyceae_X;Pelagophyceae_XX;Pelagomonas;Pelagomonas calceolata , Strain CCMP1756	211165.AJLN01000042_gene512	6.33E-65	214	COG0522@1|root,COG0522@2|Bacteria,1G03U@1117|Cyanobacteria,1JJFV@1189|Stigonemataceae	1117|Cyanobacteria	J	Ribosomal protein S4/S9 N-terminal domain	rps4	GO:0003674,GO:0003676,GO:0003723,GO:0003735,GO:0005198,GO:0005488,GO:0005575,GO:0005622,GO:0005623,GO:0005737,GO:0005840,GO:0006417,GO:0006450,GO:0008150,GO:0009889,GO:0009891,GO:0009893,GO:0010468,GO:0010556,GO:0010557,GO:0010604,GO:0010608,GO:0010628,GO:0015935,GO:0019222,GO:0019843,GO:0031323,GO:0031325,GO:0031326,GO:0031328,GO:0032268,GO:0032270,GO:0032991,GO:0034248,GO:0034250,GO:0043226,GO:…
maker-scf300000870744.0-snap-gene-2.123-mRNA-1			rpsO	30S ribosomal protein S15		aaf:AURANDRAFT_52388	hypothetical protein	Ribosome					K02956*	small subunit ribosomal protein S15*						chloro	gi219673997-NC_011828	Trifolium subterraneum	7.30E-10	contig_16123_70_885-Pelagomonas	100		CAM_CRCL_155	Pelagomonas calceolata , Strain CCMP1756	35677		_GAP_||PF00312	_GAP_||Ribosomal protein S15	_GAP_||TIGR00952	_GAP_||ribosomal protein S15				0	0.977	Eukaryota;Stramenopiles;Stramenopiles_X;Pelagophyceae;Pelagophyceae_X;Pelagophyceae_XX;Pelagomonas;Pelagomonas calceolata , Strain CCMP1756	159749.K0TMZ8	3.86E-15	77.4	COG0184@1|root,KOG2815@2759|Eukaryota,2XCVW@2836|Bacillariophyta	2836|Bacillariophyta	J	Belongs to the universal ribosomal protein uS15 family	-	-
snap_masked-scf300000870746.0-processed-gene-0.50-mRNA-1			rpsT	30S ribosomal protein S20		aaf:AURANDRAFT_31536	hypothetical protein						K02968*	small subunit ribosomal protein S20*						chloro	gi215400715-NC_011600	Vaucheria litorea, Strain CCMP2940	5.80E-11	contig_40376_37_411-Pelagomonas	97		CAM_CRCL_1227	Pelagomonas calceolata , Strain CCMP1756	35677		_GAP_||PF01649	_GAP_||Ribosomal protein S20	_GAP_||TIGR00029	_GAP_||ribosomal protein S20				0	1	Eukaryota;Stramenopiles;Stramenopiles_X;Pelagophyceae;Pelagophyceae_X;Pelagophyceae_XX;Pelagomonas;Pelagomonas calceolata , Strain CCMP1756	44056.XP_009040347.1	1.99E-47	155	COG0268@1|root,2SFDH@2759|Eukaryota	2759|Eukaryota	J	Ribosomal protein S20	-	-
maker-scf300000870749.0-snap-gene-1.75-mRNA-1	RPT1A		RPT1	26S proteasome regulatory subunit 7		aaf:AURANDRAFT_55007	hypothetical protein	Proteasome					K03066*; K03061*; K03062*; K03064*; K00232	26S proteasome regulatory subunit T6*; 26S proteasome regulatory subunit T1*; 26S proteasome regulatory subunit T2*; 26S proteasome regulatory subunit T4*; acyl-CoA oxidase [EC:1.3.3.6]		KOG0651	26S proteasome regulatory complex, ATPase RPT4	Posttranslational modification, protein turnover, chaperones	CELLULAR PROCESSES AND SIGNALING	chloro	gi11467752-NC_000926	Guillardia theta	8.50E-53	CAMPEP_0199681218-CAMNT_0045546253	96	TIGR01242: 26Sp45: 26S proteasome subunit P45 family PF00004.24: ATPase family associated with various cellular activities (AAA)		Pelagomonas calceolata , Strain CCMP1756	35677		_GAP_||PF00004||_GAP_||PF02770||_GAP_||PF00441||_GAP_||PF00004||_GAP_	_GAP_||ATPase family associated with various cellular activities (AAA)||_GAP_||Acyl-CoA dehydrogenase, middle domain||_GAP_||Acyl-CoA dehydrogenase, C-terminal domain||_GAP_||ATPase family associated with various cellular activities (AAA)||_GAP_	_GAP_||TIGR01242	_GAP_||26S proteasome subunit P45 family				0	0.9847	Eukaryota;Stramenopiles;Stramenopiles_X;Pelagophyceae;Pelagophyceae_X;Pelagophyceae_XX;Pelagomonas;Pelagomonas calceolata , Strain CCMP1756	3712.Bo6g050610.1	1.15E-285	839	COG0554@1|root,COG0652@1|root,KOG0415@2759|Eukaryota,KOG0729@2759|Eukaryota,37QMS@33090|Viridiplantae,3GD0M@35493|Streptophyta	35493|Streptophyta	O	Belongs to the AAA ATPase family	RPT1A	GO:0000502,GO:0003674,GO:0003824,GO:0005488,GO:0005515,GO:0005575,GO:0005622,GO:0005623,GO:0005634,GO:0005737,GO:0005829,GO:0005886,GO:0006355,GO:0006357,GO:0006508,GO:0006511,GO:0006807,GO:0006950,GO:0008134,GO:0008150,GO:0008152,GO:0009056,GO:0009057,GO:0009889,GO:0009891,GO:0009893,GO:0009894,GO:0009896,GO:0009987,GO:0010033,GO:0010243,GO:0010468,GO:0010498,GO:0010556,GO:0010557,GO:0010604,GO:…
snap_masked-scf300000870743.0-processed-gene-0.20-mRNA-1	AHCYL1		SAHH	Adenosylhomocysteinase 2		aaf:AURANDRAFT_69644	hypothetical protein	Metabolic pathways					K01251*	adenosylhomocysteinase [EC:3.3.1.1]*		KOG1370	S-adenosylhomocysteine hydrolase	Coenzyme transport and metabolism	METABOLISM						85						PF05221	S-adenosyl-L-homocysteine hydrolase						0	0.9343	Eukaryota;Stramenopiles;Stramenopiles_X;Pelagophyceae;Pelagophyceae_X;Pelagophyceae_XX;Aureococcus;Aureococcus anophagefferens, Strain CCMP1850	44056.XP_009033133.1	1.89E-296	813	COG0499@1|root,KOG1370@2759|Eukaryota	2759|Eukaryota	H	adenosylhomocysteinase activity	AHCYL1	GO:0000096,GO:0000097,GO:0000166,GO:0001666,GO:0002028,GO:0002376,GO:0002437,GO:0002439,GO:0002544,GO:0003674,GO:0003824,GO:0004013,GO:0005488,GO:0005507,GO:0005515,GO:0005575,GO:0005576,GO:0005622,GO:0005623,GO:0005634,GO:0005737,GO:0005783,GO:0005789,GO:0005829,GO:0005856,GO:0005886,GO:0005938,GO:0006082,GO:0006139,GO:0006152,GO:0006378,GO:0006396,GO:0006397,GO:0006520,GO:0006534,GO:0006555,GO:…
maker-scf300000870749.0-snap-gene-3.10-mRNA-1			SAMS2	S-adenosylmethionine synthase 1		slal:111655919	S-adenosylmethionine synthase-like						K00789*	S-adenosylmethionine synthetase [EC:2.5.1.6]*		KOG1506	S-adenosylmethionine synthetase	Coenzyme transport and metabolism	METABOLISM					contig_13837_140_1561-Pelagomonas	97		CAM_CRCL_741	Pelagomonas calceolata , Strain CCMP1756	35677		PF00438||PF02772||PF02773||_GAP_	S-adenosylmethionine synthetase, N-terminal domain||S-adenosylmethionine synthetase, central domain||S-adenosylmethionine synthetase, C-terminal domain||_GAP_						0	0.9847	Eukaryota;Stramenopiles;Stramenopiles_X;Pelagophyceae;Pelagophyceae_X;Pelagophyceae_XX;Pelagomonas;Pelagomonas calceolata , Strain CCMP1756	35128.Thaps21815	6.59E-275	759	COG0192@1|root,KOG1506@2759|Eukaryota,2XFD9@2836|Bacillariophyta	2836|Bacillariophyta	H	Catalyzes the formation of S-adenosylmethionine from methionine and ATP	-	-
snap_masked-scf300000870651.1-processed-gene-0.75-mRNA-1			SAV2584	Putative flavoprotein monooxygenase		aaf:AURANDRAFT_34382	hypothetical protein						-	-										CAMPEP_0199710996-CAMNT_0045578037	91	TIGR04018: Bthiol_YpdA: putative bacillithiol system oxidoreductase, YpdA family PF13738.1: Pyridine nucleotide-disulphide oxidoreductase PF02037.22: SAP domain		Pelagomonas calceolata , Strain CCMP1756	35677		_GAP_||PF13738||_GAP_||PF02037||_GAP_	_GAP_||PF13738||_GAP_||SAP domain||_GAP_						1	1	Eukaryota;Stramenopiles;Stramenopiles_X;Pelagophyceae;Pelagophyceae_X;Pelagophyceae_XX;Pelagomonas;Pelagomonas calceolata , Strain CCMP1756	44056.XP_009042129.1	2.31E-194	561	2EGEJ@1|root,2SMD7@2759|Eukaryota	2759|Eukaryota	S	Pyridine nucleotide-disulphide oxidoreductase	-	-
maker-scf300000870753.0-snap-gene-22.119-mRNA-1	SDHB		sdhb	Succinate dehydrogenase [ubiquinone] iron-sulfur subunit, mitochondrial		psoj:PHYSODRAFT_353902	hypothetical protein	Carbon metabolism					K00235*; K00240*	succinate dehydrogenase (ubiquinone) iron-sulfur subunit [EC:1.3.5.1]*; succinate dehydrogenase / fumarate reductase, iron-sulfur subunit [EC:1.3.5.1 1.3.5.4]*						mito	gi11466549-NC_001823	Reclinomonas americana	1.30E-94	contig_13542_1_1073-Pelagomonas	100		CAM_CRCL_4014821	Pelagomonas calceolata , Strain CCMP1756	35677		_GAP_||PF13085||_GAP_||PF13534	_GAP_||2Fe-2S iron-sulfur cluster binding domain||_GAP_||PF13534	_GAP_||TIGR00384	_GAP_||succinate dehydrogenase and fumarate reductase iron-sulfur protein				0	0.9847	Eukaryota;Stramenopiles;Stramenopiles_X;Pelagophyceae;Pelagophyceae_X;Pelagophyceae_XX;Pelagomonas;Pelagomonas calceolata , Strain CCMP1756	44056.XP_009038770.1	9.26E-169	475	COG0479@1|root,KOG3049@2759|Eukaryota	2759|Eukaryota	C	3 iron, 4 sulfur cluster binding	SDHB	GO:0000104,GO:0003674,GO:0003824,GO:0005488,GO:0005575,GO:0005622,GO:0005623,GO:0005634,GO:0005654,GO:0005737,GO:0005739,GO:0005740,GO:0005743,GO:0005746,GO:0005749,GO:0005886,GO:0006082,GO:0006091,GO:0006099,GO:0006101,GO:0006105,GO:0006119,GO:0006121,GO:0006139,GO:0006163,GO:0006725,GO:0006753,GO:0006793,GO:0006796,GO:0006807,GO:0008150,GO:0008152,GO:0008177,GO:0009055,GO:0009060,GO:0009117,GO:…
snap_masked-scf300000870629.0-processed-gene-3.9-mRNA-1	SEC13		Sec13	Protein SEC13 homolog		aaf:AURANDRAFT_26185	hypothetical protein	Protein processing in endoplasmic reticulum					K14004*	protein transport protein SEC13*		KOG1332	Vesicle coat complex COPII, subunit SEC13	Intracellular trafficking, secretion, and vesicular transport	CELLULAR PROCESSES AND SIGNALING					contig_19795_90_1052-Pelagomonas	99		CAM_CRCL_17342	Pelagomonas calceolata , Strain CCMP1756	35677		PF00400	WD domain, G-beta repeat						0	0.9847	Eukaryota;Stramenopiles;Stramenopiles_X;Pelagophyceae;Pelagophyceae_X;Pelagophyceae_XX;Pelagomonas;Pelagomonas calceolata , Strain CCMP1756	44056.XP_009036989.1	8.69E-121	357	KOG1332@1|root,KOG1332@2759|Eukaryota	2759|Eukaryota	U	positive regulation of TORC1 signaling	SEC13	GO:0000070,GO:0000278,GO:0000280,GO:0000323,GO:0000785,GO:0000819,GO:0002164,GO:0002165,GO:0002168,GO:0002376,GO:0002474,GO:0002478,GO:0002495,GO:0002504,GO:0003002,GO:0003674,GO:0003682,GO:0005198,GO:0005488,GO:0005515,GO:0005575,GO:0005622,GO:0005623,GO:0005634,GO:0005635,GO:0005643,GO:0005654,GO:0005694,GO:0005700,GO:0005703,GO:0005730,GO:0005737,GO:0005764,GO:0005765,GO:0005773,GO:0005774,GO:…
maker-scf300000870662.0-snap-gene-3.78-mRNA-1	SHM2		SHM1	Serine hydroxymethyltransferase, mitochondrial		aaf:AURANDRAFT_20758	hypothetical protein	Biosynthesis of amino acids					K00600*	glycine hydroxymethyltransferase [EC:2.1.2.1]*		KOG2467	Glycine/serine hydroxymethyltransferase	Amino acid transport and metabolism	METABOLISM					CAMPEP_0199688060-CAMNT_0045553373	100	PF00464.14: Serine hydroxymethyltransferase		Pelagomonas calceolata , Strain CCMP1756	35677		_GAP_||PF00464||_GAP_	_GAP_||Serine hydroxymethyltransferase||_GAP_						0	0.9847	Eukaryota;Stramenopiles;Stramenopiles_X;Pelagophyceae;Pelagophyceae_X;Pelagophyceae_XX;Pelagomonas;Pelagomonas calceolata , Strain CCMP1756	44056.XP_009033928.1	1.50E-261	726	COG0112@1|root,KOG2467@2759|Eukaryota	2759|Eukaryota	H	glycine hydroxymethyltransferase activity	SHM2	GO:0001505,GO:0002376,GO:0003674,GO:0003676,GO:0003723,GO:0003727,GO:0003824,GO:0004372,GO:0005488,GO:0005575,GO:0005576,GO:0005622,GO:0005623,GO:0005634,GO:0005737,GO:0005739,GO:0005740,GO:0005743,GO:0005746,GO:0005747,GO:0005759,GO:0005829,GO:0005840,GO:0005886,GO:0005937,GO:0006082,GO:0006520,GO:0006544,GO:0006563,GO:0006730,GO:0006807,GO:0006950,GO:0006952,GO:0006955,GO:0007623,GO:0008150,GO:…
augustus_masked-scf300000870749.0-processed-gene-10.93-mRNA-1	SHMT-L		SHM4	Serine hydroxymethyltransferase 4		aaf:AURANDRAFT_53011	GLYM1; hypothetical protein	Biosynthesis of amino acids					K00600*	glycine hydroxymethyltransferase [EC:2.1.2.1]*		KOG2467	Glycine/serine hydroxymethyltransferase	Amino acid transport and metabolism	METABOLISM					contig_5797_3251_4908-Pelagomonas	99		CAM_CRCL_4002776	Pelagomonas calceolata , Strain CCMP1756	35677		_GAP_||PF00464||_GAP_	_GAP_||Serine hydroxymethyltransferase||_GAP_						0	0.9847	Eukaryota;Stramenopiles;Stramenopiles_X;Pelagophyceae;Pelagophyceae_X;Pelagophyceae_XX;Pelagomonas;Pelagomonas calceolata , Strain CCMP1756	44056.XP_009035050.1	1.59E-288	795	COG0112@1|root,KOG2467@2759|Eukaryota	2759|Eukaryota	H	glycine hydroxymethyltransferase activity	SHMT-L	-
snap_masked-scf300000870603.0-processed-gene-8.43-mRNA-1	SIR	nitrite/sulfite reductase - ferredoxin	sir	Sulfite reductase [ferredoxin]		aaf:AURANDRAFT_71245	SIR1; hypothetical protein	Metabolic pathways					K00392*	sulfite reductase (ferredoxin) [EC:1.8.7.1]*										CAMPEP_0199678266-CAMNT_0045543215	96	TIGR02042: sir: sulfite reductase, ferredoxin dependent PF01077.17: Nitrite and sulphite reductase 4Fe-4S domain PF03460.12: Nitrite/Sulfite reductase ferredoxin-like half domain		Pelagomonas calceolata , Strain CCMP1756	35677		_GAP_||PF03460||_GAP_||PF01077||_GAP_	_GAP_||Nitrite/Sulfite reductase ferredoxin-like half domain||_GAP_||Nitrite and sulphite reductase 4Fe-4S domain||_GAP_						0	0.9847	Eukaryota;Stramenopiles;Stramenopiles_X;Pelagophyceae;Pelagophyceae_X;Pelagophyceae_XX;Pelagomonas;Pelagomonas calceolata , Strain CCMP1756	44056.XP_009035079.1	0	934	COG0155@1|root,KOG0560@2759|Eukaryota	2759|Eukaryota	P	sulfite reductase (ferredoxin) activity	SIR1	GO:0000096,GO:0000097,GO:0000103,GO:0000322,GO:0000323,GO:0000324,GO:0003674,GO:0003676,GO:0003677,GO:0003690,GO:0003824,GO:0005488,GO:0005507,GO:0005575,GO:0005576,GO:0005622,GO:0005623,GO:0005737,GO:0005773,GO:0006082,GO:0006275,GO:0006323,GO:0006355,GO:0006520,GO:0006790,GO:0006807,GO:0006950,GO:0006970,GO:0006996,GO:0008150,GO:0008152,GO:0008652,GO:0009058,GO:0009266,GO:0009295,GO:0009337,GO:…
maker-scf300000870735.0-snap-gene-0.103-mRNA-1			slc35b1	Solute carrier family 35 member B1		aaf:AURANDRAFT_35769	UGT; hypothetical protein						-	-		KOG1581	UDP-galactose transporter related protein	Carbohydrate transport and metabolism	METABOLISM					contig_6143_1_1296-Pelagomonas	86		CAM_CRCL_4004036	Pelagomonas calceolata , Strain CCMP1756	35677		_GAP_||PF08449	_GAP_||UAA transporter family			DMT		0	5	1	Eukaryota;Stramenopiles;Stramenopiles_X;Pelagophyceae;Pelagophyceae_X;Pelagophyceae_XX;Pelagomonas;Pelagomonas calceolata , Strain CCMP1756	44056.XP_009032179.1	1.32E-161	466	COG0697@1|root,KOG1581@2759|Eukaryota	2759|Eukaryota	U	UDP-galactose transmembrane transporter activity	-	-
maker-scf300000870693.1-snap-gene-0.57-mRNA-1			spsC	Spore coat polysaccharide biosynthesis protein SpsC		bpg:Bathy03g02660	aminotransferase, DegT/DnrJ/EryC1/StrS family protein						-	-										contig_13449_138_1463-Pelagomonas	100		CAM_CRCL_26145	Pelagomonas calceolata , Strain CCMP1756	35677		_GAP_||PF01041	_GAP_||DegT/DnrJ/EryC1/StrS aminotransferase family						0	0.9885	Eukaryota;Stramenopiles;Stramenopiles_X;Pelagophyceae;Pelagophyceae_X;Pelagophyceae_XX;Pelagomonas;Pelagomonas calceolata , Strain CCMP1756	41875.XP_007514377.1	5.74E-184	529	COG0399@1|root,2QQV8@2759|Eukaryota	2759|Eukaryota	M	Aminotransferase, DegT DnrJ EryC1 StrS family protein	-	-
snap_masked-scf300000870599.0-processed-gene-0.60-mRNA-1	NSR1		Srsf6	29 kDa ribonucleoprotein A, chloroplastic		aalt:CC77DRAFT_917230	hypothetical protein						-	-										CAMPEP_0199678040-CAMNT_0045542983	94	TIGR01622: SF-CC1: splicing factor, CC1-like family PF00076.17: RNA recognition motif. (a.k.a. RRM, RBD, or RNP domain) PF14259.1: RNA recognition motif (a.k.a. RRM, RBD, or RNP domain)		Pelagomonas calceolata , Strain CCMP1756	35677		_GAP_||PF00076	_GAP_||RNA recognition motif. (a.k.a. RRM, RBD, or RNP domain)						0	1	Eukaryota;Stramenopiles;Stramenopiles_X;Pelagophyceae;Pelagophyceae_X;Pelagophyceae_XX;Pelagomonas;Pelagomonas calceolata , Strain CCMP1756	84751.XP_007882500.1	9.13E-19	92.8	KOG4210@1|root,KOG4210@2759|Eukaryota,38ECB@33154|Opisthokonta,3NWRG@4751|Fungi,3UY2H@5204|Basidiomycota,3MZW4@452284|Ustilaginomycotina	4751|Fungi	A	RNA recognition motif	NSR1	GO:0000028,GO:0003674,GO:0003676,GO:0003677,GO:0003697,GO:0003723,GO:0003729,GO:0005048,GO:0005488,GO:0005575,GO:0005622,GO:0005623,GO:0005634,GO:0005635,GO:0005730,GO:0005737,GO:0005739,GO:0006139,GO:0006364,GO:0006396,GO:0006725,GO:0006807,GO:0006996,GO:0008139,GO:0008150,GO:0008152,GO:0009987,GO:0010467,GO:0012505,GO:0016043,GO:0016070,GO:0016072,GO:0022607,GO:0022613,GO:0022618,GO:0031967,GO:…
maker-scf300000870754.0-snap-gene-1.74-mRNA-1	STT3A		STT3B	Dolichyl-diphosphooligosaccharide--protein glycosyltransferase subunit stt-3		mpp:MICPUCDRAFT_32514	glycosyltransferase family 66 protein	Protein processing in endoplasmic reticulum					K07151*	dolichyl-diphosphooligosaccharide---protein glycosyltransferase [EC:2.4.99.18]*										CAMPEP_0199694728-CAMNT_0045560397	90	TIGR04154: archaeo_STT3: oligosaccharyl transferase, archaeosortase system-associated PF02516.9: Oligosaccharyl transferase STT3 subunit		Pelagomonas calceolata , Strain CCMP1756	35677		_GAP_||PF02516||_GAP_	_GAP_||Oligosaccharyl transferase STT3 subunit||_GAP_						9	1	Eukaryota;Stramenopiles;Stramenopiles_X;Pelagophyceae;Pelagophyceae_X;Pelagophyceae_XX;Pelagomonas;Pelagomonas calceolata , Strain CCMP1756	44056.XP_009035037.1	0	1083	COG1287@1|root,KOG2292@2759|Eukaryota	2759|Eukaryota	F	oligosaccharyl transferase activity	STT3A	GO:0003674,GO:0003824,GO:0004576,GO:0004579,GO:0005575,GO:0005622,GO:0005623,GO:0005737,GO:0005783,GO:0005789,GO:0005886,GO:0006464,GO:0006486,GO:0006487,GO:0006807,GO:0006950,GO:0006970,GO:0008150,GO:0008152,GO:0008250,GO:0009058,GO:0009059,GO:0009100,GO:0009101,GO:0009628,GO:0009651,GO:0009987,GO:0012505,GO:0016020,GO:0016740,GO:0016757,GO:0016758,GO:0018193,GO:0018196,GO:0018279,GO:0019538,GO:…
snap_masked-scf300000870754.0-processed-gene-12.111-mRNA-1			Sult1a1	Sulfotransferase 2B1		aaf:AURANDRAFT_29277	hypothetical protein						-	-										CAMPEP_0185707642-CAMNT_0028375073	61	PF00685.22: Sulfotransferase domain		Chrysoreinhardia sp. CCMP2950	1411690		_GAP_||PF00685	_GAP_||Sulfotransferase domain						0	0.9518	Eukaryota;Stramenopiles;Stramenopiles_X;Pelagophyceae;Pelagophyceae_X;Pelagophyceae_XX;Chrysoreinhardia;Chrysoreinhardia sp, Strain CCMP2950	44056.XP_009038988.1	1.58E-122	358	KOG1584@1|root,KOG1584@2759|Eukaryota	2759|Eukaryota	S	sulfotransferase activity	-	-
maker-scf300000870631.0-snap-gene-3.66-mRNA-1			supt6h	Transcription elongation factor SPT6		aaf:AURANDRAFT_64382	hypothetical protein						K11292*	transcription elongation factor SPT6*										CAMPEP_0199692420-CAMNT_0045558005	86			Pelagomonas calceolata , Strain CCMP1756	35677		_GAP_||PF14641||_GAP_||PF14635||_GAP_||PF14878||_GAP_||PF14633||_GAP_	_GAP_||Helix-turn-helix DNA-binding domain of SPT6||_GAP_||PF14635||_GAP_||PF14878||_GAP_||SH2 domain||_GAP_						0	0.9847	Eukaryota;Stramenopiles;Stramenopiles_X;Pelagophyceae;Pelagophyceae_X;Pelagophyceae_XX;Pelagomonas;Pelagomonas calceolata , Strain CCMP1756	44056.XP_009037219.1	0	1088	COG2183@1|root,KOG1856@2759|Eukaryota	2759|Eukaryota	K	obsolete transcription factor activity, core RNA polymerase II binding	-	-
maker-scf300000870673.2-snap-gene-1.57-mRNA-1			SVR3	Putative elongation factor TypA-like SVR3, chloroplastic		aaf:AURANDRAFT_52055	hypothetical protein						K06207*	GTP-binding protein*						chloro	gi71842337-NC_007288	Emiliania huxleyi PLYM219	8.80E-22	contig_11582_1_1989-Pelagomonas	100		CAM_CRCL_1531	Pelagomonas calceolata , Strain CCMP1756	35677		_GAP_||PF00009||PF03144||_GAP_||PF00679||_GAP_	_GAP_||Elongation factor Tu GTP binding domain||Elongation factor Tu domain 2||_GAP_||Elongation factor G C-terminus||_GAP_	_GAP_||TIGR01394	_GAP_||GTP-binding protein TypA/BipA				0	1	Eukaryota;Stramenopiles;Stramenopiles_X;Pelagophyceae;Pelagophyceae_X;Pelagophyceae_XX;Pelagomonas;Pelagomonas calceolata , Strain CCMP1756	44056.XP_009032365.1	0	966	COG0481@1|root,KOG0462@2759|Eukaryota	2759|Eukaryota	J	GTPase activity	-	GO:0003674,GO:0003676,GO:0003723,GO:0003746,GO:0003824,GO:0003924,GO:0005488,GO:0005515,GO:0005575,GO:0005622,GO:0005623,GO:0005737,GO:0005829,GO:0006139,GO:0006364,GO:0006396,GO:0006412,GO:0006414,GO:0006417,GO:0006448,GO:0006518,GO:0006725,GO:0006807,GO:0006950,GO:0008135,GO:0008150,GO:0008152,GO:0009058,GO:0009059,GO:0009266,GO:0009409,GO:0009507,GO:0009536,GO:0009628,GO:0009889,GO:0009891,GO:…
snap_masked-scf300000870611.0-processed-gene-0.86-mRNA-1			sym-1	Protein sym-1		aaf:AURANDRAFT_15607	hypothetical protein	Peroxisome					K13348*	protein Mpv17*										CAMPEP_0199676700-CAMNT_0045541579	69	PF04117.7: Mpv17 / PMP22 family		Pelagomonas calceolata , Strain CCMP1756	35677		_GAP_||PF04117	_GAP_||Mpv17 / PMP22 family						0	1	Eukaryota;Stramenopiles;Stramenopiles_X;Pelagophyceae;Pelagophyceae_X;Pelagophyceae_XX;Pelagomonas;Pelagomonas calceolata , Strain CCMP1756	44056.XP_009040828.1	8.83E-88	265	KOG1944@1|root,KOG1944@2759|Eukaryota	2759|Eukaryota	C	Belongs to the peroxisomal membrane protein PXMP2 4 family	-	-
maker-scf300000870748.0-snap-gene-2.28-mRNA-1			tas	Protein tas		ehx:EMIHUDRAFT_198823	hypothetical protein						-	-										contig_18588_263_1669-Pelagomonas	91		CAM_CRCL_1046	Pelagomonas calceolata , Strain CCMP1756	35677		_GAP_||PF00248	_GAP_||Aldo/keto reductase family						0	1	Eukaryota;Stramenopiles;Stramenopiles_X;Pelagophyceae;Pelagophyceae_X;Pelagophyceae_XX;Pelagomonas;Pelagomonas calceolata , Strain CCMP1756	2903.EOD05226	1.34E-172	500	COG0667@1|root,KOG1575@2759|Eukaryota	2759|Eukaryota	C	oxidoreductase activity	-	-
snap_masked-scf300000870607.1-processed-gene-0.19-mRNA-1			tdcB	L-threonine dehydratase catabolic TdcB		aaf:AURANDRAFT_20121	hypothetical protein	Biosynthesis of amino acids					K01754*	threonine dehydratase [EC:4.3.1.19]*		KOG1250	Threonine/serine dehydratases	Amino acid transport and metabolism	METABOLISM					CAMPEP_0199696532-CAMNT_0045562375	88	TIGR01127: ilvA_1Cterm: threonine dehydratase PF00291.20: Pyridoxal-phosphate dependent enzyme		Pelagomonas calceolata , Strain CCMP1756	35677		PF00291||_GAP_	Pyridoxal-phosphate dependent enzyme||_GAP_						0	0.9847	Eukaryota;Stramenopiles;Stramenopiles_X;Pelagophyceae;Pelagophyceae_X;Pelagophyceae_XX;Pelagomonas;Pelagomonas calceolata , Strain CCMP1756	44056.XP_009033366.1	7.99E-179	512	COG1171@1|root,KOG1250@2759|Eukaryota	2759|Eukaryota	E	L-threonine ammonia-lyase activity	-	GO:0003674,GO:0003824,GO:0016853,GO:0016854,GO:0016855,GO:0030378,GO:0036361,GO:0047661
[truncated: 12,233 more rows]
[truncated: 11 more columns]
