# Supplementary material for: Molecular and physiological acclimation to low light and iron scarcity in a globally abundant oceanic pelagophyte
Source: Nat Commun. 2026 Apr 20;17:5480. doi: 10.1038/s41467-026-71628-0 (PMC13284251; doi:10.1038/s41467-026-71628-0)
Supplement: Supplementary file 6 — Supplementary Data 4 [file 41467_2026_71628_MOESM6_ESM.txt]

>maker-scf300000870750.0-snap-gene-0.95-mRNA-1 transcript offset:0 AED:0.35 eAED:0.42 QI:0|0|0|1|1|1|2|0|331
ATGGCCGGTCGCGCGCGTCGAGCGTCGCGACGCGCGCCGGCGCGGCAACGAAAACCAGCT
CTCCCTGAGAGGATGCGCGAACACTTCCAAGCGCAGCTGGCCCCACCGCATCGAGGCGCC
GAAGCAGGCGCTCGCTCGCAAGGCGCGCACGGGCGTACGGCCACAGCGCTCGAGACGGCA
AGGAGGCTGAGCTCTAACCGGCTCTGCTCGTCGACGATGCTCGAAGAGTTAGATAGTTTT
GGCGTGGGCATCTCTTTGTATTTCCGACAGCTGTTGGCGCTCTTCGCCGTCGCGGCGCTC
TGCGCGCTCATCCTCCTTCACTTCTGGTTTGTACAACGCGAGTACATCAAGGACGGGTCC
ATCGACAAGGGCGGCCGCGACTTAGACTATAGGCAGAGCGGCACGTCGACGGGCTCCGCG
GCGGGCTGCTTAAGGAAGGACCTGTCCGTGGCGAGGAACGTCGCGCCGGACATCGCCGTC
TGCGTCATCATGCTGCTCGCGGCCCTCATCGCCGACAAGATGCGGAGCCGCGCCAAGTCG
CACGTCGACGAGAACGCGCAGACGGCGTCGGACTATACGATTGTCATACGGAACCCGCCG
CGGCACATTATTGATCCCGAGAATTACCGGAGCTTCTTCGAGGAGCACGTGAACGACGCC
GTGGTCTGCGTCACCATTGCGAAAGATAATGGGTTACTGATGACGCTCATGGCGCAGCGC
TTTGGGTTTAAACGAGACTTAGCCGAGTTCGCGAAGACCAATGTCGAAGAATTGGGTACG
GTCGGGCGGTTGATTCAGCCCTTTGTCTATGGTATGGGCTTGCTGAAGACGCCGAAGTAC
GCCCAGGATAACCTAGAGAAAGTAGAAAAGCAACTCAAGGAGTACATCCAGGAGCATTCG
AGGGTCACGGCGCCACCGACGACGGTCTTCGACCACCAGGGGTCGCCGACGGCACAACCT
GGACGCCGTTTCGGGCCGAGGACTGCCTCCAAATAA
>maker-scf300000870750.0-snap-gene-0.94-mRNA-1 transcript offset:0 AED:0.25 eAED:0.25 QI:0|0|0|1|1|1|2|0|724
ATGGACAAGAACGACGACGGCGTCGTCAAACTGGACGGCGTCCCCTTCGAAGTACGTTGG
GGCTCGAAGGCGACGTCGAAGAAGATGCCCACTCGCCCGGACACGGACATGATCCAGGTC
AATATCAAGAACGACAACACGCGTATCGTAAGACACAGAGAGGAGCGCGTCTCGGAGTTC
GACTGGCACAAGCCCAGTAGGGTCTACGTGACCTTCGAGACGGAGGCGGGCATGGAGCAC
GCCCTCGAGACCTTCGAGACGTCGGGCTTTCGGAGGATGGTCTCGAAGTACTTGGGCTGG
GAGAGCGAAAATACTCCTGAAGCGTTTGAAAATGTGGTATTGAATGTTTCGCGGCCCGTC
GAGCCGTCGGAGATCCTGTGGCACACGTCGCACGTGCGGCGGTCGGAGCGGTGGGTGCGT
TTAACTGTATCTTTTGGATTGACGGCGGCGCTCGTCGTGGGTGTCTACTACGTCAGCATC
AACATCGACGACGCCAATAGTCTAGCGCTGTGGGTCACCTTCGTCAATAGCGCGTTACCG
GTCTTCCTGAAGGCGATGCAGCTGATGGTCGAGGTCCATAGGGAATATGGCGACGACCAG
GACTCCATGTTTTTGAAGCTACTTTTATCAAGATGGGCGAACACGGTGATCGCGGCATTT
ATTGCGTACGGTAGAAGGAGTCGGCTCTCGGCGACGGCGTTGTCCGGGGTCATGTCCATC
TTGTTGATGGACGCTTTTCTGTTACCGGTACTGCGGGTTTTTGATGTGTACGACTTATTT
ATGCGGTACGTTGTCGGGCCTAGACAACCCTCCCAACAGGACATGAACGCGCTCTGGTCG
GGCGCGGACTGGAACATCGCCGAGCGGTATACCGATATTATGAAGACGTTGGGGGTGGGG
CTGTTCTACGCCGCGGCGGTGCCCTACGGGTTGCTGGTGACGGCGGCGGCGCTACTCACG
TCCTTCTTCGTGGACCACTACTGTCTGCTGCGGTTGTGGGCCTGGAAGCCGGACTTTGAC
GACCAGATTAGTAGGCGGGCCATCGGGTGCATCGCGTTACTGGTCTTCGTGCACGTGCTC
GTGGCGCAGTACTTCTTCCAGAACTGGGGCGTGTACCCTACTGCTGCTATCGAGAATTAT
TGCTTTGACTTCACCGGGTCGTTCATGAGTAGAAAAGAAGCGCTCAGGGCCGGCGATTGT
GACGCTACGACGATCTCGGCAGGGCATTGTCTGAGCAAGTTCCTGGTCTGCGCGCCGTCC
AATGCTGAGGACAAACCCTGGGAGCGAACGTCGGCCCAGAAGTTGGCCCGCAGGGCGTAC
CCTATCATCGGCGGCTTCGCGCTGGCCATCGCAATCTGGCGCCTCGTCGGCATCGTGTTC
AAGAGATGCCTGAAGGAGTTCATCTGGGGCACGCACAGCCACGACTACGACAAGCAGATG
CCCGTCGGCTTCCGCGACTTGGGGGACGAGATGGCCATCAGCGCGTACGTGCCGACGGTC
CCGCACCCCGTGCCCGGCGAACCCCCGCTGATCGCGGCCAACATCACGGGGCTGCCGGAC
GACTTCCTGCCGCTGCCGCCGGGCAAACCCAAGGAGTTTTACACCATCTGCAACAGAGGA
TACATGGACATGGGAGAGTCGCCGTTCGGAGCCGTCCGGGACCTCGCGCCCGCGCACATG
CAGTCCGACTTCCAGGGGCTCCTGAAGGATCTGCTGCACGACATCTTCGGCGAGGTCCAG
TTCTGGGGGAAGGAAGGCACGACGACCGGCGCGGACCATGGTACGATGAGCGCCGCCGAC
GAGGCCGCCGCCTTAGGCGGCGGCGTCGACGCGACCGCGGCCGCGCCGTCGCCCCAGGGG
GACGACGACGACTACGGCGGCTACGGCGGCATGGGCTGCGTGGACCCCGACGCGCCGACG
CCGAAGCTGCCGACGCCCAAGGCGCCGTCGGTCTTTGCGCAGCCGCCGTTGCCGACGCCC
AAGGCGCCGTCGGTGTTCGCGCAGCCGGCGCCGCCGGCGCCGCAGCCCCCGGCGATGCCG
CTGCCCGCCGTGCCGCGGCCGCCGCCGCCCGCGGCCCTGCCGCCGGGCTGGCAGCGCATG
CTCACGGCCGACGGCCGCGAGTACTTCGTCGACCACAACACGCAAACGACGTCCTGGACG
CGGCCGACTTTTTGA
>maker-scf300000870750.0-snap-gene-0.96-mRNA-1 transcript offset:0 AED:0.21 eAED:0.21 QI:0|0|0|1|1|1|2|0|354
ATGGCCACGATGGAGACGACCGACGCACCCCAGATGATCGAGCACAAGAACGTGTCCCTG
ACGTACACGCCCTACGAGACGCGCTGGGTGCCGTGCTCGGCGCGTTTCGTCTGTTGCGGG
ATCACGCCGAAGGCCAAGGGCAAGCTCGAGGTTTATGAACTCAAGCAGGGCAAGCTGGAG
GTCGTTGCCGAGAAGATCCACGGGAGCGGGTTCAAGTGCGGCACCTTCGGCGCTTCGTCT
TTATCCGAGAGGTCTATAGCGACGGGCGACTACAAGGGCGGTTTGAACATTTTTGATCTG
GAGCGACTCGACGTGCCAACCTTCAGCATTCCGACGGCCCACTCCCAGATCATTAATGGG
ATTGACGGCGTTGGTGGATTAGGTATTGGCGGCGGCGCGCCCGAGCTCGTGACCGGCTCG
CGAGACGGATGTGTTAGAGTCTGGGATCCTAGGGTGAAGGAATCTGTCGTTTCGTTAGAA
CCGGTCGAGGGCCAACCAGTGAGGGACTGCTGGACGGTCGCCTTCGGCAACAGTGTTGGA
GACGAGCGGTGTATCGCAGCCGGCTACGACAACGGCGACGTCAAGCTCTTTGACCTGCGG
ACGAACTCCATGCGCTGGGAGACGAACGCCTCGAACGGCGTGACCTGCGTCGAGTTCGAC
CGCAAGGACGTGGAGATGAACAAGCTCGCGGTGTGCACGCTCGAGTCGCGGTTCCGCATC
TTCGACGTGCGGACGCAGCACGCGGAAGAGGGCTTCGCTCATGTCGCCGAAAAAGCCCAT
AAAGCCACCGTCTGGCTCGCTAGGTTCCTACCACAAAACAGAGATGTGTGGATGACCGGG
GGCGGCAACGGCGGCTTCAACCTCTACACGTACCACTACCCGCCGAAGCGCCAGATGCAG
CACAAGGACGACTCGCCCTGCGGCGTGCCGGGCACGGTCGAGCTGCTGAATTCCCGGCCG
ATCGTGTCCTTCGACTGGTCGCCGGACAAGGAGGGATTGGCCTGCCTCGCGTGCCTCGAC
CAGACGCTCCGCGTGTACATCTGCACGAAGCTCGAGAAGTACTGA
>maker-scf300000870750.0-snap-gene-0.97-mRNA-1 transcript offset:0 AED:0.32 eAED:0.32 QI:0|0|0|1|0|0.5|2|0|215
ATGGTGAGCACTACAGCCCATGCCCTCGGCTGCTTGGCATTAGCCGCCGTAGCCGCTGCG
TACACCCTCCCGTCAACAAAAATCAATGCGCCGCGCTGGCGACGAACGGCGCGCCGCGCC
GTCGACCTGAGCCCGTTCGAGGAGGAGGTCATCCGTAGCGCGGACGACCAGTACCCGCTG
ACGCTCGATAATGTTGAGATGATTTTAGACGAGCTGCGGCCATACCTGATGAGCGACGGC
GGTAACGTCCGCGTGTCGGGCATCGAGGGTCCGGTTGTACGCCTGCAGCTCGAGGGCGCC
TGCGGCGACTGCCCGTCGTCGACGATGACGATGAAGATGGGCTTGGAGAGGCGTCTCAAG
GAGGCCATTCCCGAGATCTCCGAGGTCGTGCTGCCCGACGCTCCCGATATTACGGAGGAA
GCTGTAGATGAGGTGCTCGACGGCGTGCGGCCGTTCCTGTCGGTCGCGGGCGGGTCCATC
GATTTGGTGAGCGTCTCGGGCTCGGGCGGCATCCAGCCGACCGTCGTGCTCAAGCTCGAG
GGCAAATCCGCGTCCTTGTTTTCGGTGAAGAACGAGATCTCGCAGCGCATCCACCGCCAC
TTCATGGCCTCGGGCTTACGCGTAGAATGGGACGGGGACAACAACTAA
>snap_masked-scf300000870750.0-processed-gene-0.54-mRNA-1 transcript offset:0 AED:0.32 eAED:0.32 QI:0|0|0|0.5|1|1|2|0|268
ATGGCCATCAAGTTCGTCCTCATGGTCAACAAGCAGGGCCAGACGCGCCTGTCCACCTAC
TACGAGTGGCTGTCCATGCCCGAGCGCGTCGCGCTCGAGGCCGAGATCATCCGCACCTGT
TTGTCTAGATCGGAATTCCAGTGCTCCTTTGTTGAATATAGGGGCTACAAAGTAGTATAC
AGACGGTACGCGTCCTTGTTCTTCATTGTGGGCGTCGACCAGGACGGCGAGAACGAGCTC
GGTATTTTAGAGTTCATCCACGCCTTGGTCGAGACGCTGGACAAGTACTTCGAGAGCGTC
TGCGAGCTCGACATCATGTTCAACCTGGAAAAGGCCCACTTCATCCTCGACGAGATGGTC
GTCGACGGCTGCGTCGTCGAGACGAACAAAGTGAACATCCTCAAGCCCATCGCGCTCATG
GAGAAGGCCTCGGAGGAGAAGTTATTTAGGGAAATCCTACCCCACTACTACTGCCCGCCG
CGCGCCGCCGCCGCGACGCGGTTCGAGGCCATGACGGCCTTGATGCCTCCTTTCAACTTC
CTACGGGCGTTCCACTTCTTCATGTTGTCGATCGTCTTCGACAGGTCCGTAGTAGACAGC
TCGGTCGCGTGCTTCGTGAACCAGTCGTGGTTCATGGCCGCGGCTGCGGAAGGTCTTTTG
GAAGGGTCCACTTGTAATAAAGACTTGATGAACAGTTGGGCCTCCGAACTGACGGAGGAC
CAGTACCTCTCGTCGAAGGTAAACGCGCCTCTCTTAATCTGGGCGTACATGTCCGACACG
CCGTTCGCGTCGTCGAAGGGCGGATAA
>snap_masked-scf300000870750.0-processed-gene-0.55-mRNA-1 transcript offset:0 AED:0.13 eAED:0.13 QI:0|0|0|1|1|1|2|0|230
ATGGCGCGCCTCACGAACGGCGACGACATGCTGACGTTTTGGAGCCGCGCGCAGTACATG
CGGCGCGAGGTCGAGCCCGACGTCACGGAGCTGCAAGCACATACCTCCCAACTCTACCCG
CCGTCGTTCTGGCTGACGAAGAAGCAGGCCCAAAGGCGGTGGGCGTCGTCGATGACCTCC
GCGGATCGAGCCGCCTACGAGAAACGACGGAATTCCCACCGCCAGTTCGTCTCGCCCATG
CGACGGCGAGGCGAGGCCGTCATGAACTCGCCGAACAAACCGACGTCGATCTTAAGCCGG
TCACATACCCCAAAGACGCCGGCCAAGGCCAAAACCAATCGCGAGAAGAAGGCCGAGATG
CGGGCCGAGTTCCGCCAAAAAATCAAGGATAGGGGCTCCTGGAAGTACGTGACCCAGGCG
GGCTGCTCCTTCTACTACAATGAAACGACGGGCATGTGCGAGACGGAACCGCCCGACTAC
GTGCGGAAGCGCGGCATGGTTAGGGCAGCCGCGAACTTTTTGGGGCGGAACATCCAGGCG
GAGCGGAAAGCGGCGCCGGACGCCGACGACTGGATCAAGCAGATGATCGCCGACGAGGAG
GCGTCGCGCGCGGAGGAGGACAGTCTGGCCGAGGACTCCTTCTCCTTCCTGGACGAGTGG
TCGCGCGAGGGGCCCACGCGCTTTAAGTGGTAG
>snap_masked-scf300000870750.0-processed-gene-0.56-mRNA-1 transcript offset:0 AED:0.35 eAED:0.36 QI:0|0|0|0.5|1|1|2|0|320
ATGGGGCTGCCCCCCTGTCTTCAAAATTGCTTATACCAGCTGGCTGCCTGCGCTGCTCAG
GAGTGGCTGCTGGCGGACGACGACGACGAGAAGGATGACGAAGCGGCGCACCGAAAACAA
GCGGCGCTGCGCGCGCGGGCCCGCGAAATTAAAGCGCAAAAAGCCATGGCGCGGCGGCCG
AAGCGCGCGCGGCCGACGGCCGCCAAACGATTACAACAAAACAACGCGCTGGCCGTGGCC
TACGGCGGGTCGCAGGATGCCGTGGACGTGGCCGCGCGCGCGCTGCGGGCCGCCGAGGCC
GCGGCCCGCGAGCGGCTGGACGCAGCGCTCAAGGTTTACGACGGCCTTTCGACGGACGCG
CCGGAGATCGAGGTGGACCTCGCGTGGTGGGAGCTCATGGACGCGCGCCAGCGGCGGAGT
CTGGGGCGGCAACTCGCCGACACGGTCGCGAAGTGTCGGCGGGCGCTCAAGCCGACGATC
GTGACGCTGTCGTCGTATACGAACGAGCCAAAGGCGCACCTCGAGGCGATCGGGTCCGCC
AAGTGGCCCGTGGTTCGCGACGCGCGCGACACGTGGAAGCGGCGCCGGGAACGCACGGCG
CGCGTCGTCTACCTCACGCCGGACGCCGACGAGGCCCTGGAGGGGCTCGAGGACGGCGTG
ACGTACGTCGTGGCCGGGCTTGTAGATAGACCCGTGCGGAAGAATTGTACGCGGGACGCG
GCGAATTTACACGGCTGCGAAGTGCGGCGGCTGCCGCTGCGCGAGTTCCGAGGTGCTATG
AAGCGGCGGCGCGAGGGCATCCTGAACGTGGACGTCGTCGTGCACATTTTGTTGCGGTAC
CGGGACAATGGCGGCGACTGGGCCGAGGCGTTGCAAGCGGCGCTCCCGGACGGGAAAGCG
ACGCCGCACCGGCTGCAGCCCCGGCGCATAGCCGTCGTGACGCCGCCCCGGACGCCGCCT
TAG
>snap_masked-scf300000870750.0-processed-gene-0.58-mRNA-1 transcript offset:0 AED:0.05 eAED:0.05 QI:0|0|0|1|1|1|2|0|139
ATGAAGCTCCTCGCCCTCCTCGCGACGGCCACGGCCCTCAAGCAGCAGCCGAAGGCGCTC
GCCGTGCGCGGCGGCGGCATCGACAAGGCCGGCGTCGTCAAGGCCGTCAACATGCTCCTC
GTGCCGTCGAAGATCCAGAACGACCATTTTGAAGAGAAGGCGACCAAGATGACGGACTTC
GCCTGGCGCGGCCACGGCGTCTCCGTGGCCGCCGGCATGTGGGCGCTGACGAAGCTCGAC
ACGGAGGACGCGTTCAAGATGGCCATGGCCTGGGTCGCCGGCATCGCCATCGCCTGCCCG
TACAACGCCAAGTTCGACCTCTTCGGCACCTACAAGCAGAAGTATCCGATGCACTACGTG
CCCGAAATCCTCATGCCGGGCCTCCTCGCCGCCGGCTTCATCGCCAACCGGGCCGAGTAG
>snap_masked-scf300000870750.0-processed-gene-0.60-mRNA-1 transcript offset:0 AED:0.28 eAED:0.31 QI:0|0|0|1|1|1|2|0|238
ATGTACACGACGCCCGGCGAGAAGGTCACGCGCGTGGATCCGGTTGATGATGCTGAGCTG
CTCGTGCCGGACGAAGACGTGGTCGACCTCGACGAAGTCGCGCCAGTACCACGGCCCGTG
ACACGACGAGATTTAATGGCCCTAGAGCAGCGCGCCGAAGACGCGCTCGCGGCGTGCGAC
CGCGCGGAAGCCGCGCGCGCCGCGGCCGTCGCGGCCCACGCGGAGCTACGCGACAGACAG
GACGCAGTCTTCGCGAGGAGCGCCACCGACTCGGCAAGACTTATGCTTCTCTCTCTGGAC
CGCGAGGCGAACGCGCTCTCCGCGGAGAGAGCGGCACGACGGCGCGACGTTGATCGCCTT
AGAGCCAAATTTTCACAAGAGAAAGAACTATGGAAAATAGACTGTGAGCGACGCGCGGCG
GCGCGGCTAGACGAGGAGCGGCGGCGATTGGAGGAGGGGTTCCGGACAAACACGCGCGAG
TTGCAGCGGCAACTCGACGCGCAGAGAACTGAAGTCGCCGATTTGAAAAAGAAACAAAGC
CAGCTCAACCTCGAGCTTTATGGCCTTCGACGCTTCGAGCGCGCCTGGCTGGGTTCTCGT
GTTGCGTATTTACCGGAGGAGCCGCCGCCGGATTCGGACTTCGAAGGCGAGTCGTTGTGG
CCCAATTTGTGGTGGTACGCTCAAAAGAAAGCAACAGAAAGTGTCTGCGTCTCCTAG
>snap_masked-scf300000870750.0-processed-gene-0.61-mRNA-1 transcript offset:0 AED:0.03 eAED:0.07 QI:0|0|0|1|1|1|2|0|418
ATGAAGGCCGTCATCCTCGCCCTCGCGCTCTCCTGCGCCGGCGCCTTCGCGCCGGTCAAC
AAGGCCGCCGTGCGCGCGCCGGTCGAGCTCGAGGCCAAGAAGTCCGTCGCGGACCTCTCC
GAGGCGGACCTCAAGGGCAAGAAGGTCCTCATCCGCTGCGACCTCAACGTCCCCATCAAG
GAGGGCGTCATCGGCGACGACACGCGCATCCGCGCGTCCGTCCCGACGGTCAAGTACCTC
CTCGACAAGGGCGCCAAGGTCGCGATGTGCTCGCACCTCGGCCGGCCCAAGGACGGGCCC
GAGGACAAGTTCTCGCTCGGCCCCGTGGCCACGCGCATGGGCGAGCAGCTCGGCAAGGCC
GTGAAGATGGCCCCCGACTGCATCGGCGACGAGGTCGCCTCGATCGTCGACGGCATGGGC
GACGGCGAGGCCCTCCTCCTCGAGAACACGCGCTTCTACAAGGAGGAGACCAAGAACGAC
GCCGCCTTCGTCGAGAAGCTCGCGGCCCCCTTCGACCTCTTCGTCAACGACGCGTTCGGC
ACGGCCCACCGCGCGCACGCGTCCACCGAGGGCGTCACGAAGTACCTCTCGCCCTCCGTC
TCGGGCTACCTCCTCGCGAAGGAGCTCGAGTACCTCGCCGGCGCCGTCGACGAGCCCGTC
CGCCCCCTCGCCGCCATCGTCGGCGGCTCCAAGGTGTCCTCGAAGATCACGGTCCTCGAG
TCGCTCATCAAGAAGTGCGACAAGGTCATCGTCGGCGGCGGCATGACCTTCACCTTCCTC
AAGGCCCAGGGCAAGGCCGTCGGCACGTCGCTCGTCGAGGATGACTTCATCCAGACGGCC
AAGGACGCCATGAAGCTCGCCGAGGAGAAGGGCTGCGAGCTCATCTTCCCGAACGAGATC
CTCGTCGTGTCCTCGGACGCGATCCCCGACGGCTGGATGGGCCTCGACAACGGCCCGGCG
GCCACGAAGATGATCCAGGACAAGCTCGCGGACTGCAAGACCGTCATCTGGAACGGCCCC
ATGGGCGTCTTCGAGATGGACGCCTTCGCCAAGGGCACCTTCGCCATCTGCGACACGCTC
AAGGAGCTCACGGAGAAGGGCGCCATCACGATCATCGGCGGCGGCGACTCCGTCGCGGCC
GTCGAGAAGGCGGGCCTCGCCGACGCCATGTCGCACATCTCCACGGGCGGCGGCGCGTCG
CTCGAGCTCCTCGAGGGCAAGGTCCTCCCGGGCGTCGCCGCGCTCGACGAGGCCTAA
>snap_masked-scf300000870750.0-processed-gene-0.62-mRNA-1 transcript offset:0 AED:0.13 eAED:0.13 QI:0|0|0|0.5|1|1|2|0|113
ATGGCCTCCGACGGTGACGAGTCCAGCCCGTCGGGAACGATCCGGGACCTCCTGGTGGAG
CTGCCAGATGGGGACTACATGTACAAGCATGCGGAGGCGCCGACGCGGGACCTGGAGTAC
GAAGAGCTCGCGCGCGTCGTAGAAGCCGCCCGCTCGTTAAATTTCTACGAGAGGGCGCGG
CCCTGGGACGACCTGCGACGAATCATGAAACGAAAAGCAGTCGCCTCGGTGCGTGTAGAC
GATCGCGCCATGACCGATCTCGAGGCGCTGCGCCAATCCTGCGCGAAATTACAAAAGCGC
ATCAGCCGCTTGACGCGCTCCCGAAGGGGGAAGTACTCGTGA
>snap_masked-scf300000870750.0-processed-gene-0.63-mRNA-1 transcript offset:0 AED:0.11 eAED:0.11 QI:0|0|0|0.5|1|1|2|0|284
ATGGCGCCGAAGCCGGCACCGGCGCCAGCCAACGCGTCGGAGGCCGTGGCCGTTGACGCG
CTGGACACCGCCGACGACGACGACGACGCTGATTTCACGGTGAAATTGGGGATGAAGAGG
CCCGCTGAGCCTTCGTCGCCAGACGATGAATCCGAGCCGTCGCCGGCGCACGAGGCCGCG
CCGTCGCCGGCCCCGGCCGCCGCCGAGGCCGCGCCGCCGGCGTGGGAGCAGAGCGCCCGC
GAGCTGCTCGAGGCGGTGCGGGGGAAGGGCCTCCTCGAAATCCGGTCGGCGCTGACCAAG
CACAAATTCAAATGCGGCCCCCGAGTCCACGGCTCGTCCTATTTTTGTTTCGAAGCGCCG
GGGCACTATCCGTGCGTCTACGACATCATCGGCGAGCGGTACAAGGACTCGAAGACGGCC
ACAGCCAAAAGCTCCATGCGCATGCGCTCCCATCCACAACTCATCATGTACCTCGAAGGA
GCGCTCGCACGCGGCGCCTCGGTGCGCCTCGAGTCGGCCTGGGACTGGGCGGCGCACACT
GGTTCGCGGTCGAGGAGCCGCTCGCCGGCGCAATTGGAGCCGACGACGGCGCCGTCGTCG
CCGCCGCGCACGCCGCCGCCGAAGCGCGCGTCGACGGCCGAGCCGACGACCGTCTACGAG
TGGTGCGAATCGAAGAAATGGACGCCAACGACCGCGCGCTACCGAGACATCGTCATGTGC
TGCGACGACCTGGACGCGCTCGCGAGCTTCTGGGACCACCCCGACCGGGAGGAAGTGCTC
GCGGACTGGTCCACGCTCGCGCGATCGATACTGAGGCGTGGGATCAAGGAGCTACAGGCG
GCGCGGGCTAAGTGA
>snap_masked-scf300000870750.0-processed-gene-0.64-mRNA-1 transcript offset:0 AED:0.36 eAED:0.36 QI:0|0|0|1|1|1|2|0|472
ATGGCAGTGGTCGACGACTCCGACGCCGTGAGCCGCTTCGAGGCGGCCCTGGCGGCGCAC
CGCCGCCTCAACGCGCGGGAAGACGCCCTGGCCGACGCGCAGCGGGCGGCCCTGGAACGA
GCCGAGTCCCACGACCTCGCGCCGCCGACGCCGCCCGTCCAGGCGAGCGAGCTCCAGGAG
CTGCTGGACGAGTTCGAGGCGCACGCGCCCGCGGAGGAGACGAAGACCTCCGCGCCGCCG
CCCAAAGTTGTAAAAGGTTCAGGCGGCGGCGTCTACGGGAGGGCCGCGCGGCGCAACGCC
AACCAGGGCACGAGCAGGGACGAGTACGGCGACCCGGGCCCGGCGCTCGAGGCGCTCGGG
GACGCGGCCGCGACGGCGGCGCGCGTGACGGGCGACGGCCTCGAGCTCGCGGCGAAGGGC
GTCGCGGTCGCCGCCGGCGCGACGGTGGCCGTCGTCGTGGGGGCCGCCGCCGCGACGGGC
GCCGCCGCGGTCGAGGGCGCCAAGGTAGCGGGGCCTGCTATAAGGGATGCGGCCAACGCC
ACGGCGGAGATCACGTCGGACGCCGTCGAGGCCGCGGGGCCTATTTTACAAGATGCCGCC
GATGCAACCGTCGAGGCCGCGGGCCGCGCGGCCGACGTGGCCGGCCCCGTGATCCGGGAT
GCGGCCGACGCGACGGTCGAGTACGCCGGCAAGGCAGCGGACGCCGCCGGGCCCGTGCTC
CGCGACGCGGCCGAGGCCACGAGCCAGGCGGCGAGCGCCGCCGTCGAGCAGATGCAGGAG
ATCGACTGGGGCGACGTCGATCCCGGCTGCTCGTACAACTGCGGCATCCTCGAGGACACC
GACCTCACGAGAATGGGGGAGATGTTGGGCGGCGCGGCCGCGCCCGCGCCCCCCGAAGCC
GACGAGGCGCCGGCAGACGACGCGCCGGCGGACGACGCGCCAGCGGACGACGTGCCCAAG
GGCCCGACGATCGACGACGTCGCGGCGCTCGTCCAGGCGTCCCTCGACGAAACGTCGGCC
GCCGCGCTCCGCGTCACGGCCAAGGATGCGGCCTCGCCGACGACGACGTCGCCCGGCGAC
GACATCGCGTTCGACGGCGACGCCGACCCGGCGGACTTGCCAGAGAAGCCCAAGCCGAAG
CGCCGCAAGTCGAAGAAGAAAAAGAAGGCTGATGGCGATGCGGCGAGCCCGAAGAGCCCG
AAGCTCAAGCGGAAGGGCTCGCGCCGGAAAAAGAAGGCAGCTGAGGACGCCGCCGCGGCC
GATGCGCGCGCGGCTGAGGCGGAGGCGCGCGTGGCCGAGCGCGAGGCGATGGCGTCGCGC
ATCGCGGAGCTCGAGAAGTCCGTCGAGGACCTCTCCGCGCCGGCGCCCGACCCGCCCGCG
GCCGACGAGAAGCCGGTGTGCGGGTGCGTAATTGCTTGA
>snap_masked-scf300000870750.0-processed-gene-0.65-mRNA-1 transcript offset:0 AED:0.08 eAED:0.08 QI:0|0|0|1|1|1|2|0|382
ATGATCACGGACATGGAATACCGCGCCCACGACCACGAGCACGAGAGCTTCGGCGACCTG
ACAAAAACATCAGAAAAGCCGGGCAAGTTGTCAGCCGCGGCCGCGACGGCGCTCAAAAAA
GACAAGGAGAAAGTAGAACACGCCCTCGCCAAGGCCGCCTACAACTTCATTGACCTGGTT
GTGGGCTATTATGTGATCGGATGTTTGGTGCTGAAATACCTTCCCAAGGAAAACATGGGC
CTCCGGGAATCGATCTATTTCCTCACGGTGACATTAACGACGATAGGCTACGGCGACGTC
GTTCCCGAGTCCGACGGTGCGAAGATTTTTATGATGTTTTGGATCGTGGTGGGGTTAGCT
GCTGTTTTCCCTGTCATCATCAAGGCGGCGGACCACGTCGTGCGGCGGATGGAACGAATA
GCCATGCATCTGGTAGATAACGACCCCGATGATGATTATGACCCTTTATGGGTCAAGGGC
GTTATAGCTATCATCATGATCGTGATCCCGTTGGCGGTCGGGAATATCTACTTCTTCACG
CGAGAAAATAAGTGCGGGTGGAGCGAGCTCGACGCTTTATGGATGACCTTCGTGACGATG
ACTACGGTGGGCTACGGCGATTTGGCACTGTGCGACAAGGAGCAGGACCAGTTGTTTGTG
ACCGTGTTTGCGATTCTTTCCGTTGTTCTGGTGGCCGGCGCGATCGGCACGCTCGGCAAT
CTATACGCGGAGAACGATAGGCAAAACAGGGAAGCCAAGATGCTGGCGTCCTTCGACATG
GACATGATCAAGGCCCTGGACCAGGACGGCGACGGCGTCGACAAGAACGAATATGTGTTG
GGGATGTTGAGTGCGCTGGGGCACTTGGACGGCGAGATCGTGGCGCGCTACGAGAAGCAG
TTCAACTCGTACGATGTCGATGGGAGTGGTCGCCTGACGGAAGCCGACTTGGACGCGATC
AACGAAGTCATCAAGCGGAAGCAAGAGGACCGCAACTCGCCTTCAAGAAGACGGTCGTCG
TCGGCCGACTCGCCGATGACGGCCGAGGAGAAGACCGCGGAGCTGACGACGCCTGAGCGG
CCGGCGCGGCGCGTGAATTTTGGGGCAGCGGACGCGAACGTGCTGTCGCCGCGGTACGCG
GAGTGCTAA
>maker-scf300000870750.0-snap-gene-0.98-mRNA-1 transcript offset:0 AED:0.36 eAED:0.38 QI:0|0|0|0.6|1|1|5|0|461
ATGTACTACGCTACCGTCGCCGCCGCGGCCCTCCACCAGTTGCTCCTTCGTACCATCACG
AAGGCCCTCGACGACAACGTCGTCGCGCAAAACGTGGCCTCCGGCCTTTTCTGCGCCCTG
TTTGTGGCCCTCGGCGTCGTCAATCGGCCAACGCTGCTCGCCACAAGCATGCTCGGCTAC
CTCGTCAGCGACTCCGCGTCTGTGACCACCGCTGGGTATGCAATCCATCACGCCGTCACC
GCGATGCTCCTGCTCGTGAGCCTTCACGCAGAGGGAGCCTACGACGACCTGACTGTGGTA
CTTGGAGGCTACGGCGAGGCCTCGACTATCCTGCTTTGCGTCGCGGACACCTTCAAGCAG
CGACCGCGCCTCCAAAAGGCGTACCCGCAATTGAACCAATTTGTGCGCTACGCGTTCGCT
TTTGCGTTTTTTGGGTTGCGCGTGGGGTCGGCTTGGATTATTCCCTGGACCGGACCACTG
CCCGTGCGCCTCGGGCTCTACGCGCTGCTCTGCCTACAGTACTACTGGGGCTTCTGCATT
CTGAAAAAGGTGGCGAGTTCGGTTGCCCCGTACCGCGACCGGTTTCGCCGGCCGCGCGGC
AAGCACCGGCCCGTCTGCGGCGGTCTCTGCCTCGTCGCGAACATCAAAAACAACCAGTTC
CCCTGCGTGCCCTGGATGATCGTGGTCCCCAACGCGCTCTTCTGCCTCCTGCTGCCGACC
AAGCTCGCGACCGAGAAACACGCTGCGCTCGCCTGCATGGCGGGGAGTCTCGCGTGTCTG
GTGGCCGCGCGGTTCACGGAGCCCGGGATCCTGCCCGCGGCCGTGGACATCGACCACGAC
GCGCCCGATGCTCCGGTCACGCACGTCCTCATTGGCGGGAAACGGGTGCCGCTCGCCGAC
CGCCGCGCGAGATATTCGAGGTATACGGACGTCATCGTCGCGCGGCTCGACCACTACTGC
TCCTGGATCGGGAGCCCCGTCGGCGCGCGGAACCATTTCTACTACGTCGCGTTCTGTGTC
GCGTTCCTCTTCTGGTCTTCGCTAGACGTCGCGATCATGGGGCCGGCGAGCGCGCTGCGC
TTCGGGCGCCTCGCGCGGTCGAAACATAGTATCGAGCGGGTCTCGCCGCCCTTCGTGGTC
GGCCTCGCGCTCCTGGGGTGCTACTGCTTCGGGGTCCTGGTCTGGACCGGCAGCCTCCTC
GTCGACCAGGCCGGTCTCGTCACGCGAAACGAGACGTCGATCGAGCGGGTGAAGAAGACG
TGGCGCGGCCGCGCGAATCCGTACGACCGCGGAGCCTTCCGGAACTGGCTCGACTTCTGC
TTTCGCGCGACGCCGTCGGTCGTCCTCGAATTGGATCAGGTAGAGAGCCGTTGTGAGGCC
GCGTAA
>snap_masked-scf300000870750.0-processed-gene-0.67-mRNA-1 transcript offset:0 AED:0.20 eAED:0.21 QI:0|0|0|1|1|1|2|0|321
ATGCCGCCCCCGCCCATAAACTGGGCCGACGACGCCCTCGCGGACGCGCCCTGGGAGCCG
GCGCAGGCCCTCGAGGCGCCGCCACTCTCTCCAGCAATCCCGAAGCAGCCGCCGGTGGAT
CTTAGAATAGAAGCAACACTCGCCAACGCCACGGTGAAACAAACAACCATAAGCGCAATA
ATTGGCGGCGGCTGCTGCGGTTATGTCGCCGGCTGGTGTCTCCTGTCGTCGTTAGTGCGA
CTGGGCACGGTGGCAGGAGCCACAACAGCTGGTTTGCTGGTAGTTCTCCCCCCACCGCCG
TTAGCGGCGAACACGCTCTGGTTTGATGTTGACGGCGACCCGCGAGGCACGGCGCGACGC
ACAGCTTACCTCTGGGCGCGGGCGTGTGCGGCTTTCGTGCTAGTAGCTCGAGACTCATTG
AAACGACTGTGGCAGTCGCTATGGCGAAGGTACGGCCCGGCCCTGGAAGGCGTCACTAGA
GACACGGCCAAAAACATTATTGAGTTGGGGGCGGACGTCGACCGCAAGTTCAACCTCGGA
GGCAAACTCAAGGGGGCCGCGAAAACGACGCTGGACGTGATCACTCCCGGTCACGACGAC
GAGTGGCGCGACGACGGCACTCCAGTAAGACCGGCTGTAAGTGCGGGCGAAGGGCTCAAA
CGAGTGCGCCGGCGAGTGGGATCGGCCGCCACGCGCGCGCGGGACTGGATGCTCGGCAGG
GACGAAGTGGTCGAGAAGGAGCCGCCCTCGTCGATGCAGCAGCTCTCGACGGCGCTGTTC
CTCATGCTGCCGGCGATTTTTGTGGTTGCCGTCGATCATAGAGAAGAGGTCATGGCGTCG
TGGGAGTCGCTCTCGAAGGTCGCCGCGGCGGCTGTGGCGGCGGCGGCCATCGAGGCGTCG
AACAGCCCCATGGCGGCGCTGTCCTTCATGGCCGAGCACGGCCACGCGCCCCAGCACTTC
GTGTAA
>maker-scf300000870750.0-augustus-gene-0.39-mRNA-1 transcript offset:299 AED:0.30 eAED:1.00 QI:299|0|0|0.66|1|1|3|0|160
ATGGACACCGCGAGGTAGTGGCTTCCTTCTGAGGTGATGTGGGCGACGCCGTGCGCGCCG
AACGACCGGAAGGTCTGCACCTCCTCCACAAGTAATCCGTCATCGTCCTCAATTCGCCAG
ATGCTCGACGTCGTCTCCGTCGACGGCGCGGCCTCGCCCTTCGTCGGGCCCGCCGCCGTT
TTTAACGTTTCGAAGAAGTTCGCCACGCACAGGTACTGTACATTATCAATGACGAAGGGA
GTTAATGCTGCCGCGCCGCGCGTCTTGAGCCGCGCGGCCTCGGCCCAGCGTTCGGCTCGA
TGTGCCGGGCGGGGCGCCGGCGCCGGGGCGCCGGGTCCTTCGCGGGGCCGGGCGCGCCTC
CGGCTCCGTGGTCCCGGCGACGAGGCCGCGCGCCCGGGCGAGCCGGGCCTGCGCCCGGGC
GGCGCCGTCCCGGACCTCGACCGTGTCGTCGTCGCTTTCATCATTCCAGCGGTCCCACTT
GCTGTACGAGGCGGCTAGGGATGCCATGCTGGCTGCAATTGTGCTGCCGCGGGCGGCGCA
GGCGTGGACGAGGACTTCAAAAAACGTGTCCTATTGTGCAGAGGCAGCGGTCTGACCGCA
CAATATATAAAATAAGCTTGGGCAGCCTGTGGCGCGACGCGCGCGCGAGAAGACACACTA
GGTTTTTTAGATGCGCGACATGCAGCCGTTCGAGTATGCTTCCGTTCGTTTATGGTCCAA
AGAGAGCAATGGGACACTTCTTGGGGGCCGAAAAAATTAATTTTTTTAATTCGCGATATT
GA
>snap_masked-scf300000870750.0-processed-gene-0.68-mRNA-1 transcript offset:0 AED:0.12 eAED:0.32 QI:0|0|0|1|1|1|2|0|224
ATGCGGGCACACCTCTTCTGTGCGCTTGCCACGGCCGGAGCCCTGAGCACGAACAACCTG
CGGGACGCGCGGTTCAGCTGCAGCATCGTCGGCGACTCGCTCCTCGCCGGGCTCGTCGCG
GGCGGCGAGGGCGGCTTCGAGCCCGTGGCTAAAGTGGTGGTGAATGAGCTGAAGAAGCTC
ATCCTGACGCCTGTCGAGGTCGCGCTAAGCGAGGAGTTAAAATCAAGGACTCCCGGAGCC
GTCGTGATCCTGGCGGGCACGAACGATTTGTGGAGATGCGATGCTGACGCGACCTTCAAG
TCGCTGAAGCGCATGTACGAAAATTGTGCCAAGGCGGGCGTGCGTCACGTCGTCGGCATC
ACGCTCCCACCCTTCACGGCCGACGCGACGCAGTGGTTCTCGATCGTGGACCTGCCGCAG
CGCATCGAGGCGACGCGATCAGCCGTGAACGACAACATACGAGACGCGGCGCCCGTGCTG
CTGGACCTGGCTGCGGACGCGGAGGCCGACGCGGCGACGTACGTCCAGCCCGACGGCATC
CACTTCACGCGCGCGGGCTACCGGGCGCTGGGGTTGCGCGTCGCGGAGACGCTCGAGGAA
GCGTTGATCGGACGCAAGGCGCCGCCGCGGACGGCGATCTACCCCGGCTTGAAGAAACCA
CCACCGGCGCGGTGA
>maker-scf300000870750.0-snap-gene-0.101-mRNA-1 transcript offset:0 AED:0.28 eAED:0.28 QI:0|0|0|0.33|1|1|3|0|187
ATGGCGTACGGCCGTATTAGCAAGTGCTCGCTGCAGCTCAAATGCGGCAAAAACGCGGGC
CGCGGCGGGGACCCAGCCGGCCAAATCTCGCCGTCGCCGCACCACTCAGGCTGGAGGCCG
GCCGCCGCTGCGCGCGTGGCCGCGGCCCGGCAGATCTGGCGCCCGGCCGCCGCCGCAGAA
CTCGCGGTCCTCGCGGACTGCCTCAAGTCCATCTCGAACGCCGAGAAGCGCGGCAAGCGC
CAGGTGCTGATCCGACCGTGCTCGAAGGTCATCGTCAAATTCCTGCAGACGATGCAGAAG
CACGGCTACGTTGGGGAATTCGAGATCGTCGACGACCACCGGTCCGGGAAAATTGTGGTC
GAGCTGACGGGCCGCATCAACAAGTGCGGCGTCATCTCGCCGCGCTTCGACGTGCCGCTC
AAGGATATTGAAGCGTGGGTGAACAACTTATTGCCGTCGCGCCAGTTCGGCCACCTCGTC
CTCTCGACGACGTTCGGCATCATGGACCACGAGGAGGCGCGCCGCAAGCGGACGGGCGGC
AAGATCCTGGGCTTCTTCTACTAG
>snap_masked-scf300000870750.0-processed-gene-0.72-mRNA-1 transcript offset:0 AED:0.07 eAED:0.08 QI:0|0|0|1|1|1|2|0|351
ATGCTCTCTCTACTGCGCTGCGCAACAAGCAGAACGGGCGCGGCTCGACCGGGCGCGGCT
CATGCAGCACGGCCGCGCGCGTCGCGCGCCGCGCCAGCGCAGCAGCGCTGCTACGCGTCG
TCGACGGACGTCGAGCACCGCGTGCGGGCGACGAGCGTGTCGCACCTCGACCTCGTGGAG
ATCGACCGCTACCTCTTCCGCGCGCCGCGCGAGCAGCTCTGGGTGCCGCCGGGCGGCCGA
GGAGTATTTGGTGGGCAAGTCATGGGCCAGGCGCTGCGGGCCGCGACGCTCGCGTTGGAT
GGCGACGAGGCCTGGCGCTGCCACAGCAATCATAGCTATTTCGTCAACGCCGTCGATCCG
TCGCGCGACGTGCTGTACCGCGTCCGCGAGACGTCGACGCGGCGCTCCTTCGCGACGCGG
TCCATCGACGGGATCCAGAACGGCAGCGTAATTTTCAAGATGATCGCGAGCTTCAACGTG
GACCGCAGCCTGCCGAGCGACGCGCCTCCTCCACAACACCAGGACGCCGTGCCCGAGGGT
ATACCTTCGCCGGAGAGCCTGCCCTGCTACCGCGACGACATTCATAAAGCGCTGGAGCGG
CTCCCCGCGGACAGCCCCTTCCAGAGCTGGTTTCGCCAGAAGCTCGAGAGCCCCGTCGAC
GTGCGCTACTGCGAGCCACCGCCGGACCCCCTCGACGCCGCGCCGGCGCCGCGGCCGCCG
TCGCGATTGATGTGGGTCAAGGTGAGCCGGCCCATCGACCCCGAGGCAGACAAGGGCAAC
ATCCACCAGTGCCTCGCGGCCTACATCTCCGACGGGCCGCTCCTCTCGGTCGCGCTCCAG
CCGCACGGGCTCCAGTTCCCGTCGACGCGGCTCGGCGCCGTCGCGTCGCTCGACCACTCC
ATGTGGTTCCACGCGCCCTTCCGCGCCGACGAGTGGATGTTGTACGACATGCGCTCGCCG
AGGCTCGTCGACTCGCGGGGGCTGATTTTTGGGTCGGTTTACCAGGACGACGTGCTCGTT
GCGACCGAGGGACTTCTCCGCCTGAAGAGGGACTAG
>maker-scf300000870750.0-snap-gene-0.102-mRNA-1 transcript offset:0 AED:0.17 eAED:0.24 QI:0|0|0|1|0|0.25|4|0|518
ATGGCCGATCCGGGGGCGGGGACGCCCGCGGCGGACGGCCAGGGGTCCTGGGAGTCCGCG
CTGCTGCCCTTAAACCTATCGTCCATCACCATCGCATGGGCCAAGCTCCACATCCAGAAG
CACGCCGCCGAAAGCATCCTGCAGGAGAAGGGCTTCATCGTGAACATCTTTGCGCCGCTC
CTGACGACGGTGCTGCCCCACGCAAGGAAGAGTTGGGCGAGCCTACGCGCCGCCCTCGAC
GCGACGCGCGCCGCAAGGGCTGCCTCGGCCGCTCAAGCCGCCCTGGCGGCGACGCCACAG
GTGGGCGCCGACGCTGCGGCCGAGGACGACGAGCTGGGCGACGACGAGGTCGAGCTCGAG
GCGCGTCGCGAATGTACGTTATTTTGCGGCAACGACGCGGCCCTCGACGTGCTCAACCTG
GGCGGCGCGGCCGACGAGAGCGACGAGGACGACGAGGGCGGCCACGCCGAGCGCGCAATC
GAGAACCTGGGCGAGGAGGTCCAGCGCCAGCACTTCTACTACAAGCGCGAGCTCGACGAC
CTCGAGCCGGACGAGCTGCGCGCCCAGCTCGAGCTGCGCGGCAAGGCAACCCAGGGCACG
AAGGCGGACCTCGTCGAGCGCCTCTGGGTGATGGTCCAGGAGGAAGAGAAGGTCGAGGAG
GGCGGCGACCAGTCCGTCAAGATGAACTTGCACCGCCTCAAGCAGCTCTTGCTGCACCTG
ATGCTGCGGTGGGACGGCAAGACGCTCGGATGGAAGGGAGGGGCGTCGGTACGGTCCTTA
ATTGTTGAGCAGCTCGAGGACGACGCAGACCTGCAAGCTGCGTTCTACGCGTCGTGCGCG
CGGCGCTCCGTCGTCGTTGGCGTGGCCTGGTCCCGGCGAAGTCGCCGTGGCCGCCGCGTG
CGACCGCTCGTCGTTTTTTGCGAACTTCTGGCGTTTCTTCGAGGTGGAAGTGCGGCTCGC
GACGGTGCCCTACCAGAGCTGGGTCGAGGGCGATCTGCTGCGCCTTTTTGGAGGCTCTCC
CGTCCATTACCCTCCAGGTCTGCGCGCGCGCCGAAGCCCTTGATCCGAAAATACATGCTT
CTGAATATGGAGCGGCTACTCCACTACAAGGACAAGCACCCCGACGTCCTCAAGTTTATC
TCTAGAAACTGCAAGCGCCTCGACGAGGAGGACGTCGAGCTCACGAATGCACTACTCGGG
CGCTTCTGCCACGCGCGCGCCAGGTCCGCCGACATCGATACGTACATCCACGTCTCGGGC
CTGCTCGGGGGCCTCCACCAGCTCACGGCGGAGCTGGACGCGCGAGCGTTCAATAGGAAG
CCCCAGGCGTCCGAGCACGCGCTCGATGCGGCCTGGGAGCGCGACGACCGCTTCAAACGC
GCGTTGGACAACATGCCGATTTGGGAGGGCCAGCTCGAGTCGTGGCTTAAGACGAAACGG
CGGCGCGCGAGGCCGCTCCAGGGCCTGGGCCGGCGCCGGCGCCCGGATGAGTATGAAGGC
GGTTCCCAGGGCCTGCGCCGGCGCTGTCGTTCGGATCGAGTCGAGTATGACATCTAA
>snap_masked-scf300000870750.0-processed-gene-0.74-mRNA-1 transcript offset:0 AED:0.31 eAED:0.35 QI:0|0|0|1|1|1|3|0|401
ATGCAAAAACCGTCCGTCGTCATTGACAATGGCACGGGCTACACGAAGATGGGTTATGCG
GGGAACTGTGAGCCCCAGTACATCGTGCCGACCGTAGTAGCGTCCCGAGCCCTGAAAGGC
GGCCAGGAGGCTACCGTGGATGGTGTGGACGATCTGGACTTTTATATTGGCAACGAAGCG
TTAGCCCACGCGACGACGCACCAAGTGAACTACCCGATAAGACATGGGCTCATCGAGAAT
TGGGACAATATGGAGCGTTTGTGGCAAAGATGCCTGTTCAAATATTTGCGGTGTGAGCCG
GAAGAACACCATGTCTTACTCACGGAACCGCCCTTAAACACGCCCGAAAATAGGGAGCTC
ACCGCGGAGATCATGTTCGAGACGTTTAATGTACCTGGCTTATACATCGCCGTGCAAGCG
GTGTTGGCTTTAGCTGCTTCGTGGACGTCGAAGAACGTCAAGGAGCGAACATTAACTGGT
ACGGTCATTGACTCGGGTGATGGTGTGACCCATGTCATCCCGGTCGCGGAGGGCTACGTG
ATTGGGAGTTGCATCAAGCACATCCCGCTAGCTGGTCGAGATATTACGGCCTTTGTGCAT
AGATTATTGAGGGAACGGGGAGAACCGGTGCCCGCGGAGGACGCCCTAGAAGTAGCGAAG
CGCATCAAAGAAATGCACTCGTACGTGTGCCCCGACCTGGCCAAGGATACGACAGCGACC
CCGCCAAATATTTCAGGACCTACGAAGGGCAACATAAGCGCACGAAGCAGCCGTCCGGAG
ATCTTCTTCAACCCCGAGATCTTTTCCTCCGATTTCTTGACGCCTTTGCCTGATGTGGTG
GATGAATCGATCGTCAAGTGCCCCATCGACACGAGAAGAGGCTTGTACAAGAACATCGTC
CTCAGTGGCGGGTCGACGATGTTCAAGGACTTCGGCCGTCGACTCCAAAGGGACGTCAAG
AAGCGCGTCGACGCTAGATTAGATGCGAACGTGAAGAGATTAGGCTCGCTGGGCAAGCAG
GCCCAACCGCAAAAGATCGACGTCTCGGTCATCAGCCACCAGATGCAGCGCTTCGCGGTC
TGGTTTGGTGGAAGTATGCTCTCGTCGACGGGCGAGTTCTTCCGCGTCTGCCACACGCGG
GCGCAGTACGAGGAGGAGGGTCCAAGGGTGGCGCGGCACAACGCGGTCTTCTCGGCGCAG
ATGTAG
>maker-scf300000870750.0-snap-gene-0.106-mRNA-1 transcript offset:0 AED:0.44 eAED:0.44 QI:0|0|0|1|1|1|2|0|387
ATGTTCTCGCGCCGGAGCAGCGCCGCGGAGCCGGAACCCAAAAAGGGCAGCCGCGCCGAG
GAGGACGAGGACACGCCGACCAAGGAGCTGCGCTCTTATTTCGCAGAGCTGCGGGCGAAG
TCCGGCCTGCCGGGCCTCCAAAAGGCAAACTTCCTCGAAAAATCAAAAACCTTCCAGCGC
TATGGTTTATATGCGATCGCGCTGATCATTGCCTTGCTGGTGGGAGCGGCCACCTACGCG
CGCGTGCGCACGGATAACATAAGATCGAAGAAGCGGGAGCGCAAGCGCTTAAAAGGCGAG
TGGTGCGACGACGGCGAGATCAACCTCAAGCGGTGCACGACGCTCGACCTCACGCTAAAG
GCGGAGCCGCTGGGCGACGACGGCATCAAGGACCTAGTGAAACGCTTGCACGGGAAGCAG
TTCGTGCGGAAGGAAAAGAGGCGACTGCGCAACTTGATCATCCAGCACCATGGCATCAGC
AACGAAGGAGCGAGGAGACTGGCTCAATTAATAGCTAGCTGCGCCAATCCGCTCCACCAA
CTCTCGTCGCCGTGTGCGTTCGACACGTCGAAACGCTTTGAGTTGGATCTAAGGGCGAAC
CCCATCGGCAAGCGGGGCGTCGAACAGATAAGGGCGGCCGTCGAGCGGGCCAAGTCGTTC
GGCTTTCCGGTCATCGTCTGGGTCGGCGGCCATTCCGAGGTGCGGGCCGCGGGCGGTCCG
CGCATTAAAGTAGGCGCCATCGAGGTGCAGCTCGGGAAGACGTCCTCCCAGACGAAGGAG
GAAGACCGGGAGTACCGCGTGCCTCCTACGTTCATGGACCGACTCCTGCCACATGACGCG
GCCACCACCCTAAAAATCCGGATCATGATCGCGATCGTGGCCTTCTGCTGCGGCCTCGCG
GCGCAGCACCTGCAGAGCTGGGACCCGCCCTTCAAGATCGTCTGGAACGAGGAGGCCCAC
ACCGTGAAATTAGTCAGGCGCTTCCTCGAGTACCTGGGGCTGAAGTTCATCGAGGCCGCG
CCGGACAAGGTCCTCACGTCGGCGGCCATCTCCGGTAGGGACTCCAGTAGGGACCTCGAC
GTGCCGAGCGGAAGGCCCTCGCCCCCGCCGGACGCCAAGGCAGCGCTGCGTGTCGTCTTC
GCGGACACCGACGCGAGCGACTAG
>snap_masked-scf300000870750.0-processed-gene-0.76-mRNA-1 transcript offset:0 AED:0.44 eAED:0.44 QI:0|0|0|1|1|1|2|0|322
ATGCCCGTCCTCGCCGCAGTAGAAGGCGGCGGCACGACCTATGTCGTCGCCATCGCGAAA
GACAAACCCGAGAATATCATTGAGAGGGCCTCGTTCCCGACGACGACGCCGGAAGAGACC
CTAAGCAAGTGCAAAGCCTGGCTCAGACAGCGGTCCTTCGACGCCCTGGGCATCGCGACC
TTCGGCCCCGTCGACCCAAGAACATCATCGAAGACCTATGGCCACATCACGAAGACGCCG
AAGAAATTGTGGCGCGACGCGGACGTCGTCGGCGCTTTGGACATCTTCGGCGTGCCAGTC
AAGTTCGACACGGACGTGAACGCGCCCGCTTTATCCGAATACCGCGCCATGATCGACAAA
GGAGAGGACCCGTCGTGCGTCGCCTATGCGACCGTCGGCACCGGCGTCGGCGTTGGCCTC
GTCGTGAACGGCGCGCCCGCGGGCCACGCCTGCGTGCCGCGCTACCCGGGCGATGATTTT
GCGGGCCACAACCCTTCATTAAACTGCCCGGGCTGGGCCGAGGTCGAGGCCATGTGCGCG
TCCGGCGCTTTGGCAAAACGCGCGGGGTTGAATGACACGGCCGGCCTCAAGGATTTACCT
GATGACCACCCGGTCTGGGACGTGGCCGCGCACTACCTCGCGGCGCTCTGCGCGAACTTG
ATCCTGGTCGTGTCGCCCGAGAAGATCGTGCTCAGCGGCGGCGTCATGCTCCGCGCGTCG
CTCTTTCCGCGAATTCGGGCGAAGACGGTCCAATATTTGAACGGCTACATCCCGGTGCCC
GCCGTGGCGTCGGCCGCGGCGGCCGAGACGCTCATCGTGCCGTCGCCCCACGGCAACGAC
GCGGGCATCATCGGCGCGCTGACCCTGGCGCAGGACGCGCTCGGCGGTGGGTCCTCCTCG
CCGTGCCGCCTCTCTTTGATGGGCGGCGCCTTCGCGGCGGGGGCGCTGCTCGCCGCGCTA
CTCCGCTAG
>maker-scf300000870750.0-snap-gene-0.107-mRNA-1 transcript offset:0 AED:0.42 eAED:0.42 QI:0|0|0|1|1|1|2|0|438
ATGCCGCGAGGCAGACGACGACGAACACGGGCCCCAGCGCTCGCCCTCTGCGCCACAGCG
CTCACGCGAAGCGCCCTCGCCCTCGCGCCGATCGGCGCGCCCGCGGCGGCGTTCACGACC
GAGCTCCACCGACGCCAATTAAGTACAAAGGAGGACCACACGATCTCCCTGACGGACTAT
TTTAATAATCAGTACGTCGGCTCGCTGGAGATCGGCACGCCGCCGCAGAAGCTGACGGTC
ATGAACCCGCACGGCACGCCCGCGGCTTTTGAAGTGGACTACGGCAGCGGTCGCGTCACG
GGCGCGCAAGCCAGGGACACCGTTACTGTTGGTGGCCTCAAAATAGAGAAGGTCAAGTTC
GGCGAGGTGGACTACGAAGATGAAGAAATTAGGGAATTTATGATGGACGGGATTGCAGGG
ATGGCCTTTCCAGGCTTAGCCATGGTCACGCAGCCCACGTTACTAGAGTTGTTGCACGAG
CAGCACCCCGAGGTGCCCTACCTCTTCTCCGTGTATTTGTCGACGAATCCCGACGATAAA
AAATCCCATCTGGCCTTCGGAAGCTACGACTTATCGCTCGTGGGCAAGAACGCGTCGTGG
CACTACACGCCGTTAGTGAGACGCGGCGACGAGGACACGACCTTAAGATACTGGCTCACG
AAACTCAAAGGAGTAGAATTAGAAGTGGGCGACGCGTGGTGCGCCAAGGGCTGCTACTCG
ATTGTCGACAGCGGCACGTCCGGTCTAGGATTGCCCGATGATGTGTATGACGACTTCGTC
GCGGCCGTGACACGCGGCTTGAACTGCAAGGACGTCACGTGCTACTACGCGAGCGAGGAC
GATTTTCCCGACCTGAGTTTTAGTCTCGAACCGGACAACGTCTTTCCTTTACGAGCGCGC
GACTACGTGTCGTGCTCGCGCTGGGGCGAGTGCGTCGTCAAGGTGCAGAAGGCGTCGGGG
TCCCCGTACTGGATTTTAGGCGACGTCTTCACGGAGGCCTATTATACGTTATACGACGTG
GAGAATTTGCGGGTGGGCTTTGCGTGCGAGGGCGAGTGCGAGGGCGGCGGCTGGCACGGC
AAGGGCGGCTACGTGGACGTCGACGACCCGTCCGTCTGGGCGCAGCTGTTGGTTGCGTTC
GCTGCTTTATCGGTCGTGGGCATCCTAGCTCATAGTTGTTACCGCTACGCCAAGATTCGG
CGACGCACAAAGCGCTTCTACGCGGCCCAGGCGGCGGCGGCGCCGCCGATGCCGCCCGCG
CCGGCGTCGCCGAAGCCCAATGTTGGGGAGGGCGACATCGAGAGCGTCGCGTTGTGA
>maker-scf300000870750.0-snap-gene-0.108-mRNA-1 transcript offset:0 AED:0.27 eAED:0.27 QI:0|0|0|0.66|0.5|0.33|3|0|1365
ATGGCGATGCGCGCCCTCCTTGTTTCGCTGCTGCCCGGGCTCGCGGCGGCGCAAACGTGC
ACCAAGCGCATCCGCGTGGGCACGTTCGGGGACTCCAACCCGGAGGCGCTGGCCATCATG
ACGGACTGGCTCAACGATTGCTGGACGAGTCCTACTACTACAAGTTCTACCGTTTGCGCC
GAGTGCTGGACCTTCTACCGGCAGTCGAGCGGCATTTACTCGATCCAAAAGCTCGACTCG
GGCGACCTGGACATGGCGCTGCTCGGTTCGACGCCGTACGCGGCGTCGGCGGCGCGGCGC
GGCGCGCTCCAGGCCGTCGCAATGGCGCACATCAAGGGCTCGGCGGAGGCGCTCATTACG
CGCGAGCAGTTCACCGAGCCCAAGCAGCTCTCGAACGAGACGTGGAAGGCGACGATCGCG
GTGCCGAAGACCAGCACGACGCACTACGTCGCGCTCGCGGTCATCGCGAACGCCGGCATG
GACCTGACGGACGTGAACCTCGTGTTCATGTCGCCGGATGAAATCAAGGCGGCCTGGGAT
GACGGCACCATCGACGGCGCGTGCATCTGGGGCACGACGATGCAGTACATGGAGGCCAAC
GGGGGCCGCGCCATGGTCGACGCCACGACGGTGGCTCAGTGGGAATATGTCACTGGCAAC
GTCCTGGCGGCCTCCAACGAGTTCATCGCGAGTCATCCAAGCCTCGTCAAGAAGCTCGTC
ACCGCCTTCGAGCAGACGCGCTACGACTACACGCAGAGTGCGGCGGCCACGAAGCTCGAC
ACGGGCAACTGGGGGACGAGTGGTGACTACAACGAAATCGTCACGGAATTCTCCTACCTC
CAGGAGTACCTCGGCAGCGCGAGCATAAGCAACGACGATAGGGATGCCACCAAAAAGGCC
GTCGAGAAATTCGAGTACTTGAGCGTCGATGACCAGCTCCCCGATAGTAACGGTAAATAT
GCTGAAGAATATTACGACCTCCCCAAGATGACTCAGAACTCGGCCTACTTCTTCTACGAG
CAGAAGGTGCTGGCCGAGGACCCTTCCGCGAAGATTTGTTCCGACGACTTTGCTAAGACG
TGCGAGTCGAACGCCGATTGCGCCGGAGGCGGTACGTGCGGCGACCCTGCGCCCTACTAC
GACGGCAACTATTACAAAACGGCCCTCCAGGAACTCTCGGACAGCGACTACCAGACGCTG
CTCGCGGCTGACACGGCCGGTCCCATCGTCGACGGCGAGTTCGACTTAGGCAAAACCGCC
TCCGTCCAGGAGAAAGACGGCAGCACGTGCACGGGGGGCACTCTTTCGGCCGGGCAGACA
ATTTACGATGGCTCTGGGAGTACGGCCGCCTACGCGCCCGACCAGAACTGCGAGTGGAAA
TTCACGTCCAGCACCTACGTAACCATAGACATCACCAAACTTATGTCGGAGACGCCCGAC
GACGGGCTCGAGTTCTACAACAAAGATGGCGACCTCCTGGCGGCGTTCACCGGCCGGTGG
GACGCGAGCGACCTGCCGGAGATCCGCTCTAAGGATGAGGTCACGGTCAAATGGACCACG
AATAGCTACGACGAGAACGCGATCGGCGTGCTCGAGGACGTGGGCTTTGAAGCGACTTCC
AGCTCCATAGGGAGTGCCCCCAACACCAATTGCGCCGCCGGGACGAGCGGCGCGAGCTGC
GAGTACGCCTACTGCCTCGGCGTCGTCACAAAACAAGCATCCGGAACTCAGCAGTCCATA
AAGGCCACAACCGAGGATAAATACGCGCCGAACTCGCGCTGCGGCTGGCGCATCGAGACG
ACGAGCTACGTAGAGCTCGAGTTCACGCAGCTCGCGATCGAGAACGGCTTCGACTTCGTC
AAGATCTACGCGGGTGGCACCGCGCCGACGGGCTTTTCGCTCACGGATCCAGCGACGGAG
CCGAAGCTGCTCTACGCGGCGACGGGCTCGACGCCGCCCTCGCCATTACTTTTTGAGGGC
GACGTCTTCGTGACGTTCGAGTCGGACGGCCTCGGCAACACGGCCGTGGGCGCCACGGAC
AACGGCGGCTTCGAGCTCAAATACAGGTCCCTTCCGACTTCGAGTACGATTAAGGACAAC
TGCGACGGCGACTGGACGCCGCCGATCAAGAACTGCGCGCTGGATCACTGCACCGGCACG
CAGAAACGTGACGGCGTTCACGGGCACGGCTCGTTCTCGTCGAGCTCGGGGAAGAGCGCG
GCGGATGCGACGGACTACCCCGCGATGACGACGTGCCGCTGGGAGTTCGAAGTGTCGCCT
GGCTTCACGGGCCTGTCGTTCAAGGCCCTGGTCTGGGACGTCGAGGCGTCGGGCGCGCTC
ACGTCCACCACGGACGCCGTCAAGATCTACAACAATGACGAGGACGGCACGCTGGTGGGG
ACGTTGAAGGGCGGTGACGATCCCGCCGAGTGGGAGTTCGAATACACCGCGACCAGCGGC
AAGTTCGTCGCCGTCTTCGAGTCCGACCTGAACAACCCGGTCCCGAAGAAGGGATTCGAC
CTGATGTACGCCGGGATGTACGGCACCTCCGCGGGCATGCTGGGCGGCTTCTGCTCGGGC
GACTGGCCGTGCGTCGAGGGCGAGTGCGACGGCGGCACGTGCAAAACGCCGAGCAAGAAG
GGGTCGAACGAGGTCCCGGGCTACGTCATCGCCATGATCGTCGTCATGTGCGTCCTCCTC
CTCGGCCTCGCGGTCTTCCTCTACTTCTACCGCAAGAAGATGAAGGCGAAAAGCAAAGCC
CAGAAGGCCATTATCTCCGAGCAGCAGGAGGAGCTCCAGAACTTCCGCGACAGCGTCGTC
GGCATGCGCGCCTGGTACTGGGAGGAGAGCCCGGCGCGCCTGGCGGCCCACCCCGTCGTC
AAGCCGCCGTACTGGATCCCCTACGACGACGCGGCCTCCGCGCGCCTCGAGAAGGCCTTC
GTCGCGCGCCAGGGCAAGATCCAGCTCACGGCGGCGTACGAGGCCGACGTCGAGCGCATG
CTCCAGACGAACTTAAGGACGGGCTTCAGCCGCAAGATGTTGCGGGACGCGCCGCCGGTT
GTCCCCGTGGCGCGGCCGGCGTCGCGCGACGTCGAGCAGGGCGCGGACCGCCCCTCGGAC
ATCGACGCCGACGAGCCCTGCATGGTGCTCCACGTCGGGAGCATCGTGCAGATCGCCCGG
GAGCACGACGACGGCAAATGGGCCTTCGGGTCCCTCATGATGCCGGCGGCCGGCGCGCCG
ACAGACACTCCTCCGGTCGGCTGGTCGCGAGACCAGGGCTGGTTCGAGATGGAGAACACG
GAGGTGCCCTCGGCGGACCAGCTCGCCGAGCTCCAGAAGGCCCTCGGGGGCAGCGGCGGC
GCGTCGGCTTTGGACCCGCCGGCGTACTGGGACGAGGTCAAGGACCCGCTCATGGCCGAG
CTCTTCCGCCTCGACCCGCGCGACGCGAAGACGCGGGACGAGTACAACCGCGTCTTGAAT
GCCTTCATGTTGACCTTGAACCGCTCGAACTTCCGCATCTACTCCATCGACCGCGTGCAG
AACGTGAGCCTCTGGCAGTCGTACTCCGTGAAGAAGTCGCAGATCTGCGCGCGCGAGGAG
GACGAGAGCAAGGCCCTGCGCAAGTACGTGCGCTGCTGGCTCTTCCACGGCTGCCCCGGC
GACATCGTGCCCAAGATCCTCCAACAAGGCTTCAACCGCTCGTTCTGCGGCAAGAACGCG
ACGTTCTACGGCAAGGGCGTCTACTTCGCCCGCGACGCCAAGTACTCGACCTACCCGCTC
TACTGCCGCCCGGACCCGCAGGGCGTGCAGTCGATCTTCCTCGTGCGCGCGGTCGTCGGC
CAGTACTGCAAGGGCGTCAAGGACGCGCTCACGCCCGACATCCGCGACAACGCCAAGAAC
CTGCTCTTCGACTCCACGGTCGACACCGAGCCCGGCAAGGAGCCGAGCATCTACGTCACG
TACCACGACGCCCAGGCGTACCCCGAGTACCTCATCAAATTCTCGCAGACGAACGTGCCG
AAGGCCCACCCCTCGGCCGGCGAGGCGCCCCACCGCATGTACCGCCACAACATCCTCGAG
GCCGAAGGCATCGAGTAG
>snap_masked-scf300000870750.0-processed-gene-0.79-mRNA-1 transcript offset:0 AED:0.15 eAED:0.15 QI:0|0|0|1|1|1|2|0|382
ATGATCGTCGTGACGAACGAGGAGCTCGAGGCCCTCGGCACGGAAGATGTATTAGAGGCC
GACGACGGCGACGACTTCACGGGCGGCGACGACGACCTCGACTTCAGCGACATGAAGCCC
ATGGACGCCTTCGAGATGAAGATGGAGGACCTGGTCGTCGAGTTCGAGCGGCGGGGCATG
CACCCGAAGGGCTTTTTCAATGATGACGCTCGAGAACTGCAAAAAGTGCTCGATAAGGAG
TTTTCAGAAAATCTGGAGAAGTTGAAAGCGGAAAAAAGAGCAGCGCTACAGCGCAACCGC
ATGAAGGCCAAGCTCCAGAAGAAGCGGTTACAATTAGAAAAACAACTACGGGAGGAGCAG
GACGCGATTCATGATTCGCTGGATGCCAAGGCTTGGTTGAATACAATAAAGAACAACCAG
ACGCGCGACGCGTGCCGCATCGAGTGCGACTCCATCGTTTGTAGAGCTTTAGCGAAGGCT
TTATGGTCGTCTTCGAGTATAACGTGCCTGGATTTGTCGCGGAACGGCCTGTCGGACTTT
GCGGGCGCGCAACTAGGCCGGATGCTGAAGCGCAACACGAGTATCGGGACCTTGGACGTC
TCGGAGAACCGCTTCGGCCCGCGGTGCTGCCGGAGTGTGGGGGATGCGCTCACCGTCAAT
ACCACCCTAAGGGCGCTGAACATGGAGACGAACCCCCTCACGAACGAGTCGACGGACCAG
ACCGGCGTCGTGGCGCTCGCCAAAGCGTTAGGGTCGAACACAACACTCACACGGTTGAAC
ATGTGGCGCTGCGACCTCGGCACGGCCGCGGGCGCGGCCATCGCGGACGCGCTGGTGGCC
AACGAAACTTTGATAGATTTCGACGTGGGCCACGGCGGCATTCTGGAATTGGACGCCCAG
CGCATCGCCGACCGCATCGCGCACAACAAGCGTGAAACCAAAGCGAAAAACAAGCGGGAA
AAGGCGTTGTTGGAGGTCTACTACCAGGAGCAGCGCGACGCGCGGGCCCTCGAGCGCATG
GTGGCCATGGACGAGGAGCGGCGGCAGCGCAAGGAGGCCGAGGCGAAAATCGCAGATGAA
TTAGCGGCCAAGAATAAGGCCGCACGCGACGCGGCCGCCAAAAAAGCTAAAAAGAAGGGC
AAGAAATAA
>maker-scf300000870750.0-snap-gene-0.111-mRNA-1 transcript offset:0 AED:0.14 eAED:0.14 QI:0|0|0|1|1|1|2|0|963
ATGGGCGGCGGCGAAGGCAAGGGCCGCTTCCGCAAGGCCGTGGCGAAGACGACGCTCCTG
CGCCAGATGAGCAGCAAGGTGCTGCCCCTGACGAACCCCGAGGCGCGGCTGTCCTCGGAG
GACCTGCGGCGCAAAAAACAGGGCTCGATGCGCGCGCAGATCAAGCAGCGCGCCACGGGC
CGGGTGCAGGTAACTGATCTGTACTTTAGCATGCTCGACATGAGCTGGGGCACGATGCTG
AGCTACTGCGTGTTGGCGTACGTGTGCACGGTGGCGCTCTGGGCGTGCGTCACGCTGGCC
GCCGCGAACGACATCGACGGGTCGGCTCTATCTCTGTCGGACAAGCCGTTCGTGCGCTCC
CTGGCCTTCGCGTGCGAGAACATCGTGACCATGGGCTGGGGGCAGATGGAGCCGCGCAGC
GGCACGGCCTTCGCCCTGGGCGTGCTTCAGCATTTGACCGGGCTAGCCCTGAACGTGCTC
GTGTTTGCGATCGTCTGCACGAAGTTCCAGCACCCCCAGTCGCAGCTCGTGTTTGGCGAT
CGCGCCTGCATCGTGAAACGAAGAGGCGTGCCGTATTTGTTAATACGGCTCGGCAACAAG
CGATGTAATCTTATCTATCATCCGGACGCGAAGCTATCGTTGCTGACTCCAGTGTCTACG
CCGGAGGGCGAGAGCTACGTGCGCAACGAACATCTCGAAGTGTCGATGCCCGGGGTCATT
ACGGGGATTTATAGCATTGCGCACCGCATCGACGACAACAGTCCCTTGAAACCGGTACTC
GACGACTGGGAGAAGAACTCAGCGCGCAAGAATATCACGGTCACCTTTGTGGGCAGGGAT
GGCGTCTTCCACGACGACTTACATTGCATCAAGCGCTACTCGCTGAGCGACGATGTGGTG
GTGGACCACCGCTTCGTGGACGCGACTACTTTTGACGAGAAGACGGGCAAGCCGAAGATC
GACTTTGATAAGATCTCGCAAGTGGTGCCCCTGTCGAAGCCTCGGCGGTCGCGCGAGTTT
GCGGCGACGCGGGCCGCGCGTTTAGCGAAGTTGCACGCGTCGTTGGATAAGGAGCCGCCG
ATGGAGAAGCCCGGGCTCTACCTCGTGTACGGCGCGCTGCGGCGGAACGAAGAAAATCCG
GATCAGCCGCTCGAGATGACGTGCTCGTTTTCGGCATTCGCGTCCATGTGCCTGCGCCAA
GCTGGAGTGCCGCACGAGACGATTCTCGCAGACACGCACCACAAGCCGCAGTGGTACGAG
AAGCGGTGGTTCAAGGAGCTGCCGGAGTCGAAGTCCGCGACGTTCCCCGCCATCATCCGA
GTGTCGGACGACGGCACGAGCGAGTTCGTCGGCGATTCGGCGGCCGTCGTCGACGCGGCG
TGTAGGTGGTACCCGGACGCGGCCGAAAAGCTGGCGTCCGCCGCGGGCGGCCTCGCCGAG
GGCACCGCGGCGGACGGCTGCATGGGCGCGTGGTGGGCCGTGTGCTCCAGCGCGCCGGTG
ACCATCGAGGACCATCGCGACGCCGAGAAGCGGCGTGCCTACGCGGAAGCCAGGGAGAAG
TGGAAGGGCTGCGTGCGGCCTTTGGAAGACGTGCTGGAGAAGCACGCGTTCCTGAGCGGC
CGCGACACGCCCGGGCGCGTGGATTTCAAGCAGTTTTCGTTCTTGCGCTTCGCGCACGAC
TACGTCTTCGCCGCGTGGCTGGACGCCGAGTTTGCGGCGGAGCTCGACGCGTCATTCCCG
CGCGTCGCGGACTGGAGGGGGCGCATGGCTCCCCTGGTGCGCGGCGCCGTAAGCGATGAT
ACGGAGACGGCGGTGGCCATTACGAACCTCCATCTCATCAATCGGTTCTTCCCGCAATGC
GTGCCGCTGTTGCCGAAGCGCTACCAGGAGCTCGTCGACGCGTACGGCAAGCACGTGCCC
CGGGAGCAACGGCTAGAACAGCTGCACGCAGAGCTCGACGCCGAGCCAGTGATGATGACG
AAGCCCGGCGTTTATTTGATCTACGGTGGGCTCCGGCGACACGATTCCAATCCGGACCAA
CCGATCGAACAATGCTGCGCATTCTCAGCCTTTGCCGCCGCGTGTTTGCGCCATGCAAAT
ATCCCGTACGAGACGATCCTGGGCGATATGCACCGTAAACCGGCGTGGTTTGAAAAAAGG
TGGTTCGCGGCGTTGCCTGAATCGAAGTCGGCGACCTATCCCGCCGTGGTCCGCGTGCTG
GAGGACGGCACGAGCGAGTTCGTCGGTGATTCGGCGGCCGTCGTCGACGCGGCCTGCAAG
TGGTACCCCGAGGCGGCCGCGACGCTCGCGTCCGCCGAGGGCGCGCTCACGGACGGCACG
GCGGCGGATGGGATGATGGGCTCCTGGTTTGGCGTCGCATCGACCTCGCCTACGTGTATT
GAGGACCACCGTGACGCCGAGAAGCGCAAGGCTCATGCGGATGCGAAAGAGAAGTGGCGC
GACTGTCTCAGGCCGCTGGAAGACGTGCTCGCAAAGCACGCGTATCTTTGCGGCCGTGAC
GAGCCGGGCCGCGTCGATTTCAAGCACTACTCGTTCCTGCGCCTAGCCCACGACCAGGTC
TTCGAGGCCTGGCTCGAGACCGCCTTTGCGAAGGAGATTGACGAGACGTTCCCCAGAGTC
ACCGACTGGAGGGCTCGCATGGCGACGCATATGCGAGGCGCCGTGAGCGACGCCGAGGAC
GTCACGTGCGCCCTCATGAACCTACATCTCACGTCGCATTATTTCACAAAGCTCGCGCCG
CTGATGCCGAAGCGCTACCAGGCGCTCATCGACTCGTTCGCCGGCGGCGACGAGGAGGAC
GGGGACGACGACGACGAGGAGGAGGCGTCGGACTCGCCCCCCGCCGGCGGCACCATCCAA
TTCTGTTTGTAA
>maker-scf300000870750.0-snap-gene-0.112-mRNA-1 transcript offset:0 AED:0.37 eAED:0.38 QI:0|0|0|1|1|1|2|0|89
ATGGCCACGAAATCAATAGTAAGGGTCACCTTCCAGGGCGGTAGAGAAGTGCGCGGCGTA
TTGAAGGGTTTCGATCAATTAGTAAACATCGTGCTCGACGACTGCGTCGAGGAGATGCAC
GACCCCGACGACCCCTACAAGAAGACGGACGAAAGAAGGAGGCTGGGCCTGGTGGTGTGC
CGGGGGCTGCAGGTGTCGCTCGTGTCGCCGGTCGACGGCATGGAGGAGATCGCGAACCCG
TTCATCCAGCAGGAGGAGGAGGTCGTGTAA
>augustus_masked-scf300000870750.0-processed-gene-0.27-mRNA-1 transcript offset:0 AED:0.23 eAED:1.00 QI:0|0|0|1|1|1|5|36|252
ATGAGCCGCACGCTTCTCGCGCGTCCGTTTTCTAAATGCAAGACGCACGGGACCATATGC
TCGACCAGGGAGGATGAGCGCCATCCGATTTGGCGTGGGCGTGTTCTAATTGCGCCTGAA
AGTGTTGGTAATATTGGTCTAACAATTTCAGCCGCTGGCGCGTCAGCTTCTCGACGCGCG
AACCGAGGTTGGTCCCCGTCCACTCGCCAGGCCGAAATAATCAAGCCAATCGAGCTTCAC
GACCAGCGGAAAATTGCGTTTTTTTTGTGCTGCGGGGTCCGCAGTTCGACAGTCGAACTT
TGCGTAAGTAAACCCGTTTTCGAAGCGGCGTGGCAAAGTGGGCGAGGTGCCGCGCCGCAT
CGACGCCCAGCCTCGCGGCGAGGCTGCGCAGCTGCGCCGCACTTAAAGTCCTTGGCCTCG
CGCAGTGTAGCGGTAGGCTGGGGGCAGCTCCCTCTGAGCTCCGGTGAGCGCAGCGCAGCC
GTAGCGCCGCCACTCGTCTACGCAGCCGGCGTCGACATCTCCGCCGTGGTAGCACAACTA
ACCGACCCGCTGCTCTGCAGACGTCGCAAAGGTCGTCAACTACCTTGGGCGTCGTCATCT
GCCTGTTGGTCTGCCGCGCCAACAATAACACGGGCCGCGCGTTCTCCGACGTCCCAGTCC
GCGAAGCCCTTCTTCGACACCGTCTGGAGGTTGGCCATGTCGCCCGAGCAGCAGCGTAAT
CAACGTGACACGGCGCGGCCCTCTGCCTCTGACTGGTAAGACACCATCGGTTTGCGCCGT
CGCCGCTGTAGCTGA
>maker-scf300000870750.0-snap-gene-0.116-mRNA-1 transcript offset:0 AED:0.11 eAED:0.13 QI:0|0|0|1|1|1|2|0|308
ATGCGGACTCGGAGTATGCGCAAAAAGAGGCTGCTCGACGAGCTGCCGCCGGAGCTGCTC
AGCCTCATGCTGCCGCAGGACATGATGGTCCAGAAATGCTCGCGGCGCTGGCGCGACAAG
GACCTCGACGTATTGTACTGGAAGCCGTTGTTCCTGAACACGTTCGGCGAAGCGGCTCAG
ACAGCTGCTCAGACGACGAAGTGGCGGGATCGATACGAGCGGGCGTGGCGGTTGCGAGTG
GACGTGTCGCGCGAACCGGGCACAGGCGCACTGGGCCTCCACCTCGGGCGGTTTCTCTCG
AGCTACGACCACCGCGTGAGACCGACAAACATTTTTCACGCAACCGATGGCCAAGGCGTG
CTGTCCGTGCCTGATATCCGGGGGAAGGAGCTAGAGCTCCGCTACTACATCCACGACGAG
GGTATACCTGTCGGTGCATTTGAGGTGGACGTGGACGTATGGGTACATCCCGACGACTAC
GTGGACGACGACGTGGACGACGACGCCGAAGATCCAGTCTCTGAGGAGTACAGATGGATC
GAAGCGGGCATTCTGAAGGGTCTAGTAGTGTACAACCCCTTGGGAACCCTCTACGATCCG
GAGCGCCCCGCGGTGGGCCGCCGCGGCATACGGGTCGGGTCCCCGCTGCGGCACTTGCTG
GAAGCCTATGGGGTCGATCTCGAGGACGTTGAGGCTTACGGGGACTCGAGGTGCGGATCC
CTTATGGGGCTCCGCGGCGTCAACATCCAGTTCGGACTCGCAGACAATGACGATTACACG
CTCTGGGACCAGTGGGAGGAGCTCCTAGACGGGGCCGTGACCATATTTCGCCATGGAGAA
CCGGATCAACAACGCGAAGTCCCGCGGGAGACCCTTCTCAACTGGCCCCTGCAGTCGCTC
CAGGTCTGGAGCGATGACGCCTTCTAG
>snap_masked-scf300000870750.0-processed-gene-0.86-mRNA-1 transcript offset:0 AED:0.16 eAED:0.64 QI:0|0|0|1|1|1|2|0|133
ATGGCGACGGAGGTCGCCAGCCCGCCGCAGAGCCCCTTCCCGCCACGGAGCCCGCGCCGC
AGCCGCGAGGACGTCGAGGCTCTGCAAGTAGGGCGCATATCGTGCCCGTCGCCGCGGCCC
TCGCCATCAACCGAGGGCCCCCGCGTCTTCCTGCGCTGCCACTCGCCGACGTCGCCCAGC
GGGTCGCCCAGCGGCAATGATTTCCGGCCCATCGGGCGCGAGGCCGTCGTGGAGCCGGTG
CGGTTCATCCGGGCCTCGTTCTACAACATCCACGAGCTCAACGCGCGGCACGCCTACATG
CAGCGCGTCGCGCGCTCCGAGCGCCGGTCGCAGTCTTTGACGGACCCGCCCGCGGCCCGT
GCCGATGTGCCCGACGCGCTCCGCGCGACGATCCAGGCGTGA
>snap_masked-scf300000870750.0-processed-gene-0.87-mRNA-1 transcript offset:0 AED:0.25 eAED:0.25 QI:0|0|0|1|1|1|2|0|736
ATGCCGACACCGTTGGGAGCCAGCAACCTCCCGCCGCCCCCGCCCCGGGTGAAGTCGCCG
CCCCGCTCCAGCAGCACGGCCGCCGAGACGACGACCTCGGCCGAGAAGGCCGAGCCGATG
GAGGCCCCGCACACGCAGGGCGTCGCGCGAGCTATATCTGTACGCAAGGTCCAGTTCGAC
GACGCGTCGACGACGCGCGACTCCTGGCTGAGCCCCTTGGGCGACGACGACGGCGTCGAC
GACCTCGCCAAGGAGCTCGAGCGCCAGGCGACCAGGGCCGAGCGCCAGGCCGCGTCGGCC
CAGGCCCAGACCGATTCGTTATCACCGGTACCCGTGAAGCGTTTATTACCGCACCGCGGG
ACGCTGACGCCGCGCGATTTGGAAAGTCGCGAGTCGAAGCGGCACGTCGCTGCATTAAGA
TTGCAGACGCTGCTGCACCACCGTAGAGCTGAAAAAGCCCGCGAGAAGACGGCGCAGCTC
GAGCGATTACGGCGGCGCGCGCGGTCGCCGCGGTCGCCGCCGCCGTCGCCGTACCGCGAC
GCGGAGGCCCTTCAATTGGTTCAGAAGGCCGAGGCTGAAAGTGTCGAAGCGCGGCGCGCG
CGCGTCGAGGCCGAGGCGGCGCGGGACCGGGCCCGGGCCGCCCAACGACAAGCGCAGGAT
GAAGTAGAGGCTTTGTCCGAGCGCGTGGCCCAGCTCGAGCGGGCCCAGGCGGAGGCCCAT
CAAAGGGCCCAGGCCGACGAAGCGTCCCGCACGGCGGCGCTCGAGGCGCGTCTCCATGCT
CTCGAGGACGCGGACGCGCGCGCGGCGTCGGCGTTGCGGGAGCGCGACGCGGCGCGGGCC
GACGCGGAGCGGCGCGCGGCCGAGCAGTTAAGAAGAGAGGCGGACGCGGCCGTCGCGGTT
GAAAGAGCGGAACGCGCACGAAGCGAGGCCCAGGCCCACGCCGACGCTATGTCTTCTAGA
ATAGACGGCCTCGCGCAAGCGCGCGAGGCCGCCGAGGCTCTAGCCAAGACGAAGGCCGAG
GAGGCGGTCATTGCGCAACGATTGGAGCGGAACGCCGACGCTAGAGCAAAAGCAGCAACC
AAGGAGGCGGAGGCCTGTCGAGATGCGTTTGATCGGGACCGGAAGCTCTGGGACGGGGTC
CGACGGCGTTTACATAATCGCGTCGTGGAGCTGCAGGGCAACATTAGGGTGTTTGTGCGC
GTGCGGCCCGCGCTGACCGTCGGTTCCAAAGTGTCTTCTGATGAAGCCGTGAGCTGCCCG
CCCAGTCGAGCGAACAGCTCGGGGGACGAGGTCGAAGTGCCGGAGGACGTAGCCTTCGGC
GGGCCGCCGAGAAAAGCGAGAACATTTAGATTTGCCTACGATCGAGTATTGGGTCCTCAG
ACAAATCAATTGGGCGTCTTTGATGCGGTAAGGCCCTTCTGCCAGTCCGCATTAGACGGC
TACAAGGTTTGTATCTTTGCCTACGGCCAGACTGGTTCCGGCAAGACGCACACGATGCTC
GGGCCGCCGGTTGGCGGGAATGAGGACGACGCCGGTATTTTACAACGGTCGCTGGGCTTA
GACTGGAAATTTGAATTAAGCGTGGAGATGCTCGAGATTTACCTGGATGGCGTCTATGAT
TTACTAGGTGATTCCACAGAGAAGCTTACGGTACGAGAGACGCTAGATGAGGACATCGTG
GTGGAGAACTTGACACGACGTAAAGTCGAGTGCGCGGAGGATGCTGATCAAATACTCCGA
GCGGCGTCACGCAATAGGCACACGGCCGCCACGAACTCGAACAAGACGTCGTCGAGGTCG
CACTGCTTGTTTGCTCTGCGTATCACGGGCACGAACGGGATTGAGACCCGAGAAGGCGTG
TTGAATCTTGTTGATTTGGCTGGCTCAGAACGGTTACATGTGAGTGGGTCGGGTGCCGAT
CCACAACTACTAAGGGAGGCGAAGTTCATCAACTCTTCCCTATCTACGCTGGGGACGGTC
GTCGGCGCTTTGGCGAAGAAGGACCGGAGCCACGTACCTTATAGGGATTCGCGGCTGACG
TTCTTGTTGCGGCCGTCGTTGTGCGGCGACGCCAAATGCCTGGCCATCTTCAACCTCGCG
CCGGAGCGGGCGCACCTCCGGGAGTCGCTCTCGACGCTGCGGTTCGGGCAGAAGGTGACG
AAGTGCGCGCCTTCCCAAAAGTGCGCGAAGTGCGGGCACCAGCTCAAGTAG
>maker-scf300000870750.0-snap-gene-0.117-mRNA-1 transcript offset:0 AED:0.16 eAED:0.16 QI:0|0|0|1|1|1|2|0|847
ATGGACCACGGCCCCATCGGAGACGAAAACGAGGACCCCATGGACGTCGACGCCCCGCCC
TCGCCCACCGCGGCCGAGCCGAGCCCCGACGCGACGCGCCCGTCGCCGATGGACGACGAC
GACAGCGACGACAACGACATTACCCTAGATCAGATGCGCGAGAAGGCGAGGATTCGGCGG
GAGGCGTCGCCCGAAGCATTGCGCGAGGCGGACCAGGCGTCGCGCATGGAGAGATTGAAA
AAACAGCGCGAGCGCGACGCGCGGGACTTGGAACGCAAGGCCACGGAGCTGCCCATCGCC
AAGAGGGAGAAGGACGAGGCCAAGCAGAAGTTGAAAGAATTAACGAGGCAGAAGTCCGCC
CTGGAAAATGAGCTGAGGAAGGCGCGCGAGGGCGGCGTTTCTAGATCGTTACTCCCCTCA
CTCGATCTACCGGAACCGAGAGGAAGGTTACCCATCGCCGAAGAATTGATGGCCCCCGCC
TTATTGGCGTGGGACTGCGCCCAGACCTTCAACGACAAACTAAGCTTGTGTAGATATTCA
TTTGATGACTACGCTCATGCGGTGAGCGGGCCGGAGAACTCCGTGTTGTTGATTGAAACG
GTGCGGGGCATGCTGCGCATGGTGCTCAAGGAGGGCCTAGTGGGCCTCGACGAAGAAGAT
GCGGCGGACGAGGCCGCGGCCGAGGCTGCCGAGGCCAAGGCGGAGGAGGAAGAACAGGAG
GATGCGGCCGAGGAGGAGGACTCCTACGAGGAGGAGGAAGAGGAAGAAGAAGACGAGGAG
GAGGCCGAGCCCGAGCCCGTCTACCAGGGCCGCAAGCGCAAGAAGGTCGACCGCCTCGGC
CACAGCGCGACGCCGCCGGCGAAGAAGCGGCCGCCTAGAAGCGCTAGAAGAAGACGTTCG
ATAGCCCAGGCTGATACTGTGACACCTTCCAACTGGGAGTCCATGCTCAGAAGATCTTTA
CGGTCATGCGTGCACGTCGCCGCGGGCAAGCGGGACGCGTGGTTCTCGAGTGCTGCCGGT
GCGCATCAAGCGAGAAGGTCCATGAAGGAGACGCCCTTCTGCTCCCTACCGTCCGACCAG
AAGGTGAGCGCCATGGCTGTCCTGGCTTTGGCTGTGTATCGCACGCAAGCCTGCAGAAAA
GCCCTCGTAGCGCGCAAGTCCGCCGAAGAGTCCTGGGCCAAGGAGGAGAAGAAGAAGCAG
AAGCAGGCGCGCAAGGACGCTGATTCAGCAAAGGCTCAATTGAAAAAAGAGGCCCTCGAG
AAGATAAAAAAGGAACGCGCCGAGCGCGCGAAGTTGTTGGGCGACAAGGCGCCCATCAAA
GCAGCAGACATCAAGGAGAAGGAGATCACCGCCAAAATGAACGCCATGAGCAAGGAACGA
GCGCTGGGTGGAAGGAAGGTGTTAGCTGGCCCACCTGATGATGAACCTATCTCAGACGAC
GAGGAGGAGCTCGACACGGAGGAAGACGGCCTCAAAACTTCCGAGAGGAAGAAGCGCCAA
GCTACCAATCAAGCTATTAGACGTAGGAATAAGAATCGCGTGTCGCGGCGCTACGAGCGC
GAAAAGAGAGATAAGTATAGAGAGTCGGCGTTTCGGGATTTAAGAGCGGCGTTGCAGTCT
GGTGACATTAAATTGCTCAAGAACGCCTTAAAGAGCGCAGACCGAGCGGACTTGATGGGC
GACGAGGGCGGCCCGGACGACGAACCGTGGTGCATCACTCCCGTCGCTGATGCTTTGAGG
AAGTTGGCGTCGGCGAACCCCGCGCACACCATGTGTACCTACGAGATGCGACAGACCAGA
GACGAAGTTGGTGGAAGGACAAACACCGGGGTTCGTAGAGAGCCGTTAGGTATAGATAGA
ACCGGTACGCGCTACTACGACTTCGACGAGAAGGACGAGGACCATGGACTGTGTCGAGTG
TTCGCCCAGACCCTCGTCGAGGCTCCTCCACCGAAGAAGGTGCCACCGACGCCTGGTGGA
GTTACGGAGAGTGTATCCGAGTTACCCCAACAGTTAAGGGAAACATCCGAGTGGAAGTGC
TACGCGTCGAAACAGGAAGTCAAGGCGTTGTACCGAGCGCTAGATGACGCCTTTGAAGAG
GAACGCGACTTAAAAAATGCTCTGGCCGATAGATATCATGCCGATAGACCGGACGAGGGC
GACAACGGCTGGCTCAAGGAAGGTAATGAAGCGTTAGGTTGCATCATCGCGAAGAAATAT
GGGAGACAGTTCAAGCAGGGCGTCGTGACGGGCTTCGTCCCCGAGGGCTTCGAGGAGCAA
GACGGCGACGTCCAGCAGATGGACCTCTGGCACGTCGAGATCGACGACGGCGACTCGGAG
GACTTTGAAGCGCATGAATTGGAGGCTGGTAGGGACACGCACAACCGGAGCTTCCGCCGG
TACACGAACATGGCCCAGGGCGACAAGATGCACGACTACCGCGAGTGCCGCAACGAGGTC
TACAACCAGTTCGGGGGGACCGGGCGGCGCGACCTCGAGCAGGCGGGGTACTCGGCGGCG
CAGCTCGACGACCTCCTTGATTAG
>snap_masked-scf300000870750.0-processed-gene-0.89-mRNA-1 transcript offset:0 AED:0.37 eAED:0.37 QI:0|0|0|1|1|1|2|0|329
ATGGCCCGCGCCCACCTCCCCGTCGACGTCGAGCTAGCTAGCGCCTTCCTCCAGGCCCAA
TCACAAGACTCAAAGGTGGCCTGGATCGCCTGCACCATCAAGGGCGAAGCTATCTCATTA
ATAAAGGCCCACGAAGACGCTACCAGTGAACTATCAAGCACGGTCGACAGCTTGAGAGCC
GCCCCATGTTTTGTACTCATAGCAAGAGAAAGAACACCAACAGCAAGGAGGTGGCAATTA
CTAAATTGGGCCCCGGACTGCGCGCCGCCTCGCCTCAAAATGCTCTACTCGTCGTCGCGC
GAAGACCTGAAGCAGAGTCTAGGCGCCGGTTTTTTTGCCTCGCACAAGGACTTCTCGGCT
TTTGATAGTGATTTGTCTGGTGCAGCATTGCTCGCCGCAGAGACGAAGAGCGACGGGCCG
CTCACGGACGCCGAACGCTTGGAAAACGAGGAGCGCACGCGGCCCGCGTTCTCGCGGTGC
GCGGGCATGGCCTCGGTACCTTTCGAATTATCCGCCGAGGCGTCGACCGCTTTACAAGGC
TTGTCGACGGGCTTGGTCGAGGTCGTGTTGGGCGCGAACGAGACGCTTGAGCTTGCTCAA
AGCTGTGAGGAGACGGCGCGCATCCGCGACGCCCTCAGTGCTCTGGACGCGCCGCGCTTC
GTGGTCGTGAAGCGGAGCGAGAAAGCAGTCTTAGTGTTCTATTGTCCGGACAGTGCACCC
ATCAAGCAAAAAATGACCTATTCGACCGCCAAGCAGACGTTTTCTGGACTTGTAGCCGAG
AAGGGCATCCAAGCGACGCTCGTCGACTGCCGCGACGCCTCCGAGCTGGATTCGAGTGTT
GCGGGCGTGTTGGATGAGACGGCTGTGGAAAAGGCCCACGTGCCCCTCGTGCACAAGCCC
TCGACAAAACCGTCGCGGCCGGGCCGCCGCGGCTCGTCGCGCGTGAAGAAGTTCGTCTCG
GATTCGAGCGTCGTGGAGGCGATCAACTGA
>snap_masked-scf300000870750.0-processed-gene-0.90-mRNA-1 transcript offset:0 AED:0.14 eAED:0.14 QI:0|0|0|0.5|1|1|2|0|409
ATGATGAAAGCGACGACGACACGGCCCGGCTCGCCCGGGCGCGCGGCCTCGTCGCCGGGA
CCACGGAGCCGGAGGCGCGCCCGGCCCCGCGAAGGACCCGGCGCCCCGGCGCCGGCGCCC
CGCCCGGCACATCGAGCCGAACGCTGGGCCGAGGCCGCGCGGCTCAAGACGCGCGGCGCG
GCAGCATTAACTCCCTTCGTCATTGATAATGTACAGTACCTGTGCGTGGCGAACTTCTTC
GAAACGTTAAAAACGGCGGCGGGCCCGACGAAGGGCGAGGCCGCGCCGTCGACGGAGACG
ACGTCGAGCATCTGGCGAATTGAGGACGATGACGGATTACTTGTGGAGGAGGTGCAGACC
TTCCGGTCGTTCGGCGCGCACGGCGTCGCCCACATCACCTCAGAAGGAAGCCACTACCTC
GCGGTGTCCATGTACTACGCGGATTTTGTCGCGATCCTCAAGTGGGACGGCAGCCGCTTC
GAGGAGCACCAGCGGCTGCCTTGTGAAGGTGGTGGTGGGATTTGTGCGTTCGTAGTAGAT
GGTCAGCAAAGGCTAGCCGTGGCGGAGTTCGGCAAGAAGGGCGTGAGTTTGTTTGGACTT
GAACAGGATAAGTTCCACCACTTACAGTACTTACAAGCGGATGGCTGCTGCCACGTTTCT
ACAACTTGCCTCAACAAGCGCACTTATTTAATAGCGGCAGCCAATTGGTCCTCGACCACG
AAGTGGCGCACGGCGTCGACGGTCTTCTCGCTGACGCGCGACGTCTTCGCGCCCTCCTTT
GATCTGTCCAGTGGTGAGGGCTCGTCTACGCTTACGTATCAGGGCCGCCACTTCTGCTTC
GTCGCCAAACATAAAAATCCCGACGGCTCGTGTTGCCGGAGGTCGCCCCTGTATGAATGG
AGACGGGGCAAGTACCAGTTGGTACAGGAACTGGACCACGACGACGGCGCCCACGGCGCG
TGTTTGTTCGAAGCGACCAACAGTAAGCTATACTTGGCGATCGCGTGCTGCGGCGACCGC
GAGAAGAAGTCCTACTCTCGTAATTCGCCCGTCTACGAGATTTCACTTGATCCAGAGATC
GTGGTGCGCCGGAAGAAGTCCCTGCCGACGACGGGCGCCGTCGCTTTTGTAGCTTTTGAT
CTGGGGGGGCGGACCTACCTCGCGGTCGCGAACGAGCAGGACGAGCAACGGGGGGGCAAC
GTCGAGTCGGTCGTCTGGGCGGTGACGTGA
>maker-scf300000870750.0-snap-gene-0.120-mRNA-1 transcript offset:0 AED:0.03 eAED:0.03 QI:0|0|0|0.5|1|1|2|0|912
ATGGCGCGCGGTCTCCTCGCCGCAGCCCTCGTGGCCTGCGCCGCTGTCGCACAGGAAGTC
CAGATGGAGGCGCGCGCCAGCATCGCCCCCGACGTCGAGGTCGAGCAGCGCCCCCAGTTC
CTCTACGCGAACATCTCGCCGAAACTAAGAATTAAGGGCAAGGGCTTCGGCAAGGACGCC
TCCGGCGTGCACCCCGTCTTCGTCCCTCCGCTCGAGAAGAATGGCAAGCGCTTCTACAAC
CTGACCGTCACGGACACGGTCATCTCGATCGGCCTCAAGAAGGGCATGCGCTGGCCCACG
TCGACGACCGGTGAGTCGTCGACGCTGTTCCTCCAGTCCCTGGTCGTCGACCAGCACGGC
TCGAGCAACCAGCTCAAGAACGCCGTGCCCGTGGCTACGATCATCGAGCCGCCGTCCGTC
GTGCGCGGCGAGGACAAGCTCATCTACATGACGGGCACGAACCGCTTCCTCATCAACGGC
ACTCACTTCCGCGAGGGCAACATGGCTTTGACTTTTGATCCCCCTCTCGTGAGGGATGTC
GATTACGCGTTGGCGGTCCGCTCGCCGACGGCCATGCAGCTCGTGCTCAAGACCGATAGA
AAGTGGCGCTCCGACGGCGAGCCCGGGCCTCTCAGATTGCGCCGCATCGACTCCGGCGCC
GGCGCTCTTAGAATTGACCCCCGCTTCGGCGGCGTGACGGTCGCCGAGGTCCAGGTTGAT
CTTGGTGGACATGGTGTGACTGCTAGCGCCAATCCGACGAAGCTCATGTACCAGAACGCC
CCCAGCTTAGAGATCAAGGGCTCGGGCTTCGCGCACGTCGAGCAGGTCGACAACTTCGGC
CCGCCCAGACTCCGCTGGGCCAACGGCTTACTGGGCCGCGGCGTCAACTACACGGTGTCT
TCGTATGATGACAACAAGCTCGAGCTCGTGCTCAAGCCCGGTTCGGTGTGGCGCCGCAAC
GGCGCGAACCTGCCCGCGCCTCTCACGTTGCTGGCGGCGGACGTCGGCTCCGGCCTCGTG
GCCATCGGCGCCACGGAAGCGAGAAAGGGCATCCGCGTGGCCACGATCTTCGAGTGCCCC
AAGGTGAACCCCCAGCCTCTTACCTCGCTCTTCCGCACGCACAGTGCGCAGCTCTGGATC
ACGGGCGTCGGCTTCACGCGGTCGGACACGCGCAACGGCGTGGGTGGGGAGGTCAAGATC
GACTTCGAGCCCGCTTTGAAGGTCGGCGTCGACTACATGCTCACGGTCTTCAACCGCACG
CACATGCTCGTCAGACTGCGCGAGGGCCGCGCCTGGGCGGCGCAGCCCGGCCCGCTCTAC
GTCGTCGGCATGGACTCGGGCGCGGGCCAGTACGAGGGCTTCAAGCCCGCGGCGGTCGCG
CACGTCGTGCCCGACGCCGACTCGCACCCCTCTGGCGTCGAGATCCAGCGCACGAACTCC
CAGGTGCTCTACCAGACGCCGGCCATCCGCCACCTCGAGATCCACGGCACGTCTTTGTCT
GTGGATGCGCAGCTGACCTTCTCGCCGCCCTTGACCAAGGGCGTCGACTACAAAGTTTTA
AGGGCCACGTCGGACGTCATGGTCCTCGGCCTGCTCGCGGGCAAGATGTGGCGCCAGACG
GCGGGCCAGCTCATGCTCATGTCCGTGGACACGGGCAGCGGCCCGGTCGAGATGGCCCAC
GGCACGGGTATTGTGGTTGCGGACGTGTCCGCCAACCCGACCGTCGCGACGTCCACGGCG
CGCATCACGACCTCCACCACTCGCCGATTGTCGATCTACGGCACGGGCTTTGCGATTGAC
GGCACGGAGCTCACCCTGGAACCCACCAGCAGAGCAGCCTACGACGTCGAGGCGGTGTAC
GAGAACGAAGTTGTCTTACGGTTACGGGAAGGCAAGTCCTGGGCCGCGCTCGGTTCCGCC
GAGTCCATGCCCCTGGTCGTCACGAAGATCGACACGGCCGCCGGCGAGTACATCTTCCAG
GACTCGAACGGCAAGCCCGCGCCCGTCACGGTCGCGCTCGTCGTCCCCGACAGCGCGGCC
ACGACCGCGAGCGGCGACGTCATGCGCTGCGACGACACGTGCATGTGGGCCAATGACGGC
GTCTGCGACGACGGCTCGCAGGGCGCGCGGACCAAGAAGGACCAGGACAAGGGCGGCGCC
TGGTGGGAGGACGACGACCTCGGGGGCTGGTACTCGGACGAGCTCGCCGAGGATCTCGGA
GATGAGTACGACTACGGGTACGACTACGACGACGCCTACGGCTACTATGGCGACGACGCG
GCCATGCCGGCGTGCGTGCGGGGCACGGACTGCACGGACTGCGGCGGTCCCTTGGAATTG
ATGGGCGGCGACGACGACGCCGCCGGTTCCACCGAACCCTTGGGCGACTGGGACGACGAC
GAGTGGTTCGACGATGATAGCGAGGAGTGGTGGGACGACGACTACGACTTCGGCAAGGAC
TGGGACGGGTTTGAAGATGATGAGTCCGGCGCCTTGGGCATTATCTCGTCGACGCAGCCC
ACGACAAACGTGAACAAGCGCCACATGACGCCGGAGCAGCGCGCCGCGGCGCGGCGGGGC
GCGGGCTTCAGTTTCGCGGACCACCCCGCGCTCTCGGCGGTCGCCGCTTTGGTGGGCGCG
CTCGCGGCGGCCTACGGCTGCGCGACGATGCGGCGGTCCGACGAGGCGCCCAAGGAGAAC
CCGTGCTGCGGCGGCAAGTACAAGGAGGCCCAGGCATAA
>maker-scf300000870750.0-augustus-gene-0.46-mRNA-1 transcript offset:191 AED:0.01 eAED:0.01 QI:191|0|0|0.5|0|0|2|0|2703
ATGATCTCTATCTCGGGCTAGTGTCGGCCCGTGGAAGCATCCGTCGTTCCCCGCCCACGA
GCTCGCTGGTTTACCGGGCAGCTCCGACGGCGGCTCCCACCTCCTCAATATAGATAGCGC
TGCCTCGACCGCAGCTACGGTCTACGTAGCTCACAGCGTGTAGAAGCGGGCAGCCGCAAC
GCGTGCGCAAGATGGGCCGCAAAGACAAAGCCCCACCTTTAACAAAGCGCAAGATCAAGA
CGGAACGGCGATGCCGGCGCTGGCAGACGTTCCAACGGAGAAGACGCTTGTTGGGTTTCG
ACGACGTGCCCCAGGCCGAGCGGCCTCGCTTGGCCACGCAGCGGACGCCGATCGCACTCA
GTCTAAGGAGCATCGAGGGCTGGTCGGCACCTCGAGCGCTGAAGGAGCGCCTGGCGGCCG
ACGGCGCTTCATTAGAGTGCGCCTTATCACTGTCGTTCTTCGATTGTGCCAGTAGAAGGT
TCTTCGGAGGCACGTGGATCGGACGGCCGCAGACCGTGGACACGTCCCGTGGCAGTACGA
TCCGATCGTCGGAACTGGTCCACTGGTGTTCTCGCGTTGATGATCCGGCCTGCGTCGCCG
TCATTGAGGTCGTCGCTTGCGCGAAGAGGGATGGCCGGACGGTTGCGCAATACGGGTGCG
GCTGGACGTACTTGCGGCTGTTCGGGGAAGATACACCTCTGTCCATTGATGCGGCGGCGG
AACCGGACGGCGACGTGCTGAAAGATGGGAGTTATGAGAGAAGACCGCTGTATGACGGGA
CGCCGCGGAAGTTGGTCGTCGCGGCGGCCAAGCTGAATATTAGTAGACAAAACCCGAAAG
GGAAGGGCAAAGGTGATCTAGCGAGGGCCGCCGGTGCTGATACGATCAAGAATTGCTCGT
TGGTGTGTCGCGCGAGACGGCACGACGGCTTGCAACGAGCGTGGCATTTGTTAGGCGACG
ATGATGTGGTGGCGGCGGACGACTTAGTGCCTGGTTTGGCGCCCTGGTCGTCGCACGGTG
GCTCATCTTTACAGCTACCGCCGGACGGTAGAAGCATGTCAGGTAAGCGACCGATGCTGG
GCTATCGCAAGATTGACGACTCGAGAGGAAGGACGAGTGATGCCTCGATGTGGCACCTCG
TGCCCCAGCCCAAGCCCAAATTAGCGACGGAGCACGCCTTGCACCTGGATTGTCTCCAGG
TCCGCGTGCCCGACAGAAAGCGCCTCGAACAAAGACTGAAAAGATACGTCGCGTTCCACG
GGCCGTCGCAACCCTCGGAAGGTCAGGAGGTCACGGAGAAGATCGTGGCGCGACGGTTGT
GTCTCGGACTGCACAACGGCCGCGCTCTCGTTGGGAGACGAACGCGGGCCGACGGCTTCG
AAAGGGTCGACCTGGACACGAACGGCGACGACCTGTCGGCGGCGATCGACGACAAGATCA
TCCTGAATGGCTACGTGAAGCACGCGTTGTACGCCGTGGTCGTCGCGTTGGAGTACGAGA
TCCAGCCCGCGCAGAAAGTTGCTGTTTTATCCAATAAAACGGCGGCACCGAAAACCTTCA
AGGTTACATTAGGATTGGGCGCCTACGTGCCCTTTGACGGGCGGCGCTTACGGTTGTCGA
CGGGCCGAGACGCGCAGAACGTGTCCTACTGCGAGATCGACCTGAACGCCGACGATACGT
GTCGAGAAGTTTCGAGAAGCTTCGTGTTTCCCCCGTCCTCAACTGGAGAGGGCCAGTCGG
CTATGTCGGCGACGGGCACCGGTGATTTCGATACGCAGACGCTCCAGCAGTATGCTTCCG
GGAAAGTCGTGCGGTTTTGTCTGTCGGCGGTCGACGGGCCGGCCGCGAAGAAGGGCAAGG
ATCGTAGATTGCAGGACGAGACGCCCGATCGAGCCTCTGATGATAGTTCAGATGTGGAAT
CTGTCGTTGATGACGAGGACCTGGGCGAGGAGGGCGACGACGGTCAATCATCGGAGGAAG
AGGACTCCATCGCGCCCCTGCCCAAGAAGAAGAAGAAGAAGAAGTCCAAGTCGAAGAAGG
CACGGGAGTCCTCATCAGAGGAAGACGAGGAGGACGACACGTCTACTTTGTCGAGAAGCG
TCGTCTCCGGCACGTCTCGTCGATCCGAGCTCCGGCCCCAGCGCCGCCACAAGAAGAAGA
CGAAGAAGTACCGAAGGGACTCGTCGGACGACGAGGACTACGTGCCTCGCATAGAAATGA
GGAAAGACGAGGACGGCTGGCGGAAAGCCGCGCCCTCGTCCGGGAGCATGCTCGCGTCGC
TGCTAGGCGCGCCTCTGCACCGCGCCGACGGGTTCCAAGCCCAGGGCCACCCCGTCGCCC
AGGCGCCGACGTCCGTGACGACGGCCGTCGGCGGCTCCAAGCCGCAAGGTGATTCATTAT
CGAGAGCCCAGCGGTCTCGTCTAGCTAGACATGGCTACCCGACCGTGCAACTAGATGATA
GTAGAGCCTTACAACCGGGCAACCCGGAGATGGTCAAGTACGATCTTGATCTCGAGGCCT
CCGATCCTTTGGCCTTGCACGAGATCACGGTGCAGTTCGCCGCCTTTCGGGCGAACACGC
CGTCCCAGGTGTTACCTAGAGCGGTCTACTTCACCTTCCAGTTCTACACGCTGCCTCCCA
CAAGAACAGAGCGATTGAGACTAGCCTCGAGAGCCCCGGAAGAATCAAAGGTCGACAGAG
GCGTCGAAGCGCCCAACGATGCGTCACGATTGCTAGTGAGGGAGACAGGACGCAGGGGAT
CGGACGAGCCTCCCCTCATCCTCAAGTTCGCGGTGGACTGTAATACCGGAGCGCCGAACG
AAGCGCGATTTTTCGCCGAGTACCTCGCGACGAAAGTCTTACACGTTGATGTGTGGGATG
CTGATTCAAGACTACATGTTGGTACGTCGGCGATACCGTTAGATAGGTTGCTACGACAAA
GAGCCCCTGTTGCCAAAGTCGCCGCCGAGTATTCTGTTGTGGCTCCTTACGGCCTGGTCG
ACGAAGGGTTGTACGGTGCGTCGTCCTCTGGTAGTGACGTGCAGGTGGCGTCGGCGGGCA
ACGCTGGTTCTGTGGTGGGCCACGTCCAGGTCGTATGCTGCAACTACGGCGAAGAAAGTA
GTCATAACAATAGGGAGGAATCGAAGGAGAACGAGGAGCCCAACACTTCTCGAGATTGGT
TGGATTGGCGTAGGGGTGCCTCTACGGACCTGAAGAAGACGATCTATGAAGGAGTTTCTG
AGAAAAGGGACGACCCGCTACGCAACAGTTATTCTTCGTCAAGGAGGCGCAGACCGGGCC
ACCGCGTCCGCGCGAGGCCTCTCGCGGAGTCCTCGCCGGAATTAGGACATTTGCTCGGTG
CCCGGGAGAAGCGCGGCGGCATGCTCACGCAAGCCTCGAACAACGCGACGCCATCGATCA
GTTCAGACCAGAACGCCGTGACCTACGACGAGGTGCTGACCATGGTTAGAAGGTTCCGCG
ACGACACGAAGCGCGTGAAGTACGCCGGACCGTTGATGGCCCTGCTGGAAGCTCCCAATC
TCAAAGCGCTCGAGGCGCAATTAGTTCGTGTTTTGACCAAGGCGGAGAGGAAGGGCACGA
CCCTAGAAAGATCCTTCGCGCACTTCGATCGAGATAGGTCCGGCACCATCAGCTTGGTGG
AGCTCGAGGACGCGCTGCGAGCCTTGGGGTGTTTCCGGGGCCAGAACAGTGGCGCCGTGT
CCGTGTTGCTGCGGAAGTTCGACAGCAACGGCGACGGCGTCATTTCATTGGACGAGTTCT
TGGCCTTTATTCGATCGAAGCAGAACACTACTACTAGCACAAGGGAACCTTCGGCGATGG
GCCCCGTCGAGGGCGCGGCCTTGGAGGCTCGCATTAGGTCCATCCTGCTCAAGGCCGAGG
ATCTAGGAGCGTCGGTGGTCGACGCCTTCACGTCCTTCGACAAGGATGGGAGTGGGACAC
TCACGGTCAATGAATTGATAAAAGCATTCAAGAGCCTAGGAACCTTTGCGGACCTGTCGA
GAAAAGAAGTTGAGGCCTTCGTTAAGTTACGAGATAGGGATAACTCAGGTACCCTAGAAT
TGGACGAGTTGTTCGCGTTGATGGGGAGAGACTATGCGGACCACCTCGTGCTCAAACTCA
AACGTATACTAGATGGTATTGAACAGAAAGGCGTGCGCGTCGCGGACGCCTTTGCCGCGT
GGGACCAGGATCGCGGCGGCACTTTGTCCAGAAGGGAATTGTTCAACGGTTTCCGGGGAC
TGGGAGTGTTCAAGGAGATGGCCGAGACGGACGTCGACTCTTTGCTCAAAAAAATAGACA
AAGATGGGTCCGGAGATATTGATGTGAAGGAGTTCTACGCCTTCGCGAAGCGGGACTATG
GGGAGTTCGTTGCGGCTCGATTGAAAGCGGTCCTACGAGCGGCAGAAGCGAAGCACGGCG
TCCCGCTCGACGCCGCGTTCCGCGAATGGGATTCGAACAGGGACGGCATGATCTCGCCTT
CCGAACTACGATCCGGATTGGATTCATTGGGAGTCTTCAAGGGCGTGCAAGATGCCGATG
CGCAAAAACTATTGAATAGGATCGACCTCGACGCCAGCGGCAATTTGTCTTTAGCAGAAT
TCTTAAGGTTTGCGGGCTGCAACTACGTGGCTGTGCTAGCTAGACGCTTACGAACCATCC
TCTTAGCGGCGGAGGGCAAGGGCACGACGCTCGAAGCGGCGTTCCGAGAGTGGGATTCGA
ACGACAACGGCTTCATCACGGACACGGAACTCAAAGCAGGTTTGAGGGCCTTGGGCACGT
TCAAGGACATGACGGGCGATTCTCGATCTGACAGTAAGGAAATCGACGCCCTCATTCAGA
TGTTCGACAAAAATGGTGATGACAAGATAAGTGTGAGGGAACTCCAAAGTTTCATGGGCC
GCGACGTCGTGTTTAGTATCGAGAATAAACTAAGGCAGATCGTGCATTCGTCGGATTTGG
CACCTAGCGAAGCGTTCAAGCACTTTGACAAGGATGAAGATGGCGCGATTACGCGCGATG
AGTTGGCCGCGGGTTTGCGCGAATTACCGGGTCTGGAGGACATCACGAACGCCGACGCGG
GCGGCTTGGCTCGGTTGTACGACGACGATGGGGACAATCAAATCAGCTTGGAAGAGTTCA
CGCGGCAGTTGGGTAGTAGTGGGAAGGTCGGCGAGGCCGAGAGTGCGGTGCTCGCTTCGC
TAAGAGCCGCCTGTGCCAAGAGCGGAAGATCATCCTTCCAGGAGGCGCTGGAGAAGCGCG
GATCGAGCGTGGACGAGGCCTGCCTGTCGGAGGCGATGAATGTGATAGGTGCTACGGGGA
CGTCTTCTGAACAACGTCGATTGGTCCTCGAGAGATTTGGAGGTAGACCGTCTGTTGGTG
TAGTAACAGCCTTCGCGAAAAGGGGCGGCGTCGGAAGCCCGGACGAGATCGCCCAAGATC
TGGGAGAACCGTCGGCTTCACCGCCGACACCTCCATTAACAATCATGGCGCACCCGGCGC
TACGAGATCCGGCGCTACGAGCCTTCGCCGACTTACTGTTAGCGTTCGAGGACGACGGCG
CCGACCTGGCCGTGGCTTTTAGGAAACTGGACACTGATCGAAGCGGCGCGGTCGACGCGC
GACAGCTGCGGAGCGGCTTGAAATCACTGGGCAAGACCTTCGCGCACTTCTCTGATGACG
ACGCGCGCCGCGTCGTCAAGGCCCTGGACAAGGATAATTCCGGAGATTTGGACCTGGTCG
AGTTACGAAAGTTCGTGAGGCTGGCGCGGGAGGCGCGCGACGGACCCCAGGAAGTGGATA
GCGAGGACGCCGACCATTTAGGTGATTTACTGATCAGTTTCGAGGACCAGGGCGGCGACG
TCGATGGGTTTATCGCGCGACTTGATAGGAACGGCGACGGCCGCGTCACGGGCGACGAAT
TGTATCGCGGCTTACGCGGTCTAGGTGAGGTGTTTGATTCCTTGGACAAGAAGCACGCTA
GAGCGTTAGTACGAAGCCTAGATGCGGACGATTCCGGGGGCATCGACGCGCGAGAATTAC
GGAGTTTCATCAAGAGCCACCGGGCGAAGAATAGCAAAGATATCATCAAGAAGGGCGACT
CCCCCGATCTGGTGCGGGAGAAGCTGCGCGCATTGCTCCTGAGGACGGAGCAGAAGGGCA
CGTCGCTACGCTCGGTCTTCGAAGCGTTAGACGAAGACGACAGCGGCTCACTCTCGGTCA
ACGAATTACTCGGTGGCTTGAGCAAGCTCGGCATCTTCGACTCGTTAGACAAGCGGGACG
TGCAAGATTTAGTAAAGAGAGATCTAGACTCTGACAGAAACGGGAACGTGTCGATCAAAG
AGTTCCTCGCGTTCTGCCGCAATTCGAAAGCGCCCGCCTCATCCAGAACAGTAGAGAAGG
GTGGCGACGACGAGGATTTGGACTTGGTGGCCCAGACCTACGAGTTCAGCAGCGATCCTG
ACGTCCGCGCCATCGAGAAGAAACTCAGGAGGGCGGCGCGGGAGGTGGCGGCGCGCGGCG
GCGACGTGCGCTTACTCGCGTCGCAGTACGACCGGGACAACTCTGGTAGTATCGTACGGT
CTGATTTTGTGCAGTTCCTGATGCAGCTCGGGTTGAGTCTTGTGGATGCTGGCGGCGTGC
CCAAAGATACTAGGAGGGAGGCCGGCGACGCTCTTAGGGAGAGGCAGTTGAGGCAATTGG
CTCGCGTGAGAGGTGGTGCCGCGCCCTCACGAGCCAGAAGATTGTTAAAGGGGCCTTCCC
CAGACTCGAACCTGACGGACGAGTGGGACGAGTTGGCCCTCACGCAATGGTATAGAGAAG
GCGCGAAGAAGGAGATGGTGCGGGGCATGCTCGCCAAGTCCATGCTGAGTGCCGTGCAAA
TCTACCCCAGGTTCGGCACTACTTGTTGGTTCGAGGTCGAATTAACCAACCCTTTTGGGA
GGGCCGAGCGGTTCGCCGTCGACGTGCCCAAGGGCGAGAAGGAGCTCAGGGTGGTCACAT
CGGCGGAGGAGTGGCAGCATCTGAGACGCAATGTGCCCGTGGCGTTCGGGACCGTGGGTC
AAGGAGCGGTCGAGGCGGACATGATCGACGGTTCCGGCCCGCCGGGCGCGCCGCCCATGG
TCTTACTGATGGCGCGCGAGACCGTGCGCATCCCCTTCGCGTTTTTGTCTTTGACGCCGC
CGTCGCACGATCTGCGCTGGGGCCGCGACGACGATAAGGAGGATGATGCGAGGACGGTGC
CCGTGCGGTTCGTGGCCGCCGGCGGGTTTGTCGTGGCGGCGACGGAAGTCACAGCTAGAC
AACGCGCGTGTGTCGTCGATCGGACGTTTAGATTTTACCAGGCCGAGGGCGAGATCCTGA
AGAGGTGTGTGCGAGTGATGCCCAACGCACCGGCGCCGATGGAAGATTTAGGAGCGTTGG
GCGGCTGGGCCGCCCAGGCCGGCGCACCTAGGGCAACGGATGACCGGTCCATGTACGTGC
ACTGCGTCGGCACTGGCCGAGGTGATGCGTCCGATGTCAGTATCCAATGGCGCGAGTCCC
AGGACTGCCCCGGGGCGCACGAGGTGCTGCTCAAATATGCCCGGGTCGGCGCCTTTCCCA
GTGTCGGCGAGTTCTTCGTGCTCGTGTTCCGCGACCGGTTCTGCGCTCGATTGGCGGAGA
TGTGGCACGTCGTCGTCCATTCGAGACTCAGAGCGGATTTGGCCGGCGTCGCGGGCCAGG
CCGCGGGCGTCGAGTTGGTCGTAAGGGGCGACCGCACTCCCAGAGTCGTGCGCGCGTACG
CGGCGCCGGCCGGCGGCGCGTCGATTGGAGACGCGACCTTCGACCCGCCCCAGGACTTTA
GGTTGGTGCCCCACGCGCACAACAAGTTCGCCGTGCACTATCGGGCGCGCGAGGGCGGCG
CCGCGCGCGTCCACGTCCACCTCGTCGACACGGACACTCATGAATTGGTGGCGGCGTGGC
TCATGACCGCTGTCAGCTCGCAGCCCACAATTACGAAAACTTATGATGTCGAGCTGTCGT
TGGGCAAGGCCGCGACCAAGCGCATTCCGTATCGAAACCCCTGGAACCGGCCCAAGTCGT
TCGGCCTGGTCTCGTCGGACGAGAACGTTCTGAGACCGCGCGACGGCGGCGCGCGGGTCA
CGATCCCGCCGAACGGCGTCGAGTACCTGCGGCTCTACTTCCCCGCCGTGCACCGGCGCG
GCATGCTGCAGTGCCTCCTCTACGTCAACTCGGAGCACGACCAGTCCGAGGAGGTCTTCC
TGCTCCGGTTGCTCGTCGCCTAG
>maker-scf300000870750.0-snap-gene-0.113-mRNA-1 transcript offset:0 AED:0.40 eAED:0.44 QI:0|0|0|1|0|0|2|0|227
ATGCCGTCGGGCGAGCTCCTCCGCGGGGAAAAAGAAGAGCGGTACCGTTTACGACGTGTG
TTTACCGAGAGTTGTACTGGGCCCTACTCTCTGAAGCTGTCGGGCATGTGGATCGAAGAA
GTTCACGGCGAAGCGCGTTCGCGGCGCCGACGTGACGCGCCTCCAGTTTCTACCGTTTCG
AGCGGTTCTCGCTTAGCGGCGATGACGTGGTGCGCCTGGAGAGCGCGAGTTCCGGGATCT
TGGCGCGGCGACGACGGGTCTACGAGTTCACCCCTAAAAGGCGGCTTCAAGGAGACGAGG
GGTTGCCGACGACGCTGGACGAGCTCAACAAGCCTCGTGCGGGTGACGTGCACTTACAAC
GGTCGACACCGGCGAATTGAAGCTCAACGCCCGCTTCGAAGGTCAAGTCGCCCGCCGAGG
CCGGGTGCCACGAACGTGTCGACGAATCTGACGGCGCCGTCGCCGTTGCCACCGCCGGAG
ACGGCCGTCGAGCCCGTCGCCGCCCGGCGAAGACCACGGTGTCGCGACGGTCGTCGCCGG
AGTTTGCAGATGAAACAGTTCGAGTCGGACGGCGTCGTTTACACTATCACGGCGGCGACG
GCGGCGTCGTGTGCGAGTTTAGGCGAGGCCTACCCGGTCGGCCGGCGCGGACGTGCCGGA
CGCTCACGCGCGTCCAAGGTCTGA
>maker-scf300000870750.0-snap-gene-0.100-mRNA-1 transcript offset:0 AED:0.35 eAED:0.70 QI:0|0|0|1|0|0|2|0|136
ATGATTTGCCAAAGTTTTCGATCCAGAGCTCTCAGGAGAGCCCCAAGCGCTGCCGCATGC
GGTGTCGGCGACTACCCGACCCCAGACCTATCCCGGAGGGAGTCCGCGAGCCGATCTGCA
TCCGAAAAAAGTGTGCAATTTGGGCCCGATGGCGCCCCGTTCCCGTCAAAAAAGGCAATT
ACTCGAGGGCCCCCAGTAGTCGCCCGGTCCCGTCGGACCCCATACTACCCCACCGATAGT
CAATTACAAATATATGACATCTACACCACGAGAAGGGTACTTTGGGCCGACCACGCTCGG
GACGTGAACATCTTGATCTGGACCTCGCGCAAGTCGGTCGGTCACGGAACAAATGATCTC
ATTATGGTCCATGGTGTTGGTACACGGGCTGATGGTCGCAGGTCTACCTAA
>maker-scf300000870750.0-snap-gene-0.99-mRNA-1 transcript offset:0 AED:0.33 eAED:0.83 QI:0|0|0|1|0|0|2|0|111
ATGCGGTCTCGAGACCGACGAGTCGCGCCGAGCATCTTGGGGTCTCGGAGCAATGTAGTA
CGCAACCAGGCCGGTTATCTGGCCCGTCCTAGAACTAAATCGCCTGAAACGCAAATTTAT
TTTATAAACCACCGCTCTGGGGCCAATTCAGTGCCCCGCGTACGCACCGTCGTCCGCGGA
GAACGGGCAAGTCGGTCGATTGTGAATAGAACAACGGCGTTATGGTCCATCCGGATGGTT
TTACTTATTTATCCGTCTTCACATAAACCCGCGGTACCGAAGTCGCCGAATCCCGCGGCT
TGTACGGATCAGGAGACTGGGCTCAGTAAATGTTGA
>maker-scf300000870750.0-augustus-gene-0.48-mRNA-1 transcript offset:157 AED:0.26 eAED:1.00 QI:157|0|0|0.66|0|0|3|0|45
GCGGGAATTTAAGCTCTGAATTTCACTATTCGGGGGTCAGTCGGAGAGGTCTGTTTTCAA
AAGCCATCCGCCTAGGCCTTGTGTCGATACGCTAGATCACTAGGTCTTGCGGCTCGCCAA
AATACACCAGCGATTGACGGTGCCTTCTACCGTCCAAATGGTACATCATATCAACTCCAG
CCCAGTTTTCATACACACTCGACGGAACCGGAGCCGACGGCCCGCGCTCGGAGGGCGGGA
AAAGAATTCTACTAGACAACTCTCGCGTTTATGTTCGTTTCCTTCCGTTTGTTAG
>snap_masked-scf300000870750.0-processed-gene-1.34-mRNA-1 transcript offset:0 AED:0.04 eAED:0.04 QI:0|0|0|0.5|1|1|2|124|136
ATGACGACCCAAGAAGAGGACGCTTTCGACCTGTCGCGCGATTGGTGCTATCATGAAGGC
TCCTACGGCCACAACCCGGAGTATGGCGCAACGCACATCCTGACGATCGGCAGCAACAAC
ACAGCACATACCACGACGGACTACGACGACGGCGCCAACGTGAACAAGTCGGCGGCGAAA
GGCGCGATCACGTTCTGGCGGATAAGCACGCGCGGCGAATGTTACGTGCCGAAGGAGGTT
TCCCCGACGGGTGACATCGGCCACACGCACAGCGTCTCAAAACGAGGCGACACGCTGACC
GTCACGGTCAACTACGGCAAGACGGGCGAGAAAAAGACGGAGACGCTCTCCGTCGCCGAG
CTCTACCGGCAGTTCGTCGCGGGCGGGGAGGCGGTGTACTACAAACCGTGATCCCGTCGT
CGTTCGTGTGTGAGCTGTCATCATTCAATCCTTCGTCTTCTCCCCTGTATTCCCAACGAG
ATTAACAATCATCATTCAACCGTACTAGTAGTATTCCCCAACGAGATTAACAATC
>snap_masked-scf300000870750.0-processed-gene-1.35-mRNA-1 transcript offset:0 AED:0.29 eAED:0.30 QI:0|0|0|1|1|1|2|0|206
ATGAGAACGAAGACCGCCCGCACCTCGACAAAGGCGGTCGCCAAGCCCGCGCCCCAGCGC
CAGCAGCCGCCGAAGAACGCGCCACTCTCGCTCTACGACGGCCGAGTCCTGCACTTCCGG
AACGCCCTCAACTCCAATGACCTCGCAGCGCTAGATGACTACTTGAATAGCCCCGCCGTG
AGGCAAGAACTCTTCGACGCCGTGTTACATGATTCGACGGACACGCAGTACGGCTCGCGG
AAGTGCGAGTACGAGGACGCTCAGTATACTGAATACCGAGGTGACCGAGAGGCGCATTTC
AAGCAGTGGCACCTCGACGCTCATGAAGGAGGGGAAGACGCCGAGGACGCTAGGGCGATC
ACGTTAGTGGTTCTACTGACGGAGCCGGGCGTCGACTTCCAGGGCGGCGATTTCGAGGTG
ATGCGGCCGCAATGGCCGGGCGGCGTTTCTTCAGCGGTGGATTGGAGTAGAGGAGACGTC
ATCGCCTTTCCCGCTTGTGAAGTGTGGCACCGCGTCCTGCCGACAACGCGAGGCATCCGA
CGGACGTTAGTGGTCTGGGCCAAGGACCCCACAGCACTGGCTCGGAACGCCGAGGCGAAC
TTCGAGAAGGGGTATGACTAA
>snap_masked-scf300000870750.0-processed-gene-1.36-mRNA-1 transcript offset:0 AED:0.49 eAED:0.49 QI:0|0|0|1|1|1|2|0|210
ATGGGCCATCCTCCCCTGGAGCCGCCGCCCACCAAAGCCAGCGTCGCGCGCGCGGACGCC
AAGAAGGCGCCCTGGCTCCTCCCGCAGAACCAGGTCGAGGCCACGCACACGCCGCGCACA
GATAAAGTCGAGAACGGCTACGGGCTCCCGACGACGTTATACAGCATCACGCACCTCGGC
CACGCCGACTTTAGCACCGCGGCCACGAAGGGCCGCGTGCAAGAAAAAGCCTGCTTCGTC
GCGTACCCGGAAACGATCGCGAAATTGCAGCCCCTGCAGGGCGACCTCTCGCGCGCCGTC
ACGCCGCCGCAGCTCAAGGAGATGGACCCGACGAAGCGCAAGACGCGCGGCGAGGAGCGC
CAGATTCCCTACGAGGAGACGAACCCCGCCGACACGCGGATGCGGTATGGTTTGACGCTG
AAAACGAAGGACGACCGAGAAAGGAACAAGCGCGAGATGAACCGCTGCCAGATCGATTTT
AGTTCCGAGCCGCACTTCTCGCCGCGGGGCCGGCCGACGTCGGCGCCCTGGGGCACGGAT
GGCAACCTCGACGCGGCGCGCGACCCGCCGGCGCAGCGGCCCGCGCCGTTCTACGACGGC
GACGACACGAGCATGCGGCTTCGTGCGACTTAG
>snap_masked-scf300000870750.0-processed-gene-1.37-mRNA-1 transcript offset:0 AED:0.06 eAED:0.06 QI:0|0|0|1|1|1|2|0|753
ATGCCCAAAAAGCCGAGCAGTGATGCGGCAAAAGCAGCAGGCAAAAAAGCAAGCAAAAAC
TCGAAAAAGGACGACGACGCAGCCGCGAAGCCCTCGAAGGCGTCGAAAAAAGCCGCTCGT
GCTGCCGCCGAGGCCGAGCGGGCTCGCGCGGTAGAGTCGATGCTGGCGCCAGCGTCGGAC
GACGAGGCCGCGACGGACTCCGAGGGCGAGTGGACGACCGACAAGGCGGGCAACACCATC
TCCAAAGCGGAGGCGCGCAAGAAGGAGGAAGAAGATGCTATGCGTGCCGCGGCAAAGAAG
CGCCGCGCGGCCAAGGCGTCGGCGGCGCCGGCGGCGCCGGTCGACGAGGGCCGGCCCCAG
TGGCTCGTGGACTACGACCGCGTCAAGGCGAAAGCTGAGGCCGGAGGCAAGCTTTCTGGC
AAAGAGAAGAAGTTACTCAAGCGCGGCCAAGCCAGAGAAGCCGAAGAAGCGGAGCTGGGC
CTCACGTCCGGCGGCGACGACACGCGCACGGTGGACGCGCGCTTGGAGGGCTTCTCGCTG
AGCGTGCCTGGCGGCGCGACGCGCGCGGCCGACGACGCGAGCAAGGACGTCGTCGTGAAA
GGCCTGAGCATCTCCGCCCCGGAGAAGCCTCTATTAGTGAACGCGGACCTCGCGCTCGTT
GCTGGGAGGCGCTACGGCCTCGTCGGTGCGAACGGCCGCGGCAAGTCGACGTTGTTACGT
TTCATCGCCGCGCGACGGTTGCCCGTGCCCCAGAGCGTCGACGTCTTACTCGTGGACCAA
GAAGCTTCCTTTCAGGGCGCGTCTGTCTTGGAGGATGTGTTGGAGGCCGACACGACGCGC
TCGTCGTTACTCGCGGAGGAGGCGGCGCTGTGGAACGACATTGACAACGGCACCACCGCG
GCGGCGGAGCGCCTCGCGGCGGTCTGCGACGAACTGGAAGCCATTGACGCGGACGCGGCC
GAGGGGCGGGCGCAGGCGGTGCTCGCCGGGCTGGGGTTCACCGAGACCATGGTCGCCGGG
CCCGCCTCGCGACTCTCGGGCGGCTGGCGCGTGCGCGCGGCGCTCGCGCGGGCGCTCTTC
GCGCCGCCGTCGCTCCTCCTCCTCGACGAGCCGACGAACCACCTCGACCTGGACGCCGTG
CTCTGGCTCGAGCGGTACATCACGGACCAGCTCCCGGCGTCGTCGACGCTGCTGACCGTG
TCGCATGATCGAGGGTTTTTGGACGAGACGTCCACCGATCTCATCAACCTGAGCGACGAC
GGGGGTTTGGAGGCGCACCGCGGCGGCCTGGCCAAGCTCGACGCCGGCGCGAAGGCTAGG
CTGGCCAAGCGGACCAAGGACTACGCGCTCCAACAGAAGGCGCTGAAGGAAGAAAGGGCG
AAGCACCCCTCGCTGCGGGCCGAAAAATTGGAACAGAGAGTGCTGGACCGTCTCGGCGCG
CCGCGGCTCGTCGAGAAGCCACGGGAATATGCCGTCCACTTCGACCTGAGGGCCCCGGAC
GACGCTCGGGCGGCCGCGGGCTGCGGTATTGATTTGCGGGGCGTGGCCTTCTCCTTCGGC
GCGACGTCCACCGGCTTCAGCGGCTTCAGAGACCTCGATTTGAGCGTCGACGCCTCGACG
CGGGCGGCGATCGTCGGAGCAAACGGCTCCGGCAAGAGTACGCTGCTGAAACTCATTGTG
GGCGAACTCGAGCCGCAAACTGGAGAAGTGACGCGGGGGCGAAGACTCGTTCTAGGCTAC
TACGACCAGCACTTCTCGGAGCTGCGGCAGTGCGCCCCGAAGGCGTCGGCCGTCGAGTTT
CTTGTCGCGACGCACTCGTGCAAGACCGAAGAGGCCCGCAAGTACCTGGGCAAATTTGGT
CAGAAGGCGCGCGTAGTCTTCGCGTCGCTGGCGCTGAAGCGGCCGCATCTGCTGGTGCTC
GACGAGCCGACGAACCACTTGGACATTGAAAGTTGCGACGCGCTCGTCGAGGGGCTGAGC
AGCTACGAGGGCGGGGTTTTAGCGGTAACGCACGACGCTGCCCTCGTCGAGGCGTTGTCG
CGCGACGAGAACGGCGTCGAGCTCCCATTATTCGTGTGTCGCGACTCGAAAGTGTGCGTG
GAGCGGGGCGGCTTCGCGAAGTATAGAAGGGACGTCGCCAAGGCGGCCGAACTTCGCGAG
GCGAAGGCGCGAAAGCTCGCCGACGCCCGGGCGGCGAAGCGCGTCCAGGACCGCCGCGCG
AAACTCGCGAAGGCGGCGAACAAACCTCCGAAGCCGCCCTAG
>snap_masked-scf300000870750.0-processed-gene-1.38-mRNA-1 transcript offset:0 AED:0.13 eAED:0.14 QI:0|0|0|1|1|1|2|0|487
ATGGCGGCCCAGACCAACGGCGCCGTCCCCGCCGGCTACGCCGTCAAGCCGCGCCTCGAC
TACCGCACGATAGCCGGCGTCAACGGCCCCTTGGTCATCCTCGACAACGTGAAAATGCCG
CGCTTCGCCGAGATCGTCAAGTTACGCCTTGGAAACGGGGAAGAACGATCCGGCCAGGTC
CTCGAGGTCGCTGGTGGAAGAGCTGTGGTGCAGGTCTTCGAGGGGACGTCGGATATTGAT
AATCGCCACACGCACTGCGAATTTACGGGAGACGTCCTCAAGATGCCCATCTCGGAGGAG
ATGTTGGGGAGAAGCTTCAATGGGAGTGGGAAGGTCATTGATGGCGCGCCCGCGGTCTTA
GCCGAGGCTTTCCTCGACATCAACGGCACACCCATAAACCCCAGTTGTAGAGACTACCCG
AAGGCCATGATCCAGACCGGCATATCAGCTATTGATGTGATGAACTCCATCGCGAGAGGG
CAGAAGATTCCCCTCTTCTCCGCCGCCGGCCTGCCGCACAACGAGATCTGTCGCCAGGCG
TCATTGGTGCAGTTATCCGATAGACAAGACGGCCACGAGGAGAACTTCGCGCTGGTCTTC
GGCGCCATGGGCGTCAACATGGAGACGGCTCGGTTTTTTAGGAACGACTTCGAGGAGAGC
GGCGCGATGCAGCGGACTGTGTTATTTTTGAACCTCGCGAATGACCCTACGATTGAGAGA
ATCATTACTCCTAGATTGGCACTGACTACTGCGGAGTATTTGGCCTACGAGAAGGACTTA
CATGTGTTGACCATCTTAACAGATATGTCTTCCTATGCCGATGCCTTACGAGAAGTGTCG
GCGGCGCGAGAGGAAGTTCCGGGTAGAAGAGGCTACCCCGGCTACATGTACACCGATTTA
TCCACGATCTACGAGCGCGCGGGCCGCGTCGACGGCCGGAACGGTTCTATTACACAGTTA
CCTATCTTAACGATGCCAAACGATGATATCACGCACCCCATTCCTGATTTAACGGGTTAT
ATCACCGAGGGCCAGATTTATCTAGATAGGCAGCTGCACAACAAGGAGATCTTCCCGCCG
ATCAACGTGCTGCCCTCTTTATCAAGACTGATGAAGTCGGCCATCGGCGAAGGCATGACG
CGCGACGACCACGGCGCCGTCTCGAATCAATTGTACGCGTCCTACGCCATGGGCCGCGAC
GTGCTCGCCATGAAGGCCGTCGTCGGCGAGGAGGCGCTGTCGCTCGACGACCACCTTCAC
CTGAGCTTCCTGGACCGCTTCGAGACGAAGTTCGTCGCGCAGGGGCCGTACCAGAACCGG
ACGATCTTCGAGTCGCTGGATTTGGCCTGGTCGCTGCTGCGCGCCTTCCCGAAGGAGCTC
CTCAAGAAGATCCCCAAGAAGACGCTCGCGGCGCACTACGCGCGCAAGGCCCAGGACGGC
GCGGCCGAGGAGAAAACGTCATAG
>snap_masked-scf300000870750.0-processed-gene-1.39-mRNA-1 transcript offset:0 AED:0.29 eAED:0.30 QI:0|0|0|0.5|1|1|2|0|626
ATGCCGCTGCGCATTGCGATAACAGGCGTCGCGGGACGCTTGGGCGCTGCCATCTCAAAA
GCGCTGAAAAAGGACGCGCGCGTCGAGGTGGTAGCAGGACTCGACGTCATTGCGGGCAAG
GAAACCGCGGACCTCGCGGCCGGCGGCTTCCGCCTGCCTGGCTGCGACGTCGTCGTGCAC
GCGGCGGCGCTGCCAGGGCCCTCGCGGACGCCGCCACCGGGCGTCGACGCGACGCTGGGC
GAGCGGCTCGAAAGTGCGAACATCATTGGCCTCGAGGACGCGGCTCCGGTGGACCTGCTT
ATAAATAATGTCTCGTCGACCATGCGGGTGCTCGAGGCCGCGGCGGACGCCGGCGCGGCG
CGCGTCGTGCTGTCGTCGAGCGCGTTCGCGATGGGCTGGGCGCACGACCCCCGCGCGTTT
CTGCCGGAGACGCTGCCCCTCACCGACGACACGCCGCCGCGGCCGCACGAGGCGTATGGC
CTCAGCAAGGCGCTCGGCGACGAGATCGGCGCATCGTATGCGAGGTCGTCGGGCCTCGAG
GTCTGCTCCCTGCGCTTCACGAACGTTGTCAAGCGGGAAGTGTTCGACCGCATGCCCTGG
GCGTACTCGGAGGACATTCCGCTCCTCCAGTGGGCGTGGTGTCACGAGGACGACGTCGTC
GACGCGCACGCGATCGCCGCGACGGCGCCCGCGTCGCAGCTGTTCGACGGGGCCGAGCCG
CGATACACGAGTCTACTCGTGGCCGCTGCGTCGACGCGCTTCGCTCAATCGACGGCGGAC
CTGCTGGCGGAGCGCTTCGGCGCCCGAGCGCCGGCGTTCCGCGGCCAGGGCAACGACTCG
ATCCTGGACGCATCGCGCGCGCGACGCGCGCTGAAGCCCTGGCGGCCGCGGTGCTGGCGT
CGGGGCTTCGCGTCGGCGGCGGCCGTCGCGGCGCGCGACGATCCTGCGGTCGAGTACCTC
GACATTGGTGGCTTCGAGCTAGATTCGGGCGCGACGCTGCCGCAACACGCCCGACTTGCG
TATCGAGTGTTCTCCGACGGCGAGGGCCCGCTCGTGCTGCAGCCCACCAGCTTCGGCGCC
GTGCACACGGAGCTCGAGGCCGACGCGTCTATGCTCGACGAGGCTTTTGGCGAGGACGCG
ACCGTCGTCGCCGTGAACATGCTGGGCAACGGCGTCTCGTTCTCGCCGGGCGACGGGGGC
TACCCGGACCTCGTGAGTATTGATGATAACGCGCGGCTGCAGAAGAAGCTCGTCGACGAC
GTCTTCGACGGGCGGCAACTTTCGCTCGCGTACGGCTACTCCATGGGCGGCATGCAGGCG
CTGGCTTTCGTGCGGCTGTTTCCCGACGCCGCGGCGCGGGTCATGTGCGTGTGCGGGGCG
GCGGGATGCGAGGCCTACAACGCCGTGTTCCTGGAGGCGCTGCTCGCCGTGTTGGCGGGC
GGCGGGACGCGGGAGGAGAAGCTCCGGGCTTTTGGCACGGTCTACGCTGGGTGGGGTGTT
GGTTACCAATTCTATCGCGACGAGATCTGGCGCGAAGGCTTCGAGAGCCTCGAGGATTTC
GTCGAGCGGTCGTACGTCGGCGGTTTCGCGCGGGACGACCCCGACGACCTGCGGGCCATG
GTGCGCACCTGGCGCGCCGCTCCGCCGGCGCCTCCCGGCCTCGAGGATATCAAAGCGCGC
GTCCTGCTCGCGCCGTGCGACACGGACGCGTACTTCCGCGTATCGGAAGTCGTGGATCTC
GCGCAACGAATCCCGGGAGCCGTCGTGCGCCCCCTGGCGTCGCCCTACGGCCACCGCGCC
GGCGACCCCCAGCGGCCCGGCATGGAGGCCGAGCGGGAGTGGCTCCGGGGCGCGGTGTCG
CGGTTCCGCGAGGGCGACTAG
>maker-scf300000870750.0-snap-gene-1.2-mRNA-1 transcript offset:0 AED:0.09 eAED:0.09 QI:0|1|0.5|1|1|1|2|60|296
ATGGCTAAGAAGGCGCCGAAGACCAAGGCGCCAGCCAAAAAGGCCAAAAAGCCCTCCAAA
AAGAAGGAGTCCAGCAAGGCCAAAAAGTCGAGCGGCGCGGGCGCGGCGCACCCGAACGAG
GTGGTGCTCTGCTCGAAATACGACCGCTGCCCGTCCGAGCGGCACGACCTCGATCCGGCG
CGCACGCCGTTCGCGAGCAAGCCGAAGCCGCCGCCCTTCATCCGCGGCCGCGCGTTTGAA
AACACAAAGGCTGGAACGAAACTACCTCGCTCGAAGGACGGCTGGGTGCCCGGCGAGAAG
AAGCCGTCGAAGTGCAAGCTGACGTACAAGCAGCTCGCCAAGCGCTGGGCGGCCGAGCGC
TCGAAGGCGGAGCTCGACCAGTACAAGAAGGACTGCGTCTGGGGCAAGTGGTGCCCGGGG
ATGCGCCCGCCGAGCTGGTGGCGCCTGGACCTCGACGACGACGCCACCTACCGCGTGTTG
TGCTATTGCTGGGCCAAGAATATCCGGTGCTACCAGCCGGTGCTGGGCCTCGACTTCGAC
CAGTTCCTCAAGAAAGCGCTCAAGGGGGACTCCGTCGCGAAGGGCCTGATCGCGATCGAC
GATAGCTGCCGGAGGATCTCCGAGAAGGCGTGGCTCGAGGAGAACGAGAAGCCGGAGAAG
TGCCCGGCCTGCGGCGTCGCGTTCGCCACGCTCGGGCCGAAGGGCGTCCACTTCCACCAC
AAGGCGCTCACGGTGACCGGGCTCGGCTACTTCTGCAAGCCGTGCAACACGGACGTCGCG
ACCGTCTGGGACCGCTTCGGCCCCGTCCACGCCGAGGCCGCCCTCGAGCGCGTCGCCGTC
GCCTCCGGTATGAAGGGCGTGTGCATCGTCCTGCCGCTGAAGGAGGGATGATTTGAAGGA
GGCGGCGGCTGGCTCCTAAGTTAAGTACATGTTGAAATTATCACATTAGAA
>maker-scf300000870750.0-snap-gene-1.3-mRNA-1 transcript offset:0 AED:0.16 eAED:0.16 QI:0|0|0|0.5|1|1|2|0|634
ATGGGCACCTCCAAAAGTCCCAAGCTCAAAGCCTGGGCCAGCGTGAAGTCCGTGCGAGCC
GCGACGAGGTTAAAGCGCAGCGTCTCCTCGAGCAGCGCCTCGTCGCGCGCGCTCCGCAAG
ACCAAAGCTAGATTGATGCGTTTGGATGCCCGCGAGCGGCCGCGCCGCGCGCGCGATAGG
AGATGGCGATTAAGAGGCGAAGCGAACGGCGTCCGCGTCTTCGTCGAGGAAAGTTGTAGA
CGGAGCTGGAAGTTCAACGTCGTGCCCCTCGTCGTGAGTGTTTTAGCGGTTGCGCTGCAC
CGGTTCCAGTACATACCTTCTCCGCTGCTTGTTATGATTGCCATTCTACTCGTGACACTG
ACGGACGCGGTAAGGGCCGACGTGCGCGTCGAGGCCTCGCCGGAAACGGCCTTCGCGTTC
CTCGCCGCGTCCGATCCAAGCGTGAAACGCGAGTGGAGTGCCTGGTTCGAGCATCATAGG
GTGCGGAGCTTCGACGCGCATACGGCGCTGGTGGACACCGTCGAGGCGGCTCCGTTATCT
TGGGCGCGGGTGTTGGCCCCGATGCCGCGGATCTCGAGGACGATCCGGTTCTGGAGTCGA
GAGGGTAGGACCTATACGATAATAGCGGCCGACGCCGACGGCACGGAGGAGTCGTCCCAG
AATAAGTTGGAGTGGCGCGTCGGCGTGCGGACGCGAACCACCGAAGACCTGACTGTGGTA
AGGCCTCGACGCACGCACGGCGCCGAGATCACCAGAGATGGCGTCATGACCGCGGCTGTG
GTCACGCGAGTCCTGGACCAGGATTCGAGACTGTGGTGTTCTCGTCGGTCGTCGTTGGCG
CTGGCGTGGAGCTGTCAGAAACTTGTCGATGAATTGCGAGGGTTACAGTTGGCTTGTGCT
CACTTAGTGGACGACGCGTCCTTCTTAGATCAGCGGTCGCACTTCAACTACTCCCCGGCG
CAACTCCAGAGAGACGCGAAGCTCTCGGGAAGGGGCCGCGCGGCGACGCACGACGACGAC
GACGAGTCTGAGACGAGCTCTGACGACGAGGGGACGCGCCTGTTCCGGGCCTGCGCGGCG
ACGCCCGACTCGCCGTTGTCCGAGACTTTCAGTTTTGACCGAGTGCCGTCGACCCCTTCA
CAAAAGTACGCGTCGGCCTTCGTCCTGAAGCGCTCCACTGGAGAAGACTCGAAGTGGGGC
GCCTTCGCCGAACCGGCGGCTGCCGATTTCAAAGTCAGAGGCAAGAACTATCTCCAGGAT
AGAAAGAAGATGCGATCTGAAAGTAGTTTATGCGAGCTCGCCGGCGTCGATGCGCTGAAG
GCCACGGACGGGCCTCTCCTGAACCTCGGAAGTCGAAGTGATAGTCCCTGTAGAAGCTTA
GTGAAAAATGACGGTTCCTTGGTACTGATCGTGAACTTCGTGCTACCGCTCGCAAGGCAC
TACGTGTCGCTCGCGGCCTACTTCATCGCTCCGCCCGAAAATCAACTGAGGGGCGACCTC
CTGAAACAGCGACGAATGCTATCGAAATTCTGTTCCGAAACAGATACGGTGCGAGACGAG
ACGATGAAGATTATCCCCAAGATTGTGGAAGGCCCCTGGGTCGCGAAGCACGCGCTGGGC
TCGAAGCCCGCGTTGCTAGGTCGGGCCGTGACGTCCGAATACCACTCTGGCGAGGGCTGG
TTCGAGATGGACATTGACGTTTCTTCGTCCTCCGCGGCGTCCGGCGTGCTGCGGATCATG
AAGTCATGTAGCAAAGCCTTGGTTTGTAATTTGGCTTATGTGTTGGAGGGCAAGAGTGAG
GAGGAGTTACCTGAAAGATTGTTGGGCACCATGGCCTTCGTTCATTTCGACCTGGATCCG
GACAAGTCGCCCCTCATCCGGACCGTGAGCGCGGAGGCGCCTTGA
>maker-scf300000870750.0-snap-gene-1.5-mRNA-1 transcript offset:0 AED:0.08 eAED:0.08 QI:0|0|0|1|0.66|0.5|4|0|938
ATGCGCACCGCCCTCCTCCTAGCCCTCATCGCCGCCAGCGCGCAAGCAATCACGGAGGAA
AACTTCGTCGACGGCCAGTGCGCCACCGCCGACGGCGCCGACCACTTCCCCTATAAAAGC
GAGGCGGGCGACCAGTTCGCCGATGTCATAAGCGCCGACTACTCGCTGTTGTGGGAGGTG
CAGTACGAGAACGACTACAAGATCGTCAAGAACACGAAGACGGGCGACGTCCACGTGCTG
CACCAGTGCGGCCTCAATCCTCCGTCAAATGAAGACCTCCCGGCCTACGCCAAGGACGGG
ACGATGGTGGAAGTGCCGCTCACCAAGATCGCCACCACATCAACGACCTACCTCGCCTTC
CTCGAGATGCTCGGCGAGCGCAAGGCACTCAAGTCGTACCAGTCGTCCTTCCAGTACGTG
TCGTCGCCCTGTTTACGGAAGATGCACCGCGACGGCCTCATCGAGGAGAAGGACGCATTC
GCGGACCCTCCCAAAATACCTGACTTGGAAGCTTTGGGCGTGCAGGCGACGTTCGCGTCG
AGCTTCGGCGCCGACGAGTACAAGTTCATCCAGATGACGGACATCGACGAGCAGCAGCCC
GACGCGGTGCTCAAGGGCGCCGAGTACGTCGAGTACCTGGGGCTCTACTTCAACCGCGAG
AAGGAGGCGTCGGCGGCCATCCAGCACATCGTCGACAACTACATGTGCACGCAGAAGGCC
GTCGAAGGTGTTGTGAAAGAAAACGAGCCCGTGCCCGTGCTCTGGGCGCAGTACTGGTCG
GGGGCGACGTGCGGCGACGGGTCGTCCGGGGGCTGGTCCGTCGCGTCGGCGAACACGTGG
TACGCCGAATTGATTAGAGCGGCGGGCGGGTCCCTTATTATTCCAGACGTCGAGGCGGCC
TGCGAGTCGTGGGGCGCGCCGTATCTCTCGACGGCGCAGCTCCTCGAGGTCGGCAAGGAC
GCCGCGGTCATGATCTCGCCGGGCCCCTTCCCCGAGGACCAGGACGTGTCCGCCCTGAAG
GCATGGAGCTGTGCGTGGGAGAACGGCCGCGTCTTCGACAACCAGGGCCCGAACGGCGCG
AACGACTGGTTCGAGCGTAGAGTGGTCGAGCCCGACGCCATGCTCCAGGACCTCGCGCTG
GCCTTCTACCCCGACGACGGGCCCACCGCCACGTTCTCGCGCAAGTGGCTCCGCGACGTC
CGCGCGGGCGAGCCGATCGGCGGCGTGTCGGACGAGGATCTAGATACCGCGTGCCCCGAC
ATCGACGCACCCTACGAGTTCTCCTCTACAGACATCGCCGCCACGGCAAGCGCCGCCAAC
TACGTCGGCGGTCAATGTGCGGTCGGTGTCACTAGCGGCGACCTCTTCCCCGACAAGTGC
GTGTACGGCACGCAGTTCACGGCGACGGTCGCCGCGGACTATTCATTGCTGTGGGAGGTC
GCTTACTACGACTCCTACAAGGTCGTGAAGAACGGCGACGCCGTGCACGCGCTGCACCAA
TGTGGGGTGGACGCGCCGACGAGCGAAGAGCTACCGGCCTACGCGGTGGAGGCGACGCTC
GTCGAGGTGCCCGTAACCGCCGTCGCGACGACGTCGTCGACGTACCTCCCGTTCATCGAG
ATGCTCGGCGAGCGGCGCGCGCTCAAGGCCTACCAGTCGAGCTTCTACTACGTCTCGTCA
CCGTGTTTAAGGAAGATGTACCGCGACGGACTCATCGAGGCCCAGAGTGGGGACTGGCCG
AACACAGTGAACCCGGACCTGGAGGCGCTCGGCGTCCAGGCGACGTTCGCGTCGTCGTGG
GGCATGGACGAGCACAACGCGGTCCTGCTGACGGACACGGCCGAACAACAGCCGAACGCG
GTCCTCAAAACGGCCGAGTACGTCGAGTATGTTGGTCTGTATTTCAATAGGGAGAAGGAG
GCGGCCGCGGCCATCGAGCACATCGTCGCCAACTGGCTCTGCACGAAGGAGGCCGTTGCT
GGCGTCGTGAAGAACAAAGCCCCGGTCAAGGTGCTCTGGGCCCAGTACTGGGGCAGCGCG
ACCTGCGGCGGCGAACCGATCGGAGGCTGGTCCGTCGCAAGCGGCAACACGTGGTACTCG
GAAATCATCGAAGCCGCGGGTGGCCAGCTCATCGTGCCCGCCGTCGAGGCGGCCTGCGAG
TCGTGGGGTGCGCCCTACCTGTCTACCGAACAGCTCCTCGAGGTCGGCGCGGACGCTGAC
GTGTTCATCTCGCCGGGCCCGTGGGAGGACCAGGACGTGTCCTCCCTGAAAGCCTGGGAA
AACGGCCGCGTCTTCGACAACCAGGGCCCGCGCGGCGCGAATGACTGGTTCGAGCGTCGG
GTCGTGGAACCCGATGCCGTTCTGCAGGACCTGGCCGTGGCCTTCTACCCGGACGCGACC
GAGCTCGAGGGCCTGTCGCGCAAGTGGCTCCGCGACGTCGTCGCGGAGGAGCCCGTCGGC
GGCGTGTCGGACGAGGACCTGGACGCGGCCTGCCCCGACATCGACGCGCCCTATGAGTTC
TCCTCTACAGACATGTGCGCACGACTAGTTCTTGATAACGATCCCACGCCGACCGAGCCC
GCGCCGACGACGGACCAGCAAGCGACGACCGAGGGCTCCTCGAGCAGCAGCAAGAAGAGC
TCCTCGCCGGACGCCGCCTCGGGCGGCATCATAGCCGTGGCCGTCATCGCCAGCGCACTC
GTGCTCCTCGTCGTCGGTGGCCTGTCGTACTACGCCAACCGGCGCCTGCCGCCGCCGGCG
AAGGCGCTTCCCGCGGACAACCAACCCGTTGTCACGAAGGCGGCCGAGACGGCGTGA
>maker-scf300000870750.0-snap-gene-1.7-mRNA-1 transcript offset:0 AED:0.18 eAED:0.18 QI:0|0|0|1|1|1|2|32|491
ATGGCCGCCACGACGGGCGCCGGCGGCAACAGCGACCCCGAGGACGCGTCCGCCTTTTTG
ACACGGACGAATTTCAAGTCCATCGTCGAGTGGCTGACGGCGGAAGCCATCCTCAACAGG
CCCGAGGACCCCATGACCTACGTGAGGGATTTATGTGATATGAAGCTGTGTGAGCGCGGC
GCCGAGGCGTACGCGGCCGACCACGCCACGAAGTACGTCCAGTCCTGCTACTCGGAGGCG
GCTTCACTCGCTGATGAGGACGGGCGGATTTATGGTAAAGTCGTGAGAGCTCCCAAAGGC
GTGGGCGGCGCGAAAGCTGAGAAAATGAGGTTAAAAGCTGAACGATTAGAACGCCTACTA
AAAGCAGCAGGAGACATCCAGCGGTCCATCACACCTAGGGAGGCCTGCGCGAAGGTGGCC
TGCGATTTACTGAACGCCGACCGGGCCTCTATTTTTACGGCCCAAGACCCGGAATTTAAG
GGCGGGCCTCGAGTACTGATGCTGAGAGTCGCGGACGACTCGAACCTACCGACGATCCGA
GTGCCCTTCGGCGTGGGCATCGCGGGCACGGTGGCCGACACGGGCGACGTCTGCAACATT
CATGACGCGTATACGGATCCGCGCTTCGATCCCCGAGCGGATAAAGAATCGGGCTACAAG
ACGCAGAACATTCTGTGTGCTCCCATACGGGACCATACGAACAGAATTGTGGGCGTCATC
CAAGTGATCAACAAGAACACGGGGCCCTTCACGGACGATGATGAAGATGTGCTCGGCGTG
TTGTCTACGCTCGCCGCGGCATCGCTGCGGAACGCTGATCTCTACGATGCTGCTGTCAGT
GCTCGAACGAGGGCCGACGCGACCATGGACTTGGTGAAGACTTTATATGATAACCTAGGT
GTCAATAGCGTCGTACATACGCTCACCAATAGGCTACCGGACGTCATCGACTGCGATCGG
TGCACGGTCTTCGTGATCGATTCCTCATCGGATGAAATGTGGGCGCTGCAGGGCGACGTG
AACGTCAAGTTCCCCCTCGACGCGCCCGGGTTGGCCCCGACGTGCGGGAGAGAGGTAGAG
GTGATTAACATCCCCGACGCCTACAAGGACCATCGCTTCAACCAGAATATCGACAAGCAG
ACGAACTACACGACGAAGAGCATTTTGTGCCACCCCGTCTGCGCCGACAGCGGCGAGACG
TGCGTCGGCGTCGTGCAACTCATCAACAAGAACAACGGCGCGCCCTTCACGGTCGAGGAC
GAAAAACTCTTAGCGGCGTTCTTGTCGATCGTCGGCGAGATCCTGAAGCGGCTGACCATG
TCCAAATCCCCGAAAAAGAAGAAGCACGTCATGGACGACGACGAGGGCCTGGACGCGGAC
TTGGTTTCTCGTCCTTCAGAAGGCGCCGAGAAGCTCGACGCCTTCGACGAGGACGAGGAG
GGGTCCGACGAGGGCGACGACGCCGAGGAGGACTAGGCGCGGCTAGCGGTGTAAGACACT
AGCATGCA
>snap_masked-scf300000870750.0-processed-gene-1.51-mRNA-1 transcript offset:0 AED:0.10 eAED:0.10 QI:0|0|0|1|1|1|2|0|219
ATGGTCTTCTCGGATTTCAACCCTTTAGGACCTAAGCTCAAGTCGCAGAACCCACCAAAA
TACGCCTTGACGGCGCCGACGACGAGCACGCAGGGCTACGCAGTCCGCGAGAAGATGCTG
TCCATCTCCGGCGAAGATTTCTACGTCGAGCGGGAAGGCGGCGGGAGAGCGTTTGATATT
GTGGGAAGCAACAAGGTGCCGTTCGGCGTCGGGGGCTTCGTGCTCGACAAGATGGAATTG
AGGGCTGGTGGAAAACTCTGCGGCAGCATCGAGCGGCGAGCCGTCGCCATGGCCACGGCG
TATGATATCTATCTCAAAGGAGACTGCATCGCGAAGATTGAAAAAGATATCGCGGAAAAC
AACGGCAACCCCTGCTACCGCGCGACGGGGTCCTTCTCGCAGCGGAAGTACGACATCTAC
GCGAGGGACGGGAGCGAAGTAGCGACGATCGGCCGCCAACTGCTGGAGCTCATGCCCGAT
AAAGCGGACACGTATCACGTCAAATGCGCGGCCGGCGTGGATCCGGCGGCGATCATTGCT
CTGGCGCTCGTGATCGACGAGGACCACGACGAGAGCGACGCGGCGCGCGACGCGCGGCGG
AAAGAGGGCGGCGACGACGGCGGGGGGATGTTCGGATTTTTCAAAGGGCCGCTCGGGTAA
>snap_masked-scf300000870750.0-processed-gene-1.52-mRNA-1 transcript offset:0 AED:0.01 eAED:0.02 QI:0|0|0|1|1|1|2|0|322
ATGCGCGCACGCGCGCGCTTCTACGTCGCCGCGGCATTGACGACGGCCATCAACGCGGTG
CAGATTTTGGATGGACGCGCGACCGCGAAAGCCATACGAGCCGAGTTGGGTGCTGAGGTC
GCATCCATACAAAAAACGCACGGCGTCACTCCTGGTTTAGGAGTGTTGCTCGTCGGCGAC
CGACGGGACAGCCTGACCTACGTCAGGATGAAGAGGAAAGCTGCGGACGAGGTCGGCATT
TTTAGTTCTGATGTAACGCTCCCGGCGTCGGCGTCCGAAGACGACGTATTGGAGGCGGTA
TCAAAACTCAACGCCGACCCCCAGATCCACGGCATCCTCCTCCCTTTGCCCTCTCATATT
GATGAGTCCAGGATCCTGGAGACTATTTCACCAAACAAGGACGCCGACGGTTTTTGTTAT
GAGAACGTCGCGCGACTCGTTTTGAGAGGCGGACCTCGACCATTGGCGACGGCGTGCACG
CCGGCGGGCTGCGTCGAACTCCTGCAACGGTACGACATACCATTGGCCGGTAAAAGGGCA
GTGGTGCTGGGACGGTCCAACGTCGTCGGCGCGCCGGTCGCCGCGTTGTTGCAGCAGTGC
GACGCGACGGTGACGCTCTGCCACTCGGCGTCGGAAAATGTGCCTGATATCGTCCGCGAG
GCGGACGTCGTCATCGCGGCCGTGGGCAAACCGGAGTACGTGCGCGGGTCGTGGCTGAAG
CCTGGAGCGACCGTGATAGACGTGGGCATTAATGCGGTCGACGACGCGACGAAAAAAGCC
GGTTATCGATTGGTGGGTGACGTCCACTTCGACGAGGCTTCCCAGGTCGTCTCGGCCATC
ACGCCCGTGCCGGGCGGCGTCGGGCCCATGACCATCGCCATGCTGCTGTCGAACGTTGTC
AATTTGACGAAGGCGTCGGTCGGCCTGCCCATGGCGCCGCTGCCCGGTAGATTAGCGGAT
AAAGTATGA
>snap_masked-scf300000870750.0-processed-gene-1.53-mRNA-1 transcript offset:0 AED:0.17 eAED:0.17 QI:0|0|0|1|1|1|2|0|219
ATGGGCTCCCAGCTCTCATCTCTCATGGCGACCGCGGGCACGACCCGTGACGCCTACACG
CCCGACGGCCCGGTAGCCAAGCGCATCGCGAGCGTGACGCCCTACTTTCCGTTCAAGGGC
ATCCCGAAGTTTTACGACATTGGCGGGTTCCTGAAGGACCCCGAGGCCTTCGCGTTAGTG
GTCGAGGTCTTGGTCGAGCGCTACCGGAACGAGGACATCACGAGCATTTGTGGTTTGGAC
GCGCGCGGTTTCGTGCTGGGACCGCCTTTGGCATTAGCCCTGAAGAAGCCCTTCTTTATG
CTGCGCAAGAAGGGCAAGATGCCGAATGTGGTGACCGGTGAGGCCTACGCCAAGGAGTAC
GCGGGGAACGATGCCTTGTCGATCCCGCGCGGCGCCGTCCTCGTTATTGATGACCTGGTC
GCGACGGGCGGGACTTTACTGGCAGCCATCGAGCTGATCAAGAAGTTCGATGGCAAAATC
GTCGAGTGCGCGTGTGTCGTCGAGCTGAAATTCCTCGACGCGCGCGGCGCCTTCGACAAG
AAGGGTCATGGGGATGTGCCCATCTGGGCGATGATGAGCGAGGACATCCTGACGCTGGAC
GGCCTCGCGGACGCGTCGATCCCGACGGATGGCTACGTCGACGACGGCGAGGCGCACTAG
>snap_masked-scf300000870750.0-processed-gene-1.28-mRNA-1 transcript offset:0 AED:0.46 eAED:0.46 QI:0|0|0|0.5|1|1|2|0|269
ATGGGCCAGACCCTGGGCGAGCTCGCGGCGGCGCTCGCCGACGCGCTCGGGCGGCGCGAC
GCCGCGCTGTCTGAAAGAGACGCGGCAGTAGCCGAGCGCGACGCCGCCGTCGCCGCGCTT
GCTGCTGCGAAGAAGCCCGCTAATGGCCACGCTCCTACAAAAAGACGGTCCCCGGCCAAG
ACGCCGCCGCGGTCCCAGAACCCGGCCTCGTCCAAAGCGCGGTCACCGCCGAAGCGCGCG
CCGCCGCCGCGGCCGCCGCCGTCGCCCGTGCCGTCGTCGCGGTCGTCGGCGCGGCCCGCG
CGGCTGCGCGACGAGGCGCGCCAGCTCGCCGAACTCGTGCAGGCGACGGCGACGGTCGTC
GAAAAGCGCCGGACGCTCGCGACCGCGCGCGCCTCGAGGCCGCGCGGCCAAGCGCCGGCG
TCGCCGGCGTGGCGCGGGCCGTCGCCGTCGCCGACGCGGCCGCCTTTGGACCGGACGCGG
CTCGCATACGCGCCGTCGCCGCCGACGAAAAACCGACCAAAAACGCGCGGCCGGAGCCGC
AAGGACGCCCAGCGCGCGGCGGCCGCGGCGCTCGACCGCGCGCGGTCGGTCTTCAAGCGC
GCGGGCTACACCGCTTCTGGTTGCGACTTCTCGCGGCTCTTCCCGCGCGGTATAACCCTA
GACGCGGACGAGTTCCGGTCCGCCGTGCGCCGGGTCCTCAAGGTCGCTCCGTCTACGCTG
AGCGACGCCGACGTGCGCCGCGTCTTCCGTTCCGTCGAGTCCGAGGACGCCGTCGCGCTC
GACGCGCTCCTGGCCTTCGTCGAGGCGTGA
>maker-scf300000870750.0-snap-gene-1.10-mRNA-1 transcript offset:0 AED:0.22 eAED:0.22 QI:0|0|0|1|1|1|2|0|424
ATGCAGCTTCTGAAGCTCGCCGTCGCCGCGCTGGCATCGCTCGCCGCCGCCACTACGCCA
AAAAGCGGCAAGCCTACGATACTCCGCGTCAAGAAGTCCGACGGCGCCGTGAAGCGCGTC
GCGTTCGACGGCGCCGCGACGCTCGACGAACTCTGTGAGAGAGCGCACGCCGACGAGCTT
TTCAGTGATGACGCCTGCACGCGCGCGTGCACCGCCGACGATTTGGTACATGGCGCTGTG
GTGTATGAGCGGCCCATGGAAAAAGAGGAAGAACCCGAGGAGGCCGCGGCCGAGGCCTTC
TTCAGCCCCTACCCGGAACTACAGAAGAAGTCTTCTTTGAGAGCGAAACGGCGCCAGAAG
AATTTAAGGGCGAACACCTGGAAGGAACTGCTGCGGGAGCGGGAGGGCGTCTTTTACGTC
AAGTCCTTTGAAAGAGTCTGCGACATGTGCCGGCTGAGCCAGGACTGCGTCGAGGAGTTG
TCGGGGCGGGGCGCCCACGCGGCGTGGCTGATCGGAAGGCGGGGCGTGCGGAAGGAGAAC
GCGACAACCTTCGCCGAAACTGCCTATCAGTGTGGTGTGAAGGACGACGACGTGTTTGAA
ATTGCTCAATTGTGCGGGCTGGAGGTCGTGGGCGTGGCGGTCGTGAGGGCGGATGCCGAC
GGCGACGACAAGTCCATATTACTAACGCCGTACGAGGTCGCTTTAGTATCAGAATTACAA
GTGGAGGCGATGCGGCGCTGTGACGATCTGAAGCGGCCCTTCAGCTTTCCCACGCTGATC
ATCGCGCCGCGGTCGTCGGGCGGGCTCGCCACCGAAGCCTTCGAGGCGTCTGAATTAACG
GTCCAGATGGCGGCCGAGCGCGTGCTTGAATTGAGTGGAGACCAGCCGACGGAGGCCGAC
GCGCGCGTCGTCGTCGTCGACCGCGAGGACGCGAAGGACATCGACGCGCGCTTCCTGTAC
CGGGCCGTGCCCGTCGGGACCCTCTCGACAAATCCTATCCTGTCGTCGGCCTTCCATTTG
ACTTCAAAGGCCAAGGCCAAGAAGCGCGAGCAGGCGCTCGCTGCGCATTTGCGAGGCGCG
TCCGGCAAGAAGGCCCTGACCAAGAAGCTCCTCGACATCGGTGCATTGGTCGCGGCGCGC
GGTATTCTTGCGAAGGGCGACGTTAGTGCTGCATGTGCTGTTGCGAAGCAGCGGCGGACG
GACCCGGGCGCGGTGCTGCCTACGAAGGTCCGGGCGGCCGTCGAGGCGTGGCTTGCTACC
GTGTCGGGTGGGTAA
>snap_masked-scf300000870750.0-processed-gene-1.32-mRNA-1 transcript offset:0 AED:0.46 eAED:0.57 QI:0|0|0|1|1|1|2|0|254
ATGGCTGGTGGCGCACCGACGGCGGCAGCGCTGCGGCGGCGCACGAACGGGTCGCCTGCA
AAGCACGGCAACGGCGCGACGAACGGTAGCCACAAAAACGGCAAAACCGGCAAAACCGCG
CCGCGCCGCCGCGGCCTCGTGATCGCGGGCGTCGCAATAATCACAGTGCTGCTGCGCGGC
CTCAACACGCCCGGCGCGGCGATCTACGGGAAGAACAACAAGGCGACGGCGGCCCTCCTG
CGCAGCGCGAAGGCGTTTCGCGGCGCGAAGCGGCGCGGCCCGCTCACCGGCGTCGACGCG
GAGCTCCTCCTCCAGGCCTCGCAGGCCCTGATCCCGGCCTTCGACTCCTACGGGCCGCTG
CTGTCGCGGGCGGCGCGCGCGGACCTCACGGGCAACGTGCGCAAGCTGCGCAAGGCGGGC
ATGGGGCCCGGCGTCCGCGACGTCGGGACCGTCGTGCTGGACGACCCGGACTACACGCAC
GTCCACGGCCCGACGATGGCGCTCTTCTGGCTGAACCGCATCCTCCAGCAGGTCGCCGCG
ACCTTCGAGGAATTACTAAAAACGGACGCCGCCGACGTCGTCAAGTCCGCCACGAAGGCT
TACTTGAGAACGACCGCGCCCTACAACCTCGCGTGGCAGCGCCGCGTCGGCAAGCTGTTG
CTCAAGGTGACGCCGAACCGCGAGAATTTGATACGGTGCTACGGCCAGCCGGACTTCGCT
CATTTGGCGCCGGTGCGGTGGAAGGGGAAGAGCTTGGGTAATTAA
>maker-scf300000870750.0-snap-gene-1.11-mRNA-1 transcript offset:0 AED:0.28 eAED:0.29 QI:0|0|0|1|1|1|2|0|353
ATGCACAAGATCACGAACTCCGAGCGCAACCGCGTCGTGAGCATCCTGGATGATTCGATC
GAGCGCATCATGCTCTTGTCGTACGTGCCCGAGCGCGCGCACGAGGCGGTGTTGGCCGAA
TTGGAGCCGGGGCCCTACGACGTCTTCTCGCGGCACTGGGAGCTCGAGGCGAAGGGCGAG
GCGGCAGCACTCCAAGAGTCGGCGCGGGAGGTCTGCCGGTGTTTAAGGGATAGCCCGCGG
ACGTTCGCGGTCCTGCAGCGGTACGGGGCGCACGACCGGTCCGAGTCCAAGGCCTTCGTG
GACGCTTTATTGGATCTGAAGGAGGTCGTGGGGCGACGGCTCGGCGAGACGCACCAGCGG
CGGCAGGAGGAGGATTTGAGTAGAGCACGGATGAAGAGCCAGCAGGCCGCGGAGACGAAG
GCCGCGGTCGAGGCCGAGCAGAGTAGGGCTCGCCGACGCTTCGAGGAGGACAGCGCCACG
GCCGCGACGATCTGCTCGGCGCTGAGCGCCGAGATCGAGAAGCACGAGAAAGCCACGCAA
GCGGAGAAGGCGTTGAGGGACCGCGAGGCCGACGAGAAGATCAAGGAATACGAAGAGATT
CACGTGGAGACGGTCAAGGAGAACGAGGTCAAGATCGCCGAGGCCGAGGCCAAGCTCGCG
GTGCAACTCCAAGAGCAGGCCGACGAGTTGTTGTTGTGGCGGCGGCGGCGGAACAAGGTC
GAGGCGGAATTGAGGGCGACGATCGAGAAGTACGACGTGAATATGTTCCAAATCCAGGGC
GAGGTCGACGACTTACGGGAAAAGTACGACCGGGAGCTCAAGGAGTATAATGAGCTCGCC
GAGTACTACGCCGTCATCGACCAAGATTTAGCAATCGAGGCCGAGGAGGAGCGCCTCATC
AAGGAGGCGAACCGCGAGGCGGACGAGAAGCGCGCGCGCATGGAGCGGGGCATCGCGCGG
ATCCAGGCGCAGTTCCGCGGGCGGCGCGCGCGGTCGGGCAAGAAGAAGAAGGGCAAGAAA
GGAAAGAAAGGTAAAAAGGGGAAGGGTAAGAAGAAGAAGTAG
>snap_masked-scf300000870750.0-processed-gene-1.57-mRNA-1 transcript offset:0 AED:0.04 eAED:0.04 QI:0|0|0|1|1|1|2|0|199
ATGGCGCGGACCGTCGCCCTGCTGCTGGCGTCGGCCTCGGCGCTCGTGCCGCCGGCCGCG
ACGCCGGCGCGGCCGGCGACGCGGCTCGCCTACACGGCGAGCGAGGCGCTGCCCTTCATG
GAGCGGCCCGCGTCGCTCGACGAGCTCGAGATGGCCGGCGACGTCGGCTTCGACCCCTTT
GGCTTCTCGAGCATCTTCAACGTCAAGTGGCTGCGCGAGGCCGAGATCAAGCACGGCCGC
ATCTGCATGCTCGCGTGGACGGGCTTCGTCGCGACGGATTTAGGATTTACGCTCCCCGGC
GACATGCACCAGGTGTCGAGCGTCGAGGCGCACGACGTCGCGTGCAAGTACGGCGCCATG
CAGCAGATCTTCCTCTGGCTCTCGTTCATCGAGGTCGTCCACTCGTTCGGCATGATGTGG
ATGGGCAGCGACCGCCAGCCGGGCGACTTCGGCCTCGACCCGCTCGACTTCTGCTCGACG
CCGGAGAAGGCGGCGGACATGAAGCTCAAGGAGATCACGCACTGCCGGCTCGCCATGTTC
GCGTTCTCGGGCGTCGTGACGCAGGCCGTGCTCACGGGCAAGGGCTTCCCCTACTTCTAG
>maker-scf300000870750.0-snap-gene-1.15-mRNA-1 transcript offset:0 AED:0.49 eAED:0.49 QI:0|0|0|0.5|0|0.5|2|0|771
ATGCCGCGCTCTCGCAGCCGCAGCCGCAGCCGCGGCCGGCGGCGCCGCAGCCGCTCTCGT
GACCGCCGCGACCGCCGCGACGACCGCGACCGCGACCGCTCGCGGAGAGACCGAGATAGA
AGCAGAGATCGGAGGCCGCAGCCGTCGTCGCGGGCCCGGGCCGAGGAGGAGGCAAGTAAA
AGACGACGAGACGAGGCCCGGGTCCCCGAGCCCGTGGATGTCCTAAATCAGGACGATGGG
ATTGAAGTGGATGAGGCCGAGGTGGAGGCCTTCCTCGCGTCCGACGACGAGGACGCGCGC
GAGGCGAAGCGCGCGGCGGAACGTAGGAAGCGGCGCCAGGCGATTGAGCGGAAGCACGCC
GCCGCGAAGGAGGCTCCACAACCAATTGTAGAAGATCCATCAAAGGCCCAAGAGGAGCAG
AGCGCACGAGACAAGGCCGTCAAATACGAAGTGACGCCTTTGGGGTTGACGGAGGTCAAG
CCAGATGATGATGCGTTCGACATGTTTACTGGTGAGGGCGACATCGACGCGCCCGCGCCG
GTCAAAGTGGGCAAACGCGCGACGGCGGCGCAACTACTCGCGGGAGAGTTGGGTGAGGAA
GAACAGGCGAACTGGGACGACACGGACGGGTACTACATGGCGAGGCCTGGAGAAACGATT
GATGGGCGGTATCGCGTCCTCGGTGTGGTCGGACGAGGCGTCTTCTCGTCCGTACTGAAA
GCACGAGACGAAGTCCAAGAGAAAGAAAAGAACGAACCGTGCTACGTCGCCGTGAAGATG
ATCCGGAACAACGAGACGATGACGAAGGCCGCCGCCAAAGAGATTGAGTTACTGCGGGAA
ATTTCTGCCGGTGACCCCAATGGAAGGTGTCATTGTGTCAGGTTGCTCAATGAGACGGAG
CACCGGGCCCACACCGCGTTGATCTTCGAGTCCATGGCGATGAACCTGAGGGAAGCTCTC
AAAAAGTATGGTAAACATGTCGGTATAAATATCGACGCTGTTAGGATATATGCCAAGCAA
CTTTTATTCGCTCTGAGGCATTTGTACAAGCTACGAATAGTGCACGCTGATATCAAGCCA
GATAACATACTGGTAAGCGAGAACAACGCTGTTCTTAGAATATGTGATTTCGGGTCAGCT
TTTCGCGAGTCCGATCCTGGGTGTAGCGACCCGTCTCCTTATCTCGTCAGTCGTTTCTAT
CGCGCTCCGGAGATCATTCTAGGGTTGAAATACGACACAAGGGTCGACCTGTGGTCGATC
GCGACGTGTCTCTATGAATTGTATACGGGGCACATCATGTACCCCGGCGTCGACAACAAC
AACATGCTGCGGCTCATGATGGAGTTGAAAGGAAGGTTTCCGGTGCGCATGCTACGAGCT
CATGTCCGAGTATATACCGAGTTGCTACTCTTGGACCCGCACTTCCTAGATGTGCAGTCG
TCGTTCAAATTCCAGCACCGGGTGTTGGATGAAAGGACGAAGGAGCCGCGCCTGACACTT
GTGTCCATCGACAAGCCGACTCGATCCATAGCGCAGACGTTTTTATCCAAAAAAGCGGGC
GCCGACGACAAGCGAACTGTCTTAGATCTGGCCGACTTCCTGGAGCAGGTCTGCATGCTC
AATCCGGACAATCGGCCGTCGGTGAACGAGTGCCTGAAGCACCGCTTCGTCGCGGGCCGC
CAGGAGCACCCGCGCGACAAGAAGCCGCCGGAGGCTTCAACAGGTGGTGGGTCCGTGCGC
CCATTGCGGGGCCACCTGCTGGGCTTCTGCAACCCCGGCGAGGCGGACATGCTGCGGCTC
TTGCAAGAGGGATCGACGCGCACGAACCCGTTACCCGACTTCGGCGCCATGAGCATGGCA
AGCGCGCCGCCCGTCATCTTCCTGGATGTCGATGGTGTTCTCAACCGCGTCGACGACCCG
AGCGAGGAGCGCGTCGACGCGACGATGTTGATGAGGGTAAGGCAGCTCGCGGACAGCGCG
GGCGCGGTCGTTGTCATTAGCTCGGACTGGCGGACGCAACCGGAGGCGAAGACGTACATC
GAGCGGCGCCTCGCTGCCCTGGACGTGACGGTGATCGGCGCCACGCCCCTCGCGCGGACG
CGGGCCCTCGCGCGGCCGGCGGAGATTTTCCAGTGGCTATCGACGCATCCCGACGAGCAC
AACGGGCGCTACGTCGTGCTCGACGACCGCGACCTGACGCGCGAGACGCGCGGCGCGGAG
CTGGCGGCGGCGCGGCGCTTCGTGCGGACGGATCCCAACGTGGGGTTCACCGACGAGAAC
CTGGCGGAGGCTATTGCGGTTTTGAGGAGGGTTTGA
>snap_masked-scf300000870750.0-processed-gene-1.60-mRNA-1 transcript offset:0 AED:0.35 eAED:0.35 QI:0|0|0|1|1|1|2|0|984
ATGGCGCCCGGTGAAGCTAGAGCCCGCGGCGCGTCTCTATTTGATGCGTGCAAGGAAGGG
AGAACCGACGTCGTGCAGGCGTGGCTGAACAAAGGCGCGGAGGTCGACTGGGCAAATACG
TGGGGTGAAACGCCGCTGTTCATCGCCTGCCAGAACGACCACCGCGAAGCGGCGCGGTTG
TTGCTGGAGCAAGGCGCGGAGGTCGACCAGGCGGACGTGGACGGTCGGACGCCGTTGTTC
GCCGCCTGCGCGAAGGGCCAAGTCGACTTGGCGCGGCTGTTGCTGGGCAACGGCGCAGAG
GTTGATGGGCCAGTATCAGAGGGACTGTACGAAGGCCAGACGCCGCTGTACGTTGCCTGC
GGGAACGGCCACGTCGACGTGGCGCGGCTGCTGCTGGACAAGGGTGCCAAGGGCAATCGG
GCGACGAGGAATGGAAACACGCCACTGTCCATCGCGAAGAAAAACGACCACTCGGCCGTC
GTCGCGCTCCTCCGAGTCCGCCGCTGCGTCGCGTCCGCCGATATGGCCTCCATGTCTCTA
TTCGATGCGTGCAAGGAAGGGAGAAGCGACATCGTGCAAGCGTGGCTAGACCGCGGAGCC
GACGCCAATTCGCCGACGAACGCTCAAGGTAGAACGGCGCTGCACATCGCCTGCGAGAAC
GGCCACGTCGACGCGGCGCGGCTGCTGCTGGACAGCGGCGCTGAGGTCGACCGGGCAGCA
TCAGGGTTGAGTTTTAACGGCGCGACGCCGCTGCTCATCGCCTGCCACAACGGCCTCGTC
GATGCGGCGCGTGCGGAGGTCGACCGGGCGACGGAGGACGGCGCGACGCCGCTGTACATC
GCCTGCCAGAACGGCCACATCGACGTGGCGCGGCTGCTGATGGACAAAGGCGCGGAGGTC
GACCGGAGGAAGGAGAACGGTCGGACGCCGCTGTACATCGCCTGCCAGGAGGGCCACGTC
GACGCGGCGCGACTATTGTTAGATAGAGGCGCGAAGGCCGATCGGGCGACGAAGGGCGGA
TCGACGCCGCTGTCCATCGCAAAAAGCAAAGGCCACTCGGCCATCGTCAAGCTGCTCGAC
CCCCGCCTAAGTCCTGTGCCCGAGGGCTGCGCCGACGACGCGGCCGACCAAGCGCCGGCC
GGGGCGCCGGAGGAAAAGAATGACCTTCCGCAACGAGAACCGCCGGCCCTGCCGCCGCGA
TTGCCGGCCCTGCCGCCGCGACCGCAGTCGCTGCGGGCCGCTGCCTCGTCCGACCTCGAG
GAGTTCGACGTCGCTCGCCTTCGCAGCTGCACGCTCAACTTTGCCGACTCGCGCAAGCTC
GGCGAGGGAGCCTTCGGCGAGGTCTTCGCATTCGTCGACTCGGCGACGTCCGAACGATTC
GCGGTCAAGCGCCTAAGCCCGGCGCTGCGGGAGCCGAGCGCGGACCCGGCGGCGCTGGCC
GGGGCACAGCGCGCGGCACATCGCGAAGTTCGGGCGTTGTCGCGATTCCGACATCCACAC
ATCGTGCGTCTCGTGGGCTTTTGCGCGCCCGATAGGAGCAGCGAGCGGTACCTCGTGTAC
GAGCTCGCCGCTGTTGGAGCGCTCGACGTCGCGCTGAGCGACGACGCACGCGCGGAGGAG
CTGACCTGGCGTGTTCGCGTCCGCCTGCTCTCTGGCGTCGCCAAGGCGCTCCATTTTATG
CACCGTGGAGGCGGTGGAGATAGGTGCTTTCACCGCGACGTCAAGGCTGCCAACGTCGTA
CTGACGGCTGCGCTCGAGCCAAAACTCATCGACTGCGGCCTCGCGCTGTTCATCCCGAAG
GATGATCCACGTCGCATGAAGACGATGCTCACCGCAACTGGCGGCGCACTCGGCACGACT
GGATACATGTGTCCCAAGTACGTGAATAGCGGCCAATACGGAGAAAAGTCGGAGGTCTAC
TCGTTTGGCGTTCTGCTCCTCGAGGTCATCATGGGCAAGATCCAAAATAGGCCTGACGAT
CTGGCCAATTACGTCGACGAAGATGAAGACGAGTTCAACCTGGCGGAGGCCTTCGACGAG
CGAGCGGGTGAGTGGCCGGCCGCAGCCAAAGAGGAGCTCTCGTCGTTGGGTACTAGCTGT
CTAGATAAGGTCAGGCGACGCTGCGACATGAGTTCCGTGCTTCAAAGGCTCGTGGGGCTC
GCCCGCGAACACTGCGCGCCGACGGCCGAGGAGGCGATGCTCGCCGACGTGCGCCGCCAG
TTCGAGGCGCTAAGGATGACCGGCGTAGTGGCGGCAGCCGCGAGAGCCTCGCAGCAGCAG
CAGTGTGTGGTATGTTTTGACGACTTTGATGCAGCGGGTGGCGGCTCGTGCGGCGGCGAC
CATTCTATCTGCGCCGACTGCCTATCGGGGCACGTCGCTCGCGAACTCGAGGTAGTAAGC
GAGGATAACGACCGGCTCGCCGCCCATCGCCAACGCGGCGGGCGCATTCGGTGTGCAAGT
TACGGTGGACCTGGTGGCTGCGGCTCGGACTATTCCGACCGGACGCTTGCAAGGTGCCTC
GCGCCGGCAGTATTTGAGGCGTACCGCGCGGCACAGGACAGGACCGTCGAAGACCGCATC
TTTGCGGAGGCGCAGGAGCGAATTACGCGTGCTGTGAGGGAGACGGAGGATCGAATTTTT
GCGGAACGCCTCCAGGCGGAGGAAAACCAGTTCGCAGAAGAGGAGGAGGCCGCGCGTGCT
CGACGCCAGGCTGAGCGCGATCGTCAGGCGCTGGTGGAGGCGCTCCGGCGCGACTTTCCC
AACGCGCGCCAGTGCGGTGGTTGCGGTTTCGGACCCATCGACCACATGGCATGCAATAAT
CTTCGGACGCACCACGGCGAGCAGCGCGGTCCTGGTCGCATCAATAATGCGTGCCCGCGC
TGCGGATGGTTCAGGAACTCGATCGGCGAGTGGCCGCGATGGGACGGGCGCGTGCACGAC
GACAATACCAATTAA
>snap_masked-scf300000870750.0-processed-gene-1.62-mRNA-1 transcript offset:0 AED:0.43 eAED:0.43 QI:0|0|0|0.5|1|1|2|0|485
ATGGAGCGCCCGCCGCTGCGCTACCTCAAGCCCACGCCGGGCAAGACCTTTCGGACGCTG
AACGAGGCCGAGATCGAGGCCACGGTCAAGAACAACCTGACCTTGGCCGCGGCGCTGCTC
GCAAACCAGCCCGTCGACCCCGAGGTCTGGAAGCCCGCCGCCGTCGCCATCGCGCCGCCG
CCGCCGCCGCCCCCGCCACCAGTCGTGCATGACGAGGACGGTCCATTACCAACAGCGCCG
CCGCCGGCCTACCACGAGGACCGCGCCGGCGACGTCGACGAGGAGTGCTGGGCGAGCCCT
CCCAGGAGACGCTACGACCCCGACGCCTACTACGACGCCAAGGCCGCCGTGACGTCAAAT
GACGTGGACAACCTCGGCCGCGGCGTCGCCGCGGCTTTGAGATATTCAACGGACGCCGCG
CGGCAGTCCTTGGAAGCTACGGACGACTTGAGGAGGCGCATCGCGGAGCTCGAGCTCACC
GTGGCGAACAGGTTGGAGGACGAGGCGCCGCCTCCTTGTGAAGCCTTCTCTCCCTCAAGT
CCACCGCCCGCGGCGTTCTCGCCCGGGTCCGTGCGGCGCGAGTGGGGCACATCCGCCAGC
ACAGCCTGGACGGCGAAGGCCCGGAGCGAGGGCCGGGGCGCCGTGGGCCTGCCGGCCTGG
ATGGCGCGGCCGCGGGCCCTCGACGAGTCCTGCGCGTCGTCCTGGGACCGCTTCGAGCCG
GGCCCCGCGTCGCTGGACGTCGCCGCGGCCGAGGACCTGGCCGGGCCGCCCATCGACTCG
CCGGACGGCCAATGTTCGATTGCGCCGTCCTACGAGACGGACGACGAGCAAATGCCCTCG
CCCGGCGCCATTAAACGCACGAAGGAGCGCGCGCGCCGCGCGAACGCGACCGTGCACGCG
CTGGGGCGCGGGCGCGGCCGCGTTGTACCAGGACGCGGCGCGGCGCGCGGCCGACCGCCG
GCGCGCGCGGCGAACAAAGTACGAGCCGAGGAGGCCGAGGACGAGCTGAGACGACTCAGG
GCGAAGCGGCGCGCCCTCGCGGCGCCGGGCCCCTTCGAGGGGCTCATGAAGCGGGAAGCG
GAGGCTGCCGACCGGAAACGCGAGGCGGCGCAGCAGCGCCGCCGCGAGGCCGAGGTGAAG
CCGCGGACCTTTCGAGCGAAGCCCGTGCCCAACTTCGGGAAGGGTCCGCCGCCGACATCT
CGGCTTTCCGCTGCGGACCGGAAAAAAGTGCAGGAGGCGTCCCTCGCGAAGGCGAGAAGG
ATGGCGCCCCGCTGTGCCGCCGTGCCGACCGCCGCGACGGACTCCAAAAGGGTGTTAGGA
GAAAGGAACCAAAATCCCGCCGCGAAACAGATCCGCGCGAAGCTCAAAGCCGACCGGAAG
CGCTGGGACGCGTACGTGAAGTTCAAGCGCGAGGGGCCGACGAGTCCTGATCCGCGGGAC
GGCGAGCAGTGGGAGTAA
>snap_masked-scf300000870750.0-processed-gene-1.63-mRNA-1 transcript offset:0 AED:0.12 eAED:0.12 QI:0|0|0|0.33|1|1|3|0|264
ATGCGCAAAAGAACGCAAATTGCGCCGAGACATGCATTAACAGTAGAACAAGACGCCCGC
TGGCCCGGCTGGCAAGAGTCCGTGGACCCGGCCGCGAAATTGCTAAACGCAACTACAAAT
CCTGGACAAGATCGGCGCCGTGTGAAACCGCGGCGATCTGATGATGACGCAAAGGGCGCG
GCCCGGGTCGGGAGCCGCGTCTTCGAGGTGCCCGGTACATTTAGGCGTGTTAGGATGACG
TACTTCGACGGCGGCCAAGCGTTACAAGTCTTCAACTCGCTGTGGTACCCGACGTTCGAC
CGGCCGGACGCGCCTTTGCTCGGCGTCGACTTGCTGCGATTCGGACCCAAGAAGTTCCTC
TGCATCGTCGACGCCCAGCCGCCGCAGGGCCGCGCCCACGCCACGCACGACACGAGTTTA
CTAGATGCCATCAAGCGGAAGTACCCCGCGCTCGAGGGCGAGGTGTCCTCCCGCTACTAC
GACGACAACCGCTTCTTCAGCAAGCAGATGCTGTACGGTCGTTTTGCGGACGACGGTGAA
AAGTTAGTAGAGGAGGCGCTGCTCCCGGCCTTCGGGGCCTACGTCGAGGCCTATGTGGAC
GTCGTCGCGCGCTGCGGCACTTCGGGAAAGGACGCGCGGCCCTTCCACGCGGACTACGAC
GCGTTCAACGCCGAGCGCGACCCGGCGCACGGGCTGTTCACGTCGTATTTCGGCGCGGAG
TGGTCCGACGCGTACCTCTCGGAGTTCCTCTTCGCGCTGGCGCACGAGAGCGCGGGCGAC
GGCGTCGTCGCGTAA
>maker-scf300000870750.0-snap-gene-1.18-mRNA-1 transcript offset:0 AED:0.02 eAED:0.02 QI:0|0|0|0.5|1|1|2|0|755
ATGGCGGCTCTCCTCGCGCGAGGCGCGCGTGGCTGGCCGCGCATCGACGCGGCCTCCGTC
GTGGACGACGCCACCGCCGCGGCCTTCCGACGGGACGGCGCCGTCAAGCTCGAGGGGCTC
GCGAGCCCGCGCTGGGTCGAGGCGCTCCGCGCGGCGGCCGAGAAAAACCTCGCGGATCCT
GGTCCATTGTGCGACGAGCACGCGCAAGCGGCCGGCACGGGCGGCCGCTTCCACGACGAC
CAGTTCCTGTGGACGCGGCACGACACGTTTCGGGAATGGGTACAGGAATCAGGTGTCGCG
GCCGTCGCGGCGCGGGCGATGGGCTCGGAAACCGCCCACATCTTCTACGACCAGTTGTTC
GTCAAGGAGCCGGGCACCGTCGCGCCGACGCCGTGGCACAACGACACGAGCTACTGGCAC
CTGCGCGGCGACATGATATGCAGTGTCTGGGTGGCGCTCGACGACGTGCCGGCGGAGCGC
GGGCTGGGCTACGTGCGCGGCAGCCACCGCTCGAAGCTGGTGCACCGCGTCACGAACTTC
TCGGGCGACGACCACTCGGACAGAAATACTTATGATGGTGCTGCGGAACTGCCGCCCGTA
CCCGAGGTGACCGACGACGACGAGGTCCTGCGCTGGGACATGGCGCCGGGCGACGCATTG
CTGTTTAATTCCTACGCCTTACACGGCGCCCCGGGGAACCCGTCGACGACGTCCGCTCGC
CGGCGCGGTTACGCGACGCGGTGGTGCGGCGACGACGTGCGCTATGAGGAGCGTCCGGGC
ACGATGAACGCCGGCTGGGTCGCCGCGGGCTTCGATAATGGCTTAGTGAACGGGGCGCCG
ATCGCGTGCGCCTTGCATCCGGACTGCGCGCGCCCGCGCAAGCATGCGCAGGCTCCGCGC
TCTCGGAAGTTCTCCACGGCTGCACGCAGTTTCAGCACCGCGACCTGGTGTGCCGACCGC
CAAGCCAAGGCGGCCGTGGATATAGAGGCGGCCGGCAAAACGTTAGGCTTGGAGTTCTAC
GAGTTTAGTTTTGTAGACGTCTTCGGCGCGCAGCGGTCCAAGCTCGTGCCGGCGTCGCGC
GTCACGGAGATGGCGACGGACGGCGCCGGCTTCGCGGGCTTTGCGGCGTGGTTAGATCAG
GACCCGAGTTCGGGAGACGTGCTGGCCATGCCCGACGCCTCTACATTAACACAACTCCCG
TGGAACCCGCGGGTCGGCTATCTCGCCTGCGACTTGGTGTGGCAGGGCGACTACCTCGAC
CACGCGCCGCGCAACGCGCTGCGGGCGATGTTGCGAAAGCTCGGAGATCGTGGTTTGACT
ATGAAGACCGGCGTCGAGTGCGAGTTTTTTCTATTGGACCCGGCGACGGGCGCGGTCGCC
GACGCCCTCGACGCGTCGAGCAAGCCGTGCTACGACGCCATGAGTCTTATGCGGCGCTTC
GACATAATTTCGGAGGTCATGACCGCCATGGAAGCGCTGGGCTGGGGCCCGTACCAGGCC
GACCACGAAGACGCCAACGGCCAGTTCGAGATCAATTGGGACTTCGATGACGCCCTCGTC
ACGGCGGACAGACACGTTTTGTTCAAGTATCTTGTCAAGAGCGTCGCGCAGCGGCACGGG
CTGCGGGCGACGTTCATGCCCAAGCCCTTCCAGGCCACGACGGGCTCGGGGTGCCACGCT
CATGTCAGTCTGCACGACGAGACGGGGAAGAACGTCTGCGCCGATTCGAGCGGCACGCTC
GGCCTCTCGACGACGGCGCGGCACTTCGTCGCCGGCGTCCTCGACGAGGCCTCCGCGCTG
TGCGCCCTCACGAACCCGACGGTCAATTCCTACAAGCGCCTGAACGCTTCTGGAACCAAT
TCCGGCTCGACGTGGTCGCCCGCCGCGGCGACGTGGAGCGGGAACAACCGGTCCGCGCTC
GTCCGCGTGCCTGATCAAAAGCGATTTGAGGTAAGACTGGCCGATTCCGCCGCGAACCCA
TACTTGCTTCCCGCGGCGCTCGCCGCGGCGGGCCTCGAGGGCCTCGAGGCGGGCGCGGAG
CCGCCGGCGCCGGCCGTCGGAAACCTCTACGAGGACGCGCCGGCGACGGCGAAGTGCCTG
CCCCGGCACCTCTCGACGGCGCTCGCGGCGCTGAATTTGTCGGAGGGCCTGCGGCGCCAG
CTCGGCGACGGTTTTGTTGATAGCTACGTGAAGCTGCGCAAGGCGCACCTGGCAGAGTTC
TCGCGGCAGGTGAGCCCCTGGGAGCGCGAGCAGTACCTCGACGCCTAG
>augustus_masked-scf300000870750.0-processed-gene-1.111-mRNA-1 transcript offset:0 AED:0.32 eAED:0.35 QI:0|-1|0|1|-1|1|1|27|655
ATGGAGAAGCCCGAGACGCCGGTCGCGGAGCGCGTGAGGCGGCGAGGGCCCTTAAATGAC
AGCCCCGCCATTAGACGCGCGTGCGCGGACGTCGAGGAGGAAGAGAAGGACCTTGCGAGG
CGGCTGAAGCGCGTCCGCGAAGATCGGGCCCACTTAGATCAGATAGCAGAGGAGCAGCAG
AGAAAGAAACAACGGCGCGCCATGCCGGGCGGCGTACGCGCCCCGAAGGGGCCCACAGAT
GAATATGGAGACAGCAGCGACGACGAAGAAGAAGAGGACCCGCCGCCGCCGCCGTCTCGT
AGGAAGCGGGGCGCTCCGTCGCCGAGTGGTGATGGCGCGGAAGCCCCCGTGAAACGCCGG
AGACGCATTATAGAGGAGAGCAGTGATGAAGATGAAGAAGTCGCCGAGGCGCCGCGGCCC
TCGGAGCCCGCGCTGCCGGAGTGGCCGCGGAGCTCGTCGACTGTTTGTGCAGCGCTGCGC
GGCCTAGGGGCGCAGATTGAGGCTTCGAAGGTCGGCCGCAAGGTGATCTTCCTCGACGTC
AAGTCCTCGGGCGAAGACCCCAAGGTCGACTGCCCCCTCGAAGTCGCTGTAGCGCTGGAT
AGGGAGGACCGGTTCTCCACATTACTAGCTCATACCGTCGATCCTAGCGACGCTGCCGTT
AAGGCGCACGGCCTCAGTGCTCAGAAGCTGCGCGAACTGAACGCGCCCACGCCCAAAGAA
GCGTACTCCCGACTGCTGGCGTTCCTCTCGGAGCGCGCGCCGGACGAAAATGTGCTCTTC
GTAGGGCACGAGAACTTGTGTTCCAAGGCCGTGCCCATCCTCGTCAGGGGGCTCCGCGAG
TGCGAGCTCCCAACAACGTTATTTGAGAAGGCTACATATCTCCAGGTCGCGGGCATGTTG
CCGGGCGGGGTCGTCGGCGACGAGGAGGGCCTCAACCTGTCCCGGGACGACTTGTACGAG
GCTTTAACAAAGAAACGGGTTCCGGCCGCGGCGTCCCGTGCCGACGTCAGCAACTTCGCG
AATCTTGTGGTATTGGGTTGTTCTCTCAAGATCATGGGGTGGGACTTCGACGCTGTAGCG
GTTGGAGCACGACTGGCCGACGCCGTGCCGGGCCTGTTACTAGAGGAGGCGGCGGCGTCG
TCGAGCGAGGAGGAGGCGCTTAGGATCTCCTCCGAGCCATTCGACGACGCGTGCTGGCGG
GGTCGCAAGAAGACGCGCGGCGCGCAGTGGGTCTACGCCAGTACAGGGAAGGACCTCGCA
GATGCGTGGGACATCCCTGAAGTCTCTATTAGTCGGCTGGCCGGCGTGAGCACGACAGCA
CCATCGGCCGCTCATGCCGCGAAGTTTGAGGTCGAGCAGCTGCATGCGCGGAGCCGCCGG
GAGTGTGCCGCTAAGTCATCCGAGGCGTCTCGCGACGACGCTTTTCACGCTCGGCGGGAC
GGCGAGCGGCTCACGCGACACGGCTGGGCGACGCTCTCGCGGAGCCGCGGGGCGATGTGC
AAAGCGCTGAAGCGCCTCTACTCGGACCAGATCCTCTACGCGAAGCTCGGCCGGCCGCCG
TCGCATAAGGAGGCGACGAAGTGGTTCAAGGAGTGCTACACCAACCCGCCGTGCGCGTGC
AACCGCCGCGCCAAGACGTGCGACACGAATTGCACGACGTGCGGCGACTGCGTGAACAAG
AACGGCGGGCGCGTCGTCGACCACACGGAGGTGGTCATGGCCAAGGCCTCCGAGATCCCG
GGCGGCTTCGCGTTCCTCGCCCGCATGCGCGCCTCCGTCGCCTCGGACGACGCCAAGTAC
CTCGTCGCCTGGCATCGGCCGTGCGTCCAGTGCAACAAGTGCAACCGGGGGCTCGTCCTT
TTCGGCGACCGGTCGCACCTGTCCACGGTCGAGGGCTCCGCGGAGCGCAGCAAGGCTGCG
AAGCAGAAGGCGAGCAAGCTCTCTACGCTCTTCGGCTACGGCGCCTAGGCTATGTGTAAT
CCGATATGCAAGTGA
>snap_masked-scf300000870750.0-processed-gene-1.67-mRNA-1 transcript offset:0 AED:0.32 eAED:0.32 QI:0|0|0|0.5|1|1|2|0|375
ATGCGGCTAACCAACGCGGAGGACACGCCGCTCCGACCAGAGACGAAGCTGAGCGGCGTC
GTCGACGACCGCGTCGCGGCGCTCGACCGGAGCGCGGACGCCTTCGTCGAGGGGATCATG
GTCTCCGACGACGACGTCGTGACGATCGGCGACACGAGTGATGCCCCCGTCATTATTGGG
GAGGAGCTGGAGAGCGACAACATCGCCATCGCGGCTTTACTGGCTGTTGCCGTTTTGTGG
GGCACGAACTTCCCCGCCGTGCGCTACCTCGTGACGGACCCTGTCAGTCTGACGCCGGCG
GCGTACTCCTTCGCGCGGTTCGGCGCGTCCGCGCTGGCGCTGAGTCCTCTTTTACCTCGT
GCGTCCTCAAAAGGAGCATTATTAGCTGGCGCCGAGTGCGGTTTGTGGATCGCGGCGGGC
TATGTGGTCCAGTGCCTCGCATTGCAGGGCACGACGGCGGCGAAGGGTGCTCTTTTAGCT
GCGTTACAGGTCGTGGTGGTCCCCGCAGTGGTGGTATTGTTCCCGGCCCTCCGACCGAAG
GCGGGCAAGGAGCCCACGATGAAAGATTGGGTCTGCGCCGGCGCGGCGTTGGCGGGCGTC
GCCTTGCTCGAATTACAGGGCTTGACAGCACCTGTCGCGTCGGACGCCGTGGCCGCTCTG
CAGCCCGTCTTCTTCGGGATTTCTTACCTACGAATCGCCGAGGCGGGTCGGAAGTACCCG
TCGGACGACGACGCGCTGGCGATGGCGGCGGCCCAGGTCGTAGCTGTCGCGGCGGTCGCG
TCGATCTGGCTCCTCGGCGCGGAGGGTTCTGAAGGTTTTAGTCACGTTCTAGCTTTATCA
GACCAGCCCCAGACGCTGGCGGTGCTGGCGTGGACGGCGCTCGCGTCGACGGCGCTGACT
ATTTTATTACAGACGTACGCTTTGGCGAGGGTGCCCGCGGCCACAGCGTCGCTCGTCGTG
TCCTCCGAGCCGCTCTGGGCCGCGCTGTTGGCGGCCGTGTTGCTGGGCGAGACGAATTAT
GGGGCGGCGGACGTCGCGGGCGGTGCGCTGATATTGGGGGCGTCGCTCGCGCCGGCGTTC
CTGGACGACGACGCGTTCGCCGGCGCGGCGTCTTCGGATGTAGAATAA
>snap_masked-scf300000870750.0-processed-gene-1.68-mRNA-1 transcript offset:0 AED:0.20 eAED:0.20 QI:0|0|0|1|1|1|2|0|770
ATGAGCCACATCTACGCCGACGGCGCCGAGGTCCTGAAAGCCTTGGACGAGCAGGGCGGC
GGGCCGAAACTGGCGTCGTTAGGCGACTATGGGATTGATCACCATAGATTGTTGGATCAG
TTGCGAATCCTCGAGAGGCCCGTGATCGACCGCCAGGAGCTCCGAGTAAAATCGATAGAA
AAGATCGCCATGGAGCGCCACGCCGTTGTTTTTGAACAACTCGTGGAAGAACGCATTAAG
ATCCTGCAGAAGGTGTCTTTATTTAATGATTTGAGCGACAACGAGCTGCGACGGGCGGCA
GAGCAGTTCGAGGAAGACGAGGCCGACGAGGGCACCTTCGTCTTCAAGCAGGGCGACGCT
ACCGATGATTTCTACGTGGTTGCTAGCGGTGAGGCCCATGTCATCTTCGAGTCCGACGGT
AAATCGCGAACGTTGGCTCGCTTGACGGAAGGTCGATTTTTTGGGGAATTAGCAGCGATG
CATTCCACTCCCAGAGATTCCTCGGTGAAAGCCAAGCCGGACAAGGAAGATCAACAACGG
TTGGAGCTCCTGAAGTTATCCGGTGCCAAGTTCCGAGCGCTGTTTGAGAGTAGACCGGAT
CTCCTGAAAGATAATAGTAACACAAGAGAAAGGCAGGCCTGGTGCATCATCGGGAACTGT
CCCCTGTTCGCGGGGTTGGACGAGGATAGATTGCGGGAGTGCGTCCGGCGCGTGAAGGTC
GAAACGCATGACCCGGGTTCAGTGATCATCCACGAGGGCCACACCGGTTCCGTATTTTAC
ATCATCGTCGATGGCATCGTGAAGGTGGTGCACGAGGACCCCCAACATAAGGTAGGAGAA
AGACCAGTAAGGGAATTGGGGGACGGCGACCACTTCGGCGAGATACCTCTCCTCGTGAAG
GGAGATTCCTCGACGCGAGGGGCGACGGTGGTAGCCGTCTTCAAGTGCACTCTGGCCGTG
GTCGAGCGCAGTGACCTGGTGGCGGCGTTCAAGACGGACGAAGGTAGGGCTTATTTACGA
CAGCGGGCGTACTTTAGAATACTCGATGATGATGGTGAACTAGAAGCGGAAGAGGTGCAG
CGACCGCGCACGGCGGAAGATCGCGCTTCGAGAAGATCAGGTGATAGTAGAGCCATGAGA
GGGCGGAAGTCCGCCCGTCAAGCCTTCAAGAGATTAGTACGATCCTTCAGCGACTCGTTG
ATCTCTCAAATGTACAAACAGATCGTGAGGCAACCGTCACTCACAACATCTTACGGTGCC
GACGTGGCCAAGAGCTTCATGGCGTCTGCGACGCGACCGGAGTTCGGCAAAAAGATCCTC
CGAGCGCTGGAGACCCTAAACAAGAAGAATGCGTTAGATAGGACCATGCCGGAACTAGCG
TTGGTGATCGCCGTCCTCAGGCAAGCGAAGGACTTCTGTCGGCAGTACGTCCACGAGTGG
CCCGAGTCGGCATGGAACGATTTTGGGCACCACGTGCGCGTCGATAGAATTAAAAAAGGT
AGTGCGGTCTTCGACACGAAGGGCAAGGCCGAGGAGCCGAAGCCGACACGTAGACGATCT
CGGGCTCGCTCGTCAGCGGACATGGTCGACCCCGAGGCAGCGAAGGACGCCATCTGGAAA
GGGGAATTAGGTGAGTTCGTCGAGTGCGGCGGGCCCGGGTCGTGTTTCGGGGCGGAAAGC
TTGGATGCTCTGAAGAACGGGCGGGCGCCTCGATACCGCCAAAATTTAGTTGCGGTCTCG
GAATGCATCTTCCTGTCCTTCGAGGCGTCCGACTATAGGGAGGTCGCGGCGAACGTCGCC
GAAGGGCTGGAAACGGACGTCGAGGAGAAGTTCGCTCTACTGAGAAAGACCGGTTTGTTT
GCGGATGCCCCTGTAGACCAGTGCTACACCGTGGCTTATGCGTTGGAGAAGGCCAAGTGT
TCCCGAGGTACTCTGCTCATGAGCGAAGGTCAGACGGCGCCTCGTTTGACATTAGTGGTG
CGAGGGGGGGTCGTGGTGCGATCCGCGGGTGTGGCCGTCGCGGAGCTAGGGGTCGGCGAC
TACTTCGGCGAGAGCGGGTTGCTGTCGGCGACGAATCTGGTGAAGGGCGCCGTGGAAAGC
GTCAGCTGCGTCAGCACGATGGCCACGGACTTATACGTATTAGAAGACTACGGCTGCGTG
CCCGCGCCGATCCTCAAGCGCCTAAAGCGGAACTGGGGCGTGCGCGCGTCCTGGAGAAAA
GATAGAGTCGTGAAGCAACGCCAGACCATCGGCGACCACAAGAAGCAGATGCCGCGTTCC
ATGGTCGCGGAGATGGTCGCGCGGAGCCCCTAG
>maker-scf300000870750.0-snap-gene-1.19-mRNA-1 transcript offset:0 AED:0.06 eAED:0.06 QI:0|0|0|1|1|1|2|0|393
ATGCGCCGCATGGCCCTCCTATCTCTCGCGACGGCGGCGCGCGCCCTGTCCTCAACCGCG
CGCCGCGCCGCCAAGCCGAGCGCCGCCAAGCCGAGCGCCGCCAAGCCCAAGGTCCTACGA
CAGAAGCAACCCCCCGGCGTCTTTGATGTGGGGAGCCTAGACAGACAAGCTCTAGAGACC
TTTGTGGTGGATGACCTCAAGCAGCCGAAGTTTAGGGCAAAACAGTTAAGGGAGTGGATC
TACGACAAGGGCATTGATGATTTTACGAACATGACGAACCTCCCGGCGAAGTGGAGAACT
GACATGAGCGAAAGAGGACTCACCATAGGAGGCACGATCGCTGAACAAATATCTCAGAGG
GACGGTACGATTAAACGAGCGTATGAACTGAGAGATGGTTCTGTCATCGAGTCCGTGCTC
ATGCCGTACAACGATGGAAGAAGGACGGCCTGCATCTCGAGCCAGGCGGGCTGCGGCATG
GGCTGCACGTTCTGCGCGACGGGCCAGATGGGCTTTTCAAGGCACTTGACGGCCGCGGAG
ATCTTCGAGCAGGCTTCTAGATTCTCGCGAGAATTGCGGCGACGAGGCGAAAGGCTGTCG
AACGTGGTATTTATGGGCATGGGCGAGCCGCTGGCCAACTACAACAACGTCATAGAGGCG
GCGAGGCGGATCCACGACGAGTTGGGGGTTGGTGCTAGGCATATTACGATCTCGACTGTG
GGGTTAGCTCGGGGGATTGAAAAACTGGCCGACGATCCGTTACCCGTCACTCTAGCTGTC
TCGTTACACCAAGCGGATGATGAGAGTAGATCAGCAATCATGCCCGTCAATAAAAGGTAT
GACCTCGAGACTCTATTATCATCGATAAACAACTACCAGAGGAAGACGAAGAGGCGCGTG
ACCTTCGAGTGGGCCGCTATTCAAGGTGAGAACGACGACGAGCAGGCGGCCCGTAAATTA
GGAAAGCTCCTGAAGCGGCATTCCGTGAAAGATGCGCATGTCAACGTGATACCCCTGAAT
CCTACCAAAGGTTTTTCCGGCAAGAAGTCGTCGAACGTCGATACGTTCTGCAGAACATTA
CAGGACGAGTTTAGGATCAGCGCGACGCCGCGCGTGCGCCGCGGGATTGACATCGACGCG
GGCTGCGGCCAGCTCACGACGGCGCTGGAAGAGGGGACCTAA
>snap_masked-scf300000870750.0-processed-gene-1.72-mRNA-1 transcript offset:0 AED:0.03 eAED:0.03 QI:0|0|0|0.5|1|1|2|0|208
ATGGCGTCGGGCCGCCTCCGAGAGATCGCAACGATGAAGACGGTCCTCGCGCTCGCCGCC
GGCGCCAGCGCGCTCGTCGCCCCCGCCGCGCCGAAGGCCCAGAGGACGGTCGTGAAGGCG
CTCGACACGGAGCTTGGTGTCCTGCCGCCGCTCGGCTTCTTCGACCCGCTCGGCCTCGCG
GCCAAGGGCTCGGCCGAGGACTTCGAGCGCCGCCGCATCACGGAGCTCAAGCACGGCCGC
GTCGCGATGGCCGGCTTCGTCGGCTACCTCGTGCCCGAGGTCTACAAGTGGCCCGGCTAC
CTGAGCCCGACGAACGATTTGAAGTTCGAGGACGTGCCGAACGGCCTCAACGCGCTGCCC
GTCGTGCCCGGGCTCGGCTGGTTCCAGATGATCATGGTCGTCGGCTGGCTCGAGGCCGGC
CCCTTCGCGGCGACGCGGAGCGAGTTCGCGGGCGACTTCGGCTGGCCCTACTTCGGCAAG
CAGATCCAGAGCGCCGACGAGAAGAAGTCGAAGCTGAACATGGAGCTCCAGAACGGCCGC
GCCGCCATGTTCGGCGTGCTCGGCCTCATGATGCAGGACGCCGTCAACGGCGAGGTGACC
ATCTTCCCGGGCACGGACATCGCCTAG
>maker-scf300000870750.0-snap-gene-1.21-mRNA-1 transcript offset:0 AED:0.05 eAED:0.05 QI:0|0.5|0.66|1|1|1|3|18|1112
ATGCTGCGCTCCCTCGTCGCCGTCGCCGCGATCGGGCGCGCGGCCGCGAACGGCCGCCAC
GACGCCAGCGGCCACGTGATTGCGGGATTAGCCCAGGAAGAGCTCGCCGTCACGGATTCC
GGTAAACTAGGCGACCGCGCCCCCTCGTACGCCTTCTGGTCGACCGGCGATCGCACCACA
GCACCACCATACACGCCACCTACAAACAGAGTATATAACACGAAGGGAGGACCCGTCGAA
GGCAAGATCAACGTCCACCTCGTGCCGCATTCGCACGACGACACGGGCTGGCAGGTTACT
GTGGACCAGTATTTTAGTAGGGAGGTCTACTGGATCATCGATACCTTGACGGAGCAGCTC
GCGCAGGATGCGAATCGGAAATTCATCTATGTCGAGACGGCGTTTTTTGCCCGGTGGTGG
GAGCAAGCTGATGACTTTAAGAGAAGTAGAGCCAAATCCCTCGTACGCAACAAGCAGCTC
GAGTTCATCAACGGGGGCTGGTGCATGCACGACGAGGCGAGTCCGCTCTGGACGGCGATG
GTCGATCAAACCACAAGAGGCCACCAGTGGCTCTTCAAGACCTTTGGTGCTCAAGCGAAC
CCAAAAGGCACGTGGCAGATCGACCCCTTCGGGCACACGAACACGCAGGCCTGGTTGTTA
GGGGCGGAGGCGGGCATGACGTCGTTATTTTGGGGGCGCATGGACTACCAGGACCGAGAA
ATGAGGTATGGAAGAAAACAGTCCGTAAAACCGCCGACGGGCGGCTTCGAGTGGGTCTGG
CGCGGCAGCAAGTCCCTAGGTTCGAGCGCGGACGTCTTCGCGGGGGATTTGTACGGCACG
GGGCAGGGCGGCTACAGTACGTGGCTGAATTTCGACGACGAGACGCAACAAGTGAACGAC
GACCCTTCAAGACACGACTACAACGTCGACCAGTGGGTCGACAAGTTTGTGCAAGATGCC
AGGGAGCAGGCGAAGCATACTTTAACACTACATCAATTGTGGGCCTGCGGCACGGACTTT
CAATATCAAAACGCCGATCGATGGTATAGGAATTTGGACAAGCTGATCCATTATGTGAAT
TTGAATGGTTCTGTGAATGCCTTTTATTCCACACCTACCCTGTATACGGATTTGAAGCAT
CGTAATAGGTCCGTGACCTATGAACTAAGACAAGATGACATCATGCCCCTGGCGGACAAC
GCGCACAACTACTGGAGCGGCTACTTCACGTCGCGGCCGGCGTTGAAAAGGCAGGTCCGG
TTCGCCACTTCCTATTTAGAATCGGCGCGGTTACTGGAGGTCGTCACGAACACGTCCAAG
AAAGATGTGAATCGACCGACCTACAAGAAGGAGCCCGTCGTCGGCGACTCCTGGACCGAC
GCTCTCGAGGGCACGGTCGGCGTGGCCACGCACCACGACGGCATGTCGGGCACGGAGCGG
CAAGATGTTACGGATGATTATGCCCAAAGGATCACGGAGTCAGCTCTAGAAGCGGAAGCT
GGTGTGGCGGTGGCCTTTGGTCGGCTGCTCGGCGTCGGACGCGAGGCGTTTGACCACTGC
AACTGCAATAGCGGGCCCATGTCCTGTTTGAACCTGCGTTTGAACGCGTCGACCTGTTCC
GCTACGCATCACGGGTTCTCAGTGGCGGCCTTCAGCCCGCTCGGCCAGGACGTTGATCAT
GTTTTGCGGGTACCTATCGTGAGTGACGGCCCGTGGCGCTGCAAGGACGCTTCCGGAAAG
GCCCTCGCCTCCCAGATTCTGGCATTGGATCAAAGAACAAGGGAACTGCCGCGGCTCTAC
CTCAATTCGTTCAATCTCACGAAGGAAGAGTATAGGGCGGCCGACGCCGCGCTCACGAAC
GAGGCGACGGCGGTCCTCGCCGTATCTCTGCCAATAAAAGCGACGGGCGCCGCGACGGCG
GCGTGCGGGCCCGGCGCTTCCGAGCCGTCATCATCCATCACAGTGACGCGGGACGGTGAT
AACCTAATTGTGGACAACGGCCTCTTGCGGTTGACGTTCTGCACGGCCACGAAGGCACTT
ACAACGATAGAGAACTTGGCGTCGCGGACGACGACCTCCCTAAAATTGACCTGGGGCTGG
TACAACTCGTCGACCGGGGGCTGCACGCCGTACCCCGACACGCTCTCTGACCTAGAGCCG
GCCTGCTCGTCGCAGGCGTCGGGCGCGTACATCTTCCGGCCGAACTCGTCGGAGCTGTAT
GGCTTTGATCCTTCCTTTGTGCCGCAAATGGCCGTCGAAACCGGAAGTGTATATGCCGAA
GTGCGACTGCGCGGGTCGCCGTTCACTTCTCATACCATACGCCTGGGCAAGGACAACGCA
CACGTGGAGGTCGAGTGGACGGCCGGGCCCATTCCCGTGGACACGCCCTGGCTCGCGCCC
GATGCCAACTGGGGCAAGGAAGTGGTCCTGAGGTACGACACGGCCGTCGCGTCGGGGGGC
GTCTTCTACACGGATAGCAACGGCCGAGAGACCGTGAAACGCGTTCGAGACAAGCGCGGC
CCGTCCTACCCTTCGCCCTACAAGATCTCGGAGCCCGTCGCGGGGAACTACTACCCCGTG
AACGCCCTCGCGTCGATCAACGACGACTGCGTCGAGTTCGATGTGATTGTCGACACGTCC
CTGGGCGGCGCGTCACTTGCGAGTGGATCGCTCGAGTTCATGGTCCACCGCCGCCTCCAG
GAGGACGACAACCGGGGCGTGCAGGAACCGTTAAATGAAACAATGTGCGGCTGCAACGAC
ATCCGCGCGGCGCCGGGCGCCATGGGCGCGCACGGGCACGAGGGCGACGGCGGCTGCTTT
TGCGCGGGATTGACGGTTCGAGGTCGACATCTGCTGGTGTTTGATGAGGTGCAACGGGCG
CGCGCGTTGCGGCGCCGGCTGATGGAGGAGGTCCAGCAGCCTCCCGCGCTCGCGTTCGCG
CGTCTCGGGACGCCGTTCAAGACGCCGTCGCGGACGGTCCTGGCCGAGCCACTGCCGCCG
AACGTGAAACTCGTGACGCTGACGTCGAACTACGCCCAAGCGCACAACGGCCAGTGGTTA
TTACGGCTGGCCCACGTCTACGAGGCCGGGGAGACGGCGGACGACCTGGCCCAACCTGTT
ACCATCGACCTGACGCGCTACTTCAGACGTCCCGGCCTCGCGATCACGTCCGCCGTGGAA
ACGACGCTGACGGCGAACGCGGCGCCGGCCGCGCGGCTGACGTGGAAGACAGAGGTGGCG
GCAGAGGACGGGGCCTTCACGGCGCGGACGCCCTTCGCCTACCCCTCGCTCACGCTGCGG
CCGATGGAGGTGCGGACGTTTTTGGCGCGGTTTCGCTGAATAACGACCCTTCTTGTG
>maker-scf300000870750.0-snap-gene-1.22-mRNA-1 transcript offset:0 AED:0.03 eAED:0.03 QI:0|0|0|1|1|1|3|0|2155
ATGCGCGCCGCCGTCGCCCTGGCCCTCGCCATGACGCGCGCGGCCGCCGCGCTGGAGATG
CGCCCGAGGCCGCTCCTGACGGCCCTCGTGCTGGGCGCCGTCGCCGCGCAGGCGCCGGCC
GGAATGGCGACGCTCGCGCCGACGCCCATCTCCGAGTTCTCGTGCGCATTTATGAAAGAG
GACGAGGACAGCCTGATGTTCGACTGGGAGAGCACGCAGGAGATGGTCCACGCCTGGGGC
GGCTTCTCGCAGTGTGAACATCTGCGCTGCGACGCCGCGACCGGGGCGCTTTGGTTGAAT
GTGCAGCGGGAGAAGGTGCACACGTTCCGGTCGAAGCAGAGCAAGGGCCACAGGAAGGTT
ACGCGGAGCTACTGCATGGTGCTCACGCCGGACGGGCGGTACGCGCGCTACGCGCGGGGG
GAGTACAAGTTGCGCGAGGAGCGCTGGATGTGGCGCGAACGAGAGAAAGTGTCGTGGAAG
GACGTCCCCCATGTCAACGGCACGCTCGCGGCCGACGCGGGCTTCGGCACAAAAATGTAC
GACGCGTGTGTTGCACAGTGCCCCTGCGCGGCGTCGGAGGGCCGCGACGACTTCCCCGCT
CTATCAAGGGCTCTCCTAGACCCAGATGCCGACGCCACGCAAGTACCCGGCGTCTGCTTC
GACGAGAGCCCGAAGTATTGGTTCCACTTCGGCTGGGTCACGACGGCGCACTGGTTTTTG
ATTTTCTACCTGGCCCTCTCCATCCTAGGCGTGTGGACGCTCGCGTGCTGCGTCTCGAAT
CGGTGCTGTTATGCCTTCGGGACGCTCCAGAAGATCCGCAACGAGTTCGCGGACTCCTGT
CCCACGCTCGCGACGTACTTGAATAAGCTATGCGTCGAGCCGTGCAAGTTATGTGTGAAG
TGGTGCTGCTGCTGCTGCATGTGTTGTAAAGCGACACGCGTCAGGAAGCCTCCGATACCG
ACGGCGATCGAGGTTACGGCTCAGGGGCCGCCCGGGACGGCGATGACGGTCGTGTGCCAG
GGCGGCCACGTCAACGTCGTCGTGCCCGACGACGTCGAGGAGGGCGGCGTCTTCGCGGTG
AACCCGCTGGTGACGCAGCAACCGCTTCCACAGGTACTGCCAGATAATGATGTTACCCTC
GACGCGCCGCCCCGCTCAAGATCTTTGATAGAACAGTTTCGACTCTTGGTCTGGAAGGTC
TACTGGACCAAGAGAAGAGATAAAGCCTCTCTCATAAAACAGGTCCTGGGGCCCGCTCTC
GTATTGGTGGTGGTGTGGCTGTTGTACGTCGCTGGTGGGTTAACGTTCATACCCTCATTA
AGGTGGAACCCGAAGAACCCGAACTACAAGTGGAAAAAAGGTAAATTGAGGGACTACACG
AAGGGTCAAGTTTTATCGCATGGCATGCTGGAACTGTACCTAGGCTTTATTGGCTTCATC
CCCTTCGTGCAAGTTGTCGTTGTAAGTTTGGTGGAGGAGCACGGGTCTCGTCTAGTAGAA
TACATGAAGATGGCCGGGTTGCGGCCCCAGGCGTACTGGCTCGCGCAATTTGTGAGCGAA
GGCGTGATCATTGGTGGTTTATCTGCCTTTATGATTGCGGTAGTGGGCGCGCCGGGCTTG
TTCTCCTTCGCGGGGCATGCCGACGTGCCCTTCTTTAGCTTGTTGGGACTGCACTGGACT
TACTTACTAGCATTGGTTTCTGTTGGCTTTTGTGCCGCAGCTCTCGTGCCGAACGCGCTG
GTCGCGTCGTTATTCGCGTTGATCAGCCAGGTGGCGGGCGTCGTCTGCTACTTCGTGGGA
GCGTGGCGGGAAAAGTCCAACGGCGCCATGGCCGCGACGTCGGTCTGGAACAAGTCCGTG
ACCATCCAGCGGTGGTACTCGCTGTACCCCCAGTTCGCCTACATGTTACTGGTGGAAGGC
TTCCAGTCTCATAGAAAAAAGAGGTGCCGCGTCTGGGGCGCCTATAAGGGCGAGGCTTTC
ATATCAAGCGACTACGGCTGCAGCGCGCCCGAAGGGAAATCACTGGAAGAAGCGAAGGAC
TCTGCATTAGTCGGCTTAGGAGCATTTTTAGGAGAGCACCGCTGCCCGGCCTTCGACGAA
GCGCTCCAGTACTCGTACTCGTACGACTACGATGATACTTATGCGGGCCCCTGCGCGGAC
CACTGTACAAGTTGTGACGGGTCCGCGGACAACTGTCAAAGTTGTGACCAAGGGTATACG
TTGTACGACAACTCGTGCTTGGAGGGCCTGGCGAGCTGCGGGGTGCAAGGGCCCTACTCG
ACCTATCCGCATTTCTATAATCAAGAGACGGGCCAGCCGTCGTCGAGTTGGACGGCCGCC
TTATACGGTATGATGTTGTTAGATTGTGTCATCTTCCTGGTGCTGGCGTGGTATTTCGCG
CAAATCGTGCCTTGGAGCGAGTTCGGCAAGCCGCGGCCGTGGTACTTTCCCCTCTTGCCT
TCCACTTATATGTCGGTGCCGCCCGCGAAGGTCGAGGACGGCGACGAGAGCTTGCTCGAG
GGCTGCCCTTCTGATGCGTATGAGGAGCGGACGGGGGAACCGGTCGTGGTCGTGAGGGGC
TTGACCAAAACCTTTGGCGAGTTCCGAGCTGTGAATGGTGTGAGCTTCGAAATGGTCGAG
GACGAGGTGTTCTGTTTGTTAGGACATAATGGGGCTGGAAAAACAACCACAATCAACGTG
CTGAGCGGTTTGTTACCACCGGACCCGTCCGCCCGGAAGACGGCGGTGGTCTACGGGAAA
GATATAGGTAATCCGGAGGCGATCCATTCTTTACGGAGGGTGCTGGGCGTCTGCCCGCAG
CACGACGTGCTGTTCCCCCATTTGACGTTGAGAGAACATGTCGCTTTTTTTGGCCAACTC
AAAGGTAGGGATGCAGTGAGTGCAGCCAAAGACGCGGATTCATTGTTAGAGGTCTTCCGG
TTATCTGATAGAGCCCACCACCTCGGCTCCGAATTATCCGGAGGCCAGAAGCGCAAGCTG
TCCGTGTCCATTGCGCTGTCGGGGTCGTCGAAATTCATCGTGCTCGACGAGCCGACGGCG
GGCATGGACCCCGTGGCTAGAAGAGAATTGTGGACGTTGCTGCGGGCCGTGCGCATGAAG
CGGGCCCTGTTACTCACGACGCACCACATGGACGAGGCCGAGGCGTTGGGGGATCGCGTC
GCGATCATGGCCTCCGGTAAAGTCAGGGCCGACGGGTCCGTCGACTTCTTGAAGCGGGCC
TTCGGTAAGGGCTACGCGGTTAGTTTTGAGGCTCAAAATGCGGAGCAGGCGCGGAGCCTC
GTTTCAAAAGCCGCGCCTTCATCAGTGGTCGAGGACATCGCCGAGGCGTCTCTTGCTGGA
ATGCATACGACGGACGCCCGACAAGCCTACACGCGGTCGCGGTCGTCGCGGTCGGGCTCC
TTCAGCGAAGAGGTTGAATCGTCGATGCATACAGAAGAGGAGGGCACGCAGGCGACGCCG
CGGGGCCTCGTCCGGTGCGCCTTCTCACTACCGTTAGATAAGGGCGACGAACTTCCGGCG
CTGTTCGGTGCTTTACGAGGCGTCGCCGAGTCCGTGGCCTTCTCGACGACGACACTCGAG
GACGTGTTTTTGGCCGTGGGTGAGGACGACGCGGTCCACAACGTCGCCAAGGTCAACGAG
AGGGGAGAATCGTACAAGCAATTATATGAGGGTGAGAATATAGTGGACGTGCCCCGGAGT
CTACTAAGGCATTCTTCAGCCATCCTGAGATTAAGAGGGAGGTTAGCATTCAACGACCTC
ATTACCGTGTTATTACCGTTCCAAGGGATTGAGTATGTGGTGATGGAAATCCACCGCCTC
GTCACGGGCGAGAAAAGATTAGGGCCCCTGTCTCGACTGGCGGCGAAGTACGTCGTGGGC
GTCCGCGCACTCATATTGGCCGTATTACCGTCCGTCGGCGCTCTCGTATTATGCAAAGTC
GCCAAGGACGGCTCGCTGGCTGGGAGTGGTCGGAAGTGGGGCTTCCGGACGAATATTTTG
CTCGTGTTGCCCCTGTTCGGCATCTGGGTGCTCCTACCTGGTTTAATCGCGGAGCCCGTC
GTGAAGGAACGGAAAGTTAGATTACGTAATCTGCTGGCGGTGAGCGGGCTCGACCACCGC
GCGTACTGGCTCGGGAGCTTACTCGGGGATTTGGTGCCTTTAGTGTTTGGCGTGTCGGTC
ACCCTACTCGCTATTTATGGGTACGGCATCTCTTTCTTGGTGGAAGAGACGAAGACCCGT
ACAATATTCCCTGAGAACTACACGATCATGGCAGAGACGGGGCTCCCCGCGATGAACCCT
CAGACCGGTCTCCCTCTCACAAATTTAGAATGGTGCTTCGCGCTAGGAGATTATGATGAT
TGCATCACGACGACGCGAGAGCGGCGGACGTGGCTCGGCGACGCGCCTCAGCTCATAGCT
ATATACCTGCTATTCCCTCCCGCCGTGATCGCGTTCTCGCACTTGATGTCCTACGCTTTT
TTAGATCCGTTCGTGTGTGTCGGTGCCACGCCGGTCTACGTGATAGGCTTGCTGATCCTG
CCGGACGTCTTCATCATCTTCCTGGGACTGGCGTTCGGGGGCTGGATGCCAGGTAGCAAG
GAGGCGCAGCTCTTCAACTGGAACGCGTTGGAGGCCATGGCGGCCTTCGCGTGGTTGGGA
TCCTTCGTCTCGCCACCGAATGTTATAGTTTTCACACTGTTAAGAGTCATGCGCATGGCT
TTTGTTGCGACGAAGGGGAACAGTCCGGAAGCCTGGAACCCGACGTGGCCGTCGTACTGG
GTGTTGTGTGTTATCTTAATCACGCAGTTCGTGGTTTTTGAAGGTTTAGCCTACGTGAAG
GATAGGCTCTATACGCGGCCGCTACCATATACGAAGACGCGCTTCTCGACGCGTCGTAAG
AACAATCTGGACGAGGACGTGCTTGCTGAAAGAGAACGCGTGCTGGCGCTCTTCGAAGAT
GGCGAGAAAGAGGAGGAGGACGTCGTAGAATCGGATCCGTCGCTGGTACAAAAAGTAGTA
TCAAAAGTAACAGCTGTAAAAGACGCGTTGCTGGACGAATTGAGCGACCCGAACTACTAC
GCGCCTCGCATAAAAATGGACGCCGCTCCGGAAGACAAGTACGGCCTCAACGTGCGGGAG
GTGCGCAAGGTCTTCCCTCCCAAAAGGCACGGTCAAAGAGCTGTGGAAGCGGTGCGCGGG
TGCACCTTCGGCGTGCGGACGGGCGAGGTCTTTGGGTTATTAGGTGCGAACGGCGCGGGC
AAGACGACGACCATGTCCGCGGTCATGCGCGCCGTCGAGCCGACGTCGGGCGACGTCGCG
ATCTCGGGGACCTCGGTCCTCTCGTCCTTCGCGCAAGCGTCCGAACATTTGGCGGTCGTG
AACCAGCACAACACGCTGTGGGACGCGTTGAGCTGCGCCGATCATTTGAGATTGTTTGCT
AGACTGAGGATGCTCGAGAATGAAGTGGAAGACGCCGTCGCGGCCACTTTGGCGCGGGTG
GAGCTTTTGAACCATGCGGACAAGCCCGCCGGGCGCCTGTCGGGGGGCATGAAGCGCAAG
CTCTGCGGCGCTTGTCTGTGTGGAAATCAAATTTCGGGCGCACCACGACGCGCGTGCGCG
CTGATCGGCGACCCGCAGATCGTGTTACTGGATGAGCCGTCCGCGGGGTTGGACCCCGTC
TCGCAACGGAATTTGTGGAACCTGATCAAGGCGACGATGGCTGGAAGAGCTGTGGTTTTA
ACGACGCATAGCATGGTCGAGGCCGACTTCCTCTGCGACCGCATCGGGATCATGGTCCAG
GGGCAGTTAAGATGTTTGGGGACGTCCGACCACCTCAAGCAGCGCTACGCGTCGGGCTAC
GAGTTGGTCGTGAAGATCGAGGACGACGCGTTGGAGGGCGTCTCAGCATTCGTCAAGGAG
CGCTTCGGCGCGACTCTAGCCGCCGCAGATGCCGGCACTTTAACGTATGAACTGTCGAAG
TCGTCAGAGAAGTCCGCGGATCTATTAGCTGACGCGTTCCAGGCCTTTGACGAGAGTACA
CGCAAGTCTTTGAAGGTTGCGGAGTTCTCCGTCGTCCAGGCGTCGCTCGAAAAAGTGTTC
ATACGCATTGTCAGTGGCGAGGGCGGCGAGCACGAGGCGAGGGACGCACATAATCGCTCG
GTGCAAGTAGCTCAAGACTTGGGGGATGATTCCGACGATGATCTGGACAATTTTCAGTTC
CGGGAGCGGACCTGCTGCAAGTGCTCGTACTTCGCGCACGGTTTATTGTGCAAGTACCAC
AGTACGTGCTGCTGCGCCATGTGCTGCTACATGTTCATGTCGATATTTGGGGCGTCGTGG
TTTGTGTGGTTCAATACTTGTACCCTTACCTTACTGTTCCACATGTTCGCCGCCGTTACG
AATTGTGTGGGGAGGTGCTGCTTGCAGGAGCCGAAGGTGGAGGACTAG
>maker-scf300000870750.0-snap-gene-1.23-mRNA-1 transcript offset:0 AED:0.17 eAED:0.19 QI:0|0|0|1|0|0.33|3|0|632
ATGCTCGACAAACTCTTCCGCGCGCACAGCGAGAAAAATGGCGCGGCGATGAACGGCGGC
GCGGCGATGAACGGGACGGCCTCGACGAAGGAGAACCCGGGCGTCCGCCGAGAGCTCTCG
GAGCGGCCGACGCCGGACATGTTAAGGCGCACGGACTCCATGACGGCCTTCCACGCGCAG
AAGGAGTTCCAGGACCGCACCGTGTCCATCGGGAACGACGAAAGAGAGTATTTTGTCAGT
GGCTGTTTGCTATTACTAGACTGCGCGCGCGGCGATCTCGAGAGGGTCCACGCGGTGGTC
AAGGACTCGCCCACGCTCGTGAACTTCTGGGATTATGATCGGAGAACACCGTTACACGTC
GCGTCGTCGGAAGGGCGCGCCGACGTCGTGAAATATCTCCTCGCGCACGACGCGCGGCCG
AACCGCTCCGACCGGTGGGGCGGCTCGCCGCTCGACGACGCGTTGCGCCGCGGCCACCAG
GCCACGGTCGAACTCCTACGGAGCAAGGGCGCGAGATTAGGCACGGCGGACCACGTGTCC
CAACTCATGGCCGCGTGCAACGCCGGCGACGTCCGGGACGTCGAGGACTGCCTCGCGGCG
CCAGGACGCCGCTGCATCTCGCGGCGGCCGAGGACCATGAAGATGTGGGGCTGCACGCCG
TGTGATGATTGCGTCCCGGGCTCGGCGGCGGAAAAGGCGTTGCTCGCGGCCGGCTGCTGC
CGCACGGATATGACCCATGACAAGAGCCACGACCCGTTCCGAGCCGAGTCGCCCGAGAAG
CGCGACGACGACCAATTTGTGGTTGACTACCGGGACGTGGAATTAGGTGATAGGATTGGA
GGGGGAAGTTTTGGGGAAGTGCACATGGCGCTCTGGCGCTCGACGCCGGTAGCGGCCAAG
GTTATTAAGTTGATGCCCGGCGGCGACGCGAAGCAGAAGCAGGCGGCCCTCGAGGACTTC
GTGGCCGAAGCGAGAATTCTGAAGACGCTGCGACACCCGAACATCTGCATGCTCGTCGGT
TATGGGATCGAGCCGGGCCACGAACTTATATTGTCAGAGCTCATGCAGTGCTCTCTCTTG
GACTATTTACGATCGTTAAGATCCCACGCCGACGGCATGCCGAAGCCGCGGGCCATGCGC
TACGCCGTCGAATTATCGCGGGGCATGCGTTATTTACATGAACAGACGCCCGCGGTGTTA
CATAGAGATCTAAAACCGGCCAATTTACTATTGGACACGTCGAACACCTTGCGGATCACG
GACTTTGGCCTGGCTACTACACGAAGAAGAGGTCGGGACGCCAAGGATTCCGGGCGGTTA
GAAGCTAGAAAGCAGATCACGAAGAGTGTTACAAGGGTGTCCACCCAATACGATTTAACG
GGTGCCACGGGAAGCTTCCGGTTCATGGCGCCGGAGGTCGCGCTGTCCCAGCCCTACGGG
CGCAAGTGCGACGTCTACTCCTTCGCGATGATTTTTTATTATCTCCTCGATAGTAGGAGC
CCGTGGGCGAATAAAGATGGAGAGACGGCCGCGCGCCTCGCGATCTCGGGCGCGAGGCCG
GATATTCGGAGAGACTGGGATCCTAGGGTGGTCAAGGTCTTGACGGCCTGCTGGGCCGAC
GAGCCCAGGTTAAGGCCCTCCTTCCGCGCCGTCATCGAGATGATCGAAGCGGCCGACGTC
GACGTCGAGGTCATCGTCCAGGCCGGTTTAGATCAAAGTGTCCACACGACGAAGTCGAAG
AATCTGCGGCGGGGTTCGATACAGTCGCGCAAGCGCGTCGCGAAGAAGCAGCCGTCTCCG
GCGGCAATGCCGAGCTTCTACCAGCACCAGGCGGGCGGCCATCACCAGCCGCCCGACCGG
CAGCAGTCCATGGACAACTGCAAGTGTACCATCTGCTGA
>snap_masked-scf300000870750.0-processed-gene-1.81-mRNA-1 transcript offset:0 AED:0.05 eAED:0.05 QI:0|0|0|1|1|1|2|0|449
ATGGCAGCCTTGACAGCAGCACTGGAGAGTTGCAAACTCGACGGCTTCGCGCTCGCGGAC
CAACCCAGGAAGCTGCGTGACGACGACAAGCTTGTGCTTGCTGCTGTCTCTGAAAATGGC
GGCGCGCTACAGTACGCGAGCGAGCGCTTGAGAGACGACGACGCAGTTGTCCGAGCGGCC
GTGACCTGCCAGGGCGAAGCGCTCGAGCACGCCTCGGAGCGTCTTCGCGGCGACGCGGCG
ATCGCGTCGATCGCCTGCACCAAAGCGGGCTGGGCCCTGCGACACTGTTCGGCGGCGCTC
CAAGACGACGAACGCGTCGTCGCCACGGCCGTAGACAACGATGGCTCGAGCCTCAAGTTC
GCGAGCGCGCGCCTGCGGGGCGACGCCACGTTCCACGGCGGCCGCGCCATCCTCGAGGCC
GCCGACGCGAGCCTGCGAGCCGACGCGACCGTCTGCGCCGCCTGCTGCGCCAGGGACGGC
GAGGCGCTGTCATTGTGTCCCGAGGCGATCAGGAAGGACCGCTCCGTGGTGCTGGCGGCC
GTCAAGAGCTGCGGCGCGGCCCTGCGCCACGTCGACGACGCCAAGCTGCTCGCCGACGCG
GAAATTGTCCTGGGGGCGGCCGCGTCGTGGGGCGGCGCGTTGGAGCGGTGCTCGCCGAGA
TTGAAACAAGACCCGGCCTTCATAAGAAAAGCAGTGGCCATCGACCCGTGGCACCTGCAG
CACGCCGACGGCCCGGCGGCCCAGGACAGGGCGGCCGTCCTCGAGGCCGTGACGCGCGAC
GGCTCGGCCCTCCAGTTCGCCCCTCATGCCCTTAGGGCCGACGCCGACGTGGTGAGCAAG
GCCGTCACCGCGCCGGCGGGCGACGGTCGAGCGGGGGACGCCCTAGCTTACGCCGACGAG
GAGCTGCGCGCGGACGCGACTATAGTCCTAGCCGCCGTCAAAGTCGCCCCGCAAGCCCTG
CAGCACGCGTCGCCCGAGCTCCTCGCGGATCGCAAATTCGCCGAAAAAGCCGTCAAGCTC
GACTGGCGGTGCCTCGCGAGCGTGTCAAAAGAACTGCGCGCGGACAAGAAATTAGTTGAA
AGCGCCTTGAAGCAGTCCGCGGACGCGCTCGCGTTGACGCCGCTCGACGCGGAGCCGAAG
GTCGCTCTGGTTGCGGTCAAGAAGGATGGGTTGGCTCTCTGCCACGTGCGATCAAGCGCT
CAAACGAAGGACGTCGTCCTCGCGGCCGTGAAGCAGAACGTCGAGGCGCTCCAGTTCGTC
GCCGACGAGTCCTTACTGCGCGACAAGGACGTCGTCGCGGCCGCGAAGAAGCGGGGAGTC
GTGCTCGAGGGCGACGACGAGGACGAGTAG
>maker-scf300000870750.0-snap-gene-1.0-mRNA-1 transcript offset:0 AED:0.07 eAED:0.10 QI:0|0|0|1|0|0|3|0|901
ATGGACGTCCGCCCGCTCCTCGCGCAGCGCCGGGCGCCGCCAGCGCCCAATCAGCACCTC
TGGCGCGCGTTCGGCGCCGTCGCGCTGCTCCAATTCGTGACGCTGGCCGCGGTGCTCGCG
TCGCGAACGGCTCCTGACGGCCGGAGGCAGCTGCTGGCCGACGAGCTCGAGCCGCCGTTC
CGGAAAATACGCGAGGATATCGATCTCGGCGCCGACGAGCGGCGGCGGCTCAGCGGCGCG
CTCTGGGGCCTCAAGACCGCGACGGCCGCCACCACGCTCACGAAGTTCATGGGTACCATG
GTCCTCTGCGACACGTCGTCCGCGGCCATCACGGTGACGCTGCCGGCCGCGAGCGACATG
TCCGAGCAGTCCGGCGCCTCGCTCCGCCACTACAAGTTCATCAACACGGGCAGCAACGAC
TGCACGGTCGCCCGCGCCGGGTCCGACACGATCGTCACATCGACGCTGACCGCGACCTTT
TCCGGCGGCGCGACGACGTCGACCTTCACGGGCACGGCCTTCACGCCCGCGGGGACGGTC
TCGCAACCGACCTTCACGGGAACGCAGTTCACGCCCGCCGGAACCATCTCAGCAATTACT
CCCGCCGGCACCAACGACGCGCCGACGTTTACTGGTCAAGCGCACACCCCGACGTTCACC
GGCGGTGCCATCACGAGTACGGTGACTCAGGGCACGATTACCACCGCCACGGTGTACACT
GGGGCGGACGCCACGGCGACCACGACGGACACGGCGGTCGACGTCGTCACTGCGGTCGCG
GCCAGCACCGTCGCGAGCGGGACCGCGAGCGGGACCATCTCGCAAATTACGCCGCAGGGA
ACCGTGGCCGCGCCGGTATTTAGTGGTACAGCGCACACCCCGACGTTCACGGGAACCGCG
GTGACTCCAGGGGGGACGGTCTCGCAACCGACCTTCACGGGGACTCAGGTGACGCCCCAG
GGCACGATTCAAACCGACACGCCCGGGGGCACGGTCGCGATCGTCAACGCCGCGACGGCG
TCGACGGGCTTGACGGCGATCACGCTCAAGCCCGGGTCCTCGCTCGCGCTGGTGGGCGAC
GGCACGAGCGCCTGGTACCAGTACGGCGGGACGAGCATCGCCTCCGGCGCCTCGCTCCGC
CACTACAAGTTCATCAACACGGGCAGCAACGACTGCACGATCGCCCGCGCCGGGTCCGAC
ACGATCGTTACTTCTACCCTGACCGCGACCTTTACCGGCGGCGCGACGACGTCTACCTTC
ACAGGAACGCAGTTTACGGCTACCTTCACCGGCGACCAGTTCACGCCCGTCTTTACGGGA
ACAGATTATACGCCAGCAGGGACCGTCTCCGTACCGACCTTCACGGGAACGCAGACGGCC
CCGGCGGGCACAATCGGTGCGATTACACCAGCCGGCACAGTCTCGCAGCCCACGTTTACC
GGCGACGCTTACACGCCTGAAGGCACCAACAATGCGCCAGCGTTCACGGGGACGCAGTAC
ACGCCCACCGGAACCATATCGGCAATTACGCCAGCTGGAACCGTGGCCGCGCCGGTATTT
AGTGGTACAGCTCACACCCCAACGTTCACGGGTGATGCAGTAACCCCAGCGGGAAGCGTG
GCCGCGCCGGTATTTAGTGGTACAGCACACACCCCAACGTTCACGGGTGATGCAGTAACC
CCAGCGGGAGACGTGGCCGCGCCGGTATTTAGCGGTACAGCTCACACCCCAACGTTCACG
GGTGATGCAGTAACCCCAGCGGGAAGCGTGGCCGCGCCGGTATTTAGTGGTACAGCTCAC
ACCCCAACGTTCACTGGCGATGCAGTAACCCCAGCGGGAAGCGTGGCCGCGCCGGTATTT
AGTGGTACAGCTCACACCCCAACCACTGTCGCGAGCGGGACCGCGAGCGGGACCATCTCG
CAAATTACTCCCGCTGGCACCAACGATGCGCCGGCGTTCTCGGGGACGCAGTTCACGCCC
GCCGGTACCATCTCGCAAATTACTCCCGCTGGCACCAACGATGCGCCGGCGTTCACGGGG
ACGCAGTTCACGCCCACCGGAAGCATCTCGGCGATTACTCCCGCTGGCACCAACAATGCG
CCAGCGTTCACGGGGACGCAGTTCACGCCCACCGGAAGCATCTCAGCAATTACTCCCGCT
GGCACCAACGATGCGCCGGCATTTACTGGTACGCAGTTCACGCCCGCCGGAACCATCTCG
GCAATTACTCCCGCTGGCACCAACGACGCGCCGGCATTTACTGGTACGGCTCACACCCCG
ACGTTCACGGGTGATGCAGACACCCCAGAGGGAAGCGTGGCCGCGCCGGTATTTACTGGC
ACGGCGAAGGCGCCCGCCGGCACGGTCAGCCAGCCGACCTTTACCGGAGACGCGTTTACT
GCGACATTTACTGGGACGGACTACACCCCCGCCGGGACGATCAGCCAGCCGACCTTCACG
GGCACCCAGACGGCGCCCGCCGGCACGATCGCCGCGATCACGCCCACGGGGACCATCTCC
GCGGTGACGCCCGCCGGCACGATTCAAACGGACAACCCCGGGGGGACGATCGCGATCGTC
AACGCCGCGACGGCGTCGACGGGCTTGACGGCGATCACGCTCAAGCCCGGGTCCTCGCTC
GCGCTCGTCGGCGACGGCACGAGCGCCTGGTACCAGTACGGCGGGACGAGCATCGCCGTC
GCGTAA
>maker-scf300000870750.0-snap-gene-1.24-mRNA-1 transcript offset:0 AED:0.25 eAED:0.25 QI:0|0|0|0.5|0|0|2|0|567
ATGGAAGCCACCGCCGCCGCCCGAGCCCAGCACTACAAAAAGGAGGCAGCGCAGCCTGAC
TACCACCCGGCGCGCATCCGGAAGGTCGCCTGGCCCCGCGACGCCCCGAAGCCGAGCGAG
GCCGAGCTGCGCGCGACGTTCTCGAAGCTCGCGCCCGTCGCCAACGTGGGTATAGGCAGC
TCCAATCAAGCGATCGTCGTCTTCACGACCTGTGAAGGGGCCCAAAAAGCCCAGGACGAC
TATCAAGGCTTGTGGCGCGTGTCCACTCCAAAGGTCTCGCACGAGGAAGCTAAGAAAACC
CTGAAAGTGATGAAGGAGGCCGCGCCCGCCACGCCGGTCCATTCGCCGCCCCATTCCCGT
TCTCCATCACGATCACGTAGTCCTCGGCGACGACGGCGGTCCGGCTCCTTCGACTTATCG
GCGTTGGTCGCCAAAGATAAACCAGCAGAGTCAAGAAGGGACCTCGCCAAGCGCATATTG
GTGGTGTCCTGGGACACGACGAAGCCGCCGCCCGAAGACTCGGAGCTGAGGTGTTTCTTC
GGGTTCTTTGATTTTGTCCTCGCGACGCACGTCACGCCGAGGCGCGGTTTAGTGTTGGTC
GCCTCGCGCGAGCACGCGGAAAAATGCGTCGCGGCGTGCCGGAAGCACCAGTACCAGCGC
TTCCGCGTCCGGGTGCTGGGACGGAAGGGCGCCGGTACATCACCAGCGGTGCGTCATATC
AGAGCAGCAACACGCGAGTCGCTTTCGGTAAGGTGGGGCTGGGAGGCGGCCGAGACGCCC
TCGCCGGGCTCCAAGTCCTTCGCCGTGCCGCGGACGCCGCGCAGTTCGCGCCAGTCGACG
CCCGACCGCTACGGCGAGGGCGAAAGGCCCTACGTCGTCGGCGGCATGCTCCTGGCCGAC
GACGCCATGTCCGTCTCGTCGGCGTCGTCCGTGGACGAAGGGCCTTCTGTTAATAGACGC
GTCGCGTTCGGGACGCCCGTCAAGAAGGAGGCTGTTGTGATGCGCGAGGCGCCCGTCGCC
GCTGCCGCGGCGAAGCACCACCACCACTCCCACAAGAAAGAGGCGCCGCACCCGCCTTCA
TTAACAAGGGAGGCCGCCGTCGCGAACGAGGCGCCCGCTGCGTCAGTTTCCGTGAAGAAG
CACCACCACTCCCACAAAAACGCTGCGACGAGCCCCGCGCCTCGCAAAGGCACGGATGTG
ATGACTAGCCCTCCTCCTTCAAAAGGAGCCGCGGACGCGATGACGAGTCCGCCGCCCGTG
CCGTCTTACATGCGACGGACGGGCCCGTCGCCCGCCGAGCGGAACTACGCCGCCGTCGCC
GAGTCGCTGGCGCGCGACGCCCTACAAGCGAAGAAGGAGGCCGCGGCGATGCGGGCGCGC
GCGCTGCGGGCCGAGGACCTGCTCGCGCTCGCCGTGCGGCGGCCGCCGACGGCGGCCTGG
CGCGAGGCGGCGCCGCCTTTGCGGCCCCGGGCTCCATCAATTCGCCGCCGCGTCAACCCG
CGTCCACCAAGCGCGCGGCCCGAGGACCTCTACGTCGAGTACGCCGACGAGGCGCGGGCG
CCGGCGCCGCGCTACGCGCAGATGACGCTGAGCCAGCAGCGGCGGCGGTTTGGGGTTGAG
GACTACCGCGCCTTCCGGGAGTCCGTCTGCTCGCAGCCGCCCCACAACTGGTACGACTCG
AAGCCCGCCGTCGGGGCCTACTAA
>maker-scf300000870750.0-snap-gene-2.122-mRNA-1 transcript offset:0 AED:0.09 eAED:0.09 QI:0|1|0.5|1|1|1|2|0|500
ATGTCGTCGTCGGAGAACGCGCTACCAACACCGCCGACGCCGCACGGCCCGCTGCTCGCG
CCGTCGCACCACCGCACTTCTTCCACTCTGCAGCGGCACCTCGAGACCGCGCTCGCGCCG
GCGACGCTTAATAAGAGAAGCGCCTCGGTCACGGACCAGATCGAGCTGGAGGAGTGGTGG
TCGTTGACGCCGGAACGACTGCGACGGATCTTCAAGGAGGTCGACGTGGACAACGACGGC
CGATTGCCTTTCGCGTGCCTCGTCGACTCGCTGCGGCGTTACGACCTCGCGGCCCAGGAG
CAGGACGTCACGGACACGCTCACGAAGTTGCGAAGCCCTTCTTCCGACGGCGAGGACGAC
TTCGCGCGGGCCTGGCGGCGCAAATCTACGACAGAAGTGACGGAGGACGAGTTCTTGGCT
GCAGCTAAACAATTGATGGTCGCCAAGGTCTTCGCGGCGGCGCGACGGAAGAAGCCGCTT
GTGTCCCTCGTGGATTTTGGATTGGACGACATCGACATCGGAGACGACGTCGAAGTCACC
AAGGCGTGGCTCGCGCGCCCGTCGACGAAGAGGACGCGGTGGGTCGAGATACGAGGCGAC
GAGACGGCGTTACGGCTCTTAGGTATCGAGTACGCGCTCCACCCGCTGGCGCTCGAAGAC
GCGCTGCGGCCCTCCCAAAGGCCGAAGGAGGAGCGCTACGAGACCCACGCGCAGATTGTG
GTCCCTCGGTTCGTTGTACATGGAGACGCCTTGGCACCTCAAGTAGCGACGGAGAACGTG
TCCATTTTTGTTGCCGGCGAGTCGCTCGTGACCTACGCCGCGTCGACGCAAGCGCCGGCC
TGGTCGCGGCGCGTGCGAGCGGAACTCGCTTGTAGTTTTACGAAGCTCCGGGAGGAAGGG
TCGAATTTTTTAGCTTATCGCGTGCTGGACGCGGTCCTCGATAGCGGAGCGCCCGCTGTT
GCTGCTTTACGGGGATCTATAGCAAGGCAGCGCGACATCCTTCGAAGAAGTAAATACTCC
TCGAACGACGCGGGCGCCACTTTACAAAGGATCAAGTGCGACCTCGAACAGATCCTAAGG
TTGCTGCGACCGTTAGCGCGTGTTCTGATGACCCTCGTCCAGGACGACGACGTCGTCGAC
CATCGATATAACTCTTATATCGAAGATGCGGGCGAGAACGTCGCCGAGCTCGAGGACGAC
ATCGCGGCCGCGCTGAGTGACATCGAGCGCCTCGCCGAGGAGTCGGAGCTCTATTTCCAG
CGGAGTCAAGAAAAAACGATTTATGTGCTGACGACGGTCACGGCTATTTTTCTGCCGTTG
CAATTCGTCACGGGCCTCTTCGGCATGAATTTCAAATATATGCCCCAGCTCAACGACCGC
GGGGCGTATTATTTGCTTCTGTTGATCATGACGATCTACACCGTCCTGGCGCTGCTTCTC
GTCTGGTGGTGCTCGTCCGGGCGGCGGCGGTCGCTCAAGCACCACGACATCGAGGCGGCA
TAA
>snap_masked-scf300000870750.0-processed-gene-2.70-mRNA-1 transcript offset:0 AED:0.17 eAED:0.18 QI:0|0|0|1|1|1|2|0|180
ATGCAGCGCTCCTTAATAGCATTGGCGCTCTGCGCGACGGCGGCCGCGGGCCCCTTCGGC
AAGAAGACCATCAAAGTGGGAGACACGGTACCGTCCGTGGAGATCGACTTGGGCTTCCCG
CCGTCGAAGGTCAACGTCCTCGAGTACACCCAACAAAAGACGATTCCCGGGTACTTGGAG
CACCAGGCAGCTCTCAAGGCCGCGGGCGTGGAGGAGGTGATGGTCTTTTGCGTCAACGAC
GGCGCCGTGATGACGGCATGGCAGAAGGACCAAGGGGCCGACGAGTCTCTCTTAACCTTC
TACGGCGATCCCAGTGGAGCGTTGACGAAGGCTTTGGGCATGGTCTTGGACCACCCCGGG
CCCCAGGGCAAAGGGTTGTTCGGAAGGACCAAGCGCTTCGCGGCCATTGTCAAAAATGGT
GTGGTCAAGGCCCTGGAGATCTCGGAACGGCCCGACGATCCGGCTGGAGACGACTACCCC
GAGTCGTCCTGCGCGCCGTCGATGCTCGAGCACCTGGCCAAACTCGCCAAGAGCGAGCTC
TAA
>snap_masked-scf300000870750.0-processed-gene-2.72-mRNA-1 transcript offset:0 AED:0.22 eAED:0.22 QI:0|0|0|1|1|1|2|0|224
ATGGACAGCCAACGCGCCGCAAGGATAGCCACCTTTAGCGTCGGCATCGCCGTCGCGAGC
TACGCCGCCTACCAGCTCGGCAAGCTCGTGCAGCGCAAGCGCCACGACGCGAAAAACAGC
ACGAGCTGCGTCGAGCTCCGGCCGCCGTTCCCGGACGAGGTCGTGCAGCTGCTGCGGTCG
TCGGTACTCTGCTACCTGTCGACGCTGGCCGACGGCGCGCCGCACCTGTCGCTGATGAAC
TTCACGTACTGCCCCGCGGACGAGAAGATCATCATGTCGACGCGGCGCGACACGACCAAA
TACCGCGCGCTGCTCAAAAATAAACGGGTCGCGGTGCTCATCCACGACTTCCCGGCCGAG
GAGCGGCAGCGCGCGGCCGCGGCGTCGGCGCGGGCCGCCGGTCATAGCGGCGACTACGCG
CAGACGTACTCCGTGACGCTCTACGGCAGCGTCGAGACGGGCGCCGCGGCCGAGCGGTAC
CGCGCGATGCATTTGGAGCGCAACGGCGCGGGCCAGCGCCAGTTCATCGTCGGCGACAAC
ATCGGCATCATCACCGTGCTCGTGGACAAGGCGCGCATCTGCAACCAGGCCGACAAGGTC
CACATCTGGGACGCGTCGGCGCCGGTCGTGCAGTCGCCGAGCGAGTGCGACGTGGACTCG
CCGAAGAGCGCTTAG
>maker-scf300000870750.0-snap-gene-2.125-mRNA-1 transcript offset:0 AED:0.42 eAED:0.42 QI:0|0|0|1|1|1|2|0|121
ATGATCCGCGGCGTGCCCCAGCTCCAGCGGCTCGTCGTGCGCTACTGCCCCCACGGCGGC
TCGTCGCGCGGCGCGCGCGCGTTCGTCTTCGAGGAGTTTGCGAAGTTTGCCGAGGCGAAC
CCGGCCGTCGAGTGCCGGTCGGAATTAGGAAGAGGCAAGCACCCCGTCGTGCGCGGGTCC
TACGTCTGGGGCGACGACAAGGTCCTGGATGCGAAGAACCGGTCGAGCGCCGACGTGCTG
CGGAACTCGTCGGGGCGCAAGATGCTGCGCTTCGAGAAGCCCGTCGTGTCCGAGAAGCCG
TCGATCCAGGGGCCGGCGCTCGGCGGCGCGCCGCCGCGGGTGTGGGTCCTGCCCGAGAAG
GAGTAA
>snap_masked-scf300000870750.0-processed-gene-2.76-mRNA-1 transcript offset:0 AED:0.33 eAED:0.33 QI:0|0|0|0.5|1|1|2|0|556
ATGTCGGCGCTCAACAAGGCAGTCACAAAAAAGGCCAGCAAGCGCAGAGCCGAGCAAAGA
CGCGACCGCGAAGCTCCGTACACGCTCGCGCCGCCCGACACGGCCCGAGCCGTGGCGAAG
GCGCTGCCCGCCCTGCGCAGAACGGATGTAATCGTGGGTCTCAATGCGTTGACGCGGCGC
CTCGAGCGCGACGGCGTGCGCTGGTGCGCCTTATGCGACGAGGCGGAGCCGCGCGCACTG
CTTGATGGTGTTGTCGAGCTCGCACGGCGACGGGACGTGCCGATGCTGGCGCTGCCGCCG
GGCTCCGGCAAGGCCGTCGCCGCAGCGCTGCGCGTGAAGCGCTGCCTCGCCTTCGGCCTG
GCCGTGGAGGCGACCGCCGACGACGACGCGGCGCGGCGGACGGCGCTCGAAGATCTCGCG
GCGCTCGCGTTCGCGCAGCGGAGCGCTCCTACTGACCGCGCGGCCGCGAAGCGCGCGCGG
CACCGCGGCGCCTTCGACCTGTTCCCCTCTCAAAATTGCCCCCAACAACCTCCCAGGGGC
ATCATGGGCAACGCCTGGTCGCCACCCCCAAATTGCCTCCAAATCGAGCTCCGCGGCGGC
GGCAAGCAGTGCGACTGCGGTCCTTTGCGTGTGGAGGAGTACACGGTGGCCAACGACCAG
CGCGTCCTGGCCCGCGTCTCCGGCGAAGAGGCGCGGGAGTACATACGCGGCGTCAACGCC
CACGTCGCCAAGGGCACGGGAAAGTACCGCTGGCCGATCTGCGGCTGCTTCGCCTGCTTC
CTCCTCGGCGCGGCGTTATTCGGCGTCATGATGGGCGTGTTCCACGAGGAGAAGCGGCTC
CGCTGCGAGGCGCGCCTATGCTCGCGCGGCGAGGACCCCCTCCTCCTTCCTCATGGAAAG
CCGTGCTGCGTCTTCTGGTGCTGCGGCGAAGGCATGGACGGGGGGAAACATCACCACGAG
CTCCCCGCGCGGCCTTACAATACCAGCTGGGACGTGTGGTCGAGCGAAGCCTACTTCGGG
ATCGACGAGCGGTGCTCGCTCTACCACGACGGAGACGAGCACCGGCCGGAGGACCACACG
CCGAGGGACGCGAACTACGGCTGCGGAAGCTGCCCCGCGAGACTCTCCGACGAGGGGGAG
TGCAAGACCATGTTCGAGGGCCCCGCGAAGGACTACGAAGTGACCTGGCCGCTCCTGTTC
CTGATACCTTACCTGCTGCCAATTCCATTTATCATCTTCTTCATCTGCGCCTCGGCGTGC
GCGGTCCCGCGCCTCTACGAGGAAGCTTTTGAGGACTGGCGGGCGCGGGGAGTAGTCACG
CATGTGACGTACCAGCGAGGTGGAAAGCACTCGCCAAACTATCTGCGCCTATGGTTCCCG
CCCGGGCAATCGGTGCAGCCGGTGATCACAGGCCCGGTGGTCACAGGCCAGAACACCTTC
CTGGTCCAGGTCCCGCCCGGCAGTCACGCGGGCCAGATGATGCAGGTCACGAGTCCTGCG
GGCGTGCCGATGCAGGTCCAGATACCTGCGGGCATGTATCCCGGTGCCACGTTCGCCGTC
GCCTCCCCGGCGGCGCCCGCCGTGGGCGTCGTCGAGGGGGTCAGCTACGCCGAAGAAGAA
GCGGGGGAGCCCGTCCTGCAGGCCAAGGTCGTGCCGGAGAGGGAGTGGTAG
>augustus_masked-scf300000870750.0-processed-gene-2.20-mRNA-1 transcript offset:0 AED:0.09 eAED:0.17 QI:0|0|0|1|1|1|2|24|248
ATGGCCCGGCGCGCTCCCTTCGCCTCCCTCTGGTCGCGCGACGACGTGCGCACCGCAGTA
GTCGATTTCTTGCCGACGAAAGCCATCGCGGTGCTCCCCGTCGTCGCCAAGCCGCTGCGC
GCGGTCCAGACGTCCTTGCTTATTACGGCGATACGCCGCCGCGGCAAGACCACCGTCCCG
AGTCCTCAGACGACGCGCGGCGCGTTGCTCGACGCGCTGCTGGTTGGCGAGCCGCAGCAC
TTTTGCGAGAGGTGGGAGCGAGGCTTGGAGCAATGGAGCGAAGACTCGCCTGATGCGTAT
ACGGTCAATGTGTTTCCGTCGCACGAAGGTGGCTTCGTCAGGCTCGATAGGGATTTGGAG
GATGATTTAGGAGGTCACGAAAAGGCACTTACTCACCACTTCCGTGGCGAAAATCTGCTC
GTGACGCGACTCCGGGTGAAACTGGGCTTTGTGGATTGTGAGCAAGAGGGCGCGGCGGGC
TACGCATCACTCTGTGGTCCTAACGTGCAGTCGGGCGATGATGAGGATGTTGCCCAATGG
GATGATTTTATGGCAGGTCCTATGTTTAATAACGACGAGGGAAACGCATTTTCACTCATG
TGGTTGGCAGGGAAAAGGGGTAATTCTCGAATTCTCATCGATGCTGTGACGGCTGAAACA
TTTTATGAGGTCGATGCGCTCGTCCATCATGAATCGGTGACGTCGGGCGCCACTCTCGTC
GCTTCACCTGTACAACTATTCGACTAGTACATCAAAAATTGGAGAAATTGA
>snap_masked-scf300000870750.0-processed-gene-2.78-mRNA-1 transcript offset:0 AED:0.43 eAED:0.43 QI:0|0|0|0.5|1|1|2|0|200
ATGCTGCCACTCCTGCTCTTGGCGTCCTGCGCTGGCGCATTCGTGGCCCCGGGCGGCACT
CACAGCCATGCGGTCGACGCGTCAGTGTTGCATGCGCTCGACGCGTCGACGCTGTGCGAC
TCCACGCTCGCGCTCGCATCGTTCCAGGACTTTCGCGACGGCATCGCCGACGTCGTGCGA
CCGTTCGCCATTCTCGCCGCGGTCCCGGCCTTTGGCATTGCGTTGATTCCCGTGACGCTC
GCGGCTGCACTTGCCCGCGCGGCTGCGGCGCCGGCGGCACAAGTACTCGAAATCGTCGAA
TCGATCCCCGCGGACCAGTGGCAGAAACTCCTGTTGTGCATCGCCTTCGACGCCGCCGGG
GATCTGTCGGAGTCGCTGCCCTTCCACGGGCTCCTGGAGCTCGCGCTCGGGCCCCTCGAC
TACTTCGTGCTGAGGTACCTCTTCGAGGACTCGTTCGCCATTCCGGTGGCGGGACTCCTC
GAAGAGTGGCTGCCGATCCCCGTCGAGTTTCTGCCGACGGCGACGCTGGCGTGGTGCGTG
CAGAACCTCGCCGCCGAGTCGGTGATCGCCAGGAAGCTCGGCCTCGTGAAGAAGAAGCCG
TGA
>augustus_masked-scf300000870750.0-processed-gene-2.23-mRNA-1 transcript offset:0 AED:0.20 eAED:0.34 QI:0|-1|0|1|-1|1|1|57|166
ATGCCGGACCAACCCGCGCAGCAATCGCGGTTCCCCGCCAACCGCATCTTTAACCTGGCG
GGCGCCCTCATGGGTGGTCTCTTAATGGTCATCGGCATAGCAATCTGCGCGGCCGCCTCC
GAGAAGGGTATCGACGCGGCTCGCGAGTTCATTCTCGGCCTTTATATGGTTGGGTTTGGT
GCCTTCGCGGTGGCGACGGAGTGCGTCTACCTGCCGAACGTGGTCAAGTATATGCTCATC
CTCGACAGCTACCTCGGCAAGGGGTGCTTCTTCATCTTCTGGGGCTTCCTCATGTGGGGC
AAGAAGCCGGAATGGATCATCGCTTCATTGATCTTCCTAGGCGCGGGAGTATGCTTCATC
TGCGGCTCCTTCGCGGTGTCGTCGCCGCCCGTATATCTCTGCGGAGAGCGGCCCGCGGAC
GCGAAACCTGGAGCTCCGCCCCGCGCGCCCGAGAACTCGCGGCCCGCGCCGCCCGGCGAC
CCGGTCTGGCCGCCCGCGTAGGGCGCTTCACACGAGTCTCGGACTCGCGCGCAGTCGATG
GCCGGAGCCGACTGCTGA
>snap_masked-scf300000870750.0-processed-gene-2.80-mRNA-1 transcript offset:0 AED:0.28 eAED:0.28 QI:0|0|0|1|1|1|2|0|390
ATGGCAGCAGCCAGCGCGCTCACTCTCCCGCCAGACTGCGGAATTGCGACGTGGCGCGCC
GGCCCGAGCTTAGTGAGAGTAGAACTTGATAGGGGCGGCAAGCTCAACGCGCTGACGAGG
AGCATGTGGGAGGCGCTCGACGCCGTCCTAGAGGATACAAATGATGCGCTCTTGATCACG
AGCGGCGACGCCAAGGCGTTTTCTGCGGGCGCGGACGTGAACGCGGTCGCGAGCGAACCC
GTGGATGAGCGTAGGGACTTCCTGCGGCTCGAATACGAGACGCTCGAGAAGCTCCAGGAA
CGCGACGCGCCGACGGTCGCCGTCGCGGACGGGTTGGCGTTCGGCGCGGGTGCGGGCGTC
TTTATGGCCTGCGACGAGCGCATCGTGACGGAGCGGTCGCGGCTCGCCATGCCCGAGTGC
CGGATCGGCATCGTGCCCGACGCCGGCGCGTTACGTTTCCTCACGAAGCACTGCGAGCCC
GCCGTCGCGCGGTATCTGGCACTGACGGGCGTGCCGCTCAACGCCCATGATTTGACGGGC
CTCGCGACGCGCTACGTGCCGGACAAGGAAGATCTAGGTTTGGATCAACTCTACGCGGAG
CTGTCGAGCGCCCCGGCGGGGGAACTGGCGACGCCCCTCGACCGGCGCGGCGTGGACGCG
CCGCGGCGCTTGGAGTCGGGCCTCTTCAACGAGGCGACGCTGCAGGCCGTGCGCGACGCC
TTTGAAAAAGGTACTTCGGTGGACGCGGTGCGCGCCGACCTCGAGACGGCGCGAGAGGCG
GCCAAGAAGCTGCAGGGCTCCTGCGGCTGGGCGACGCGCGAGGCCGCGGACGGAGTGCTG
GATGTGCTCGACGCCGCGGCCGACGGTTTGCAGCGCGGCTGCCCGACGGCGCTCGAGATC
ACTTTAGATGCCGTCGATAGGCTCGCGGCGCGGCGCGGCGACGCGGACCCCGCGGCGGCG
CGCTACGGGCGGCGCGTGGAGCTCGCCGCGAACGCTCGGCTCGGCGGCGCGCCGGACTTC
GCCGAGGGGGTGGCCTGCGTCGTCGGCGCGCGGCGCGGCGAGCGGCCGAAGTGGTCCAAC
GACGCGTCGCTCGTCGGCGCTATTGCGCGCGCCGTCGACGGGCTTCGTGAGGAGACGAGT
CTCGGCGACGTCGTCGCGGGCGCGCGGGGGTAA
>maker-scf300000870750.0-snap-gene-2.127-mRNA-1 transcript offset:0 AED:0.08 eAED:0.08 QI:0|0|0|0.8|0.5|0.4|5|0|839
ATGGGCAACGGCGCCTCCTGCGGCGAGAACGCCCGCGACGTCGGCGCCGACGAGGAGCTC
AACCCCTTGTTTGTGGGGGACGCCGACAAGGAGAACAACTACCGGCGGCCCAGCGTGCCC
CACGTCCAGGCCGAGCGCCTCAAGCGCAAGTCCGCTTTGATAAGAGCGTCCATGCGCCAG
GACGACAAGAAGGCCATGGCCCAGCACGTCGCCGTTTTGAGGGCGGGTCCCAAAGCCGGC
GCGGAGCCGCCGCGCGCCGGCACCACCAAGTCTACGTATCATGCCCCTCCAACCCAGGAG
GGCTGGCTCGCCTGGGCCACGCCCAACGGGAGCACGCGGCGCTACTACCGCCTCGTCGGA
AGTTATCTGGTCCGGTACGCGGACGAGGAGGCCGCGCGCGGCGCGGCGACCTTCGCGGCC
TACGCCCACGGCACGGAAGCCCTGATATCGGGCAACGTCGACCGCGACTTCGTCGCCGAC
CTCGAGAACCGGGGCTCGTCCTTCTACGTGTATACTCCTACCAGAACGCTCACCTTATAT
GCTCCGGACTTGGAAGCCCAGCGCGCCTGGGTCGCTGCGCTCAGAGCGGCCGGCGAGCAG
GTGTACGACGCCGAAGAACTCAAGGCCAAGGCCACGGCCCTCCAGGAGATGGCTCCCTTA
TTATTAGATCAGGCCCAGCGCCAGTTCAAGCGCATGCACCAGATCCTGGCCTCCCTGAAG
TGCACGGGCTACGTCGTGCAGGACGAGCGCGTCAAGTCGCTCAAGAAGGGCTACCTCGAG
CGCGCCGAGTACGAGGACGAGCAGTTCTACGGCAAGCTGCTCGAGGATTCTTCTACGAGT
GAACCGCGCTTCGCCAAGGCCTACTGCGTGTTACGGAGCGACCAGACGTTAGTTTATGGG
TCGTCCGAAAAAGAAGCCAAGGCCAACCCGGAAGGCGTCGTGTCGCTGAACCATCTGCAT
GTTGTGCTAGATGCGGATGCTATTGAGAAGAGTGGTGATATGGTCTTCTCGCTGGTGACG
CCGTTGCGGACGTTCGTCGTGCGGGCGGCCCACCAAGTAGCCCTAGAAGAGTGGTTGAAA
GCCATCATTCGGTCGACGGCGAAGTTGGACGACAAGGGCAACACGCTGCAAGCCCTCAAC
GAGCTCCAGGAGATGGACGCGACGGAAGGTGTCGATCTCGCCTCGCTCATCGACGACGAC
AGTGGCCTCGACGCCTTCGAAAGGTTTGTGGCTTCGTTAGAGGACAAGAAGACGAAGGAC
GTCTTCGCGTGTTGGCGGCTCTGCAGAGAACACAAGGACGCGTCGGAATTTGATCCGTTG
GAGTTCGCCGATACTTCGGTACTGGTCAAGCAGCTCGAAAAAAGGTTAGTAGAGGACTTC
CTGGAGGACGGCGGTAGATTACCTTCTGAGATTGCTGTCGATGCTCGAAAGGAGTGTATT
GCTGCTATGTACCCCCACGGCGAGAAGGCTTTACCGGTGAACGAAGTGCGCGCCGCATGT
GTCGCGGAACTCCACGCGCTAGCCTATGACCAGTTCAAGACCACCCAAGACTACAAGGAG
TACTGCCTCTCGAAAAAAGATCTCGGTGAACCTGTTGAGGAAGGTGAGAGAGTGTTGATC
TACACGCCCAAGGATCCCGCTGCATTAAAAGAACGGCTCGCGAAGATGCCCAAGTGTTCT
ACGAAGTTGAAAGCGCTAGATGCGATCAAGAACGGCTCCGGGAAAAGGGTGTATGAGGCC
TGGACTTCGTTAAAACATTCTACGGAGAAGACCGAACGCGTCATGATCGGTAGGGACCAC
AAGTGCGACGTCGCCGTCGACGACGACAAGCGCGTCTCGCGCGAACACGCGCGCATCGAT
TCGCTCAAGGACGGCCGCGTCGTGTTCCTGGATCTTGGAAGTTCGCACGGCTCGAAGGTG
AACGGCAAGACGGTCTCTGGTAGAGTGTTCTTGAATGCTGGAGACGTCGTCCACGTCGGC
AAGACGGACATGGTCTTCACCGCGGCGGGTCGGCTGCAGCACGCCCTGGGTCGAGGCGCG
CTTGACCTAGGAAGCGGGTCCCTGGGCGCGAAGAAGGTCGAGCAACTCGTTGAGGAGGGC
GTCCTGCGCTCCGCGGCGGACCTCCTCGACTTCGTGGATGAAAGGGAAGCGAGCCTCTCC
AAACTATCGGCGCTGGACGGCTGGGGCGCCACGTCCTCGGAGAAGGTGCTCGACGCGCTG
GAGACGCGCACCGCGACGCCGATCCCGCTCGCGGCGTTCGTCTTCGCGCTGGGCGCGCCG
CGGATCGGCAAGGCGACCGCTAAAAAAGTTGCGGGCATTTGCGGGTCGTGGACGGCGCTG
CGGCGGTCTCTCTCCCCCACGACGGCGGCGGACGACGCGTTGCGCACGGCGCTGGCCGAG
GCGCGGGGCGTCGGCCCGGCCGCGGTCGAGGGGCTGCTCGAGTTCTTCGCTGGTGTTGAG
GACGCCGCGGTGGCGGACCGGCTGGCGGCGCGGCTTGATGTGGTGGACGATGATACATAA
>augustus_masked-scf300000870750.0-processed-gene-2.27-mRNA-1 transcript offset:0 AED:0.34 eAED:0.43 QI:0|0|0|0.5|1|1|4|1644|409
ATGCGTTGCGCCAGCCTCGTGCTGATCCTCGGCACTGCCGGGTCGCTCCAGCACGGTGCA
CCACCAAGGAGAGCATCTCCACCAGCCCGCGCTGCCCGCGGCCACTGCAAAACACCGAGG
AGAAGAGCACCCCTCACCCGCCTGCACAACGCGGCCCAGAGCTCCCACCCCAGCTGGATC
ACCGCCGTAGACATTGAACAGGACGTTTATAATACCGCCGTCCAGGCCGAGAAGCCGCCC
TGGAAGTTCACGAAGTCCCACGCCGAGGCCACCATAGGGAGAGAGGCCTTCTGCGACGTC
TCCCAGGAGAAGACGTCGCGCGTGCGCTGCGTCGCCCAGAGTCAGCACCACGTGGCCTGG
GATAGAACGCCACAACGGGTGTTGGTGCTGGCGAAGCGCCACGCGGACGATGAAGAGCTC
GATGTGGCCTACCGCATTGCAAGGCACCTCCACGAGGCCTGTGGGGTGGACGTGCTACTA
GCTGATCCGTTGTACGAGCAGATCGGCAAAAGGCTACCAGCAGTGGAATTATGGCAAGGC
GAGCACGTCTCGAGGTCACCGGATTTCGTGGCCACACTCGGTGGCGACGGGTTGCTGTTG
TACGCGAACACGCTGTTCCAGGCCACGCCGCCGCCGCCCGTCGTCGCGTTTGGCGCGGGC
TCGCTCGGCTTCCTCGCACCGTTCGACGTCGATGATGAACAGACGGGAGGTACTGTAGAA
GAGACGCTCGACGAGGCCGTGTCGCTGGGCGAAGGCGAGTTGGAGCCCTGGCCCGTTTCT
CTCAGAATGCGGTTGCGGTGTCGCGTCGTGGACGGTGCTTCTGGTAAAGTCGTGGGTGGT
CATGAGGCATTAAATGAAGTAGCCTTGGACCGGGGCAACTCGCCCTTTTTGTCTGCGGTC
GAATGCTTTTGCAACGATGAACATTTAACAACAGCTCAGGCCGATGGGTTGATTGTGGCG
ACACCAACAGGCTCCACAGCGTACTCGTTAAGTGCGGGAGGCCCCATGGTCCACCCGTCC
GTCAACGCCATGGTCTTCACGCCCATCTGTGCCCACTCGCTGAGTTTCCGACCCATCGTC
TTCCCCGATAGCTGTACTTTACGTTTTGATGTTGACCCGGACGCGCGCGCGGACGCGTGG
GGAACACGGCGGACTGGTTCGGGGGGTTGCGGACGCACTTCAATTTCAACGTGCGACGGC
GGCAGCAGAAGATCGCGGAGCAGTTCCTAAATGGCTAGTACTTACGCTGTTTCTAGGATA
GCCTGGGAGCACTCATCTAAGGCAAGGTCCAGCTCTGAGGTCGCCTCCGATAACACGGAA
TCGAGCAGCTCCTCGGCGAGGGCCTCGATGATCTGCGGCTGGGTCAGGCCCGTCCCAAAT
AATTCCGCCGCGGAAAGCTCCGCCGCTCGTTTCACGGCGTCGCGGTACTCGAGGATCTCC
CCCACCACTCTGGGTGGAACAGAACAATCCTTGGCGTGCAGGTTCTTCGGTTGTTCAACC
TCCGGGGCCATGTTACCTTCAGGTGGCGGTATCGGCTCGGGCCGCTTCTTCGGCTTGTGC
GACACCGTGTCCAACAAGTCGCTCTCGGCCTGCTCGATGTCGCAGATCTTCGAGAAGAGC
TTGTCGAGGAGTTCCGTCGAGTCCGCGGGCGGGATGCCCATGGGTTCCGAGGGCGGCTGG
TTCAGGGGCGCGAAGGGTCTTCTAGAAGGTGGCGGCGGCCTTCTCAACTGCCGCAACAGA
TTCTGGTGCTGCTGGTGGAGCGTCTGCTGGAGCTTCGCCTCGACGCTCCGCTGCCACTCC
CTCAAATCCGCGGGCGCGCCGTTCTCGCCGCCGCCCAGCGCGAACGCGTCACTCTTCGAA
ACCTGCTTCGCGGCCATGTCCACCAAGCCACTCACCGCGCGCGCCATCGCGCCGACGTCG
GAAATGACCCCGATGTGCGCCTTCTGCGCGTCGGCGGCGGCGGCCGCGTTCGCCGTCGCT
GCCGCTGCGAGTCTACGAGCCGCCGCTAACGCCGTGGGCTCGTCGTTCACAGGTAAGGAC
GCGGCCTCGGCTGCGGCATACTCCGTATAAGCCCGAGCCGCTTCGGCGGAAAAAGGGTCC
GCGGCGGCCGCGGCGCCCAGCCGCGCGCGGTGCGCGTTACTGTCGTACGCGGCCAGCGAC
CTTGCAATTTTCGCGTCGTCGAAGGGCGAGGTACCTCTTGTGCGCGTGCCGACGTGCGCG
CTCGTGTACCCTCTCCCCCTCATTGGTGCGGGCTCGCCGACGCATTCTGACGTGACGCTC
GATTCCTCGTGCACGATGGACCGTCTTCTTCGATGCGTAGGCTGGTGGCGGCTCGACGAG
GTAGAAGTGTAGTCGCCGCTCGACCCGCGGCTCCGTCGCCGCGGCGGCGGTGTCGCGAAC
GCGCGCGTCGCGGCCCTTTCCCGCTCCTCGACGGGCGTGCGCGGCGCTCGTGCGGCTGCT
CGCCTTTTAGCGGCTGCCCTCCTACCCTCAAGGAAGGCGTCGTCCAGTAATGATACTGTT
TTTTCAGCTGGTGTCCGCGACCATGGGGCTTCTATTTCATCCAGGTCCATGGACGCGGAC
TTCGGTGTCGCGATGCGATTGATCTCTCGTTCCGGATCCGGGAGCTGCGGCCTCGACGGG
GGCACGCCGCGCGCGATGCGCCTCCTCTCGACCGCCTCGTCGTGCGCGCGCTGCCGGTCC
GCCGGTCGCGACGGCGGCGTCGCGTCCCAGGCCTTGCGCTGCTTCCTGCCTTTGGACTTG
GCGGCGGCGCGCGCCGCCGCCCTTTCTCTAGCTTGCGCCACGAAGAAGCTCGTGTTCGTC
GCGGCGGCGGCCCGCCTCAGCGCGTAGTCGCGCGTCCGCGGCACGCGGGCTTGA
>snap_masked-scf300000870750.0-processed-gene-2.83-mRNA-1 transcript offset:0 AED:0.06 eAED:0.07 QI:0|0|0|1|1|1|2|0|386
ATGCAGGAGGCTCGAGCGCTTTGCATCGTAGGGCTGCCCCCGAGCGAGTTGACCATATAC
AAGATGATCCTCACGCAGTGCGCCGTCTGCGCCACCGAGCTTGGCTTGTCCTCGGGCAAG
AAATGCGGCCGCTGCAGCACGCGCTACTGTGGGCCTGAATGCCAGGTGCAGCACTGGAAA
GAGGGTGGTCATGACCTGCTCTGCAAGACAATAAAGAAAGCAGGCGGCGCGGAACAATAC
AACGCAAATGAAAAGTACGCGGAGGCCGCCCTCCACTGGAAAACGAAGGAGGGCCTCGTG
CGCGGGTGCGCGTGCCGCGGGACGGCGGGGTTCGCGCACGTGTCGTGTCTGGCGGAGCAG
GCCAAGATTTTGTGCGAGGAGGCCGAGGAAAACAATTTGGGCGCCAAGGCGAAGAATGAG
AGGTGGAATCGGTGGTACACATGCAGCATGTGCGAGCAACACTACCATGGCGTCGTGAAA
TGCGCGCTCGGATGGGCGTGCTGGAAGACGTACGTGGGGCGGCCGGAGACTGACTCGGCT
CGGCAAATGGCGATGAACGTGCTTGGGCTCGGTTTAACCGCTGCAGACCACCACGAGGCC
GCGCTGAGGGTGAAAGAGGCCGAGTTGTCTATGCTGCGGCGCCTTGGCGCAGACGAAGAC
AACATGCTCGTCGCTCAGTGCAACCTTGCGAACTCGTATGTAGAGCTTGGACGAAACGAA
GAGGCTCTGAGAATAAAACAGGACGTATACTCCGGATACTTAAAGTTAAAAGGCGAGGAA
CATCCAAAAACCTTCCAAGCAGCCAACAACTACGTAGTGTCCCTTAATGGTCTACAGCGC
TTCGGAGAAGCCAAGGCACTGTTGCGCAAAGCTATGCCCGTGACCCGACGTGTTCTCGGC
GATAGCAATGAACTCACGCTCAGGATGAGCGCAACTTACGCGATGGCGCTCTACTTGGAC
CCCGTTGCCACGCTCGGCGATCTCCGCGAGGCCGTGTCGATGCTCGAGGAGGCCGCACGG
ACCGCGCGGCGCGTGTTTGGTGGCGCGCACCCATATTCAGTGGGAATGGAACAGGCCCTG
CGAGAGTCGCGAGCAGCGCTCAGTGCCCGTGACGACGTGAGCGCCATCCGCGGGGCGCTG
GAAGCAATGAACGCGACGTAA
>snap_masked-scf300000870750.0-processed-gene-2.84-mRNA-1 transcript offset:0 AED:0.19 eAED:0.43 QI:0|0|0|1|1|1|2|0|486
ATGCGCTTAGCACTCACACTCCTCATCATCACCACGACAAGGGCCCAGCCCCAGCTCTGG
CGCGACTTGAAAGAGCGCAACGAGCGCTTCGCGAGGAAGCCGATCCGGCCAACGAGGCAG
ACGCGCGGCCAAGCTAGAATAACGCCGCGCAAGCCCCAGTTACCTCATTTGCAATATCGA
AAGCACGAGCTCGATTATGCCAGCCACCACGCCTATGTTGATTTCGAGCACAAGTTGCTG
TACTGCGCGATCCCCAAAGTCGCGTGCACGGAGTTCTTTCGTTTGTTCCACCGCATGGCC
GATTCCAAAAAAAAGTGTGCCACCGTGGGCCAATGTGCGACTCAAATGACCGAACGGCAG
CGCAACCGCTGGAAGGGCGACCCGCACTTCCGGCCCGACAAACCAATTCTCAACAAAGTC
GCGACGCCCGAGGAAGCCACGCACGCCATGAACGACAAAAACTTCACGAAATTCGTGTTT
TTCCGGGACCCTGCGGAGAGGTTACTTTCAGCATATTTGGACAAGTTCGAGCACGGGTCG
AGGTATCGCGTCGGGTATGGTTTACGTATCTTCAAAGATCCGAAGATGAACTTTTCGGGG
TTTGTGGAACGGATTGAGAGAGTGAACAAACGAAGATCAAACCCAGATGGGTTGCACCCG
CACACGAACCCGCACTGGCGGCCGCAGCGCTTCATGTGCAATTTGGAGAAGTTTTTACCG
CTGTACACCTTCGTGGGGTCCTTTACTCATCTGAGGGAGCACACCGAGTTGATGCTGAGA
CAGGCTAACTTGTGGGAGGAGTTCGGTGCGCGTGGGTGGCCGCTCAAAGCACCAGGAGGT
TCAGGGAAGGTGCCGGCGCGGGGGCCCACCGGTAGTATGTTTCAGAAGAACACGGCCTGG
CACGCCGATGGTACTTCCAGCAAAACGGAGCAGTACTACACGCCCGAGCTCCTTGCTCGT
GTGAGAAAAGCCTACGCCATGGACTACGAGATGCTTGAATCTATCAACGCTTTGGGTTCG
GAACCGACGACGGGCGCCGCGTGGGCTGCCTCATTGAATGCGAAGCAGAAGCTCTGGCAC
TTCGACCGCGGCTTTTATGATGAGGCGCTCAAGCCGCCCGAGTCAAATCCCAACTCCGAG
GCCGACGATAATAGCGCCTCCGCGGCGGGCGCTGACAACCGTACTTTCGTACCGGGCGGC
GCCTGCGCCGCCACGATGTCCAACAACCCGCGCTCCGAGCGCACCACCACATCAGGGTCG
CGCTGGTCCGGCGTCATCAGTAAATGCACGATGTCGAAGCGGTCTTCATTGGTTTGGACG
CACGCGACGCCGGCCGCCTGCGTCTCCGAGTTCCGCAGAATGCCGTACACCTGGGCGCCC
TTCCAGTCCTCGCCTAAGGTTTTGGCGATGGCCTCGGGCCCCGCCATCGACGCCGTCGCG
AAGGTCCGCATGTCGTTGTAG
>snap_masked-scf300000870750.0-processed-gene-2.85-mRNA-1 transcript offset:0 AED:0.40 eAED:0.44 QI:0|0|0|1|1|1|2|0|408
ATGCGCTACGTGCTACTTTTCACGTGCTGCCATGCGGTGCAGTACAAAGTCACCTTCAAG
AGGGTCAGCGCCTTCGCGAAGCCGGGCACCGCAGTGCGAGGAGACGTGGACGACGCGACG
TGCCCGTACCGCTTCGACCTCTACGCGGGCGGGCGGTCGCGCAAGGCCGGCGAGCGCGAG
CGGTCGTCTATCATTGTTTCGACGGAGAGGGCCGTCGACGCGACGTGGACGCTGCGACTC
ATTGGCGAGAAGGTGGCCGTCGAGGCCGACGGCGGCTGCCGCTTCACGGCGAAGAATCGG
GAGAGCAAGGGCGTGCCGTTCGTAACTCCAGAAATATTGCCTCGGTTTGTAGATGAAGAC
GGCACCGTATGTTGCGAATGCGACGTCACCGAGTGGCCACCGACCGAAGCAGTGTCCTGG
CCAGACGCGCTCCCCGCGGCCGACGTCCGGCCGAAGCGGGAGTTGCACGCGGGCGCGACG
TTTGTACCCATCTGGCGGGACCTGAAGCAGCGCGCCAACCTCGGAGAGAAGGGCTGCTAC
GGCGGCGTAGACTACGTCGTCGAGCGCGTCTCGGTGGATGGCGAGGCCGCCTTCGAGGCA
GCACCGGGCGCGATCCTGACGGTGCGGCCGGCGTATCCACTGGTGAGGCGCCTGGAACGG
GTCTGGCCCGTGGACGTCCGCGAGGACGAGATCCCGGTCGCGCTGTCGTCGGCGGACTAC
ACGGCGTTAACGGGTGTAGGCTTCGCGGGCGTCGCGGCTGCTTGGCTGGCGATCGCAGGT
TTTCTTGCAACTCAAGTTGGCGGGCTCGTCGAGGTACCGACGCTGTCGCCGGCGGTCGGC
GATGTGGTCGTGTTTGACGCGCCCGCCGCGTTGAAACGCGTCAGCGGCAATAGCAAGGCG
CAACTGTACGTGAAACGCGTCGCGGCGGTCGCCGGCGACCGCGTCCGCGTCGACGACGAC
GGCGGCGTCTCGGTGAACGGCGCGCCGCGGCGGAGTCCGGCCGGCGACCGCGTTTGCGAT
CTCCCGGAGGCGCGCGCCGAGCTCAAACGAGTCCTCGGCGACGCGCGACGGTCAAAGATC
GCCGTCGAGGAGCTCTCGGTTCCCCGTGGCTCGGTCTACGTCCTCGGCGACTGCGCGGAC
GTGTCCGTCGACTCGCGGGTCTGGGGGCCGCTCCGCACGTCGGAGATCCGCGCCCGTCCG
CTCAACACGCTCAAGGGGAGAAGGTAG
>snap_masked-scf300000870750.0-processed-gene-2.86-mRNA-1 transcript offset:0 AED:0.02 eAED:0.02 QI:0|0|0|1|1|1|2|0|162
ATGGCCTGCTACGCCGTCACGCGCCGGGACAGCCTCGACTTGGCCGCCCCGCACGAGCCC
CTCGTCATGGACGATCCGTTCGACCCGCCGCCGCCGCCCTCGAGCCCGAAGCTCATCGTC
GACCGCGCGGGCGTCGCCCTCGACCAGCCCGACGTGCTGCTCCTGGAGGGCCCGCGCTTC
CGGCGCAAGAGCGTCAAGTTCCAGGAGCGCGCCTTCGGCATCCTGAACCCGCCGCCCGAG
CCGGCCGAGCCGCAGAGCGGCCGCTTGCTGGTCGAACTCAACGGCGAGTGCCACTTCGAG
CCGTCGGCCAAGCGCAAGACGCTGCGCTCCGTGCTCAAGCGCGACGCGATCCTGAACCGG
AACCCCGAGGTCTTCACGCCGGCGTCGCCCACATTGGTGGCGTCGCCGACCAAGGTCTTC
GAGCAGACGGAGATCAAGCTTCTCGAGTCGCCGCGCCTCGACTTCGACGTGCCGCCGCTG
GCGCTCTAA
>snap_masked-scf300000870750.0-processed-gene-2.87-mRNA-1 transcript offset:0 AED:0.25 eAED:0.25 QI:0|0|0|1|1|1|2|0|427
ATGCTGAGCAGCCAGCTAAAGCATGAGCCGCACGGCTGGCTGCTGCAAGCGCTCGCGGGC
GACAGCGGTGCTGCGAAGGGCAGCAGCGGTGCCACAAAAACCACAACAAACGGGGCCGAC
GCGAAGCGCCTCGCAGCGCTCGAGAAACGCGTCAAAAGATTGGAGGACCGAAGGGCCGGC
GGCGCGCGCACGGCATTACGAGCCGCTAGAGCGGCCACCGACTGCGTCGCGACGCGGTGG
GTCCCCGACGACTACTATGGGAGGTCCATGCGCGACCGTAGTAAACTTTTGAACTGCGAC
GTTCGCCAGATGTGCAAGTCGATGCTGCTCGAGAACAAACAATGGCGCGGGACGGACGAG
TTCGACCCGAGCAACGCGAGATTTTACTTGGTCGTGGTCCAGTACGCGGCGACCTTTGAT
GCCGGGAGGTTGCGAAGCGCGCTCGTGGAGCGCACGAAGCTGCCGGCGAAGGCGTTCAAT
TTTCGGGTCGCCGACGAGGCGGACAACGACAGGTTGTCAGGCTTCAAGCACAACGCCGTG
ACGCCGTTCGGCTTTGCCGAATCTAGAGTTCCTGTCGTGCTTTCCGACGCGGCGTCGAAG
ATGGGGTTCATCTGGATGGGCGGCGGGCACGAGGCCTTTAAATTAGGCGTGCCGGTCGAC
GCGTTCCTCGCGTGTTTCAAGCCCTGGGTCCTGGACTGCTCGACGGCGCGCGACGAGCGC
GAGTGGGACACTGCATCAAAACCGGCCGGGAAGCCGGCGAAGGCCAAGGCGCCGAAGGCG
AAACCAGCCAAGACAGCAGCTGCGGCCTTCGAGGACTACGGCGACGCCGACGACACGGCC
GCTTCTCGTTTGGCGCTCGTGGTCGGCAAGATTGTAGACGTCTGGCCGCACCCCGACTCC
GACAAGTTATTTTGCGAGAAGATCGACTGCGGCGAGGCGTTCGGGGGCGTACGGGAAGTC
GCGTCGGGCCTGCAGAAGCACTATAAAGTCGAGGATCTGAAGGATCGGATGGTCCTCGTC
GCGGCGAACCTCAAGGCGAAGAAGCTCGGCGGCTTCCCCTCGCACGGCATGGTGCTCTGC
GCGTCGACGGCCGGCTCGCTGTCCTTCGTCGACCCGCCCAAGGGCGCGAAGCCGGGCGAC
GCCGTCGACAAGAAGAAGCTCTTCGCGAAGGCACAGCCGCACTTCGTCGTCCGCAACGGG
ACCTGCTACTACAAGGACAAGCCGTTCGATATAAACGGGGCGCCGTGCACGGCGTCGGTC
GCGGACGGCGCGTCGATCAGCTAA
>snap_masked-scf300000870750.0-processed-gene-2.89-mRNA-1 transcript offset:0 AED:0.00 eAED:0.00 QI:0|0|0|1|1|1|2|0|452
ATGACTCTACTGGACCACCAACGCGCCCAAGAGCGCACCGAAGCGGCTGAAGCGCACCAA
AAAGACGAAAAGCACGGCCTATTAATAACAAAGAAAGACGCCAAAGCGAAGCCGCCGTGC
CCGCCAACGAAGAAATTAAGATCCCAGGCCTTCGTCCTCGACCAGATGCGGCACAGCATG
AAGTTCTTCTCTCCCGAACGAGCTATTGATGAGAGTGGTGGCTACTTCCACTTCTTTGCG
GCGGACGGTTCGATCTTCGACGCGGACACTAAAGTGTTGGTCACTCAAGCTAGATTTATC
TTCTCTCTATCTGTCGCGGCGGAGCACCTGAAAGACCCCAAATATCTCAAAGCCGTCGAG
CACGGGGTGTCGTGGTTGGCGACGGGACCCCTGCGGAACAAAGCAAATGGCGCCTACCAC
TGGGCACTGAAAGATGGAAAACCGACGTCGTCTAAAATATTCACCTACGGCCTCGCGCAG
TGTCTGCTGGCCTACGCGGCAGCACTCAGGGCGGGGTGCAAGGCCGCGGCGCCTTACCTA
AATGAGACGTGGGAGACGCTTGAAACTAGATTATTCGTGGAAAGGGACGGTTTGTATGCC
GAGGAGGCCTCATCAGATTGGAAGATTGATAAATATCGAAGTGAAAGTGGCAACCTGCAC
ATGACCGAGGCGCTCATCGCGTGCTACGAAGCTACGAGTGATCAAAAGTTCCTCGATAGA
GCGCTGCTCGTCGCGGACCGGATCTGCAATAAGGCGGCGGGCCAGACGCAGGGTCTCGTC
TGGGAGCACTTCGACGAAACTTGGACCGCGAATCTCGAGTTCGACAACGACAACGAGGCT
CTCAAGATCTTCCGGCCCTGGGGCTTCCAGCCGGACCCTGTGCCTGGCCATCAGGTGGAA
TGGGCGCGCTTTTTGTTGACGATTGATCGGCATTGTAAAGCGGCGGGCCAGGCGCGGTGG
TGGCTCTTACCGAAAGCGCGCTTCCTCTTCGACGTCGCTACTGACAAGGCCTGGGACGAC
GAGTTTGGCGGGCTGTGCTACTCGATTGATTTGGATGGGGCCGTCTGCAACGGCGACAAG
ATCTTCTGGGTCCAGTGCGAATCGATCGGGACGGCCGCGATGCTCGCTTCCACTACTGGC
GAGGACAAGTATTGGCAGATATATGATAAATTGTGGCGCTACAGCTGGGACAAGTGGGTC
GACCACGAGCACGGGTCCTGGTTCAGGCGCATGAACCGGGAGCACGTGCCGTACTTTACG
GAGAAGACCAAGTTGTCGTTGTGTGTGGACCCGGACTTCCACATGCTCGGCGCCTATGCG
GGTTGTCTGACGTTTATGAATGACGCGGGCGTGGCCTAG
>snap_masked-scf300000870750.0-processed-gene-2.90-mRNA-1 transcript offset:0 AED:0.14 eAED:0.14 QI:0|0|0|0.5|1|1|2|0|306
ATGGCGCGACTTGATGCTGATGCTGTCACGGGAGACGCGAGAGGTCCTGATAATGTTGTA
GCTCATGGAGCTAACAGACGGTTGTGGACCGCCGTCGACACGGGATACCTCCTCGGAATC
CGTGCGGCCATCCGCGCGGGCGCGGACATCGACTCGGTCGATTTAGGGTGGGCAGCGGTG
AACTGGGCTGTGAGCCAAAATAGACTCGACGTCGCTTCTGAACTGCTCTCCCTGGGCGCC
AATCCGAATGCGGGACACCCGAGGGCATCCGGCCTGCATGTGGCGGCATACCGCGGGAGG
TTTGACGTGGTTTTGATGCTACTTCGCAGCGGGGCAGAGCTTCGGGAGATACCGGGCGTA
GAACATCCAATGAATGTGATTCCTGAGTGGTTTGGAGCTTCTCCGATCGTGCCCCGGAGC
CGCGTCGAGAATTGTCCCATTACGATTCAGTATTTAAGACGCGTGCACGAGTCGGGAGGC
TTTAACACCTACAAGGAGACACGCTACCGCGGGTGCCTGGCTGTGCATCTCATTGCACGC
CATCGGCGCTTGCCTACTGATGTCCAAGGTGTAATTCTCAAGACTCTACTGGGCTCCCGG
GGTCGCAAGATAATCATCGAAGTGGTTGACATGTTCTCTGGTCTTCCCGCCACAACATCG
AGGATTATTCACTTTATTGTAGATGCAAAAATGTGTCTCCGGATCCTCTTTAAACGCTAC
CTTAGATTGATGAATGACGACCTCTCCGAAGTGGTCGCGCGAGTGTATCAAGGGCGCCGA
GTTAAGTTGAGCTTTCGCCTGCCGGACACGGACGTGGGGATCAATGGAACTGAAACGCTG
CGATCCTTAGGTTTGTCCAGCGCCGCTGAGGCCGGCGAGATGGCGCCGGTGGTCTTCGAG
GCGCATCTTTTGGAGGCCTAA
>augustus_masked-scf300000870750.0-processed-gene-2.33-mRNA-1 transcript offset:49 AED:0.15 eAED:0.32 QI:49|-1|0|1|-1|1|1|170|222
ATGCAGGCGTAGTAGGCGTAATCGTTAAACGTGCAAGCGCACGCCGGAAATGCTAGCGTC
CAGTAAGGCACTAGAAAGCTACGCACGAAGCCCCAAAGCTCACGTCGCACTGATACGCGT
GCTAATCGTCGTTTGGTACAGACGCGGGAGTCGTTTCGCAGCGTATACTGTCCACGGCTA
CTCTACGGCTGCTCATACCACGGGTAACATTGTAATGGCAGCCCACCATGTCATGCCGAG
ACTCGTCGGTTTCGCGCTCGCGCTGCTCGCAAAAGCGCAGCAAACCAACCGCTCGACAAA
TGGCACGAACGTCTCACGACAAAACGACTGCGCCAAGCGGCCGGGCCTCCCGCCGGACTT
TCCCGCGCTCTACGAGGAATTAAATAATGGCTCGTACAGCGAGCGGCTCTACGGTGCGCG
GCACAAGCTGCCGCGCTGCTCGCAGCTGCGCCTGCTCTGGCTGTCGCTCATGGACAACGC
TACGTTAAGGACGATCCATTTATGTGGCGACAAGGGCATGGTGCCCCGGCCCATCCCGCC
GCGGCTGCTCTACTTCCCGTTCACCTACGAGTACAAGGATTCGGCGATGGTCCCCACTTT
ACTAGGAAACGCGCCCGACCTGCGGGACCCGCCGCTCGAGCCGTGGGGGCTTCCGTCGAA
CGCGTGGGTCGAGGTCACGCACTGCCCCGTCGGCGCCTGCGTGGAAATCAACCAGTGAGT
GAGGTTATCCTGAGGAATATTGCGGAGACCTCCGTGCGCCTCCACGCCATCGAGCAGACG
CGGTCATGGGAACAACGTCGCGTCGATGGCGTAGAATCTCCACGCCATCGAGCAGACGCG
GTCATGGGAACAACGTCGCGACGAAGGCGTGGGGCGCCTGAAGTTTGA
>augustus_masked-scf300000870750.0-processed-gene-2.35-mRNA-1 transcript offset:0 AED:0.10 eAED:0.18 QI:0|-1|0|1|-1|1|1|45|377
ATGGCGCAGGTCGGGCGAAAACTCCGCGACGCGGTCTCGGTGCTTTTCGCGGGCTACTCG
ACGCGCGGGCGGCTCCTGGCGCTGGCCGCCGTGGCCTCGGCGCTCCAGCCCCAGGTGCGC
GCGGCGCTCAACCACTGGGAGCCCGAACTCGTGGACATCGTCGCGACGACGGCCGGCGCG
ACGCGGCGTCCTTATAGACATGCCTTCAATTATATTCTGGATCTCTGCTTTACGCCATCG
ACGCCACGTCCAACCGGCAGTCGTTTCCTCACAGACTGCTGCGCCATGATCGCGCGGCGG
GTGTCTTCCCCATTGGTGCGCGAGACTTCTGGCGGTGGCGGCGTGAACGTCCAGGGCGAA
AAGCAGACACCGATGGACGTCTTCGCCGACACGCTTCTCAACGACGCGCTGCGACCGCTC
GCCAAGACGCTGGCGTCGGAAGAGGCAGACTCGATCATCGCCGGTTCGGGCGACACGTAC
AGCATCGCGTTCGACCCGCTGGACGGCTCGTCAAACGTTGCGGTCTCTCTCCCAACGGGC
ACCATCTTCGGCGTGTTCAAGGGGGACGCGCTCCTCGGAAAGCCGCGGCAAAACCTGGTC
GCGGCCGGCTACTGCCTTTATTCGTCGTCGTGCGAGTTCGTCGTGGCGACAGTAGACGAC
GGCTTGCCGCGACGCTTCTACCTCGACGGCATAATGTTTCGGGACGCGGGGACGATGCAA
GAGACGCCCAAACGCGGACCATACTACAGTCTCAACGATGCGCGCGAACCGGATTGGCCA
GCAGGTCTGCAGTCCTGGGTATACTCTGCCAAGCGCGGCAAGACCGCTGCGGGCACAAAG
TACTCCAGTCGCTACGTCTGCGCGTTAGTCGCGGACGTCCACCGGACTCTTATCACCGGC
GGGTGGGCGGGTAATCCGCGGCCGCACCTCCGGTCGCTCTACGAGGCGGCGCCGCTCGCG
TTCGTGGCCAACGCGTGTGGCGGCTACGCGTCGGACGGCGTCGGCGACGTGTTGGATATG
GACATTCGCGATATTCACGCGCGAACATCATACTTCTGCGGCAGCGTCGACGACGTCAAG
GACCTCGAGGCCTGCGGCGACGTCCAGCAGGGGGCGGCGACGTATGACGCATAACGCTCC
CCTCGATCCGGCACCGAACGACCAGCGCGACGGCGGTGA
>augustus_masked-scf300000870750.0-processed-gene-2.36-mRNA-1 transcript offset:0 AED:0.31 eAED:0.31 QI:0|-1|0|1|-1|1|1|0|109
ATGGCTTATTGGTGGCCGCGCCGCGTCCGTCTTCTCGCCGCGTTTTCACGAGGCGCGGCC
ACCCGCGCTCGACGAAGCTGGAGCGTTGGATGCTGCGGCCCTCGCTGGCGCCTCACACGC
ACGACGATGCTGTCATGCAGCAGCCGCACTCAGCGGTGCGCCAGGCGGCCATTTGCATTC
ATGGGGTGGCTACACGTCAGTCGCGGAGTCGTTGCTACTGGTGCGCGCGCCATCGGTCAT
GCTTCTGGGACAGCCGCCGCTCCGCGCGGTCCTTGCGTGCACCGCTGCTGCATGCTGCAG
CAGCAGAGCAGCCACCTTGCCCGGCGCTGA
>snap_masked-scf300000870750.0-processed-gene-2.95-mRNA-1 transcript offset:0 AED:0.30 eAED:0.30 QI:0|0|0|0.5|1|1|2|0|703
ATGTGTCAACACGCTAGCTCCATTGGCTTGTGTTTTTGCGCGGCCCCAGTCAGGCTGCGC
CTCCAGAAAGGAGACACGATCGGCGAACAAATTACCGTAGCGGCTCTCGCGGCCCTCCAA
GACAAACCCGGCGAGACGTGGGGCTTCGACCCCAACGCCTTCGTATATAAACTAGTCGCG
CCGAAGAGGAAAGACCCGCCCAAGAGCTGGACAACTAAGCAAAGGAGACTTACTGTGAGC
TCTGTCTACGTGGGACAGGAAAAAGTAGATATATGGCCATGTGTGTCCACGAAAGTAGTC
GACGGGAATCCCGTGCTGGATGCCAAGAAGATCGTGTTTGGGGAGCGCGTCCGCTACACC
AAAGGGACCGGCGAGCCCTGGTTTAAGGGAGGGGATGGAACGATTTCTGGTGCGTACATG
CGGAAGCTTCTCGAGCGAGCCGGTCCCGACTCCGAGGGGGAGCTGGTGAAGGCGGCTCAA
AAGTCCGTGAAGCCGACGCAGTACGAACCGCTGCCGGACTGTATTGTGGTTGTGTGCGAG
GTCGATGGCCGCAAAGGCGGCACAAAAAAGCATTACTGCTGCCGCGGAGCTCCGGACGAC
GCCGACATCAGAGAAGAGGCCGCGATTGCGGCCATCGGCGCCGCGCTGTCCTACCGCAAC
GTCCCGAACATCAAGGAGGACTCGATCTACCTCAAGATGTCCACTAGGATCCAGGAGGCC
ACGCGGAAGGCGTTGGAGGGGAAGCCCTGGAAGGAGTATAACCTGGCGGACTACATCGTC
GCGAACCTGCCCGGCGAGCGGACTACAATAGACCGCAAGGGCAAGGCGCACCACTTCTCG
GCAACTGCGGAGCCTCGGACGTTCAAGAGCGCCCCGTCTCGCAAAGTCGCCCATGAGAGG
GGCGTGAAGGCCAATCCGGGCGCAGCGCGGAACGAGGAGGATCGGCGCAAATTTATCGGC
GACTACAACGCGGTCCGGCGGCGACGCGGGCTCCCGGCCTGGGACGCGGCCGAGGCCGCG
CCGCTGACGTTTGCTGAAGCGCCGCTGGACCAGGGGCGCGGCAAGGCTATCGAGGCTCTG
GAGACGCTGGACGGCCTGAACGTAAAGGTCACGTTATATTTTCGCGCCCTGGGCGTCGCG
AATTTTATTGCCGCGGCTCCTGGGGCGTGGCGCCCGCATCAAAAATACTTCTTGGGCGAC
GACGCAAGCGTCTCGAGGGCCCTCCGCTTGGAGACGGACGAGATCTGGGACGACTCGCTG
AAGGAGGCGGCTCGGACGGGCACCCACGTGAAGGACGTGTTCCCGCGCCTCGCCATCGCG
CGGAAGTTGCATTTGATGGTGGCGGCGGAGGCGGGTTATGATTTAGATGAGACTCAGGCG
GCCGCGTTCACGGAGTATTATGGCTTCGGCTTTATGCTGAAGAAGGGCCTCGCGTCGCGC
GCTTCCATTGTGCTCGCGCTGAACGTGGTGCTTGAAACCGCGAACATCGAGAGCCACGTT
TGGACCGCCTTCGCCCGGGACGAATATCGCTTAGCTAATGAGAACCAGCAGTATACGTTC
AAGGTCGCGGCGATCCGGGCGGCGCGGAAGCTGCGCTGGGAGCGCGAGGGCGACTCGTTA
GGTGGTGGAGACGTAGTTACGTACGTCGCGGCGCGCGCGGTCGGCGTGACGGACGAGGAC
ATCGCGCTCGTCGCCGAGCAGGAGTGTGACGAGCGCGTGGCCGAGGTCGCCGAGACGCTC
GCGTCGCTCAAAGGCGCGGCGAAGGCGAAGTACGTCAAGGAGGTCCGCGCGCTGCTCGAC
AAGGCGAAGGAGGAGATGGCGATGGACGCGGAGGAGAACGCGTCGTCGTCGGACTCGGAC
TCGGACTCGGACTCGGGCTCGGGCTCGGGCTCGGGCTCGAACTCGAGCTCGGACGCGGAC
TCGGACGCGCCGCCGCCGCCTCCCAAAAAGAAACGACGCGGGCCGCCTCCCAAAAAGAAG
CGACCGCCGCGGGCGACGCCCTCGCCGTCGTCGTCGCCGAGGCCGTCGTCGTACTCATCG
CCGTTGAAGGAGCGGCACCAGGCTTTATCGGAGCGTCTCCGAAGCCTTGGTGGACGACGC
GGTAGTCGCTAG
>maker-scf300000870750.0-snap-gene-2.133-mRNA-1 transcript offset:0 AED:0.01 eAED:0.01 QI:0|0|0.5|1|1|1|2|15|873
ATGCCCCAAATCAACGACCCCAACGCCCAGGAGGCCTTAGCGGTCCTTCGAACCTACGTC
GAGCAGTGCGGCGGCGAGGGCAGCGCCATCGACGGCTGGACGACCGAGCTCTACAGCCGG
TCCATAGGCAACTCCGCCGGCACCACGGACCGGTACTTTTTTGATGCGAGTGGAAAGAAG
TTTAGGTCCAGGGCGGAGATCGCGAGAGCTCTTGGCCTGTCCGGCGCGCCAGCTATACGA
GTCAAGGGCGACGGGACCACGTCGACAGGAGTTCTGAGACCAGGAGAAGCCCCGGCGACC
TTCAAGTACGAGTGGGGCGATCAGACAGAAAGGACCTTCGAAGAAAGCGCCAACGCGTTC
AGGGTCGAGGGCGACTTCCGGGAGTTCGATGGCAGGGACGCGATGGGCGCGGAGGTGTCG
CTCATGTACCGGAGACAACCCAAAAGATGGAGGGACGTGCTGGAGAATCAGTATGTGTGG
CCCGCGAAACGGGAACCGCAAACTCAGTCGTCGGAGTGGCCGCGGTGCAATTGCGTCTAC
GACCCAAACGACCCGGAGGGCGGGTGTGCGGGCACGGACTGCGTCAATCGCGAGTTGTAC
GTCGAGTGTCCGCTAGATTGCTGCATGGGCGGCGCGCCGGACCCGGCTTGCACGTCCACC
ACGGAAGTAGTTGTGGAGAAGTTCGACAAGGTAAGGGATAGGAAAGGTCTGGAAGCCAAA
ATGGCCAGTGATGGGTGGACGACGGAGGAGAAGCAGCGCGACGGTTCGACGCATGTGGAT
CGGTACTTCATCTCTCCCGACCAATCGAGGTTCAGGTCCATCATCGAAATCGCGCGGTCG
CGATATCCTGAGTTTCTGCTGGATGCCGAAGAACCTTTAGGTGTGGGTTCCTTCGTGACC
GTGACTCCCGATACGTCTCCAGGCAACAATAGGCAGGGCGGCGGCGGCACGATCATGGCT
ATGCATGACGACGGCACTTTTGACATAAAACCGGGCGTCGGAGGGGGCCTGTGGCGGCGC
GTGACGAAGGAAGATATCTCAAGGGAGTCGTCCCAACGGCGATCTCGACGGTCGGAGCAG
CCCAAAGAAGCGAAGAAAGGTGGTCGATTACCATGTGCCAATACTGTCATACAAAGGAGG
GCCTACCCGCCCGTCGAAGTGTATGATACTGGTACCATGGGTTTTGGACTGAGAGGTCGA
GTAGCGATCCACAAGGGCCAGAAGATCGGCGAGTACCGGGGCGAAGTGGTGGATCAAAAC
GAACTGCTCGAAAGACGCTGTAAACGCAAGGCGGAAGACCCCTTCTACATCGCGGCGCTA
GGCGACGGGCTGTCGATCGACGCTGGTAATAGAGGCGGCTACGCGCGCTTCGCGAACCAC
TCGTGCGCCCCGAACTGCAAGCTCGAGAAGTGGCGCGTGGGCGAGGAGCCCCGATTAGTC
CTCGTGGCTCTACGGGACATCCCGCCGCAGGAAGAACTATGCTACGACTACAACGCGGGG
GGCACGGAGGCCGACGCCACAGTGGGCCAGGAGTGCAAGTGCGGCGCGCCGAACTGCATT
GGAGTGATTGGGAGCAAGAAGAACGTTGTGAAGAGTAAGGGCTACCAGTCCGGGAGTGAT
GACGACGACGAGCCGGCCAAAGGTCGCGCGGCGCGCGCGAAGCGGCGCGCCGGAGAGGAG
GACGAGCCCCCTCCTCCCAAAAAGAATACGAGGGAGCCCGTCTGGACGCTGGAGGACGTC
ATGGCCCTCGAGGAGGCCGTCGAAAGTGGCATGGACTTTGATTCCATCGTAGAGGAGACG
CTGCCCGGGAGGACGGCGGCCCAGCTCGAGCGCAAGTATGATGAGTTACGACAAGTAAAG
CAGCGTAGAGAGCCCAAAGGTACACCGAAGAAGAAGAAGCAGAAGCTCCAGGAGGACGGT
CCTGAAAGTTTGGCCTGGGCGGCGCGCACCCATTTGGAATTGATCGGCACGGAGGGCGGC
GCTCCTGAATTAGCTGAAGCCTTGTATGGCGCCGCGACGAGACACGAAGAAAGATCAGGT
AAGGGCGACCTGCACTGCTTCTGTCGGCTGCCGGAGTTTCCGGAGGTCCCCTGTGTGTCT
ACTGATGGTGATGCTGCAGAGTTGTTGTTTTGCGACGCCTGCGCGGGCTGGGTCCACCCG
CGCTGCATCCGACTCGAAACGATGCCCGGCGACGACGACGACTACATCTGTCCGCTCTGC
GCGTACTCGAGGGGCGACGGCGTCCCTTTGGCCACAGTCGCGACGCGCAATGGTAAGGTA
TTGTGGAAGCGCGCGTTGGATGATACGACGACGCTAGAAACGTGCGAGAAATGCTTAAAC
GAATGGGAGGCGCTGGAGATCGACGACGGGCTCGTCTACGCGGGCCTGGCCAAGAACTTC
CTTGAGACGATCGTCGGAGAGGCCAAGGCCTTCGCGGAGCGCGCGGCGCCGTTTTTGGTG
AAGAAGGACGCGCTCTCGCCGGCGGAACTGCGGGGTCTCGCGGAGCTCGTCTGCGAAGGC
CAGACGCTCGAGCTCGTCGATGGTACTCTGCTGGACTCGCTGCGGGACGCGCTGCGCTGC
GCGGCGCTGGCGGCGCGGGAGGTCAGTCCTGAGAACGCCTAATTTATATTTCCGATA
>maker-scf300000870750.0-snap-gene-2.138-mRNA-1 transcript offset:134 AED:0.02 eAED:0.03 QI:134|1|0.5|1|1|0.5|2|0|342
CAAGGGCATTAGCCACGGGCGACGAGACGAAGGCCAAGACGGCGTCGGGGGCCGCCTGCG
TCGCGGCGTTGGTGGTCGGTGGATTGTTGACGGCGGCGGCCTGCTCGCCGCTCGGGCCGG
CGGGTCTCGGCGCGATGGTGCCCCGGTCGACGCCGGGCTTTTCCGCGGCCGTCGCGTACA
CGCGCATCCGCTCGTTAGCCTTCGTACCGGCTTTGCTCATCATGGTGCTGCAATCTACCT
CACTGGCCCGGCGGAACGTGCGAGCGCCGCTGAAGGCCGCCGGCTTATCTGGTGCTGCGA
ACTTAGTAGGCGACGGCATCCTCGTGCCGACGATGGGCTTGGCCGGTGCCGCGTTGGCCA
CCACCGCGGCGCAGATCGTCGCGTTGATCGCCCTGCTCCAGGACGCGGCGAAAGGCAAAT
TTTTACCGTCGTCGCCAAAGCAGTGGGCCCGGAGCGCCGGCGCGCCCTTCCGCCAGATCT
TCACCAAGGGCGCGCCCGTGGTTGCGGCCTTGTCCGCCAAGACAGCCGTCTTGCTCAGCT
TGAGCTATGCTGCCGCTAGCACAGCGACAAAAAGAGGCGACCTCGCGGCGTTGGCCGCCC
ACCAGATCCTTGTTGGATTATATTTCGTCTTTGCGCCCGTCGGCGACGCGCTGTCGCAGA
CCGTGCAGACGTTTTTGCCGCGGTCCATCGTGGCCGACCAGCTCGACGAGGTCGACCGGC
CGCCCCAGAAGCGTTCGAAAGCTCTGGGCCCGAAGTCCCGAGCCGTGGTCAAGGGCGCCG
TCGCCGCGGCGTTGGTATTAGGTGGCTTGGACGCCGTCATGGCCTGGGGTTTACCTGCTG
GTTTACCTACTCTCTTCTCGAGGGACCCGGCCGTCGCCGCCGCATTACGAAGGACGGCAC
CTTATTTAGGTGCGGCTCTCATGGTCCACGGCCTGTCGAGCGCGACGGAGGGCACGATGC
TCGCGAACCGCGACGCGGGCGTGCTCGGTGGGTTGTACGCCTTTGACGCTGCAGTGGTTG
TGGCGGCCTTCTTCGCCGTAGCTAGAGCGGCGGGGCCGGTCACGAGCGTCTGGCGCGTGT
TCCTGGGCTACAACCTCCTGCGCTGCTCGCAGTTCGCGCTGCGGGTGACGAGCACGGCGC
TGCGGCGGCGCAAGACCGCATAG
>snap_masked-scf300000870750.0-processed-gene-2.98-mRNA-1 transcript offset:0 AED:0.21 eAED:0.21 QI:0|0|0|1|1|1|2|0|243
ATGGCGTCGGACGGCTGGGACACTTTGTGGTGGCTCCCGGCGGACGGAGACGTGACGCCC
GGCAAGCAAGTGGCTTCCCACAAAACAATGCCCCATCTCATGTTCGTTCCCGACGGCACG
CCGCCGGCCGGCGGCTGGCCGCTACTGGTCTTTCTGCACGGCCAAGGGGAGAGTTCTCCG
ACGCCGCTGCCTCGCGTCGCGATCCAAGGGCCGCCGCAGACCTGCGGACGCGCGCCAGGC
ACGATGAAAATGGCCGTGTTGTCTCCGCAGAAGCCCATGTCGTCACAGTTCTACGATAAT
GACGTCGCCGACGACATCGAGGCGCTCGTCGATCATTATGTTGCGTCGCAAAAGCTCGAC
GTCCGGAGGATATACCTCACGGGCCTGAGTCAGGGCTCCATCGGCACTTGGAATTTGGCC
GCGGCGAGGCCGTCGCGCTGGGCAGCGATAGCGCCCGTCTCCGGCGGGCTGCGACCACCG
TTCAAGGAGGCGGCCAGTGCGCTCAAGGACACGCCGATCTGGGCTTTTCATGCGCCAAAC
GACGTGATTCTGCCGGTGGCCATGTCCGACAAGTCCATAAAGTACACGCGCGACGAGGCG
GGCGGGTCCGACCCGTCCTGGGCCGCCGCCGGTATACCCGACATGCCAGGGCACGGCGGG
ATGAACTCGCTGGCGTACTACCCCGGCGAACTCTACGAGTGGCTCCTCCAGTTCCGACTT
AAAAACAAGTGA
>snap_masked-scf300000870750.0-processed-gene-2.99-mRNA-1 transcript offset:0 AED:0.20 eAED:0.20 QI:0|0|0|1|1|1|2|0|270
ATGCCCAAACAAGGGGACCAGCCCGCGCCCAAGGGGCCGCCACCCAGGCTGATCGATCTG
TGGCGAAGTGACCCGTCGGAGACGATAGCTGCCTTCCTGCCGCACCCGACAATATTGTTC
TCTGTGGCGCGCCGCCACGGCGCTCTGGCCGCTGGCACCGGCGCGCTCCTCGACGCGGTT
GTAGCGACAGGGCGCGACTGGAGTCGTTTCTCCAGTGATTCTGCCAACGATGCTTGGGAT
ACTCTATCACCCGCGCTTTCTGAGGGTAGGTTCACCTGCACGACGAATACGTCTGGCGGA
AATCGTCACATACAGATCGGCACGACGGTTGCCACGGGTCACGGAGGCGGACTTGTGCGG
ATGTTTGATTCCGCTGACCGGTTGTGTCTACGCCGGGTCAAATATCGGTTCAGCTTCTCC
GACCCGGGTGCGGGCTCACACGGCTTTGCATATTTCTGCTTGAATGACGACGGGGGCCTG
TTTGTCTCTCGGACTTCAACAGGTGGTTACGAGCTCAAATCGTTCGTTCAGACGGAGGAA
GAGCAGTTCCCTCCCGTTGAGCCGGACACTTGGTATGATGTAGATCTGACGTACGATTGG
ACAACCGCATTAGGGAACAACACCCTCTGGGTGGACGTGGTGGTCAAGGGCGAAGATGAG
ATCAAATATCGAACGCGTTGTAGTTGCGAGCCCCTCACCGCCATCACGCTCTACAATTTC
GGCCCTGGCGTCGCCCGCTATACAGCGATAGAAGTGAATTACTCCAAGCAGACCTCGCGC
GACAGAAGTTTCGCGAGCTGGACTATGGAGTAG
>maker-scf300000870750.0-snap-gene-2.139-mRNA-1 transcript offset:0 AED:0.06 eAED:0.25 QI:0|0|0|1|1|1|2|0|128
ATGGACGAAACGCCGCCCACCTGCGCCGCAAACGCCCCCGACCAGACGACGACGACGACG
CTCCTCGCGGTGCTCGCCTGCTCGAACGTCGTGCTCCTCTTCCTCGTGGGCTTACTCATG
AGGCGCCTGGAGCGCGTGCACCGCAAGGTCAGCTCGCTCCTGAAGGCGACCTACGGCGCG
CCGCCGCGGAGCGCCTCGAAGCAGTACCTGGGCGCCGCGGGCGCGAGCCCGCCGCGGCCG
CCGAGCCCCGTCGACCTGCCGGCGCGCGCGCGCCCGCGGGGCGAGCTGCGGAGGACTCCG
TCGAACGAGTCCATCCGGTCGTCCGCGTCGGGCGACGACTACGCGTCGCTCCAGTACATG
CTCGGCGACGAGGGCGGGGTCGGCTAG
>augustus_masked-scf300000870750.0-processed-gene-2.41-mRNA-1 transcript offset:0 AED:0.34 eAED:0.61 QI:0|0|0|0.5|1|1|4|354|118
ATGGTCCATGGTGATGTTACACGGGCTGATGGTCGCAGGTCCAGCTCTAAGCCCGAAATG
AGAGAGATAGTGGGGTCTCGAGTCCGACGACCCGCGCCGAGCATCTTGGGGTCTCGGAGC
AATGTAGTGAGCAGTCAGGCCGGTTACCTGGCCCGTCCCGCAACCGAAGCGCCTGAAACG
CAAATTTATTTTATAAACCACCGGTCTGCGGCCTTTCCGGTGCCCCGCGTACGCACCGTC
GTCCGCGAAGAACGGGCAAGTCGGTCGATTGTGAATAGAACAACGGTGTTATGGTCCATC
TGGAGGGTGGCGTCGCTGATACTCGCGGGTCCTACTCATTTACCCGTTTATGTGTAAACG
TGGGGCTGCCAAGTTGCCGTTTCGCGCGGCTCTAACGGAATATCTCAAATAGCTCAGTGG
GCGCTGATGCGGGCTAGATGGACTCTAGCACTAACAAACGGAAGGCAACGAACATAAACG
CGAGAGTTGTCTAGTAGAATTCTTCTCCCGCCCTCCGAGCGCGGGCCGTCGGCTCCGGTT
CCGTCGATTTTGTGTGAAAACTTGGCTGGAGTTGATATAATGTACTATTTGGATGGGAGA
TGGCGGTGTCAATCGCTGGTGTATTTTGGCAAGCCGAAAGACTCATCCGCGAATGTCACG
GGCGGTGCCTTCCGGGAGGCGCGAGGGTATGTTCCCGGGCCGCTACTCTGA
>maker-scf300000870750.0-augustus-gene-2.8-mRNA-1 transcript offset:0 AED:0.35 eAED:0.61 QI:0|0|0|0.66|0.5|0.66|3|0|155
ATGCGTGACTACTCCCCGCGCCCGCCAGTCCTCAAAAGCTTCCTCGTAGAGGCGCGGGAC
CGCGCACGCCGAGGCGCAGATGAAGAAGATGATAAATGGAATTGGCAGCAGGTAAGGTAT
CAGGAACAGGAGCGGCCAGGTCACTTCGTAGTCCTTCGCGGGGCCCTCGAACATGGTCTT
GCACTCCCCCTCGTCGGAGAGTCTCGCGGGGCAGCTTCCGCAGCCGTAGTTCGCGTCCCT
CGGCGTGTGGTCCTCCGGCCGGTGCTCGTCTCCGTCGTGGTAGAGCGAGCACCGCTCGTC
GATCCCGAAGTAGGCTTCGCTCGACCACACGTCCCAGCTGGTATTGTAAGGCCGCGCGGG
GAGCTCGTGGTGATGTTTCCCCCCGTCCATGCCTTCGCCGCAGCACCAGAAGACGCAGCA
CGGCTTTCCATGAGGAAGGAGGAGGGGGTCCTCGCCGCGCGAGCATAG
>snap_masked-scf300000870750.0-processed-gene-2.102-mRNA-1 transcript offset:0 AED:0.07 eAED:0.07 QI:0|0|0|1|1|1|2|0|256
ATGGCAGCAATCACAGCCGCCTCCGACGCCTCGGACGCCTCCTACGAGTTACTAGTAACA
CCGGAAGAGCTGAAGGGCGGCTTAGTGGTAGACTACAACTACGAAGCGTACGCACGAAAA
GCGTTGGAGGGAGACGCCGACGACATCGAGCGCGCGTGGGCGAGCAAGCTCGAGACGCAC
CCCAAGACGTACGACGGCTTCAAGTTCCGCCTCCACGCCGTCGTCAAGAGTGACGATAAA
GTCGGCCTGACGGGCTACCGGGAATTTGTGGGAACGCAGACGAACCCGCGACTACGGGCG
GCGGGCAGCGCGCACCTCTCGAACGCCCTGGGCTGCGAGTGCGTGCTGACGACCTCTGAT
AACAAGATTGTACTACTGAGGAGGTCGACAGACGTAGCGTTTGCATCGGGCTTATACAAC
GGGCCTTCGGGCCACGCCGAGCCCCAATACGTGTGGAACAAGAATATTAGTAGGGAGGTC
TTGCGCGACGGTATTATCAGGGAGATCGTCGAGGAGGTCGGCATCCCGGAGAAAGCTTTG
TCCGAGCCGCGTTTAATTGGAGTGATGAGAGACGCGGATCAAAAGCCGGACTGCCTGTTT
GTTTTGGAGACGACGCAGACGTCCAGTGAAGTAAAGGAGGGCTACCGCCACGCCCTCGAG
GCGTGGGAGAGCGAGCGGCTCGCGTTCGTCGATTCCGAGGACTGCGGCCTCGCGCTGACG
CCGGTGACGCGCGCGGCGTTCGCTTGTTTAGCGAGGGATCGGGCTTTGTAA
>snap_masked-scf300000870750.0-processed-gene-2.106-mRNA-1 transcript offset:0 AED:0.05 eAED:0.05 QI:0|0|0|0.5|1|1|2|0|434
ATGCTCGCCCGCGCCGCATGCGCAGCCCTGCGGCGACCGCTCCTCCGCCGCCTCTCGACG
GCGCCCCCGCGCAAGCTCGACCGAGCAGCAAGAAGAGCGGCCCGCGAGAAAAAAGCCGAC
CCGACGACGAAGGACACGGGCACCACAACGAAGCTCTGGGTCTCGGTCGGCGGCACGACG
GCCTTTTTGAGTGTAGGCATCTATTCGCTAATGGCGGACCCGAACGAGTCGGAGCTCGCG
AGAAGTGCGCAATCTACATCAGTAGGTAAGTGGCTCACGGCCAACGTCGGCGAGATGGCC
TCGACCTTCGTCAACCCTTGTCGGGAAAAACTCCTGCCGGACTGGCCCCCGGACTACTTA
AATTTGGATTCGAACGTGCCCTGCCCCCACACGTTAGTTTTAGACTTAGATGACACGTTG
GTTCATGCGTCCTGGGACCGCAAGTTCGGCTGGCGCCACGCCAAGAGGCCGGGCGTCGAG
CAGTTTCTCAGAGATATGGCCATGAAGTACGAGATTGTGATATTTTCGTCGAATATTGCC
GGAGTTGGGGATCCCGTGGTCAACGCCTTGGACAGGGAGGGCTGCGCCATGCATCGGTTA
TACAGGGAGTGCACGCACTTCATCCGCGGCACACACGTCAAGGACCTGTCGAAGATGAAC
CGGCCCTTGTCGAAGATCGTCGTGCTCGACAAGGACCCCAAAGCCCTGCAGTTACAGCCC
GGCCACGTCATCATCGTGCCGCCCTACACGGACGCGACGGACAAGTCCGATTCATATCTC
GAGGACATCACGCCCTTTTTACAGGCTCTGGTGAACGAGGGAGTGAAAGACGTCCCCATG
GCTTTGGCCAGGTTTTCCTCGCACAACGCCTCGGATATTGCCAGAGAGTATGCAGAAATG
CTGGAGACTGCGAAAACGAAGACCGAAGGCGTCCGTTCGCTAGGTTTAGGTGGCTTCGTA
CGAAGTTCGCAGAAGATGCCCGAGCCCGAGCGCAAGGCTGGGAGCTTGTTGGCCGAGGCC
GGTCTGACGGCGTCGGCCATCGCCGGCGACGCGCCCGACGCGAGGCCCAAAAAGGGGCGC
CTCTTCGGCTTCTGGGAGGCGCGCGCCAAGAAGGCTGAGGAGGACCAAAAATTAAAGATG
GCGGCCTGGGACAAGGTCCTCCAGAAGCGCCAGCAGCAGAAGCGGCTCGCGGCGGAGCGG
CTAGGGGGAGGCGCCAATCTCGTGCGCAGCGCGTCGAAGGAGTACGGGTTCCCATGTTCG
AACCATGTTTACCGCCCCGGGGCGCGGCTTTTAGGGCTGCGCTAG
>maker-scf300000870750.0-snap-gene-2.142-mRNA-1 transcript offset:0 AED:0.13 eAED:0.13 QI:0|0|0|0.5|1|1|2|0|265
ATGCGGCGCCTGCTTTGCACGCTGCTGCTGGCAGCGACGGCAGGGGGCATCACTCATCGC
ACGCATCGTCGCATCTGCCGCGGTGGTGCTGCCGCCGTCGAAGCGCCGAAAAAACTCACA
ACCGCGCCGCCGCGTCGCGGCGGCACCGGAGCAAACACAACAACTTACGACGCCGTCGTG
CGGGTCCACCGCGGCGGCGCCGGAGAAAACACAACAACGTACGACGCCGCCGCCGTCGCC
GCGCTGGAGGAGCGCGTCGCCGCGTCGACCCCTCAACATCCGTACGCCGGCTTCGCGGAG
ACGACGGCGCTGCTCGCCGACGGCTGTGGGAACGTCGCACAACTCGCCTCTCGTTTAGAA
CCGACCTACCGCCTGCACGTCGCCGTGCTGCGCGCGAGGGCCGCCAAGGCCTTCGCCGAC
GCCCTGGATGCCAATGATTCGCCCGAGCGCATCGCGGAACAGGCCGTCGAGGCGGAATTT
GCGTTCGCCGATGAAATAGAGCGTTGCACGAGTTTGCACTACGAGACGGACGACGCCGTC
GAGGCGTTTCGGGACACGGTCGCCACGATCGTCGAGGACGCGCTCGCCGCGCAGTCGCTT
GAAAGTCTCCAAATGAGCGACGGCGACCTTCCTTCACAAAGGGAGCGGCTCCTCGCATTC
GTCCGGGAGCACAAGCGGTTCCTGTGGCGGGGCGGCGCTCTATTGCTCAACATCGTACAA
GCGAGGGTCGCGGCGCGGCAGGCGCGGAAGGCCGCCGAGCGGCGAGACCGGGAGCAGCCG
AAGATACCCCTATTTTGA
>augustus_masked-scf300000870750.0-processed-gene-2.48-mRNA-1 transcript offset:0 AED:0.16 eAED:0.47 QI:0|0|0|1|1|1|2|690|403
ATGGACCCGCGATTGCGAGCGGCTGCCCTCAAGCGTGACCTCGCGGCCCTTAATCGCGCT
CTGGCCGAGGGCGCTGACCCGAACGCCATGGACGCTGACGGCTACACGCCTTTGATCTTT
GCGGTGTGCAACAATAACACAGATTGCGTCGCGAAATTGATCGAGGCCGGCGCGCACCCG
GATTGTTACACAGACAAGGGTCGAACGCCGCTAAACTCAGCCGCCTCGAGTGGGTACACA
GAAACAATTCGCGTGCTTTTGGCCAGCGGTGCTCAGGTTGATTTTGTTCCACCATATGGG
TATGGGTCCCTTACACCGCTGCACTACGCAATTGATTTTGGGCACGCTCAAGCTGTCCGT
GCGCTACTAGCGGCTGGCGCTGACGTAAACCGCCGCAGTGAAGACTTTTCGAAGCCTGTG
TCGCCGCTCGTCAGAGCCATCAGGTTCACCACTTGTCCACACCGAAGGAGGGGCGAAAAC
GCAGACCACTCCATTATTACGGTGCTCTTACGTGCTGGCGCGTCCATCAACGAACCCGCA
GTTACAGAGTTTTTTGAACTTTTGGACGAGACCAACGCCTTTATCAGCCCTTCCGAAAGG
AAAGTCATTGAGTACGTGCAAGCCGTGCACACGGCCGGCGGCTTTCCTGCCTACGCGAGG
GGACACCGCTCCATGTTCGCGGCAATTTTTAGCCGCGGTAGGCGCCTCCCTGCTGACGTT
ATTCCGAAGATCGTGGAATACTGGGCCCATCTCGGATGCTACCAGTACCAAGTCCCCGGG
ACCGGCGGGACAGGGTCCAAAAAATTGAACTTGCCAGTGGGCCGCCCCAGTGGTCATCTT
CGGCTACGAGCTCTCGCCGTTCTGCGGCCGCGCGCGCCAGATCCGCGCCGCCAGCCGGTC
CGCCACCGCGGCGTCCTCAACACCAGCGAAGAACTCGAGCAGCCCCTCGACCGCGGCCGG
GCCGACGCCCCGCGCCTCGGCCAGCGCCGTGCGCAACGCGTCGTCCGCCGCCGTCGTGGG
GGAGAGAGACCGCCGCAGCGCCGTCCACGACCCGCAAATGCCCGCAACTTTTTTAGCGGT
CGCCTTGCCGATCCGCGGCGCGCCCAGCGCGAAGACGAACGCCGCGAGCGGGATCGGCGT
CGCGGTGCGCGTCTCCAGCGCGTCGAGCACCTTCTCCGAGGACGTGGCGCCCCAGCCGTC
CAGCGCCGATAGTTTGGAGAGGCTCGCTTCCCTTTCATCCACGAAGTCGAGGAGGTCCGC
CGCGGAGCGCAGGACGCCCTCCTCAACGAGTTGCTCGACCTTCTTCGCGCCCAGGGACCC
GCTTCCTAGGTCAAGCGCGCCTCGACCCAGGGCGTGCTGCAGCCGACCCGCCGCCTGGGC
GTCGCATTGGAGACCGGCGGTGCACGCGACTTGGCCGTCGCCCGTGACTCGTGTCGGCGC
GCCGCACCGCGGACATTTCGAGGGCGGCGGCCAGGCGTCGCCCGTCCCTTCGATCGCGGG
CGCGATCTGCGGAATCACGTCGCCGGCGCGCTTCACTAAGACCGTATCCCCAATGCGCGC
GCCGCCGAGGGAGGCCCTTAATACATCAAAATTGTGGAGCGTCGCCGACGAGACCGTGAC
GCCGCCGCAGTTCACGGGCTCCAGTTTCGCGACTGGTGTTAACGCACCAAGCCGCCCGAC
GCCGATCTCCACATCCAGTAGAGTTGTAGTAACGACGATAGCGTCGCGATCGAACTTGAG
GGCCACGCGCGCGCGCGGCGCTCGCGCCGTGAAACCCGCTTGCGCGTCCGCTTTGCACGA
GTCCACCTTGAAGACGACGCCGTCGATCTCGTACGGGAGCTCGTCCTTCTTCGACGATCG
TGTCCCGGCGACGGCCGGCGGCGGCCGTTGCTCGCCGAGTGA
>snap_masked-scf300000870750.0-processed-gene-2.109-mRNA-1 transcript offset:0 AED:0.32 eAED:0.32 QI:0|0|0|0.5|1|1|2|0|696
ATGGAGCCTCAAGCCCGCGTGCCGCGGACGCGCGACTACGCGCTGAGGCGGGCCGCCGCC
GCGACGAACACGAGCTTCTTCGTGGCGCAAGCTAGAGAAAGGGCGGCGGCGCGCGCCGCC
GCCAAGTCCAAAGGCAGGAAGCAGCGCAAGGCCTGGGACGCGACGCCGCCGTCGCGACCG
GCGGACCGGCAGCGCGCGCACGACGAGGCGGTCGAGAGGAGGCGCATCGCGCGCGGCGTG
CCCCCGTCGAGGCCGCAGCTCCCGGATCCGGAACGAGAGATCAATCGCATCGCGACACCG
AAGTCCGCGTCCATGGACCTGGATGAAATAGAAGCCCCATGGTCGCGGACACCAGCTGAA
AAAACAGTATCATTACTGGACGACGCCTTCCTTGAGGGTAGGAGGGCAGCCGCTAAAAGG
CGAGCAGCCGCACGAGCGCCGCGCACGCCCGTCGAGGAGCGGGAAAGGGCCGCGACGCGC
GCGTTCGCGACACCCTCTGATCAGGAAAGAGCAAGGCGGCGCTTCCCCTCGGATTCCGAT
GTCCCGAGGTCCCGCCGCTCGAGCCGCTCGACGACGCCGCCGCGGCGACGGAGCCGCGGG
TCGAGCGGCGACTACACTTCTACCTCGTCGAGCCGCCACCAGCCTACGCATCGAAGAAGA
CGGTCCATCGTGCACGAGGAATCGAGCGTCACGTCAGAATGCGTCGGCGAGCCCGCACCA
ATGAGGGGGAGAGGGTACACGAGCGCGCACGTCGGCACGCGCACAAGAGGTACCTCGCCC
TTCGACGACGCGAAAATTGCAAGGTCGCTGGCCGCGTACGACAGTAACGCGCACCGCGCG
CGGCTGGGCGCCGCGGCCGCCGCGGACCCTTTTTCCGCCGAAGCGGCTCGGGCTTATACG
GAGTATGCCGCAGCCGAGGCCGCGTCCTTACCTGTGAACGACGAGCCCACGGCGTTAGCG
GCGGCTCGTAGACTCGCAGCGGCAGCGACGGCGAACGCGGCCGCCGCCGCCGACGCGCAG
AAGGCGCACATCGGGGTCATTTCCGACGTCGGCGCGATGGCGCGCGCGGTGAGTGGCTTG
GTGGACATGGCCGCGAAGCAGGTTTCGAAGAGTGACGCGTTCGCGCTGGGCGGCGGCGAG
AACGGCGCGCCCGCGGATTTGAGGGAGTGGCAGCGGAGCGTCGAGGCGAAGCTCCAGCAG
ACGCTCCACCAGCAGCACCAGAATCTGTTGCGGCAGTTGAGAAGGCCGCCGCCACCTTCT
AGAAGACCCTTCGCGCCCCTGAACCAGCCGCCCTCGGAACCCATGGGCATCCCGCCCGCG
GACTCGACGGAACTCCTCGACAAGCTCTTCTCGAAGATCTGCGACATCGAGCAGGCCGAG
AGCGACTTGTTGGACACGGTGTCGCACAAGCCGAAGAAGCGGCCCGAGCCGATACCGCCA
CCTGTTAATGATACGATAACGGTCCCCGAGGACGTCGCCGCTCATTTAGGTATTCCAAAA
CCCGACGTCGTCTTCCATATACCTGAAGGTAACATGGCCCCGGAGGTTGAACAACCGAAG
AACCTGCACGCCAAGGATTGTTCTGTTCCACCCAGAGTGGTGGGGGAGATCCTCGAGTAC
CGCGACGCCGTGAAACGAGCGGCGGAGCTTTCCGCGGCGGAATTATTTGGGACGGGCCTG
ACCCAGCCGCAGATCATCGAGGCCCTCGCCGAGGAGCTGCTCGATTCCGTGTTATCGGAG
GCGACCTCAGAGCTGGACCTTGCCTTAGATGAGTGCTCCCAGGCTATCCTAGAAACAGCG
ACCGTAGGTAAAGGGTGCGGCGACGCCGTCACGATCAACGAGTCGCCCCGCTTCAGACAC
ACCCTACTTCGTCCATCAAAGGTGACCCACGCGTCCGCGCGCGCGTCCGGGTCAACATCA
AAACGTAAAGTACAGCTATCGGGGAAGACGATGGGTCGGAAACTCAGCGAGTGGGCACAG
ATGGGCGTGAAGACCATGGCGTTGACGGACGGGTGGACCATGGGGCCTCCCGCACTTAAC
GAGTACGCTGTGGAGCCTGTTGGTGTCGCCACAATCAACCCATCGGCCTGA
>maker-scf300000870750.0-snap-gene-2.145-mRNA-1 transcript offset:0 AED:0.18 eAED:0.18 QI:0|0|0|1|1|1|2|0|757
ATGGCGCAGCCGCCGCCGCAAAGAAGAGGCAGCGCACCACCCCAAAATAGCCAATACTTT
TCCGAGCAGGGCAAGAAGGGCGAAGTGAATGAATTGAGAACGCTACTAAGAAGCCCAGCG
GTGGAAAGGGACCCGAAAAGAAAGCGCGAGGTCATCAAAAAAGTTATTGCATATATGACG
TTAGGGATAGATGTGTCTCCGCTCTTCAGCCAGATGGTCATGTCCGTGGAGACGCGGGAC
TTGGTCGTGAAGAAGATGGTCTACCACTATCTTTGTAGTTATGCGCACGAGCAGCCGGAG
ATGGGTCTCATGTGTGTGAATACGTTACAGAGAGATTGCTCGAATGATGATCCCATGGTT
CGTGGTCTAGCGTTGAGGAATTTATGCTCTCTACGATTACCTATTTTACTAGAGTACATC
CAGCCGTTGTTGCGAGGAGCTCTCAAAGATCGGTCCGCGTACGTGCGAAGAACGGCGGTC
ATGGGCGTCCTCAAGGTCTACCACATGGACCAGTCGACGGTGCGGTCTTCGGATTTGATC
GATGTGTTGTACGACATGTTACGCGACACCGATGGGATGGTCGTGAGTAATTGCGTCGTA
GTACTCGATGAGATCATGCTCGAGGAGGGCGGCATCGCCATCAACAAGGCTATTGTCCAC
CATTTGTTATCAAGGTTGAACGACTTCAACGAGTGGGGGCTGTGTGCCACTCTGAAATTA
GCCGCGAGATATGCGCCCGAGTCGGATGACGAAAGATTTCAGGTGATGAACGTCCTGGAT
CCTGTTTTGCGCACTTCCAATGCCGGCGTCGTGTTGGAGGCCATCGGTTGTTTTGTACAG
TTAACAAAAGATCTACCAGAGTTACATGCGCAAGTCTACGAAAGGTTAAAAGCCCCTTTG
TTGACATTAATGTCCAAGTCGAACAATGAAGGGTGTCGGGAGGTCTTCGCGTCGGAATAT
CGGCAGTTCTACATTCGATACGACGAGCCGGCCTGCGTGAAACATCAGAAGGTCCAATTG
CTGGCGCAATTAGCTTCTGAGAGTAGTGCGGAGGATATCTTATCGGAGCTACGAGAATAT
GCCGGCGACTGTGACCCTTCCTTAGCCAAAGCGGCGATCCGAGCGACCGGCGTCGTCGCA
TCAAGATTAAGATCAAAAGCGGAGGCGTGCTGCTCCTTATTAGTGGAGTTTTTAGATTTG
GAGTACTCCTACGTCAAGGCCGAAGCGTTACTGGTCGCAAAGGACGTATTAAGGAAGTAC
CCCGAGAGACGGGGCGACGTGCTCCCTTCATTGGGAAGATACTTGGGCGAGTTAGACGCC
GAGGAGCCGCAAGGTCGAGCCGCGGCTCTCTTCCTAGTAGGGCAGTGGGGCGAGGAAATA
CCGTCCGCGCCTTATGTGTTGGAACCGCTCATCGATGCTTATGCGACCGAGACCTCTGTG
GACGTCAAACTCGCACTCTTAACGGCGACGTGTCGCTTGTTCTTCAAGCGGCCGCCGGAG
GTGCAGAACATGCTCGGGCGGTTGCTAGATGCGGCTTTGGAAGATCAGACGTCGTCGGAC
GTGCGGGACAAGGCTCTGTTATATTTCCGATTGTTACGACGTGATGTCAACGTGGCACAA
AGAGTGATATCCGGAAGGGACCCCTGCTCCATCCAGGGGGCCTTCGCCGAGGACAACTGC
GCGGTCATGGACCGCCTCGTCGACGAGGCGTTCAATACCTTAGCGGTGGTCTACGGCGAG
ACGCCCGACCAATTTGTGGATAGGGCTCATCGGGCGCGCGACAAGCCCGACGCCGACGAC
GAGCCCCTCGTTTCTAACGATGCACCCCTTGTTTCAAACGATGCACCGCCGGCGGCGCCG
GTCGAGGACAGCTTCGACTTGTTGGGCTCGGAGGACGTCGCGCCGCCCGCGCCACCATCT
AGATCATTGGTGGAGTCTGCGGGCTCGGTCACGGGCGACCTGTTTCAAGCCAAGTGGGCG
GCCATCTCCGACCAGGACGAGCGCACGTTGCGCGTGGGGCCCGTGACGCAGGGCGCCGAT
CTGGTGGATGCGATGCTCGCCTCATTAAACGTGCACACGATGGCGTCGGGTGAGGTCGGC
CAGGAGCTCAAGTTCTTCGTCTACGCGCGGGATTCCCTGGGGGCGCTGTACCTGGCCCAG
GCCGTCATCTCCACGGCCGATTCGTCGACGCAGCTGACCGTCAAAACGGAGGGCGCGGGC
GACGCGTCGTTCTTCGCGGGCGTCGTCGAGGAGGGGCTGCGGGCGTGTAGTTGA
>snap_masked-scf300000870750.0-processed-gene-2.111-mRNA-1 transcript offset:0 AED:0.26 eAED:0.26 QI:0|0|0|1|1|1|2|0|451
ATGCAGCAGGGCGGCCGCGCTCTGGACGCCCTCGGTGTGAGCGAGGCGGTCCGCGCCGCG
GCGACGCCGACCGACAGGCACGTGTCCATCGATGCGAACACGGGCGCCGAGCTGGGTGTG
CACGGCGAGCGGTCCGCCGCGGCGCGGCGCGGGCGCGGGGCGCGGGCGAAGGCCGCCGCG
ACGCACCTGCCGCGCGGGACGCTGCGAGACGTCCTGCTCGCGAGGCTCCAACCGGACACG
GTTCGCTGGGGCGCGAAGCTTGAATCGGCATCGCCTTCTGAGGACGGCTGGTCGCTGACG
GTCGATGGCGTCACCGAGTCGTGTTCGATTCTGGTCGGCGCGGACGGCGTGCGGTCGACG
GCGCGGCGGCTGCTCTGCGCCGAAGACGCGGCGGCGACGCCTCTGGGCGTCTTCGTGGTG
CTGGGCTTCTGCTCGACGCCGTTCGAGTACGCCGCGGACTGCTTCGAGGCCGTCGACGGC
ACCGTGCGGATATACACGATGCCGTTCGACGCGACGCGAACGATGTGGCAGCTCAGCTGG
CGCGGCGACGGGCCGGCGGGCGGCGACGGAGAAGCACTCCGCGAGGCCGCGCTCGCACAA
GTCTCGGCCTGGCCGGGCTGCCCCGACGCGGCTCGCCTCGTCGAAGCGACGGCGCCGGGC
GACGTGACGGGGTATCCGATCGTCGATCGAGACCTGCCTGGTGCTTTACCTCCGTACGCT
ACGCTCCTGGGCGACGCCGCGCACCCGATGGCGCCCTTCAAGGCCCAGGGCGCGAACCAG
GCGTTGCTCGACGCCGTGTCGCTCGCGCGATGTCTAGTAAAGACGGACCTGGCGCCGGGC
CCGGCGCGTCGTTCTGTGCCTGAAGCGCTCGCCGAGTACTGGGCGGAAATGGCGCCGCGC
GCGTCGGCGAAGGTCGCAGCCCCGGCGGCGCTCGTGCGCGCGGAGGGGCTGACGCGGGCC
GCGGCGGCGGCTGGTATGGCCCCCAAACGAGCCTACACCCTGAAGCGTCGGAATCCCTAC
GACGTGCACGTATACTATTCTGATGCGGAATCCCGGGCCCGGGCCATGGAGCTGCGGGAG
AGGATGCAGGTGAAGTTTGAGTGGATGCGCTTCCACCGGCCGTTCGATCGACCAATTGGG
CCTCATCCCGTGCCGATGTGGGAAGCTGACTTTTCGTCCTACGAAAACCGGAACCGGTGG
GACGAAGTGCGCGCGTGGCTGGAGTCGGAGGCGGGGGATCTGTCGGTGTTGATTCATCCC
CACTCCACCGACAGCGACTACGCCGACCACACCAAGAACGCGTACTGGGTGGGGGAGGCG
CTGGAGCTGCGCATCCAGGGATGGAAGCGAGACTGA
>snap_masked-scf300000870750.0-processed-gene-2.112-mRNA-1 transcript offset:0 AED:0.18 eAED:0.18 QI:0|0|0|1|1|1|2|0|412
ATGCCTGGCCTCGAGACCTTCATCGGCTCCAAGCTCAAGGGCCCGGTGCAGCGGCTCATG
AAGTGGCAGGCCGGCCTCGAGTGCGTCGACGCCTCTGAGAAGAAGGAGGACCTCGAAAGT
CATCAGATCGTCGTCCACGACGACCGTTTATATTTTAGAATCATCTACAAGGGCGCCATC
GCCTTCGGCGAGGCGTACATGGACGGCGACTGGACGCCCGGTACCAAATTATTTGATGTA
CTGAAGAAGGGCATCGAGACTGGTAGTCTGGAGTCGCGGTTCCAGGCGTTTTTCAAGTTT
ATCCAATTTTTTGCCGCTAATTTGGGTTTGTTGAATCCGCAGTCCATCTTCCGGTCTCGG
AAAGTCGCGAAGATGCACTATGATCTGGGCAATGATCTCTACGAGAAGATGTTGTGTAGC
CACATGCAGTACACGTGTGCGTACTGGAAGGGCTGCAACGACTTAACGTGGACAGGCAAC
ATGGTAGGAGGATTAGAACAGGCCCAGCGGCAAAAACTGGACTTGATCGGCCGCAAGCTC
AAGCTCAAGCCGGGCATGCGCGTGCTGGAGCTGGGCGGCGGCTTTGGTGGTTTGAGCTAC
TACCTCTGCACGCACTTCGGCGTCTCCGTGCACGCTTGTGATTTGAGCGTGGAGCACGAG
GTCTATAGCAAGGAGCATTTCAACCATGAGAACAAGACGTTCGAGATCATCGACTACCGG
GACTTCCTCAAGCGCCACATCCGGGAGGGCACGCCGCTGTTCGATCGCGTGGTCAGCGTG
GGCATGATGGAACACGTCGGTCCTCGCAACTTCCCGAACTTCTTCCGCCAGATCCGGAAG
GGCCTGTTTTTACTGCACACGATCGGCAACAGTGTCGACGATAGAAACCAGGACCCCTGG
TTCGAGAAGTACGTCTTCCCGGGCGCGTGCATCCCGGGGCCCCAGACCTTCTTCCAGCCG
GGCTGCATCGGCGACGGCTGGAAGCTCGAGGACTGGCACAACTTTGGGGTCGACTACAAG
CGGACGTGCCAGGCCTGGTGGGACAATTCTATCGCGGCGCGCGGTGAGTTACCGGCCGAA
AAATACGACGAGCGCTTCTGGCGCATGTGGGAGTACTACCTGCAAGGGAGTGCCGCGGGC
TTCGCGGCGCGGTCGATCCACCTCTGGCAGTTCGTCCTGTCGCCCCAGGGCCTGCCCGAC
GACTTCGAGGGCCGCGGCGGCTACGAGCGCGAGAACTAG
>snap_masked-scf300000870750.0-processed-gene-2.114-mRNA-1 transcript offset:0 AED:0.41 eAED:0.43 QI:0|0|0|1|1|1|2|0|249
ATGCGCACCGCTCTTCTCGTCTTAGCGCTCGGCGGAGCAAACGCCATCAGTGCCCCGCGC
TCCAAGGCTGCTCTGCAGCTGCGCGGCGGCGGCCTCGACGACCTAGACGTCGTCCAAGTC
GGCGCCGCGGCCCTGGGCGCCGCGGGCCTCAACCAGTGGATCTCGCCGAAGGCGAGCTTC
GAGGTCTACGGCGTGACGAAGACCGACGCGTCAGCTTTAGCGCTGCGCCGCGGCCTGGGG
CTCGCGTACCTCCTCACGGCCGAGAATCCCCTCGCGGCCGCTCCGCTCGTGTCCGCGGCG
TCTCTACTAGCTATCGTGCCAAACTGCGAGCCGTTCGACGCGCCGAAGGAGCCGATCCTG
GCCTGGATCGCTCTCCTCGTGGCCATGGGCACGAAGTTCACCGACCTGTCGCCGTGGGTC
ATCACCGGGCTCTACCTCGGCAACGGCGTGATGTCATACTTCTTCACTGAAGAAACTCTC
AAGATGTACGGGTGCTCGGGCAAGAAGGGTCTCTCGAAGCTCGGTGTGGCGACGCAAAAG
CTCTCGGGAGCGATGATGCTCTTCTCGGGTGCGTACCTTGCCGCGTTGGCGGCCGGCAAG
GAGCCGCTCGAGGCCTTCGGCATCACGGCCGCATTGATCTGCGCCCACGTAGCCATCTTC
GTCTTCCACGGCGCTCCGGACGACTACAACAAGCTCCCGCTGGCGTGGCTCGCGCTCTTC
GGCGCGCTCGCTTTCAAGGCGCTCAGCTAA
>snap_masked-scf300000870750.0-processed-gene-2.116-mRNA-1 transcript offset:0 AED:0.03 eAED:0.03 QI:0|0|0|1|1|1|2|0|92
ATGGCGGACGTTCTCTTCGAGGCGAAGTGCGCCGCCTGCCATGCCGGTGGCGGTAACGTT
GTGGCCCGCGGCAAGACGCTCGATCGGGCGGCACTGACGGCCAACAACGTTGATATCGCT
ACGATCGTGACGATGGGCAAAAATCAGATGCCCGGCTTCGGGGAAGCGTGCGCCCCCAAA
CCGGCCTGCACCTTTGGCGCACGCCTCTCCGACGCGGACATCGCTGAAGTGTCGAAGTGG
GTCGACGCGCGCGCCGACGACGGGAAGTGGTCCCAATAA
>snap_masked-scf300000870750.0-processed-gene-2.117-mRNA-1 transcript offset:0 AED:0.10 eAED:0.13 QI:0|0|0|1|1|1|3|0|268
ATGGCCTCCCAGATGCTGAAACTGGAGCCGCAGTCCGCCATCCTCGAGGAGGCGCTCGGC
GCGCGCTTAATTGACGGGAAGCGCGAGCCCTGCGAGGTGAGCTGCGCGGACTTCGACGAT
GCGTTGTTTAAGCTCGTCGTGCTGCCGGGGCAGGAATCGGTATTGACTTTACACGCAAAA
TTGCCGTGCTACGACACGTTACTGGAGCACGGCGGCGCGCGGTGTTTGGAAACGACCTTT
GCTGGACTAGTAACGCAACCGGAGAATGGCTATGACGTGGCGTTGTCGGTCAATGCGGAC
GAGTGCGCGGCGCCGACGGAAACGCTGCGGAAACTCGCGAGGATAAAGAGGCATTTAGTG
GGAGCGCCCTTCGAGGCCGCCTTCGAGGCGTTAGTGAATGGCACGGCTCGTGATTTACCA
GTGGCTCGATTACCGTGGCGGCGGGGCGAGTCCGCGTACATCGTCGCCGGCAACGACCCG
GCTTCCAGGAGCGAGCGCGGGCGTTCTAGGCCGCCGCGCGAGATCCAATCGGTAGGTGCC
GAATCCCCAACGATAGCGGGCTACGTGTCCTTTGTGATTTTCAGAAGCCACGTCGCGACG
CCGCAAAAGCTCGAGAAGACGTGCGATTTACTGGTGGGTTTCCGGAACTACGTCCACTTC
CACATCAAGGCGGCGAAGACGAACATGCACATGCGCATGCGGCGGAAGGTGGCGTCGTGG
ATCCAGGTCGTGAACCGCGCGGTCCTGACTTCCGATAAGCCGCGCGAGATGAAGACGGCT
GGCGGGAAAACTTTTACGCGCAAGTAA
>snap_masked-scf300000870750.0-processed-gene-2.120-mRNA-1 transcript offset:0 AED:0.07 eAED:0.07 QI:0|0|0|1|1|1|2|0|321
ATGGCAGACGCCGGCGAATCACCAGCCGCAAAACGCGCGAGGCACGAGGCCATCGGAGCA
CGAGCACTAGCGCAGTGCCGCGGTTATGGTAAGCTCATATTATTCGGAGAGCACTTCGTG
GTCTACAAGGTGCCCGCATTGGTCGGCGCGGTCGCCGCGTACACGGACTGCGACTGCGAA
TTTCTGGAGGAACCGGGCCTCACAGTAATCGACGAGCGGCCGGCGGTGCCGCACTACAAG
GTCAAAAAGGCCGACGAGGCGCAGGAGGCCATCCAGCTCACGCTGAAGCATCTGAACGTG
GATACTACCAAGCGGGGAGTAAAACTTACGTTCGGCGGCGACCTCTGCGCCGTCGTGGCC
TTGGCTAGAGCAGTGGGCCGTGCTCTACCACTGAAAATGAGCGAGGACGAGATAAACGCG
GCCGGCTACGAGGGCGAAAAGGGCTACCACGGCACGCCGTCGGGCATTGACAACACGGCG
GCGACGTTCGGTGGGGTTTTACGGTTTTGTCGGACGGACGGCGCGCCGATCTTCGAGAAG
AAGAAACTGAGGGAGCCCATTAGAATTGTTTATGCGTCGACGGGGATTACCGCCTCGACC
ACAACTGTTGTCGGTGATGTTAGAGCGAAGAAAGAAGCGGATGAAGCTTGGTTCGCGGGG
TTGTTGACGAAGTACGAGGCTCTATTGAAAAGAGGGGAGAGTGCATTGGACGCGGGCGAC
GTCAACGCACTCGGGAAATGTCTCGACGAGAACCACGCGTTGTGTCAAGAGCTCACGGTG
TCCTGTCCGGAATTAGACGCTTTGGTGGACGCGGCGCGGTCTGCCGGTGCTATTGGCGCG
AAGATGAGCGGCACCGGGCGAGGGGGGTTGATGATCGCGCTGACGCCGTCGGCGGCGGTC
CAGGACAAGGTGAAGGAGGCTTTGTCCAAGCTCGCGCCCCAGGTCTGGACGACGTTCCTC
GCGTAA
>maker-scf300000870750.0-snap-gene-2.126-mRNA-1 transcript offset:0 AED:0.12 eAED:0.12 QI:0|0|0|0.5|0|0|2|0|297
ATGGCCGCATTCGGCGTCAGCGAGGAGCCAGTCGACGACGAAGCTGCTACGTTCGATGCG
GCCTTGCTGGATAAAAAACCGAATGCGGCCAAGGGCCACGACGACACGTTCAACGACGCG
ACGGCGCTGCACGTCGCCGTCGGCGAGACGCAGCCCGCGTGTGCGCGAGCGCTCCTCAAC
GCGGGCGCCGACGCGAACGCGAGGGACGTCGAGCGGCGCACGCCGCTGCACCAGGTCGAC
GCGAACTGCCCGAGAGTGCTCATAGACATCTTGGTCGCGGGCGGCGGCGACGTCAAGGCC
ACGGACGCGCGCGGCTGGACGCCGCTCCACGCGGCGGCCGCCGCCATGGCCGTCAACGCG
TGCGCCGCGCTGCTGACGAACGGCGCCGACGCGGCCGCGAAGGCGAAGGACGGCCTCACG
GCCTTGGACATCGCGACGGCCGGCGACCCGGACGACGTCGACGATTTGAACTTCGCGGAC
CTTGGACTGGACGACGCCGACGGCGAGGACCCGGGGCCGCTGCCGCGGCGGAACCACTTT
CTGGTCGAGATGCTGGTCAAGGCGGGCGCGGGCGCGCCGGGCGACTTCAAGTGGCTCGCG
CCAGATTTAGACCGGCACGACTTCGAGCTGAAGCCGGGCGCCGACGTCGATGCCTACGCC
GCCGGCGAGATCGTGGAACTCACCGTGACGGCCGCCGTCGACGACTTCTCGAGCGACGAG
TCCGACGGCGAGGAGTCGGACACGGTCGAGGCGACGGCACGGTTTATGTTGGTTGAGCGC
AAGGACGACCTCTGGCGCGGCTACCTCGTGGACACGGTGCTGCCGGAGAAGGCGCCCCAA
CTCATGCTGCTGCCGGGCCGGGAGCTCGTGGTGTCAGTGGCTAAGCCCCCTTAG
>maker-scf300000870750.0-snap-gene-2.128-mRNA-1 transcript offset:0 AED:0.24 eAED:0.34 QI:0|0|0|0.5|0|0|2|0|156
ATGCCTTTGTGGCGAATGCGCTGCAAAGATGTCAAGGAGACATCCAACGTACCCCTAGTG
TTATTAGCCCCCAAAAGCGATCAGGAGGCCCAGGCGTGGGGGCCCGGCGCGGCGTCCCCG
GCCCGTGCACGAAAGCCACTTAGCCCTTTTTTTGGAGGCACGCAATTCGTAGTAGAGCCC
GAGGCGTCTCGAAACACAACGCGGGAGCCGGCCGTGCCGCTCCGACGGCCGGAGAAGGGC
AAACCTAGTCATTTCGTAGACTGGGTGAATCGCCGGCGATACACAAGTCCAAATTTAAAG
CGCGGCCGACAGCAGATCTCGTTCATACTCGATCAGTCGTTTAGACGCGTGTCGACGCCG
TTTCCACAAATCGCGCTACTAGCTGCGACGAGATTTCGAGATCGTACGGGCACCGACCTC
GAAAATCTCCTCGTCGCGGCTTTATCACCTCGAAATAGCCTCGGCGGCTAG
>maker-scf300000870750.0-snap-gene-2.140-mRNA-1 transcript offset:0 AED:0.37 eAED:0.49 QI:0|0|0|1|0|0|2|0|120
ATGGGACACGGCGGCCGCGCCGGTTTAATCCTGTCAATCCCCGCCGAAGAGGTGTCCCTG
GGGTCGCCTAGGGTCGGTACTATACACGTGCACGCGCCTACACCGCATACGCTGCCGCTT
CCAGCATATTTCGGCCAATTCTCTCAGCAGTGCGGCCCACTAAACCACCAATTACTTGGC
CATGGCTTCCAGAGCTCTAGGAGCCCCCAAGAATCGGCACATGCGGTACAGGCGACTACC
CGACCTCAGACCTATCCCAGAGGGAGTCCGGGAGCCGATCTACCCCCGAAAAAAGTGTGC
AATTTGGACCCGATGGCGCCTCGTTCCCGTCAAAAACGCCAATTACCCGAGGGCCCCCAG
TAG
>augustus_masked-scf300000870750.0-processed-gene-3.0-mRNA-1 transcript offset:57 AED:0.31 eAED:0.59 QI:57|0|0|0.66|1|1|3|909|228
ATGGGGGCGTAGTAGGCGTCTAAGTATTACCCTACATAGATCCGGAGCTTTCCTTCTATG
GTACCACGACATAGCGGGCACGTCAACACGCGCTCGCCGCATTCCGAGCAACACACGAAT
GTCGGTGGAGTAAACTCAGCCATCCGCCACGCCATCGCAGCGGCGCCCCTGACGACACTC
TCGCTGAAATTAACTTTGAGTGTGCCGGGGCCCCAAGGGAGTTCTATTTTAGTAGCCGAT
CCCAATGGCTCCCTCGATGCTTTTGAAAATCATCCGACCCTCAAACATCTCTCATTGGCA
TTCTTTGGCTACGTCGCTCCCGAGAGCAGAGTAGGCTGGCTACCTGAGCGCTTGCCGAAG
CTCGAGACCCTCTCAATTCAGGTAGGATGGCGATCCTCGTTCAATTGGGACTCCGCGCTG
CCCTTCTGCCCGTCCCTCAAGAAACTCATAATTGACGACCAGTGCGGCGACGTCCACGTC
GGCGGCGAGCCAGCGCCCTTGGGAGCGCTCACGCCGCGAACCCTCCACCAGCTGATGGCC
GGCATCCCCTCGCTGCAGACGTGCCACGTGACCCACGTCGCCTCGATCGTCCTCTTCTCG
TGCTGGACGGTGCACGACGGCGAGTGGATCATCTGCTACAGGACGCCGCCGGGCGTCTCG
CTGACGTTCGGTCCCACGGCTACCCGCGGCATCCGCGTCGTCGTCGACGACGTCGACACA
ACCCCTCCCCCACTCGAGGAGTAAATCGGCAAACACCCTTACTCCGCTACCTAGGGCGTC
TTCACGGAGATCCCCTCCTGGCCCGCGATGATCACCGCCGTCGTCATGCCGATGAAGAAG
CCGTGGTCGACGACGCCGCACGTGTTTTTGAGCTGCGCCGCCGCCGCCGGCGCGTCTTCA
ATCGGTTTGTCGAAGACCAGGTCGACGATGTAGTTACCATTGTCCGTGACCGCGATGTTG
TCGCCGTCGTTCTGGTTGTTCGACGACGAGCCCATCCTGAGGACCGGTTTGCACTTGCCC
TTGAGTGCGGGCAAGTCACCAACAACGCGAATCGTGTGCTCGTGGCAGAAGGGCGTGATC
TCGACCGGTACCTGCGCGGAGCATCGCGGTCGCTCGACTCGGTCCGAATGGCCTCAAATC
GATGGACACGAGTCGCGTCGATGGCGTAAAGGCACCGCAGCACCGCGGGACGCCGAGATC
GCACCGGGAAGCCGGGGCCGAGCGCATCGCACAGCTTCGACTCGCGCCGCCGCCGCCCTT
GACCAAGTTGAGGTCAGGGTCGACCTCGTCGGCGCCGTCGATCGCGACGTCCAACCTGGA
AAATTCATCCAAAGTGGTTAAAGGAATGCCCAACTCCTCGGCCTGCTCCTTCGTCCTGAC
CGAAGTGGGCACGGCGATGATATCTTTTAAAGTGCCATCCTTGAGCAACATGCCCAGCCG
CTCGACGGCGAACGCGGCCGTCGAGCCCGTGCCCAGGCCGACCTTCATGCCACTGGTCAC
GTAGTCGTCGATGGCTTGATACCCAACCTGCTTCTTGAGCTCGTCCTGCGACGGCATGGC
CGCGACGGCTACGCTGGGCCGGCTCGCCGCCTTGGGGGCAAAGGCTGCTGCACTGGACAG
CAGAAGCGCGACGGCGAACGAGTGCATTATTGA
>maker-scf300000870750.0-snap-gene-3.98-mRNA-1 transcript offset:207 AED:0.03 eAED:0.03 QI:207|1|0.5|1|1|1|2|0|516
ATGACAGACTTTGCATGCAGCAAACGCGTCGTCCTGGGCACAGCAGCACGTGCATTTTGC
AGAGTGCACTCTCATACGTAAGCTGCGTGATATCACCAGTTCTCGTGCCGCAACGCGAGA
GGGTCAGCGAGGACACCACAGATTGTAGCTGAGTGCAGCGACTGCAAACAGCCTGCGTCG
AGGCGCACGACTGGAAAACGTGGTACCATGCGTACGCTCAGTATCACTCTAACCTTATGC
AGCGCCCTGCAACCGCTACACAAAACCCCGCAGCGAACAACGCGACTGCGAAGTGCCGAG
TCGCCCTACGTCGCCGACTACGACCAACCGCCGGGCCCCCACAGTACAAAATGGCTCGCG
ACTTCGGAAAACAACGACCAGTGGATCGAATTCGACGAGCGGCACTACCGGAGCATGTAC
GCGGACATGAGTCGAACGGAGATGTTCACCCAGACCCTTGAGAAGAAGCTTGCGAAGTTC
CCGCCGAAGACGGCCGTGGTGTGTGACCTGGGAACGGGGCCCTACCTGCTGTTTGCGAAG
GCCGCGGCGGCCGCAGGTGCTAGGAAAGTTTATGCTATAGAGGCCGTGCCGGGCTCGCAA
AACAAAGCGAGGGAAGAATTAGCCCAGCTCGAGGCGGCGGACAATTCAGGAGTGGAGCCC
GGCGTCATCGAGCTCGTTTGCGGTTTTTCGACGGATGTGGAGCTCCCGGAGAAGGTCGAC
ATCCTGATCAGCGAGATCGCGGGGTCGATCGCGTCCGAGGAGGGCGTCTACGCGACCATC
AAGGACGCGCGGGAACGCTTCGTGAAAGAACCAAGAAACCCCGACTCCTTCGTGCCTTTC
AGTTATGAGACCTGGGGCGCGCCGGGCACGGATTTGTGCCACCATTCCGGCGGCTCCCAA
TCATTACCGAACGACGGGACTGCTCTCAGAATAGACTCGCAAGACAATTCCATGCAGTTG
TTGGCGGATCCTGTGCTCGTGGAGGACATCCAGTTCGCCGGTGAACTACCAGAGCACAAG
CAGGAGGCTTCATTTGAATGGACAGTAAGTCCTGAGAGGATCGCGGCGAACGAGCGCGCG
TTCGGGGAGATCCTGGGCCAGGACCGCGAGGCCATCGAGGCCAACGGTCTAGATGTCGAG
CGATTAGCCAAGGACGTCGCGCGGTCCATGACGGGCATCGCCCTCTGGCCGACGATCGTC
TTCGAGCAGGATCGGTCCGTGGTCTACGAGACGCGCGGGCCGTTGGGGGAGATGCGGCTC
TCGCACTGGCCTACTGTCTTGCCTCCTCTCCGAGAAAGGCCTCTGCTCGTGAGTCCGGGC
ACGATTGTAAAAGCGGACTGGTGCGCGGACCTGCGAGACGGAAAGCCGTCGACGCCCCTC
GAGTATTCGCTGGTCTGCGACACGGCGCCGCCCGTCGATGCAGCTTCTGCGGAGGCCGCG
GCGCAGGCCGCCGCCCAGCGGTTGAGCGAGGAAGCCGCCGCCGCGGCCGCGGCCGCGGCG
CCCGCGAAAGAGAAAGAGGAGGCGGACCTCGCGGCCCTCAAGAAAGCTAGGGATGAAGCT
TTAAAAGCGGGCTGGGCAGCCCAAGGCAAGCAGGTGTCGGGCGAGTTCATGCAGGCGGCG
GCGTCGGCGCCCACCGCGGCCGTGCCCGAGGACTTCGACGCGTCGGAGTGGGTCTCGGCC
GTCGACGAGGCGTCGGGGAAGACATACTACTACAACTCGAAGACGGGCGCGTCGAGCTGG
GTGTGGCCACCCGTGTAA
>snap_masked-scf300000870750.0-processed-gene-3.56-mRNA-1 transcript offset:0 AED:0.02 eAED:0.03 QI:0|0|0|1|1|1|2|0|617
ATGGACCGCCCGCCGCCCCCAAGCCTCACGGACCACGACGCCGACGGCCTCGTCTTCAAC
AGCAGTTTTGACCACGCCAATTTGAAGCATGCCGAAAGAGCCAGGGACGGCGCGTGGGAC
CTGACGATGGCGAAGGACGCCGAAAATACGAGCAACGAAAAGCGGAGCAGCACGTGGTTC
TACTTTCGAGTTAGAGATGAGAGAGAAGGCCCGAAGCGACAAGCTAGATTCAGATTTGCG
GGCATGGCGCGCCAGGGCCAACTCTATAAACACGGTCATCGGCCCGTGGACAAACAACAA
TTAGGTAATGAGAAGTGCTGGTCTACACTAACAGGAAGTGGCGGCTGGAAGCGGCTGAAC
AACTGCAGTTATCGGGACCAAGGTGATAGAACCGGCGATTTACAATTTGATTATTTGTTT
GGAGAGAAGGGCGACGAGGTCGAGTTCGCCTTCTGCTTCCCCTATGCCTACGAAGAATCG
CTAGCGACGCATCGCGAGGTGCTGAAGCGGGTTACTGGCGATATTGTGGTGTACAACGAG
TTACTGTGCTTCTCGGCGGAAGGGCGGAGAATCGAGATGCTGACCGTCACCGATAATCAC
GGTGCCGATAAGCGAGAAGAAGACCTGTTGTACGACCACGCTGATGTAGCTTCTACTTCC
CACTTATTCCCGGAAGTGCGGGACGGCACGGCAACAAGGCCACCGAGGTATCCAGAGAAA
GCCGAGGTCATTATCAGTGCGAGGGTGCACCCCGGCGAGACGCCGGCGTCGTTCGTACTA
GATGGACTCCTAGAGTTGTTATTGAGGCCGGACGACCGACGGGCGAAGGTACTGCGACGG
AATTATGTGTTCCGGTTCATCCCGCAACTCAACCCGGACGGTGTCCATCGTGGGCATTAT
AGACATGATAGTTACGGCGTGAATCTGAACCGGGTCTACTGGCCCTCGCCAGATTCTGAA
AAAGCCCCGGCGCAAGCGGCTCTGATGGTGCTGGCCAAGGCCGCATCCACGCGACCCAAG
GGCCTGGCGCTCTTCGTGGATTTACATGCTCACGCGTCGAAGCGGGGCGTGTTTATCTAC
GGCAACCACCTGGAAGATACCGAACAACATATAGAGAACCGCCTCTACGCTCTACTACTC
TCAGTAAACTCGTCGCACTTCGATTATCATGCGTGCAACTTTAGCAAAGAGCACATGTTA
CGGTGCGACGGTCCCAGTGCAGCCACGCCGGGGGCAAGTGCGGAAGGGTCCGCGCGCGTC
GCCTGCATGCGTTATACGGGTCTAGCAAGGGCCTACACGTTGGAGTGCAACTACAACTGC
GGGCGGTTGACAAATAATGTGCCCAAAGCTTCCGGCGAAGGAGCACAACGAGGCGCCTCG
CCGGAACGACCCGCGACCATAACCCCGGAGCCGTTCACGCCCGACTCCTGGCGGGAAGTT
GGAAGGGCATTAGGTGCATCACTCTTAGATGTCGCGGGCACGAACCCCTGGGACCGGGTC
AAGCAGTCGCGCTACAAGAACGTGCAATTGGCCAGACGGTTCATCGAAGATCAGACGGTG
CGCAAAAGGGCCGGCGCCGTCGCCTTAGCTGTTCATTCCGTGGCGCGCATGTCGTCGCTG
CGAACGCGCAAGGCGGCGCGCGAGTCGACGTCCACCGAGGACATCCGCAAATTGGCGGCC
GACGCGCGGCGTGCCGTCGCCGCCGCCCGTCCCAAAGAGAAGGAGGAGGTCACGTTGCCG
CGGCTCCCGATCACAAAACGGGGCCGCAAGGCGACCTCCAAGGTCCGGGCCGCTTTGCGG
ATGAACGCCGCGAACGTCGGGCGGGCTACTTTTGTGGCTTCTAGAAGTCGATAA
>augustus_masked-scf300000870750.0-processed-gene-3.5-mRNA-1 transcript offset:0 AED:0.28 eAED:0.28 QI:0|-1|0|1|-1|1|1|0|422
ATGAATGACGTCCAGCGCGACGAAAAGCTGGGCGGCGAACTTGCGATGGGACTATTCCTA
CTCGGAGCGCCGGCTGCTCTCGCGATCGGTGCGTGCGCCGATCGCTATCCTCGGAAACTC
CTCCTCGTCATCATACTGCTCGTCGGCGGCGCCGCGTCGTTAGGCACTGCGCTCGCGCGC
AGCTACTCCGACTTGTTCTGGATGCGCGCCTTGACCGGTGTGTCGCTCGGGTCAGCTCTT
CCTGTCACGTTTTCACTCGTGGGCGACATGTTCGCACCGTCGCAGCGGACGGCGGCGAGC
GGTCGCGTGGGAGTGGCCATGTCTGCGGGAGTCGGCTTCGGACAAGCGATGAGCGGCTTT
CTTGGCGCGTGGCTAGCATCTTGGCGGGCACCCTTCGTAGTCGTCGGCGTGCTGTTCGTC
GCCCTTGCGGCGATCGTCTGGATTGCATTCATAGAACCGAGGCGTGGCGCGTTCGATGAC
ACGGGTTCGGACGAGGACGAGCCTCGTGCCGAAACGGCACGACGCGATCTGGCAGCGGTT
TTTCGGACGCCGACGGCGCTGCTCGTGTTTCTACAAGGGATACCAGGTTGCGTGCCATGG
GGCGTCATTATCGTCTATTTACAAGACTACTTACAAGCGGACCTCGGCCTCAGCCTCGAG
CGAAGCGCAATGGTGCTCACGTGCTTTGCAATTGGCGGCTTCGGCGGCCAATTTATTGGC
GGAGAGCTCGGCCAACGACTCTATTCGTGGCGCAAGTCTGCAGCGGCGTGGCATATGTCC
ATAGCTGAATTGCTGTCGGTCCCGCCACTCGTCGTAATTCTCACGACGACCAAAGCAGAC
GCCAGCTTCGAAAAATTGGCACCCGTAGCCGTGGTGCTCGGCCTGCTCGCCACGCAAACT
GGCCCGATCGTTCGAGCTTGCCTGACCAACACGACCGCTCCCCGGGCCAGAGCCTCGGCT
TTTGCCGTGTTTGCTCTGTTCGACGACCTCGGTAAAGGGTTCGGCCCAGTTGTTATTGCA
CGACTGGTGCGAGCGTATGGTCGCCGGCGGGCGTTCGTAATTGCGACCATTTTTGGCTGG
GGCGTCGGTTCCCTAGTTAATGCGGCGATCACCCTGACGCTTGAAGCCGACGAGCGGCGG
CTCCGTTCCACGAACGAGTTCGAGCTCGTGCCCACCGAGACGCTCGGCGGCGCTGAACAG
CTCCATCGCCGCTCGCCAAGTCACTCGCCCGACGGCGACGCCGGCTTGATCTACTTGGAT
GCGACGTGA
>maker-scf300000870750.0-snap-gene-3.100-mRNA-1 transcript offset:0 AED:0.31 eAED:0.32 QI:0|0|0|1|1|1|2|0|742
ATGGCGGCACCCAAGACCCCGCAGTCTACGCTCAGACCGGCCAAGGGCAGCGCAATAACG
TTTGACGACATCGCGCGGATTCCAAGACCAGGTAGCCAAGGCGTCGCCAAGGCCGCGTTC
TCGCCCGACGGCACGCACTTGACCTATTTAAAGTCCGGCGACGGCTCGCTGACGACGCAG
CTCTACGCTACGGATGTCGCCACTGGAACGACCAAACTGGCCTTCGGGTCCGAGACGAAC
GAGGACTCGTTCACGCTGAGCAAGGAAGAGCAGATGCGTCGGGAAAGGGCCAGAGTCATG
GCGACGGGCGTGACGACGTACGCGTGGGCGAAGAATGCTGATGTTTTATTAGTGCCGGCG
GACGGCGCCTTGTTCGTGAAGCAGGGTATTGCTGGCGCGGCCACGAAGCTCTTCGATGTC
GATGCGTTCCCGGACGTCGGCCGGGGCCCTCCCCTAGATGCGAAGCTGTCTGAGGATGGT
TCAAGGGTTGTGTTTGTTTGGAATGATGAGGTCTGCGCCGTCGACATTAATGAAGGCGTC
CCGCGGCGCCTCACGACCGGCGCGAGGGACGTGGAGGGCGTGACGAACGGCGTCGCCGAC
TACTGCGCCATGGAGGAGATGGACCGCTACGAGGGCTTCTGGCTGTCTCCTACTGGTAAC
CGCGTCTGCTTCGAACAAGTGGACGAGACTGATGTGTATTTACTCAAAATCCCGCGGCCC
GGCGACGCCGAGGACCCGGGCGCGGCCGAGGAGCATAGGTACCCTTTTTCCGGTGCCACG
AATCCCTCTGTGAAATTAGGAGTGGTTGGCGTGAGTGGTGGAGACGTCGCGTGGCTCGAT
TTAACAAAGGCCGGACTGGGCGAAGATACGTATCTGGCGAGAGTATACTGGGCCTCCGAC
GCCACCGTGTTGGCCTGCGTCCAATCGCGAGACCAGCGGACGATGAGATTAGTTGCTTAC
GATATCGATAAGGGCACAGATAGAGTGGTCCTCGAGGAGACCAATAAAGCCTGGCTGAAC
CTGAACGACTGTCTCAGGTGGGGTATTGTGGAGGGTGAAGTCCTGATCGCGTCGGAGCGC
GACGGCGTCCAGCACCTCTACGTCCACAGTACGGGAGACGGTAAGGTCTTGAGAAGGCTC
ACGGAGGGCACGGACTGCGTCGTCGAAGAGTTAATTGATATCCAGAACGGCCTCGTCTAC
TACCTAGGAGGCGATGTCGAACCAGCGAAATGTACCGAGAGGCATCTGTTCAGCGTGCCC
TATGATGGGTCATCACCACCAAAACGCGTCGACGACGCGGCGGGTGTTTATCTCGACGCC
GCCGCCGTCTCCAAGAGTGGCGCGGTCTTCCTCCAGCATAGTGCTGTGGATGCGCCCGTC
GTCGCGGAATTAAGAAGTGAGACCACGACAATTCTGAAAGATGCGTCGGACGCACCGTTA
GTCTCCCAGCTCAAGCCGCCCGAGTTCTTCGAGATCCCGTCGACGGACGGCGCGACGACG
TTACGGGGCGCCTACTACGCGCCCGATGCAAACAAGTACGGGCCCGGGCCGTGGCCGACG
GTCGTCAGTTGTTATGGCGGGCCCCACGTGCAGTTCGTGGCCGATAAATATGCGACGATG
ACCGGTGACCTGCGGGCGCAGCATCTACGAGAAAGGGGCTACTTAGTTATCAAAGTAGAC
AATCGCGGGTCGAAAAGACGAGGTTTAGCTTTTGAGGCGGCGGTCCAGAATAAGTTTGGG
TGTTTGGAGGTCGACGATCAAGTGGCCGCCGTCGAGTGGGCCGTGTTATGTGGCAAGGCG
GATCCCACGAGGGTGGGCATCTTCGGCTGGTCCTACGGCGGCTACCTGTCGGCGATGTGC
CTCGCCAAGGCGCCCATGGTGTTCCGGTGTGCCGTGGCGGGCGCGCCGGTCGCGGCCTGG
GATGGGTACGACACGCATTATACGGAAAGGTACATGGGCACGCCCTCGTCGAATCCCGAG
GGGTACAAAGAAGGCGACGTCTGCACGCACGTCGCGAACGTCGAAGGGGCGCTTATGCTG
GTCCACGGTCTCGTCGACGAAAACGTCCACTTCCGGCATACCGCTAGGATCGCCCAGGCC
ATGGTCGACGCGGGAAAGGCCTACGACCTGCTGTGCTTCCCGAACGAGCGGCACTCGCCG
CGGTCGGAGAAGGACCGGGCCTACCAGGAGGAGCGCGTCTTCGCGTTCCTGGAGACGTGG
CTGAAGTAA
>maker-scf300000870750.0-snap-gene-3.104-mRNA-1 transcript offset:0 AED:0.46 eAED:0.48 QI:0|0|0|1|1|1|2|0|194
ATGGGCCTCGGCGATATACTGCTCTACGCCTTCTGCGCCTTTATTGTGGGAGTATTCGTC
TTTAACCTTCGGCAAAAAAGCATGATTAAGCTCCTCCTGATCACGAGCGCCGTGGCCATG
GCGCCGCGCGCCAGTCGCCCGAAGAAGATCCGAGGCGTGCGCGAGGACCGCTGGTCCTTC
GACGTCCTCACGAAGTGGAAAAAAGAGGGCGAGCACGCGCAGATCGTGGCCACGGACGCG
AGAGGAGAGGTCGGCTGGTTCGAAGTGTTGCGGAGTCGAGGCGGCAACGTCCTCCACGCG
CCTCTCAAGGATGAACCAGTGGTAGAGCGCGCGTTTGGGACCAACGTCATGACGGAGCCG
GAAGTTCGGAGAAAAGGCGTCGCGACGGCGTTGTTCCATAGAGCGGAGGAGATCGTCCGC
GAGTGGGACCTCCAAGAATTTCTGTTAACGTGCGTGAAGCACCACGAGCCGTCCTACAAT
TTATATAGGAAGCTGGGCTTCGAAGAAGTCGATGCCGAGATAGCCAAGGACTCGGACTCC
GTCATGATGCGCAAGTTCGTGCCGACGCCGACGCGTACCGACTGA
>snap_masked-scf300000870750.0-processed-gene-3.69-mRNA-1 transcript offset:278 AED:0.10 eAED:0.10 QI:278|0|0.5|1|1|1|2|7|970
ACGAGCGTGCCATTTTGTCTGCGAGTCTGGTTGGCCGCTCTCCGCGAGCGCAGGGCAACG
AAGCTGTGGAAAGTCATTGCCGAACAAGTGCTGTGGCCCTGAGGCCTCCCCGACTCCCGC
CGCGCCGTGGTTTTGTCATAAATTGGCTCACAGCTCAGCTGCCACTAATTCGGGCGCGCA
AGTCGCTGCGCGACAGGTGACGCCCGATAGCAGCGCTCATAGATATAGAAACTATCCGTT
TCAAAGAAATCGTCGGAAAAAGCAACACTAACAGCACCATGGCGAGCGACGGCGACCAGA
CCCGCGCGCGCGGCGCCGAGTTCACGACCAAGCCCCTGTTCATGGTGACAAGACGACATC
AACAGTGGCAGCAGCCCCAGGACTGTCCTCTACTCATAGAACGCGTCGATGACGTCCAGG
AAACACCGAGTGATTTCACGTCGTTTCAGCGCCAAGGCTTGAGGCAATTACAACAAAACG
CGTCCAGAACGCAATTAGGCCAGCCCTATCCTCTCCCGGATCCGCAGAACGCGCGCTTCC
CGCCCTGGTTCGCGTCCTTGCCGTCGCACGATGTTCTCGACGTCGACCAATATCACGCGC
CCTGGCGCCACCCGCACAAGTGCAAGGAGACGCGAGCGCTTGAGCGGGAAGAACGTCGTA
GAAGGACGGACCAGGAGGACTGGAGAAGGCGGACCCAAGCGAAGTTTATGAGGCAGCTCC
TCGCGCATCGAGAAGACGTGATGAAACGGGGTCGAGCGACGCGTGCGGACGCGGCGCGGT
GCGCGCGCGGCTGCAAGCAGAAATTAGCGCAGGAGGAACGAGGTCGCGAAGCGGAGGAGA
CGCGGACCGCTAGGAAGCGGTTGCAAGCTCTCCGAGCTCATGACATGGCCTCGTATGCAA
AGCTAGTAGAGGAAGCAAAAAATCACCGCCTCAAGTTTTTACTGGAGCAGACCGATGGAT
ATATACGACAGATCACGTCCCAAGTCAGTTCTTTGAGACGGGAGGAGGAAGGTCTCGAGA
GACGCGCCAAGGAACGCAAGGCTGCCAAGGAAGGGACTTCACTAGATACGGAAGAAAAAC
GGGAGGAGAACGGGTTTGCGATTGACAATGATGAGGAGCATAGGGACGCGACGAAGGACT
ACTACAAGGTGACGCACGCTGTTGGGGAAGAGGTCCGCCAGCCGAAATGTTTAGTAGGGG
GTCGCCTGAAGGAGTACCAGTTGGCGGGCCTGACCTGGCTTGTAAGTCTGCACAATAATA
GGTTAAATGGCATCTTGGCCGACGAGATGGGTCTCGGGAAAACCATACAAACTATAGCAT
TGTTGGCTCATCTTTTGGAGCGGGGCGTGCCGGGGCCGTTTTTGGTCGTGGCTCCTCTCT
CGACCTTGTCGAACTGGTCGCACGAGTTCGCGAAGGCGCCCGCCATGACCGTTTTAACCT
ACAAGGGCCCACCATCAGCAAGGAAGGAGGCCCAGAAGGAATTGGCATCGTTATACACGA
ACGACGCCGGCAGACGTAGAAGAGGCGGCGTCGCCGCGGCCGCGGCCGCGAGGGAAGCCT
CGAAGCAAGGCTCGCGCCAGCTCAACGTCCTCCTCACGACCTACGAATATGTGATGAGAG
ATCGAGCCGTCCTCAGACGCGTCGGCTGGGAGTATATCGTCGTAGACGAGGGCCATCGGA
TGAAAAATGCCTCTTCCAAGTTCGCCCAAACATTAGGTAATATGTACACGGCGAAACGAC
GACTTCTACTCACCGGAACACCTCTGCAGAACTCGTTACCAGAATTATGGGCGTTACTCA
ACTTCCTACTACCGTCAATATTCAGCAGTGTCGATACGTTTGAGGGCTGGTTCAACAAGC
CCTTCTCGCAGTTCGGGAGCCACGGTTCTGAGGAGGAGGCCGTGGGCCTGGCCCATGAAG
AGCGGATGCTCGTTATTCACAGACTGCACGAGGTGCTGCGGCCTTTTGTTCTTAGAAGGG
TCAAGTCGGCAGTACTAGGTCAGCTCCCGGAGAAGGTCGAGAAAGTTTTACGAGTCGACT
TAACGGCGTGGCAGCAGGTCCTCTACGAGCAGATACGACAGACCGGTGTGCAAAAAAGAG
ATTCTCCTAGAAACGGCGACGTCGCCGCGCCTCCTATTTCAAGAGGTTTAAATAATGTAC
TGATGCAGCTGCGAAAAGTGTGCAACCACCCCTTCTTGTTTCGGAGCGACGCCTGGACCG
TTGATGAAAGTCTCATTCGCTCGTCAGGCAAGTTTCTACTCTTAGACAGCATGCTCCCAA
AGCTCAAAGCGGCGGGCCATCGCGTCCTACTCTTCAGCCAGATGACTGCGCTCATGGATC
TATTGGAAGATTTCTTCCGATATCGCTCCTACGAGTTTCTGCGGCTCGATGGGAGTACGG
CCGCGGACGAACGAGAAAGGAGGATGGCGCGGTTCAACGACCCCTCGTCGCCGGCCTTTG
TGTTCCTCCTCTCAACAAGAGCAGGTGGTCTAGGATTAAACCTCGCATCCGCAGATACAG
TAGTCATCTTCGACAGCGACTGGAACCCGATGATGGACGCGCAGGCGCAAGATCGGGCCC
ATCGCATCGGCCAGAAGAACGACGTGAGGGTCTTTCGGTTGTGTTCGACGTCTCCCGTGG
AAGAAAGGATTCTACAACGCGCCACGGATAAGCTCAACATGAATTCTTTGGTAGTGGAGG
CCGGCCAATTTTCTCGAGATTCCAAGGCCGACGAGCGACGGCAGATGGTCGAGGAGCTGC
TCAAGGAGTACCAGGAACCGTCCGACGAGTCCAACGACGAGGACAAGAAGGATAACATTC
GGGACGATTTATGCGAGGCGATGGCCGCGTCGAGCGACGAGATCGCTCTCTATAGATCCG
TGGACGCGAGACGAGAAGCTTTGACGCCGTATTCGAACGAAGAAGTCCCGGCATGGGTGC
GCGCGGGCTGCGACGGCGCCGACGCGGCCGCGCTGGAGCGCGCCCAGGCGAAGACGCAAT
CTAGGTCGGATTTTGGGGATTTCTCGGGCGATCCGTCCCAGCGGCGCGCGCGGTCGAAGA
AGCGCGACTACGCGGGCATGTCCGATCGAAGCTTCATGAAGCTCATCCAGGGGGGGGCTT
CGGTTGGGTACGAGCCCGTCGGGAGCGACGACGGCGCGATGCGTATCAAGCTGAAGAAGC
GGAGGCCTTAAGTGTACT
>maker-scf300000870750.0-snap-gene-3.106-mRNA-1 transcript offset:0 AED:0.29 eAED:0.29 QI:0|0|0|0.5|1|1|2|0|368
ATGGCTCAGCCACTCATCCTCCGCGTGAAACGCGCGCGCGAGGAGGACGCCACCCCCGAA
ACGCTGGTCGTCGCGGCGCCGCCGTCGAAACGGAGGACGCTGGACCAATCGCTGGCGGCC
CTGTCCACGGAGCAACCGCAGAACGTGCTCCACCGCTTCCGTAAATTGGAAAATGCGCCG
GTCAGCGGCTACGCCGAGGCGGCCGCGCGGAAGCTCGCGTTGCAAGCGCTGAAGGATCGG
AAGAAGCGGCGGAGAGCTAGTGAAGACGCGAAACCCCAGGAAACGAAACGAGCGGCTCTG
CGGGCCGTCGACGCGAACGGCTGTCTGGACCTCGTTCTCGACGACGCGGAGCCGAAGCTG
CCGCCGCCGCCGCCGCCGCCGTCGCCGACGAAAAGAAATGCGGTGCTGTCGCCCATGGCC
CGTCGACTAGACGAGGCGATCGTGTCTGCGTGCCGAGTCCCGTACCAGCCCGGCGCGCTC
GAGGCGATGATCAACCTGGTCGCGGAAAACGCGCACGGCTCCGGCGCGAATTTTATGAGG
CCGGCCGACGGCGCGACGCCGCTGCACGCGGCGGCCTTCGCCTGCCGCGCGTTGCTGTCG
CTGGGCGCGGACCCGGCGCTCGCCGACGCGCACGGCCTGACGCCCTACGCGCTTGCAAAA
AAGCGGTCCGGGGAGAACTGCGCTTCCCTGCTAGAGGACGCGCTGCAGAACCGCGACGCG
GCCTACGACTACTACTACCTGGACGCGGTCAAGCGCGGCGATTCCACAGAAGCGGGCATC
GCGCTCGAGAAGGCCGTCGCCGACGCGCTCGGGCAGGGCGCGGCCGTGGTCCCGGCCTGC
GGCGAGACCTGGACGGAGTGCGACGGCTACGTTTTGGACGACGGGGCGGCGTCCTCCGAC
GGCGAGCCGGACTACGACAGCAACGCCGAGGACGCGCCGGCGAACGACTACCCGGACGAG
GACGAGGACCCCTGGTGTCGCGAGGACGACGAGGTTTTCGACGACTCGGAGGACGAGGGC
GCGCCGCGCTTCGAGGCCGTCCAGCCTGCGTGGGCCGAGGACCACCCGGATTGTTTGGCT
ACGCCGTGTGAGGTCGCACAATATTAA
>snap_masked-scf300000870750.0-processed-gene-3.71-mRNA-1 transcript offset:0 AED:0.25 eAED:0.26 QI:0|0|0|0.5|1|1|2|0|404
ATGCCGCAAAGGCAGAGTTTTACCTGCCTGGCGCTAGGCCTGCTAATCACAGCCATTGTG
GCCGTACAGCTCCTGCTCGTCCCAGACCTGCACCCGTTGGAAACGCGACAGAAAGCCGAA
GCGAACAAATTGCTGCAATCCCTCGAAGACGCGCGCCAGCGCCTCGAAGCCGTCCAGGCC
GACCTGCGGCGGCAGCAAGAGGCGCTCGCAACGGAGCGCGTCGCCCTCGAGCGCTTGCGG
AACGCCACTGCACCAGCAGCACAAGCAGCACAAGCAGCACAAGCAGCACCAGCAGCACCA
GCTCCGCCGACCCTGATCCAGGGCATCCTCATGCACGTCGACCGCCCCGAGAATTATTTA
AGGAGAGCGCTCGCGTCGCTCCTGACGGAGTGCCGCGAGACGGCGCTGCTGCGGCTTCTG
GTGGTGGACGCGACGCCCGGCGCTGAAAGGGACGCCTTCATCGGTGCGCGCCGCGACCAC
GGCCGCTTGCCGATAGTGAGCTTTGTCCGCCTTGCCTCATCTGGTAGAAGGCGGCTCCTC
GGCTCGCCGCAGAAGACGGCGCGGCAAGCGCGGGACGTCGCGCGGGCGATGAGGCTGGCG
CTCCAGCATAAACGCTTCACCTACGCCTTTCTGCTGGAGGACGACTGGGTCGCGTGCCCC
AACCTGCTGGGCAATTTATTTACTGCGGTCCATAGAGCAGAAGCGGTGCACGGGACGAAT
TTCGCGGCGTTGCGCGTGTCCTACGGCCTGAATGGAATAATCGTGCCTCGAACACGCCTC
GCTTCCTTGGCCAAGCACGTCGAGCAGCGCGCATCACAAAAACCGCCCGACCTCGCGTTC
ACGGAGTGGGCTCTGCAACAAAACGGCAAGCTCGTGGCCTACCGCCACAACCTCTTCGTC
CACGTCGGTCATCAGAGTTCGGTAGGCAACTCGGGGAGTAGGTGGAACGCGGCCTGTTTC
GAGCTCTTGTTCGACTGGCTCCAGAAGGGCGTCGAGGCCTTCGATGTCAAAAAGTGCGCG
CACGACGCGATCTCGCCCTGCGACCCGCCTCCTAGACAACTGCCTCATGTAAACCGGCGG
GCCAAGGCCTTCGCGTGCGAGGTCGCGCTGATGGACCTGCCCGTGGACCGGACGTCTGAT
AGATTACTGGGGTGCGTGCGGGACCGCGTGGAGCCGGCCGCGAAGTACCTGCTGCCGGCG
CCGCGGATGGCATAA
>maker-scf300000870750.0-snap-gene-3.107-mRNA-1 transcript offset:0 AED:0.44 eAED:0.48 QI:0|0|0|1|0|0.5|2|0|163
ATGTCGACGACGCGGCGCGAGCGAACGCCGGAGCGCGTCTCCAGGAGAGCGACGCGCCGC
CGATCTCTTGTTTTGGGCTGTGTGGAAATCAAAATTTTACGGCGCGTTCGTTTCGGCGAG
GACGCGTTTTGCATGGCGCACACGGGGCGGAGTGCGGTCAGCGGCGTCGTGGACTACCAA
TCGATGGCGACGCGCAACCGCCTCGACGCGGGGCCCCTGGCGCTGACGCCGCCGAAGAAG
CCGTCGCCCGGTCTGGAAGGTAGGTACCGGTCGCTGGCGCGCATTGACACGAGCGCCGCG
CCGGCGCCGGCGGCGCGGTCAGGGGGGCTAGAGCTGTACCTCGAGAGCCGCGGGCTCGGC
GCCTACGCGCCTCGGATCCGCGCCCTTGGCGCGCGGAAGGTCGCGGACCTGCAGCTGCTT
TCGGACGAGGACATCGACGATTTGGGCGTGCCGAAGGAGCTGCGCGTGGTGCTGAAGGTG
AGTTTGAGTTAG
>snap_masked-scf300000870750.0-processed-gene-3.73-mRNA-1 transcript offset:0 AED:0.39 eAED:0.40 QI:0|0|0|0.5|1|1|2|0|389
ATGGCCGTGAAATCCAGCGCTTCGCGAACGGCGCCGGCGACCGCGGCGCTCGGCGCGCTC
AGCGGCTACCTCGCGAAGCGCGACGAGCAGCACCAGTGGCGGCGGCGCTTCTGCGTATTA
GCGCCGCAAGCGTTCCTCTACTACTTCGAGGACAGCAGCGCCGACGCTCCAAGAGGTGTA
ATAGACTTAGAAGGCGCGGACGTGTCGGTGGGCGACGGCAACGTCGTGCACATCGTCACG
CCCGGCACGCACGACACGGAAGGCCGGCGCTTCTACTTCCAGGCGGACTCGGCGGACGAC
GCCGCGGCCTGGGTGTCCGCATTGGTGCGGGAGCGCTACTTTAATGTGCGGGACGAGCGC
GACGCGTATAGAGATTTGCAGCACGACCTGTCGGCCCAGGCGGCGGCGTCGCGCGATGCA
CTAGATGAGGCGACGGAGGCGAACGACGAAGCCGAAAGACGCCACGTCGCGGCAGCTAGA
GCCGAGGCGGAGCTCGACGATAGATTAAGGGCCATCGCCAGGGAGCTCGACGAACATGAC
GACGACTCCGAGGGTGATGATCTGGAGGAGGACGTCCGGTCCTCCATTTTAGCGCGGATG
AAGAGACATGGAAGGCGCTCCATGGCGCGCATCGCCGCGCTCGAAGCTAAACTCGAGTCG
AAGGAGGCGTCCTCGGAAGAACGCGCGCGGGAACTCAGGAGGCACGGCGCCGAGGTCGTC
GAGCAGCAGGCGAAAGCTGCCGACGCGCGCGTCACCGAGCTCCAGGACCAGAAGCGGTTG
TTGGTGCGGGAGGTGAAGAACGCGCGGAAGGCTTTGTCTGATGCCGAGGCCGCCAATAGA
GCTGTACTGGAACGGGCGCTCGCCGAGGCCCCCGAGGTCAAGCGCGATTCATCGGAGGAG
GAAGTGGAGCGGGGCCCGTTCACGGAAAAGGCGTTTGTCGTCACTTGTAAGAGGTGTGGC
GGCGACGTCGCCGGTCCCAAAAATTCGACGTGTGTGTGCCCCGTGCCCTTGTTGGGGGAG
GAGGGTCCGTCCATGGCCGATCAGGCGTCGACGTATTTGCGGTCGATGACGAAATCGCTG
TTCTCGTCGGCGCCGCCGCCGCCTCCTCCTCCGAAGGCGCCCGACGACGCGCCGGAGGCC
GAGACGCCGCCGCCTGCTGCTGGGCGCTAG
>snap_masked-scf300000870750.0-processed-gene-3.75-mRNA-1 transcript offset:0 AED:0.25 eAED:0.25 QI:0|0|0|1|1|1|2|0|319
ATGGCCGCCCCCACCGGCTCGTCCGCCGACCTCGCCGAGAAGCTGCGGACGTACGGCGAG
CAGCTCGCGCAAGTCGAGCAGTTGCTGGCCCAGGACCCGGACAACGAGCAGTTCAAGAAG
TTGAGACAAGATTTGCTCGAAGTCACTAAATTAACAGAAGATCTGCTGAAATATGACCAC
GAAAAAAAGGAACAGGAGCAACCAGACGCGACGCAGGGCGAAGAACAGGAGGGCATCGAT
ATAGATCCGTTCCAAGTCGGCATGCGCTGCGAGGGCAAGTTTAATGATGGATGGTATCCT
GCCGTGATCACTGCCGTCGCTGGTGGGGCCTACACGGTAGTCTATATCGGGTTCGGCAAT
ACGGAGGTTGTGGATGCCGATGGTATTCGCCCACTCATCTGCGACGACCCCCTGGACCCG
GCACAAGTTGTGGTCGGTGCCGAGCTCGTTGGCAGGTATTCCGGTGATGGGAAGTACTAT
GATGTGGTGGTTGAGGCGGTCACGGATTTCGGCTACAAAGTGTCGTTCACGGAATATGGG
AATTCGGAGGAGTTGCCTCTCGAATATTTGAGGACGGGCCAGTTGCCCGATGCCAATGAG
GGTTTAGTAAGAGAAGCAGATGGGACGTATCGCATCCCGGAGCATTTGAAGGTGCTCCCT
TCCGATAGTGAGCAGGATCGATTGCGGAAAAGAAGACGCGTGAAAGCGTTGAAGCAGAAA
CTCAAACAAAGTGAACAAGACGCGGCCCGCGACCAGTCGAAGAACTCGTGGCAGGCCTTC
CAGCAAAAAGGCGCCAAACGTAGGGTTGCCGGGTCCATGAAGGGCGTGCGCAAGGAGTCG
ATCTTTGCCGCTCCTACGACAGTGGATGGCAAAGTGGGCGTGACGGGGTCGGGCCGCGAC
ATGACGGAGTTCGGGGGGCGGAAGAAGTTCAAGGTCGCGGCGAACGGGGGCCTGCCCTAA
>snap_masked-scf300000870750.0-processed-gene-3.76-mRNA-1 transcript offset:0 AED:0.11 eAED:0.11 QI:0|0|0|0.33|1|1|3|0|227
ATGCACCTGCGCCGCCTGCGACAGAAGAAACTGCAGTGTCACATAGGACATTTGCACTCA
GAGCTAGCTCTCATTGATGATGTTCAACGCACTGGTCGCGTGCACCGAGAAGTCGGCTTT
GCCCCAGAACGACTGGTCGACGACCTGCGCTATGACATAGATGCGCTCGAGCAGCTCGGT
CGCTTCGGCCCGGCCGGCAGCGGACCGCGCGCCGGCGGCGACACCGGCATGCGTTCGGCA
CTCTTCGCGGACCCGATTGATCGGCCTCGAGACGTCGGATGCTTCGACGCCTTCGCCGCG
CTGTGGGAGCGGCTCGGCATAGTGCGGGAAGAACTCATGGAAGGATTAGATAGAGACTTG
ATAGAGAACGTCGAGGTGCACTACGTGCGCTATCCCGAAGGCGGCTACTTCCAGCGCCAC
GTTGACGACTACGAAGCGAACGACGGCGCCCCGAGCCGCAGGAGCGTATCCTTCATTTGC
TATCTGAACGACCCCGGAGCGCCCGCATGGACGGAGCGCGACGGCGGCGCACTGCGCGTA
CATTCGGACGGCGCCTACTACGAGATCCTGCCGGACGCCGGATCGCTCGTCCTGTTTGAC
TCGATGGCCGTCGAGCACGAGGTGCGGCCGACGCGGCGGGAACGGACGTGCCTCATCGGT
TGGTTCCATGCGCCCACGGCGTGA
>maker-scf300000870750.0-snap-gene-3.113-mRNA-1 transcript offset:0 AED:0.39 eAED:0.39 QI:0|0|0|0.33|0.5|0.33|3|0|666
ATGACGCTAGATAGAAAACATAAAGAGCTGCCCCATTTGCCCGCGGCGCGACAAGCGGCA
GCCGCAATCAAAATCAAACGGATCGTCGCAGCTGAAGATCAATCATCGATCAATCATCGA
TCAATCACCGAGACAAAACCACAAAGCACACAGACAGCCATGCCTGCCATCAAACACCAC
TCAGCAGAGGAGCGCAAGAAGATCATCGAGTCCGCCCAGAAAGCAGTGTTGGAGGACTGC
CGGAAGCGCAAGGAGGAAGCAGAGTCGTGGGGCCCGCGCGGCCCGACGCCTTCTGATGAG
GACAACGAAGCCGTGCCGCTCCAGGACGTCGGCTCGCTCTTAGGAAGGACAAAAGACATT
GATGCGGTCCGCAAGATCATCCAGAGGAGCAAGGCCGCCAAAACGCCGGAGGAGCGAGCT
AAAAACGCTAGGGATCTTATGGAGCTCTACGGTCCTTTACCTACTCCGCCCGAGGAGGAG
CAAACTTCGGACTCAGAAGAAGAAGACGTCGCACCACCTAAAGTACCGGAGAAGCCCGTC
GGTATAACGATGCGCGAGGCGGCCAATGAACAATTTAGGAAGGGCCAATATAGGGAGGCC
CTGGCCGCGTACGATAGGGCCGCGGAAGCATTGGACGGCGCCGAGGCCGCCAAGTGCCAC
GCGAACAAGGCCGAGGCCTATTTACGACTCAAAGAATATGAGCTAGCGGCGGAGAGCGCG
TCGAAGGCTTTAGAGCTAGACGAGAGCAACGTCAAGGCGCGCTATCGGCGGGGCAAGGCC
GCTCTGGAATTAGGGGATGCCGCGGCAGCTTTGGAAGATCTCGGCCAAGCGGCCAAGTCC
GGCGACAAAGCTTCGTCAGAATTGTTCCGGAAGGCCCTCGAGACGCAGCGGCGCGCCGCC
TTCAATCAAGCAGTCGAGGAGGAGACGGGGCCCTATGATTTGGAAGTACTGGTGGACGCT
TATAGGGTTGGGTCCGATGATCCAGAAGGACTCAGACCGTTTCTGGAAACAGCACAGAGT
GCGGGCTTGTTATCAAGCGACGCTGATCTAGAGGAGGCCGCGGACCTGACGGACTTTTCG
ACACAAATCTACGACGCCTCGGCCGTCCCGTTTTTAACAAGGTTGCGGGCCATCCGGAAG
GCGGTAGAAGCGCAGAAGAAGCCGCCCTCCCCCAAATTCGCGGAGCCGTGGCCCGAGCAC
GAGCGAAATGCCTTCACCGAGAAGTTTGGAGTCAAGCCGTTCATCAAGGCGGACGCGGCG
GCGTGCCTGGACGCGGAGAACGAGAGTTTCGTCAGGGCGGTGCTCTCCAATAATTTCGAG
GGCGACGACGTGGCGTTCGTGAATTCACTAAGGCGGCTGGGCGTACCGGCTTCCTTGGTT
TTCGCGGCCTTTTTCAAAATATCAGACGGGCGCAACGACCTGGCCATGCACGTCCTACGC
GGGGAGGACGTTTCAGGAGAACTCAAGGACGCGCTGGAGGCGATCGAGCGCGACGCGGCA
CGAGCTTACACTAATACCCAGGATTGTGTCGAAGCGCTGGAGACGTGGGCGTGCTTCACG
TCGGCCGCGCTGGACGAATACGGGCGCCTCGCGAGCGATTTTGATGAGATTGCCGCCCAA
TACGCACTGCAAGCCGCGGACGATTTGAAAAGCGACCCGCGGCGCCTGCTGAAAGCGACG
CAAGCAACCTTCGACGCGTGCCGACGGTCCTTCGGCGGGCGGCCGCGGACCGGCCGGGGC
CCCCTTGCCGCGGCGCGCGACGCGCTCGGCGAGGCCTGGGGCGGCGCGCTGCACCTCGTC
TTCCGGGAGCGGGGCGACGCGGGCGACAGGACGGCGCTCGCGGCGGAAGAAAAGGAGGCG
CGCGCGGCTCTCGAGGAGTTAAAAGAGCCGGAGCCAGAGCCGGCGCGGGCGCCCCTGTCC
GGCGGCATGTCGCCGCCCACAACGACGGGCCCCGTGTACTCGTCGCGCTGCGTGCTGCGG
CGACAGAACCCTCCCGAGTAA
>snap_masked-scf300000870750.0-processed-gene-3.78-mRNA-1 transcript offset:0 AED:0.43 eAED:0.43 QI:0|0|0|1|1|1|2|0|571
ATGGCTGAAACGCCTATAAGGTTTGCCAAGGGCTCGGCCGTCTGGTGCCAAACAACCCCC
GTGAACTACCACGACGCCGTCGTGCTGGAGGACTGCGTCGAGGGCGACGCCGAGGCCGTC
GTGCGCTACACGACCGCGGCGCGCGTCATGCGCGTCGCCGTCGACAAGGTGATACCGATC
GGCGACGCGCGGCCGAGGCGGTCGACCACGAAAGTGGCCGCCGTGTCGCCAGCGCGTGCG
CCCGCGGCGCCGCGGCGCAAGCAGCCGGCGCCGAAAAGGCGTCTCTCTCGCGGCGAACAG
GCCGAGCTCGAGCAATACATGCGGCGCGACAAATGGACCACGACCAAGACCGGGCGCGAC
CCCTACTACAGCAAGCCGGGTGAGACGAGGCAGTACCGGTCGCTCCTCGAGATCGCACGT
ACCCACTACCCGGACGTGCTGCATGCCCCGCTGGACTCGCTGCAGATGCTAGACCCGCCA
GGCCACGCGGCTTGGGCGGTTTCGAGCCCCTGCCGGCTCGCTGCTGGGCGCCGTATATAT
CGTCGGTCGACACCGGAAGTCTCAGACGATAGCGACGACGCGGCCGCCGAGGCGGCCACC
GAGCCGACAGCCGCGGACGCCGCCGCGGCCGCCGCCGAGCCGGCAGCAGCCGAGCCGGCA
GCAGTGGACGAGCCGGCAGCCGCGGACGCCGAGCCGGCAGCAGAGGCGGTCCAGCCGGCT
GCCGAGCCCGCGGCTGAAAGCGGCGACGGCGACAGCGCGCCGGCCTTCGCCGTCGAAGCT
CTGGTCGAGGCGCGGTTCCGGGGCGGTGACGTGTTCTATCCGGCGCTCGTCCTCGTCGTC
AGAGACGGCGGTAAAACCTTCGATCTCAAGTATACGGATGGCGATTTCGAGGAACGGGTG
CCGGTGCACCTCGTGCGGCCGCTCGCGCGCCGCCGCCGGACGCCCGCGAGCGCGCCGGCT
CCCGCGCCGCCGGCGCCTCCAGCACGCAAGCGGAAGCCGGCGAAGCGCGCGAAGAAAGCG
CCCGTCGCCACGCCCGCGCCGCCGCCACCAGCGGCCGTCGCCGCACGGCCGGGCCACGAG
GTCGTCGGCCGGCGCGTCCGGGTCTGGTGGACGGACGACGCGGCGTGGTACGCCGGCGAG
GTCAAGTCCTTCGACGGCGAGAAGCACGCCATCCTGTACGACGACGGCGAGGGGGAGGCG
CTCGACCTCTCGAGGGAGAAGCACGAGTTCGTCGCCGCGCGGCCGTCCACGACGTTGGGG
CGGACGCACCGCGGCGCGCCGGCGCGCTGCTACGCGAAGGGCACGCCGCAGAGCCGCGGC
GCGGGCGTGGGGACGTCCTCCTCCGATGACGACTCGTCGTCGTCGGATGACGAGGCCGCT
GAGGCTCCTGCTCCGGCGCCGGCCGCTTTGACGCCGCCGCCCACCAACGAGTCGAGCGAC
GACGAGGATGTCGAGGCGCTGCGGCGGGCGCGCCGGCCCAAGCAGCGCGTCGCGCCCCAA
CCGACGGTTGAGGGCGGGACGGAGTGCGAGAGGATCTTCGGCGAGCCCGACTCGGACGCG
GAGGAGCGCGAGGACACGGCCTCGGCGAGCGAGCCGTCGCAGGGGCCCCAGTCGAAGCGC
CAGCGCAACGACGATGGCTTCGTTGTCTACGAGGGCTTCCGAAGCTTCGGCCGGGCGAAC
CCGACGGTTTTGCCGGTCGAGGAGCCGCTAGCGTAA
>maker-scf300000870750.0-snap-gene-3.114-mRNA-1 transcript offset:0 AED:0.35 eAED:0.35 QI:0|0|0|0.5|1|1|2|0|540
ATGCCGTCAGTCGACAGCCCGGAGATGGACGACCTCCTCCTAAAGCTGGCCTTCGCACGC
GGCGGCGGCCCCAAGAAGCAAGCGAAGCAAAAGCCGGCGTGGAACGACGCCGTCGAGGCC
GTGAGGAGCGCATATGGCGGGAAGAAGAAACCAAAGCCGCCCAAGCAGGCCCCGTCGCGG
TGGAAGCCAGCGCCGCGGCCCGGGCGGAAGCCGCTCGCGCCGAAGCGCAACGCCCGGCCG
GCGAAGAAGCCGGCCAAACCTGAGAAAGTGCTGCCCGAGGTCCCGGGCGCCGAACCCATG
CGGCCGGCCGTTCCCAAGCCGGCGGCGCCGCGGCCGCGCATGCCGGCGAAGCCCCAGGGC
CCGCGGCGGCCCGCCGCGCCCGGCCGCCGCGTCGTCATCGACCCCGGCCCGCCCGGTATA
AACCCGCGGCCGCCCGCCGGCTGCCCGCCGGCGCGGCCCGAGGCCACGCAGCCGCTCACG
GAGGACGCCGCCGCGGCCTTCGTGCGGTTAAATGGCGGCGGCGAGATCCGGGGGCTCAAG
CTCTTCGAGGACACGGTGAACATCCGCGTCGAGCTCGACCTCGGCGAACCGGCGGCCCGG
GAGGAGGCAACCGCGGAGCCTCCGGAGGAAGCGACTGCCGAGCCCACGTCCGCGCCTAAC
GCGCCTGAGGAGTCTCAGCCCGTTTCGGCGCCGACGGAGGCAGCTGAGCCCGTCGCGGCG
CCGACGCCGTCGACAGACGAGCCTGAGGAACCCGAGCCCGGCGCCGCACCGACGCCGTCG
ACGGAAGCGCCCGAGCCCGTCGCCGCGCCGACGCCGTCGGAGGCGAGCATGGACGGGTCG
ATCGTCATGGCCCTCGCGACGCCGCCGGACGCGCCCGAGGAGCCGGGACAAGCGCCCCGC
TTCGCCGTCGGCGCGCGCGTCGAGGCGCGGTTCGAAGCGGGCGAGACGTGGTACGCCGGC
GTGATCGAACGCGTAGACGGGGACGCTTACGACGTCGCCTATGACGACGGAGATCACGAG
TCGAACGTCGCGGCGGCGCTCGTGCGAGAAGAGGTCGTGACGACGCGGTCGCTCGACGTG
GGCCCTACGACCACTTCGCCGGAGCCGTCTGCGCCGGAGCCGACGCCCGAAACAGCAAAA
CGCCCGGAGCGGACGATCGACGTCGCCCCGCCGCGCCGGCCGCCGGCGGAGCCGCGCGAG
AGCGCGGAGCTCCTGAACGTCGCGGACGCCGTCGCGCCCGAGGAGGACGCGTCGGACGGC
GGCACGGCACTCCCTCCGGGCCCGACGGCGACGCAGACGACCGACGGCTACGGCGACGAC
GACTTCGAGGACTTCACGGAAACAATAAAACCGGGCGCGCGGACCGTCGGCGCGGCGTCG
AAGCTCCAGGACGCTGTGTTGGGGTGGCTCGAATACAAGCGCTGCGACGCCCCGCCCGAG
AAGACGGAGTGGACTTTGAATGAGGTCCGGGCCTCGGTCTGCGTCGACGGCGAGGTCTCC
TCAGCTTCCTTCGAGAAGCTCGGCTGGAAGGTCTGCCACCAGGCGTTGACCCGGTTGCAG
GCGCCGAACCGGGGCCCGACGAAGGACCTCGCCGACCGCCTCGCTTCACTACTAACAACT
TAA
>maker-scf300000870750.0-snap-gene-3.115-mRNA-1 transcript offset:0 AED:0.07 eAED:0.07 QI:0|1|0.5|1|1|1|2|19|273
ATGCACTCGTTCGCCGTCGCGCTTCTGCTGTCCAGTGCAGCAGCCTTTGCCCCCAAGGCG
GCGAGCCGGCCCAGCGTAGCCGTCGCGGCCATGCCGTCGCAGGACGAGCTCAAGAAGCAG
GTTGGGTATCAAGCCATCGACGACTACGTGACCAGTGGCATGAAGGTCGGCCTGGGCACG
GGCTCGACGGCCGCGTTCGCCGTCGAGCGGCTGGGCATGTTGCTCAAGGATGGCACTTTA
AAAGATATCATCGCCGTGCCCACTTCGGTCAGGACGAAGGAGCAGGCCGAGGAGTTGGGC
ATTCCTTTAACCACTTTGGATGAATTTTCCAGGTTGGACGTCGCGATCGACGGCGCCGAC
GAGGTCGACCCTGACCTCAACTTGGTCAAGGGCGGCGGCGGCGCCTTGCTGAGGGAGAAG
ATGGTCGAGATCGTCGCGGACAAGTTTATTGTGATTGTCGACGAGTCGAAGCTGTGCGAT
GCGCTCGGCCCCGGCTTCCCGGTACCGGTCGAGATCACGCCCTTCTGCCACGAGCACACG
ATTCGCGTTGTTGGTGACTTGCCCGCACTCAAGGGCAAGTGCAAACCGGTCCTCAGGATG
GGCTCGTCGTCGAACAACCAGAACGACGGCGACAACATCGCGGTCACGGACAATGGTAAC
TACATCGTCGACCTGGTCTTCGACAAACCGATTGAAGACGCGCCGGCGGCGGCGGCGCAG
CTCAAAAACACGTGCGGCGTCGTCGACCACGGCTTCTTCATCGGCATGACGACGGCGGTG
ATCATCGCGGGCCAGGAGGGGATCTCCGTGAAGACGCCCTAGGTAGCGGAGTAAGGGTGT
T
>snap_masked-scf300000870750.0-processed-gene-3.60-mRNA-1 transcript offset:0 AED:0.33 eAED:0.34 QI:0|0|0|0.5|1|1|2|0|324
ATGAAACGACTACTCATACTATGCAGTAGTGCTTACGCATTCATCAGACCGCCAGCGATT
TCGTCGTCGCGCGGTCCACTGCTGCATGCTGCTACGCTGAGTGAGTTGGACCTCCAATCG
TGGTGCGAGAATGCCGGAATCAATGCGGACAAACTCTCGTTCGACGGCGACAGCGCGACA
GTGAAGCAGGACGTCGCTGCCCTCGAAGTGCTCGCACGCGTGCCGCGCTCGCTCACACTC
AGCGCACCACGGAGGAAGGACTGGCCCGGGAAGCTTACAGCTGCAGCAATCGAGGCCATG
GAAGAAGGCGGAGACTTGGGAAGCTGGGTGCGGTCATGGCGCGGGGGAGGCTGGGCGACG
TCGAGCGATGATCTCGAAGCTAGGGACAAAGAGACCGTCGATTCGCTGCTCGCGACGGGC
AGCGACAATGATTTCGAAATTTTCAAGAAGTTCGGGATGAAATGCACGCGCCCGCGCCAC
CCGGCCGTCGATCGCGCCGCCTACCGGCTCTCGGCACTGTGCCGCCACCGCAACGAAAAG
GCGGCGCGCGCGGCGCTCGTCGAGCGAGGCTATGCGTGGCGGGAGTGCAGAGAGGCGCTC
ATTCCTCTGGTCCGAAATCCGACGCGTACCGAAGGCACGGCTAGACGGCGGCGCGAGCTC
GACGCGGCGGAGCTCTATTCTCGGGCACTCTCTCGGGCCGCGCGCGTCGGTGACGATATT
GTCGTTTGCCCTTTGTACGACACGCTGCGCGACGGCGCCGCCGGCGCGACGGCAACACTC
GTCGAGGACCCCGGCGGCGACGACCTCCTCGTCGTCGCCTCGCGAGCGCTCGTGGCGGGC
GACGCCATCACGCGCGACTACGGCCGGGCGCCGAGCCTCGGCTTCATCGACGGCTCCGAC
GCGGACCCGGGCAGCGAGAGCGAGGTCCTGCGGAGGCTGCTCCAGTTCGGCAGCTATCCG
CAGTGGTCCTCATAA
>maker-scf300000870750.0-snap-gene-3.116-mRNA-1 transcript offset:0 AED:0.00 eAED:0.00 QI:0|0|0|1|1|1|3|0|2813
ATGGAGCCCCAGCAGCTCACGCGAGAAACGCTAGTGAGGCGCCACCAGCTCCGGGGCAGC
GTCCTCCCCGTGCTAACCTTAGCGTACAACCGGCGGCGCCAGCATTTATTAACAGGAGAC
GAGCAGGCTCTACGATTGTTTTCGACAAGGAAGGAACTGGCCGTGTTGTGGTTGGACCCG
CGGTCGCCTTCGCCGATCTACATCGTCCACCACGCGCCTCGAGACGTCTACGTCGTGGCG
TATGATGATGAACCCTCGAAGCATGCCGACGCGTCCACCGTCCAGATCCTGCACGCTTCG
CTCGCGCCGTTGTTGCGGTATAAACCGCACGACGACTTCCTCGCGAGCCTGGTGATCCAC
TCATCCGGTTTAGTCATCACGTCGGGCGAACAGGAGCTCAAGCTGTGGCGCTTGGAGAGC
GATAGCGAAGTGAGCCAGGTATGCACCTTAAATGAGCATTCGACAAGGGGCGCGATGCAC
GTCCTCCACACATCTCAAGATGTGTTGTTAGGTGCCGTCGACGCGACGGTCTGGGTCTGG
AGGCTCGGCGACGCGATGAAAGATGTGATAGAGCCGCGCCTGGCGCTGTGCTGGGAGGCC
GGCGGGCGCATTATGAGAGAAGACCCGCCGGCCATCACCTCCTTGCTCCACGTGGGTGGA
GGTAGAGTGGTAGTAGGTCTAGACGACGGCGTCATCCTTATATGGGCGGTGCCCGCACTC
AACGGTGAACGGGGCCCGCCCGAGGCGCTCGCTTGTATTGCGGCACATATCCACGATAAG
GTGGAGAACGACGATGCGAAAGGCGTCTTCGAGTTGAGTGGCTTGGAGGACCAAGGACAT
GGGAGGTTCGAGTTCTTTTCGTGCGGCGGTGTGTCGAGGAGCGTCAAGCACTGGCTCGTC
GGTGACTCAAATGGAGAAGAGTGCAACCAGATCGTGCGGAATGGAAGTCAAGACCACCCT
TCCGTCATTGAGTTAACAGCAAAACACATCCCGGGCGAGCCGGCGCCGGCCGAGGACGAC
GACTACGCCGCTTGGTTGCAATCAATATGTCGGGCGACGCCCATGCGCTTGGTCCTCATG
GAGTTGGCGATGAACGACGAGGCCGTCGCGCGGCGCACGTTGATCGCGGCGTGTTCTGGT
GGGTTAGTCACGCTGTACGAGGTCCATGCGCCGGCCTGGCACGCCGCTTTGTGTGCGGAT
CGCGTCTTGGATTTGCGACGAGGGTTACTGTTGGATGACCGGGAACACTGTGTGGTAGCA
TTGACGGACGGCGGCCACGTCGAGGCTTTACATGCCGAGGGCCACTGCCTTAGAGTGCCG
CCGCCCGCTCCCGAGATTCTGGCCAAGGCGAACAAGTTGATGTCTATCAATCGATCAAAG
GATAAGAGGCCTCCCGGCAAAAGGTTGCAGACGGGACGAGCTGCTTTAGTCGGCATCGGG
CGGTCCGCGCTACAAGGTGATCGCGTGTCATTAGGCTGGCTGCCCGACTGTTCGTCCATT
GTCGTTGGGAGGTCCGATGGTGTGTTAGAAATAGTCGAGCCGGACTGGGAAAGTAGTCTG
AGAGACAGAGCAATAGTAGACCCGGCGACGAACGCGATGGGCACCGCCTCCGTAAGCAGA
ATAGACGGCAAGGGCCCGATTACACGAGTATGTCCGTTACCGTCAAAGAACATCGTAGTA
TGTGGAGACGCCGACGGCTTTTTAAAACTGTGGAATATGACCAATAAAAAATGTCTGTGG
TCGCAGCAGGCGCACACCTCTTCCATTTCTGCCTTGGCGTCCGGTGTCCTAGCTGATCAC
AGAGGTTTCCCGAAGAAACTCAAGGGCTGGGAGGACCCCCAGACGCCGCGACGAAGTTAC
GCTACGTTAGTAGTCATCGCGTCGGCCTCCGGAGATGGGGTTGTTCGATTGTGGCGCGCC
ACTACCAACAGCTTGGTGATTGCGGGCTACTTCGTGGCGCAGGGGTCCGTGACGGCGTTA
TGTGTGGCCCAAGCGTCATTGGGAGAAGCGCAGACCTTCGTTGGGTTCGACTCGGGGTTG
ATCGAGGCCTGGCCGATCGACGCCGAGCAATTACGGGGAGAGGAGGAGCCGAAGGATTTA
GATAGGGGCGCTCGCGGGGGTCATTTGCAGGAGGTTACTTCACTGGATGCGTTGCCTTCC
TCAGCATTCGTGTTATCGGCTTCGTTAGACCGAAGCCTGGCTCTATGGAAGGCGATCCAG
GGCGCCGATACCTTACAATTACAAAGATGTATCGTACTTGGGCATAGTATAATGAGCGCG
ATCTTGGTCCGGTCGCGCCAGGGCCTGGATGCCGTTTTGGCGGACGGCGCGCGCGTGGCG
CGCGTGAGCCTCGCCGAGGACCCACAAGATCAATCGATAGTCAAAGAGAGAAGTGTAGCC
ACGCCCCACAAGATCATGAAAGAAGTCTCCGTCTCATCAGAGAACGACACGGTCCTGACG
GCCTCGCGGACGGCCGCTCGACTGACGCTCGACGTCCCGCGCTTATTTGATGAATCGGGC
GCGGCGACGCCCTTCTCCGCGCAGCCCCAGTTGAGTGTGGAGGAGGCGCCGTGGCTGACG
AAAGCGTCTCCCGAAATGCCGTGGAAACGACCGCGGAGCGTCGCCGACCGGCCGATCATT
TCTGCCGAACTGAGACCGGCGTCGGGCGCGGGCGAATACTTGTTTGAGGGCAGACAGGTC
CAAGAGGAGCCTACTGTATCTGACGATGAGGAGCAACAACCCATCAGTCCCATCCGAAGG
GAGGACCTCCCCTCTCAACAAACGTTGTTGGCCGACGAATCACTACGGACCGCTTTCCAT
CTGAGGGACTTCGGCAAGGGTTTTGTCAATGGTGCTGCGTTACCAGCAATCCTCAAGAAC
TGGTGGCCTATCGTCACACCGGATCAGGTGGACGCCGCATCACGAGAAACGTCGGTCTTC
GACGCGGCCGATGAAGAGGCCCTGCAGTGGCTCGGGCCCGAGGACGAGGACGAGGACTAC
GATGCGGATAACCTGGAGCGATTCCGGCGGAAGCGCGCGGACAAACTTGATATGTTGAGA
CAGAACCGGCGGCGGGGCGCGTCGATAACGTACGACCAGCTCTGCGACGTCGCCGCGCAT
CTCTGTCGTATTTTAAATGATACGCCTACACAACACGCTCCCTGCCTAGATCGGGGCGGC
GGCGGCTGGTCCCGGACGCAAGAGAAGAAGCGTTGTTCGGTCAAAAGGTACAAAGAACTA
GCTCGAGTCAAGCGGCGCAAGGTCTACGCCGACTGGGGCGAGGCTTATATGGTCGAAGCG
ACGCCACTAAGTGATTTAGTGGCGCCGGACGCGCCGCTGCCGACGCCGTATCCGCTCCGA
GCCGAACCTCGGATCCCGACGCCGGCGACGCCGGCTCGCGTGCCGACGGCTCCGCGCCAA
ACGAAGCCGCCGGCCGAGGTGCCCGAGGTCTTCGATGCGTTGTTTACGGACCCTCGGCTC
AAATTCGCTAGAGCTTTGTCCGAGACGGGATCCATGCCGAATAAATCCGAACCTCTCCCC
GAAACTACTTCCGTCAATGCGATGCCGCCTAGAGTGTGCATGAAGGAGGCCCGCAAGGTC
ATCGAGGCGCACGCCGAGGAGCTGAGCGCGGCGCACACCGCACAAAGGAAACCGAACACG
TTCGCGGCGTCCTGCTATGCCTTATTCAGACAGAGCTTCGGGCCGCGGCAGATCGCCGAG
GCGCATGTTGTTTCATTTCTCGACTCATTATTTGTGCACGGTCGGAAAGCGCCCTCGTTA
CTAGCGTGCGCGCGGCTGTTTGGCGTTGATGGTTATGACGCATTCCCGGAAGGAGCAGCG
GTGAATTATATTGATGCGCTGGCCTGGTTGAGAGATCGGGCGTTTCTGTACGGGGACATT
CCGAGCGACGTGGATGTTGTGTATGAAGCGGCGGCGAATGATGGCTTATGTTATTTATCA
GCCTCGAGAAGAGCGTGCGCGTCGGCCGCGAGGCAGGTCTGCTCGTCTCCGGTGGTGGCC
TCGGCGGTCGTCCGCGAATTAGCTTCATTGAAAGGGTTGCGCGGAAGTCCTTATGGTCAT
TGGGACGAAGCCGTCGACGCGGAGGCCTTCGCGCTGATACTGACTTCAGAGATTGTACGA
GGTGATGCTGTCGCGGCGCGATGCGCTTCCACCTTATTCGCTCTTGAGAGAGAGGAGCGC
ATTGTGGCCTCGAGACATGGTCCCCAAACTTCGGTAGACGACCTGCAGTGGAGCCGCGAC
CTCCAATCTTTACGAGATTTACTTTTGAGATTTGTGGCGAAAGATTCATCAAGAACGGGC
GTTTTAAGTGGTTCCGAGTTTGGGGATTGTATACGAGGCGGCACTACGGGGTGGGCTCCG
TGGCCCTCGCCCACCTTCCAAAACCCGGTCGACGACTCTTTATTGTCGGACAACGAGCTC
GCATTGAAACAAATCGTAAGAACTTATTCCGACCCCCTGGACCAGCAGGTGTGTTATCTG
GACTTCTGGGCCATGTTGTGGGTTGATAGCACCTTACACAAGCGGTTGCCGCCATTGCAC
GCTTTATATTCCATAGCTTGTGAACAGCTCATAGGCATCGACGAGCAGATGGGTTCGATC
CTACGGACGTACTGTTCCTACGTCGGCGTGCCCAAATCTTCACCTGTGTTTGTGAGATCC
CCAGCCAAGAAGTCGCAATTGGCAAGCCTCTTCCCGGGCCAGCTCCAAGTGTCGGAACTC
GTGAATTTTGACAAGCGGCCTTCTTTATTGCCCGGTACTCTGACTATATCCAGACCCGCG
ACCGTAGCTTCCGAAGAGTTAATAGGGGACACGGCCGGCGCTTCGAGGGCGGCGACGGCG
CACTCGCGGCGTCGCGCGCGTCCGGAGAAACCCGTGCAAAGCATCCGGAAGATGAACCCG
GGCATTACACTAAAAGCGGAGGGCGTGCCTTTGTTCATGTCCGACGTCTCAGAGCAGGCG
GCGCCGCAGTTATCACCCCCAAAATACGAGACGGCGCGGCCCGTCCAATCCTTAAGTCGT
TCAATGGCAAAGAAAGAGGTAGGTAAACAATTAGCGTGGCCGCATCCTACCGTCAAGCCG
GGCCAGCACCGGTCGTTAGCAACTTACACATATATCGGCGACCCCTTCTACGAAGCGCGA
CAACTCAAACAGGAGCCCTCCTCGAAGCAATTGCAGTTCAAGTCGGCCTTGGAATGGCAG
GCGAAACTAGGCGAACGGGGCGAGCACCCGCCCTACTCTATTAGGGAGGAGATGCTACGA
GTAGAAAGTGCGGCTGGTCTATACAACGCGCTCGGGAAAGGCGTCTCTCCCGTACGGTTT
TTACCCCCCGATGAAGTGGCCCGACTCAAGGCGGATCTAGAGAAGAAGCGTAGAGATGGA
TTAGCCGCGCAGCGCAAGAAACAGCGCGCCGCCGGCCAGGCCGTCGCGCCGGGCCCGGCT
CCCGCAATTCATATCCCGGGCATGACGCCGCCGGGCACGGCCACGAAGAAGCAGCGCGAG
GACATGGCTCGGCTGCTCGAGGAGCAGATGCGTGCAAGACGAGCTGCTTTGGCCGACGAA
GAGGAGCGTCGGAGGCAGGCCGAGCTTGACAGGTTGGAGGCTGAAAGACTAGCTGCTCTT
GAGGCCGAGCGACTCGCGGAGGAGGCTAGAGAACGAGCTCGCGTCGAGGCGGAGCTCGAG
GCATTACGCGTACAAAGGGAAGAGGAGGAACGCGCCGAGAGACAACGGTTAGAAGCTGAG
AGAGCTGTAGCGGAACGGTTGGAGCGGGAGCGCATTGCGCGCGAGCAGGAGGAGCTGCGG
AAGCTGGAGGCCGAGAGATTGCGGATTGCGGCCGAGAAGGAGCGCCTCGAGGCAGAGAAG
CGTGCGCGCCAGAAGCGGAAGCGCGAGGAGTTACGTAGAGAGAAGGATGAACGTAGTAAG
ATGGAGCGCGAGGAGCACCTGTCGCATGAGTTGCGAGACTTGGTCAGAGAAGAATTCCGA
TTAGCCGAGGAATTAAGGTTAAGGCGCTTGGAAGAGGAGCGTTTAGCGCGTTTGGAAGAA
GAAGAACGCTCGATGATGGCTTCTCACGAGGAAGAAGGTACGTTCATCCGAAAACAAGTC
GAGGAGGAACGTTTGGCCGAGGAAGCGAGATTGGCGGAGATCGCCCGGCTCGAGCGAGAG
GCCTTCCTCAAGCAAGAGATGAATAGAGAATCAAATGAACGAGCTCAAATGCAAGCGGAA
GAGGACTACGAGCGGGACTACATGTGGCAACTGGCGGAGGAGGAACGAATCGCCAAAGAA
AAGGCCGATGAACTGCGAGCGAGGTTGGACGCCGAAGGGCGCATGCGCGAGGAGAACGAG
CGCGCCGCGGCCGAGTTGGCGAAACTGAAAGCGCGGAACATGGCCGGCATGTTCCGCGCG
GTCGAGCAGAATATTAGTGATCAAAGGACGAAGAAGATTGGGCACGTTTTCAAGGGCAAG
TTGCTGGGCAAAGTGGCCCAACGACGAAAGGCGGCGGAGGAGGAGGCTCGCCGGAAGGAG
GCCGAGGCTGAGGAGTTAGCAAGACAGATGGCCCTTGCCGAGGAGGAAGAACGGGAACGG
TTGGCCGCGGAGAAGGCTCGGCTGGAGCGGGAAGCCGAGGAGGCGCGCAAGCGGGCTGAA
GAAGAGAGTAAACCGAAAGTCAGGCCGGTCTTCGGTTGTCAATTCGCGTTCTCCGAGGAC
CTTAGATTTGATCCGTTCTCCGAGGAACAAAGGCCGTCGAAGCCTCCGATGATGGGTCCC
GCGGCGGTTGAGTTACAGAAGTCGTTAGATGTCTTCGGCGAGGAAGGCATGGCTGAGAAT
AGCTTACCTGACTCTGTGCAGCGCATCTTCCGGGAAAGTCGGGGAGAAAAGTTGGAGTAT
GATGATGAGCAGTTTCACGTGAAAGATACGAAAGTGTACGAGGCGGACGTGGTCGTACCT
GTCACCAATGACTGGCGCAGGTATTTTGACAGGAGGTTTGCTGATGATTTTGCGGACCGG
GATAAAGTGGATAAGGCTTTACTTGTTAAGAGTGACCAGTCGCAGGAGGAACGAGATCGA
GCGCTGGAGAAGGTCTTGGCTCAATCAGCTCGCTTGTACGCTTCGCTTGGCGTTGAGAAG
GCCGAAAGTCTCTTGAACGGCAAGACCGTGCAAGATGCTTCTAGGACTTTTGCCGAAGTG
ATGGGTTCATCGTCAAATGTGCAGTTTGCGAAATACTCGTTGGATCTCGGTGATTCTAAT
TTACTACTCCCAGATGAGTCCAAACCGTTGACTTGGTTCCGCGTCGAGCACGGCTCCGTT
TCCCGAGAAGCGTTGTACAACTTCACGATACCACATAACGGCGCCGTCGCGACGATCATG
TTGGTGTGCATCAAGGGCGACGCCGACTTGTTGGTGGCCCACGGTCGCATACCGACGTTG
CAAGACTCAGATTGGCGCGATACCTCATTGAGACAAGAGAAGAAATGTGTAGTGCAGCCT
GATCACTCTAAATATAGAGTCGGGAAGTACGGCGTCGCTGTCCGTTCAGCTTCTAAAGCG
CCGTGCCACTTCGCGATCTATGCGGCTTGTTCCGGGTTACTTGATCAGGGTGACGAATCG
GCTACCTTGAAGCGAGTCGAACCCATCACGCGCCGACTGAAGGTATTAGCCGAGATGCCC
GCTTCTGATCTAGTAGAGGACTTTGCCGCTGCTCTGGAGGACGCGACGAATCGCGTCGAG
AACGAGTTGGCCTTAGAAAAGGCTATAAAAGAAGGTAAAAAGGCGACGGAGATGGAAGAC
GATTTAGTAAGGGGTAGCGTCCAGGACCAGCGGAAACAATTTAGGGAGCAGGCGAAGAAG
TTGAGTATGTCCTTTTCTGGGGTTGTGGAAGAGGAGGAAGCGTGCGTCCCGGCGCCGGCT
CCTGGTAGTGACACTCTGGAAGCCAAGGCCGAGGCCCAAGCGTCCATGGAGGCCTGGAAC
GTGTCGCTGGATGAATTGAATAACCCGGAGAACGATGAAGATGCGGTTGCTTTTGAAAAG
CTCATGTACCGCATGGGCCTCGCGCACATGAAAAGTGAGGACAAGGAAGCGATGAAGCCC
CTGGCCGTCGATAACGCGCATGCGCCTCTCGAAGAAGAAGGGGAAGCGGCGGCGTCGTCG
TCTGTCAGTCCTGATCGCGGCGAGACGATGGAAGAACTAGACGAGAGGTGGACGATCGCG
CGCGGGTCCGATTCGTGGAAGAGTCAGGTGAAGGCGACGGTGGCGCCGCGCGTCGATCCC
ATGACTCTTGCTACTCCCAAGCCCATGCGGTACCACCTGCTCATCGACGATAAAAGGTAC
GACCACAAGCCCCCACCCAAGTCGCCGACGACGGGCAAGCGCCCGACCATTCCTTACAGC
ATCCAGGTGACGTCGGCTTCCACGCACGCGCGGCGGCTCTAG
>maker-scf300000870750.0-snap-gene-3.119-mRNA-1 transcript offset:0 AED:0.21 eAED:0.21 QI:0|0|0|1|1|1|2|0|222
ATGCGGCGCTACCTGACTGGCCTCCTCTGCTGCGGCGGCGCGGTTGTATATCTTCTGTTC
TACACACTCGAGAACCGTGGCGCCCGGCGGCTCCGCGGCGCGTCGCCACGGGCGCTCATC
AGCAGCTCCCACGGCAACGGTTCTTCTACCAATCCCAAGCCGAATTCCACGACGACCAAA
GTGCCGGGTGCGACGTTCCGGTACCACGCCGATGATGGCGAATGCGACGTGCTCCTTTGC
GGCATGAGCGGCGTCGGCAAGTCGACGCTCTTGCGCAACATAAAGTTGGGCACTGTCGAA
CATGCTTGTTACCCCGTGCCGCGCGAGTGGGACACGTTCGAGGAGCAATTGCGACTGCAC
GGACCCTTCGTTGATAACACCTTCAAGGTTCGGCACGTCGACACGTGCAGAAAGCAGTGC
TCCGGGTGCGGCACGACGCGGATCAAGATGACCGCGGACTTAAGTGTCCTCCGGCGCCAT
TGGACGGACCGCGTCCTGGCGCAGTACAAGGGCGGCGTCTTATATGCGATGCGAAAGACG
ATGTGGAATTGCCTCGGCCAGTGGGCCCGATCGCAAGACGTCGACGGCTACGACCTCACG
GTGAATGTGGGTCTCGACGGTCGGTACTGCGTGCGGGCGGGAGGCCGAGCAAATAAAACA
CACGCGTAG
>augustus_masked-scf300000870750.0-processed-gene-3.29-mRNA-1 transcript offset:0 AED:0.03 eAED:0.05 QI:0|-1|0|1|-1|1|1|45|422
ATGGACGACCTCGGCGCCATGAACTACTCTCTCACATTACTGGAGCAGGAGGAGTGCGAG
TCCGTCTGCGCGCGCTTTCTCATTGATGATTTCTCAACGGTGCCCGCGGCGCAGCTCGCG
CAGATGCGCCGCGAGGGCTTGCTGGACGAGGAGAACAGACCACGGTTGATGCGAGAGAAA
CATGTGCAGTACCTGCGCAAGGGCCTCGCCGGCTTAAGTGGGGGATTCGTGGCGCTCGAC
GCAAGTAGACCGTGGCTCGTTTATTGGATTATTCATGCTTTGGACTTGTTGGAGGCGTTG
GATGATGATGCTGAGATCAAGCAAAGATGCATTTCCACCTTGAGAGCGTGTAGAGCTGAA
GGCGCGTTCGGCGGCGGGCCGAGACAATTGGCGCACCTGGCGCCGACGTACGCCGCGACG
CTAGCGCTCTGTTGTATTGGTTCAAATGAAGCTTTCGAGACGATCGACCGGCCCGCTTTG
TATCAGTTCTTGTTGTCGATGAAGGACGCGTCGAACGGCTTCCGGATGCACGACGATGGC
GAGGTCGACGTGCGAGGGACGTATACGGCCATCGCCGTCGCTGCTTTAACCAACGTGTTG
ACACCACAACTAGTAGAAGGCGTCGCGGAGTACGCGGCGTCGTGCCAGACGTACGAAGGG
GGGTTCGGGGGCGAACCGGGCGTCGAGGCGCACGGCGGCTACGGCTTTTGTGCGATCGCG
ACGCTGTGCATTCTGGACGCGTGCCATCTGGTGGATCTCGACGCCCTGGACGCGTGGGTC
GCGCGGCGCCAGACGAGCATCGAGGGCGGCTACCAGGGCCGGGCGAACAAGCTCGTGGAT
GCATGCTACAGCTTCTGGCAGGGCGGCACGGCGCAATTATCCGCCCATGCGAGGCGGGGC
GACCCCCACCACATCGAAGCACCACAAGGCGTACGGTGGCGGCCCGGGACGACATCAGCT
GACGTCCCTGCAGCGACGCCTATCCAGGAAATCGTGGACCCGATCAAACTCCAACGGTAC
ATCTTGTTGTGCGCCCAGGTCTTCCCGGACGGCGGGTTGCGCGACAAGCCGGGCAAGGGC
CGCGACTACTACCACACGTGCTACGCGCTGTCCGGGTTGTCCGCCTCGCAGCACCCGGAC
TGCACCGCCCCGGCGACCGTCTCCGGCTCGCCGGCCAACCTGCTGCCGCGGACGCACCCG
GCCTTCAACTGCCGGCCGGAGAAGGTGTCGCGCATGCTCGACCACTTCTCGGGGCTGCCG
GACCTTTAACCTTAGTATCTCTGTGAATCGAATCGCGGTCCTTTAGTAGTATGA
>snap_masked-scf300000870750.0-processed-gene-3.88-mRNA-1 transcript offset:0 AED:0.05 eAED:0.06 QI:0|0|0|1|1|1|2|0|422
ATGCCGACTGCTCGGTCAAAAGCACTCGCGGCGCGCGCGGGCCGCTCTTTCATCGACCCC
GTCAAGCAGACCCTGCCGAGCGAGCGCGCGAAGGCGCAGGAGGAAGGACTCGTCACTGTA
TGGAGCGAAGACTCCTCGTCTGGATGGCGAGTAAATGGTCAGCCGCGCCCGCTGGTGGTG
CTCGATAAAAACGGACAATGGCGACCCGCACGGTCACTCTACGAATACGTGCAGCAGAAC
GTGGTCGAGATATGCGCCGCCAAGATTCACCACGACGAACACGGCGATCCCCCCTCGTAC
GAGAACAATTACAGTGACGGCTGGGAGGACGCGACGGAAGTCTACGCGAAGCCGGTCGGG
CTCAAGACCTCAGGAGGAATCGACACATTTCTCTCGGACGTCATGCCTTCGATTGCTGGT
TTCATCGTCAATCAGCGCCGGAACGAGGAAAGCGCCATGCGGTTTTTGCGCGTGATAGCG
CGACGCGTCAACGTGCCTGATGACTGCGTGAAACACATAGAGGCCTTCGCCGGCCTGCTG
CCGGCGCGAGACTCGGTTCCGTGCCGGCGCGAGCAGCTACCGGCCTTCATGCAGCGGCTT
TACGAGGTGCACAAGGACGAAATCTGCCTGAATAACTCACACTTCGACCACGTGTGGAAG
GGATCCTTTGGCGACGAGTACTCGTCTGATGACTGGACTTTACTCCCTCGGAAGCTGGTG
CCGCAATTTCACGAGGTACCGACATCTTTTGGCGAGAATCGGGGCGGCGAGACTTGGTGG
CCGGAGGACGTCGTCGACGAGTTAGCTCCGGAGGCCCCTGGCCACAAGACGTTCCTTTAC
GGCGAGTATAGCCAGGACGGTCGATATTACGAAAATTGCTACACCAAAACGATCCCGTGG
TTTGAAGAGCGGCCGTGGGACTTCTACCTCCAGCCCGTCAACGCGTGGCCGGCGGGGACG
AGCATCGACGACGCGGCGAGGCCGCACCCCAGGGACTCGAAGTCGGACTCCGACGCCAAC
TCGTCGGACTCGGACTCGGAGTCGGAGTCGGACTTGTCGGACCCGTACGCGTCGGGCTCG
GAGTACCGGGGCTTGGACCTGGACTCGGAGTCTGGGCAAGCTCGGGCGCAAGAAATATCT
CGAGTTTACAGGGAAAGGAAGTGGAAGAGGGAAAAGGCCCTGACGCGGAAAAAGGAGCGC
GCCATTAAGCGCAGCCGCAAGAACGCGGAGCTCATCCTCCACTATGGCTATGGAGTCCGC
TGGTCCTAA
>augustus_masked-scf300000870750.0-processed-gene-3.32-mRNA-1 transcript offset:0 AED:0.44 eAED:0.44 QI:0|-1|0|1|-1|1|1|63|67
ATGGTCCAACTGGATAGTGTCGTCGCTGATACTCGCGGGTCCAGGAATTTTGCCGATCTT
TGTACAAACCCGTGGTCGCGAAGTTGCCGAATCCCGCGGCTCGTACGGATCAAGAGACTG
GGCTCAGTAAATGTTGAGGCGGGCTGGATGGACTCTACCCCCAACAAACGGAAGGAAACG
AACATAAACTCGGGAGTTGTCTAGTAGAATTCTTCTCCCGCCCTCCGAGCGCGGGCCGTC
GGCTCCGGTTCCGTCGATTGCGGATGA
>augustus_masked-scf300000870750.0-processed-gene-3.35-mRNA-1 transcript offset:0 AED:0.04 eAED:0.04 QI:0|-1|0|1|-1|1|1|0|201
ATGGCCCTCGGATCCCCCGCTGACATATTGCAGCTTTTCCTAGCGCTCGCCGTGGGAGGC
CTCATCCTCAGCATCGTGGTCCTTGTCGTCGCCCCGGCGCGCGGTGAGGATACTTGCACG
GTCGACGACCTCGACGCCCTCGACGACGCTGGCCCGGCGTGGCCCGCGGAGCCGGGGCCA
AAGATGCCCTGCGAAACTTCTGTCGACAGCAACGCTCTGAGCTTGGTATCGGTGCTCGCC
GCCGTCGCAGCAGCAATGTTCTTGGTCGTGAGAGCTCTGCTCACGGCGTGGGTGGGCCTC
GCCGAGGCGTGGGTGCCCAAGTGGCTCTTCGTCGTGCTGTGCTTCTTTCCGCTCGCCTTT
ATAACCGGCTACCACTCGGCGACGGCCGAGCAGGGCGCGGCCTACGCCTCGCTCGCCAGG
GACGTCCTCGCGCGCGAGCGGGCCTCCGACTTCGACCAGCGCGAGTCGCCGGGCGTCGTC
CCGCAACAAAAGGGCTTCCGGCGCGTGCGCTCGAACGGAGACCTCCGGCGGCGCGCGGGC
GGGCTCCCGCGCTCGTCGTCGGGAAGCAATCTCCGGGCGCGGTTCCGCCGGCATCATCAG
CGCTGA
>maker-scf300000870750.0-snap-gene-3.122-mRNA-1 transcript offset:0 AED:0.43 eAED:0.43 QI:0|0|0|1|1|1|2|0|228
ATGGCCTTCTTCGTGGCGGCCAGCGCCGACTCGCACGTCGAGACGCTGCTCAACAAATTA
GAAGCAAAATTCAAGACGAAGCTCCAGGCCTTCCGCTACTTGGACGAGTCGAACAACGGC
TACGTCACGGCCGACGACTTCGCGGTGCGATACCGCCGCATGGGCTTCGAACTGAGCCAG
GCCGACGCGCAGCGCGTCGTGGAGCGCTTTTCGGGAGACGGCGCCCAACGTGTTTCTTTC
GACGACTTCGCGCGTTTGTACGACCACGCGGGCATGACGCTGCCGCCGCCGCCCGAACCC
AAACCGGAGCCGGCGCCCGTCGCGTTATCGGATGTGGAGAAGCTCGACGTGGCCTTCAGC
GCGGCGCTGAAAGCTCGGGAGCCGACCCTCCGCGAGGCCTTCCTGTCGATCGACCAGAAC
CGCACCGGCTTCCTCACCTCCGCGGAATTAGCGGCAGCTATGGCGCGCTGCGGCATCGCC
GCGTCCACGGAGCAGACGGAGGCGCTCTGCGCGCTCTACGACCTCACGGACAACGCCAAG
ATTAGCTATGCGGAGTTCGCCGCGCGCGTCCGCAAGCGCGCGCGCCAGTACCGCGGGCAC
CTCGACCGCCAGCAGGACGACCTCCTCGCGCGGGGCAACCTCCTCGCGCCTGCGCCGCCG
CCGCCGCGCGAGCCCCGCCCGTTCTAG
>augustus_masked-scf300000870750.0-processed-gene-3.40-mRNA-1 transcript offset:0 AED:0.38 eAED:0.68 QI:0|-1|0|1|-1|1|1|1185|764
ATGTTACGGACGATATGTCTCATCAAAACTGATGAAGACGCGTCGCAAGCTATCAAGCGC
AAGTGCGCGGCGCACGCTTCTATAGTATGCGTCGAGCGGGCCCAAGGACGTTTAAGTTCG
GGGACGGCGCCGCGGTGGCGGGGCCTGTTCCTGCCGCGCGGCTTCGAGCGGAGGGAGGCC
GTCGCGCGTTTAGCGGTTATTGATGCCCATTCATTACTAGCCGCGACGGCGCGAGCTGAC
GTGGACGACTGCCGCGCGGCGACGGCGTGGCTCTGCGTGCTCGGCGCGGAGCAGCCGCGG
CGCGAGGAAATTGGCTTAGGAGCGGTATTGGACGCGTGCGCCGAGACGGAAGGCTGCCAG
CGGTGGGTGTTGGGCGTCGTCGACGAGGAGCCCGGCGACGTGTCCGAAGTTGTGGAAGAG
GAGGAACCGGTCCAGGAGACGCTGAATTCGTTGCGACGGCAGGCGATTGACGCGAATCGC
ACGAAGGCGGCGGCGCCGCTCGCGCGGCTCGGCGCCGCGCCGCGCTGGCAGACGCGGTGC
GAGCTCGCGAACGCGGCCGCGGCGGTCCTCGCACTCTTACGAGACCCGCTCCACACGGAT
ATGAGGGAAGCGCGCAAGGCTGTAGACCAGGCCGTGCGCGACGCGCGCAAGGCTTTAAGG
AGAAGGGACTTCGCGGCGCCGGCGCCGGACTACGCTTCTCTCAGAGCGGCGCGCGTCGCC
GCGGCGGCGTGCTCGCTCGCCGGGTCGACGGTGGGCGACGACTTTGCGCTCTCCGAGTTG
CGGGCCGCCGGTCTAGATTTGCTCGCGGCGTGCGCCCGCTATTTGGGAGGCGTCGTCGAC
GTCGACGACCCGCAGGGCGCGAAGGCCCTCGACGTCTACGCGCCGCAGATGTCGTCGTCG
CTCCGCGCGGCCCTGCGGCCCGGCGCGTCCTCCGTTGAGCTAAGGAGCGCCTTCCGGGCG
GTCCACGAGGTCGGCGGCTTCCTCGACGCGTCGGCCTGGAAGCGCGTCGCCGACGTCGCG
GCCAAGGGGGACTCCGGAGGCGTCTGGCGCCAGGCGACGGTCGCGGCCATTGTGCTGCGG
GACCCATCATTGGCCGTGGACGCGTCCGCGTGGCGCGCGACGTGCCGCGACGGCGCCCTG
CTGCTGGACGACGGCGGTCCCGTGCCGGAGTACCTCGCGACGATCGCGTGCGCCGCGTGC
TTGTTTCCGTCGGAAGATTCGTTCCCGGACGACGCGCTCGTGGCGCTCGCCCTGCGGATT
TGTGGCGACGACGAGGCCCAGCTTTCAGCAGTAGCGGTGCGCGCCGCTGCTTTAGCTGAC
GACGACCAGCGGTCGGCGGCCCTGGGCGAGGTCGCGCGGCGGGGCGCGCCGGGCGCCGCG
TTCGACGCCTGTGCGAAGGCGGGCGTCGCGCCGCCGGCCGCCGTCGCCGCGTCGGTCCTC
GACCCGCTGGAACGCGCGCTCGCCGATCAAAGGGACGCGGGTGCCCCATTGCGCGCCGCG
GCGCGCCTCGCGACGCTCGACGACGTCGGCGCGACGCGACGCTGCCTGCTACTCGCTTTG
CGGGCGTGCAGATCGCCTTGGAGAGCGATCGCGGAGGACCCGGCCGTCGCCGCGCTCGCA
CCCGCGGCCGTGTTGCTGGCGAAGCCGCTTCCTGCCGACGTGGCGGGCGTGCTCCCGGAG
CTGGCGGTCGTGCGGCGCCAAGCCTTTTTGAATGATGGCGCGGAGCCCCGCGTCGCCGAC
GCGGCCGCGGCCGCCTTACTAAAAGCTTGGGCGGCCTCGAAGCCCGACGCGGCGCAGGCT
GCGGCCGCTGGTGCGGCGCTCGCCGAAGCTCTCGACGCCGGTTTGCTGAACGTCGTGGCG
GCTTACTTGCCGCCGCGCGGTGACGCCGTGCTAGGCGCTTCTGCCGCGGCGTTCGCGGCG
GAGGTGCTCCCGCGCCTAGCAGCCAAGGCCTCGACCGGCGACGCTGCATTAGATAAGCTG
GCGACGCCCCTCCTGATCGCGGCGGCGCTGACGGCGCCGGTCTCCCACGAACGAGCGGCG
CTCCTCGCCGATTTGCTCGAGGCGCCCCTGAGCGCCCTCCTGAAAAGCGACGACGGGACC
GGCGACGTCCTCGTGAAAGTAGCTACGGGCCACGTCGAGCTCTTCAAGGACGCCGTCGGG
CGGTTATCTCCGTCCGCGCTGGCCGACGTCAAGGCCGGCATGGGGCGCGCCGCGGCACGG
GCGCGGGCGCCGCAGCAGCCGGTGTCGCCGGCTGGAGGTGGTGTTCGCTTGGATATGAGT
GCGTATCGGTCTTAATTATGTGTTGTTCTAGTCTTACGCTAGCGGCTCCTCGACCGGCAA
AACCGTCGGGTTCGCCCGGCCGAAGCTTCGGAAGCCCTCGTAGACAACGAAGCCATCGTC
GTTGCGCTGGCGCTTCGACTGGGGCCCCTGCGACGGCTCGCTCGCCGAGGCCGTGTCCTC
GCGCTCCTCCGCGTCCGAGTCGGGCTCGCCGAAGATCCTCTCGCACTCCGTCTGCGCAGC
AACCCCGCCCTCAACCGTCGGTTGGGGCGCGACGCGCTGCTTGGGCCGGCGCGCCCGCCG
CAGCGCCTCGACATCCTCGTCGTCGCTCGACTCGTTGGTGGGCGGCGGCGTCAAAGCGGC
CGGCGCCGGAGCAGGAGCCTCAGCGGCCTCGTCATCCGACGACGACGAGTCGTCATCGGA
GGAGGACGTCCCCACGCCCGCGCCGCGGCTCTGCGGCGTGCCCTTCGCGTAGCAGCGCGC
CGGCGCGCCGCGGTGCGTCCGCCCCAACGTCGTGGACGGCCGCGCGGCGACGAACTCGTG
CTTCTCCCTCGAGAGGTCGAGCGCCTCCCCCTCGCCGTCGTCGTACAGGATGGCGTGCTT
CTCGCCGTCGAAGGACTTGACCTCGCCGGCGTACCACGCCGCGTCGTCCGTCCACCAGAC
CCGGACGCGCCGGCCGACGACCTCGTGGCCCGGCCGTGCGGCGACGGCCGCTGGTGGCGG
CGGCGCGGGCGTGGCGACGGGCGCTTTCTTCGCGCGCTTCGCCGGCTTCCGCTTGCGTGC
TGGAGGCGCCGGCGGCGCGGGAGCCGGCGCGCTCGCGGGCGTCCGGCGGCGGCGCGCGAG
CGGCCGCACGAGGTGCACCGGCACCCGTTCCTCGAAATCGCCATCCGTATACTTGAGATC
GAAGGTTTTACCGCCGTCTCTGACGACGAGGACGAGCGCCGGATAGAACACGTCACCGCC
CCGGAACCGCGCCTCGACCAGAGCTTCGACGGCGAAGGCCGGCGCGCTGTCGCCGTCGCC
GCTTTCAGCCGCGGGCTCGGCAGCCGGCTGGACCGCCTCTGCTGCCGGCTCGGCGTCCGC
GGCTGCCGGCTCGTCCACTGCTGCCGGCTCGGCTGCTGCCGGCTCGGCGGCGGCCGCGGC
GGCGTCCGCGGCTGTCGGCTCGGTGGCCGCCTCGGCGGCCGCGTCGTCGCTATCGTCTGA
>maker-scf300000870750.0-snap-gene-3.124-mRNA-1 transcript offset:0 AED:0.17 eAED:0.17 QI:0|0|0|0.5|1|1|2|0|598
ATGGCGTCCGCCCGCACGAAGCACCTCAAAGTGCTGGGCCTCGACGAGAAAGCGGACGAG
GCAACCATAAAAAAAGCGTTCAAGAAGCTGGCGCTCCTCTACCACCCCGACCGAAATAGC
AACAATGTGGAAGAGGCGACCGAGCGCTTCAAGCAGATCAACGAGGCCCACACGTATCTC
ACCTCCGGCGCCGCGCCGTCGCAGCCGCGCGCGAAGACTCCGCCGACGGAGCCGGAGCCG
GCGCGGCCGCCGCCGCCCGCCACGCCGCCGTCCACGACGCAGCCTGAGCCACCGCCACGG
CCAACGCCGCAGCGGCCGCCCGCCGAGAAGCCCCCCGCGGAGGCGGACCCGCTGGCTGAG
GCGCGGAGAAAGGTCCAGGAAGCCGAGGCTCGACGGCGCGCCGCCGCCGCGGCTCGCAAG
CGAGAAGCGGATGAGATCCAAGCAAAAGAACGCGCCGTTGCGGCGGCTCGCAAGCAGGAA
GCGGACGAGCTCGCCGCGCAGACGACGCTGGCGGAGATCGCCGCGCGGCGGGAAAACGAT
CGGCGCGTCGAGCAGCGCAAGGAGGCCGTCGACGCGGCGCAAGCAAAAAAAGACGCGAGG
CTGCGCCGCAAGGCCGCCAGGGTCGAAGAGGCGGTCATGGACTGGCCCGCGCGGTTTTGG
AATTGGTGCCGCAACAACTTGTATCATTACGGCTACTTCAAGTCTATATATAGCAAGAAC
GCGGCGGTGCGGCCGCTGCGGTCGACCTTTGAAAGTCTGGGCCTGAAGGAAGATGATGTG
GCAAGACTCCACGAGCAGTTTGTTATTATTGATAAGGACGGGAGCGGCGCGATCGAACTG
TGGGAGCTGCTCGACTACCTCGACTTGCAACGGAATCGCTTCGCGAAGCGCGTCTTCGCC
ATCTTCGACGCGGACGGGAGCAACCAGATCGACTTCAAGGAGTTCGTGGTCGCGCTGTGG
CAGTACTGTACCTTGGGAAGGCCGCAGCTCGTCATGTTCGCCTTCGACCTGTACGACCGC
GACTCGTCAGGGGCCATAGACTCCGACGAGTTCAATGCGATGTTGAAAGAGTTGTACGGC
AAGCGCTACTCGAAGAACACGACGGCGGTCAATCTGCTGAGGCACATCAACGCGATGACG
AAGCGGCGCGACACCGACGAGGTCGACGTCGAGGCCTTCGCGGAGTTCTGCCGGACGCAC
CCGGCGATGCTCATGCCGGCCTTCGCGATGCAGACGACGATGCGGGCGCGGATCATGGGC
GGCGCGTGGTGGGACCGGCGGTCCAACGAGCGCGTGAAGGTCGGCCGGCACACCATGCGC
ATCCACGACCTGCTCAAGGCCCACCTGCAGGAGGACGCCTTCCACAGCTTCATGCGGGCC
GTGGACTCGGGCGACGCCAAGGCGCTCAAGCGCGACGCGGACAAGCACCGGGACTGGAAG
TCCGCCACCGAGGTCACGGGGACGGTCGCACAGCGGCGGCGGAAGTCGGGCCAGCACGAG
CTCCAGGACCGCCCCCTCGACAAGTACTCGCGGTCGAGCGCGCGGCGGCGCGTCAAGAGC
CTTGATGACACCCGAAAGGTGCGGCCGGATCAGAACGCCGCCCTGCGCCGGGCGTCGTTC
GAGACAAAGCCGCGGGGCCGCGAAGCCTTCGGCTCGCGGCTCTCGGCGGCGGTGCGGAAG
GAGCGCCAGGACCGCGCCGAGGAGCGCAAGAAGCTCCTCGGCGCGCTCGACGGCCTGCCG
CGGAAGGTCGGCGAGGCTGGCGGCGGCGAGAAGAAGACGTCCTCCCACCAGTCATGA
>snap_masked-scf300000870750.0-processed-gene-3.94-mRNA-1 transcript offset:0 AED:0.08 eAED:0.08 QI:0|0|0|1|1|1|2|0|1438
ATGGCTTCAGCAGAGTTCTCGGACGAACGGCGCCTGTCCAACCCCGATCTAAGCGATGAT
CGAAGAAAGTCGAGTGTGAGACGGTTAAGTGTGAATGAGCCGGGGAAGAAGAACGTGAAG
CGGGGCTTCCAGGCGGGGCTCACCGCTGAAATGGAGGACGAGCACGTGTTCCGGCCGGAC
AAGAACCAGACCATGTTTTCCAATAGCGAGGCGTTCGCCGTCGCGAAGGCGAATTTCGTG
AAGTTGGTCGGGCAGGTGGAACCGGTGGCCGATCGCATCGCTCAGGAGGCCGAGCAGCCT
CGGACAGCTCTGCAAAAAGAAGTTATGTTAAGGAAGAACCGGTTTAGCGGGGCGCATAAC
TCGTCGTCGTATATCGCGAAACGTAACGAACTGAAAAGATGGAAAGAAACCAATAAGGAG
ATCGCTGGTCCCGCGGGCAAGCGGGCCTTCGCGCTCGAACTAGACAGAATAAATCGCTCG
AAGGATGATGATGATGTCAAAGCCCAGAAACGCCTGGAGTTGCAGGAGAAGATGATCGCC
GCCGGCGTGAAGGAAGAAGAAAAAGTTTTAGTAAAAGAAAAGGGCATAAAACCGAGGGTC
AATTACGACTTCGTCGAATGGAATCCCGGCGACGACTCCTTCCCCTGCCCGACGGCGGCG
AACTATCGCGAGCCCGACGGTCCGGCGCATTTCCGGTTGCAGCAGCGCATCGAAGAGTTT
AAGCGCGAGACTGAACTACAAAGTGCGGCGCGGCGCGAAACGGACCGGGAGCAGGAGGAA
GGCACGCTCGCTGCGGTGCTCAAAGAACGACGCTATCAGCGCATGCGCGACTACTTCAAT
TCTACGGTCAAAAAACACGAGGAGGAGGCGGCCGAAGGGATTAGTGTCGACACGGCCGAG
AGAAAAAGACGAGCATTACTAAGGTCAGAGCGTCGAAAGCGCATGAAGGAGAACCCCCAC
GGCATCAAGTTCAAAGGTAGTCGGAAGAAGAGCATCATCCCGATGAAGATGAAGAAGGGC
CTGTGCCCGTGCTTCGGCAAAAAGCGCCGAGCGGGCACGGCCGACTCGCAGTACACGGCG
ACGCCGCCGTCCACCGCGGGTACTTCCAGACCAGGAACAGCAGAGGATCATCTCAGTGGC
TTCAAGACCATGTTCTTTGGGGCCGCTTCTCGGGCCTCGACCGCGGCGTCGCGCGCGGGT
AGCGCCATGGCCGAGAAGACTGCTGCTGCAACAGGTGGTAGGTTCGACCCCACCTCCTGG
TTTTCGAACGCCAAGGAGGCGCCCGCCATCGAGCGCATCTGCGTCAAGGGCTGCGGCTTT
TGCGGTAGTGACGAACAAGTCGCCGAGCACGAGAAGACCTGCACGTATATCTTCGAAGCT
GGCGCGCCGGCGCCGGCACCCACCTCACCGGGCAAGAAGAAGAAGAAATCTAAAAGAAAC
AAGGACTTCGACGATGACGGCGCGTGTAAGTGTCCGAAGGGCTGTGGGTGGTCCGGCGAC
GCGAAGGAGCTGAAGAAGCATGAAAAATCGTGTGACTTCGTCAAGGACCCGACGAGACGC
GCGTGCAAGAACAACTGTGGCTTCTATGGGTTACTTGATGCGACGGCTCGGCACGAGGTG
AATTGCGACTATATCGATCCTAGGATAGCGAAGCGGGAGGCGCGTTTGGCCAAAGAAAGT
CCTCCTAAGAAAGAATCGAAGGGCGCCCGTCGACTACGCCTCAAGGGCCTTTCACCCGAG
AGTGAAGCTCCGGCGCCGGCGCCGGTCGAGGACGCGCTATCTCCGAAACGACGACGTACG
GGCCGCGCCGCCGGTGGTCGCATGCCTTCGCTGGACGACACGCCAACGATCGAGGAGGAA
CCTCAGAAACTCTCGTTCTATCAAAGGTACTACCCCAGAAGTGCACACAACAAACAAATT
AAGTTGAAAAAGAAGCTCGATAAAGCTCAAGAAGCCGTCGATGCATCAAAGCAAGCTTTG
AGGGATGCGGAAGCACTCCCGACGCCCGGGCCCTACAAGGAGAAGAAGATAGCAGCGGCC
AAAGTGTCCATAGAATCAACCGCCAAAAAGTTCACAGAGATACAAAAGAAGTACAATAAG
GTGCATGAAGCGAAGGCGCCACCACCAGGCGGTAGAAAGAAGTGGTTCTTCCGTAGCAAA
CGGGGTTCCTTCGTGCCCCCGACGCCCGATCTCGTCAAAGAAGAAAGAGCAGCTAAACTA
GCGAGGGCCGCAGAACAAGGCATCACGGTGGAGCAACTGGAAGAGAAGGAGGCCGCCGAG
GCGACGATGCGGATGAGTACACCTGTGGATGAGGACGCCCCGATCAAGCCCCACCGGAGA
AGTGGCGTGACGCCCTGTAAACGACCGGGCAAGACGAAGCTTAGGAGAAGGGTAGTGGTC
CCGGTCGATCCCGACGCGGTGAAAGAGGAGGAAGAGCCACAAAAGAAGAAGAAGCGGGAA
AAGCCGATGAAGGTCCCTCGCGACCTGCGGGAGGAGGTCCAGCCCTTGGCCGAACAGTAT
TTCTTGTTCCTGGGGGATGATTTGCTGTGTCCCGTGAATGATTACGATCTGTTGGACGCG
GCGGCGAACAATGAAGACGTGATCAATTTTGTCAAGAAAACGGGCCACAAGATGTTCCAG
TACGTGACCGTGCCGCACTTGCTCGATCCGGCCATGAAGGAGACGCCGACGGACATGCCG
GGCAAGTTTATTGGAGAGGAGTTCGTGAACGCGGTCTACAAGGCCATATCTACGAAGCTC
ACGATCGATGAATTGCGACGGCAGGAGCGCCTCAAGAAGCAGGAGGAGAAGCGCATGAAG
GAGCTCCAGATGGTCAAGAAGCTCCACGTGTCTACCGCCGAGGCGGAAGAGGAAAAGCGC
ATCCAGGCCGCGATCACCGAAGAAAAGGAGAGGTACAAAAAGAAACATCTGGCGCGGTGG
GAGCGGCGCTTCTGCGGCTGCTTCGTGGCCCTGGACAAGGACGAGCAGGTCTGGCGGGAG
GAGGAGAAGAAGCAGGAGGAGGAGCTCATGGCGGACATGTCGTACGAGGAGAAGCAGCAG
TACCGCAAGGACAAGAAGTGGAAGAAAAGTATCGGATACAAAATACATAAATTTAAGAAG
AAGTACTTCTTCTGGATGCGCTATCCTCGGATTGATGATTTGTTCGTGCCGTATCGCACG
GTGAAGTGGTTATATGGTAAGTGCGGCATACCTCGACCTTTGATTAAATTTGCGTTGTGG
TCCGTGAAGACCGGTGAGTCGATTGCAACCTGGTTTGGACTTAGATTAGCGAAGATCTAT
TTCGGTCTCAAGGTCGTCTACAAGGCCCTGTCGAACTTTGTCAGTGGGGCGGCGCAGTAC
GACTACGACGACCTCACCGCAGCTGTCTTGGAAGGTAATGTAGATATGTTGCGGTTGATC
TTCATGGACAAGCACTCGGCCATGTCAGCAGAGGAGACCTCATTAGATGGCAAGACCATG
CTCTTCATGTGCATGGAGCGCTTACTACATACCGAGCACACGCTCAAAACAGAAATGGCC
CGCTTGGCCAAGGAGGGTCGCGTCGCACCGAACCTCTTCTACCTACCCGTAGAGCAGCAA
AAGCGCGAACTGGAGGAGGTGCAACAAGAAGATGACGCCAAAAAACGAATAGCGGACAGG
GAGGCCATGAAAAAAGAACGGGAGGAGCAGAAGCGCATGAAACGAGAAACGAAGAAGGGC
ACGAACATCCAGTCCGGCATGGCCCACTTACAGAAGAAGAAGAAGAAGATGAGCAAGCAA
GAAAAAATGAAGGCCGACGCGTTACGCGAGGCATCTGCATTGGATCTCTACAAGAAGGCC
GAGAAGCTCGCGAAGACCTGCGAGTTCTTGGTGAAGCGCGGGTCGTCGATCAACACGCAG
CAGGACCCGCGGAAGCACGATGGAAGTGGATGGGGCCTGCTGCACCACGCCGCGGCGCAC
TCGAACGTAAAGCAGATGAAGTGGATCCTGTCGAAGGGTGCTCTTGTTGATTTGGCCACT
GAGGAAGGTGAAACACCTTTGATGATGGCCGCGTTGTCTGGTGCCTCAAAAGATGCGAGG
ACCATAGGGGATACGTTACGCCCGGCCGACTGCGCGGTGCGTGCGAAGCACAAGGACACG
GCGGAAATTATTAGGTTGTATCGGGAGCCGCCGGTCCCGGTCAAGGAGGTCTTCGACATG
ATGGACGCGCACGCCAACAAGTCTGTCAGTGACAGCGCGTCTGCCTTACTAACGTCGCTC
GCGGGCGAGACGATGGCGTCTCTGGAAAGCGCCCAGTCCATGTTCGGCATCGCCTAG
>maker-scf300000870750.0-snap-gene-3.125-mRNA-1 transcript offset:0 AED:0.18 eAED:0.21 QI:0|0|0|1|1|1|2|0|501
ATGAGGGCTAGACCATGGCTCGTCTTGCTGCTGAGGACATCAGCGCTGGAGTTTCCACCG
AAGAAACCGGTCCACACGCGGCGGAGTGCGCTTCGGAGCATCGGAGCTGTCATATTGACG
CCGCCGGCCGTAGCGCTGGCTGCACCAGTCACGGCAACGCCCGTTGAGGCGCCGCCGACA
CCCGCTGTGCCGCGAACGAACGCGACCGCGACGCGAGTGGCCAACGCGACCGCGCCGAGG
CCGGCCAACGCCACCGCGACAAGGCCGGCCAATGCGACGGCAACGCGGCCAGCGAATGCG
ACCGCGACGCGGCCAGCCAACGCCACGGCGACGCGCGCCGCCAACGCCACTGCGACGCGG
CCAGCGAATGCGACCGCGGCGCGGGCGGCGAACGCGACCGCCGCGAAGCCCAAAAAAGCT
GCAGATACAAAAAAGAAGAAGAAGAAGCCCCAGCTCGCCAAGGCCAACGTCACCGAGGCC
CTGTCCAAGAACAACATGGTCGTCAAGCGCCAGGAAAGCTTATTAACGGAATTCGTCGTC
GATCCCATAACTGGTGATGAGTTAAGAGAACTGCGGCTGCCGCCCTGGTGGCCGCGGGCC
CTACGGCCACCCCGAGAATTTTATAGGAAGGTGCCCAACGCGGAACTGGCGTTATCCGCC
TGCGTGGCCGGTGGTTTAACTGAAGTGGCTAGGGCCGCTGTATTACATCCAGTATTAACA
CTGAAGAACCGCGTCCAGGCCGGTAAATCAACCGATCCGAGGCAGCTGAAGAATTTATAT
GCGGGCGTCGGGCCCGCTTTGGCCGCCTCTGTGCCGTACGCGGTCACGTATTACGGCGCG
CGCGAGATTACGAGACGGCTGACGGGCGTACCTTTAGTACCTACCGATTTAACGCAATTT
ATCGCTACCGTTGGTGTCGCGGAGACCGCCGCCATTGCGGTAAGAGCGCCGGCTGATGTT
TTGGCAACGCGCGCCCAGGTCTCCCAGCCGGACACTTCCATACTCCCGTGGTTCCGGAAA
GAATCGATAGAGGGCCTGGAGTTTGGGATACAACGAGCGCCGGCCCAGATCGCCTCCGAA
GTACCCTACGTGTTGCTGCGGGTCGGCACGATCGCTCTGCTCAACAACATCGCTGGACGT
CGCTGCTCAACAACATCGCGCCGCTGGACGGTGGCGACCGTGGGCGTGGCCATCGTCGCG
GCGCTCGCGACGACGCCGCTGGACGTCGCTCGGACACGTGTTTTAGCGGGGGACACGCCC
GGGGGCATCCGGGATGTGCTGGAGACGGTCTCAACCATATCGAAGAAGGAGGGGCCGCAG
GCACTATTCCAGGGCGCGGAGTACCGCGTGCTCTACAATGGGGTGGTGGTGGCCGCGTTC
CTACCTTTGCGGGCGCTGTTCTACACGGGCTTGAGGGATCTGCTGATCCTGGACGGCGTC
TTCGAGTTCGACGGCTTGGGGCCTTTGGGTCATGTGTCCAAGGTCGTGGGGGAAATTGTA
GCTTAA
>snap_masked-scf300000870750.0-processed-gene-3.96-mRNA-1 transcript offset:0 AED:0.03 eAED:0.03 QI:0|0|0|1|1|1|2|0|170
ATGCGTCCCTGCACCGACGACGAGTTAAGGGCCCTCCTCGAGAAGCTCATGAAGTTCATC
GGGAAGAACGTCGAGCTATTATTACACAAGGCCGAGGAGCCGCACTGCTTTCGCGTGCAC
AAAGGGAGGATATACTACGTGAGCGAGAAGCTCATGCGCATGGCGACGAACTTCAAGGGG
AGCGATTTACTAGCCATGGGCACGTGCTTCGCGAAGATCACGCACAGCGGCAAGATCCAC
CTGCAAATTACCTGCGTCGATCATTTGGCCAAACATGCTTTGCACAAGGTATGGCTCAAG
GCGAGCGCGGAGAACTCGTTCCTGTACGGCAACCACGTCACGAAGCAGGGGCTGGGTCGC
ATCACGGACGCGGCGCCGCAGCACGGCGGCGTCGTCGTCTTCAACTTGCAGGACCCGACG
GCCGCGTGCAAGGACCTCGACCCGACGGCGTCGGTGGTCCTGCACCAGGCGGACGTCGGC
GAGTACCTGCGGCTCGAGAGCACGCTGTTCTAA
>snap_masked-scf300000870750.0-processed-gene-3.97-mRNA-1 transcript offset:0 AED:0.10 eAED:0.10 QI:0|0|0|0.5|1|1|2|0|248
ATGGCCCTGCCGACCTATGGCGCCGTGCCCAAGCAAGAGATCCCGCAACAAATAAACTGG
CGCCGGCGATTACGAAGGGCCGCCGTCTGCGCCGGCGCGGGCCTCATGGTGTCGCGGGCC
CTCGTGAACCAAGGGGGAACGGTCGTCAATGAATCAAATGCCGCGGCGGCGCTCCACATC
CGCGAGGACGAGTTGGACGACCGCATGACCGAGGACTGCAACATGAGTGATGGGCGGTCG
ACCTTCATCGAGTGGGTCCAGTACCTCATGGGGTACGCGGCCGAGGTGACGCCGGCCGCG
GGCGCCGTGCTGTTGGATCGGGGCCAGTTCCCGGAGGAGTTGTATCGGACACAAGATCCT
TTGTCAAAACGGATCCAGAACATGCTGGACGGGTATGATGATGCGCTGAACGACTGTATG
AGGGATCCCGATTTGTGCCTCGCGGAGCAGTTCTTCTACGACCCTTCGGTATCCTGCACG
GCGATGCAGAACGCCGAGACCATGCCCTGGCCCGACATCGCGTGCGCCGAGTCGTGCGTG
GAGACCATGGTCAAGGACCAGCGGCCGGACCTGGCGACGTGCTCGGATCCGGTCACCGCC
GCGATGATCGAAGCTCCTACCCTCTTCAAGTCCTTCTTCGAGGAGGGGTCTGACGGCCGC
GCCTGCGTCGACAAATGTATTGAGCAGAACGCGGAAAACCCGTTCACGATCACGTGCAGC
GCCACGGAGACGTTCACGCTTGTGTAA
>maker-scf300000870750.0-snap-gene-3.117-mRNA-1 transcript offset:0 AED:0.18 eAED:0.18 QI:0|0|0|0.5|0|0|2|0|435
ATGCCCGCCACGCGCGCGCAGCGCCAGCGCGTCCAGCAGCGACGGCATGCAAACCTGCCT
GATGAGCTAATAAGAAAAATCATCGACATCGCGGGCCCATACTGCGTCCTCGTGAAGGGC
GGCCAGGCGTGCACGCTCGACATTCCTCGCACCGCCGGCCGCACGGCCAAGGCGTATCTG
GCGCCGGTATCGAACAACCTGATCCGCGTGGGCGTGGGCGCGGACACAATCCTGGCGCGG
TCCGAATCCTTGGCAGACGCGATCGCCCAGGCTCGCGACGGCGACACGATACTCGTGGAC
GATGGCTTCTACGATTCCCAGAGGGTTATCACTATCGTGGGCAACACCAAAGGTTTAAAT
TACGGCACGCGGCGGACGCCGCGCGGCGAGTTCGAGCACAGCGCTCACCGCGAATCCCCC
TGGATTTGCGGATCTGACGAACCCCGCGTCGGCGGCGGCGAAGAAGACGACGGCGGCGTG
TTCTGGGTCGAGGGCGCGGGCGCGCAACTGACGCTCCGCAATATTGCGTTTTTGGGCGTC
TCTGACGACTGGGACGAGGTAGAGGAGGAGCACGAGCCGGTTGAGTTGGGCAACTACGAC
TGCGGCATAGTTGCCACCCAGGGCGCACGCGTCACTATCGAGAACTGTTGGTTCTCGAAC
TTCGGCCGAATGGCGCTCCGGGCAAGCAGCGGCGGGCGTATCGAGGCGAGAGACACCACG
GTCAACCGGAGCTATTTCGGCGCCATCAGCGAAAATTGCGATGAACCGGAGGGCCCGCAG
TCTAGCATGGTGCTCGAGCGCGTGGATTTCCAGGGAGCCAACAAGTACGCCTGCATGGCC
GAAGGTGGAGCACGAGCGGATTTGCAGGCGTGCCGCATTCGCTGCTGTACGCATTCTGGA
GTTATTGCCAAGGATGCAGGGTCCCGGATCCGTTTCGACGCGTCGACTCAATTCGTGTCG
CAACATAGAAGTTTTGGCCAACTCCCGGGCCGCGGCCCTCCTTGGGTCAAGCGGGCCAGC
GTCATCGAAAACGGCAGTGTCACTTTCCCGGACGAGATACCTGGCGTTGGCAAGGTCGAA
GGGCCTTGGTTGGGTTCAGCGCAACGCCGCGGGGCGCGCCAGGGGCCTCCTCTGGGACCC
CCGCCACGAATTGATTGCCAATCGGACGTCGAGTGGGAGTCGGATGACGACGACGACGAC
GACGACGAGACGCGCTGGCTGACCGTACGACTTATACGCGACGGCGGTTGGGAGTCGGGC
CACGAGCGTTGCATGAACCCGGGCCAGGAGGGCTGGTTGCCGCTCTAG
>maker-scf300000870750.0-snap-gene-3.111-mRNA-1 transcript offset:0 AED:0.49 eAED:0.70 QI:0|0|0|1|0|0|3|0|168
ATGGCGTATGCGGTACATGCGCTTACCCACTACCAGACCTACCCCGAGAGACCTCCAGGA
GCCGATCTACATCCGAAAAAAGTAAATAATTTGGACCCGATGGCGCCCCGTTCCCCTGCG
GAATGCTGGGACTTCGACCTGGCCACGGACCTCAAGCCCACGGCCGTCGGCGGCTACGAG
CACGCTCTCGACGGCTGCTGCGTCGTCACGGATTTCATGTACACCGCCCCGGTCAAGGCC
AAGGACGCGCAGACCATCCTGACCGAGCCACAATCACATAGCTTATCGGCCGGTTATCTG
GCCCTTCCCATAACCGAAGCGCCTGAAACGCAATTTTACTTTACAAAGTACCGGTCTGGG
GCCAATCCAGTGCCCCGCGTACGCACCGTCGTCCGCGGAGAACGGGCAAGTCGGTCGATT
GTAAATAGAACAACGGCGTTATGGTCCATCTGGATGGTGGCGTCGCTGATACTCGCGGGT
TCAGGTCTTGAGCCAATCTATGTATAA
>maker-scf300000870750.0-snap-gene-3.112-mRNA-1 transcript offset:0 AED:0.49 eAED:1.00 QI:0|0|0|0.5|0|0|2|0|84
ATGAAGTTGTTTGAGTATCATCAATGGGACACTTACTGGGGGGCGAAAAAAATAATTTTT
TTAATTCGCGATATTGACGGTCCTACCATGACGGCCGCGCCCGTGGAATCCTGTCGGTTC
GTGGCGCGGAGGTGTCCCTGGGGTCGCCTAGGGTCGGTACTAGACACGCGCAAGCGCCTA
CACCGCATGCGCCGGCGCTTCAAGCATGTTTGGCCGATTTCTCTCAGCAGACCACTCGGT
TTAGCCATCTTTTAG
>maker-scf300000870750.0-augustus-gene-3.53-mRNA-1 transcript offset:289 AED:0.18 eAED:1.00 QI:289|0|0|1|0|0|2|0|84
ATGGGACACTTACTGGGGTGCGAAAAAACTCATCTTGATTCGCGGTGCGGAGGCGGACGA
GGCCACAGGGCGGCCGCGCCTGTGGAATCCTGTCAATCCCTGCCCAAGAGGTCTCCCTGG
GGTCGCCTAGGGTAGGCACTATACACGTGCAAGCGCCTACACCGCATGCGCCGCCGCTTC
AAGCATTTTTGGTCGAATTCTCTCAGCAGCCCACGCCGCATTTAGCAATTTTAGGCCTAT
TTTGCTTCAAAAGCCCTCCGAGAGCACTAGGCTGCCGCATCGATGGCGTATGCGGTACAG
GCGCGTACCCACTACCAGACCGACCCCGAGAGACCTCCAGGAGCCGATCTGTCCCCGAAA
AAAGTGTGCAATTTGGGCCCGATGGCGCCCCGTTCCCGTCAAAAACGTCAATTACCCGAG
GGCCCCCAGGAATCGTAATAGCGGTCTCGTTGGGCCCCATACTACCCCAGCGATAGTCAA
TTACAAGTATATGACATCTACACGCCGAGAAGGGTACTTTGGGCTGCCCACGCTCGGGAC
GTGA
>snap_masked-scf300000870750.0-processed-gene-4.168-mRNA-1 transcript offset:0 AED:0.25 eAED:0.30 QI:0|0|0|1|1|1|2|0|402
ATGCAAGCAGTCCTGCTCCTCGCCGCGGCGGCGCACGCGACAAAAAGCACCTGGCAGCAC
ACCAACGCCTTCGACCGCGACCTGCACGACCCCAAGACGCGAGCGCTGCTGGAACGGCGC
GACCGCCGGGACCGCAACCGGGATTTCGTCGAGGCGGTCGCGCTGGTCCACACGCTGCGC
AGCCGCACGCGCTACTTCACGCTGCTGGAGGTCGACGGCGACGTCTGGCTGACCGCGCGC
GGTGGTAACAGGGCGGACTCGTGCAAGAGCGCGCCCTGCGACCAGTTGTTGTGGCGCAAT
GGTAGTCACGACAGACTGATCACATCCCTAAATCCGCATCGCTTCGTGAGCCGCGACGGC
GTCGCGCACAACCTCGCCGTAGCTGTTGATGATGATCAGTTAGTGGCCGCGGGCGGGCTC
TACCGCAGCAGGGACCCTTCTCTATATAGAAATGTGCAGCCCCTGCACGGCTCCGATCGG
TACGAGGGCGTCGAGGTCTTTGATATTACCCGCGATTTGACCTGGACGCGGACCGCGGTG
ATCGACGGGCGGCACCCGGGCTGCGTGGAACGACGAGACGGCTTCGGCGGGCTCTGCGAG
TTCGACGGGCGCCTGAGCCTGGCGCCCTTGGGCAACGAATTACTATTGTACGCGCGGGCG
AACACTAGAGAAGCTGGAGGCGGCCGCGGCGTGTCGCGGCGCGGTGCAAATGGATGGTCG
CCCTTCGAGCAAGTGTCGTTCGAGGGTTTACATGAGGACGACCAGGTCTACTTCGCGGCC
ATCAACAGGCACCCGGCCTTCGTGCTGCGCCACCGCGGGCACCAGTACGCCGCGGACGCG
CTCGTCGCGCTCGCGCCCGTGTCGCGGGCGGACGGTTCGGCGTACGTCGGGCTTGCCGTG
TCGTGCGACGGCGTCCACTTCTCGAACCTCGAGCCTCTCCTGAATTGCACCGGCGGCGCC
TCGCTGGGCCGGGCCCCGGACCACCCGGTCGACGGTCTATTGAGGCGAGGCCCTTCGACC
CACATCTACGTCCACCGCGACGTGCCGGGCATCGCGCTCCACAAGGCCGGGCGCCAGCCG
CGGCCGCGCATCGTGCGCCTGGACGTCCCCTCGTGGAAGCTGTCCGACCTGGCGCGCGAG
AAGTTCCGGACGTTAGAAGGATGCGACCGCGTGTGCCGCGACGCGCGGGGGCGCCCGGAG
TACTGTTAA
>snap_masked-scf300000870750.0-processed-gene-4.169-mRNA-1 transcript offset:0 AED:0.13 eAED:0.13 QI:0|0|0|1|1|1|2|0|189
ATGATCCTCGCGCTTTGCACGTCTACCATAGCCTTCGCGCCGCCGCCGAGACGCGGTCCG
CGTCTAGCGCCGCTCGCGTACGGCCGGCGCGGCGACGCGGATCACGACCGGTGGCGGTCG
ACCGCCGACGCCTTGACGGCGTGGCGCGGCGACGAGGCGACCGTAGCCAAGTTCTGGCGC
ATCGACTGCGACGACGCCGGGTTCACGTGGGAGCGGCGCTGGCCGGGTCGCAAGTCCCAA
ATCGAGGACGTGACCTGGGATCGGATCACGCGCGTCTGCTGGGAGTGCGGCGAGTGGTTG
ATGATGGACAACTTTTATCTCATTGCTGACCATGAAGACAGGGAGTGGGCCGTGCCGTCG
GGGGCGCTCAATTATCAGCGCCTGGTGGACGCGCTCGATCGAAAGGGCATTTTCCCCACC
AAGACGTACGTCGACTGCCAGGGCGTCGCCGACGGGGGGCGTTACGATCTGCGAGGCGAA
TGCCAACGCCAGGGCGCCGAGCGCGGACCTGTCGTACAAGGGCCGCCTTCAAGAAGCGTG
CCCAGGATAGACAAGCATAAGGAGGATTAA
>snap_masked-scf300000870750.0-processed-gene-4.170-mRNA-1 transcript offset:0 AED:0.01 eAED:0.01 QI:0|0|0|1|1|1|2|0|392
ATGTTACTCCTCCGCCGCGCCTCGCGCCAGGCCCTCGCGCAGCGCCGCGCGCTCTCCGCC
GCGCCGATCACGTCCGCCGAGCCCGCCGTGAAACCGGCGCGGCCCGAGTTCTCGAGCGGC
CCCTGCGCGAAGCGGCCCGGCTGGTCGCCCGCGGTCTACGAGAGCGCCGCGACGGGCCGG
AGCCACCGTTCGGCAATCGGCAAGGCCAAACTCAAGGAGGCGATCGAGACGACGCGCCAA
GTGCTGAACATCCCCTCAGATTATAAAATAGCCGTCGTGCCGGCCTCGGACACGGGCGCC
ATCGAGATGGCCATGTGGTCTATGTTAGGGGAGCGGCCCGTCGACATGTGCCACTGGGAG
AGCTTCGGCAAGGGTTGGTTGGGTGATGTTACTTCTCAGCTCAAGCTCGACAACGTCACG
GAGATCACGGCGGGGTATGGGGAATTGCCCGACCTCTCACAGACGAACAAGGACCACGAC
GTCGTCTTCACGTTCAACGGCACTACCAGTGGTGTCCGCGTCCCTGATTTGAATTGGATC
GCCGACGATAGAACGGGCTTAACCTTCAACGACGCGACGAGCGCCGTCTTCGCCATGGAC
ATCGACTGGAGCAAGGTCGACGTCACGACCTACAGCTGGCAGAAGGTCATGGGCGGCGAA
GGGGCCCACGGCATGCTCATTTTGTCGCCTCGAGCCGTCGAGCGCCTGGAATCCAACAGA
CCCTTACCGAAGATTTTCAGGATGACGAAGAAGGGCAAGTTGGACGAGGCCCTCTTCACC
GGCGCCACCATCAACACGCCGTCGATGGTCTGCGTCGAAGATTACCTCGATGCGCTCCAG
TGGGCCCAGGCCCAGGGCGGGTTGAATGGATTGATTAAGCGGTCCGAGGCGAACTTGGAG
GCGGTCACGAAGTGGGTCAATAACACAGAATGGGCCCATTTTTTGGCCAAGGACGTCAGT
ACAAGGTCGTCGACGTCCGTCTGCCTGACGCTCGACACGGACCCGGCCAACGTCAAGGCC
ATGGTCAAGATGCTGGAAGAGGCCGACGTGGCCTACGACATCGGCGCTTATAGGGACGCG
CCCGCGGGTCTGAGAATCTGGTGCGGCGCGACCGTCAACACCGAGGACCTCGAGGCGCTC
TTCCCCTGGATCGAGCACGCCTTCGCGGAGTGCTCCTAG
>maker-scf300000870750.0-snap-gene-4.117-mRNA-1 transcript offset:0 AED:0.05 eAED:0.08 QI:0|0|0|0.8|0.25|0.4|5|0|2879
ATGCCGACAGTCGGTGGACACGCCACTGGACAGACGCCACTGGCGAAGGGGCAGGCGCGG
GCCAGGGGTTCGCGCCGCCTCGAAGGTACGTGGGGCGAGTGCTGCAGCGAGGACGAGGAC
GAGGACGGCGACGAGGACGGCGACGAGGACGACTGCACCCCGGGTTGGGGGGCGATTGAA
TGCCTCGACGACGGGACCCTTATGGCCTCGACTGCTGAGGGATGCAGCTCGTGCGACGAC
TGCGAAATGTACGACTTGACGGCCGCGACGGGCGGCCGATACACCTGCGAGCCGGGTACG
AATACCTACTATGTCGACGAAGACCTCGACGGCAATGTCGACGTCGAGGGGCCGTTCGGC
GAGTGCTGGTACGATGACTGCGACGACGACGACGACGACGAGGACGACGACGGCGACGAG
GACGAGGACGACGATGCCATGGCGGCGTGCCTCAGGTGCGTGAACGAAGAATGCGCGGGC
AACGAGGCGCACTCGGAGATCTGCAGCGACTGTTTGGGGGAAGATTGCGACGAGTGCCGC
GACGCCATCGGGGACAGCGAGCTCGCAGCGTTCGTGAGCGGCGGCTGCGACTTCGACGAC
GGCTCGGAGGTAGGTAACTGGTTCCGGGACGAGGCTTGCGGGTCCCTGCGCGGCTGCTGT
CCGATCACGAGGGAATTTTGCACGAACGACCCCTATCTCCCGGACAACTGCAATTGCGAT
TGGTGTGGTTACCCCGCTTGTGGTGATTGCGACTGCGATGTCTACGGCGACGACCACTGC
TGCACGGGCAGCTTCGGCTACGAGGACGAGGACGGTGACGAGGACGACGAGGAATGCGAC
ATCGAGACGTCCGGCGACCTCAATTCCTCTCCAAGCGGCACGACGAACCATGGCGCCGGG
AAGGGGTGGTGCTACAGCGCTCTGGACGACCTCGTGGGCTGCACGGTGTCGCCGGGCGAT
TGCTGGGCGATGTGTGATTTTTTTTTCCCCCCGGACGAGTACAACGACGGCGTGGTGGCC
ATCGACTGGAATAAGGGCGGGTGCTACTGCCAGAACGAGTGCCAGTGCATGGAGGACGTC
GGCGACGACGAAGGCTACCTCATCACGCGCGATGGAACGGCGTTACCCCAGGAGTGCGAA
GGCGACGAGGACGAGGACGGGGACGAAGACGAGGACGAGGACGGGGACGAAGACGAGGAC
GCGGACGAAGACGAGGGCTGCACCCCGGGCTGGCACTCCGTGAAGTGCCTCGACGACGGG
ACGGTGATGCGCGGCGAGGGCTGCGCCTCGTGCGGCGACTGCGCGATGTACAACTACACG
GCGGCCACTGGCGGCCGAGCCACCTGCGAGTTGCACGGCCCCAATGGTTCGTACTCGTAC
TCGTACAGCTATGACCAGAGCCGCACGGCGACCTACTACTTCCTACACGGCCCCGATGGT
TCGTACTCGTACTCGTACAGCTATGACCAGAGCCGCACGGCGACCTACTACTTCGACGGC
GTCGAGCAGGCGGTGGAGGAATGTGGGTACGAAGACTGCCTGTTCGTCGAAAATATCGCG
TGCGGTGAGACTAGATATGAGTCCACAGCCAATGCAGCGCACTGGCTCTCGGGCAACGAC
GCGCCCGACCACTTCTATTTGATCACGCCCTCCGAGACGGCCTACTACCACTTCTCGACG
TGCGGCTCCGACTACGACACCTATCTTTACCTCTACGACGTCGTCGACTACGAGGCGGAC
ACCTGCCTCCGATCGCCCGCGCCGCACGCTGGCGAAGTGGAGCTCATCGGCGAGTGGGAC
GACGACGGCGAGAACGTTTGCCGTGCACTCGACGGTCGCGAGGAGCGCGAGGACGTCTGG
ACCTCCCAGCCGCTCCAGGCCGGCGAAACGTACGTGCTTCAGGTCACCGGCTACTCAGAC
AGGGAGGACTGTGACACCGACCACGCGCGCGACGCGGGCGCGGCGGGCAACTACGCGCTT
GCCGACGAGGACGGCGACGAGGACGGCGACGAGGACGAGGACGAGGACGACGACTGCCGC
CCGGGGCACAGAATGTCCGAGTGCCCTCCCGACTGCAGCCCGGGCTGGCAGACGTACGAG
TGCCGCGACGACGGGACCCTGATGCACGGGAACGGGTGCGCCTCGTGCGAGGATTGCGAA
GCCTTCGACCATACGGCGGCGACAGGCGGCCGATTGACCTGTGAGCCAGGCACGTCGCCC
ATCGTCTATTATTACGACGAGGACCTCGACGGCACCCCCGAGGACATGGGGGAGGTCGGC
GAATGCCAGCACACCGACTGCTCGGAGGCCGAGAACGAGGACGAGGACGAAATCTACGAC
GTCTCCTACTTGTTCTCGTACTCGTTCTCGTTCTCGTACTCGTTCGAGACGATGGACCGC
TGCCTCGCGTGCGTGAACGCTGAGTGCCAAGGCGACGAGCCGTACTCGGAGATCTGCAGC
GACTGTTTGGGGGAAGACTGCGACGAGTGCCGCGACGCCATTGGGGAGAGCGAGCTCACA
GCGTTCGTGAGCGGCGGCTGCGACTTCGACGACGGCTCGGACATCGGTCGCTGGTTCCGG
GACGAGGGCTGCGGGTCCCTGCGCGGCTGCTGTCCGATCACGAGGGAATTTTGCATGAAC
GACCCCTATCTCCCGGACAATTGCAATTGTGGGGATTGTGGTTTTCCTGCTTGTGGTGAC
TGCGACTGCGATGCCCACGGCGACGGCGAGTGCTGCAATCGCGAATATCTCGGCGACGAA
GACGAGGATTGGGACGAGGACGAGGACGAAGACGAGCGCCGCTACGAGCCCTGCGACTCG
AACGACGACTGCGAGGGCGAGTGCAAGTTCTGCTACGTCGATGAGGAGGGCGAGGGGCAT
TGCGAGCTGTGCTATTACCTCTGGCGGTGCAACATGATCTCCTGGCACGACGATTGCGAC
GAGTTCCACGAGGGCACGTGCGCCGATCATCTCGATCAGAATGAAGAGCTCGAGGCCCGG
CAGAATTGCGAGGCCGTCTGCGAGACGGGGGGCGCGCAGACGTGCACGACGAGCTACTAC
CGCTCCGACGACGAGGTCGCCAGCAAGGAGGTCGCGCGCGAGTACTGCGGCGCCGACGGC
CTCGCGCGCATCGACGCGGCCGAAGAGAACGTCAACGCGCTGAGCCAGTGCGACATGGCC
ATGTGCTGGCTCGACCTGCAGGAGGTCACGCACTGTGTGGAAATCAACCAGTGCGTCGGA
TGCAGTTCTTCACCAAGTCATTTCCCGGCGATGACGCGGCCGTCCTGGCTCGGTCGAGCG
GTCACGCACGACGGGGCCTGGGTCTGGTCCGACGGCTCGGCGCCCAGTTACGAAAACTGG
AACAACCAGTACGACCAGCCCGACGACGGTTACGGCCCGGAGGCCGACGCGATCATGAAT
GCCGGCGACGTCGAGGTCTACGACGGGACCTGGTTCGACGCCCAAAACGGTGACTGGGCC
CACGCGCTCTGCAACAACAACCAGGCGGACTGCGCCGACGACATCTACCTAGCGCCGTAC
ATGACGGGCTGCCCGGAGGGCTACGATTTCCCGGCGACCGAGGGAGCCTGCCAACGAGCC
GCGGACCTCAGCTCGGGCTACGAGTACGGCGGCGCCGAAGGGCCCTACGGCGGACCCGAC
GACCTCGCCGACAATCACCCGCCCTGCTTACATCGAGAGAGCTGGGATGGAGATGAGGAA
GAACTTTGCTGGACGCGGCCCGCGCGGGGCTACTGCCCCCAGGTTAGCGAGCAGTGGGGC
GACCTCGGCGCCGTCTGCGTCCGCGTGGGCGGCTGTTTTGAGACGATGGGGTGCCAGGGC
GGCACGCCGCGGCCCACCATCACGCCAGCCCCGACGCCCTCGCCGGCGTCGTGCACGGTG
CGCGCCTACGAGTCCGTCGGCTGCGACTGCGACCCCAAGAGCACGTGCGAGGGAGGCATG
CACGACGGCTCCGATGAAGCCTGCTGTGGCACGAACGGTGGATACTGCGGCGTCGAGTGG
CGCGGCACGGACGGCGCAGAGTGGATCGACATCCACGACGACGCCTGCAGCGGCACTGAC
TTCTTCCGCGTCTCGCCGGGCTGTGGCATCGAGGTGAAAACCGAGTGGGGCGAGGCTTAT
ACGTACAACGAAGGGTCCGTGCTCGTTTGCGGCTACGAGTGCGAGTGTCGTGCCACGCCG
GGCTGCGATACCGTGCGCTATCTGCGTATATTCGCAACCGGGCCTTCTTCCTATGACCAG
GGCGACGAGGACGAGTGCGAGGGGGAATACGACGACGACTGGCTGGACTGGGACGAGGAC
GAGGACGAGGAATGCGACATCGAGACGTCCGGCGACCGCAGCTCCTCGCCAAGCGGCACG
ACGAATCACGGCGCCGGGAATGGGTGGTGCTACAGCGACCTGGACGAACACGTGGGCTGC
GCGGCGTCGCCAGGTGACTGCTGGGCGATGTGTGAGGACGAGTACGGCGACGGCGTGGTG
GCCATCGACTGGGACGAGGAAGACGGCGGCAGCTGCTACTGCCAGAACGAGTGCGAGTGC
ATGGAGGACGTCGGCGACATCGGAAGCTACCTCATCACGCGCGACTCGAGGGTCGGCGCG
CTGCCGCACGAGTGTGGCCCCGACGAGGGCGAGGATGGCGACGAGGACGAGGACGACGAC
GAGGACTGGATGTGGGACGGCGGCTGCCGCCCGGACTACTGCACATCCTGGGGTGAGGAC
TGCTGCGCCTCGATGGATTGGGGCGAACCGGCGACATGCGCGAACGGCTACACTCCGATG
CCGTCAAACCCGTCCGAGGACGACTGTGAATACACGTGCTGCCCGGTTGATATCGGCACC
GTGACCCTCTACGAGGACAAGAGCCGCGGCGCGGGATGCGACGCGCTCGACTATAGCGGC
AATGTCGTGGACGCGGACTCCGCGGACCACTGCTGCCAGGATGAGGACTATTGTTGCTTC
TTCGGGGCGTGCGCGTCGGATTCGGACTATTGCGGCTACCGGTTTCACTGCCCGGAAGTC
CTCGTTACCGGCGACCTCACCTTCGAAGGCATCACGTACGAAGCGGCGCAGGACAACACC
GACGTCTTTGTCGCCGCCGTCGCCGATCTCTGCGGCGTGGCCGCGTCCGCCGTGACCGTG
GAAATCTCCAAGGCCCGCCGCCGTCGCCTTGCGGAGGGAATCGTGGTGACGTACACCGTG
GGCGTCGCGACCGCGAACGAGGCTCAAACGGTCACGAGCGCGATTTCGAGCAGCTCGACA
GCAGACGTCGACGCCGCAATCAGCAAAGCCGCGACGGACGCGGGCGTCGACGACGATTTC
GACGGCGTCACGACGACCAACGTGGGTACGCCCACGACTTGCGACCCTTCGTCATGGCCC
GACTTGGACACGCACGTTTGCGGTGCGTGCAAGGCGCTCGTGAATTGGGAAACGTATGGT
TCCACGTGCGGCGGCTACTGCTCCGGCATCGGCCTCACTTGCGTCGACGGTTGGGAGGAG
GTTGATGAAACATGCGAAGTGGAAGAGCACCTCGGATGCAACGGAAGGGCTGACTCGAGC
GACGCGATCTGTGAGTGCGCGCCGCTCGCGGCGTACAGCTACTCGTTCTCCTACGACGTG
TCGACGGCCCAGCCGACGTCATCCCCAACACCTACGCCGATCATCGCCGTCGAGGTCACG
AGCACAGTCGCGGGCGTCACGGCGGACGCGTTCCAGAACACCGTGTTCGTGGACGCGTTC
AAGACGACGGTGGCCGCAGCGATTACCGGCGTGGACGCGGACATGGTCACGAACCTGAGA
GTCGACGGCGTGCCCGTGAACCGCCGCCTGACGGACGGCGTCGAGGTGACGTACGAGATC
GTCGTGCCCGCCGCGACAGCCGCGGCTAGCGGCTACGACGACGTAGATGCGCTCTCGTCG
GGCGTGTCGACGTCGCTCGTGGCGGCGGCCGACACGTTCGTCGAGACCGTGCAGAACGAG
GTCGAGGCCATCGCCGCGGCGGCGCCGGCCGGCTCCACGGAGGCGGCCGAGGCCGCGGCG
GCCGCCACGCATGCGGAGGCCATCACGACGGTCTTGGCCCCGGTCGTCGTCGTAAGTCAG
ACGCTCGCGCCGACGCCGCGCCCGTCACCGGCCCCGTCTCCGGCTCCCACACCGGCGCCC
ACGACTTGCGACCCTTCTTCATGGCCTGACTTCGACGACGAGGTTTGCGGTGCGTGCAAG
GCGCTCGTGAATTGGGAAACGTATGGTTCCACGTGCGGCGGCTACTGCTCCGGCATCGGT
CTCACTTGCGTCGACGGTTGGGAGGAGGAAGACGATGATTGTAACGTGAAAGAGCACCTC
GGATGCGACGGAACGGTCAGCTCGAGCGACGCGATTTGTGAGTGCGCGACGACCAACGTG
GGTACGCCCACGACTTGCGACCACGTCGCCGGCCAGCCGTTCGTCCTCGTGGCGTCTGAG
CCCGATCCAGCCACCCAGGCAATGTTGGGCCTGCCAGACGGGGAGTTCTCGGTGGGCTTG
AATCATGCCGACAGACACTACATCGCCGACGAGACTCCAAACGTCCACAGCAACACATTT
GTCAGCACGCAAACGACGGAGGGCACGAAGATGCTTCATCGCAGCACGGACAACAACATA
GTTTTCCCGGATATGCCGGACGAGTGGACGACGGACGCGACGCGGCCGCCGTCCATCGAC
GAGGACTTCCTCATCAACGTCGGTCTGCACGTTCACTGCAACGACTACGCGCCGGGGGCC
AAGGCGATAGCGCTCGGAAACTACCACGAGTCCGTCGGGAGCTGGGTCGTCAACGAAGAC
GGGACAATTTCGCCGCATGATGGCCCGCACCTCATTCTTGGCTGGGGCGACTTCACCACG
GCTAGTGGGTCGTGTGGGGCTGACAACATGAACATGGACCCGCAACCGAACAACCTAGTC
CTCATGGACTCCGCGATGGCGCTCGGTTGCGAGGCCGCGAGAGAGGCCGATCCCGCTCTT
CCGTGCGCGCCGGTCTTCCGCGCGAGAGGCGTCGACTGCGATGACGGCGTGACCGGCGGA
TACGAGTACTCGTTCTCGTACGACATCATCTACGACGTCTCCTACTCGTACGACATCATC
TACGACGTCTCCTACTTGTTCTCGTACTCGTTCTCGTACTCGTTCGAGACGATGGCGCCG
ACGCCGGCGGCCGTCGCGGCGGTGTCGGTCAACATGGGCTACACGATGGCGCCGCTCAGC
GCGAGCAAGTCGCCGGCGTGGGTCGACTTCTGGGCCAGCGAGACCTACTACGGCTACATG
GGCGACGAGGAGGAGATGACCACGCACGCGCACACGATGGTGTCGGTCCCGCACTCGGTC
TTCGGCGAGGTGACCACCGACAGCGTGGGCGCGACCATCGTCATCGCCGAGGGTCACAAC
CCCTGCGTGCTCGGCACTAGTACCAGCCGAGAAGAATACGACGGGTGTCTCGAAGACAAC
GGCATCAGCGGCCGCCGCCTGGACGAGAGGGAGCGTGCGACGCCCGCTCGCGCGTCGCGG
AGGCTCGTCGTCGCCAGCGACGACGACATCGACGAAGTCTGCGGCCCGGCGTGCAACGTG
GACGACGGCTCGGTCACCGACGACGCTTCGAAGCTGGTCGTCGGCATGGAGATCGAAACG
GACCTCGAGGCGGAAGAGATTTCCGCCGGCGTCGGCGCGGCGACGGATTCTGTCGTCGCG
GCCGCCACGGCGGACTGTTCGTGCTCCGAAACCGACTGCAACGCGCTGGCGTGCGCGTTT
TGCGACGCTTCGGGCGACGCCGCGTCCGAAGGTTGCGAGGAGGCTTTTGTCGTTTCAGAC
GTCGAGGTGGCGTACACGGTCGTGTTCAGTAACGACACCAACGTGACGACCTACGAGGTG
ATATCCGGCTCCGCCACGTTCTCGGGCATCTCGTACGACGAGGCGAACGATGCCTCGGCC
AAGGCCGTCTTTCGGGACGCGATCGGTCGCCTTTCGGCCAATATCACCGAGAACCGCGTG
ACTCTCACGCACTTGGAGGCGTCAGCGCGCCGACGCCTCTCGGACGGCGTCGTGGTCGAC
TTCGAGATTAGCGTGACGGCCGCCGAGAAGGCCGCCGTCGAGGACGACCTGCAAGCGGCC
AGGGATGACCCGAGCCTCCTCGATGCGGCCCTCACGGCGGCCGCCGCGGCTAGTGCTGAT
CCTACGATGGTGGACTTATTCGCCAACATCAAGACGGAGAGCTTCGACCCCGACATCGGC
GCGGCGACGCCGGCGCCGACGACGCTGGGCTTCTTCAATCTGTTCTACCAGGCCTGTGTC
ACGGGCGGCGATACGTACCCGTTGGGGAGGCGCTTCTCGAACTTGTACTGCCAAGCCGTC
GCGCCCGAGTTCGCGGCGCACGAAGAAGAGCACGGCCCTATGGGCACGCCGAACGCGCCG
CGGCCGAGTCCCAGGCCGACGCCCGCGCCCGTCGTGCAGCCGCCGGGAGCGGGCGTCCCT
ACCTATATGCCGTCGTCGAGCCCGACCTTCGTCCCGACCAAGGTCCCCATTTCGGCGCCC
ACCTACGTACCGACTCCGGCGCCGATCACGCCGTCGTATAAACCGACGACAGCACGGTAA
>snap_masked-scf300000870750.0-processed-gene-4.175-mRNA-1 transcript offset:0 AED:0.26 eAED:0.26 QI:0|0|0|1|1|1|2|0|775
ATGGAGGTCGACGAAGCGACGATCGTAACCGCCTCAACAAAACGCGGCGCGAGCGAAGAC
CCGCAAGACGCCGCGAAGCGCCTGCGGACGGACGACGCCGACGCGATGGACGAGGCCGCG
GCACGAACGCGCGCGGAGATGACGCCCGCGGAACGAGAAGAAGCGGAACGCCTGCATCGA
ACGGCCGTAAGAGCTGAGGCTTTAGCAGCCGCCCAAGCGGCGGCCAAGGAACGAGGAGTG
GCATTGTCGGCGGCCGAGGTAGCAGCACTGAAAAAGGAACAGGAGGCCAAGCCCAAATTT
GTGAGCAAGAAGGAACGGGAACGCTTAGCTCTGGAGCGACTCGAAGCGAAACGACGGGAA
CGCGAACAGAAACTCAGGAGCGGCCCCAAGTTCTCCGCACCGCTACCTAGGAAAGAGCCC
TCGATCAAGAAGGCTATCGATGATTACGCGGTATTGAGGGAGAAAAAGCCCGTAGCAAAG
AAGGATACTGATAAGGAACGAGAATTGGCGCAAATCCGCGAGAACTATCTGGGCAAAAAA
GGCAAGAAAAAGCAACCTAAACCTTCCGAGAAGTTCGCGCGCGTCTTCCAGTTCGACTGG
GACGCGAACGACGACACTAGTCAGGATCTGAATCCGTTGTATGCTCGACGGCATGCGATC
CAGCCTATGCTAGGACGAGGCTACTTAGCTGGCTTAGATATGCGGGAGCAACGAAGAGCT
CATACTTTTAGTCAAGCATTGAACGATAAGCGAGCCTCAGAGGCGCGAGCCCAGGAAGAG
GCGGAAGGCCTCGCTCGGGCCGAGAGGAAGAAACGAGAGGCCCAAAGAAAGAAGGAAAGA
GATGCGTTAACACAAGCCTTAGCTGCGGAAGAGAAGAAGGTCGAGGCCACGGCCCTAGGC
AAGAAATTGCTGCACTGGACGGAAAAACCTTTACAAGAAATGAACGCGCGCGACTGGCGC
ATTATGAAGGAGGACTTCGACATTCGGATACGAGGTGGGAAAGCACCTCCGCCGTTGAGA
TTTTGGAACGAGATGGCCGTGCCGGAGGGGATCCACAAAGCCATCCAAGATGCCAAATAT
AGAGATCCTTCACCTATCCAAAGACAAGCTATACCTGTTGGGTTAGAATTAAGGGATCTG
ATCGGTGTCGCGGAAACTGGCTCAGGGAAGACCGCGGCGTTTGCCGTGCCGTTACTCGCT
TACCGTATTGCGTCGTTGGCCGAAGACGGTCCATTAGCTGTGGTTCTAGCTCCTACCCGT
GAATTAGCGCAACAAATCAACGACGAGATCGCCAAGCTCAGTACTTACTTGTCGTGCAAG
ACGACCACTATAGTAGGTGGTAGAAGTATAGAGGACCAGGGGTTTTTGTTGCGCGAGGGT
GTGGAGATCATCGTCGGGACGCCTGGAAGAATAAATGACTGCCTCGAATCGCAATACTTA
GTACTGAACCAGGCGAACTACGTCGTACTCGACGAGGCCGACCGCATGATCGACATGGGC
TTTGAGCCGCAAGTACATACGATACTCGAGGCCATGGGGGGGCTGTTGATGAGCGAAGAC
GAGATGTTGTTGGAGCAGCAGCGCGCCGCGTTAAGTAGGGGCGAGGCGTGTTATCGTATT
ACTGCGATGTTTTCCGCCACCATGCCTCCTGGCGTCGAGAAACTGGCCAAGAAATTTCTG
CGGCACCCTGCAATAGTATGTATTGGCGATGAGGACTCCGGCAAGAATAAGAGAATCAGG
CAGCACGTGCTGTTCATTAGTGAGCAGCAGAAGAAGCAGACCCTGATAGACTTACTGAGG
AGGAAACAACCTTCAGAGAAGTACCTCGTCTTCTGCAATGAGAAGCGCGGCTGCGACGCT
CTGAAGAAGGTGGTAGAAAATGCGCAAATACGGTGTGGGGTCCTCCATGGCGGCAAGACC
CAGGACCAGCGCGAAGCTGCCCTAGAAAACTACAAGCGCGGCACGTTCCGGATTTTCATC
GCGACGGACGTGGCCGGAAGAGGCCTGGATATTCCGGACGTGGCCCACGTTGTCAATTAT
GACATGCCACTGAAGATCGAGAACTATTCGCATCGCATCGGTCGTACCGGTAGGGCGGGC
AAGGACGGCGTCGCGTCTACCCTTCTTACGGATAGCGACGAGGCCATGTTTTATGAGTTG
CGGGAGTATCTGGAACAGACGGACGCGGACATCCCGCAGAAACTCGAGAAGCATCCCGCG
GCGCACGCGAAGCCCGGCGAGCGGAACGCGCGCGGTGAGTTGCTTACTGAGAGAGCTGGC
ATGCGGGGGACGCAGTTCCTCGACGCGCGGAAGTTCGAGCAGGGGTAA
>snap_masked-scf300000870750.0-processed-gene-4.177-mRNA-1 transcript offset:0 AED:0.02 eAED:0.02 QI:0|0|0|0.5|1|1|2|0|413
ATGGCCCCGGCGGCGCGCGCGCGCTCGGACGCGACAGAGCTCGCCTACGGCGGCCCGACC
AGTTCCCTAAACGGCAGCGGCCCCGTCGCCCACGAGACCGAGGCGCGGCAATTGAGAAGG
AAGGCCGAGACGCTGTTGAGGGCCGGCGGCGCGACGCCCGAGAACGCCTTTTCATTAGCA
TTGGATTCCTTTTTCGCCGGTAGAGGCGCACCAGAGTCGGATAAAGCGCTGGTCAAGGCC
TATGCGGTGGAATTACAACAACGAGAGTCCGTAGATGTCGCGTACACGGCGGCGTTGGAC
GCTTATTTAAATGGCGCCGCCGCGTTCCGCGCGCAACGAGGAGCCCCGGGCCCGCCCGGG
ACACCACCACCAAAAGTCGGGTCCATCGACGCGTCGTCGCTCATGACGCGCGCCGAGCGG
CCGGCCATGAACTCGCCCATGGCGTCGAATCGAAGGCGGGCGCAGCCCGCTGATCAGGCA
GAATTGCAGCAAGCCGCGCAGCCCGACGTGAGCATGGGCGAGGAGGTCGACGAGGACGAG
GATGATGAAAGTGCCGGTGATTTCGACCCTTACTTATTTATGAAGCATCTCCCACCCAAG
TCAGCGGCGTGCCGGGAAGGCTGGGACGCGGCGCACCCGCGGTTGCCTCCTAATCAAACG
AGGAAGCCCGTCACACTCGTGCTGGATCTCGACGAGACGCTAGTGCATTCTCAGATGGAG
CCGAGGACCGACGCGGACTTCGTCTTCGACGTCCAGCTGTGCGGCGTGACTAGCACGGTC
TACGTGAAGGCGAGGCCGCGCATGGCCGAGTTCCTGGATTATGCGTCGGAGCGCTTCGAG
GTCGTGATATTTACGGCGTCGCACCGGGCCTATGCCGAGACTTTGCTGGATAAGATCGAT
CCTAGGAGGACGAGGATCCAACATAGACTATATAGGGACGCGTGCGCTACCGTAGATGGA
CTGTACCTGAAAGATCTAGACGTTCTTGGGAGAGACTTGTCGAAGGTCGCGATAGTGGAC
AACACGCCGTACGTGTTCGGCTTCCAGCCGGACAACGCGATCCCCATCGAGTCGTGGTAC
GACGATCCTCAAGATAGGGAGTTGGACGACCTGCAGCCGCTGTTGGATCGGATGCGCGAC
GCGCGCGACGTGCGGCCTCTATTGGTCGAGGCGTTCGGCATGCGGCGGCGCATCGAGGAC
GCGGACGACTCCATGCTCCAGGAGGGCTGGGTCGCGTCCTGA
>snap_masked-scf300000870750.0-processed-gene-4.178-mRNA-1 transcript offset:0 AED:0.03 eAED:0.04 QI:0|0|0|1|1|1|2|0|189
ATGGGCAAGGCCAAGAAGTTCCGCGCTGCCAAACGCACCGTGAACCCGAAGCACGACCCG
CGCCTCAAGGACAAGCAGGACCGCGTCAAAAAAAAAGAGGAGAAAAAGAAGAAGCAGGCG
GACCGCCACGTCGACCAGACGCCGGCCTCCATGTTCTTCGCGCACAACACGGGCCTGGGG
CCGCCCTTCCACGTGATCGTGGACACGAACTTCATCAACTTTTCGATCAAAAATAAGATC
GATCTGGTCAAGGGCATGACCGACTGTTTGCTGGCGAAATGTGTTCCTGTCATACTAGAT
AGCGTCATGGCGGAGCTCGAGAAGCTGGGCACGAAGTACCGATTGGCTTTAAGGCTCGCG
AAGGACCCGCGCTTCCTCAGGATGCCTTCGTATTTGAAACGAGGCACGTATGCCGATGAT
GATATCGTGGAGCACTGTCGGGTCCATAGATGTTTCATCGTGGCGACGTGCGACAAGGAT
TTGAAGAAGCGGCTGCGGAAGATCCCGGGCGTGCCGATCATGTATATTCAAGCTCGCAAG
TACGTCGTGGAGCGATTACCAGACCAGTAA
>snap_masked-scf300000870750.0-processed-gene-4.180-mRNA-1 transcript offset:0 AED:0.17 eAED:0.17 QI:0|0|0|1|1|1|2|0|109
ATGGCCGCCTGGGGCCAGCGCGCCTCGACGGCGAAGATGAAGGAGTGCATCGGCGAAGTC
TTGAATGAGATGTTGAAAGACCATACCTACAAGCAGGACGAGGCGCCTGAATTAACAAAG
CAGATCGCCGACCGAGTGAAGAACCGCCTCAAACTCCTGGAACTGCCGCGCTACAAGTAC
ATGGTCGTCGTCGGCGAGCAGCGGGGCGAGGGCGTCCGGATGGGCTGCCGCACGTTCTGG
GATAGAGATACCGACGCGTACGCGTCGGAGACGTTCACCAACGACTCCATCTTCTGCGTC
GCGACGGCTTATGCGGTCTACCTGAACTAA
>snap_masked-scf300000870750.0-processed-gene-4.182-mRNA-1 transcript offset:0 AED:0.07 eAED:0.08 QI:0|0|0|1|1|1|2|0|458
ATGGTCTTCGTCCCCTTGGAAGGGAATTTAACCCCGGAAGAACAGCACGCCAAGATGCTG
GAGCGCTTAAATGAAATGGAAAGTGGCCCGAAACAGCAGAAGCCCGGCGAAGGGCGCAAG
ACGAACAACGCGAAGGCGTTTTCGAACTCAAGGCATCCGGACAAGATCCACGCGAGGCAT
CTCCAGCGACGGCATCACTGCGAGCGCGTCATCCAGGCGCGCAAGGACGCCTTGGACCTC
GCCAAGAAAATCGAGGACAAGTACCGGTCACCGATGAACCGCTACGGCTTCTTGCACGAG
ATGTGTTCGACGCAGGGTATTGATGATCCACAAACTGTGAAAGAGTTAGCTCATGTCAAC
TTACGTTTACATGAGGAGACCAAAGACATAACAGATAGGTATAAAGCGGCCAATTTGGCC
AAGGAAAGGATCAAAAATGCGGGAAAAAGCATCATCAAGAAGGCCCACGCGAAGGGCAAC
GCATTACTCGGAGTTATGGGCGCTGCCATGAAGAAGAAGGCTGAAGAAGGTGGGGAGTCG
GTCTATGTCGACGATAAACCTACAGAACCGAAGGAGAAGGAGTGGAAGGACATGACAAGT
CGAGAAAGGGCCATGAAGTTCTATAACCGGACACAGATGCTGGCGGGCAAAAATGACGCC
TCTCCGGCCGTGAGAAAGATGAAGGAGAACCGCAAGAAGGATACTGAGACTGCGAAGGCC
TCGATGAAGCGCTCGGGCGATGATGTGCTGGAAAGACTGGAAGCGAAGTACCTGGGTCTT
GTGTTTGTCGCCGAGGTGAAGCGGAAGGAGAAGGAAAAGGCCGACAAGCTGCAGAAGATG
CAGGAACGCGCGAAGGCGATAGAAGCTCAAGACAGGGAGAACCGGCTCGAGGCGAAACTC
AAACGGCAGAAACGATTGAGAGATATGGCCGCCTATGCTGGGTGGGGGAGACAGCCTCAT
AGAATGGAGGGAAGCAAGGCGCCTCGGTCCGTGTTGGCGTCGAAGGGACTGCAGATTCTC
GCGGCACCGGCGATGCGGAAGCGGTCTATTAGACTACCGTCGTTCAAGCGAACGGCTTCC
AAACCAGTCATGGAGCAGGTCGTCGAGGACGTCGAGGCGACGCCGAAGCGGAACGTCAGG
GACTTTATGTCGAAAGCGCTCGTCAAGCGGGACACAACCGTGGTCAGTCCGGAGGAGGAC
GAGATGTCCGTGGTCACTTTGGATTCTGCTGCGGCTACTATTGGTTCGACAGCGCGCGGC
AACCCGTTCTCGCCATCATCGAGGCGGCCGGCGTTGTCGCCGCTCGAGGCGCGTTCCTTG
GAACTGGACGACATGCTCGAGCCTGAGGGCGCCGAGGAGTCGAAAGCAGAAGGCTAA
>maker-scf300000870750.0-snap-gene-4.123-mRNA-1 transcript offset:0 AED:0.13 eAED:0.13 QI:0|0|0|1|1|1|2|0|350
ATGGCCGACGACGACCTCCTCGCGCCGCCGTCCCAGATGCCGCCGCCCGCGCCGGTGCTG
CCCGTCCCGGTGGCGCCGCCGCTACAACATCAGTGGGGCGCCGTCGCGCCGCAGCTGGCG
CCGTTGGGGGCACCGATTACGACGGACGAAGCCTTGCGACAGCTGGAAGGCGAAGAAGAT
CGAAGAGCGAGACCTCGAAAACCGAGTATTGGCGGGAAATGGACGCCCGAAGAAGATCAA
AAATTACTCAAGATAGTGGAAGAGCACGGCCCGAAGAAGTGGAAGCGCATTTCCGAACTC
TTAGGTACTGTCAGGACGGACATCCAGTGCTTGCATCGGTGGACCAAAGTGATAAAACCG
GGCCTGAACAAGGGCCCCTGGCTCCAGCAGGAAGATGATTTAGTACGGGCAGAAGTGCAG
CGCATGAAGCGCGAGTCCGCCGAGGGCGTCGTGAAGTGGGCGCAGATCGCCGCGAGCCTC
AACGGCGTCGCAGGCAATGGTAGTACGAGGCTCGGCAAGCAGTGTCGCGAGCGGTGGTTC
AACCACTTGGATCCTACCTTGAAGAAGGGCGACTGGGAGGAATCGGAGAACGCTACGCTG
CTGAAACTGCAGAGGCAACTAGGTAATAGGTGGTGCGAAATAGCGAAAGTACTTAAGGGG
AGGTGGAACTCGTCGGCGATGAAGCGCTACGTCGCCGCCGCCGCGGCGGCGTCGGGCCAG
CCCATACCACCACCTGCTCCCGCGCGGAAGCGGAAGGCGCCCGCGCCACAACCGGTTGCG
GTGCGGGCGCCGTCGCCGATACCGTCAGCTACTGTGGTGGATGGCGTCGACGGGTTGGTG
GCGGTGTTGAGTGATGCGTCCGTCTTCCCGACGGTGTCTCTACAACTGGTCAAAACGCTC
GTCGGGCCCATACATTTAAATGATGAGCAGAAGCGTCGGATTTTACAAGCCTGCGAGCGG
CGGCTGAACGAGGACGAGGCGCCTACCCGCAGTTCTGTGGTGCGGCAGCTCCGCGAGCTG
CTCGCGCCGGCGGCCGCGGTCGCTGCTTCATAG
>snap_masked-scf300000870750.0-processed-gene-4.184-mRNA-1 transcript offset:0 AED:0.09 eAED:0.09 QI:0|0|0|1|1|1|2|0|344
ATGCAGCGACTCATTCTAGCCCTAGCGCTGCAAGCCTGCGCTGCCTACGTCGCGCCGCAG
AGCCGCGCACCGCGAGGAACCATTCTGAGGGACAGCCCCTTCGACGGCATCGGCGATTTG
CTGGAACAGGTCGCCGCGCCGCCGGAGGACAGCTCCTTACCGTCCGGCAGTTTTGGTGCC
GTCGTCACCGGCGGCGCGGCGGGCGTGGGCTACGCTTATGCGGACGAATTTTTACGAAGG
GGCCACAAGGTCGTGATCTGCGACATCCGGGACCCGGCCGACGCCGTCAGAGCTCTAAAA
GACAAGTACGGCGCCGACGCGCCCATCTTCGGCGAGGTCTGCGACGTCTCCGACACGGCT
TCTGTCAGAAAGCTCGCCGCATCTTCTAAAGAAAAACTGGGCACGGTCCACTACTGGATC
AACAACGCCGCGTTAAATGGTGGCAGGAAACCTTTCCTCGAGGTTTCTGATGAAGCTATT
GAAGCTGTGGTCAAGGTCAACATGTTCGGGGTGGCCATGGAGCTCATGCTGGACCAGAGC
GGCGTGACGGGCCACGTTTTTAATACTGTGGGGAGTGGTGTCCGAGGAGGCGGCACGCCC
GGTTATGTGACGTATGGGGCCGCGAAGCGGGGTCTGCCGCAGATGACCGATTCCCTGGTT
GCGGAACTCGAGGGCAAGACCCAGGGCTACAACTGGCCGCCGTCGAGCCCGGGCCAGGTC
AAGGTGCACACGCTGTCCCCGGGCATGGTCTTTACCGATCTATTACTGAAGGATAGCACG
CCGGAGCTGCGGAAGTTCCCCTTTGGGGTGCTCGCGGCGACGCCGGAGGAGGTCGCCCAG
GACTTGGTGCCCAAGATGCTCGCAACCACGGAGGCAGGCACGTTCGTCGAGTACCTCACG
AAGCCGCGCACGCTGCTCAAGTTCTTCAACCGCTTCGTGCGCCAGCAGAAGAGCGATATT
ATCGATGATGATGGGAATGTCATCCAAAAAAGTGGTGAAAAGTACAACGAGGACGGCGTC
CGGGCGCTGTACTAG
>snap_masked-scf300000870750.0-processed-gene-4.186-mRNA-1 transcript offset:0 AED:0.40 eAED:0.40 QI:0|0|0|0.5|1|1|2|0|315
ATGTGGAGCCCCGCCATCGACCGCCAGGCCAATCAAGAAGCGGAAGACTTCTTCGGCAGT
TTTGGAGAGGCGCCGCCGCCGCCCATGCCGCGGTCACCGAACCAAACGCAGCCCCAATTC
GACGACGTCCCGCTGTCCGCGGCCCCCGAGGAGGAGCATAGACCGTCAGTTGTGTCGGCG
GCGGCGCTCGGCGAGGCCTCGCCGGAGGAGACGGCGCAGCAGCACGCTCCGCCCGAGGCG
TCCACAACTTTTGGAGACAACCCCGAGGCGACGGCGCCGCGCCACGGCAGTCTGCTGGGA
AGATTGTGGGGCCCGCCCTCGGGGAGCACGGACCCCGAGATCAACGCGCCGCCGGCGGAG
GAGCAGCCCTTCGCCGCGCCCCCGCAAGAATCAGGCGAGGATTTAGGCTGGGGCGTCGAG
GATTTAGGCGACGATGAGGATGAGGGCGTCTGGAATGACGAGCCCGACACGCCGTCTCCA
CACCTAGAGACGCTCACAAACTATCTCATGAGGCACAATCCAGCAAAAGCAGGGAACGCG
CCTAGATTGCTCAAAGAGTATTCAGGAAGAGAACAGGAGCTCTTCGCGAATATAGAAAGG
AAGTACGGTGAACCGGTGATCACGACGCCGCCGTCGATGCCACCGCGGGTCATGAGCGCG
ACGATGTCGAACATGGAGAACGCCTCCCAGCAGCCGCGCGTCCCGGAGACGCCGCAACAA
CCTACAGAGATGCGGCGCGCGCTGTCCACCATGGAGAACGCTGGAATGAGTCCGTCTCAG
AGCTGGACGCCGGCGCCCGTGACGAATGCAGTAGAAGAGGCGGAGTCCGCCGAGAAGCTG
TTCGGGGCGCAGCCGGAAGAGAAGGCCGTCGCGGAAATGTTCGACGCGATCGTGGAAGAG
GAGGCCTTTTCGGGGCAGCCGCCGGGCCGCGTGACGTGGCGCCTCTAG
>snap_masked-scf300000870750.0-processed-gene-4.188-mRNA-1 transcript offset:0 AED:0.28 eAED:0.28 QI:0|0|0|0.5|1|1|2|0|677
ATGGCTGAGGCGCGGGCGCTTGCGGAGCGCATCGCCCTTAAAACGCCTCTCCAGGCGGGG
GGCTGGGACGTGCTGCCCAACGACATGGGGACGGAGCTTACAAGAGATTTCCCGGACCTG
ATGGAGGCGCGCTACCAAATGTTTGGGCGCGGCGGGCCCCGCGCGGCCCCTGCAATACCG
CGACGAGCTGCGATCGCGGACGCGTCGGCGCTGGCCCGGGCACAGGCCGAACGCTCGCGT
CAGCGCGAGGCGACGGCAAAGGCGGAGGAGCGAACGGAGAAAATTAGCAAGCAGCTCGCT
GAGTCTAAGTTGGCGCTCTTCAACTCCCAGGAGGAGACCGACGCGGCGAACGAGCGCATC
GCGGGCCTCGAGGACCAGCTCCGGCGCGAGCGACAACAGAGCGCGCAGAACGAGCATCTG
GAGCGCGAGGCCGAGCTCAGACGACGCAGCGACGAAGCGCGCCGCCGCGAGGCCGAGGCC
CGGGCCAGCATGGCGGACGCGAACAAGAGCGCCGCCGAGCGGGAGCGCGACCGGCTGCGC
GCGGACCTCGAAGAGCTGAAAGCCAAGGAAGATGCCAGGGACGCGGATTTAGCGAGGACG
CGGGCCAACGCCCAGGTCTTGCTCGGCGCGGACGAGGACGACGACGTTGCCACGCTCGGC
GACCGCGTCCAGGCGTTCCGGTCGGCGATCGCGACGATGCGGACGGCGCTCGGCGAGAAG
GACGCCCTGAGCATCTGGGATAAGATCTACCGAAAAGTCGAGGTCGGGCGGGACACGCTC
GTCGAGAACGTGATGACGATGTTCGGGCCGGCCACTGCTACTCGGGAATGGACAGCAGAT
CAGATGTTTATGCGACCGATCCGCGTCGAGTTTGACCGCTGTGGGGCGGTGCAGCGGTCG
GGCAAGTCCAGCGAAAAAGGGAAAGAGGCGGGCGTCGACGACGGCGGCCTGCGGAACGAA
ATGTACGAGAAGTTCTTCGAACAGCTGCTGCTGTTGCGCCCCGACCTCTTCGAAGCCTCC
GAGAGCGCGGGTGAGCTCTGCGCGCGCGCGCTGCCGACGAAGGACGCGACGTGGACCGCG
CTGCCGGACGCCGCGCGTATCGAGAAGGACTTCGAGACCGTCGGGCGCATCATGTGTCGA
GCGGTCGTCGACGGGCGGCCGATCCCGAACGCGCTGGCGTCGACGATCGTGCTGCGGTTC
TTCCAAGGCGTCGAGCCGGCCGCGCTCGACGCGAACGGCGCCATGGTGCGGGGCCCGCTC
TCGAAGGCCGCGCTCCTCGAAGAACTACTCCTCATGGACGAGGACAATGCTTCGAGCATC
GGCAAGTGGATTCTGAACGCCGAACAGTCCCTTAACGATGTGTTTACCACCGTCGGCGAC
GCGCTGTGCTACAACTCGACGGAGGACCGAGCTGCGGCTTCAGACGCGCAGATTCTGGCG
ATGCCCTGGAGCGACGAGCCGGCCTTCCGCATATTAGTGTTTGAGCGCCTCGTCCAGCGC
CGGTTGATCGAGCCGCGCCGCAAGGCGCTGGAGGCGATGCGGCGGGGCTTCGCGACGGTG
GAAATGGTCCCGCAGCTAACACGGACGCTCTTCCCGTCGTCGAAGGAACTCGTGCACCTC
ATATGCGGGGACGACAAGCTAGATGCGGAGAAGCTCTGGAGCCTCTTTACCTTCGACGAG
GAGGCCTACAGCCAGACGTTTATCGATTACGATCACCCCTCGGGCGAATTTGGATTATAC
ACGGAGGACGATCCGACGATGCGCCATCTGAAAACCGTGCTCTCCGAGTTCTGCGACGCG
GAGCGCCTCAAGTTCTTCAAGTTTGTGTCGGGCCTGGCGGCGATCCCGGCGACGCGGCCG
GGCGAGGCGAAGCCGTTTCAGCTGCTCGTCGACGGCAAGGTTTTGGAGACCAACCGCCTG
CCGACGACGTCGACGTGCTACTACCAGCTCCACTGTCCGCCGTACACGACCAAGGACGTG
CTCAAGGACAAGCTGCGCCTGGCCATCGAAGCCGAGGGCTTCGACCAGAAATGA
>snap_masked-scf300000870750.0-processed-gene-4.190-mRNA-1 transcript offset:0 AED:0.13 eAED:0.13 QI:0|0|0|1|1|1|2|0|589
ATGGGCGCCGGCGGCAGCGCCCCGAAGGAGGAGAATAACGATGGGCAGCCCCCGCTCGAA
CGGCAGGGCAGCTTCGATGAACAAGGAGACGACACGGAGCGGCGCATGCTCGCCGACCCG
TCGACGCCGCGCAACCTGAGCCACCCCATCGAGTCCAAGGACCACTTCGACGACGAGGCG
CCATCACTCACAAGCACGCGCACCGTGAGCTTCCGCGACCCCGCGCACAGCGTCCGGGAC
AAGAAGTCGAGCTCGAGTTTACTACGAGAGATGGAGAAGCGCGAGCAGGAGGAGTTAAGG
GTGCAGACCGAGGCCATCCACGTGAGCCAATGGGCGAACAAGCGGCGCAAGTGGGAGGCG
GGCGAGACGTTCGGGGACGCGTCCTGGAACGCGCACACGGCGGCGTTGTGTACGTCGGCT
ACGTCCGTGGTCAATGTGGAGGAAACCATGAACGTCTTTGCTTACTTGGATAAAAATCGA
GACGGCCGCGTCGACGTCGAGGAGCTGCTGCAGGCCGGCGAGTCGCCGTATGTGCGACGG
TTGCTCCGTTCTACTAGGAATTTTGTACTTGTATCTCTCATGAGGAGCATGGAGGATCCT
GTAAAATTCAGAGAACTGTTTGCAGAATTAGATGAAGATGGGGATGGCCTCATTGAGGAG
AACGAGTGGCGCCATTTTATCCAAAAACTCGCCCATGAACGAATAAGATATCTCAAATGC
AAAGGTCTGACGACGGGCCGGTGCTTCTGGGGCCGCGGCTACAAGCAGGACTACTACTAC
CATTTGTGCAACAACCATCCTCTCCTCCAATTCTTTCTGCGGGACCCGGACTACCCGTGT
ACGACGTGCCAGCTGATCCTGAAGGAGTTTGTTGTCCTAAGTTACATGGTTTATGCGGTG
GCGGAGTCCTTCGTGCTTACTAGGAGAGCTATAGGTGGCCGGCCGCGCTGCGACGCCGAG
GGGGCGTACCTCAAGGAGCGGCTCATCGAGTATGGTATTACGGTCGGCGTCGTCACCGTG
CCGTGTTTGATCCTGAATCAGATGATGTTCCACTTGTTCGTGTGCCCCTGCTACGTGTTT
GAGAACCAGCGGGACCCGATGGAGGAGCGGTGGCACAAGGTCGTCAAGTGCGGCTTCTAC
TCTTCCCAAATCATCGCGGCGTACTTTATACTGGTGAACGCGGTGGCGGCCTGGACGGCC
TTCGATCGGATGAATAAAGAATATTTGTGTTTCTGGGAGTTTTTTATTATGGGCCAGTTC
AACAAGTACGCGTACTTTCCTTTGATGACGCTCGGCCAGCAGTTCAATCCTTATGTTGAT
AACGTCAAAATTTGTAGATGGACCGCCATCGGTAAATATAATGTCGAGAAGCGGCAAGCG
AGAGGCCACGCGCTGCGCAAGGCCAAGTCCATGAAGGAGCACATCGGGTTATTGCGCGAC
GAGGTGAAGGACAAGTCGTCGTCGGTGCACAAGGAACCTTTTTTCGTAAAGATAGCCGAA
GCGCCGGACGGCGCGGAGGACGCGCGCATGGTCGGCGACGAAGGCAACGAGCACCTGTGC
ATCCATCATTTGGATGCGATCGTGGCCCACCACGAGATGGGCGACCAGCACCACGACGAC
GACGTCGAGCTGCCGCCGTCGATGTTCTCTGGAAGTGGAAGTGGTAACGCGAACGCTGCC
GCCGCGACCGCTGTTGGGGGTGGGGTCGCTGCCGTCGTCGCCGCGGGGCTCGCTGGCGGT
GCGCCGGTCGACGCGCTGTGTAGGGTATAA
>maker-scf300000870750.0-snap-gene-4.124-mRNA-1 transcript offset:192 AED:0.00 eAED:0.00 QI:192|1|1|1|0|0.5|2|22|351
GAGACCGCTGCGAGCTTGCATTTGAAGCGTCGCAGTAATATCTCTCACCACGCAAAAGTT
CATTGCAAACAAACACTCGCATCACACTGTGCAAGCAGTGGTCAGCAAGAAAGCGCAGAG
CACCCACGCGCGGCGCGACCAAAACGCGGCCGGCGCAACAGTAACGCGCGGTAAGCAGTG
CAGTCTTCAACCATGGCAAAAATGCGCACCGTCCTGCTGCTGCTCGTCAGCGCGAACGCC
CTCGAGCGCCCCAAGCCCAAGGCGACAATAAGAACGACAAAAGCCGACGTCGAGGCCGTC
GCCATCACAGAAGCGCTGCAGAACATCAAGCTGAAAGTCACGGGCGGCGCCACGACGGGA
CTCGCCCATAGATTGGAGGTCGGCGCGTTCTTCGGCGGCTGGTATGCGCTAAACATCTAC
TACAACATCATCAATAAAAAAGTGCTGAAGACCGTGGGACTGCCCTGGTTGGTTTCGTGG
GCCCAACTCGTAATTGGAGCGTTGTACGCTATGGTAGGATGGACCATCGGCCGCCCAGAA
CCTTCATCGGTAAGCGCAGCGGTGAAAGACGCCTGGCCCGTCGCGGTCGCACATTGCGGC
CAGCAGGTCACGACCGTCATCTCGCTGGGTGCCGGCGCGGTGTCCATGACGCACGTCGTC
AAGGCCCTGGAACCGCTCTTCTCCGCTGCTGTGAATGCCGTTGTGCGAGGCGAAATCCTG
CCGCTGCCGGTCTATGCCGCTTTAGTGCCAGTGGTCGGCGGCGTCGCCGTGGCCATCGCC
ACCGATTTATCGTTCAATCCTTTATCATTTAGTGCGGCGATGACCTCGAACCTGTTCTCC
GGTCTCAGGGCCGTGCTCTCGAAGGCTAATTTGGAACGAACGAAGCAGACGGCTCCGGAA
CTATTTGGAGCGGCGACGATCGGCGCCGCTTGTATATTAGCGCCGCTGGCCTTTGTGGTC
GAGGGCTCGAAGCTTTCTGTGTTGGACGACCTCGATACGAACCGGGTCGCGCTGCAGGTC
GCGCTGTCGGGCCTATTTCACTACCTCAACAACGAGGTCATGTACATGTGCTTGGCAAGA
GTGAATCCCGTCACGCTAGCGGTCGGCAACACGGTCAAGCGCGTCGTGATCATCGCCGCG
GCCATGGTCGTGCTCGGCGAGGCCATGGAGCCCGTGGCCATGGTTGGGACCACCGTCGCC
ATCGCGGGCGTGCTGCTCTACTCGATCCTGAAGCAGCGGCTCGCCTAGGGTCTAAATATT
TATTACGGCA
>maker-scf300000870750.0-snap-gene-4.126-mRNA-1 transcript offset:0 AED:0.21 eAED:0.22 QI:0|0|0|1|0.5|0.66|3|0|742
ATGGGCCTCCTCTCGGCCTTCTTCCGGCGGGACCCGCTGCTGGCGCACTACAAGATCGGA
CGACGACTCGGCAAGGGCACCTTCGCGACCGTGAAGGAGGCCACGGAGAAGACGGGCGAC
AAGAAGAAGTGGGCCGTGAAGATTATTGATAAGAGGGTATTGGCCCCGGAGGACGAGCAG
GCTCTGACCAAAGAAGTCGAGATCATGAAGCAACTGGCGGAGCTCCAACACCCGAATATT
GTTTTTTTGAAGGAGGTGTGTCAGTCGGAAGGTACCTTTTATATCGTGCAGGAGCTATGT
GCGGGCGGCGAGTTGTTCGACCGCATCGTCGAAAAAGAAAAATACAGCGAAAAGGACGCG
CGCATAGCCATGAAGCAGATCGTGAGTGCGGTGGACGCGTGCCATGATCTGCGCATCGTG
CATAGAGACCTCAAACCCGAGAACTTACTGTACCAGGCAAAGACGGGCGAAAACAAGGAT
GTCATCAAGCTGGCCGACTTTGGCCTCGCGAACATGCTGAAGGCCGACGAAGCGCTGGCT
ACGGCCTGCGGGACGCCGGGTTACGTCGCGCCGGAAGTGATCGCGCAGGTCGGCTACGAC
AAGGAAGTGGATATCTGGAGTCTGGGGGTGATCATGTACATCTTACTATGTGGTTTTCCT
CCTTTTTATTCGGAAAATAATCCGCAACTCTTCAGAATGATCCAGCGGTGCCAGTATACC
TTTACGCGGCCGTACTGGGATCAGGTGTCGGATCAAGCGAAGGACCTCATTCGATCAATG
CTCGTAGTAGATCCGAAGAAGCGAGCCACGTGTAAACAAATTCTCGAGGACCCCTGGATG
ACCGTCGACGAGCCCCAGAAGAAGCCCGAGTTGGAGGGCTTCCAGAAGAACATGCGGGTC
TATAACGCGAAGCGCAAGTTCAAGGCCGGCGTCATGGCCTTAGCTGCGATATCGGCCATG
CAGCGCGGCGCCGCGGCGACGAAGGCTGCCAATAAATTGAAGGAGCGCGTGTCCAAGGGC
GACATGACGTCGATGCTCAGCAAGTTCACCGCCATCGGCGGCCTGTCCGGCAACGACGCG
GCGCGCAACCAGAACGACATGCAGGGCCTCGCCGCGCTCTCGAGCTCGACGCCGCACCGA
CCGGCGCGGAAACCAACGTCGCACCCGCATCGCATCACGCTTCAATCCACGCACAGGCAC
CAGCTCGGCAAGACCAAGGCCATGACCTCGGCGAGCCGCTTCGGCTCGGCGCAGCGCGTG
CCCGTCGCGGCGCGGAGCCCCGGCGGCAAGGAGGCCTTGAAGCCCCTCGACGAGGACTCC
GAGATGCACGAGGCCGACGCGCCGCCTCCCTCGAACCGCGCGGGCCCGCACAACGCCTGC
GACATGACGCTCGACGACTTCGAAGTGGGCCGCCCGCTCGGCAACGGCAAGTTCGGCCGC
GTCTACCTCGCGCGCACGAAGCGCGACAAGTACATCGTCGCGCTGAAAGTCCTGCGCAAG
TCGCAGCTCGAGAAGAACGGCGTCGAGCACCAATTGAGACGCGAGATCGAGATCCAGACG
CACCTCGTGCACAAGAACATCCTGCGCGCGTGCGCGGCGTCCCTTCCCTTCGACGTGCGC
TGTGCGACGCGCATGTACGGCTACTTCTGGGACGAGAAGCGCATCTATCTGATCCTCGAG
TACGCCCCCGGCGGCGAGCTCTACAAGCGCCTCACGGCGAAAGGAAGGTTCAGCGAACAG
GAGACGGCGCGCTACGTTCTCGAGATGGCTAGGGCTCTAGGCTACTGCCACCAGAAGCAT
GTTATTCATCGCGACATCAAGCCCGAGAACCTCCTCTTGGGATTGAACGGCGAGCTGAAG
ATCGCGGACTTCGGCTGGTCCGTGCACGCGCCGTCGCTGCGAAGGGAGACGTTCTGCGGC
ACGTTGGATTATCTGCCGCCGGAGATGGTCGAGGTGCGCGGCTACGACGAGAAGGTGGAC
TTGTGGTCGCTCGGCGTGCTGTGCTACGAGTTCTTGGTAGGGGAGCCGCCCTTCGACGCG
CCGGGCAAGAAGGCGACGTTCAAGCGCATTTCTCGGGTCGACCTGAACTTCCCGGCCTAC
GTGTCCGCCGGCGCGCGCGATTTGATCACGAGATTGCTGGCCAAGGACCCGAAGACTCGT
TTGAGCTTGTCGGAAGTGGAGCGGCACCCGTGGATCGTGCGCAAGACGAACCCGGACCCG
GTCCCCTAG
>maker-scf300000870750.0-snap-gene-4.125-mRNA-1 transcript offset:0 AED:0.40 eAED:0.41 QI:0|0|0|1|1|1|2|0|241
ATGCCCCGCGCCGCATCGCTCGCGACACTGATGGCGGGAGTAGTCCTGGGCGACCTCTCG
CAGCTCGCGCCGCCAGCAAAGGGCAAGACGCGGCTGTACCTGTGCCGCCACGGCCAGACC
GACTGGAACGCCGCGAAGAAAATACAAGGGTCCGTGGATCGGGAGTTGAACGAGCTCGGC
GAGCGGCAGGCGTTGTTGATAGGCGAAGCGCTGAAAAGTGTGGACATAACGCTCGTCGCC
GCGAGTCCGTTGTCGAGGGCGTTCCGCACGGCGGACCTCGCGATGAATGTTGCGTGTCCT
AGCGTGGAGGGCGTGCGCATCCATCCTGGTTTAAGGGAGATGAATTTCGGTGAATTGGAG
GGCGCCGTGAATGCCGCGTGGGCGAGCGGCGACGTCGAGAGGAAGTGGCCCGCGGGCGAG
AGCCCTAGAGATGTGGAGTTACGAGGACGGCAAGCTTTAGCAGGCTTGGGTTTGCTCGGC
CAGAAAGATGGACCTCTCCATACGCATGTGGCCGTCGTGTGCCACGGGCGGTTCAACAAG
ATCTTGTTGAGCTCGCTGCTAGGGAGGGGCATCGACAAGTGCGGCGAGATCCAGCAGGGC
AACTGCTGCATTAATGTGGTGGACGTCGACGTCGCCGCGGCGGTCGATGCGGCACAACCG
GCGACGGAGGTCGCCCTGGACTCGCGCGACCATCTGAACGGGGTCGACGCGGACACGCCG
TCATGA
>maker-scf300000870750.0-snap-gene-4.128-mRNA-1 transcript offset:0 AED:0.47 eAED:0.47 QI:0|0|0|0.5|1|1|2|0|244
ATGGCCGACCCACCACCGCCACAACCGGACCCGTCCCTGAAGCTGACCAAGCGCGAGGAG
TACACGTTGGGGTTCACGACCATCGCCTTCATGGCCTTTTCGGTGATTGAGATGATCTAC
GCGTTTTCCAGTAATTCGATGGCCTTGTTGGGCGACGCCGTCGCGATGATGGTCGACGCC
TGCACCTACATGTTCAACGGCTGTGCCATAAGAAGAGCACGGCAGCAGGGCAAGGAGGAC
AAGTGGGCCGTGCTAGGACCGGTCATTTCGACGTTCGTACTCATAGGGGCTATGATCTAC
ATTTTCTACGACGCCGTCTCCACACTAGCCTCGGGGGCGTCGGGCGACGGCGTGAACCTG
GTCGTGGTCCTGGCCTTCGGCCTCGCGAACCTCGTGATTGACATCGCGTCCGGCGTGCTC
TTCTGCGCCTACCCGGACGCCTACAAGGCGGTCCTCGTCTTCGCCGAGCCCGAGTCCTTG
GAAGCCGACGGCGGCATGAACATCCGGTCCGCACTCACGCACGTCGTCGCCGATACTTAT
AGAACGATCGCTGTGCTTGTAACGGCGAGCGCCGCGATGGCCGACGACGCCATCTCCTCG
ACGGCCGCGGACGCCTGGGGCGCCATCGCCGTCGAGATCCCGGTCCTGGTCATGGCCTTC
GGCCTCGGGCGGGCGGCGTGGAACCGGTACCCGCCGCCTGCGACCCCGGAGGCGCGGGAC
AGCGGGCTCGTCTAA
>augustus_masked-scf300000870750.0-processed-gene-4.50-mRNA-1 transcript offset:0 AED:0.03 eAED:0.03 QI:0|-1|0|1|-1|1|1|0|343
ATGCCGACGGCGTGGCGGCCACCGCTGCTCGCGCGGCTGGCCCTGTGCTACGCCGCGGCC
GCGGGCGCCGCCGGTCGCAAGCGCGGCCACGACGCCTTCTGGATCATGGACCCGTCCGAC
CAGTTATGTCTGACGACGCACGGCACGCTGGGCCCCTGCGACGGCGACGCCATGTGGGTC
TACGTCCCGCGCAAGGGCAAGGACAAGTGGTCTCTAGCTTCTGTACTTGAGCCTGTTACC
AGACAAATGTGCTTGACCAGAGTCAAAGCTTCGGCGCGGGGCGGCGCCTGCGGCGGCAAG
GCGGCCCAGCGCTGGGAGGTCGTCCGCGACGGCCAGCAGTTCGCGGTCACGGAGGATCGG
CAAAAGCACTGTGTGGTGAGAGACGCGCACCTGTGGAGCCATCGGGCCCAGCTCCAGCAG
GCCGTCAAGGCGGGCAAGTCCATCCAAAGGGGGCACGACGCGGCTACTTTAGTGAAGAAA
GTGCCTACTCATGTAGCACATAACACCGTCAGTTTGCACAAGTGCGCGAAGGGCCACACG
TCCTTCGAGCTGCACACCTCGAACGTCCACGAGCACGGCTTCATGTTGGCTTCCGCCGAC
ACGCACTGCTTCGACGGCGTGCAGTTCCGGCCTTGCTCGGATGAGGATGCTCATCTGCGC
TGGGGCTTTGGCGTGTCCTTCGACTGGTTAAGTGGGGCGCCCAAAAGTCAACTGTACAAG
TTCTACAACTCTACTGCCTGCTTAGTTGCTGGTTCGGATGGCGGGGCGACCTTAGGTGCC
TGCGACAGCCCGAAGGCGTCGGGCTGGGGTTTGCGCGCCGGCCGTCTCTCAAGGGGCGGC
GACGGCCACAAGTCCGGTAGCTGTTTAGTGCGCACGTTGGACGGCACGGGCGCGCTGGCC
AAGTGCAAAGATGGGATGTTCGAGCACCTCACATTAACTCTGGACTCGGACGGCTCGGAT
ATATTACAAGCGGCCATGGACAAGGTCGCCGAGATCGACAAGAAGAAGGCTGCCCAAGCG
GCGCGGGCGTGA
>snap_masked-scf300000870750.0-processed-gene-4.200-mRNA-1 transcript offset:0 AED:0.34 eAED:0.36 QI:0|0|0|1|1|1|2|0|466
ATGCGCGCCACAGCATGGCTCATAGTCGCTTTGTGTGCCCTCGGCGCGCTTGCCGACGAG
CCCAAGAAGAAGAAGAATGCTAAACCGAAGAAGGAAAAGAAAGACGCCAAGAAGGAGCAA
AAACAAAAGGACTGCCCGGCGTGCCCCGCGGACCTCTCGGATGAATTAGCAGCAGCCACG
GCACGCGCCGAGAAGGCCGAGGCGAAGACCTGCCCCGAGGATTTGAGTGAGGCGCTCGCC
GCCGCCGAGACGCGCGCCTCCATAGCCGAGGAGAAGGCCGTGGAATTGCAGAAGAACGTC
GACGACGAGATCGCCAAGGTCGTCGAGGCGAAAAAAGACGCCAAGCACTGGAAGGCCCAG
GTCGACGGCCTCGAGGAGGCCCTCCAATCGACGAAGGCGGCCCTCGCCACGTCCCATGCC
GAGCCCGTCGTGCCTGGGGTATCTATCTCAAATGATGGTACCGTGGCGTTCAACGCCACG
GATGGACTCATAGCGGCCCAGAACGGCGCCGGGGCCGCGCTGGCCATGGCCGGCGAGGCC
GCGAAGACGGGCTACCAGGCGCTCGTCGACGCCATTCCGACAGAGGAGGCCAAGAAGCTC
GGCGAGGATGCGGTGGATGCGATGTACGGTGCCGTCGACAAGGGCAAGGCCAAGACGGCG
GAAGCGTATGGTAATGCCTGGGGCTACGCCGTGGCCAATGAATATGTCGAAGAGAAAGTA
TCCGTCGCGTACAGCAAGGCCGCCTCGATCACTTCGGATGTGTGCTACGACAAGATTCCT
TCATTATATGAAAAGCACGCGAAAAAATACGTCGACGCCGCTTTGATTGAAATCGGCGAG
CGGAAGGCGCTGGCCACGGTCGAATTAAGGGAGCTCTTTGCCCACGCCCAGCAGGCCTTG
CATGATCGCGTCCAGCAGCTGAAGGAGAAGCTGCCGACGTCGGCGGATCTGAAGAGTAGG
GCGGACTCGGCGCGGGAAGTGGTGGCCCTCCGCTTCCACGCCTTGTTAGTGGCCGCGGGC
GCCTGCGACGAGACGAGCGATGTGCCGTGCGCGCCGGCGAAGCGCCTCGCGTCCGCGTGC
GTCGCCTGCTGGGCGGTGGCCGCGTGCGTTTTACTATTAATCGCGGCCTACCATTTGGTG
GGGATGTTATTGGGTCTGGCGAAGAAATTGGTCGTCGCCGTGGGCAAGCGCGCCGTGCGC
CTGCCGCTCATGCTGATTAAGCTGGCCATCGCGTTGGTGGTCCTCGCGGTGTCGCTTGCT
CTCAAACTCGCGCTGCTGCCCCTCCGCATCGTGCTGCTGCCCGTGACGCTGCCGCTCGCC
TTGCTCGCGCGGAAGAAGGGGCCCGCGAAGGCGTCGGCGCGGCCGCCGCGCAAGAATTCT
CCTGCCCGCGGGCGGCGCTAG
>snap_masked-scf300000870750.0-processed-gene-4.201-mRNA-1 transcript offset:0 AED:0.29 eAED:0.29 QI:0|0|0|1|1|1|2|0|784
ATGGCCGAAGTCCCGGCGGACCTCTCCGCCTTCGCGGACGAGCTCGCCGACGCCGCCGGC
GCGGTCATCCGCAAGTACTGGAGAACAAGGGTAGAAGTCATCTCCAAGGACGCGCGCCTC
GACGTGTTCGCCGACGAGCCCGTGACGATCGCCGACCGCGAGTCCGAGCGTGTGATGAGA
GATATGATCGAGCAGCGCTACCCGGCCCACGCTATCCTAGGCGAGGAGCACGGCGCGAAG
GGCGACGGCCGAACGAGCGAGTGGGCGTGGGTGCTCGATCCTGTGGATGGCACGAAGTCG
TTCATCACGGGCAAGCCGCTGTTTGGGACACTCATTGCTTTGTTGAACTACGGCAAACCG
GTATTGGGGGTCATCGACCAGTGCGTGCTCAAGGAGCGCTGGAAGGGCACTAGTACCAAG
ACGACGTTCAACGGGCGGCCCTGTTCGACGGATGACTGTACGTCGTTACAAGAAGCGATG
GTCTACGCGACGACGCCAGAGATGTTCGCGCCTGGGTTGGAGACGCGAGCATGGAACTAC
TTGAGCTCGCGATGCAAGCGCGCTTTATATGGGTGCGACTGCTACGCGTATGGGCTGTGT
GCTTCTGGGAGTGTGCAGCTCGTGTGTGAGGCGGACCTGATGCCTTATGATTACCTGGCC
GTCGTGCCCGTGGTCTTGGGCGCCGGCGGCGTGATGACTGACTGGGAGGGCCGGCCCTTG
ACGCTGCCGAACCACGACCTATCGAAGGGGCGGGTCCTCTGTGCCGCTAATTCCAAGCTG
CATTCTGAGGCGCTCGCGGCGCTTAGGAAGGCGCCTCCCTTCTCGCGCGCGGCGCGGGAC
GCGTTTCTTCTTGCGCTTGCGGGCGACAGAGAGCCCGGTCGCGACGAAACTACACTAAGC
GACCTCATGCGGACCCTCCTTCTCCTAGCGCTGGCGCCGGGCGCCGCGGCCGTCGGCTGG
AGTCAATTCCGCGGCGGTCCGTACAGAGACGGCACCACAACCACGGTCGGCCCGAAGGCG
AACAATTTGTTGTGGCGCTTTTTGCTGCGCGGCACGTCGCAGGGCGCGCCGACGGTGCAC
CCCGACGAGTCCATGGTTTATGTCGGAGGCACGGACGGCTTTTACGGCGTGAACAGCGAC
GGCACGTTCGGATGGTACCTTCGCATCGATAAAGGTGTGGTGAACAGCGCCGCGGCGGTG
TCAACCAAGCACAACTTGGTGGTCTTCGGCGGCATGAACGGCGGCATCTACGGTGTCGAC
GCGAGGACCGGCCTCACGAAGTGGACTGTGTGGACGAAAGCGCAAACAAAAAGTACTTAC
GGTAGAAACGAACCATACATATACTCCTCGCCTGTTATTAGTAATGACGACATTGCGTTC
GTGGGCGCCGCCGACGGCTTATATGCGGTGGAACTAGCCTCGGGACGGGTCAAGTGGATC
TTCGACGCGAAGGGCGAGCCCGTCTGGAGCTCGCCAGCTTTGAGCGCGGACCAGAAGACG
GTCTACGTGGGCGGCATCGACAACTTCGTCCACGCCGTCGATAGTGAGACGGGCACGAGC
AAGTGGGAGTGGGAGACGGGCGGCTTCCCCGACGACCCAGATGATCCTGATGTTGATTCA
TCGCCAGCTGTCAGTCGGAGGGACGGGACCGTGTATGTAGGTTCGTTTGACAATAGGTTG
CACGCCATCGACGGTTCAACAGGTCAAGTGAAGTGGTCCTACCGGACGAATGATGATGTT
ATTAGTAGTCCGGCCGTCGCGAGAGACGGGAAGACCGTCTACATCCCGTCGACGTCTGGC
GTCGTGCACGCTGTCTCAGATAAAGGTGAGAAGCGCTGGTCCACCGATCTCGGGCACCCG
GTCATGGCCGAGCCCGTGTTAGACGGTGAAGGTACCTTGTATGTTGGTAATGACGACGGC
AAGGTCTACGCCTTGGACGCGAGGAAGGGCAAGATCCTCTGGTCGCACGACTTCGGGGAT
AAAGTGAGAGGCGAGCCCGCCGTCGCGAGCGGCCGCCTGTACGTGGCGACGATCAACGCG
GACACGTTCCTCCACTGCATCGGTGGTGAAGGAAGCTCGCACCACTCGTCCTCGAAGGAC
GATAAGGACGAGGGCGGCTCGGCCTTTGGCACCGTCGTGACTTGGTTGGCTGTTATTATA
GGCCTCGGCGTGGTCGCCTACGCCGCTCTGACCATTGGAAAGCCGTATCTGGAGGAGCAC
GGCTTCCGCCTGCCGGTCATGCAGCAGCGCGACGGCTTCGACCGCGCGCCGGTCGACGAC
GGGACGTACGCGGCGCCCTTCGTCGAGCTCCAGGAGTCCATGATCGACGACAAGCCTACA
GGGGCGGTCATCTAG
>snap_masked-scf300000870750.0-processed-gene-4.203-mRNA-1 transcript offset:0 AED:0.30 eAED:0.30 QI:0|0|0|1|1|1|2|0|1008
ATGCGACTCGTAGCGCTCCTCGCATGCGCAACAGCGCAAAGGCACATCGCTCAGCGTCAA
TGGGTGCGCGGCGAAGCAAGAACAAATGCGGCAGCGGTCGTCCTCCCGCCCCAATTGCTG
TGGCCCTGGGTCGAGGATGTAGAGATAGAGGGCCTCTGCGCAACCGCCTCAGGATTGGGC
GCCGACGCGGCCGCGGCGGCGCCGAATTGTTATAATATGAACGAAGGCATCCAGAACACG
CATCCGCTGCTGGTAGCGCCGCTGGCCTTCGCCGCGAGACGAGCGAACGAGACGCAGAGC
GTCGTGCCGGCCGTGTTGTCGCTGCAGCCGGTCGACGGCCGCGGCCGAGCCTGCCGCCCG
CCGGCCCACGTCGACGTCCTGATCCAGCCGGCGCCGCCCGACGACGCGCCGAGGGTCTTA
ATAGCCTACCCGCCCGTGGGCTACTCGCAGGACCACAACGCGTCCGTCGAGATCTTCATT
CACGTGGCCGGGACCTTTCCGGAAAACGCGGTCATCAAGGTCGAGTTCGAGGGCGGGACC
CAGGCCCCGGCCCAACTCGGCGTGGACATGATGTCCATGGTGTTGACGAGCGTCGAGCCC
GCGACGCACGTCCTCGGTTTTACGGTCGGGTTGTTCGACGACCACTACCTGCCCGGCAAC
GCCGAGGGCTGGACGCCGCTCGGGCCCAAAAAGCAGCTGGCTTTCGACGCCGTGCTTACA
GACGAGGAAATTGTGCGCCATCGCGTGCCGGGACCGCCCTTATCCTCATACATCCCGCAA
GTACCCCACAACGAATTCGAAGTAGTCAATATATTGATAGTGGGCAGCATGAAGTACGAC
GGCCAGAAGAACATTTATGTCCAGCAGCTCACACATATGGATAGAACTAGATTCAACTTT
ACGTATGCTTCGTTCATGGGCGACGAGGATCGGGCGACGTTCACGAAGCTACCACGCATT
TTGACGGAATTGGGTGTGGAGCCGGTCTGGCGGCCGATCCCGCCCATTTCGGGGGACGAG
GCATCAACTAGCCATCCCGACCTCGGAGCCTTGGTCGATCGACTCGATGGCAAGAACAGT
GATGGATTGAACAATTACTTGCTGGAGGCGTTGGCCTTATCAAATAATGTGCCCGAAAAT
ACGTCACCGCCCTTCGTGCGCCGTACATGGTTACACTTAGTGGAGAACTTGCGGCACCTG
CGGCCGGACGTCCTCGTCTTTGCCAACGCGCGGGATCCGTCGGACCTCATTCTATGTCGG
GCCGCGCGGCTCGCGGTACCGTCCGCGAAGCTCGTGATGGAGCTGCCGAATTTGTGGCCC
CAGCTCTGGGATTTGGATTTGATTGTGGCTCCGAGCCACTACGCGGCCTTGCACTTCTCC
GTGCAGGACGCTGTACATAGTTTACCGGTGGATCGGCGTCCACATGTCGCCGTCGTGACT
CCCGGTGTTGATGCCACAATCTACGGCAACGTCGAGCGGGCGGCGTGTCCGGTGGAATGT
TCACTGGCAAATGCGAGCTGGCCCGTGAATTGGGAACGTGACGGCGCCAAGGGCTGCGCG
GCGTCGTGCGAAATCGTGGGCTTCTTAGCGCGACTCTCTCCCGAAAAGTCTCCCGGATTA
CTCGTGCACGCCGCGGCCATCATCTTAGCTGCAAGACCGTTGGCGCGTATTGTTTTTGTG
GGCGACGGTGCAGCCAGAAACATGTGCGAGGAACTCGCGCGGGCCTACGGCATTGAAAAT
CGTGTCATTTTCGTGGGCGCGGTGTATGGAGCAGAAAACGTCGCTTCGTATTATGCTTCG
TTCGACGTCGTCGTGCAGCCGGCGCTGCGGGCCTGGTCCGAGACGTTCTGTATTGCGAAT
CTGGAGGCCATGGCGTCGGCGCGTCCCATCGTGTCCTTTGGCGTGGGAGGTGTGGGCGAG
TATTTTGTGGCCGCGCCGACGCGGGACACGTGCAACGCGTCCCCGGAGTATCGGGGGTGC
ACGCCGTCCGAACCGCCGACGGGCGTCGCCGTGGACCGCGCGACGCCCGAGGCTCTGGCC
GAGGCCGTGCTCGAGCTCCTCGAGGACGCTGGCGGGCGCGACGCGCTCGGCCGCCAGGCG
CGGCGCGCGGCGGCGGAGGCGTTCTCCATCGAGGGGTTCCTGGCGAAGTACGCCGTGCTG
TACTCGCGGCTGCACCGCGGCGAGGACTTGAGCGACCTGCCGTTTGTCATGGCCAGCCTC
AACGCGAGCAGCGCCGCGTCCGGCGTCGAGGTGGAGGTGAAGAAGCGGACGCCCGACGGT
TCATATATCCCCGCCGACGACCGCGACTTCGCCACCGCGGACTTCGACGCCGAGCTCGAG
GCCGCCGTGAAGGCCGTACAAAGGTTACCTAGGGACGAGCGCCTGGCCTACGGGAAAGCC
ATGCGTGTCGAAGGCAACGCGCAGTTTGAGAGAGGCGACCACGCTGATGCGATTCGGACG
TACGCCAAGGCCATGGCCGGTCTCGATTTGTCTTGTGACCGAGAGGCGACGCTGCGTAGT
GTCGCCCTGCCGCTCTGGACGAACTCGGCGGCGTCCTACCTGGCGCTGAGGCGGCCGCGG
GAGTGTCTCAGGTGCTGCGACGAGGCGCTGAAGATCGACGGCGGACACGTGAAGGCTCGT
CTACGCAAGGGCGCCGCGCTCCTGGCGTTGGATAGGTACGACGAGGCCCTCGCCTGTTTG
GAAGCGATCGAATCTAACAGGGAGGCCGCGGCGTTGATGAGGAAGACGCGCGCCGCGCAA
CGCCGCACGACCCGCATGGAGGCCGCCTACGGGAAGTGTCTCAGCGCAGCGTTCAGCGAC
GGTCTTGGTGATACGCGGTCCGGCGTCCGGCGGCGGCGGTCGGGCGAGGCGGAGACGGAG
CGCGCGCTGCGGCAGGCCGCGCGCGCGGCGGCGGCGCACGACTGGGCGCTGGTGGGTTGG
GTGGTCTTTTGCCTCGTGGTCGTTGGGTCGTACGTGCTGTGGGGCGAGGCGCTCGTGCGG
TACTTGCTGGCCGTTGCGCCCGTGTGA
>snap_masked-scf300000870750.0-processed-gene-4.205-mRNA-1 transcript offset:0 AED:0.34 eAED:0.35 QI:0|0|0|1|1|1|2|0|133
ATGTCGCTCCCGCGGCGAATAGTGAAGGAGACGCAGCGGCTCACGCAGGAGCCCGTGCCC
GGCATCACGGCCATTCCCTTCGAGGACAACATGCGCTATTTCAACGTGATCATTTCCGGG
CCCGACGACTCGCCCTACGAGGCGGGCGTCCGGTTTCTCACGAAGATCTACCACCCGAAC
GTCGATAAATTGGGGCGCATCTGCCTCGACATCCTGAAGGACAAGTGGTCGCCGGCGTTA
CAAATAAGGACGGTCCTATTGTCGATCCAGGCGCTGCTGAGCGCGCCGAACCCCGACGAC
CCATTAGATAACGGCGTCGCGGACGCGTGGAACCGGGACGAGGCCGCGGCGCAGCGGACG
GCGGCGGAGTGGACGCGGATGTACGCGTCCGGCGCGAAGTGA
>snap_masked-scf300000870750.0-processed-gene-4.206-mRNA-1 transcript offset:0 AED:0.09 eAED:0.09 QI:0|0|0|1|1|1|2|0|399
ATGAGCGGCATCCTCTCCACCCTCGCCAACTGCCTGCCGAGCCGCGAGAAGCCCTACTGC
GGCGGGCCCTCAGTCCGCATCGGTGTCTTAGGAGGCGGCCAATTGGGCCGGATGATGATC
CAGGACGCAATCGACCTCGACGCGCGCGTGGAAGTCATGGATCCGTCAGCGGACGCGCCC
TGCGCCCACCTGACGCAGCGCTTCGTCCAGGGCAACTTGCTCGACGCGAAGGCCGTGGAG
GCTTTTGGTACTGGTTTAGATTGTATCACGATCGAGATCGAAGGCGTGAGCGTCCCGGGC
CTGGAAGCTCTGGAAAGGAAGGGTGTGAGAGTGGTGCCAAAACCAGCACACATCGCCCTC
ATCCAGGACAAGGGCTTGCAAAAGCAGTTCTTCCAGAAGCACAACATCGCTACTGCTCCG
TTCGCCCTCCAGATGGCAAATGGTGATCGAAGCGCATTAGGCTACCCCGTCGTCCAGAAA
TTAAGAAGGGGCGGCTACGACGGCAAGGGCGTCGCGGTCCTCAAAGACGCGTCTTCTTCC
CACTTCGAAGGCAAAGACGCGCATTGCGTCCTCGAGAAGAAGATTGACATCGAGAAGGAG
TTATCGGTAGTAGTATGTCGAAGATCTGCGTACGACACGAAGTGCTACGAGCCGACGGAG
TGCGTGTTCGATCCTCGCGGGAACCTCATCGTGAGTCCGGCGTCGATAACTCCCGAACAA
AAAGCTACCTGCAACGCCCTCGCGAAGCAAGTAGTGGATGCGATGGACTACATTGGCATT
CTGGCCGTGGAGATGTTCTTGGAGAAGGGCACTGGTAAAATTATGGTCAACGAATTAGCC
CCTCGGGCACACAACTCGGGCCACCACACGATCGAGCAGTGCGCGACGTCCCAATTTGGG
CAGTTGCTGCGGGTTGTCTTGGATTTGCCGCTCGGTGACGTCTCCCCAACACGGGCGAAG
GCTGCCGCGATGGTCAATATCCTCGGGTCGCCCAGTGTCGCCAAGGGCTCCAAACCGCTA
TACCGAGGCTTGCGGGAAGCCCTGGGCAAGCCCGGCGTCTACCCCCACCTCTACGGCAAG
TCGACGGTCTCGCCCTTCCGGAAGATGGGTCACATTACGATGGTCGGGGACGATCGGGAT
GAAGTTGTGGAATTGGCGAAGGAGGTGCTGGCTTCCGTGGCCTGCGAGGCGGCGCCCTAG
>maker-scf300000870750.0-snap-gene-4.131-mRNA-1 transcript offset:0 AED:0.20 eAED:0.21 QI:0|0|0|1|1|1|2|0|122
ATGCTCCGCTCGGCGCTATCACGCCTCACACTCACTGCACGGCCAGCAGCGCCCACAACG
ACGCGCGCCTTCGCGAGCAACCGGAGCAAGCGCGGCATCTACGCGGGCAAGGACATCCGC
TTCGGCAACAACATCAGTTTTAGCCACCGCAAGACGCGGCGGACCTTCAAGCCGAACGCG
CAGCGCAAGCGCCTCTGGTCCGAGACGCTCGGCTGCTGGCTGCGCTTCAACCTCACGACG
CACGCCTTGCGGGCGGGCGGCATCGACGCTTATTTGCTGAAAACGCCGGACGCGAAGCTC
GGGTCGATCGCGGGCGCGAATGCGCGACGCATGATTGAGGCGGCGCGGGCTAGTCGAGAC
CCGTCGTAA
>augustus_masked-scf300000870750.0-processed-gene-4.59-mRNA-1 transcript offset:0 AED:0.40 eAED:0.40 QI:0|-1|0|1|-1|1|1|6|483
ATGAGCCGCACCAGCTGCCTCGTCCTACGACCAACCCTCGCCGAGTTCAACGACATCGAG
ACCCTGATGCGCCGGGCCGAAATGGAGTCCGAGGGCGCCGGGATCGTCAAAATCGTGCCT
CCATCTGGATGGTGGGACGGCGCCGCCGAGGCTTCACAAGCATTCAACGGCGATACGATA
CCGGGGAAGACGAGCGGCGGCCGGCGCGCCAAGAATCTGCTGGATACGCTGAAGTTGAGG
CCCATCCGGCAAGCGGTGAGCCGCCCACCAGGCACGCCCAAGGGCGCCTTCGAAGTTGCG
ATCCTGCCACAACCACAGACAACAGCTAAACAATTCCGCAAGACGGCCCTGAAACTACAA
GAAGAAGCAGAAAGGAAAGCTCGAGAAGCTAGAGAACGGTTCGAGAGGAGAGGCTGCGAA
GCGCGAGGCTCTGAAGATGTGAGTGATGACGCGGGCGTCGAGGCGGCCTTCTGGAAGGCG
CTGACGCCGTTAAATGAAGCGCCGCTCTACGGCGCCGACGTCGACGCGACTTGTTTTACG
GATAATGACAAGACGAGTGAGGGAGAAGTACCAGGCTGGCACCTCGACGCGATACCCTCG
TGCCGCCTGAGACCCTTCCTCAAGCGCCTGAAAGCGCGAATCCCGGGCGTGACGAACGGC
ATGCTGTATTTTGGGGCGCCGCGGGCCTTCTTCGCGTGGCACGTGGAAGACGCGAACCTG
TACAGCGTCAACTACCTGCACTGCGGCGCGCCCAAGTCCTGGTACGCGCTGGACCCGCGG
GCCGCGCCGAAGTTCGAGGAAAAATGTAGGGAGGCCTTCCCCGACTTGGCGCGAGAATGT
AAAGATTTTCTAAGGCACAAGACCGTCGTCGTGAGTCCGGACTTGCTCGTGAAGTGGGAT
TTAGATCAATATCTGGTCGAGTGTGTCCAAAGACCGGGCGAGATGGTCGTCACGTTTCCT
GCTGGGTATCATTGCGGCTTCAACCACGGCTACAACGTCGCCGAGTCTACGAATTTTGCC
ACTGATACTTGGAGTGAGATTGGTCGCCAGGCGTCGCACTGCAAGTGCCAAGCGGACACG
GTGCGCATCGACGTGCCGCTGTTCGAGCGGTGGCGCGTCGAGGGCGAGAATGCTTTCGTC
TGTAAGCCCGTGGTGGTCGAGGCGCCGCCACCTGCTCCGCCGCCGAAGAAGAAGGCCAAG
AAAGCCTCATCGAACAGCGCGCCGCGGAAACGGCGGTGCCGCACGTGCGCCGCGTGCAAG
GCCGCGGACTGCGGCGAGTGCAAGTTCTGCAAGGACTCGCCGAAGTTCGGCGGCCCGGGC
AAGATGAAGCAGTGCTGCGTCAAGCGCGTGTGTCTGCAGCCGAGACTGCCCCCTTCCGCT
ATGGTGAGCGGGGCGCCCTGTTCATCCGGCACGCGGCACATCGACAAGCGCATTCCCCCC
ATCATGACCTAAGTTTGA
>snap_masked-scf300000870750.0-processed-gene-4.210-mRNA-1 transcript offset:0 AED:0.45 eAED:0.45 QI:0|0|0|1|1|1|2|0|232
ATGATGGAGTGCTTCGGCATCTCCTGCTTCGAGGAGCCACAGGAGGAGGAGGAGCTCGTC
GCCGCACCAAACGAACCAAAGAAGAAGTCGCCCCCTCCAAAAAAACTCAGGAAGAAGCGC
TCCGTCAAGTTCGCCGCGCCGTCGGAGAAGTCCTCGAAGAAGCTCATTCCGGCCCCACCG
CCCTCACCACGACCCGTGTGCTCCCTACCGGCGCCGACGGACGTGGTCTGGGGGCCCCTG
GTGGACATGATGCCCCTCACGCCGGACAAGGAGCTGGCCTTTTTTGAGTTGCTGCACTCC
CACCCGTCGCAAAAACTTCTAGAACCATCATCGACGGACGGTAGCACAGTAATGATGTTC
GCCGCGGAGTATCATGCGCATCTGGCCGGAAAGATGATTTTTGTCCACTGCCAGCGCTAT
GGGCAGCGGAATAATGCGGGCAAGAACGCGGCGTGCTACGTGCATGAATTGGATCCGGAA
TTACCAGTCATGAAGCTCTTCGAGGAGGAGATGCGGAAGAACGGTGTTGATAGAGACAGC
GAGCACGCTCGAATTCTGGTGCCGAAGAAGAAGAAGAAGAGTCTAGGGGTGAAACGGGCG
ATGGGGCTCAAGAAGGACAAGCCCGACCCGCGCGCCGGCCGGCCGGGGCTCGTCGCGCAG
CAGTCCGTGCGCTTCCAGAACATGAACGTTCGGTCATAA
>maker-scf300000870750.0-snap-gene-4.134-mRNA-1 transcript offset:0 AED:0.03 eAED:0.03 QI:0|0|0.5|1|0|0.5|2|2577|572
ATGCGTCGCGCGGTGGTGACGATGCTCTCGCTGCGCGCTGCGAGGGCGTTTTTGCGGCCC
GCCGTGCGCGCTCCACTACGACGTAGTGTGCAGGTCTGGTCGGCCACGGAGTCGCCGCAG
CAGCAGAAGCCGAAGAAGAAGAAGCAGCAGCAGAAGAAACAACAAAAAGTACAAAAAGGA
GCCGCCACGCAGGCCTCCGACTCGATCTGTAGTGCGTCCGAGGACTTTAGCCAGTGGTAT
AGCGACGTGATAAGACAAGCAGACATGGTCGATTCATCACCAGTAAAAGGCTGCATGGTG
ATTAAACCGTGGGGCATGGCCGTCTGGGACGGTCTCAAAGATTCATTAGATAAAAAAATA
AAGAAGTCGGGTGCGCAGAACGCCTATTTTCCCTTACTCATCCCGAGATCATTCCTGTCC
AAGGAGGCGGAGCACGTCGACGGCTTCGCGAAGGAGTGCGCCGTAGTTACTCATCATAGA
CTCAAAGGCGACGAGAACGGTCTCATACCAGACCCTGATGCAGAACTAGATGAACCTCTG
ATAATAAGACCGACCTCCGAGACGATCATCTGGCACATGTTCCAGAAGTGGATCTCGTCT
CATCGCGATTTGCCCCTAAAAATCAACCAGTGGGCGAACGTCGTGCGGTGGGAGATGCGG
ACGCGGCCCTTTCTCAGAAGTAGTGAATTCCTCTGGCAGGAGGGCCACACGGCGCACGCT
ACATCTGCAGAGGCTATTGCCACTGCCGAAGAAATGTTAGATGTCTACGCGGACGTCGTC
GAAAACGTGTTAGCGGTACCAGTGGTCAAAGGTAAAAAGTCGGCCATTGAGAGATTTGCC
GGCGCCGACGAGACGTACACGATCGAGGCACTCATGCCCAACGGCTGGGCTTTGCAATCA
GGTACCTCGCACTTCCTGGGGCAGAATTTCGCGCGGGCGTTCGACGTCTACTATCAGAAC
AAGGAGGCCAAGAGAGATCTGGTCTGGGCTACTTCGTGGGGGGTCTCTACTAGGTTGCTT
GGGGCTTTGGTGATGACGCATAGTGATGATGCGGGGCTGGTGCTGCCTCCTCGAATCGCG
CCGGTGCAGGTGGCGCGCGGCGTCCTCCTATGTCTGCGCGATGGCGTCGCTCTGGTGCCC
ATCGTCAAGGGCGCGGAGAAGGACCCCGAGGGTACACAGACCGTCATGTCGTTGGTCGAC
AAGGTCGTCGACGAGTGCGAAGCATTGGGTCTCCGCGTGAAAGTTGATGATAGAGAAAAC
ATGCGCCCCGGCGCGAAGTACTTCGAGTGGGAGCGGAAAGGGGCTCCACTAAGGTTGGAG
GTCGGTCCGCGGGATGCTGCCTCCAACGTCATGGTCGTGGCGTCTCGTCTCGGTGGCGAG
AAGCAGACTATTGCCGTGGACGAGGTGCCTTCGTACCTCAAACAACGTCTGGACGAGATG
CAGGCGAAGTTGTTTGCGGACGCGTCTCAGCGGTTGTCTGATAGGACCATTGATATCGAT
ACTTATGAGGACATGAAGACAAGAATTGCGAACGAGGACCTCGGCTTTTTCCGCGTCTAC
TGGAAGGCCGACGATGCGAATGAGAAGGCGATCAAGGAGGACTGCGCCGCGACGATCCGC
TGCTACCCTTTGGATGCTCAGGGCGACCTCGAAGGCAAGACGTGCTTTTATAGTGGAGAG
CCGGCGACGCACGTCGCGCTCTTCGCGCGGGCATTCTAATTCTTGTTCTTAGCCTTCGTG
CTACTAGTAGGGGGTTCGGGGTTTAGCGCTTGCGGATGCCGAGCGGTCTTTTGGTCGAGA
CGGCCTTGATGCCCTGCGCGTTGGCGTAGGACTTGGTCTTCTTGCGCACCATGAGCATCT
TCGCGCGGCGGCGGTTCCGGCCGGCCGCGGCGGCGGGCGCGAGCGCCGGCGGCGGCTGAA
ACGCGCCGGGCGCCGGGTTCCTTAACAACGCCTGCTGGAAGGCGAGCACTAACGCGTCGG
GCTTCTTGGCCTTGTGGGCGTGCTTGACGTGGCGCGGCGCGCCGTCGCCGTCGCCTCTAG
CTGCGGGTCGTAATGTCTTCACCATCTCGCCGGACAGGGCGCGGTCGATCGCCCGCGCGA
CCTGTGTAGTAACCACAATGACGCCTCGACGTCGTGGAGGGGCCGTGACACCGCGCGCGA
CGTGGACGGAGGGGCGCTTCAGGCGCATGAACTTGTGCCTGTGAGTAGTTGGTCAACGCG
CGGCGCGCGCGGCGATGGCGCATCTCGTAAAGCACGGCGGTCGAAACTCCGCGAGCCGCT
CCACGTAATACGAGGTGCCTTTCTCGTTGGGCACGGGGGGCGGAGGGCCCCGGACGGCGC
CGCCGCGCAGCCAAAAGCACCCCTGGGCTTGTAGGTATCTGCAGCGCGCGCCAGCGTCGA
GCTGTCGAACGGCCGTCGGCCAGGCGAGCACTGCTGTCAAAACGAAGCTCTGCGACGAGT
ATGAGACACTGACAGCGGACAGCAGCTGTGTGCTGGACGCAGAGCTACAGCAGAATCAGC
AGATCAGCTCCGCTTCGCGAGCCGGACGAACGAAACAAGACTCGCCGCATACACTCACCA
GTCCCACCAGGCGACGACTCTTCCCTCATCGGGCGCGGCGGTCGCCTCCGACTCGGGCTC
GGCGCGTGTCCGCGGCAGGCTCGGACTCCTTCTGGATCGGACTCCTCGGGATCACAAACC
AACACGCCATCGACGCGACAAAGAAACAACACAGGTACTTAGAACACCTCCACGCCGCTC
TCGACGTTCGGCATCGTAACAACCTCGGAGATCTCGATGTAGCGCGGCGCTCGCAACCTT
CTCCTTTTAGGAAGAAATCGCGACACGACCATCACGCAAAGGAGAAACAGCAACACCGCA
GAAACGGCCCGCACCATCTTCAGGTCCCGTCCCGGCGCCACATCGTCTACCAACAGCAAA
GATGAGGAAGCGTGCGCATGTATAAGACGCGCATACCACGCGAAGGACCGCTTCGGTGTT
CTCGTTAACGTATTATAGTCGACGAAGACCAGCCCGAAGCGCTTCGAGTAGCCGTCCGCC
CACTCGAAATTGTCGAGCAAAGACCAAGCGTAGTAGGCCTGCACGTCGGCGCCCCGTTGT
ATGGCTGTAGCGACGCCGTCGATGTGGCTCCTCAAGTAGTCGATCCTCCAGACATCGTCG
CGCTCGTCTTCGCCGGAAGGCTGGTCGCACCCATTCTCGGTGACGGCCATTGGTAGATGA
TACCGGTCTTGGAGCCACAGGAGGACATCCGTGAGACCATCAGGAGCGACGTAGAGCCAG
GGCGAACCACCGACGACGCCAATTCTTGGATCGCCTTCTGATAACGATCGTGTCGTCGCG
AGGTGGTACTCGCCGTTGAGCGCGGGAATGCCCGCCGCGTCTCCCACGGATGCCGCGGGG
TAGACGGCGTCGGCCGCGGCGACATAGCGACTGGTGTAGTAGTTCACCCCTAACATATCC
ACAGAACCCTTGAGTAGTGTTTGTTCCTCGATGGTAAACTGGGGCAGTGCCGGTGCCCGA
GCTTTCAATGATGGCGGGTAATCCCCTCGCACCAACGGGTCGAGGAACCAGGCCCACTGC
GCCTCCATGAAGCTCGAAGCCGCGTTCATATCATCTACCGACCCGTCCCGGAGCGGCCAG
GCCATCCAGCCGCAGTTCACCATGTCTATGCTGTATCCTTTCGAAAATCGTGCCCTAAAC
CTAGAAGCAGCGTGCGCATGTGCTAGTAACACATTATGAGCCGCTAGTAGCGGTTCGGTC
TCCGAGTCTCCAGCAATACATCGTGATCGATCGGAACACCGACCCGGCGCCATGACGCCC
GTGCCGTAGCCGCCCCCCACGAACGTCAGGGGCTCGTTGAACGTCGTCCAGGTTTTTACG
TGATGACCAAACAGCTCAAAACATTTTTCAGCATATGCAGCAAAGTCCTCCACTATTGAT
GGAGAGAGCCAGCCGTTATACTCATCTTCGAGAGCTTGTGGAAGGTCCCAGTGGTACAGT
GTCACTCGCGGTTCGATATTTTTTTCTACCAGTAGGTCCAGCAACGCCGAGTAGAACGCG
ACGCCCTCGTCATTCAAAGTCCTACCGTCCGGCATTAACCGGCTCCACGATATTGATAGA
CGGTAGTGTTTGATGCCCGCCTTGGCCAGCAAATCAATATCTTCTGGGTAGCGATGGTAG
TGGTCGTCGGCGACGTCGCCGCTATCGCCATCGTGGGTCTTGCCTTTTTCATGGGAGAAG
GCATCCCATATAGAAGGGCCGCGGCCTCCTTCTGAA
>snap_masked-scf300000870750.0-processed-gene-4.212-mRNA-1 transcript offset:0 AED:0.10 eAED:0.10 QI:0|0|0|1|1|1|2|0|630
ATGGACTCCATGGACTTGGAGAGGGAGAAGGGCATCACCATACAGTCAGCAGCGACCCAT
TGCTCTTGGAACGAGAACCATATCAACATCATTGACACGCCGGGGCACGTCGACTTTACG
ATTGAGGTGGAACGAGCTTTGAGGGTTTTGGACGGCGGCGTTCTCGTGTTATGTGGTGTC
TCGGGCGTCCAATCGCAATCGTTAACTGTGGATCGGCAGATGAAGCGGTATGACGTTCCG
AGAGTGGCCTTCGTCAATAAGCTCGATCGAGCCGGGGCGAATCCGGACAAAGTCGTGGAC
CAGTTACGAGAGCAGATGGCTTTACATGCTTGTGCCGTCCAGATGCCGATTGGTCTGTCA
GAAAACCATGAGGGCGTCGTGGACTTGGTTAAAAGGGTAGCGTACACCTTCAAAGGTGTG
AAAGGTGAGGAGGTCGAGGAGACGGATGTACCTGCTTCATTGGTAGATGAAGTGGAAGAA
AGGAGAAATACGTTGATAGAAGCGGTAGCTGATGTCGACGATGCGCTCGCGGAGCTGTAC
CTCGAAGGTGACGAGATCGATGCTTCAGTGCTGACGGATGCCATCGGGCGCGCGACGAAA
GCTAGAGAGTTTGTGCCGGTGTTTATGGGTTCGGCGTTCAAGAACAAGGGCGTCCAGCCC
TTGCTCGATGGCGTCGTGTCGTACCTGCCGGCGCCGACGGCTCGCGAAGGGGTGTGTGCA
TTGGACTTGGAGAACGATGAAGCTCCAGTACCGATCGAGTGCGATAGTGATGCACCACTC
CTTGCATTAGCGTTCAAGCTGGAAGAATCTAGGTTTGGGCAATTGACGTATGTCAGGATC
TACCAGGGCACGTTGAAGAAGGGCGACTACATCCAGAACGTACGAACTAGGTCAAGGACG
AAAGTACCGCGCGTGGTACGGATGCACGCCGACGACATGGAGGAGATCGACGAGGCGTCG
GCCGGTGATGTGGTGGCCATTTTTGGCGTGGAATGTGCTTCCATGGACTCGTTCGTTTCG
GGCGAGAAGCGAGGTGAATCATCACGATTAGCTATGGCGTCGATGTACGTGCCGAGGCCT
GTGATCAGTTTAGCGGTAGCGCCGAAGAAGGGCGCGCCGCCCAATGTGGTCGACGCCTTC
GGCAACGCCTTGCAACGTTTTACAAGGGAGGACCCTACTCTCAGAGTACATGTCGACAAT
GAGTCCAAACAAACGATCATCAGTGAGCCCCAGGTGAATTATCGGGAGGCGATCACGCGC
AAAGCTACCTTTGACTACTTACATAAAAAACAAACTGGAGGTTCGGGCCAGTATGCCAAA
ATCATAGGATACATCGAGCCCATTGAGGAAGAGACTTTCGAGTTTGTGAATGAGTGTGTG
GGCACGAATGTACCCTCGGAATTTATACCTTCTGTCGAGAAAGGGTGTCGAGACGCGATC
GCGAAGGGCGATCTCGTCGGGTTTCCCGTCGAGGGTTTGAGGGTTGTGTTGCAGGACGGG
GCCGCACACGCTGTGGACAGTTCAGATCAGGCCTTCCGGGCCGCGGCGTTGTACGCCGTG
AAAAGAGCCATTGGCGAGGCGGGCGCGAAAGTATTAGAACCGGTCATGGCGCTCGAAGTG
AGCGCCCCGACGGAGTTCCAGGGCGACATCATGGGCTCCATCAATCAGCGGCGGGGCATG
ATCACGAACAACAGTACTGATGGGGCCCAGTCGGTCATCAACGCCGACGTACCTCTGGCG
CAATTATTTGGCTATTCGACGGATATTCGTTCACAAACCCAAGGCAAGGGCGAGTTCACG
ATGGAGTACAAGACGCACACTTCAGTGATGCCCGACCAGCAGGCCGAGTTGGTCAAGGAG
TTCCAAGCTCGACGGGCTGAGGAGAGTAAATAG
>snap_masked-scf300000870750.0-processed-gene-4.213-mRNA-1 transcript offset:0 AED:0.23 eAED:0.23 QI:0|0|0|1|1|1|2|0|423
ATGGCCCAGGACCGCTGGTACGCGCCGGCCGTGCCCTTCGTCGCCGGCGCCGTCGCGGGC
GGCACCGTCAAGACCTTCACGGCACCACTCTCTCGATCTACTATTTTACTACAGACGGCG
GGCCGCAACCAACTCCAAACGAACGGTTCCGGCGCCCTGGTCCAGGCGTCGCAGTATTTG
AGGCACGTGTCGACGACCGAAGGGCTGCGGAGCTTCTGGAAAGGCAATGGAGTGTCGATC
CTCCAAAAGATGGCGACGACGGGCTCGAACTACTTTGTGTACGAAAGGTTGAAGGAAGCG
TTGCGGTTCTGCTGGTCGTCTTCTGATGATGTGGGCTTCAAGGCGCGACTCCTGTGCGGC
ACGCTCGCCGGCGCCATCAACGTGACCGTGGCCTACCCTCTGGATTTAATCAGAACAAAT
ATCGCCTCGTCCCACGAGGCGGCGGCGCGCGGCTCGGAGTGGGCGGGCATCGTGGAGACG
GCTTCATTGTTATACAAAGCGCACGGCCTTTCTGGATTCGCGCGCGGCCTGCCCGCGACG
CAGCTCTGCCAGGGCGTCAATATCGGCCTCCACTTCGGCATCTACGAGACGCTGAACACG
AACCCATACTATAGATCCGCCTTCGAGCGTGCGATGCCGCGGTCCTGGCGCACCGTCGAC
GACGACGGACGACCACGGACGTCCTTCGCCTACTCCATGGTCTGCGGCCAGTGTGCGGGG
TTGGTGGCGTCTACTTTAGTGCAGCCGCTGGACCTCGTGAGAAGGCGGCAGCAGCTCCTA
GGCTCGGGCGAGGGCCGCGTGAGCTTCTGGCGCGTGGCGTCGGACCTGGTGAGGATAGGC
GGGGTCAAGGAGCTGTACCGGGGCCTCGCGCCGGAGCTCTGCAAGGTGTGCCTCTTCCCC
GCGTCGGGCCTCAACTTCTACGTCTACGAGCTCGTGCGCCAGGAGGTCTTTGGTGATAGG
AGCGGGCGGCGGTGGATGGTGAAGTTATTTCCCCGTCCAAGCTCGTCGCGCTCGGGAGGC
GCCGGGCTGCCTTTGACGCTGCGAGGGCTGCCTCGGAGCGCCGAAAGCATGGAGTACGGT
GCCATAGATGAGCTGCCGGGCGAGGACGCGCCGCGACAGGCGAAACGGTACGCGGTGGGA
GTTGTCACAGCTACCGCCCTGGTCGCCCTCGGTGCGACGTCCGCCATCCGGACGACGACG
TCGCTGCGCGCCACGGCGCAGAACCCGACGGGACGGAGGGTCCAGGTCCACGCGTTCGCG
GACGCCTTGTGA
>snap_masked-scf300000870750.0-processed-gene-4.216-mRNA-1 transcript offset:0 AED:0.19 eAED:0.19 QI:0|0|0.5|1|1|1|2|0|764
ATGACCGAGCCGCCCTCGCGCCAGTACGAGGCGTACAAGGCGAACGGTTGGCCGAACCAA
GTGGCCGAGTACGATCCGCATGGCGTCGCTGCCGGAGGCATGTATGCCGACTGCGACGGC
TGCCGGTCGCGCGACTGGTTCGGCCCGAACCCGTGGTCGGAGCCCGGTACGGCGAAGCAT
TTGGACTTCATTATGGGTGGGACCGGCGGCAACATCCTCGGCGTCTGCGGCGCCTCGCCG
TCGCGGGACAACGACTACAACACGCCTCTGGATGGGCACTGGGGCATGAGCGCCAAGACC
ACCTACAAAGCCGGCGACGTGATTGACGTATCCTGGTGCGTGTCCGCAGACCACGGTGGC
ATCCCACAGTTCCGCTTATGCGATGACGAAGGCCTCGTGTCAGCTGTGACGACGCCCGAC
AAGCCGCCGAGCCTCGCGGACCTCGAGGCGCTCGAGCAGTGCTTCCAACGCGGTCTTCTG
CGGTGCGACGACGTCCCCGGTCAGGACTGCTCCCAGGTCGAGGTCTGCGACACCTACGCT
AAAGACTGGGGCGCCTGCTCCGATCCCGGCCAATTCCTGCACTGCCGGGACGAGAAATCG
ACCGAGGGCAAGTACTGGGCGTGCGTCAACACGCAGGAGACGTGCGACCACGGGTTCATG
GCCCGCTACAAGCTCAAGATCCCCGAGTCCTTCCCGGCCTCGCAGCACACCATTCTCTCG
TACCGGTGGGACACGTACGAGAACAACGAGGTCTTCGTCGGGTGCGCCGACGTCGCGATC
ACGCCGGACGGCGACGCGGCGCCCGTGACGCCTAGGCCGACGCCGCGGCCCACGAAGGGC
GACGTCGCCACGCCCAAGCCGACGCCGCGCCCGACGATCAAAGACGAGGTGCCCGCCACG
CCCCGCCCGACCTCCAAGCCGACGGCCGCCTCCGGTGGTGAAGACGACGACGCCGACGCC
TACTGCTGCCAGAACGACGGCAAGTCGTGTGACGGGTGCTCGTGGATCGCGCCGCCAGGC
AACTACTGCGCCCAGAGCGAGAGCAACTGCGGTAACTGCGGCGAGCAGTTCGCCTGGTGC
GGCGATGGTGCCGTGACGGACGACGAGCCCGCGCCGGCGACGCCCCGGCCGACCGTCAAG
CCCACGGCCGCGGCGCCTCAGACGCCCCGGCCGACGCCCAGACCCCAAGCCAACAACGAT
GACGGCTCGTCTGGCGGCGAGGGCTACTGCTGCTTCTGGCCCGAGGGCCCCGGCAAAGAG
TGCGTCGAGGACTGCGGCCACACGTGGTGCGACGGCGGCTCGCCCGTGACCGACGACGGC
GACACTGATGACCGTGCGACGTGCGACCTTCCCGAGGCCGGCGCGCCGGTGGACGCCAGT
GGCTTCGTAGAGAAGCACGGCAAGCTCCGCCTCGACGGCGTCCAGCTCGTCGATGAAAAC
GGCGCCCCGGTGCAGCTCCTGGGCATGTCGAGTCACGGCCTCCACTGGTTCCCCGACTGC
TACACCTTCGAGGCGGTCGAACACCTGGTCAAAACCTGGGGCACTACTGTTTTCCGGGCG
GCGATGTACGTCGGCGAGGGCGGCTACGCGTCGGACCCGTCGGTCAAGCAGAAGGTCAAG
GACATCGTCGCGTGGACGAAGCAGCTCGGCATCTACTGCATCATCGACTGGCACGTCCTC
ACGCCGGGCGACCCCAACGCTAACACCTACTCGGGCGCCGTCGACTTCTGGACCGAGATG
GCGACGCTCTACAAGGACGAAGACCACGTTATCTACGAGATCGCGAACGAGCCGAACGGC
GTGGCCTGGTCTCGCGTGAAAGAGTACCACAATCGTATTATTGGGGCGATCCGAGCCATC
GACGCGGAATCGATCATCATCGCGGGCACGACGACGTGGTCCCAGGACATTCATCTCGCT
GCGGACGAGCCAGTCGCCGAGTCGTACAACGTCATGTACGCGTTCCACTTCTACGCCTGT
TCCCACGGCTCGCTGCTGCAGCGCGTCAAGGACTACCGAACGAAGATACCTATCTTCGTC
TCAGAGTGGGGCACGTCGTCGTATAGCGGCGACGGAGGGGTGTGCGCGTGTGAGGCCAAG
GAGTTCCTCGACGTGTTCTCGGACAAGGACGGCTCGGGCGGCGGCATCAAGCTGTCGATG
GCGCAGTGGTCCTGGGCCGACAAGAGCGAGTCCTCCGCCGCGCTCGCGCCGGGCGCGTGC
CGCAGCGACTGGGACTCGCTCTCGGAGTCGGGCGAGTTCCTTCGGGCCTACGTCCGCGAC
GCGACGCGTGCCTGA
>maker-scf300000870750.0-snap-gene-4.138-mRNA-1 transcript offset:0 AED:0.14 eAED:0.16 QI:0|0|0|1|0|0.5|2|0|381
ATGAAGCACTGCCTGCTCCTCGCGGCGGCGGCGTACGCCTACAACGCGTCGACGCCGCCG
ACGAAGATTATAAAATCGAACTGCACGCTCCAGCGCTTCCCGCCGATCTACGCGAATCGC
GTGCACTTTTTTTCCTTTGTGGCGGCGGACCTGTACCACCTGCTCGGGCATGCGTTAAGG
TACTACCGCCACCTCGGTCTAGATCTGAAGAACCAGGGGCGAATATTTGTACACAACGCG
AGCGGCCCGGTAGCGCTCGAGAAGACGTTGGTGTATTTGCGGCGGTACGAGATAACCTAC
CGTGTCTCGAACGAGTGGTCCAGTCAGACGAAGCGCGAGGCAGCCAACCAATTCCTCCTG
AGCCTGCCGAACGACGCCTGGCTCGTCTACCCCGATCTGGACGAGTTCTTCGCCTTTCCC
TGCGAAGTGTTGAATATTATGGACCAGGGAGGGCTCCTGAGCGGCCAGATGGTCGACCGC
GTCGCATACGATTGGCACCTCAACAGTCTGAGGCCGCTTCCAAGAGCAGCAAAGATGAAC
AATCGCTCATCCATAGACTACCAGTTCCCGCGGTCGTGTCGACTCACTGGCGGTTTGCTC
GATACGAACGTTAATAAATACACGCTCGTGCCGGCCGTCGACGCGGCAGGAAAGAGGTTG
CGGTACATCAACGCCCACTCCGTCGCCTGTGGCACGCAACGACGTAACCTACGCCACCGC
GCCAACGATTGTCATGGGGTTACGATCTACCGGGGACCCGCCGTCGCGCACTACGGCTTC
ACGAAGATCACGATCCCCGTCCTGGAACGGAAGCTCGCCACATATAAAGCTTTGGCGCGT
ACTTCCGGCGAACTCCGCCACCGCGACGCCGTCGAGCACTACCGGAAGCTCCGGGACTCG
TTCGAGTACTGTCCTTTGACGAAGTCGTTCCAGTTCACTCGAAAAGCGCGGCGGCTCCTT
CAACGAAGGCGGTACTGCGACCCGCTTCCACCCCATCTTGAGCGGGACTACGCGCCGTCT
CGATTTTGTTTCGAGCCGACGAAGGCGCCCCGGCCGCGGCCGACGCCGCGGCCCTCTGTC
ATGCGGAAGGCGAAGGCGCCTCGAGTCTTGGGGCGTCCGGACGACGACGACCCGCCCGAC
GACTAA
>snap_masked-scf300000870750.0-processed-gene-4.224-mRNA-1 transcript offset:0 AED:0.18 eAED:0.19 QI:0|0|0|1|1|1|2|0|362
ATGCGCCCACTGAGTGCAGCGCCTGATGCTGAAGCACTGGCCGAGCTGCGCGTGCCCGAC
CTCAAGGACCAATGCCGCGCGCTGGGCCTGCCCGTCAGCGGCACGAAGGCGGTCCTGATC
GAACGGATCCTCGAGGCCGACGGCGCGCCGGCGGCGACCGCGGACGCGGCGGACGCGGCC
GCCGCCGCGATCGACGACGCCGGCGTCGCGCACCCGGCGGAGCTCGAGGCCACGGCGCCG
CTCGCGCCGAAGACCGGCTTCCGCGCCGGCTTCGTCGGTGTCGTGGGCTCGCCGAACGTC
GGGAAATCCACAATCACCAACGCCTTGTTGGGAGAGGACCTCTGCGTGACGACGTCCAAA
GCCCAGACGACGCGGCACCGCATCCTGGGCGTCGTGACGGCCGACGCCTACCAGCTCGTC
CTGTCGGACACGCCGGGGATTTTAGAAAGGCCGGCCTACGAGCTCCAGGAGCGCATGATG
GTCGCGGCCAAGGCGGCGGCGCGCGACGCCGAGTGCCTCCTCTTCGTCACGGACATCTTT
CAAGACGAAGAAGAAGTAAGAGACGCCTACGCGTGGATGGAGGAGCTCCTGCCCGCGCAG
CGGCCGCCTGTTGTGGTTGCGCTGAACAAGGTCGACCTGCTCGAGGAGGGCCTCCTCGGC
GACCGCGCCGCAAGTAGAGTAGGGACCCTCGAGGATTGTGTCGAGAGAACGAAAGCCAGC
TGCCCCGCGGCGTGCGCGGTCGTGCCGGTCTCGGGCCTGGCCAGGGACAACATCGACGAC
CTAGCCCAAACGCTCGCCTCAAACCTGCCTCCGTCAAACTACCTCTACGACCCCGACTTC
TTCACGGACCGGCCGCAGCGCTTCTTCGTGGGCGAGATCATCCGCGAGCAGATCCTGGAG
CAGTTCTCCAAAGAAATCCCCTACTCGTGCGAGGTCCGCGTCGACCGCTTCAAGGAGCGG
ACCAAGGACGGCCGGCCCTTCGTGGCCATCGACGCCGTCGTCCTCGTCCACCTGGCCCTG
CGCGTCAAGGTGTCCAAGGAGTGGCGCTCCGACGACGCGAAGCTGCGGCAGATGGGCTAC
CCCAGCTAA
>maker-scf300000870750.0-snap-gene-4.141-mRNA-1 transcript offset:0 AED:0.11 eAED:0.11 QI:0|0|0|0.5|1|1|2|0|425
ATGGCCGACGAGTTCGACGCCGACGTTCTCGTAGTCGGCGCCGGCTTCGCGGGCCTCGGC
GCGGCGCGGGCGCTGCAACGGGCGGGGAAGAGTGTTGTTGTCGTCGAGGCCACGGGTGTC
GTCGGCGGCCGGGCGCGGCGCGGGCGGCTCGAGGGTCTGGAGTTCGCCGCGGGCGCGGAG
TACGTGCACGGCGCCGCCGGCGAGGTCCTCGACCTCCTGAAGCGAGCGAAGGTCGACGTG
GAGACGCGCGCGTGGCCCGCGACGTACTGGCTCGGCCGCGAGCGGCGCCACTTCGACGCG
GACGGGGCGCCGGCCGAGCTCCGGGCCGCGCACGACGCGTTCGACGCCATCGAGGATGAC
CACGCCGCACACGAGTCCCTGCTGCAGTACTTCGTGCGGAAGGGCGTCAAGTCGCGCTGC
CTCGACGTCGCCGACGCCGTCTACGCGAACGACTACGGCGAGAGCGCGTCGGAGCTGGGC
GCCGCCGAGGTGGCCCACGAGCAGAAGCACTGGACGGGCGGCGAGGACTACTTCGTCCTG
CGGAACGGCACGCTCGCCGACGCCGCGGCCGAGCTCGCGCGGGGTCTCGACGTGCGCCTC
GGCTGGCCCGTCGCGCGCGTCTACCGCGACGCGGCCGGCGCGAGCGTGCGGAGCCGCCGG
GACGAGATGCTGCGCGCGCGGTGCTGCGTCGTGGCCGCGCCGCTCGGCGTCCTCAAGAAG
GGGGCGCCGGCCTTCTCGCCGGCGCTGCCGCCGGCGCACGCCGAGGCCATCCGGCGGCTG
CCGGTGGCGAACGCGCTCAAGGTCGCCGTGGCGCTCGACCGGCCGGTCTGGCCGAGCGGC
TGGTGGAACGCGGTCTGCGGCGACGCGCTCTTCCCGGAGGTCTGGCGGTCGGGCGAGCGC
GTCGTCGTGGGCTTCGCGACGGGCGCGCGCGCGGACGCCGTCGCCGCGCTGGGCGCGCCG
GCGGCGGCGCGGGGCCTGCTCGACCAGCTCGACGCCATGTTCGGCGCGCGGCGCGCGACG
GCGGCCTGCGTCGGCACGGCGATGGCCGACTGGGGCGCCGAGCCGGAGTTCCGCGGCGGC
TACACGTACCCGTCGCCGGGCTGCCTGCCGCTGCGCGCGGCGCTGCGCGCGCCCGTCGAC
CGGCTCCTCTTCTGCGGCGAGCACTGCACGGTAGGCCTCGACCCGTGCGTCCAGGCGGCG
CTGGCCGACGGCGAGCGCGCGGCGGCCCTGGCGCTGGATCGCCTGGCCGGTGCCGATCCG
CCGCCGCCGCCCGGGTAG
>maker-scf300000870750.0-snap-gene-4.142-mRNA-1 transcript offset:0 AED:0.32 eAED:0.32 QI:0|1|0.5|1|1|1|2|25|346
ATGAAGCTCGCCCGGCGCACGAGTCCCTGCGTCGCCTGCGGCGCGCCGATCGCGGTCGAC
ACGCCGATCGCGCCGCTCCTCGGCCAGAACGGGCGGATTCGCTGGGTTCATCCGGCCTGT
GCGCCGGCGACGCCGCAGCCGTGCCCGCATTGGGTGCGCCGCGGCGTGTGCCACCTCGGC
GACCGCTGCGCCCTCGCGCACCCGCCTCTGGTTGACGTGCCGGGTGCGTTCGCGCAAGCG
GCCTTCACGAAGGCGGGCCGCGTCGGCGTCTTCCGGCGGTTCATCGTCGAAGAGTTCGGG
CCGGCGGCCGTCGTCGACGTCGCGGGCGGCAAGGGAGAGCTGAGCTTCGAGTTGGAGAAC
TTGCACGACGTCGCTTGCGTCGTCGTGGACCCGCGGGCGCCGATGCTCGACGACGTGAGC
CAGCGCTTCCGGAGGTTTCGCGCGCGCGGCTTCCTCGACAACGGGGACGAGGCCGTCTCG
GAGGGCTTCCGGCGGCGATGGAGGGAGCACGAGGAGGCCGGCGTAGAGCTGGCGCTGCGG
CGGCCGCGGCACCTGCGCCTGTTCTTCGACGGCGCGCTCGTGGATTGGACGGTGTCGGGC
GGTGACGATTTCTTCGCCGCGGCCGCGCGGCGCTGGACCGAGCAGGTCCTCATCGGCGAG
TCGTCGCGCAAGCAGAACTACGTCAAGGTCGACGGGCGGCTCGAGCTCCTGCCGCCGCCG
CCCGACCTTGTGGCGGCGCCGGACGACGCCTGGTCCGCGACGGCGGCGCGCGCGGCGCTC
GTAGGGGCGGACCTGCTCGTGGGCCTCCATTGCGACGGCGCCGCGGAACCGATTATCGAC
TTCGCTCTCGCGCACGGCAAGGCCTTCGCCATCGTCCCGTGCTGCACGTGCAGCAAGCAG
TTCCCTCATAGGAGGATGAACGGGGCGCCGGTCAAGTCCTACGACGACCTCGTCTCTTAT
TTATTGGCGAAGGACCCGCGCATCCGGAAGGCGCGCCTCGACTTCGAGGGGCGGAACGCG
TGCTTGTACTTCCGGCCATAGTTAATTGTAAGTATGTGACAAAATA
>augustus_masked-scf300000870750.0-processed-gene-4.27-mRNA-1 transcript offset:0 AED:0.08 eAED:0.08 QI:0|-1|0|1|-1|1|1|0|219
ATGCGGCGAAATTGTCCCGTCTTCGTTGACGACCCAGCTCCCGACGGACTCGTGGTAGTT
TCCGAGCGCTATCGCCTTGGCCCCCGGCGCGTAGTCGTTGCAGTGAACGTGCAGACCGAC
GTTGATGAGGAAGTCCTCGTCGATGGACGGCGGCCGCGTCGCGTCCGTCGTCCACTCGTC
CGGCATATCCGGGAAAACTATGTTGTTGTCCGTGCTGCGATGAAGCATCTTCGTGCCCTC
CGTCGTTTGCGTGCTGACAAATGTGTTGCTGTGGACGTTTGGAGTCTCGTCGGCGATGTA
GTGTCTGTCGGCATGATTCAAGCCCACCGAGAACTCCCCGTCTGGCAGGCCCAACATTGC
CTGGGTGGCTGGATCGGGCTCAGACGCCACGAGGACGAACGGCTGGCCGGCGACGTGGTC
GCAAGTCGTGGGCGTACCCACGTTGGTCGTCGCGCACTCACAAATCGCGTCGCTCGAGCT
GACCGTTCCGTCGCATCCGAGGTGCTCTTTCACGTTACAATCATCGTCTTCCTCCTCCCA
ACCGTCGACGCAAGTGAGACCGATGCCGGAGCAGTAGCCGCCGCACGTGGAACCATACGT
TTCCCAATTCACGAGCGCCTTGCACGCACCGCAAACCTCGTCGTCGAAGTCAGGCCATGA
>maker-scf300000870750.0-snap-gene-4.144-mRNA-1 transcript offset:0 AED:0.36 eAED:0.36 QI:0|1|0.5|1|1|1|2|0|536
ATGGGCAAGAACCAGCACTCGAAAGATAGGATGTTTATAACGGCCACCGAGCACGCCGGC
CTCTACGGGGGCTACAAGAAGAAGAAGACTATTGGACTGACCGGGGCGTTACCGTTTGAC
TGCTGCGCTCTATCTTTACTACCCTTCGATTCACCAGTGTGCGCGAGAGATGGGATTTTA
TTCGACGCGTTGCAGCTACTACCGTACGTGCAGGAGAAGGGGGTCTCACCGGCGACCGGT
AAGAAATTGGCTGTGAAGGACGTTCTACGGCTGAAAATGGCGAAAAATCAGGACAACCAG
TGGCACTGCCCCGTGACCTGCAAGGTGTTTACGAATCACTCGAAGGTCGTCTGTATCGCT
ACTACTGGCAACGTCTTCTCGAAGGACGCGGTCAAGGAGCTCTGTTTCAAGCGGAACTGT
TTGGAGGACCTGCTGGACGCGACGCCCTTCCGGAAGGAGGACGTTATATCGTTACATGAT
CCTGACGACAAGGATCTTGTATCTCGTAGGGATTTGGCCAACTTCTGGCACCTGCAGGAG
GAAAGGAAGAAGCGCGACGCCGAGTTGGGGTCGAAAGGATCGTTTAAACAAACAGACGCC
CAGAAGGAGGTCCTGGCCGAGGCGAAGCGGAACGTCCAGGAGCGCGAGGCGCAACGCCTG
GCCAAAGAAAAGGCGCGCCAGGAAGCTCTCAATGCGCCCGACCGGCCCGAGAACAGGGGC
CTCACGGAGGCGTATTTAAGGGTAAGGCAACTGGGAGCAACCACCGACGAAGTGACGCCG
GGGTCGAAATTAACGTCGGGCGCCACGTCGGGCTCCTTCACGTCGTCGGCCATGGACCGC
TCGACGACCGCGGCATTAAGGGCGGCGACGGACGACGAACTTAAAACTGCGCGGTGGAAA
GTTTTAAGATCGCTGGGCCAGAAGGGCTATGCTCGCATACGAACTTCATTAGGTGATCTG
AATGTGGAGATCCATTGTGACATGGTCCCGCGCGCGGCGGAGAACTTTCTGGGTTTATGC
AGGGACGGCAAATACGACGAGACGCTCTTCCATCGCGTCGTGCGGCACTTCGTCGCGCAG
GGCGGCGACCCGACGGGGACCGGCCGGGGCGGCGATTCGTTATGGGGCGCGCCCTTCGCC
GACGAGTTCGATTCAAGGTTGACGCACTCGGAGCGCGGCGTGCTCGCGTACGCGAACGAC
GGGAGGGATCGGAACAAGCAGCAGTTTTATGTTACTTTCAAGTCCTGCGGCCACCTGGAC
AACAAGCACACGGTGTTTGGGAGGGTCGTCGGCGGGCACGACGTTTTAGATCGGATCGAG
CGAATTGAGGTAGACGCGGCGGACGACCATCGACCCCTAAAGGACGGCGTCAAGATCCTC
GGGACGGACGTTTTTGTGGATCCCACCGTCGAGGCCGACGCGAAATTCGAGGGGGAATTG
CGGGCGAAGATCGCCGCGCGCGCGGCCGCCGCGCCCGCGGGCTTGCGGGCGCTGCCCGCT
TCCGCGCCGGCGCCGGCGCCGAAGCGCCCCGCGGACGACCGGCTGCCCGTCGCGACGGAG
CGACCAAAGCCAAAAAAAGCGAAGCCGTACGGGGACTTTTCGGGGTGGTAA
>maker-scf300000870750.0-snap-gene-4.145-mRNA-1 transcript offset:0 AED:0.35 eAED:0.35 QI:0|0|0|1|1|1|2|0|703
ATGTCAATCATAGCCACCTTCGCGCGGGCGAACCCCATGGCCTTTGGTGTTGGTTTTAGC
TGCGCGAAGACGTCCGTCTCCGATTTGGTGGTCCAAGTCTTCGTGGAGCGACGAGAAAAT
ATTGATTGGAAGCGCAACGCGGCCTTCGCGTCGTTTGGATTCGGGTATCTAGGTATCGTG
CAGTACTCGTTATACGTCCCAGTATTTTCACGGCTCTTCCCGCAAGCGGAGAAATTTGCC
GCCAAGTCCCTGAGGGAAAAGGCCGCCGACTTCAAGGGCCAGGCCGCTCTAGCCGCGCAA
GTCTTCCTCGACCAGTGCGTGCACCACCCGTTCATGTACTTCCCGGCGTTCTACATGACG
AAGGAGGTAGTATGCCTTGGTATGGAAGCCTCACCGACAAAGGTCTACGAGAGGTGGTCC
GAGAACTTCTGGCCGGACCTGTTTGCGCTCTGGAAGCTCTGGGTGCCGGCGACGGCCATG
AACTTCGCCTTTTCTCCCATGTGGATGCGGATTCCGGTCGTCGCCTCGACGTCGCTGATC
TGGACTTGCATCCTGTCTTCCATGCGGGGCGGGTCCGACGAGACCGCGGCGGAAGTGAAC
GCGGAAGTCTTGCACGAGAAGGACGAGGAGCGGGGCGGGGAAGTGATGCTTGGTTTTGGA
GGTGTCGATGCGAGAGCGGCCGAGTTGTTTGCCCAGGGCCTGGCTCGTAGGGTTTCGAAT
GTTGATGATTACTTGGAGAAGTCTCCGGTGGTGCGGTCGTTGACTCGGCGAGTGACGCCC
GCCGAGCAGCAGGAACCCAAGCCCGTCCAGACCCAAGGTCTGGCCCACTTATGCGTGACG
GCGTCGGGTAGAGATCGGGTCGGTCTCGTGACGCAATTGTCGAAGTGGATCTACGATCGG
GGCGGTAGCATAACCGGTAGCAAGATGCTTCGGATGAATGATGATTTTACGGTCGTGATG
CACGTTATATCCAAGGACAAGACGTCGGCGTCGCATTTGCGGGCGGACTTGTTGCTGGGC
GAGGGCGCGACCAAGGACTTGAGCGGCTTGCACGTGACGGCGCGCGAGATCAAGCCGAGT
TCTCATCCTGGTAGTATGCGCGAAGCTCGCGTGCGGTGCACGGGCTACGATCGACCGGGC
ATCGTGTATCAAGTGACCGAAGTCTTGGCTTCGGCGGGTTTCAACATTGATGAGTTGACC
ACAGATACTATAAGAGTATCTGGGAAAGATGGCAAAACGAGACCCTTCTTCCTGCTCGAG
GGCGTCGTGACGGCGCCCGAGAAGGTACCCATCCAGGCCTTCGAGAAGAAGCTCGAGGGC
CTGCGTTCTTCATTAGATGCGAAGATCACGCTCCGCTCGCGACCGTCGCAAATCCTGCTC
CAACAACACTACTTCCGGGTGCGCGCCGCCGAGCACGCGCCGCGCGGTCCGTTCCACGTC
CTCGAGCGTCGTTATGGCCTCACGGTGATCGTCGAGCGATGGAAGACGTACGTGGGCCGA
CCCGAGGCGGACCAGTTTCGGATATTGGCGATGTCACAGGTTGGCAACGGTTTATACGCT
TCACGCCACTACGAGGACGCGTTGTCCGTGCAAGAAGCCGAGTTGTCTTTGCGGCGGCGC
CTTGGCGTATCAGAAGAAAGCATTCTCGCCGTCCAAGCTAATATCGCGATGTCGTATGAA
CGACTAGGACGCGTCGAAGAGGCCCTGTGCGTGAAGCGAGATGTATACTCCGGGCGTTTG
AAGCTCAGTGGAAAATCACATGAGGACACCCTCCGAGCGGCCAACAACTACGCGGCGTCC
CTTCTCGATATGGAGCGCTTAGAAGAAGCCAAATCACTCTTACGCAAAACAATTCCCGTG
GTCCGCCGCGTCCTCGGTGAAGGGCATAGACTCACGCTCAAGATGAGGCGCATTTACGCG
GCGGCGCTCTGCGAGGACCCCGCCGCCACGCTCGACGATCTCCGCGAGGCCGTGACGATG
CTCGTGGAGACGGCGCGGACCACGCAGCGCGTGATGGGTGGCACGCACCCGCTAACAGCG
GGAATTGAGGAGAATCTACGAGACGCGCGAGCCGCGCTCCGCGCCCGCGAAACGCCGCCG
AGGAGTGCGTAA
>maker-scf300000870750.0-snap-gene-4.146-mRNA-1 transcript offset:0 AED:0.32 eAED:0.33 QI:0|0|0|1|1|1|2|0|819
ATGACCAACACCACAGACAAAATCCTGGACGACGACGCCCTCGGCAAGATAAGCGACGTC
TTGGACCAGGGCGTCCAGCCTTTATATGTCGAGAGCGGCGGCTGGGAGGAGATCTGGATC
ACGTGTAAGCTCGACGCGGCGATTTGCTTTTGTTTGTTACTCCTCTTCGAATTAGCAAGG
AGAAAAACCTCAGTCTACCTCTGTAGATTGAAGCACGCGCTGCCCGATCGGAAGCCAAAA
GACGTGCCCAAGAGGCATCCCTTCGCGTGGGTCGTTTCTTCCTCATCCTTGTCAGATGAC
CAGCTAAGGCACTGTATTGGTCTGGACGCGTACTGTGCGATCCGGTTTCTCATGATGTGC
CGGGGGTTATTTGGCTGGACGTCTATCGTATCGATAACCCTTATTTTAGCATACAAGCAT
GGCGCGTCGCATCTGGAAGGGTTCTACGGTTTGACGCTGGGGAACTGCGAACACGTGCTG
GAGGATAGATGGCGCTTATGGCTCGCTGTGGTATTTACCTACGCGTTCACAGCAGCAGCT
ATATACTTGGCGACGCGAGAGGCGCGGCACTATTTACGACTGAGAAGAGAATACTTGCGA
AGAGGCGACGGCGCCGGTGAAAGTCCACAACCGAGATGCTCCGTCCTGGTCGAAAGGGTA
CCCCCTCGCTTGCGGAGCGACGCGGCGCTGCACCAGTATTTTGCGGCGTTGTTTGGACAT
CGGGACGTGCATTCTGCCGTATCATTTGTGGACTGTGCTCATTTAGAAAAGCTGTTAGAT
GCGAGAGACGCGGCGGCCGACGCCTACGCGTGGCGGTCGGAGGAGGGCGGGTATGGCTAC
GCGACTATTACGTCTGACGAAGGCCTCTCCGACCTCGCCGCGATCCTATCGGAGAAGGAG
CAGGCCGTGCAGAAGTGCCAAGAAAGTATTCGGGAGGCGAAGGAAGCGCGCGCGGCTGAG
GTATTGGAGGCCCACGCGTTGCTACCGACGACGCCTACAGACTCAAAATTAGAACAGCAA
CCTAGCTTCAACCAGGCCGCGTCGAAAGCGAGGGACGCCTCGTTACAAGCCATTTCCTTT
CTAGGAGCTGTTGCTGGCCTGAACGAGATCTCGAGGAGATATGCAAATGAGGACGGTGCA
TCGAGTACCGGTGTCGTTACTTTCTACTCACCAGCTGTGGCTTCCGATGCGGCCCAACTA
GTACTAACAGCTCGTAGAGGCGACGTCCACGTCTCATTAGCACCGCCGGCGTCGGACATG
TTGTGGCCGAACGTTTCTATACCCAAGGACGAAGTGGATGAAAGGCTCGGCGCGGCCAAC
GTCGGGTTATTTTTTCTGGCGTTGCTCTGGACTCCATTAGTTGCATCAGTACAAGCCTTA
TGTAATCTGGAGGTGCTGGCGCATTACTGGAGCGCGCTCAAGCCTCTAGCTCGCGAAGAA
AAGTACGAGTCGTTACGTATCTTGGTGAGCGGTTCTCTCCCAGTCTACATCATGCTCGCG
TTGCTGGGGGCCTTACCCATTGTTTTGGATGCGGTCGCCGTGTCGTACGCGGGCGTCAAA
ACGAAGTCGGCGGCGCACGCTTATGTGTCATCGCGATACTTGTACTTCCAACTCCTGCAG
ATCTTCGTCACGGTGGCGTCCGGCTCTTTACTCTCTGTTCTTAGACAATTCTTAGACCAC
CCCAAGACCTTGTTAGATTTGCTAGGGAAAGCGCTGCCGGGGATGGGGTCCTACTTCCTC
CAGTTAGTCATCGCCAAGGTCTTGTTTTCTTTGGCCTTCGAGCTCGCTCGACCGACGGCG
TTGATCGGCGTCGTCGCGCGGCAAGGTGTGACAAGGTCAAAGTATTTCAAGGTACCGGCG
CGCGTTCGAAGGCGACTGCGGCGGCCGCCGGAGTTTGACTACGGGTCGTACCTGCCGGAC
TTTGTTTTAGTGGTATTGGTCGGTACTATTTTTGCGCCGATCGCGCCCGTCGTCGCGTTG
GTTTGTTTTGCTTACTTCGCCGTTGCGGTTAAGGTCTACTCGCACCAGTTCTTATACGTT
TATGTGCGGGCCTACGAGACGGGCGGCGCGTTCCCCGGGCCGACGCTGGCGCGGTTCTTC
TTCCTGGCGTTGGTGGTCGGTCACTTGACGCTGATTGGTCATCTCATACTGTTAGATGCG
ACGCACCAGGCGGTGGCCTTGGCGCCTCTGGTGCTGTTCACGTTGCGGTCTCGCTTGGAT
GTGCGGAGGACCTTTGAACTCCCAGCTAGATACCTAGACCGGGAAAACGCCGTGCGCTTC
GGCTTGTCCGTCGGAGAGTCTTCTTCCGACGAAAAGGACGACGATTTATTGGCCGTGGAC
TACTACATCCAGCCGGCTTTAGCGGCGGGGCCCGTCGAGTTCGACGCCGCGCCTCAATCA
GAAATGGTCGCGCGCGCGCCGGTCGACCGGAAGGGTGATCGGCCGCTGTCGCCGGTTTGA
>snap_masked-scf300000870750.0-processed-gene-4.230-mRNA-1 transcript offset:0 AED:0.32 eAED:0.32 QI:0|0|0|1|1|1|2|0|674
ATGGCCTCTCATCAAACCCTGGAAGCCTTAGCGGCCTGGGCGCGCACCTTCGAGGGCAGC
GAAAACGCCACGACCACTTCATTAAGCAAGGACCTCGCCACGGCATTTTCAATTATTAGC
GAGACCCCGTGCACCCCCCACAATTTACTGAGGCGACTGAAAAGGTGGTACGCGCAAGAA
CTGTCGCGAGACGTCTCTTCATTAATAGACGAGGCTTCCGACGACGTCGTCAAGCAAGCG
TCACTCGTATTGGGCGCGGCCGTGCAAGGGTCACAACGAGAGCACCACATCACCATTATT
ATGGGACTGGACGACACTGTACAATCGGAGCTCATGATTTTAGTCCAGAGTATCATGAAT
ACGACGGCTCAAGCGCCGTCGTGCTCCGTGGATGATGTGCATGAGGAGGACCGCCGGGCT
TCTATGCAAGAGATCGCTCGCCTGAAGGATGAAAAAACTCAATTACATGAGAAGAATAAC
GAAGCGTTGGAAAAGGAAAGGCGCAAGTCCGAGCTATCGTTACAAGCGAGAGACGAAGCT
CTACAAGCTAAATCAGCAGCTGAAAAAACACTCGAGAAGGTCCGGAGTACACTGCGGGCC
TGCGAGCTCAGGGAGGAGCGGTGCCAAAGGGAAAAGCTCGAGTTAACGAAGAAATGTGAA
AGACTAGAAGCATCATTATCATCGTCGAGCGACGCCCACAAAACTTTATCAGACGAACTC
GACGTCGCGAGGGCACGAGCGCGGGACGCCGACGCCGCCGAGGCTAGAGTACTGAAACTC
AAGAAGAAGCTCGATGATGTAAACTCATCCCAAAGGGAGCTCCAGGAGCTGGATGAGGCC
AATGCGAGGCACGTCCAGGAGATCACGCGGCTGGAGGTCCTCCTGAGCAGTCGCGAGAAG
CGCGACGCCGATGTGGATCAGTTACGGGTCGAGAAAGCTGCTTTGGACCAGCGCGTGTTT
GACTTAAACAAAGCCTGTGAAGATAAGGACGAGGAGCTACGAAGATTAACGCTGCAGAAG
GAAGAATCCGACGCGCAGCGCCGCTTCTTCGAGGACGAACTCGCGTCGGCGCGACCGGCG
CCGCAGTCGCCGGAGCAGATGGCTCCGGTCTTCGAGGAGTCCGCTTCGGAGTTGCGAGAT
CGCTTGCGAGACGCGCAGCGAAACGTCGCGCGTCTGGAGGCCGAGGCCGAGGCTCGCGCA
GACTCGGATGCGAGTGAAATTGGATCACTGCGAGATAGAATCGCCGATTTGGAATTTGAG
AAGGCGCAGCTGCAGGAGCGCCCGCCGCCGCCGCCGCCGTCTCCATCGTTAGACGCGACG
CAGCGCATGCATGCTTTAGCATTAAAAGACGCCACTATTGCCGATCTGAGGAAAAGGATT
GAGTCGAATACGGACCTCGAGGAGTACGACGAGGCGTCGAAAGCGGCGATCCGCGACAGG
GAGGCCCAGGACGCTACCATAATTGATTTGGAGAAGCGCCTGGCCTCGGTCGCCACGGAG
CGCGACCAGATCATCGGAGATCTCCAAAGGCACCTCGCCGAGGAGTCGACGAACACGCTG
AACGCCGTCGCGGCGCAGGACGCGACGATCGCGGATTTGAGGAGGAGGCTCGCGAATAAC
ACGTCCGAGGGCATCGCGGAACGGGATTCTATAATAGCTGATTTAAGAGAACGCATCGCG
CGCAATGCGTCATCTCCCGCCGTGGAAGATGCTCTGGGCGACCTGCGCCAGCGCGTCGCG
GAAGCGCAGCAGCAGACCGCGGCCGAATTGGCCGAGCGCGACGCGACGATCGCGAAGCTC
ACGTCGGATCGCGAGAAGCTCGAGACCTACACGAAGAAGACGCTGGGCAACGTCCAGGAG
AAGTACTCGGTCTTGGTCCAGACGTACAAGAACCAGATCCGGGACAAGCAGGAGCGTATT
AGTAGGTTGGAGGGCGAGCTCGAGAGACATAGGAGGGAGCTCGCGTCGTCGCGGGAGTTC
TCGGCGGTCACGCCGAACGGTGGTGGCGGCGAGACGTGTGTGTGA
>snap_masked-scf300000870750.0-processed-gene-4.232-mRNA-1 transcript offset:0 AED:0.07 eAED:0.09 QI:0|0|0|1|1|1|2|0|1193
ATGGGAGCCGGCGCCAGCGCGAGCGAGCAGTCCCAATTATTAGCAGAAGCGAGGGCCGGC
GGCGCGACGCAGGAGGAGATCGACGCGTATATCGCTGAAAACAACTTAAATACGGCGCAG
CGACCAGCCCAAACGCAGCCGAGCCACGCGCAGCTGACGCAGATGGGGTTTAGTCCAGAC
GCCGTGGCCATGGCTTTATCATTAGGTTTAGAAAGCATGGAGGACGCGACGCAGTGGTTG
CTGGACCATCCCGACGCCGGTGGGGGCGACGAGACCGACGCCGACGTCAGGGACGAGGAG
GCGTTGTTGCACTACGCGATCGCGGAGTCTATATTGCAAAAGTCGCGCGATAATGACTTG
ACAACTGACGAAAAACGTTTAGTACCGTGGGCCACGGAGGTCGCCGAATTGCATGAAGCG
AGACGAAATGGTGCTAGGTTCGATGAAAAAAGGTTCGGGGAGCTGCGCGAGGCCCTTAAA
AGGGAGAGAAACGCCATCGATAGAAATGCTGTCAGGGGTATGCGGGCGGACTGGGTCACG
GCCTTGAATGAGGTCGATGATTTGAGGAGGACGGACGCGTCGGCCACGCGACTGGTGTCG
AAGATCCGCGAGTTAGAGAGAGAATTGCTATCAGCCGCGGCGCACAAGTCCGAGGTCGAC
GAACTGAGGAGGAGAGCACGTTTGTCAGGAGCCGACGCCGACGAGGCGGAACGGAAAGCA
GCTCGATGCGACGCGTTACTGCGAAGGAGTGCCGCGGCCCACGCCGAGGCCGAAAGTCGT
AGAAGTGAAGTCATGGCCTTCAGCGAAGATTCGGGTGTCGGCAAGGAAACTTTGGAGAGA
GTCTACCTGTACCTCAAGGACAAGGTCCACAACAAGGAACCTCTGGAAGCCGCGGACGTG
AAGGCCGAGGTCTTCGGGCCCCACGGTGTGGATGAACAAGCTGGTGCGGAACTAGTCCCC
AAAGTGCTGCAGCTCATCCTGCTCGAGGAGGACGAACTCTTGTTAAAAAATCTCGTCAAG
GGCGTCTTCGTCGATGACCCCGCGGACGATGTGGATGAGAGCGACGACGAGCTGGCGCTG
GCACCGGTGGAAGCCGTGTTACTGGCCGCCAGCAAGCCCGATACTCGTGTGGAAGCGGAG
GAGTCCAAGCCCCACATTCCCCCGGAGTCCGACGACGAGAGCGACGGCCGCGGCGGCTGG
CCCGAGCCCGAGCCCGAGGCTGCGGCGCGCTCGCCGCGTCGCGACGACGACACTGCGACG
CGGTCGACCCTAGAGCAGAAGTTGCGCGACGCGAAGGAGGCCTCGACACCACCCGGCTCG
GAGCTCGACGTGTCGATGCTGACGTTCGCAGACCACGACGCGCAACTCGAGGCCATCGAG
GTTTGTCTGATGGAACGGAATAATGCAGAGGAGGCCGCGCGGGACCGGTGGCACGACGCG
ATCCTGGCCAAGGCTCAAATAGACCTGCGAGTGATCGAAGAGGACGCGAGTGAAGCGGTA
GCGAAAGGCCTTGATGACGTGCGTGACCGGTTCAAGAAGAAGCGCGACAAGGTCGGAGCC
GACGCGGAGAAATTACAAAGGGTCGACAAGGAGGGCCACCAAGCTATTGAGGACGCGCGC
GAGGCTTTGGAGCGCTTCGCTGAGTGCGCATCGCGTGGCTTGGAGGAGGCGGCGGCTCGA
TCATTAAAAAATAGAATCGCAGCGAGGGCGCGGTTACGCGCGCAGCTCGAGAAGCGCTTC
TCACAGCGCATGGCTGCTGGAGACATTAATGACGTCGAGGCGCAGCTCAAGCGGCAAGAT
AACGCATTACAAGCGCACCAGGCCGCATCGCTAGAGGAGAGCGTCTCGGCGGAGCACCTG
GCGATGGTCGTGGCCGACGTCGCGGCCCGCGACGCGCGCGGGAGACGACGGCGCGCTGAT
GAAAGAGCTTCGGATCGCGTCAAAGCGCGACGGAGGCTGCTGGAACGACTTTCAATGAGA
ACATCGAATGCTGAAATCGAGTTTCGCGAGTGGGCCGAGCTCTGTCGAGACGATGATCAG
AACGATCTGAGGGAAAGAAGGCTGGACGAGGCCAAGTTGTGTGGTGACGTCTACGGCGAG
CTCAAGTTCCTGAACGCGCCCGTCGATCCCGTCGATATTACGAGACTCACGAGGGACCAC
CACGACCAACGCAAGCAACTTTCCGATCGCCTGGCGCGGCGGCACGCGGAGAAGCGCATG
CGCTGCATCGAGAAGGTGCGGACGGCCGATCGAGATGTGAGTGACGCCGCCTTGGAAGCG
TTGGATGAGAAATTGTGTGATGAAAGACGGCAAGCTTTGGATGCGCTATCAGATAGGCAT
GTCGACGCCTTGCGAGGCCGGTTACTACTAGCTAGAGTCGATGCGAACAACGTCCTGCAA
GTCCTGCCCGCGGCGCAGCGCATCGGGGATGGACTGGCGAAGGCCGTCACCGACCTACAA
GGAGACGACCTGCGGAAGCAGGCTTTAAAACTCATAGAGCGCCACGCGGCGGAGCACGAG
AGGGTGGACGACATGCTGGCGGACGCGCGCTTGAAGCAGCAGGAGGCTTTGAGACGAAGA
GTTAGGGAGCGCCTGATGCGGTCCAAAGACGTCGCGACTGATGAGCTCGACGAGTGGTCG
GAATTAGAGAAGGAGGTCGACCGGCGGGAGGTGAAGGCTTGTGCTGCTCATCATGCTTCT
TTTTGTGGCGAAGCGGTCGGTATTTGTGCTCGAGCGGGTGGTTCCGCGGATATGAGTGCC
GTCGCGGACCTCGTGAGGGACCACGACGAATGTCTGAGGGCGTTGGCGGCGCGCTTGCAT
GACGATCGAGCCCGTAGAAGAGGTGACTTGTTGCGTCGGTTAGCTGAACGCAAAGGAGAT
GTCGAGGGCGAGCTCGTGCAGCTCGACGCCGACCTAGAAGCCGAACGGCGCCAGAAGATG
CACGAGTTCGTGGCCGCTAGGCGCTCGAAAGTACTAGAATGCGTGGCCCAGAAGGGCACG
CTGATTGTCGTGGAGTCGAAGGGTACGGTCGTCTCACAGAGTGAGAGAAGGCGCTCCGAG
GACTACCGCGCGCTCTTCGCGACGCTACAGAGGAACGAAGAACGCGCGTCGGAAAGTCGT
CGGGAAAGACGGGTCGACGACGCTAGAAGACACAAGGAGTCTATAGAGAGGCGCCTGGCG
CGACGGCGCTCGCAATCGCGACAAGGTCAGCGACAAGCCAATGGGATAATGTCGCCGTTG
ACGGACGTCGTGGCCCAGATCGAAGCCGCGAGGGACTCGTCGTCCATGGCTAGAAAATTA
GACGCGAACAGGAGAAGGGAGTTCGTGGCGCGCCCGGCGCCATCAATGGCACCTGGCCCT
TCATTGGCCTTCTCGCCGTCGACGGGCGCGGACGCCGTGCCCGCGCGGAAGTTTGGGAGA
GGCATGGGCTTCTCGTCGGGCCCGAAGTCGCCCGAGGCGAAGAAGGAGCAAGGGCCGAAG
CGCGTGCCTCCCGTGTTACGGGCGGGGTCGGTCCGCGCGGGCGCGGGGTTCTCGTCCAAG
GCCGTCGGCGTGGCCGAGGCCAAGGAGGAGTCCAAATCGTAA
>snap_masked-scf300000870750.0-processed-gene-4.235-mRNA-1 transcript offset:0 AED:0.14 eAED:0.14 QI:0|0|0|0.5|1|1|2|0|573
ATGGCGTGCAGGCAGTGGGCAGTGGGTACTGATAGAGGACCGGCGCAGTGGGGCGCCGAC
CGGCGGAGGGGCTCGCGCGAGTTCACGAAGCCCACGACATTGACGAGGGCCGACGCCGTC
GAAGGGCGGGCAACCAAAGCGTTAAGGCCTCCTGTGGACCTCGCCGACGCGACGCATCGC
GCCGAAGTGTCGCTCGCCACGGCCTCCGCGATCACGGAGAAAGCTCTCCTCGATTATCGA
GAAGCGCGATGCCGCGGCGCCGCGTGGCTGTGGGCGCGAGCTACTAAAAGGGCAGGTGGT
TCTCGGACGATCGTGTTGTTTATCTTACATCTGTGGAAGAATCATACAATCAAAGCCACT
GCGGAAAGGAAGCACATCGAGCAGATCATTGCAAGGTATACGTTGCGTAGAAGAAGATTT
CTAGTGAGGGAGTGGCGTAGAGTTGCTCGGATCCAGCGAGCAGAAAGGCGTGCAGAGTTA
GAGGAGGAGACGCGCCAGAAGGAATTGTCCGAAGCGAGAGAGGCGCAGCAAGGAGCGGAA
GATAGGTGTACGGAGCTCGTCGCGAAGGTCGCAGACCTCGAAAAACAACTTAAGGCTTCC
AAAGAACGAGAGCTCACCGACGAGGAGCGCCAAAAGATCAAGACCAAAAACGCTACCTTC
AGAGCTCGGGCCGAGAAGGCCGAGAACGGGTTGCTGGCGTTGGTGGGCGTCCAGGCTCTG
GACATGGACGCTTTGCTTGGGTCTGGGGAACGAGCCTTGTTCAAGGGTCGCTCTTATCCT
GCAGATGGTGAGCCTGCCGGCGCGCCGCGCTACATCGCGCCGACCTTCATCTCTCCTAAT
GAGATAGAGGCCCTTGGTAGTGAACCGTCAAAGAACTTACCTGAAAAAATACTAATGCAG
TGGGCGAACGCCGCCTCCAAACGAGCGGGCTTGGGTGGCGCGCCGAAGAGCGCCGTCGAC
TGCTTGCCGTCCTACGTGCCCTTCGAGGACTGGCGCGCGGCCTTCGTCGACGGGCGGCAG
CTGGCTCGGATTATCTTCGCGGAGATGGAGGCTTGCCTGGAGTGTCGCGCTTTATGTGGT
GTCGAGACCGAGGACACTTTGCCGCTATCTATCGCGGGCATGGGGCCTCGTTTGCACCGC
CACCGCTTGAAGGATCGGGACTTGCTATCGTATGCTTCCGGTGTGAGAAGTAGATTAGCC
CGACCGAAGGACCTCGCTTCCTGGGTGACGAACCAGGCCCACGACAAGCTCGGATTACCG
CCTGATCTACTAGATGCGGAAGACATCAAGACGAGAAACGTGGACTGGCACTATCCCTTA
CTGACTTATCTGATGTGCAAGGGCTGCTCGCGCGTATCTGACGGTCCAGATCTGACCTAT
GAGACGTGTGCGAAAGAATTTACGGAAGTGCAGTCAAAGTGGAACTCACTGCGAGAACGC
TTCGCCATCCCCGACGACGGCCCGCCCTCGGAAGATGCGTTGACAGAGCTCCTCCCGAAG
ACGACGCGACGGTCGGACCACGGCGGCATTGGGGACCTTTGTGAGCTAGCCATGGACGCA
AGTACTCTAGCAAAGTCCATCGCGGCATTAGAAGCGGAGCAGTGGCGCTCTTCCGTGCTG
TGGGACCGCGCGCGCAATTGCGTGGAACAAAAGTGCTTCGCCGAGCTCTCGAGACGGGCG
CGAGGAGTGACGGACTGGAAAGGAGAAATAGATAAGAAGTAA
>snap_masked-scf300000870750.0-processed-gene-4.236-mRNA-1 transcript offset:0 AED:0.10 eAED:0.10 QI:0|0|0|1|1|1|2|0|265
ATGCCCATCCGCAACCTCATCGTCCTCGCACCGAGCGGGTTAGTGCTCTTCGAGAAGGAG
TACAGCAAGGAGAAGATCGCGCAACCGCGCTTGCTCGGCTCGCTGCTCACAGCGATGACC
GAGTTCGCCACTCAGACGACGGCGATGCGCCCGTCCTACATCGAGATGTCGTCCTTGGCG
GTGACCATGTGCCGCGAAGACAGCGTGACGTGCGCCTTAGTGCATGACCGAACGGATAAA
GCCTTGTTCGGCCGCCTCTTAGCTGGAGAGATCTTGATGGCGTTCGTCGAAGAGTACGGC
GGGCCCGGCCGAGAGCTCTCCCAAAATTTGAAAGATTTCAAAGGGTTTGGCGAAAAGATT
GCGGGCGTCGTGCAAAACACGGCCGTGCTACATGATCTGGGCACGGCAGCATGTGTATTA
CATACCGCGGTCATGGGCGAGGACGGCTACCAGATGCCCTACCTGCACCACGACGGCCGG
TGCGAGCCGGACTATATTAGTCTGTTAGCCTCGTCGAAGTACATGTTCCAGGCGTCGGAC
CTGATGCTCGAGTATCGACGGGACGGCCCCGCGCGGCTCATGACGTTTGACGACGACATG
AACGAGACGCGGACGTTTTTATGGAGGATCGAACACGTCGTGTTCATGGTCTGCGTCGTC
AAATCGAAAGATCGGGACATTCTGCGGGAGTGCTTCCGGGAGATCGTGGCCGCGAAGGGA
TTGATCGAGCAGATCATGCGCCAGGCCGACCAGCTCCGGCCGCCGGGGTACCTTCGGTTG
CGTAATCAGTGGTGTTAG
>snap_masked-scf300000870750.0-processed-gene-4.238-mRNA-1 transcript offset:0 AED:0.11 eAED:0.23 QI:0|0|0|1|1|1|2|0|197
ATGCCGCTAGCTTGGCATATGCGCGCAAACACGCGAGCTGGCCTTGTGAGCGCTTTACGC
TTTCGGCGCGTCGCATTAGTCACGCCGCCGCTCATCGCACCGGAGCTGCAGCTTTCCTCG
GAGCAGCAAGACATCCGCGAGCAGCAGCTCGCGCACGTGTTTGAACTATGTGCGCGTTCA
AGACCAGGAAGCCCGATGCGAGCTTTTTTAGCCCAGTTCCACAACCGATTGAGGCAGGGC
TGGAGCCGCTTCGAGACGATGGACGCCCTGCAGTACGCGCTCTCGGAGGAGTGGACTCTG
TTAATGCGCCACGCGCCGTGGACGCCGCGCTGCGTCGAAACGAAGATCCCGGCCTTCATC
GAGGAGCCCGATGAGAAGGGGAAGGCGTCCCCCTCGAAGAAGCGCCCGCCGCGCGGGCCG
CGCGTGTTGTGTTGCCAGTGGTTGAAGAGTAACGCGAACCGACCGGTGCTCGAGGACGCG
TGCCGCGCGAAGAAATTGGAATTCACGAAGAAGACGACGCGGTTCCAGCTGGCGCAGCTA
CTGCATCCGGAGCTGCCCGACTTCTGCGAGAACCACGAGCACAAGCGGCGATGA
>maker-scf300000870750.0-snap-gene-4.147-mRNA-1 transcript offset:0 AED:0.03 eAED:0.03 QI:0|0|0|1|1|1|2|0|872
ATGCTCGCGACGCCGCGGGTCCGCAAGAGCCACGTCGACAGCATCGTCTTCGAGGCCGAG
TCGCGGCGCCAGGAGGCCGCGGCGTCCGCGGCCAAAAAGTTCGGTACGACGAAGGGCGTC
TTCGTGCCCACCATACAAAACATCATGGGCATCATTTTGTTTGTCAGAGTGCCGTTCATC
GTGGGACAGGCCGGCATTATTCAGGGACTCGGTATTGTTTGGTTGTCGTGCGCTACGGCA
CTACTAACAGCCATGTCGATGTCCGCGGTGGCGACCAATGGTAGGCCTAAGTCAGGAGGC
TGCTACGCCATCGTCAAGAATTCGCTCGGTGCGCAGTTCGGCGGCGTCACTGGGGCGTTG
CTCTTCTTGTCAAAAACTTTTGGGGCCGCGATGAACGTGCTAGGATGCGTGGAAGTGCTG
CAGCTCTCCTTCCCATCTACTTTTGGTGATTTGCCGATGCGGATGTTGGGTGCTATTATA
TTGACAGGACTGGCGGTTATTGCTTTTGTGGGCGTCGAATACGTGGTGCGATTCGCGGTA
ATGTTCTTATTTCCAGTGGTATTAGCCGTGGCCGCGATCTGGGTGGGGGTTGTCGTGCAC
ACAGTCGGTGACGGAAAACAATCGCAAGGCATCGTCGGCATTTCCGGACAAGTCTTAAGG
AACAACTTGGATGCGGAATACAATCAAAGGGCGGGCGTCGAGTGGTCCTTCAAGGCGTGC
CTGGCGCTGTTTTTCCCAGCCGTTACGGACGTTTTAGCGGGCTCAAGCCTATCAGGGGAT
CTGGAGGACCCCCAATCATCAATACCACCAGGAACAATCGCCGCGGTCGTCGTCACCACT
ATTGTTTTCTCGATCCAAGTCATCCTCGTGGCGGGCGGTTCCGTGCGAAGAGATGCATTA
ATAGAATTCCCGCTCAAAGACTTCCCGCGTGTGCCCCGGTTTGTGGTCAAAGACTTGGCT
TGGCCACACGAGTTAATCGTTGTAGTGGGCGTCTTCCTCTCGACGCTGGGTGCGGCCTTA
CAAAGCTTGACGGGGGCACCTCGCGTACTAGCAGCGCTAGGCAAGGACGACCTCGTGCCC
ATCCTGAGGCATTTCGCACCTTCGGGAGACGGCGCGCCGCGCAAAGCAATATTGTTCTGC
GCCTCGTTGTCCATGGGCCTCGTCATGGTCGGAGATTTAAATGCAGTGTCTCTACTTGGT
GCATGTGTATGTTTCTTCGTCATGTTTTATACGCATGAGCTGAATGCGTTGGGCGCTTTG
GCTGTCGCGGGCTTGCTCTACAAGTACATCGAGACGCAGCCGGGAGCGAGTACAACGACG
GCCCACGGCGAGTCCGAGCTCCCGATCTTCGAGCGCGAGCCCGAGAGTCCGGGCGCGTCC
GATTCGGAGACTGAAACGATGTGCGTGTCGCCGGCGCATCGACAGGGTCCGTCGGACTGG
CGCTCCGGCAGCCGCTTCAAGACGGCACGGAACGCGATGCTCGCGCTCGAGGAGGGCGAC
CTGCAGTTCAAGTACTGGCGGCCCTTCGTGCTGTTCCTGTGCGACATCGATGCTGATGCG
AATTACATGTGGCAGCGAGGCATGCTCGACGCGTTGGCGCAGCTCGTACGACGGGGCAAG
GGCTTGGCCCTGGTGAATGGCGTCGTCATCGACGAGGTGGCGGAACCGTCGCTCCGGAAG
GCGCGGAAGGCGCGGCGGCGGCTCCGGGCCTTGCTGCGAGATCGGGGCGTCCAGGGCTTC
GCGGACGTCGTCGTGTCGCCGTCGCACGAAGAAGGCCGTAAATATCTCCTACAAACGAAG
GGCCTGGGGTATTTCCGGCCGAACACCGTGGCGCTGGGCTGGCCTACGGATACTAAGAGG
GACGCTCGAGGTTTCCTGAGGACCATGGACGACACCACGGCGATGCTGAAGACTCTACTC
GTGTTCGCGGGTGACAGGGTTTTCCCCGGCGCCAAGGACCCGCCTCTACGAGGTAGAGTT
GATGTGTGGATGGTCTTCGACCTGTTCCCCGCTGCGGGGCTGTTGTTACTGATCCCGTTT
TTGCTCTTGAGGGACGACAAGTGGACGCAGTGCGAGCTGAGACTCTTCGTTGTATCGCCA
CGAACGGACGCTGGGATAGAGGACGACGGTAAATTGGAGGAGGCCGTCAAGTCCATGCTC
AAGGCGGGTGGTGTTTTGGCGAAGGTGCTGGTGTTGCGCCTGGGCGAGGAAGATGACCCT
CGATTTGCCAGGGACGCGTCTTTCGCAACACCGACAACACCGACGCGCCAGCAGTCCATG
CGGACGCGCGCACGGGGGCTGACGCGCGGGTCCTCGTTAACTGCTGAAGAAAAAGAAGTT
TTCGCCGAGGCGTTTCCGCCACTGCCCCCGGAGCCGCCCTCCCCGATCTCGCCGCCGTCG
CCCATGCGGCGCATGGAATCGACGGCCAAGACGAAGCTCACGAAGCTGTTGAACGAGCAT
TCGGGGTCGAGCGAACTCGTGCTGATCCGCCTTCCCCCCCGGAAACGCGGGCAGCCTCCA
CAAGAATGGATGGTCTCCGTGGATCGCCTGATCGAGGGCCTGCGGCGCGTCATTTTGATC
CGCGAGTCGGGGGCGGAGAAGGTGCAGTTCTTTCAGTAG
>maker-scf300000870750.0-snap-gene-4.150-mRNA-1 transcript offset:0 AED:0.30 eAED:0.30 QI:0|0|0|1|1|1|2|0|749
ATGGGCCGCGGCGAGACCATCGCCCGCTGCCTCGAGTCCTGCGCCGTCGACGCGGCGACG
GCCTTCGCGTCCTGCGGCGACCTGGCCGAGGAGTTTAAAGTGATAAGAAGGGCCTACCAC
CGCAAGGTACTCGCGACGCACCCGGACAAGGGCGGCGACGCGCAAGAATTTAGAGACGTC
CAGTCGGCCTTCGAGGTGCTCCGCGAGTTTTACGACAGAGGTCGCGTCATCACCTTCCGT
TCGGAGGAGAACAACCAGACGTCTACCTCTGATGTATTCCAGAATGCGGCGGACTACTTC
GCGGCCAAGGAAGCTCGAGGTGACACGCAGTCCTACGACTACTACGCCGAAGCGGCGGAA
GAAGATGTCCCTACTTATAGGGTCGAGCCGGCCAAGAGTGATAGAAGCACGTGCACGGCG
AAGCACAAGGCCTCTTGCGGCGAGCAGAAAATCCCCAAGGGCGCGCTGCGCGTCGGCCAG
ATCAACCTCGAGGCCGGGAGCTATACGCGCTGGGTCCGCCTCGGTTGCTGGCGCATCCCG
GCGAAGATCTGGGAAGGTTTACCTGATCCTGCTTTAGGGAGGGAGTGCGTCGAGGACGCG
TTGCGGCGCATGAACCGCGTGCTCCTGTGCGGCATGGAGGAGCTGTCCGAATCCGATTTG
ACGGAGTTCGTGGCCTACTGCATGGACAAGTCCCACTGGGCCCGCAAGCAGACGCGCAAG
CCGAAGCCGGTGGACCCCTTTGCTGCTAAATATGCGCCGCCGCCCCCTCCGAAAGTCGAG
GCGGCGCCGTCCACAGCCTTGGCGCTGCCGGACGCGCCCGGCGCCGGGCCGATCGCGCCC
AAGCGCCCGGGCGGCGCCTTCGTGATCCCGAAGCCTGGTATTAGTGGCGTGGAGGGCTGC
ATGGCCGGCCTGACCTGCGTGTCCACGGGCATCTTTCCTGAAGTGGGAGGCGGTTCGGGA
TTAAATCTAGGCAAGGACCGTGTGAAAGCTATGGTCCAAGCGTTCGGCGGCCGCGTTACT
GGTAGTGTGAGCGGCAAGACCAACATATTAATAGTGGGCAAGCAGCCGGGCATGTCCAAA
GTCAGCAAAGCTCGCGCGAACCCGAAGATTACATTGATGTCGATCCATGACTTGAAGACG
GGCATCGAAAATGGTGATGTCTTAGCAGCCTCGCAGCCGGTCCAGATCACGGAGTTCTCG
TCTGGTTTTAGGGGCAACGGCCTGGCTTTACTCGCCTCGGAGGAGGAATTGAGAGAGGCC
TCGGGCATGGACCAGGCTCCCTCCGTGCCGGCTCTGCCGGACGCGCCCGGCGCCGGCGGG
TCGCAAGAATTGGCCTTCCCCGCGCCGGCCTCCATCGCTAGTCTCCAGACGAACGCTATT
TGTGCCCCTCGCCCCAGAAACACGGCCGTCGTGCACGGCGATTATGATGAAATTGAAGAA
CAGTGTGCGAAAGCAGCCGGCGGCTCGCCGGCGGAAGTCGTCGCCTGGGCGGCCTACGGG
AGGTTGCGCGTGCCCGAGTTGGGGGAAGTGCTTGCCATGAACGGCCAAACCAAAGCGGGC
AACAAGGCCTTCGTGCAGCGGAAGGTCATCGATGGGGCGGCGCGCGGCGCGCCGGCCATT
TGTGATTTATGTGGGAAGGGCAAGCCCAAGCCCGTCGAAGATGAATTGGGCAAGTGGTTC
TGCAACGGTTATTATGACGAGCGGTCCTTATCTTATGTTCGGTGCCCCCAGACCTGGACG
GACGCGACGCTCCCGAGAAAGCAGTGGATCGACACGGCGCGCGGGTTTGGCGGCCGGGCG
AACCCGCCCTCCGTTCCCTTGCCGTCGTCCTTCACGCAGGAGGCCGTCGACGCCTTCCAC
GCGCAAGCTAGAGAGCGGCCGACGCCGGCGCCCCTCGACGAGGAGATGGAGGAGGCGAAG
CCCAAGCCTAAGAAGACGAAAAGAGCTACGCCGAAAGCGAAGCGGCCGGCGACGCCCGAG
CCCGAGCCGACGCCCGAGGTGCCCCCGCCCGAAGAGGAGGAGGAGCCCGCCGACGAGGAG
ATGGAGGAGGCGCCGCCGCCGCCGAAGCGCGCGGCGCGCGGCAAGAAGGGCAAGAAGCCC
GCGGCGAACTCAGCCAAGAAGCCGGCCGCGAAGAAGCCGGCCGCGAAGAAAGCCAAGAAG
GCCAAGAAGGAGGTGCTCGCCATCGAGGCGGCGCCCGCGCCCGAGGGCGTGCGCCGCTCC
ACGCGCGTGCGCAAGGCCGTGAAGCGCTGA
>maker-scf300000870750.0-snap-gene-4.152-mRNA-1 transcript offset:0 AED:0.04 eAED:0.05 QI:0|0|0|1|0|0.5|2|0|628
ATGAGCGCCCAAGAACTCGCGGACCTCGAGTCATTATATGCAGACGGCGTGCTCGACGAG
GACGAGTACAAGACAAAATTAGCGGAATTACAACCCGCGAAGGAGCGCACGCGGGCCGAC
GAGTTGGCGGACCTCGAGGCGCTGCGCAACGACGGCATCCTGGACGACGACGAGTATAAA
GCAAAGCTCGCCGAGCTCCAGGACGACGAGCCTCCCGCGAAGAAGGCCAAGAGTGAAGAA
GAGGACTACGAAGCACTCACGGTAACCAAGCTCAAGGCCAAGAGTAAAGAGCGAGGCCTC
GCCGCGACGGGCGAGAAGGGTATACTCATATGGCGCCTCAAACTCAAGGATCGGCATGCG
GATGTTCGCTGTTCGGATGGAGCAGACCCGTTTTCGTTCCGAGGAGCAGCTCTCAAGAAG
GCGGCAGCAAGACACGGCGTGAACTGCATGGGCTCGCCCGAGGAAATGCTTGAAGGTATC
GTCAAGAAACTAGCGGCCGATGCACCTCAAAAACCGGCGCTCGAGGACGACGGGTCGCAG
GACGCTATCAAAGCGGCCACGCGCGTGCTAGAGCTCGCCGCGGAGGACGCGTGGGAGGAG
ATTTTGAGTTTGGGGGCGCCGGGCAAGACGCTGACGGCGATGTCGCCCCTGAACGATCTG
CGGGGGGCTTATAGGCGCCTGTGCCGCCTCGTGCACCCCGACAAGCTACGGGGCTTCGAC
GGCGCCACGCGCGCGTTCCAGGCCCTGGTGACGGCGCTGGATCGCGTGACGGGGTCGGAC
CTCCCCGTAGAAAGCGAGGAAGCCGACAAGGGGCCTGGCATCGAGCGCACGAACGAAGGA
TGTCTTAGGACGATTGTAAAGTGCCCGCGCTGCGAGGAGCCCTGGGGCGCTTCTGCCCAA
GAGGGCCTGCCCCCTTACGCGTACAACCTGCTCATGACGGGGTTGCGGGAGTACACGTGC
TCGACCTGTTTATGTGAGTTCGGCTGCGTCTCGGCGACGCACTCCTGTAGAAAGTGCGAG
GCGCCCTTCGACTACTCTCCTGCTGATTTCCACCGGAAAATAAAATGCGGCGAGTGCGGC
GACGAATTTGGGTTCCGGTCCTACCACGTTTCTGCCAGGAACATGGCCAACGCCGTCGCC
GAGGCCCGAGCTGCGCATGAAAGGAGGGCTAAGTCGCGGTTGGCGAAGCGGCGACGAGCC
GACGCGGCCCAAAGGCGTGGTGCTCTTTTCGACGGCGAGCGCTGTTTTTTGAACGGGCTG
TCGGACGACTGCCCGCGGTGCGGCGCGTTCTTCGGCGTGGGAACGTCGATGGACGACCGG
CGGACACACCTGAAGGCGTGCACCGACGCCGCCGCGCACGACGCGCACGCGAAAGCTCAG
GCCGACGCGAAGGCTAAGAAGCGCCAGCGCGAGGACTTGGACGACGCCGCGGCGACGGCG
CAGGCGCGCGCCGTGTGGGAGGCGTCGGGCGCGCAGACGTCGAAGCTCTGGATGCTGCCC
GACGCGGCGCTGGTGGAGATGATTGGAGGCGACACGGACGGCCTGGATCGAACCGAATTG
ATCGCGCGGGCCGCGGCGTCGCGCGACGCCGGCGGGAGGCGGCTCCTGACGGACGGTCGG
TCGCCGCGCAAGGCCGCGCGCCGGCGCCTCACGGCCGACTCGCTGCCGGCGAACTACGCG
ACGTTGGACGCGGCCCAGCTTCTCGGGATCTGTGCCGCGCACGGCTACACGCCCAAGGGC
ACGACGCACGCCGAGATCCTCCACGAGATCGAGAACGAGCTGACCGGCGACGCCGTCGAG
CGGCCTTTATTATTGACGGACGGCGACGGCGACGGGCGGAAGCAGCCGGACGACGACTAC
GTGAGCGATGGGGGTGAGAGTGAGTAA
>maker-scf300000870750.0-snap-gene-4.153-mRNA-1 transcript offset:0 AED:0.12 eAED:0.12 QI:0|1|0.5|1|0|0.5|2|0|239
ATGCAGCTCTGCCAGCTGCTCTGCGCTAGCGCAGTTGTCGCGAGCGCTCTCCAAACGCGA
GCCACGCAACAACGACAGCCCACGCGGCGACCTGCCAATTTTCTGGAGAGCTTCGCCGAG
GCCTTCGCGAACCCGCCCCTGTCGGCGCCGCGGGCGCGGCCCGAGGCGGCCGACGAGCTC
CAGCGGCTCGTGACCGACGGCTGGAACGGCGCGCGAGTCGACGCCGACCGGTGCTCGCAG
CTCATCGATGCGCTCGCATTAATGGGCGGTCCGTTCGATGCGTCGGACTTAGGAGGTGGG
CTGTGGCTCGCACTGCACTCGCGCGGACTGGTGCCCAAGTGGCAGAAGAACCAGGAGCTG
CTCAAGGTCTTCGGCGTGCGCAACCGCGCCGGGCAGACGTACTTTCCGAAGGACAAGCGC
GTGGAGAATTATGGGGAAGTCGTCGGCGGCCTCGTGACCTTCGGCGCCGAGGGCACGTTC
GCGCTGCCGGCGGGCCCCCTGCGCGCGCCCTGCGACCTGCCCGTCGAGATCACCGCGGGC
GGCCTGACCGTCTTCGGGAAGCGTTTTGAGTTGCCCATCGCCGGGCCCGGCTTGGTGCGA
GTGCTCTACCACGACTCGACGATGCGGATTTTTGAATCTCCCTTGACGTCGCAGGACAAG
TGGGAGGAGTCGGGGTTGGTCGTCGTTCAGGTGAGAGAGAGTGCCGTAATAAATATTTAG
>maker-scf300000870750.0-snap-gene-4.155-mRNA-1 transcript offset:0 AED:0.26 eAED:0.26 QI:0|0|0.5|1|1|1|2|66|779
ATGGCAGCACGCAGGATCGCCGCGGCGGCGCTGCTCGGGCGCACACATTGTGCAACCGCC
CTCCGCGCCGGCGCCGCGCGGCAACCCGCATTCACGTCCACGCAACGACGGCAGCACACC
ACCACTAGCAGCCGCGCCGCGGCCGCGGCCGTGGTAGTAGCAGCCACGGCGACCGGCGTC
GCCTCCTGCGACGTCATCGACCAGTGGGAGGCGAAGCAGGGCGAGCACGCGTGGCTCGAG
GAAGTCCAGGGCGAGCGGGCCCTCGCCTTCGCGAAGCAGGAAAACGCAAAGACCGAGGAC
GCGCTCGGCGACCCGACGGCGTCGCCGACCTACAAGAAGATCCTGAGCGTCTTGGAGTCG
AAGGAGAAGATTCCGAGCGTCTCGAAGATCGGCGAGCACTACTACAACTTCTGGACGTCG
GCCGAGAACCCCCGCGGTCTGTTGCGGCGCGTCGCGTCGTTGGACGAATTCCGGAAGAAG
GAGCCGGCCTGGGAGGTGGTGTTGGACGTGGACCAGCTCGGCAAGGACGAAGGCGAGTCG
TGGGTCTACAAGGGCTCGGCGTCGTGCCGCGAGTACGACGAGCAGAATAGACCCATTAAA
GGCAGCGTGACACGAACATTAATCTCGCTCTCGCCGGGCGGCTCCGACGCTATTGTAAGA
CGCGAGTTCGATTTAGTGACGAAGCGCTTCGTCAACGACAAAGCGTTCCGCCTCGACGAC
CCTTCCAAAAGCCGCTGCTCGTGGGTTGATAAAGATACTATTTTTCTCGGTGCGGACCTC
GGCCAGGAGGGCGACATGACGTCGAGCGGCTACCCGCGGCGCGTGAGGGCGTGGAAGCGC
GGCTTGGATCCCGCCGAAGCACCTATAGTGTTCGAAGGAGAAGATGGCGACGTCAGCGTC
GGCGCCTACGTGTCGCGGAGCCGCGGCCACGCGTTCGAGTGGCGCTACCGCACGACGTCG
TTCTATACCTCCAAAAGGTGGCTGCGGCGCTACGATGGTAATGAGACGTGGCGCGCGTTG
GATGAATTGGGCTTCCCCGACGACGCGTCGGTGTCGCATACCGGTAGCTGGTTATTGATC
GACCCGCGAAGCCCGATCGACGTCGGCGGCCGGACGTACGCGGCGGGCTCGTACCTGGCC
GTGCAGTATGACGACGTCGTCAACAATGGGCTCAAAGGCGCAAAATGCCGTGCCTTGTTC
GAGCCGACGCCGACAACATCTCTAGCGTCCGTGTCGACGACCAAGGACCGGCTCATCCTC
AAGGTCTTGGACAACGTCCAGTCGCGCCTGATTTTTCTAGATGCGGAGACCTTTGAAGAC
AGAGGCAGCGAGAAAACACCCGCGATCCGCGGCATATCGTGCTCGGCTGTCGATGCCGAC
GACTCGAACGACTACTTCCTGCGCACGTCTACCTTCCTCGAGCCGAGCACTCTGAAACTG
GGGGACGCCACGCAGGGCGCCGCCGGTCTCGAGCGGGCCGAGTTCCTCAAGGCCCTGCCG
GCCTTCTTCGACTCGAGCGGCATGGAGGCTTTTCAATCGAAGGCGACGAGCAAGGACGGC
ACGACGATCCCCTACTTCGTGATCCGGACGAAGGGCGCGCCGGCGCATGCTCCTTGTCTG
TTGTATGCATATGGTGGCTTCGAGATCTCGCAGACGCCCGGTTATGCCGCGACGATCGGC
GCGGGCTGGCTCGAGCGGGGGGCCACTTATGTGGTCGCGAACATTCGCGGCGGAGGGGAA
TTCGGCCCGACGTGGTCATTTGCGGCGCACCAGGCCGCGAAAAAGGAGAAACGCCACGTC
TGCGTCGAGGACCTGGCAGCGGTCGCCGAAGACTTGGTGAAAACGGGCGTCGCGCAGCAT
GAGAGTTTGGGTATTAGGGGCGGGTCGAACGGCGGGCTGCTGGTGGGAAATTTCTATGTG
CAACGACCCGAACTGGTCGGCGCGGTGGTCTGTGCCGTGCCTTTGCTGGATATGAAGCGC
TACTCGCACCTGCTGGCCGGCGCGTCGTGGCGCGCGGAGTACGGCGACCCCGACACGGAC
GACTGGAGCTACCTGAAACACAACTCCGCGTACCACAACATCGATAAAGCAAAGGCGCCC
TTCCCGAAACTATTAATGACGACCTCCACCAAGGACGACCGCGTGCACCCGTACCACGCG
CGGTCCTTCGTGAAGCGCCTCCAGGAGCTGGGCGTGCCGGACGTTTATTATTATGAAAAC
ATCGAGGGCGGCCACGGCGGCGCGGCCGACGCCAAACAGAGCGCCTACGTCGTCGCCTTG
TACCAGGACTTCCTCTTCTGCGCGCTCGGCGGGAAACGCGCCGGCTGCGGCGATCCATGA
ACAACAACTCCCGCCTCGTGCCGCTCGCGCTATCCTTAGGTTATGAATTAATTAGTTGAC
TTTAAC
>snap_masked-scf300000870750.0-processed-gene-4.247-mRNA-1 transcript offset:0 AED:0.35 eAED:0.36 QI:0|0|0|1|1|1|2|0|392
ATGACCAGCATCCCCAAAACACACAATATAATAGTTGTGGGCGCCGGCTGGGCCGGCCAG
GGCGTCTGCGAGGCGCTCGGCGCGACGTGGCAGTTTGGGCTCGACGGCCGCGCGAAACCA
ATGGAAGTGCCGCTCTCCAAGACGTCCGCCGCGAAGTTCCTGCGCAAGGGCACGGTCCAG
TCGGTCGACTACGCGGCGAAGCACGTCAATCTGCAGTTTGGAGTGTTACCGTACGACCAC
CTCGTCCTCGCGTGCGGCGCGGTGTCGGACCCGAGCCCCATCCCGGGCTTGGAGGACCAT
TGTGTGGACCTGACGGCCAAGAAGGACTTCGCGAACGATATTGAGAAATTCCTCGACGCC
GTCGAAGCCGGCGGCAAGACTCGAAGAGTGGTCATTAGTATCACAAAGTGCCCCTACAAG
TGCCCGCCGCTGCCCTTCGAGGTGGCTTGCCTCATCGACGACGCAGCAAAACGGCGGGGC
AAGGGCGTGCGCGACGCCGTCGCCATCACGGTCACGTCGCCGGTGCCGTGGCCCTTCGGC
GGGCCCAAGGCTAAAAAAGCGTTTACCGAAGCGATGGCTTCGAAGAATATCACGTACCTC
CCGGACACGCAAGTGGTTTCGGTTGATGAGCAGGACGGCCGCAAGTGCGTGTCGACCAGT
AAGGAGGACCTCGTCGCCGACCTGGTGCTGGCGACGTTCCCGCACCGCGCGCCGGACTTT
GTGAAGGACCTGGCCAAGGCCAAGGGTTCCGTGCCGGTCGACCTGCGGACGAACGCCGTC
GCGGGGAAGGACGGCGTCTACTGCGTCGGCGACGCGTGCGCCGCGCTGATTCCCTCGGCC
GGCGTGCCCATCCCGAAAGCGGGCGAGTTTGCGTACAAGGGTGGTTTGGCCCTCGGAAAA
CGCCTGGCAGCTCTAGTGCGCGGCGAAGAGGCCCCGCTGCCGACGGAGCGGTCGGCGCGG
TGCGTGGCCGAGACGGGCGGCGGCGAGGGCATCACCGTCGGACCGAACTTCGACGCGGCC
TTCGCGGACCCGGAGAACGGCAAGCCCGCGTTCGCGATCGAGCCGCATGCCGACGGGACG
ACCGCCAAGGTCGCCTGGATCCAGGGGTACTTGGATCGGTTCGCGCCGGACCAGGGCATC
GTCTTCGAGGCGGGGGCGCCGCGGAACGCCGAAAGTTAA
>snap_masked-scf300000870750.0-processed-gene-4.248-mRNA-1 transcript offset:0 AED:0.01 eAED:0.01 QI:0|0|0|1|1|1|2|0|179
ATGTTCAAGAAGTTCGACCCCGCCGAGGCCGTCTCCAGCCGGTCGCAAGTCAAGTCTAGC
GTGGTGCGCGGCATCCGCGCGGCGTTGGTCGAGCAGTACCCCTTGATCGAAGATGTTATT
GATGAGATCCTCCCGAAGAAAGACATCTCCATGGCCAAGTGCCAGAACCACGTGAATATT
TTGTGCGCCGCCCAGGAACCGCTGTTCTTCCAGCAGCGCGACGGCCCGTGGTACCCGACG
TTGCGGAGGAAGTCGTGCTTCGCCACGAGCACGTGGCAGACCGACGCCGGCGCGATCCGC
TTCGTCCTGGGCGGCGCGAACATCATGTGCCCCGGGTTTACGTCGGAGGACGGGGCGCTC
GACCACGACTTGCCCAAAGGCTCTCCAGTTGTTATTGGAGCCCACGGCAAGAAGCACGCC
ATGGCCGTGGGCCAGGTGCTCATGGGGCGCGACGCCGTGCGCGAGGTGAACAAGGGCCAC
TGCGTCGAGAACCTCCACTTCCTGGGGGACGGGCTCTGGCAGGCGGAGAAGCTCGACTAA
>snap_masked-scf300000870750.0-processed-gene-4.249-mRNA-1 transcript offset:0 AED:0.23 eAED:0.23 QI:0|0|0|1|1|1|2|0|473
ATGGACTCATTCCTCCGCTGGTGGCGCGGCGGCTCGCGGGGAGAGCGGCGCACCATCAAC
ACGACGCCGCTGCCGCAGCGCTACGAGCTCTACCACCGCAAACGGCGCAACGAGGGCGTT
TCATTAATAGCCGCGTGCTGCATCGCCTTTAACCTCGTCATGGGTTCGGGCTTCCTGGCC
TTGCCGGCGGCCGTGGCGCGGTGCGGGCTAATCCTCAGCCCAATAACGATGGGCGTCGTT
TGTCTGGTTATGCTCACGTCGCTCGCCTGGGAGGCGGAAGCCATGGCGCGCGCCGAAGCC
TTGGAGGCGCGCGCGCTACGAGGCCAATCGTCGTCGCCGTCGCTGCTCTCACGAGTCAGA
CGACCATCACTGTCAGACCGCACTTTTGAAGTGTGCGAATTGTGCCGCATCTTCTGCGGG
AAAAAGCTGGAGATGGCCTACGCGGGGACGTTTCTGTTGTACTACCTCGCGACGCTCTGG
GCCTACGCGTTCGTCTTCGCCGAAGCGCTCTCGACGTTCTCCCCATTGTTCGGCCACGAG
GCCTGCAAGCACGACGTCGCGTGTGTTACGTACCGGAAGTGCACCTTCATTTTTGGTATA
TTAGCCGTACCTTTATCAATACTGGAGCCGGGCGAACAAATAAGCTTCCAGATGGTCATG
TCGGTGATGCGCGTTGTCATTGTCGTGCTGATGGCTTCTACAGCATTACTGTCGGCGTAT
GGGGTCGACTTCGGGCCGGGCTTCGGCCCCGGCGCGGCCACGAGCACCGCGCCCTTCGTA
CGCTTCGCTGGTTTAGGAAGATTGCTACCGGCAACTGTCTTCGCGCAGAACATGGGCGGC
CAGGTACCACTCGTAGCAAGGGAGATGCGAGACAGGGACGACCTGAACAAAGCGCTGTGT
GCCGGTTTAGCAGGAAGTTTTGTGCTCTACTCGATCCTAGCAGTTTCGGTAGCCTACTCG
TTTGGCTCCATAGCCAAGGCGGCGAACTGCCAGTGGGACGCGTTCGGCGTTGGCATTCCG
TATTCTGTGTTGCTCGATGGCATACGGTGGCTCGTCGTGCTCTTCCCCGCGGTCGACGTG
TTTTCGGTTTATCCTCTCAATGTCTCGATCGCCGCCGACACGCTCGTCGGCTACCGACGG
GCCATGCGCGCCTGCGTGGCGCTGCCGCCGATAATCGGCGCGGGCTGCATGGCGAATCTG
ACGGCCATGATCGACACGGCGGGCATCCTCGTGTTTCTGATTTGTTGCGGGTTCCCCCCG
CTGTTGTCGGTGCTCGGCCAGCGAAAATGTCGCGCGGCCTTCGGCGACGGGCGGTTGGAT
ACGACGCGTTATACACCCGATGGTGGGAGGACGTGGCCGAAGTACGCGGTCGCCGCGTTC
GGTACGGTCGCGTTTGTGATCGCCGTGGGCACGCCCGGATAG
>snap_masked-scf300000870750.0-processed-gene-4.250-mRNA-1 transcript offset:0 AED:0.27 eAED:0.27 QI:0|0|0|0.5|1|1|2|0|529
ATGGCGGGCCTGGCACAACACATGCAGGGCACCAATGGCGTCATCAAAACCACGGGCGCC
CACGCCGTCGTCAAAACGCTGAAAGCCTTTGGCGTCGACGTTATTTTCGCGAACCCCGGC
ACGACGGAGATGCCGTTAATATCAGCCCTCGACGACGTCGACGGCGCGCCGCGGTGCATC
TTGTGCGCGCACGAGACGGTTTGTTCCGGCGCCGCCGACGGGTATGCTCGGATGCTGCAG
AAGCCCGCGTGCACGATACTGCACCTCGGCGTGGGCCTCGCCAATGCTTTAGCTAATTTA
CATAACGCGAAAAGGGCGTGCAGCCCCGTGCTGAACCTCGTGGGCACGATGGCCGCGTGG
CACGAGGCGGCGGACGCGCCCCTGGAGTCGGACGCGCGCGCCCTCGCGGAGTGGTGCGGC
GGCTGCGACGTGGCGGCTTTACTCGGCATCCGCGACTTTGAAGGAGGCGAATCGCGCGTC
ACTACCGTCCTCCTGCCGCACGACGCGCAGCGCGACCCGCTGACGCGGCTTCGAGGCATA
GACCCGATGGCCGAGGACGACGGCGGCTTCGAGGCGGCGCTGCGGGAGTATCCCCCGTAT
GTTGACCACGCGAAGGCGTGCGCCGCCGCGTTGAGTCGCGGCGGCGCCGCGTTAGTGATA
GGAGGCAGCGGCCTGTTTGATGAAGAGGCGTTTGCAGCATTACAACAGCTCGAGGCGGCG
ACGGGCTGCGCGCTGGTCGTGCAGAACAACTTTAGTAGGTGCGACCGGGGCGGGACGCGG
CCGCGGTTCCGGCGGGTCCCCTACTTCCCGGCGGCCGCGAAGGCCTTCTTCGCCTCCTAT
AAAGCGGTCGTCTGCGTCGGCTGCAAGCCGCCCGTCGCCATGTTTGGGTACGAGGATAAC
ATTTCAAGAGTCGTGGACAATGCTCTGGAGCTGGACGCCATGGACGTGGTCGGAGCTTTA
AATTACCTGGCGAAGCACGTGGTCCCGGGCGCGCCGGCCGCTCAAGTGCCGCCTATGGCC
CGGGGCGACATGGATGAAACGGGTCCCCTGACCGCGCCTGTGCTTTGCCAGGTGTTAGCT
TGGCTCCAGCCCGCGGACGCGATCGTCGTGGACGAGTCCCTGACGACCGGCGCGACCTAC
TGGGATTGCAGTCTTATTGGGGGTCTACCGTTCACACACCTCACGCTCACGGGCGGCGCC
ATCGGCAGCGGCCCGTGCCTCGCAGTCGGCGCGGCGGTCGCCTGCCCTCATCGACGAGTG
GTCAACTTCCAGGCCGACGGCTCGGCGCTCTACTCGACGCCGGCGCTCTGGTGCCAGAGC
CGCGAGGGCCTGGACGTGACGACGATCATCTGCAAGAATGATGCGTACAGAATACTGGAC
GTCGAGCGCGCGACGCAGGGGCTCGGAAGTGGCGGTTCGAAGTCGAAGCGCCTCACGGAT
TTGTCGGGCCCGGCCGTCGACTGGGTCTCGCTCGCGCGCGGCTACGGCGTCCAGGGCGTT
TCCGTGAAGACGGCGGTGGACCTGCGCATGGCCCTCGCGGAGTCGTTCCGGACGCCGGGG
CCTTTCTTGATCGAGGCATGTATACAGTGA
>snap_masked-scf300000870750.0-processed-gene-4.251-mRNA-1 transcript offset:0 AED:0.16 eAED:0.20 QI:0|0|0|1|1|1|2|0|424
ATGGATGACGAGCAAAGAAGCGCGAAGGCGGACGATGAGGATGCCTTGTGCTGCGATGTG
TTCCCTTTCATGAAGCTGCCCGACGAGATGCGCGGACGCGCGCTCGAATATCTGCTGAGC
GCGTCGGAAGCGAATCTGAACGACCCTTGGCAGACCCAGAACGTGCCCTACTCCGCCGCG
GCGTCGCTCGACACGCTCCTCTTCCATGCGCGGGACATCAAAACCGTGTGCAAAGCCATC
GCCAGGGTCGTACGGCTCATGGAACGGAGGATCACGACGCCGACCGCGTGGCTCAGAGGA
TTATGGGGGATTACCAATCCTAACTACGGGGCTCGGAAGCAGAGGTCGCGAGCGGACGTG
CTCCAGGATTGTCGCGAGCGCGCGAAGATCGCGGTGCAAGCTAACCTCGTCGTCGAAATG
TGTGAGCGGCTTACATTGGCCTGTGATGAATCCCGCGACTTATTCGTTCAGATGCCCAAG
GGCTGGTCTCAGAAGCGGAAAGCTGCTGTCCGGAAACTTCCAAGGGAAGAGAAATGGGCG
CACATCCGCGTCAGGTCCCAAGACGAGGTCAAGCGCGTCTCACCCATCGAGCGCCTTGTC
CTCTTAGATGTTTTGGACCGCACGGCGACGTTTTTCAGCATGGACTTCGCTCAGCATTCG
TGGACGCTTCGGGTCTCATCCGTCTCACTCGTCTACCGGGGCGCCACGGAGGGGGACGAA
CTGGTCGACGCGGACGACGCCGCGTACGACGAGGTGGACCGGCGGCTCGAACAATTCTTC
GGGGCCGAGACGCTGCGCTCCGAGCATTGGATCCAAGCCTGGGCCAATGGGGGCGGCGAG
GCTTGTGGATCGACGATATCTCTCGAGAGCGCTCGGGTTCAGAAATGGGCTCACGACGAG
AGCCGACCGCCAGTCACACGCATCCGTGACATCCGCCTCGGGCTCGAGCAATATAACGGA
CGTAAGCCCGACACCATCGAGCTCACACACGACGCGAGCGAGTATTATCCGAGTTTCAGT
ATCGGGACGGTCGACATCCGGTTTAAAAAAGACGCACGGGCTTCTCCGCAAATGCCCGGC
GATGAGGAACCAACAAAGCCTTTCGCCCCACCGTACTTTTTCGTTGAACCCGTGGCTTCG
GTGCAATGGAAAGGCCAGGCCCGTGTGAAGACTAGCGCCGCGTTCAAGGTAGAGGGTACT
AGAATCGAGGAGGGCATCCTCTTCGTAGAACTCGAGTTTTCGATGCGCAATTGTATTGCA
CCGTGGCCGGCCTAA
>snap_masked-scf300000870750.0-processed-gene-4.252-mRNA-1 transcript offset:0 AED:0.09 eAED:0.09 QI:0|0|0|1|1|1|2|0|269
ATGACGCGTGCGACCCGCGCCGCCGTCCTCGCTCTAATCGCCACAACAGTCGGCGCCTGG
CCCGCCCTCGACGAAAAACTGCAAAGCTACCCCTCAATACATGCGCGCGAGACGGCCAAA
ATTAAAGCCGGCGACGCCAAGGGCGCCCGCTACATTCTGGTGAACGCGTTCCAGGCCGAG
TTGTCTATGCTGCAGCGCCTTGGCGCACCAGCCAAGGACTTCCTCACCGCGCAGACAAAT
CTTGCGATCTCGTATGGAGATCTTGGAAACCTTGAGAAGGCCCGAAGCATGGAGCAAGGC
GTTTACTCCGGACGTTTAAAGTTACATGGCGAAGAACATCCGGAAACCATCAAAGCAGCC
AACAACTACGCGTCGTCCCTTGTCCAACTAGATCGCTTCGAAGAAGCCAAGTCGCTGCTG
TGCAAAGTGATGCCCGTGGCGCGACGCGTTCTCGGAGAGAATGATGATCTCACGCTCAGG
ATGAAGAAGATTTACGCGATGGCGCTCTACGCGGACGACGGCGCCACGCTCGACGATCTG
CGCGAGGCCGTGACGACGCTCGAAGAGATAGGACGGACCGCGCGGCACGTGCTCGGTGAA
GATATTGAGGACAATTTGCAAAACATGCGAGCGGCGCTCCGTGCCCGCCATAACGCGGAG
CTGCGCGCGGCGTACAAGGAGGACCCGTCCTCGCTTTCGGCCGACGATCGCGCGCGCGCC
GAGCAGCTCCTAGCGCGCGACGCGAGGAAAGCTGCCAAGAAGGCGGCGCGCGGCGTTTCA
AGCGAGACGCCGTCGCCGGGGACCGCCTAA
>snap_masked-scf300000870750.0-processed-gene-4.253-mRNA-1 transcript offset:0 AED:0.12 eAED:0.12 QI:0|0|0|1|1|1|2|0|434
ATGGCCGCCCGCACCGTCGTCATCGCCTCGACGGCACGAACGGGCCTGGCCAAGTCCTTT
CGAGGCGGCTTCAACAAGACGCACGGCGCGGCGATGCTCGGGCATGCCATCGAGCACGCG
GTCCAAAGAGCGAAAATCGAGCCGGGCGAAGTAGATGATGTGATCGCGGGCTGCGGGTTC
GGGGAAGGCGCGACGGGGATGAACATCGGTCGGAATGCTGCTTTGTGGGCGGGGTTACCG
GCTTCCACGTCGGGCGCGACCATCAACCGCTTCTGCGCGTCGGGTTTGCAGGCCGTCGCC
TCCGCGGCAGGACATGTGGCCTCGGGCTTCGCCGATGTTGCGATAGGCGCCGGCGTCGAG
TCGATCAGCATGGTCCAGCCGGTTGTCGCGAAGACGACCGTGCCCGAGAAACGACTGTTA
AAAACGTTTCCAGCTCTATGGATGCCCATGATCGAGACGGCGGATATCCTCGCGAAGAGG
TATGATGTCTCCAGAGAAGACTGCGACGCGTATGCCTTAGAATGTCAGAAACGAACCGCC
CATGCCCAGTCGTCCGGTTATTATGAGCATGAAATAGTGCCGATGGACACGATTATGACC
GTCAAGGACAAAGAAAAAGGTACCAGTGAGGATATCAAATATACAGTATCTAAAGACGAG
TGCAACCGGCCCTCGACGACCCTAGAATCGCTGCAAGGCTTGCAACCGGTCCGCCACGAA
GATGATCCACACGCGACCGTGACGGCGGGCAACGCGTCGCAGTTGTCAGATGGCGCGGCG
GCGTGTGTGGTCATGGACGGGGATTTGGCTTCGAAACGAGGTGTATCTCCTCTAGGAATC
TTCAAGGGCTACGCCGTGGCCGGCTGCGCGCCCGACGAGATGGGTATTGGGCCGGTCCAC
GCCGTGCCCAAGCTACTGAGTCGTTCAGGTTTGACTGTGGACGACATCGATTTGTGGGAG
ATCAATGAAGCGTTCGCCTGCGTGCCGCTGTACGCGATGCGCGAGTTAGGGATAGATCCA
CAAAAAGCGAATGTGAACGGCGGGAGCATCGCCATCGGCCACCCCTTCGGGATGACGGGC
GCGCGGCAGGTCGGTCATATACTATTGGAGGGGCAGCGGCGGAAGGCGAAGCACGTCGTT
GTATTGTTTCAGTGTCCCTACTTCAGTCATGAAAGCCCGATGACGCAACCGACCCTTGAC
GGAAGGATTATTAACCCATTTTTGACCCGACCTATGTCGAAAGATGTCACGATGTGCATC
GGCGGGGGCATGGGCGCCGCCGGCCTCTTCGAGGTCTGTCTGTAG
>maker-scf300000870750.0-augustus-gene-4.13-mRNA-1 transcript offset:98 AED:0.03 eAED:0.03 QI:98|1|1|1|1|1|2|35|477
TAGCTTGCATAGCTTGCGCAGTGACACCCGCAAACTACGACGAAAACAGCCTCTGCAGCG
AGGAGATAGCATAGCAGCTTCACAGGGAGGATATTGCAATGGCGCACCGCCTCATATTAG
CGCTGCTCCTCAGCACTGCCGCCGCCTTCGCGCCCGCTGTCAAGCCGCGCGCCGCCACAC
AGCTGCGCGCCGGCGGTGACGGCGAGATCACCGCCGTCAGGGCGTGCGAGATCCTCGACT
CGCGGGGCAACCCGACGGTCGAAGTGGAAGTCGACACGAAGCAGGGCACGTTCCGCGCCA
GTGTACCTTCGGGAGCGTCGACGGGTATTTATGAGGCCTGTGAGCTCCGCGACAACGACA
AGAGCCGCTACCTGGGCAAGGGCTGCCTGCAAGCCGTGAAGAACGTCAACGACGTCCTCG
GCCCGGCCGTCGTCGGTAAGGACTCCTCACAACAGCGAGAGATCGACCAGTTGATGATCG
ACTTAGATGGAACACCTAACAAACAAAAATTAGGTGCAAATGCCATCCTAGGCGTATCTC
TGGCGGTGAGCAAGGCCGGCGCCGCGGCCAAGGGCGTGCCCCTCTACCAGCACGTGGCAG
ACGTGGCAGGAAACACAAAAAATGCCAACGTCCTCCCAGTCCCGGCGTTCAACGTCATTA
ATGGAGGCTCCCACGCGGGCAACAAGCTCGCCTTCCAGGAGTACTTCATCATACCGACGG
GCGCGCCGTCCTTCAGCGAAGGTCTGCGGATCGGCACGGAGTGCTACCACACGCTGGCCA
AGATCATCAAGAACAAGTTCGGCGGCGACGCGACGCTCATCGGCGACGAGGGCGGCTTCG
CCCCCCCGTGCGATGCCCGGGAAGGTGTGGAACTCGTCATGGAGGCCATCAAGACGGCGG
GCTACGAGGGGAAGTGCGAAATTGGCATGGACGTGGCCGCGTCGGAGTTCAAGGTCGAGG
GCGAGGACTGCTACGACCTGGGGACCTTCTATCCTCCGGGCGAGAGGGATGATCCGGCTC
TCAAGATGACGGCGGCGCAACTCGCGGATTTCTACGCCGACCTCTGCAGGGAGTTCCCGA
TCGTGACCATCGAAGACGCCTTCGACCAGGACGACTGGGCTGCTTGGTCGAACTTCTCGC
CCAAAGTCAAGGCCACGGTGCAGACCGTCGGGGATGATTTGACGGTGACGAACGTCGCGA
AGATTTCGGAGGCCATCGACAAGGAAGCCTGCAACGGGCTACTCCTGAAAGTGAACCAGA
TCGGGTCCCTCTCGGAGTCCATTGACGCCGTCAAGATGAGCAAAAAGGCGGGCTGGGGCA
TCATGACCTCGCACCGGTCAGGGGAGACCGAGGATACGTACATCGCGGACATCGCGGTCG
GTTTGTGCACGGGCCAGATCAAGACGGGCGCGCCGTGCCGAAGCGAGCGGCTGGCGAAGT
ACAACCAGCTCCTGAGAATTGAAAGGGAGCTCGGTAGTGAAGCGCGCTACGCGGGCAAGG
ACTGGCGCGCGCCGGCGTGGATGGGCGACTGAGGCGTCGGTTGCCTTCTAAGACATCGTA
CTATATA
>maker-scf300000870750.0-snap-gene-4.157-mRNA-1 transcript offset:37 AED:0.03 eAED:0.03 QI:37|1|1|1|0|0.5|2|73|594
GGTTCAGTGGGCATCGCTGCGACGACACTGCTCCCAGATGCCCAGGCCAGCGACAAAGGC
CCTCGCCGTCGCGGCCGCCGCCGGCGTCGGCATCGCCGCGCTCGTCTGGTGGGCGCGCCA
GCAGAAGAAGGACAGCGAGCTCGACGATGAGGCCGACGCGCCGCCGCCGCCGCGCACGGA
GGAAGCGCCGAAGGACGCGGCGTCGGGCGAAGCAGTCAAGGCCGAGTTCAACAGTTGCAA
GCAGAAGGCCTTCGAGCTGTTCAAGGCGAGTCCGCCGAGGTATGCCGAAGCCGCCGAGTG
GTTCTCGAAGGCCATCGATTTAAGCATTGCGCACGAAACGCTCGCGCCGCAGCGGAAAGC
ACTTTATAACAATAGAAGTGCGTGTCGGGAGCGGTGCGACGACCTGGAGGCGTCGCTCGA
GGACTGTGCTGTCGTGTTAGCGTCGGATCCGCAGCACGCCAAGGTCAGGAGGAGGAGAGC
GCGCATTTTTGATAAATTGGGCAGAAACGAGGAAGCGCTCGTCGAAATTTGTGCGGATTT
ACTCATCCAGAGGGAGGCCTTCAAGAAGGCGCTGCAGGCGGGCCGGCAGGCGGACCAGCC
GACGCCGGTGGACAACGTCGAATCCGTCATGCGCGCGGTCGGCGCGGCCGCCGCCGAGGA
AGTGTTGGCGGCTCGTAGAGCTTCTGGAGCGAAGTTCGGCATGCCCTCGTCCAACACGAT
CACGCAATTATTGATGACCTATGCTGCTTACGATTCAAGGGCCCAAGCGGCATCGACGGA
CTCGACAGATTACGCCACATCAATCAAGGCAGCACGAGCTTCGGGCGACGACGCCGAGAC
GATCCGACTGCTCCTCCAACGGGCGGAGACGGCGACGTACTCGAAACGCTACGAGGCCGC
GAGAAAAGATGTTGAATTGGCCTCCGCTCAGAAAGTGAAAGCGGAAGCGAACGGCCAGCA
GTTCCCGCCCGCGTTGGTCGCGGAGCTGGAACGGGCGGCGGGGCTCTATAAACACTTGGT
CCACGATCTGAGTGGTGCGGCGGAGTGCTACGAACGAGCTCTTGCGCTGGAATCGGATCC
CGCCAAGCGGGTGGAGACGCGAGTACGGTTGGCGGGCGTCCACGTGGACAACGCGGACAT
GGCGTCAGCGGATGCTTCCTTAGATGCGGCTCTGGCAGATGCGGATGGTGCTTCGGTCTC
AGACGTCCACATGCACCGCGCGCAACTGAGGGTGATAAGGAGGGACCTGGAAGCCGCCAA
GAACGACCTCGAGGCGTGTATTGCGGTGGCTCCGGGCCATGTGCTCGCTAGGTTGCGGTT
GGCTACCGTACTCATACATTCAGGTGCTGATGCACAATCTGTCGAAGAGCAGGTCGAGGC
CGCGGAACGGTTGGCCCCGACCATGTCCGAAGTGTACCAAGTGAAGGGCGAGGTGTTGCT
GGCCAAGGCCGATCTCAGAGGCGCTATAAGGCAGTTCGACGAAGCAATTAGGCTCGACGA
ATCCAATCCCGTACCGTTGTACAACAAGGGTCTGACGCTCATCCAGATGAACCAGTTCGA
GGCGCACAACGCCCAGAAGCTCTTTGAAAGTGCGTTGGCCGTGGACCCGACGTGCATGGT
CGCACTCATGCGCCTGTCGGAATTAAAGCTCCAATTAGCTGCTTCCTTCGATCAAGCGCA
AGCGGTGGTCGATATGTTGGGCGGCGCCATGCAAAATTGTAGGGACAAGGACGAGTTGGT
GGAGCTGTCTACCGTGCGCGCGATGGCGGTCGCGCAGCTCGCTGCTGCTAGGGATGTCGG
GCTGACGTCGTTCCAGATGTAGGGTGGCGGCGGCGCCGTTGGTGAGGCCTGCGCGCCGGC
GGCGTGGCTGGTGGGGGCCTAATACGTATACTACT
>snap_masked-scf300000870750.0-processed-gene-4.256-mRNA-1 transcript offset:0 AED:0.08 eAED:0.08 QI:0|0|0|1|1|1|2|0|339
ATGGGGCAGCCACCCCTAGACGTCCGCCGCCGCCTCTCGCGGAGCGACGGCGTCAAGTGG
CGCGGCACGCTAAATAGCTCAGCAATAGTGAACCAGTACCTCTACGTCTTCGTCCACATC
CCGAAGAACGCCGGCGCCTCATTTATGAAAGACTCGCCCCGACACCTACCGAGGGGCGCG
ATCCTCAGAGGCTCGCACGAGAAGGCGCTGTGGCACGGGTACACCCAACACTTGATAAAT
TCCTACCCGCGGACACGTTTAGTATTGATGTTACGGCATCCGATAAAAATGGCTTATAGT
CAATTCCTCATGTGCAAGTACTCGATACGAGTTCAGGACAAGGGCTTCCCGCGGGAAGGT
ACCGGCGTGAAGAGTGGTTTAAAGTTGTGGGCCCAGCGACTCTTGAACCGGAACGCTACT
TATGCTTTTGCTTGTTATCACTCGAGGGATATACAAACGAGATATTTAGCGACGGCCCAG
TCGGCCTGGACCGTGCCCAAGCATCCGCCTATGTTGTCAAAAGCATTAGCTTCGTTGGGT
AAAGCCTATTTTGTTGGATTGGCCGAGGCGTATCCCCAGTCGGCGTGTTTGCTAAGGATG
CTCACGACACATTCACCTTTGGAGTACTGTCGCTGCGGCAGTACGGAACTAGGTCCTCGC
TTAACCCACGAGCGCCACAAGGTGCCCTCGGCGAACCTCAACGATTTAGATCAGGAGGAG
CTCCAGCTGCTGGCGAAGCTCGTGCCGCGGGACATCCGGTTGTACGCGCGGGCCGTCGTG
AAACTCGATGCGCAGCGCCTGAAGGTCGACAAGCTGTTTGGTCAGGGCGCGGGGGGCTGC
GCCGTCGCCGACGAACTACGCCAAGGGCTCCGCGACACGCTTTGTAGAAACTGCTCCATC
CCGGCGAGGTACGGCTGGGCCGGCGGGAAGACTCCCGCGGCCCGGGCGTACCGCGGAGTG
AGAAGGTGGGAGCGCGCGTCGGGTGGTAACCTCGCGCGGAGCGCGGGGTACGTCGAGTAA
>maker-scf300000870750.0-snap-gene-4.160-mRNA-1 transcript offset:0 AED:0.40 eAED:0.40 QI:0|0|0|1|1|1|2|0|395
ATGACCAAGTTTGCGGCGCCGGAAGTCGACGACGAGGAGCCGACCGCTTCAACCGCCGCC
ACAACAACACCATACCTCGACACGACCGACGCGGAGCGTGTCGAGTACCTCTACAGCATC
CCGGACGATAATGAACCGCTAGACGAGGACTTCGCGGACGAATGGCAGCGAGCTGTGACA
AAGGCCGCGGCCGCCCGGGGCTGGCTCGTGCTCGACGCGGATGAACTCGCAAAAGCGCTC
GCCTCGGACGAGTACGGCGCGCCGCCGGGGCTCGCGCGGTGCTTAGAAGCGCGGTTTCGG
CCGGCCGCCGCACTCACGCGCGCGGCCGAGACCGCGCGGCGGCGGCGCCAGGGCCGACCC
GTCGCCGCCGTCGTGTCCTACCTCCAGGCTTGGAGGGTGGCGGCCCGCGGCGTGTACGTC
GTGGCGGACGCCGCGCTGGACGCCGCCCTCGACGCATTTGTCGACTATGTGTCGTCACTG
CGGGGCGCCGAGCGCTGCTTTGCGTTGCGGAGCGCCCACGTCGACGACGAGCTGCGCGGC
GTCGCGAGCGTGGACGACGCCGCGGACCTCGAGACGCTCGGCGAGGGCACGGTCCGGATC
CGCGGCGCCGTGGCGCCTTCCGACGCGGCGGCCGTCGCGCTACGAGCCGCTTTATTACGA
TCGGCGCTCGCTTTGAAGCGAGCCGAGGCGCGGGAAGCGTCCGCCTTGCAAGCGTGCCGC
GGCGCCAAGACCGCCTTCAACGCGCGCCGGTGGAAACTGTCAAGGGACGACGTGCGCAAG
CGTCGGACCGTCCACGCCCAGCACCTCGAGGCGCCCCACGACGCGTTGTGCGGCCTCTGG
GACGACGGCGAGACCGTGCAGGCGATGACGCTCGCCGCCGACGCTTTAAAGCAGGCGCGC
TTGGACGGTGTGACTGTTGAAGACGTCGCGGCGGCGTCGGAGGCCCTGCAGACAGAAACC
GCGGAAGTTGCGGCCGTCGACGACGCGCTGCACGAGACCTTCGTCTCGCCGGAGGACGCG
GACCTCGAGCGGGAGCTCGAGGCCCTGCTCGATCCGCCGGCTCCGGAACTGCCCGACTTT
CCGTCGGTGCCCGTCGAGGAGTTGTCGCTCGCGGGGCTGTCGCTGGCGGAGCCCCCCGCG
CCCGCGTCGCCTCCGGTCGCTCCGGCGCGGACTCCGGTGCCAGCCTAA
>snap_masked-scf300000870750.0-processed-gene-4.264-mRNA-1 transcript offset:0 AED:0.09 eAED:0.09 QI:0|0|0|0.5|1|1|2|0|244
ATGGCCGAGCCGCCGGCCTGCGCGCCGCCCGCGAGCCTTCTCAAGCACGACGAGCCCCTC
TTCGTGGGCTTCGATGGCGCCGACAGCGCGGCCAAGCCCGGCACGGCGGCGGGCGGCCAG
CTCGGCGAGATGGTGAATTCCATGCTGCCGCCGCGCGAGTGGACCGAGCCCACGGGCACG
TGGATGCAGTACGTGTCCAAGGCGCCGGCGTCGCGCACGGACGTCATCGCGATGCAGGAG
GCGTTGGATGCCAAACTGCTCGAGCGACAGGCGCGCGACGCGGGCATCTGCCCGGTCAGA
GAGGACCTCTACGCGCAATGCTTCGACGAACTGATCCGGCAGCTGACGTTGGATGGACCC
GAGCGCGGCTTGTTGCTCCTGCGCGTCCGGGACGAGGTCCGGATGACGGTCGACGCCTAC
AAGGTATTGTACGACTCGTCGGTGACTTTTGGAGTCCGCAAGCAGCTCCAAGCCGAACAA
GGCATGGCAGAGCTCCAAGGGAGGGTCGCCGAGCTCGAGGCCGAGAACAAGGATCTGGAG
AACCGCGTCCTCGAGCTCCGGAACGGCGTCGAGGTCGTGGAAAAGAGAGCGTCGGAGCAC
AAGGCCATGGCCGACAAGAAGCGCAAGGACGAGATCGACTTCCTCAAGTACCAGGGCCAG
CACCTCGACCAGTTCCTGCGCCAGCTCGGGCCGGCGGCAAATCCAAAAGGTTCTTTAAAG
AACCTTTTGGAATAG
>maker-scf300000870750.0-snap-gene-4.164-mRNA-1 transcript offset:0 AED:0.21 eAED:0.21 QI:0|0|0|1|0.5|0.66|3|0|601
ATGGAGGACATCGAGCGCCAGCTCGCGGCGGCGACCCTGCGCGCGGTGAGGCGCGAGTCC
GAGGAGCGCCACAGCCGGCTCCAGACGCTCGCGCCGACCCCTCGGCGGCATCAGACGCTC
CGGCCGCGCACGCTCTCGAGCAAAAACTCCGGGCGGCGGTCCGTCGTCGTGCAGCGCGAC
GTCACGGCCTTGACGCCGCTCACGCGCGAGATCGAGCCGCGGAGCTTCGCGGAGTGCGCC
TACGAGCCGCCGCGGCGCGGCGCGAACGACGAGGAGCAGATGGCCGGCGCGGCGCGCTGG
GAGATGCTCGGCACGGACGAGGTCCGGGCCTGCGTGCTCAAGCTCTGCGCCGACGACATG
GGCGCGCTCGTGTGCACGCACCGGGCCTTCGCGGCGCCGGTCGAGGAGGCCGCGCGCTAC
CTGCTCTCGAAGACGCGGGACGCGCCGGCGCCGCGGCGGTGCCGCATCTCGAACGCCTTT
TGCGAGCCGGCGTGGCGCGCCTTCAAGGCCTGCGCGCGGTACCACCCTGTGTACCACCGC
CTCGACGCGCGGAGCACCGTCGCGGCCGGCGGCGCGCACTCGCTCCTCCTGGGCGCCGGG
GACGACGAGGACAACCTGAGCGTCTGCGGCCGCGGCACGTGCGGCCAGCTCGGGCTCGGG
AGCGGCCGCTGCGACGTGACGCGGCCGACGAGGCTGGCGCTGGGCCGGCGCGTCGCCAGC
GTCGCGGCGGGCGCGCACCACTCGCTCTGCGTCTGCGACGACGGGAGCCTCTGGGCCTGG
GGCAAGGCGGCGGACCACCAGCTGGGCACGCGCGTTGACGACGTGATGGCGCCGGCGCCG
GCGCGGGTGCGGCTCGAGGGGGACCTGCGGGCGCGGCAGGTCGCGGCCGGCGCGGCGCAC
TCGCTCGCCGTCGACGCGGACGGGGGCCTCTGGAGCTGGGGCCGCAACGCGCACGGCCAG
CTGGGCCACGGCACGGCGCGGCCGTCGCCGGCGCCGCGGCGCGCCGCGGCCGGCGCCTTC
CACTCGCTGGCCGTGCTGCGCGAGGGCGCGCTCTACGCCTTCGGCCTCGGCGCCGACGGC
CGCCTCGGCCTGGGCCACCAGCTCAACGCGACGCTGCCGGAGATGGTGCCGCTGCACCAG
TTCGTGCGGCAGGCGGCCGCCGGCGCGACGCACAGCGCGTGCTGCGACTCGGCGGGCTGC
CTCTACACGTGGGGCGACGGCGCCAAGGGCGCGCTCGGCCACCTCGGGCCGCGGCCGCGC
AAGAACAAGAACGACACGGGTTTGGCGTCGATGCCGTCGTGGGAGTCAGCTTTACGTTTA
GGCGAGGCCCTGCAGCACTCGGCGGGCGCCGCGCCCGCGGCCGAGCTGACGCCGCGGCCC
GTCGCGGCGCTGCGCCACGTGCGCGTCGTCCAGGTCCAGTGCAACGAGCGCGAGACCGTC
GCCCTCGACGGCGACGGCGTCGTCTACGTCGTCGGCCAGGCCTCCGCGCAGGCCGCGGGC
GCGTCGCCGACGCTGCCCCGGAAGACGCCCGAGACCTCGCCCCTCGCCGGCATCGGCCGC
GCGCGGGCGCCGTCCTTCGGCGGCGGCGGGCCCAAGCCCGCGGCGTCCTCGAAGCAGAAG
TCCGCCGTCGTCGCGCACCGCTTCCACGCGCCGGTCCTCGAGGTCGCGTCGTCGGCGCGC
CACGTTGTCGTGCGCACGACCGAGGACACGTACTTCGCCTGGGGCGGCGGCGACGGCGGC
GCGGGCTTAGGGGTCGGCGACGCCAAGGGCCGCGCGCGGCCGACGATGCTGCCGCCGTGG
AACTGA
>snap_masked-scf300000870750.0-processed-gene-4.269-mRNA-1 transcript offset:0 AED:0.15 eAED:0.15 QI:0|0|0|1|1|1|2|0|257
ATGGCCGCAGCTCTCCAGCTCACCACGACGGTCGGCGAACACAAGTCGGCCTACGACGAC
CGCTACACGGGCTACACGGGTGCTTTAGCCAAAAGAGATCTGCTGGACCAAGGCGAGCAG
TTCCTAGAGGACACGTGGTCCACCCTCGTCACGGTGCCGGACGCCGCTAGGCAGTTCCTC
GACAAACAGCAGCTCGGCGTGATCGGCGACGGGTTTCTCAATCACTGCGAGCGGTCCATC
CGCGGCTTGTGTAAGTTGAATTTGGCGGACCAAATTCAAGAACTCCAAGGCCCGACGGGC
CGCTACCCGGGACCGACCTGGTTGTCGTCCTCGCGCCAGCTCAGCACCGACGGTATTACG
TTGCTCGTGTCCTACGTCACGCCCGTGTCCTATGCTGCCTATCTAGAGAAAAACTTCGAA
GGGGAGAGCAAGAAGCGCAAGTACCAGGGCGAGACGGTCATCGACCAGACGATCCAGGCC
GCCGACATTAAATGTGTGACGTGGTTGCACGATCATGTCGGGACGGCGGGCTTCACCATG
GACCAGTTCAAGGACTTTCGAAAGGAGTTCAAGGACTTGAAGCTCGACCACGAGAAGTAC
AAGGCCGTCAAGAGCGGCCCGGAGTTCTACAAGATGATGTCGGGCGAGAGCGACCCGGTC
AAGAAGGCGTGGATGCAGTACCACATCGACAAGGGCCTCATCGACACGCGGCAGATCCCC
CAGGAGGTCATCGTGTACTACAAGGGGCTGGGTGTCAAGTTCCCGGGCCTCTAA
>snap_masked-scf300000870750.0-processed-gene-4.271-mRNA-1 transcript offset:0 AED:0.34 eAED:0.34 QI:0|0|0|1|1|1|2|0|421
ATGTTGAACATCAACCCGCTGGCCGCGCTGAAGAGCACCTTCGGCCGCCGCAAGAGCACG
GCCAGCCGCCTCTACCACATCAAAAGTGGTCCTCTCGCCCAGGCCCGCGAGAACGTGAGG
CGCGTTCACCGACAGGTCGCGGATTTTGAGCGGTCGTGCGCGCGGCGCGAACTGGACGAA
AGACATCCCACGCTGCGATACGTGCGCGGCTTTTTCGCGGCCGTGCGCCACCACGAAAAA
GCGCTGAGCGGGTACAACGAGGACAACGTCGAAGCGCATGACTCGCTGGAACAAGCCACG
AACCACCTGATCGAGGCGGTGTCGACGTACAGCACGCTCGACCCGAGCGAGTTCCAGGCC
CAGCTCGGCGTGGCGTTGCTCTCGGCGGTCCGCGGGCTGAACTGCCGCGAGGCCTTCGCG
CAGTACCAGGCCGACCTCAAGGCGGTTACCGAGGATCGCCTGGGGCGCGCGGTGCAGCGG
GAGAAGGTCAAGACCGAGGGCTACACGGACCGCAAGGGCAAGGAGCACTCGCCGGCCGAA
ATCGCGGCGAGGGCGGAGCGCGGACGCCAGTGCAGCGCCATGCCCGGGGGCCGCGACGTC
GCGCTGGAGTCGAGAACCTCGGCGGGGGGGCGCGGTTTGCAGAACGAGGCGGCGACCAAT
GCGTCGATGCGGTCGCTGCAGGATGCCCCGAACGGCTTCCTCGTGTGCTCCTACATCTCG
CAAGGCCTGCAGTTCCCGCCGACCTGGGACCGCAACGAGATCGTGCGGATCGTGGCCTAC
TGTCGCGAGCGGAACAACGTGCCCGAACGCGACCAGAGCGACTTCGGTACGTATGTGTCC
CCCAACTGCGGTGGCTGGGAGGTTCATCCGCCGGTCCATATGCGCCGTCCGTTAAAAATG
AGCGGCGACCCTATGCGCGTTTACTGCCCCGAGACTCGGTCCTGCGTCTTCTCGGACAAG
GACGTGGCCGTCACGGCCTATGAAAAGTTCATGGCTCCTTCGACGTCGAACGACGAGCGC
AAGAAGATGCTCACGGTGCCGCTGGAGGCCTTTACTTGCGCGTATTGCGACCATAGACCG
TTCGGTCGAATATGTGATCGTGTGAAACACGAGAAGCATTATTGCAAGTCGAGGCCTGAC
GCGCCGGAGCCGTCGTCGTCCGAGGAGGAGGAGTCCGACGAGGACGAGTCCGAGGAGGAG
GAGTCCGAGGAGGTCGTCGCGCCGCCGTCGCCGAAGCGCGCGCGGTTCTTCTCCTGGCCC
TGGTAG
>maker-scf300000870750.0-snap-gene-4.151-mRNA-1 transcript offset:0 AED:0.08 eAED:0.08 QI:0|0|0|1|0|0|2|0|2829
ATGCCAACGACGCCGGGGCCCACGGGCGTGCCGACGGCGAACCCGAGCGGGCGCCCGTCG
CCGCTGCCGTCCTACGCGCCGACGACGGCAAGGCCCTCGGACCAACCGACGCCCGCGCCC
TCGCACAAGCCGACGATCTCGCCGGAACCGACGCAGACGTTCGCGCCGACCTACGAGCCG
ACGTCGTCCGTGCCGAGCGCGGCGCCGTCGTACCAGCCAACGACGGTGAGGCCGAGCGCG
GCGCCCTCCGAAGCGCCGTCATATACACCGACGGCGGCCCCGACGTACTCGCGGGAGCCC
TCCGCGGCGCCGAGCTACGTCCCGACCACGGGCGCGCCGTCGTCGAGCACGCCGACGAAG
CTGCCGAGCACGTACGCGCCGAGCTACGTCCCGTCGCCGCTGCCCTCGTATTCGCAGCCG
CCGACGCATGTGCCGAGCTATAGCCCATCGTTTGCACCGACGGGCTCGGCGGCCCCGTCG
ACGGCACCGTCGTATCTCCCAACGCCGCTGCCGTCGACGGCTATACCGAGCTACGAGCCC
ACGCCAATGGCCACGGAGCCAACGTACGCCCCCTCGAAGACGCCCACAGCGCCGAGCTTC
TACCCGACGCCCGCGCCCTCGCGCGCGCCGACCAAGATCCCGACGCCGGCGCCGTCCTCG
AGCTTCTCGCCTTCGTACACGCCAACGTCGGCGCCGACGTCAAAGCCGTCGGCCGTGCCC
TCGTCGATCCCGTCGCCGCTGCCCTCGACGCCGATGCCGAGCGCTGCGCCGACGCCGATC
CCGTCTCCGCAGCCGTCCGGCATCCCTTCACCAGAACCGACCTACAGTCGCCCGCCATCA
CCTTCGCCAAGCTCGCTGCCGACGCAAGTCCCCACAAAGTGGCAGTGCCACCTCTCCGAG
GAGGACTTCGCGACCTCGATGCAGTACAAGGTCTACGCGAGCTGCCCCTGGTCCGCGGCC
ACGGTCGAGAGCACGCCCATCAAGTACTCGGCGGACTGCATCAGCCCGCCGGCGGGCCAC
CCCGACCACGGCACGACGCGGACGCCGGAGGAGTGCGCCTTCGGCCCCTGCGCGACGTGC
GGCCACTACGACACGTGCGACGGCGTGTGGCAGTCGAACGCTACGTATGCCGACTGCGTC
ACGTGTACGGAGGGCTACGAATTGGATGTGTTGTACGACGACTGCACGGGCGTCTGCGTA
CCTAGTGGCGTGGCGCTGAACCCGCTGCTCTCGCACGGCTCGTGCCGCTGCTTCTCCGAG
AACCAGGCGGCGCAAGGTATATCAGCGTTAGGGTCGGGCACGTGTGCCCCGACTGCCGCG
CCCTCGGGCACGCCGACGGTGCCGCCCACTCCCTTTGACGGCACGACCGAGACGACGATC
CTCGTGAACGCGTCTATTGTATTGGAGGGCGTCGCCGAGCCGCTGGAGATCAACATGGCG
GGTCCTAGGCTGGAGGCTTTGCAGACCGTACTCATAGAGTCCGCTGCAAAACATAACGTC
GTCATCAACGGCACGCGCGCTGTGACGAAAATGAAGGCGTCGTCCTACAAAGGTGCGACG
CGCATCGACTACTCCTTCTACACCTGGATCACGGAGGAAGGTGTAAGGAATAGGACCGCC
ACGAACATCATGGCTCGTGAGTGGTTAGTTAGCTACAAATCAAACCTCGTGACGCAGTGT
GAAGATGGTACGATGAATGATATCTTGGAGGACCACGCCTGGACGGCCGAATACACGGCC
AATTCCACATTGACACAACAATTGTTGTTCGAGCACGAGTGGCGCCCGCACCATGTGACC
GAGGTCGACACGACGTCGATGAACCTCGACACGACTCTGAGGGTCACGATGACGTCCTCC
CTGAAGTTCAACTCTTCATCATTAGATGCGGATGCCTTCAACAACGATGCGACATCAGTA
TCTCAATTCAAGGAGGTGATATCGCGCGTCTGGCCGAACGTCACGGCCGACGCCGTGGAA
GACGTCGTGGCCGAAGAAGAGACCGAGAAGAAGCTCGTGCGCATCAGATACTCCTTCGAC
GACTATGTTGTTGCGCACGGTGCTACTGTGAACGACGCGCAGAACAAGTCTGACGAGTAC
AAGACGTCGTTCGTGAGTCGAAGCAAGAACCAGGCGACGAACGGTAAGTTACAGACGCAT
ATTTCCGACGTCTGTTCCGGGAATCGTAGAAGACTGCAGTCCTCGGCGTTTTCTTCTGCA
CAAGCCGATCCGGTAGCGTGCGCGGCCGCGATCGAGACGGAGACAGTGAGTGAGGTCGAA
GTCATGAACACGGCGCCCTCGCCCAATCCCACACTCTCGCCTACACTGTCCCACGCCCCG
ACGACCTACACACCCACAACGGCGCAGCCGTCGGCCACGCCCTCGTACGTGCCGACCACT
TATGAACCGACGCTATCCCCAACAAAGTATTGTGGGGACGACGTGTGCTGGGCGGACCAA
AGCGTCAAGGAGTTCGACTGCGACAAGCACACGGACCCGATCCAAGTCTTGGAAGCGGAG
GGCTCGAGTATATATTCGTTGCGGGAGTGGTCGTCGACGGGCGATTTCGAGCTGATTCAC
GAGCTGGACTACTTTGACGGGCACGTGAACGCCGTGGGCATGTACGAGGGGCCCTTCGAC
GGGACCCAATATGCGTTAGGAGCCTTCACGGAGGATCCGGATAACGACGATGCTATCTCA
TACTTGTGCCGCTTCGATAATAAAAGGAAAGTGTGCTTTGACGACCAACCGCTGCACCTC
TTGAAGCCGAATGCTGGAGCTGTATTAGGTCTAGATTATTACTACGGCCTGAACCTCGGC
AGGGATGCCGCATCGAGGGGTCTGTACTGGGTCGAGAACATCCACAATCTTTATACTCAG
TCGCATGAAAATGCAGCATTGGAGATCTCGGAAGACCTGTACGGCGGCGGCGTTTATGAT
TTTACGGCCATCGTCGAGGACGGCCGCGACGTCTTCGACGACGACTACAACAAGGACGGC
AAGTACCTGGTCGGTCTGGCGGACGACGCTTCTCTGATAGTGATCCACGTCGCGGCATCA
GGAGCGCCGGACGCCTACGCGGTGCTGGACACGGAGGTCGACTGGGCGCTCGCGCCGACG
CCGGAGCCGGTGCCCGTGCCGAGTCCGACCGCTTCACCGGACGAAGAGACCTACTCGTAC
GAGTACTCGTACGCCGTACCTAGCTTGGACTGCTTCAACGAGTCGTTGACCGCGTTCGCC
TGCCAGCTGGACCTGTACCCCGACGACGACGCCGCGATGCTGGAAGCCTTACAAGATCCG
ACGCTCATGGGCGACGACGACCGCTGGAACGCGTCCGGCTCCGACGACGACGTGAGCCTG
TCCGATGACGTGACGTCGTGCGTCGACGTCCAGGCGGACGCGGGCTTCGCCGAGCAGTGC
GCGGCCCAGCCGCAGATCGTGCAAGACGCCTGCGGCGACAAGTACGACGCCTTTACGGAG
TGCGTGTACGAGGCCTGGGCGCTCGAGGCCGGGCTCGACTGCGACCTCGACTGCGACCAG
GTTTCGCGGAGACGGAAGCTCGGCGTGCTCGACTGGGCGCGGCGCCTCTTCTCGCCGTCG
ACGACGCGACCAAGTACGACACCCAATGTCATACGGCGCCGCGCGCGCGACGCCGCGCTG
GACGTGCTGCGAGGGCCGCCGCCGACGACGAGTCGACGGAACCTGAAGAACGTGAAGGAC
GTCCAGGGCGCCTTTACGGACGTCAAGTTCGGCGCCGCCTACAGCTATAGGTGGCGCGAG
GACGACCCGCGGTGGTTGGTGCTCTTCAGCGAGAATGGTGGAAGAGGGCTGTTTCAATTA
GAAACGGATGCCGAGATCAAGATCCCGAAGAGCTGCTGGAACAAGGCGTCGGACAAGCTC
GCGAAGCACGAGCGGTGCGGCGAGACGGCGCAGTTGATGTACGTCGGGCCTTCGTCGATC
TCTGACAAGAATGATGGATTGAACTGTTACGAAGGGGGCTTCCTCCAACCCGCGCCGACG
AACTCGCCGACGGAGGCGCCGTGCCTCGATCGGATCTGCTGGGAGACGAACCGGAATAAA
GTACAAGCGTTTGATTGCGAAAACCACCCTTATCCGATTCAAATATTCAAGTACAGCGAC
TCGGATTACTACAGCGTCAAGGAGCTCGACCAGGCGTCGGGCGCCTACAACGACGTCTTC
GATTTGACGTGGTTCGACGGGCACATTAATGCGGCGGCGTTGTATGACGCGGGCGAGGAC
GGCCAGTTCGCGTTCGCGTCCATGGGCGGCGAGCTCTGTCGGTTTGACGCCTCGGACAAG
GTATGCTTTGATACGGAATTACAACTAGGCGGCAAGCCGAACGTCGGCGCTATTATCGAT
ACGACGTATTACTATGCGCGGTCGTTGGGCGACGGAAAATCCACGGGCCGAGCCATCTAT
ACCGTGGACGGCCTGCAGCACGACGCGCCGACCTTCTACGACGATGTCTTGGTCGAATTC
TCCGAGGACGTGATCTCGGGCAAGATCCTGGACTTTGCCGGCGTCAAGGAGGATGCGGGC
GGCGTCTGTGTGACCACTGCATGTGATGGAAGGTACTTGTTAGGACTGGCGAAGGACTTT
TCGCTGGTGCTCGTAAGGATCAACGGCGACTCGCACCTCCCGGAGGCTTATGCATACCTC
CCGTCCTACGTCGACTGGTCCCTCGCGCAAGCGGCCTTCGGCGCGAACTTCACGGGTGTC
ACGGAAACGCAAGAGGGCTTCGGCGCCGCCTACGCCTACGAGATCAACGCCGTTAATTTG
CGAGTCTTCTTCACGGCGAACGCCGGCGAAGGTCTGTTCGAGGTCGTCTTACCCATTGAT
GTGGATGCGCTGGACGGCTGCTGGAACGAGGGCACGGATAGATCAGAACACTCGGCGTGC
GCCAGCGCCCCCGCCGGCACCAGTGTGGTGGTCTGGGCGGGCCCCTCGGACTCGACGTCG
AGCAACGACGGCCTGAATTGCAAGGACGGCATGGGCCGGCCCACGCCCCAGCCGACGCAC
TCGCGCCCGCCGACCTCGTCGCAGCCCTCGCGCATGCCCACCCCCCAACCGTCCTACGAG
CCCACGCCCAAGCCCTCGCCCCAGCCGACGCCCATGCCCACATCCTTCATGTACCCGCGC
TGGGAGGACGATAGTGTCCAGCCCTGGGACTGTGCCGAACATAATTGGCCTTTACAAATC
CTCAAGGAGGAGGGCGCGTCGTCCTACAGTCTGGAGGAGCTCGACACGACGACGGGCCTC
TACAACAAGTTGTACGACATGCCGAACGACCCGAGCCACGTGAACGCGGCGGCCATGCAT
ATTGGGGCTCAGGAGATTTACGACGACGACTTCCCGACGGTGTACACGATGATGGCCGCT
ATTGATGGACACTTATGCCGCTTCGATTCCAACACTAGTATTTGCTTCGAGACGGCGCTG
GAGGAGAAGAAGCCCAATTCCGGCGCGATCCTCTCGAACACCTACTTCTACGGTAAAAGT
ATCGGCAAGTACGGCGGCGAGCGATTTTATTACGTGGAGGACATCAATACGGACACCCCC
AAGTTCCACGACGACTACAAGTTCAAGGTCTCTAATTCTTTGTTTGCGGGCCAGATTCTG
GACGTGTCCGCAGCCTTAGAAATCGGCGACGAGATTGTGGAAGATGGCCAGGCGGGCATG
CAGTACCTCATAGGGATGGGGGGCAACTACGAGGTCTTCGTCGTGCGCATCGGCCCGACG
GGCGAGCCCGAGGCCTATGCGGTGGTGCCGTCGGACGTCGTACCACCAGGCTCGGAAAGA
GCCGTCCCGGGCCTCATCGAGGGCGTCGCCGGCGGGACGAACTACGGTAATATTGGCGTG
GCGTGCTCGTCCCCACTCAACGAGTTCCGGCGCCGACGGCTGCAGCGCGCGCCGCCTCTA
CGGAGGCGCCTCGAGGACGCGACGACGGCGACGGCGGCGCCCACGGCCATGGCCGGGACG
GCGCGCGCGGAGACGAGCTTCGGGGCCTCGTTCATGTACCGCAACGACTACGAGACGCGG
CTCTTCTTCGCGTCGAACGACGGCGCGGGACTCTTCGAACTCATCCTGCCGGTCGTCGTG
CCGGACGACTGCTGGAACGCCGACAAGGACTGGGAGGACCACGTCCAGTGCTCGTCCTCC
GTCGCGGCGCTCGTGCGCCGCTCGGACGCGGCCGAGGCGGCGTCGAACGACGGCCTCAAC
TGCCCCCTGGGCGGCGGGCCGGCCATCTCGCGCTACTCGTCGGACGCGCCCACGATCACG
CCCGTGCCCTCGTCGTCGCCCTACCCGACGACGGCGGCGCCGACCGCCTCGTTGGCGCCG
ACGACGCCTTCGCCGACCACGGCGCAGCCGACCCCACAGCCCTCCACGGCCGCGCCCTCG
CTGGCCGGGAGCCGCGCGCCCACGACCGCGTATCCCACCGCGACGCCCACGACCCCGGCG
CCCTCGGCGACGCCGACGCCCCGGCCCACGCCCATGCCCACGACCGCGACGCCGACGTCG
TCGGCGACGACGCAGGGCCTGTTTGCTTTACAGCTCGTGGTGGACTACGGCGACCTGACC
GAGGCCGACGGCGACGTGCTCTGCCAGGCCGTCCTCGCGTCGTTGGAACTCGCGGCGGGC
ACGGACTGCGAGCAGGTCACCTTCGAGCCCGTTTCCGGGCGACGGCGGCTCCAGGCGACG
GGCTACGTCGTGACGATCGTCTTGGAGGCGACGTACCACCCGAGCAGCGAGGACGACATC
TCGTCGCGGTTAGTCGGTCAGCTCCAAGACTCCTTAGGTGATGGTTCTTTTACAGCTGCT
CTAGAGACCGCCGCGGCGGGCACTGATTCTAGTTTAGCTTCCCTGAGCTACGCCGACCTC
GAGTCGGGCGTCCTCGTCGACGAGACCAATCAGATATTGGACGAGGCCCTAGCAGCGGAC
CCCGGCCAGGCTCTTGTGTTTACGTGGACGCCGACACCGAAACCGACGCTCACACGCAGC
CCGACACCATCCCCCACAAAAGCCCCCGTACAATCGGCGCCGCCCACGTCATTGGCGGAC
TACCAGGCCTCGAAGGCGTCGGGCGGTGCATCGGCCGACGCCGCCGGCACGGACGCCGTG
ATCGGATCACTCATTGCGGTGATTTTCGTGGTCATGGTCGGCTACGCCGGCTTCCAGCAC
CACCGCCAGAAGCAGCTCGAGCAGGAGGAGAAGGAGGGCATCGAGGCGGGCCACTTCGAG
GGCGACGAGGCGGACCCCGACTTCGCGTGTGAAGACGTGGACCCGGCGAAGGCCGTGCCG
ATTGATGACGTCGAGGCGCCCACGGAGGACGATAGCAGGTCCTTCAAGTCCTCGGAGGCC
ATGGACTCGGACGTCTTCTTCCACCAGCTCATGGAGCAGACGGCCCAGGCGTCGGAACTC
GCGTCGCTGCCCGAAGGGTCGGCCTTCGAACCCTCCGTGGTCGCGTCGGAGGTCGGCGAC
GACGAGTGGGACGCGATGCTCAACGACGTGGACGACGAGGAGAGCACGGAGACCTGGAAT
GAAGATTTAGCTTCGACGCTACTGTTCAAGCTGGCCCAGGGGGATTGTGAGGAGGGCTTT
GCGACGCGAGACCGGCTGGCGCAAGCTCTCCAAGAGCGGCCCGACTTACTGGACATGCTG
GGGATCATGGGTATTTCCGGGGACGAGATCGAGTTCTTCCTCGAGACCATCGAGTCTGAC
GGCGACGTCGTGTCGCGGTCGCAGTTCTTGCGGGTCCTCGAGAGGTGGCGCAAGTCGGAC
ACGCACTCCGATTCTGGTACTGTCTCGTCCAAGGGCTTGGCCGATTTACCGCCGCCGGCG
CCCCCGCCGAGGAAGATGCAGCCGCCCGCGCACCCGCCGCCGCCGGGGCCGCCGACGCCC
GCCGGCCCCGTCGTCGACGACGACGCGGCGTCGTCGGCGACGGGCCCCGACGTCGCGTCG
CGCCTCTTCCCGCCGGCGTCTCCGGAAAACGCGCAGGAGGCCGAGCCCCTGGATTCCGAG
GACGCGGAGCTGGCGAAGCTCGCGGCGATGGACGCCCGTTTTGCGCCGCCCGCGCCGGCC
CTCCCCGCGCGGCCGGCGGACGCCGACGGAGGCGAGGCGCCACCGCCGGGCGACGACGAC
GACGACGAAGCCCCGCCGCCCGGCGACGACGACGAGGACGAGGCGCCGCCGCCCGACGAC
GACGACGACGAGGCGGAGCCGCCGCCGGCGGGCCCGGGCGGCGCGCCGTTCTCGCCGGAC
ATGAGCTTGCTCCAGTTCACGCGGCGGCGGCGCAGCGCCATCCTCGCGCCCGGGCGGCGC
CCACCGCCGCCGCCGCCGGCGCGCGGCGCGTGGTCGCCGAGCGCCCTCTTCCGGCCGCCG
TCGCCGGACAATCTCGTGGCGCCGGCGTACGAGCGCTTCCGGCGGGCCCGTGACAATTCA
CCTAGCGACGCGTCCCCTTCCCCCAAATAG
>maker-scf300000870750.0-snap-gene-4.140-mRNA-1 transcript offset:0 AED:0.01 eAED:0.01 QI:0|0|0|0.5|0|0|2|0|985
ATGCCGAAGCTACAGCCCTCTCTGAAGGCGCTGCACTCGACGACGGGGCTTTTGGGCGCC
GGCGACGGTGGACGCGTCCCGAGCGGCTGCCCCGACGTTACTGACGTGACAGGCGACGCA
TCGCTCGCAGCCCTCCCGCGAAAACAGGCACGCCGGCCGTACACAAGCAACATGGCCCAG
CAGATCTGCGAGGAGGACGCCGTCATCCAGCAATTACGGGAGAGCCGGACGGAAGACGAG
CAGTATTTTGATGTGCACTTCGGGGGCTTACCTGCGGCTCTGTACAGGGATGAGGAGGAC
GTGCCGCCGTACGACAGCAACCTGGACGAGCCGATCGTCTGGTTGAGGCCCGGTGAGTTA
TGTAGGGACCCGCAGTACTTTGTGGATGGGGCCATTGGTGTCTCTGGATGCGTGGTCGAA
GGTCGCAATGGAGATGGGTGGCTGTTAGGGGCCATGGCTGCTTTATGGGGCCATCCCGAG
TACTTGATCGAAAACTTGTTCGGTTCTGATCCAGACGACTTCCAGGAGTGGGGCGTCTAC
ACGTGTCGGTTTTACAGGGAAGGCTCGTGGGTGGAGGTCTGTGCGGACACGCGGATGCCG
GCGCTGTCTGGATTTACGGCAGCAGAGGGCGAGGAGCCGACGGGGCCCCAGTGCCTGTAC
GGGAGATGTGTGGACCCGCGGGAGCAGTGGGTTCAATTATTAGAGAAGGCCTACGCCAAG
GTTCTGGGGAGTTACGAGGCCCTGTCCAAAGGTAGTGTGACGGAAGCCCTAGTGGATCTC
ACGGGAGGCTCTGGAGAAGAAATTCTACTGAATGAAGACTCCGCGAAGAAAACTAGTACA
TTATTCGAGGAATGTCAAGATTATCTCGAGAACAAGCACGTCCTCTGCGTCACGGCCGAC
CCAGCAAACAACGGCCAGGGCGGCGTGCCCTCGCCGGATTTGAAACAGACGGCTTTAGGA
CTATTACCGGGCCACGCGTACGGTGTGATGCAGTGCATCCAGGTGGAGGACAAGAAACTC
GTGAGGTTGCGGAACCCGTGGAGCGGGAGGGGCGGCACGTGGAAGGGCCCCTGGGCCGAC
TCGTCGTCGCAATGGGAGGACTTCCCGGAGGTGCTCGATGAGTGCCTGAAGCAGGCAAGC
GGCTGGACGCGCGAGGAGGACGGCATCGACCAGACCGATGGTTCATTCTTCATGGAGTTC
TCCGACTTCTGCAGCAAGTTCGACACGCTGCATTTATGCCGCTTGTTCGACGACAAACAG
TACAAGCAGTATAAAGTTTTAAGTAGTTGGGCAGGCAAGACCGCCGCGGGGCCCGACGAG
GGCGTCCCCGTGAGTACTGATACGGGCTTCGCTAAGCTCATCGCGGCGAAGGCGAAGCCG
CGCACGGACAAGGACGCGTGCTGGTTCAACAACCCCCAGTTTCGGGTGGAAGTGAAGCAC
AAGTCTACAACTCATATTTCGCTGCTCCAGGGCCCGCCGAAGTCGGGCGAGCGCTTCGAG
CTGTGCCTCGAAGTCATAAGGGAGAAGAAGACGCCGGCCTTGCCGGGCCGCGTCTGGGAG
CGCGGCGACGTCTACCGATCTACAGAAGTCAACCAACCGGTCATGCGGGAAGTGTCTCTA
TCTAATGTGGTATTGGAGCCCGGTTACACCTATTGTGTGGTAGCAAGAGCGGCAACAGAG
AGAGGCCGGGAAGCGCCCTTCGCGTTGCGGGTCTTCTCGCCGAGGGAACTCGTGCTGCAG
CCGCTCGACGAGTGCGAATCGTCATATTTGCCAGGAAGCTGGAACGGCGCCGCCGAGGTC
GATTCCGCGGGCGGCGCGCCCTTCCATTTTGAGAAAGATCAATTGATCCCGAACCCGACG
TTCCGCCAGTCGCCGCAGTATTTCCTGAATTTACCGGAACCACCACCAGACCACCCCAAG
GCCACGACGGGCGAAGTGAACGTGACCCTCGTGCTACGACGGACGGACCCGACGCCGGAC
AAGGCCCAGAAGGCCCAGATTGGGTTGTGTGTCTTCCGCGGGCCGGCGCCGGAAGTCGTT
TTGGGCAAGAAACACAAAAAGACGGGCCCGAAGGTCAACGCGTTGGGTGAGAAACCGAAG
GGCAAACCTAGTACATTGAAAAAGAAGCGGCGCCAGGCGGCGCAACTGCTCGATGGGTTG
GCGGGCCCGCAGCACGGCTGGGACAACGATCTTAGGTCAGAAGATTCCATCACGACGGCG
CCGAAGAAGATCGGCTTGTACCCGAGCGAGTGGCACCGTTTAAGCTCCTTCGGCAACGAG
ACCGTGGCCGTGCTACACTTACCGACGCTCGTCCGATCAAAATTCCCGCACGGCTTGGTC
ATTACGCCGTGTTTGAGCGAACGAGGTATTAGTGGACAGTACGTTTTAGAATTGCATGCG
GACTGCCCCACTACTCTAGAAATGATATCAGCTTCTAAGTCGAAAACACTAGCTGGCGAG
TGGACCGCAAGACACGCGGGCGGGTCGCACCTCCAGCCGTCCTGGTCGACGAACCCTATA
TACAGAGTGCGGTTCGCGGATCCCACCGCGAGGCCGCGGGTCCGCGTCGACCTGACGAGG
CCCGCCGAGTACTGGAACTCCTCGGACGTCGTCGGCCGGATGATGGGCTTCTACATCCAC
CGCGCCGACGGGCCGAACGGCACGGGTCCTTCCTTAGATCCGGACCACTGCATCATGCAC
GTCGATCCCAATTTGAAAGATGTGGAGCCGGAGCCCTACACGCAGTCGCCCTTTACACCT
TTACATACCGTGCAAACACCACAAGCTTTTAGATTGGACAAGTCCGAGGATCCCTTCTTA
ATTGTGCCGGCGACGTACGCGCCGGGCCAGACGGGGCCTTTTTTTCTCTCGGTCACGAGC
GACGTCGACTTCACGCTGACGGCGGCGCAGGGCTGCTCCGTGCCGGCGGAGCCTGTTGCG
GCGGCGGCGACGGAGTAA
>maker-scf300000870750.0-snap-gene-4.159-mRNA-1 transcript offset:0 AED:0.36 eAED:0.37 QI:0|0|0|0.5|0|0|2|0|568
ATGCAACTGCAAGCACTGGCACTCCTGTTCAGCGGCCTCGTGGGACCGGGCGGCGTCGTG
CCCTACGGCGGCGGCGGCGGCGGCCCGCGGCGCGTCGGGACCGTCAGGGATTGGGCCCAG
GGCTTTTTCGTCGCCGGCTCGACGTTAGATGACCTGAACGGCGTCTACGCGCTCGTCGAT
CCGAACACGCTGCGGCGCGCGTGTCGAACGCGGCGCTGCAAGGTCGCGTACCGCAACGAG
GAGTCGGACTGGATCTTAGCGTTCGCGGGCCCGCCCGTGGGTCTCAAAACCAAAAGCGGC
AAGGAGACGGAGTGGGTTTTTATAGATCAGAGCGGCAAAGATAGGTTCGAGCACGCGGGC
GACACGGTGATCCCGGGCGCCGGCGATTCGTGGAGTCATAGTCATAGACCCTCACCCTAC
GAGCGCACGGCCGCGGAGGACATGGCGTCGGGCGACGACGATAATGTGGATGAGCTGCCC
TGGCAGGTCATCTACATCGGCGACCGGAACATGGTCTGGAACTTGGTCAACCAGCGGCGG
CACCACAACGCGGTGATCCGCAACGCCCTCGCGGGAAACGCCGTGTCCGAGTTCGGCTCG
CTCCAGGCCCTCGCGGCGCCCGACGGCGCTACTGCGCAAGACAGTCGAGAGCCCCTGGCG
CCGCCGGCCGACCTCGTGGCCAAGGCCGACGCGAGCGAGGCGGCGCGGTTCGCGGCGAGC
GGCGACTACGGCAAGTGTGCCGACGCGTGGAAGGCAGGCAAGTACGCGATCCAGCCCTTC
TGGAACCGCGCCGAGGACGCGGAAGTCGTCAAGTGGGCGTCGGCCCTGGCTTCATTAAGG
CGGGGCGAGTGCTGTAGAAGATCAAGGCGCTTCGACGAGGCGCGAGATTCGTTGAGGGAG
GCGCTTGCATTATTCCCGACGTACGGCGCGGCGCTCGTCGCCGACGCGGCCCTTGCATTA
GATTCAGGGCGCGCCTCCGACGCGCTGCGCAACGCTGAAAGATTAGCGTGGACCGACCGG
ACGCGCGACGGCGTGCGCGACGCTGTCGTCTTCGCCGCCGTCGACGTCGAACGAAGGCGC
CTCGCGGGTGGCAACGAGTCGCACAACCACTACCTCGTGCTGGGCGTGACTCGCGACTTC
GGGAGCGATGAATTACGGAAGGCTTTTCGGGCCGCATCTCGGAGCGCGCACCCCGACAAA
AATGATGGCTCGACGGCGGCCTTCGAGCGCGTGTCGGCGGCGCACGACTGCCTGGGCGAT
CCGGAGAAGCGCAAGGCGTACGACCGCGGCGATGACTTGGACCGAGGGTTCGAACGGGAC
GGGACGACGCAAGGCATGCCCTTTTCCGAAAGGGTGTTGCGGCGCTACTTTCCAGAGGAT
TTCAAGTACGAACCGTTTGGTGATCCCTTTGAGCGCAAGCGGGACTACGAGCGCGAAAAG
CGGCGGAAAACGCCGGCGCGGCCGAACGGCGCGACGATTCCGCCCGGATCTTATTTAGGG
TCCTGCGAGGGCTGCGACATGGAGCCAGGCGGGGTCCTTCTCTGTCAAAAGTGCCAGACG
GGCTTTCGGGGCCAGGTCGAGGAGGCGTCCATCGAGCCGTCGGCGTGTGCCGACGACGAG
CATGTGGGCAACCGCCACGGCGCGCTGATCTGCGAGAAGAAGCCGGAGGTCGAAGCGCCG
ACGCTGCCTCGCGGCGATGAGCTTTAG
>maker-scf300000870750.0-snap-gene-4.148-mRNA-1 transcript offset:0 AED:0.06 eAED:0.06 QI:0|0|0|0.5|0|0|2|0|405
ATGCTCCCAACTAGCGCGGAAGCACAGCTCTCTCAAGCAAAAGCTGAAAAAGAAGAGGCA
CAAACTCACGCGCACGCGCGTAGCTTCATTATTCGTGGCATACGTAACCCTGCCTGCTCG
GCTCCAATCGCTTTTGCACGCGTTCCTACTCCAAAGCAAATACAAGCAGTAGCAGAGGCT
GCAGAGCGCTGCTCAGCGGCAGAGCGAACCACGATTCGTGCACTACTCGTCATTGGTGCG
GCACGCGTCGCCGCGATGCGGCTGGCCTCCCGCGACGTCAAAGGGGTCGCAGCGTACCTG
GCGAGCGATGCATGCCAGAAAGTCGTCGTATTGACGGGCGCTGGCGTGAGCTGCGCCGCT
GGCATTCCGGACTTTCGGTCGCCAGGAGGAATGTACGACACTTTACGACCTGAATTGATC
ACGGCGACGCCGCAGGAGCGCGCGGCCATGGCACGGGACCCGACGGCGGTCGTCCTGAAG
GACATGTTTCTGCAAAACCAGTTCCCGTACCACGAAGTCCGGCGCCCTTTTATTTTGGGC
ACTCAGCGGCAACAGTGGAAGGCCACGCTGTTCCACCGGTTCCTGGAGGTGATTGACGCG
AAGGGCAAGCTCCTCAGACTCGTGACGCAGAACATCGACGGCCTGGATTTTCAGACGAGT
ATCGATCCCGCCAAGATCTGTGCGTGCCACGGGAGCGTCGGCCGCGCGGCCTGCGAGGGC
TGCGGCGCGCCCATAGACTTCGACGATTTTTGTCAGAGGGTGCGAACTTCGATCAAGGAT
ATCTACGGCGTCGACGCCGACGCGCCGGCCGAATCGTCGGAGATGCTCTGTGATTCATGT
CAACGACCGCTCCTCAAGCCTACTACCGTGTTGTTTGGCGCGTCGCTGCCGCAGTCGTTC
TTCGAAGTGCTAGAGAACGACCTGCCGGCCGCGGACCTCGTACTAGTTGCCGGCACGTCG
CTGGTCGTCTCGCCCGCGAATCTGATTGCTCTGGCCGCGCCGGACAGCGCGCCGCGAATC
ATATGTGACCGGAACGACGTCGCCTCCGGCGTGGGCATCGACTGCTCGTCACATGCGCGC
GAGGACGTCTGGCTGCAGGGGGACGCCGACGACGTGGCCGCGGACCTCGCGACGGCGTGT
GGATGGCTCGACGACCTCGCCGCGTTCGAGGACGCGCTCCCCGAGGCGAGCCGGGCAACC
TTGGACAGGGTAAGATAA
>maker-scf300000870750.0-snap-gene-4.165-mRNA-1 transcript offset:0 AED:0.05 eAED:0.05 QI:0|0|0|1|0|0|2|0|395
ATGGCGGCCGTCGATCTCCGTGCGAGCAAGACTGGCTATCTCACGCTCGACCAAGCGGCC
GCAATCAATCGAAGCGATGAGGCTATGCGTCGATTCGTCGCTGGCCTGCCAAAAGCAGAG
CTACACCTTCACATAGAGGGTACGATAGAACCCGAGATGGTCCTTGCCATCGCGCGCCGC
AATGGAATCGAAATGGAGGGCACCGACGACGCGGAACGCTTCTGCGCCGCGCAACGCGCG
AAACGGTCGTTCCGCGACCTGCAGGAATTCCTCGACCTGTACTACTCGTCGTGCGATGTG
TTACGGACCGAACAGGACTTTTTCGATATTTGCGCCGCCTATCTCGCTCGAGCTCACGCG
AATCGGCAATTGATTTGTACACAGGCAAATGGCGTGGTCCGCGCGGAGATCTTCTTCGAT
CCGCAAACGCACATGGTCGAACGCAACGGCCTCCCACTCGCGATGGTCGTAAATGGTCTC
TACAGCGCGTGCGCGGCGTCGCCCGTCGACGCGACGTTGATCATGTGTTTCCTTCGCCAC
CGTCATCCGCCGCTGGCGCCGGCCGACGAGGCCGAAAAGATCCTCGACGAGGCCCTCGCC
AACCACAAGCATCAAATAATAGGCGTCGGCCTCGACTCGTCGGAGGCGGGTCATCCACCA
CGACTCTTCGAGCGCGTCTTCGCCAAGGCGCGCGCGGCGGGGCTGCGTTGCGTGGCTCAC
GCGGGCGAGGAGGGGCCTGCGTCGTATGTCACCGAGGCCCTCGACCTCCTACAAATCGAG
CGCGTCGACCACGGCGTGCGGTCCCTCGAAGACCCCATGTTGCTCGCTCGCCTGGCGCGC
GACGGCATCCCCCTCACGGTCTGTCCGTGCTCGAACCACCGGCTACAGGTGAACCGGCGC
TTTTTTGGAGGCGAGAACCCGACGCGCCAGCTGCTGACCAAGGGCCTCAAGGTGACGCTG
AACTCCGACGACCCGGCGTATTTCTTCGGGCACACCGATAAATATGGGAAGACACACGGG
GGCTACGTCGATTCGTGCTACCACGCGACCGCGCGCGAGTGCGGCCTCACCGCGGACGAG
TGCGTCCTCCTCGCGCGCAATTCGCTCGAGGCGACCTTCGCCGCGCCCGAAGAAAAGGCC
GCGCTCGTGGCGAAGCTCCGCGCCTACTGCGAGGGCTTCTCCGCGTGA
>maker-scf300000870750.0-snap-gene-4.136-mRNA-1 transcript offset:0 AED:0.34 eAED:0.34 QI:0|0|0|1|0|0|2|0|209
ATGTCGCTGCACGACGTGATGTTGAGCAACGACGACCTGCTGGCGGCGATCGACCTGACG
GTGGACTTCCACGGGAACGAAGCCTCGGTCGAGGAGCACGGGATGGTGCTGCTGGACGTG
AACCGGAATCACCTCTGCCACGAGGCGGACCTGGACCAGACGGAGTGGTGGCCCACGGCG
CACTGCATGTTCGGGTTGCAGGCCTGCCTGGATAATGATGGGTCGACCACTTGTGATCAA
GCGGAGAGTGGTTCGGAGGACGACCTCACTTTGAGTGGAGGCGAGACGGACCTCGCGAAT
TGCGACTGCTCGCTCGACGGCGTCACGTCCTACTGCCTCTCGAAATACACTTCGGTGGAG
TGGTCCTCGCTGGACAAGACCTGCGACGTGTCGCGGCTCGCGAAGAAGTCGTCGGGCCGC
GCGGCCCAGGCCGACGACGGGGCCACGCTCTGGGTCACCATCGACGGCATCAAATACACT
TATGCCGAGGGCGCGGCCTACGGCGGCACGAACACGGAGGAAGGGTTCGGGGCTTGGGCC
GCTCGAGTGATGGGCGTCGTGTGCCAGTCTGTGCAAAACGCGGGCCAGGCCGTGCCCGAA
TCGTGCGCGGGCTACTTCCCCCCGCACTAG
>maker-scf300000870750.0-snap-gene-4.137-mRNA-1 transcript offset:0 AED:0.36 eAED:0.36 QI:0|0|0|1|0|0|2|0|203
ATGTCGAACTTCTCCAACCCCTTCAAGAAGCAACCAACAGCGAAAGAAGCGGCCAAGGGC
GTAAAAAAAGAGGTTCGCAGCAGCCAGCGCGAGCTGGACCGAGAACTGCGAGACATTGAT
CGACGCGAGGCGCAGCTAATAGCTGACATCAAGAAGCAAGCAAGGGATGGGCGCGAGACC
AGTGTGCGAGTCCTCGCGAGGAACTTGGTCCAGTTACGTAGCTCGCGGGAGCGGCTCCTG
AAGGCGCGCGGCACAGTGGGAAGCATGTCTGCACAAGCCAGTGCGATGGCGGCGTCGATA
ACCGTGGCCGACTCGCTCCAAAAGACCAGCAAGGTCATGAATAAAATGAATGCGTCGGTG
CAGAAGTCGGCGATGTCCGTGGCCGCCTTCCAGAAGGAAGCCGAGCGCATGAATATGACG
GAGGAAGCCATGGGCGACATGCTCTCGGAGGCGTTCGACGACGACGAGGATGAGGCTGAC
GCCGTCTTGGCCGAGGTCGGCCTGAACACGACGAAGGACCTCCACGATGCGCCGACGGCG
GCGCTGCCCGAGCCCGAAGCCGCTGAGGCCGACGACACGGACCAGTTGCTGAGACAATTG
AACGCGCTGTAG
>maker-scf300000870750.0-snap-gene-4.167-mRNA-1 transcript offset:0 AED:0.25 eAED:0.35 QI:0|0|0|0.5|0|0|2|0|194
ATGGAATTTCAGGTTGGAACGTCCATCTCTCAAGTTCTGCTTTGTAGACTTGCGCCAAAA
ACGGAACGCCCGCCGCGAACCGTAAAGTGCCAAAGGCCCCCAAATACTGGAGGCCAGGCT
CTCAAAGATTATATGTTTTGCGGGAGGGCGGCGGAGGTCTACCAGCGACTGATTGATAGG
TTTGCGCCCCAACAAAAGACGAATTACGTTGATTTGTTAAATGAGTGGGCCGTCGGCTTC
TACACGGAATTAGATTTTCGGTCGGAGATCGACAACCTGAATTCCATAAGGGACGTGCTC
GTCGAAGGGGCGCACGAGGACGCGTCGACAACTGTACAAGGCGTCTACGTGCCCTACGCG
CTGGAAGAATTATGCACGGCGCGCGTCGCCGTCACGGAGTGGATCGACGGCGTCAAGCTC
TCTACCTGCGAACCGCACGAAATCAAGCGCCTGACGCCCGTCGCGCAGGAGGCGTTTTTA
GTCCAATTGCTCGAGGCAGGGATATTCCACGCGGACCCCCACCCCTGGAAACCTGTTCCG
GGAAAGGAACGACGGCCAGCTCGCCATCTTGGATTTTCGGTTTAG
>maker-scf300000870750.0-snap-gene-4.120-mRNA-1 transcript offset:0 AED:0.48 eAED:0.48 QI:0|0|0|0.5|0|0|2|0|180
ATGGGACAACGCTGCACAAGGCCCTGTGGGAAGCTGTTACTAGACCTCGGAGCCGACATC
GAGGCGAGGCTGAATCAAGTGAGTCCGCCGGATCGCACGCCGCTCATGCGGGGCGCCGAC
CGCGCGCGGAGTTGCCCCGCGGAACGAGTACCCGTGCAGCTGGCCTTGCTTCGTCTCCTC
TTGAGCCGCGGCGCCGATCTGCGCGCGAAGGACCGGTACGGGCACACGGCTATCCAGATT
GCCGGACTGGGAACGCCCGCGCGCGCCCTGCTCTCGGACGTCAAGGCCGCGGGCGGGTGG
CGGTCCTACGTCCACCGCGATCGTCTACGCTTGCTCGTGCTCCGCGTGCTCTGCGAGAAG
GGTCGCGCCTCGACGAGCGACGGCCCCCTCGCGCGCCTCTTTCCGCCACAGGCGCCCGAC
GACGACGCAACCGTCGAAGCCTCAGCGGCTCTGAACCGGGACGCGTTTCGCCACGTCCTT
TCTTTCTGGCCGCCGCTTCCCGACTTGCTCGGGGCTCCTCCCAAGCGCTTCCCATACACT
TAA
>maker-scf300000870750.0-snap-gene-4.116-mRNA-1 transcript offset:0 AED:0.27 eAED:0.27 QI:0|0|0|0.5|0|0|2|33|128
ATGCCTCCTAGGGCTCCGTGGCCCTGCATCATGGCCTCGTCGTCCCGACGTTACTATTCG
CCCGCCGTGGGTTATTTCGACCCGTCCGATCTCTGCTGTTACCCATTCGACCCCGACCTT
ACTCATGCCAAGCCGTGGGTGAAGCAATTCTGCACGGCCGCAGACGCCGACGACGATCCT
TGGACAGCGCTCATCAAGCAACGAGTGCACGACCTAACAATACGCGAACGCGACGCCGCA
GCGCGACGCCGCATGCCGTACATCGTCGCGCGCCAGCTAGCCCTCAAGAAGAACGAAAAA
GGCCAGACGCCGGAGCGGCGGCTCCTCACGCTCGAGGGCATCCCCGCGTCCGACGACCTC
TTCCGCGTCGTCGTCTCGTTCCTGTGAACCCTACTACTGTGTAAAGCAACAACAAGAGTT
>snap_masked-scf300000870696.0-processed-gene-0.0-mRNA-1 transcript offset:0 AED:0.07 eAED:0.07 QI:0|0|0|1|1|1|2|0|79
ATGCCCAAAGGAGCTCGCAAGACCGCTGCCGCGGAGTGGCGCAACGCCGGCATCCAGATG
TCGAGGGGCTGGCAGCACTTCATGATCCACCGGCCCGAGCGCCACATCTTTTTGTTCAGA
CGGCCGCTGGGCACGGACCCGCTCTCGGGCAAGGTCGACCCGGAGCTCGAGCGGTCGGCG
AAGGACCAGTACATGAACTACCTCCAGGACAACACGAACCTCGAGAACGAGATGAAGTAG
>snap_masked-scf300000870752.1-processed-gene-0.68-mRNA-1 transcript offset:0 AED:0.49 eAED:0.49 QI:0|0|0|1|1|1|2|0|424
ATGGCGCTCGACGCAATGGCGACGACGATGAGAACGACAGAAGACGAGTTCCCCGAGTTC
GCCGCTATCACGCACGCGCGAGAAATAGCACAAACACCAGGGCCGCCGGCCTGGGCGACC
CTGAAAGTGAAAACGGGACACGCGCCCAAGCCGAAAGTCGACCGCGCCTACGTGCCGCCA
CCGCTGCCGTCGATGGCGGCGTACCGGTTCGCGCGGCACCAGGAGCTCTGGAAACGAAGT
GAACCTGAACGGTTGGGTTATGAGAGGCTACGGAGGAAGCGGATGGAGGCCGACGCCGCG
GATCGGAAACAGACGCTCTACTGGGGCAAGGTGTCGCTCGGACGGGCCCAGGCGGCGCCT
CGAGATTTTTGGAGGAAGGGCCCCTACAAGAAGGGGCCCACGCGGTCGTCTTCTACGATG
GACGGCCCGGCAGACTTGGGTGGAGAAGCGGTTCTCGATTGGAGTGAGATGGCCGACGTG
TGCTATGACATCGTAACGGGCGGCGCCACGGGCGGTGCGAACAAGGCCCAAGTGGCCAAG
AGGTTAAATGACATGCGGGTGCGGCCCGCGAAGAATATATATGAATACTTGAGGATGCCT
CCTTCGCGAAAGACCTTCGTGCCGTCTCCTAGGAAAAAGGCTCAGACCGAGGCATCGGAA
GTAGACGAGTGGGCCGATTACGAGCACGAACAGCCCGGTGCAGCCACTCCTTATGTCTTA
GAAGGCGCTTTTGATGAGAAATTTCCGGACAACGGGCGACGACGGCACTTCGAGGCGTTG
GCGCATTTGATCGCTTCGCGGCCCGTGAAACTCCCGGAGGACTCCGTCCAAGAAGCCGCG
TGGGAGTACGACATGGACATCAAGAGTGTCCAGTCGCACGAGACGCAGTCGCGGCCGATC
AATGCATATAGAGATGAAAGCGGTCGCTTGGCCGTGACGGACTGGCAATTACTAGCCCAG
GACGGCAGCTACGTGCCGGCGGGCACGGAGCCGCCCCGCAAGGACTTTGGCACCGATCTC
AAGCTGCCGTCCCAAGTGCCGCCGCTGAAGGTGAATTACGGGTTGACGGCGCAGCAGGCG
AAGCGATTGGGGACGGCGGAGCGGCACGAGGCCGTGTGGAAAGCGATCCGGAAGAGCTCG
CAGCTCCACGCGCCGGCGGTGCTCTCCAAAGAATTCCACAAGTGCGTCCGCATGCGCGCA
GATTTAGATTATATGATCGCGCCGCACCGGAAGCGGCCGAGCCGCGCGAGCATCGGCTCC
TTCGAGCAGAGGTAA
>snap_masked-scf300000870752.1-processed-gene-0.69-mRNA-1 transcript offset:0 AED:0.26 eAED:0.49 QI:0|0|0|1|1|1|2|0|700
ATGGACGTCGAGCCGAAAGAGGGACGCCGGAGTACGCCCGGCGAGAGCCCCCTCGCCGGC
CCGCATCGCGCGTTAGATGGTATCGGAAGGTTCGCGGACCCCAACGATCTGCGAGCGTTA
CGGGCTGTCTCCAAACAATTCAACGCGCACTCGCGACTCCCCGCGGCCATCAAACGATGT
TTTGAGAAGCGCTGGGCCGCGCGGAGCGTCTCGAAAAGGGCGCGGTGGCGGCTCGAAGCG
GTCGAGGCCATGGGGCGCTGTTTGGGCGTCGACGCGGAAGAATTTTTAACGAAAACATTA
AAAGGAGACAAGCTGCAAGCGGTCCGAGCCGCTTCGGCCAGGTGGCTCGCCAGGATCGCT
AGGAGAGCCGCGCCGGAGACGAAGAAACGCATTTTTGCCGCCGCGTGTCTTCGTTATGAT
GAGGAGCGCGGCCGCATGAACGTGCGCCAGGCCATCGAGCGGTCCTTCCCCGATGTGTAT
GAGAGCTGTGAGGAGCTCGTCAGGCAGCATCCCAAAGGAGGCGCGTTAGCTGCTTTTGTG
GCCGCGACTCGGGCCGCGCGGGAGGCGCAGTTGCAGAGACAAAGGGAAGCGTTGAAGGCA
GCGGCGGCGGGCGTCATGGGCGGCAAGATTCACTTGTTTCGCGAGTGCGCTGCTGGTTTT
AGGAGGGTCCATTTCAAGGTCGATCGGGGGCGCGACGATAGCTTGAAATTGGCCTTCGCG
AACCCCTTAGAAAGGTCCGTGTTGCTGAGGAGGTACGAGAGCCGCGGGTTGGTCGGAGAT
CAAAGGTTAGACGTGGTGGAGATCCCTCCCAGAAGCGTGAGGCACTTTGCGACTCTCGAG
TTCCCGTCGTCGTGTAGAAGAAGACGCGCGCCGCCGCCGCGGCCGGGCGGCGGCGGCCCG
CCGCCGCGGCCGCCCGCTATAACAAAGGGGCCGCCGCCGCCGCCGCCGCCGCCTCCCCCC
AAAGACCGCTGGGTGCTGCGCGTGCCGCCGCTCGAGGCCTGCGCCCATCCTTTATTAGCG
CCGGACCGCTGGATCTTCAACGGCTCCGGATTGTTGCGGCTCGAGGCGCGGTTCCGCGGG
CGCTACGACACGCGGGGCGCCCAGGACTGCCACCGCGAGCCGCCCTTTGAATTGTGGACC
TTTGAGCTGGGCCCCGGGGCTCTCACGTGCCGCGTCGACCCGGTGCTGTCGAACTTCGTG
ACGCCCTTCGGCTACGACCCGACGCCGAACCGCACGCCGCCGGGCTACCGCCCGCAGCCG
CCGCCGCCGCCGCCGCCGACGCACTGGCGCCAGTCGCTGAGCGACGAGCGCGCGCGCGGT
ATCGTTACTTCAGTCAAGCCGGCCAAGAAAGCCGAAAAGAAGAACCAGCACTCCGAGTGG
CTCCACCGCTACCCGGACCCCGTCCAGCTCCTGCCCGCGACGCGCCCGGCGAATTTGGAC
GTCGAAGCTAGACCCGGTCACCCGCGCGAGTTCCTGTTCTCGGACGACTCCGAGCCGCAG
CCGCGCCAGGTCTTCAACCAGTGGCCCGGGCTGCGACCCAGGGCGGAGGAGGTCGCCGCG
CAAGCCGCCGCGGAGGACGATAGTGAGCACCCGCCGGGCTGGCGCGAGGCCTGGCGCGCG
CTCGGGCCGCCGGCGGTGCTCGCGGCGGAGACCCTCGCCGGGCCGGCGCACGACCCCCGC
CTGGCGATGCGGCCCTCGTCGTTCAATACTGGTGTCGAACCCTCTCCGGCGCCCCCGACT
GCGACGGACTTGCTTGAGGAGAACAGGCGCATTTCAACGGGTCAAGCGACCGCGACGTCG
ACGGCGACGTACAGCGCTGCCACGTCGTTGTCGTCATTGCGGGCCACCCAGGCGCAGAAC
CCCGGGAGTAGCGCAGCGCCGCTTGGCGCGGACGGCGACCCGCCTCCCGGGACGAACGAA
AGCATGCTCCGGGCGCAGTTGGATTACGCGCGGGCGCTCGATTTCGAAGGCGCCACGCTC
GACGAACTCAGTGAGGTCCTCGGCAGCGCGCACCCGGACACGGTGAACATGGAGAACCTC
TTACAACAGGCGCAAGACGCGCTCGCCGCCCGCCAGGCGCCGCCGCCGCCGGGGAGCGCG
TAA
>snap_masked-scf300000870752.1-processed-gene-0.70-mRNA-1 transcript offset:0 AED:0.02 eAED:0.02 QI:0|0|0|1|1|1|2|0|839
ATGTACCGCAAGGCCGCGCTAGCCGTCGTCGTAGCCTGGATGGCCAAGACGCGCAGCATC
ACTCCTATTCTATTCCCACTCAAAGTTGTCGCCGCAATAGCTTTCGTGGGCGCCGCCGGC
GCCGCGCTCTTCTTACTGGTGCCGAATCACTTACTGGTGCCGAGCAGCAAATACCGCAAA
GCCATCGCCGCGGTCATTTTGGTGTGGAGCGTTTATACAAGAAGCCTCTATCCGGTGATC
CTTGCGTTGAAAGCCGCGGGAGCGTGTGCCTTCCTCGTCGCGGGATTTTTAGTACTACTG
GCCATCGGCGCGGTCCTCGTTTTCAAGTACGGCCCACCAGAAGAAGAAGAAAAAAAGACA
CCGTATGCGCGAGGCGCCTCCGGCGCGCCGGGCAACGTCTACGCGCCGGATGAAAAGATC
GGCGCGCAACTGGGCAACTACACTGATTCTGATTTCCAAGGTCTACTGGACAGCGTGCCA
GAGGAGTACCGTCTGAAACTCATCAAAGCGCGACGGATGCTCGAGGAGGCGGCGGAACCG
GGAGAAAAGCCGTCCGACTATGAAAATGAGTCGTCGGAGCCGCATCCTTTGCAGTACTCG
TTGATAGAAAGCGCACCGATGAGTATAGCGTCCTTTCGGAACAACGAACCTATATTGGTC
GAGGTCTTCGGTCTCACCACAGAAGAAGGCCGCAAGCTCAACGGCAAGCGCGGCTGGGTG
CAGCGCCGCGTCGAGCACCGGCTACGGGTCTGGTTCTCATCAACGGATTCACATGAGGCA
TCCTTGGAAGAGTTGCGGCGGACGCCGTCGTGCTTCTCGAAGAACATAAAAACGGCACAC
CTGCGCCTATGCCGAAGTATCCATCATGTGAGACCGGTCACGGAGCATCGACTGCTGAGC
GGCCGCGCGGGCGATATTGATAATGCGACACCTAGACTGGGCAAGTTCAAAACTAAGGAA
GAAGGGGGCTTCTTCGTCTTCTTCCCGGGGTTGCGGAGAGACGACGTGGCGAGCTTTGAT
TGTCTGAGGTGCTGCCCGGCGGAGGTCGGGAATTGGGGCGGCGTAGAAGTTTTAAGTGAA
GAGGACGTGCGCCACCGCCTGCTGCAAGAGAAGCATGCGTGGGACCCACTTAATGGACCG
GGCTGGCCCGGGATTTATGACGACAAGCGGAGACTAGGCTTGGTCCGAGCGGCGCGGGAG
GACGTCGCGCGGCGCCCAACGTTCCGGGAAGCATGTGAGTTGTGGTCCCAGATAGATGGG
AGGATGGCTAAAGTAGAGGGCTACCAGCCCTACGTTCTCATATTGAGATGCCGCTTCTCG
GGTGTAGAGTGGTTGGTCAACACGTGTTTCCGAGACCGTATTGTATCAACGTGCGGCCTC
TCAGTAATATCTACAGAAGTAGTAAACACGACGGGCTTCGTGGTGCTGGCGTCGCAAGGT
GGGCGGGAACGCTACGAGCTGCTGCGAGACGTTACCGACGGGCCCTTCTGTTTTAGTATA
GACGACCGAAGGCTAGCCTTCGAATGTAGCAGTGATGAATTATCTGAGAAAGATATCATA
GACGCCCGAGACAAGCCGAAGAAGCGCGAGTTTCAATACTTCAAGAGGAGCCCCTGCGGC
CGCTTCACTTTTACATCCTGGTGGCCCGACGGCTCGAATTACCCCTTCGCGGACGCGTTG
CTGGAGATGCGGGGCGACGCGAAGCCGACGCCTCCTGTCCGTGAGAAGAAGTCGAAGTTT
GGTCATGCGTCGCACTTCGCCTACGGTCCGTCGAACTGTCGCATCACGCCCGACATTTTA
GGAATGCACGAAGACGAGGTGAGGGCGGCGCGGAAACGGTGGGCGGAAAAAGCGGAAGCC
GTCGGGCGCAAGGCCGAACCGTCGTCGAAGCCTTATACCGCACCTGATCTGTATGGCGAG
GTCGATAGGGAAGAGGCAGCTAGACCGGCAGAACATCCCGCGTCGCAACACGTCGACGAC
TACTTCCAGCAACGGAAACGGGAGGCCGAGGAACGCTATAAACAGCAGGAGCGGGACGCG
CCGAATGTGCCATCGAGGCCCTGGAAGTATCAAGATGTGCAGGAAGAGGGGCTACCGGAC
GATAAAAGGGCCTGGACCATGGACGGCGACAAGCCGCTGGAGTCGCTCTTCGAGGGTCTG
CGGAAGATGGGCTGCAACGTCGAGACCGGCGGCGGCGACGGGGGTTTTCGGTTCTCGTAC
GGCGGCTCTGATGGCAGTGCCAAAGCGCCGTCCAAAGAGAAACAGGAGCGCATGGCCCGG
GAGCACGCTCAAACTTTTGAAGATAGGTATCCGGACGCGCCGGACCACCCCATGTTCGAG
AAGGCTCGCAAGGCTGCGGAGCGAGCGAGGGAGCCCATGGTGTCCCTCGAGACGCCGTTG
GACGAGTTGCTGGATCCTGCTACTTCGGACGATCGCGTCATGCCTCCTCCCATTATTGAT
GAGGGTGTGCCGGAGTCGAAGGAAAGCATGCCGTCAGAGCTCCGGGAGAATTATATGTAG
>snap_masked-scf300000870752.1-processed-gene-0.71-mRNA-1 transcript offset:0 AED:0.04 eAED:0.04 QI:0|0|0|1|1|1|2|0|487
ATGGCGCGCCTCACACTGAGCTTGGCCTGCCTCGCCGGCGCGGCCGCATTCCTGCAACCG
CAGCTGCAGACGCCCCTCCGCAAGGGCACAACATTATCAGCCGTCGACTCCCTGGTCGTG
GAACCCATCGCCAAGGTCGGCGGCGTCGTCCGGCTGCCGGGGTCCAAGTCGCTGTCGAAC
CGCGCACTACTCTTAGCGGCGCTGTGCGAGGGCGAGACCGTCGTCGAGAACCTGTTGGCT
TCTGATGATACAGAAAGAATGTTAGAAGCCTTGGACGCCATGGGCGTGAAAGTGAAGGAC
CTCGGCGACTCCGCGGTGAGAGTCACCTCCACGGGATCGTTAAAAGCACCCGGAAAAGAC
TTGTTCCTGGGCAACGCGGGCACGGCCATGCGCCCGTTGGCTGCTGTTGTGGCTGCGGTC
GCTGCGGTCGACGGTACGTCTTTTACGTTGGACGGCACGCCCCGGATGCGGGAACGGCCC
ATCTCAGACTTGATAGACGGCCTCCAGCAACTGGGATGCAACGTCGAGTGCACTGTGAAT
GGCGAGTTCGGGGGCTGTCCTCCAGTAAAAGCGGAACCGACGGAGAAGGAAGTCGACGGT
GGCATCTGTAGGGTCTCGGGCAAAACGTCGAGTCAGTTCTTGTCGGCATTACTGCTCGCT
TCACCCTTACTAGCGAGAACGAAACCCCTAGAGATCCAGATCACCGATGAATTGATCTCC
CAGCCTTATGTGCAACTTACCATAGACCTCATGAAGCAGTTCGATGTTAACGTAGATATA
GCCCCGGGGTACAAGAAGTTTACGATCCAGAGCGGTCAGAAGTACACGAATACAAAGTTA
CCTGACCAGACGTATTTCGTGGAAGGTGATGCTTCCTCAGCATCTTACTTCTTGGCTGCC
GCGGCCATGACCGGCGGGGATCTCACGGTCGTAGGGTTTGCCGAAGTACTAAAGGATATG
GGCGCTCGCATCGAGATGAACCCGACCAACATCACGGTGGTGGGTGGGCCGGCCCAGTTA
AAGGGTGTCGACGTCGACTGTTTAGATATCCCCGACGCTGCCATGACGCTGGCGTCCGTC
GCGTTAGTTGCGGAGGGCACCACGACCATCAGGAATGTCGGGAGTTGGAGGGTGAAAGAG
ACGGAGCGCATGAAGGCCATCGTCGCGGAGACGTCGAAGTTCGGCGCCGACGTGACGGAG
CAGCCTACTACCTGTATCATCAAGCCGCCTACTGAAATCAAGCCGATGTGCGAGATCGAG
ACCTATGATGATCATAGAATTGCGATGACCTTCGCGCTCGCGGCGTGCGCGGGTGTGCCG
GTCAAAATTTTAGATCCCGGCTGCACCTCAAAAACGTTCCCGACGTATTTCAAGGAGTTA
TCGAGGGTGACGCTCGACGCGGACGGGCGGAAGCGGTCTGCGTTAAGACGCCTGCTGGCG
AAGCTCGCGTTCTGGAAGAAGTAA
>maker-scf300000870752.1-snap-gene-0.48-mRNA-1 transcript offset:0 AED:0.08 eAED:0.08 QI:0|0|0|1|1|1|2|0|918
ATGGACCAGTTCGAAAGAGCAGCCACGCGCGCCATCGTCACCTGCGGGCCGAAAGAAGCC
CTAGAACGACTCGGCGCCCACGCCGACGACGGCCTCGCCGCGCAAGAAGTTGATCGGAGG
CGCCAGATCTCGGGCCCGAACGAGCTCGCCAAGACGGAAGAGGAGACGGCCTGCGCGAAG
TTTTTGGAGCAGCTCAAGGAGCCTCTGATTTTGTTGTTGTTCGCGTCCGCTGTGGTCTCC
TCGTTGCTAGGGCAATATGATGACGCCATTTCGATAGCGGTGGCCGTGCTCATCGTGACG
ACGATCGCCTACATCCAGGAAAGTAATTCGGCTAGAACTTTAGAAGCTCTAGCCGGCTTG
GTGCCGCCTAGATGCTTAGTGGTGCGGTCGGGCCTGCCGGCGGCGGACGTGGCCGCTGCG
GATTTAGTTCCAGGAGACGTCGTGGTCATCTCGACCGGCGATAGAGTCCCGGCGGACTGT
AGGTTAGTAGAAGCCGTGGAGTTGGTCGTCGACGAGTCCTCGCTCACTGGCGAGTCGGAA
CCCGTGTCGAAGTCTCGGGACTGGACCGGTGATTTACCGACGACGGATCAAGTGCCTCTA
GCGGAGTGTCGCACTATATTATTTGCGGGTACGTTCGTGCGTTTTGGACGAGGACGAGCG
GTTGTGATCACGGTCGGAGCCAAGACCGAGGTGGGAGCTGCTGCGCAAGAGTTGGAGTCG
CTGGAACCAGGAAGAACCCCTCTACAGCAGGGCATGGACGCTCTAGGAAGGAAGCTTTCT
GCCGCATCAATCGCGGTCATCGTCGTTATAGGATTAGTTGGTCTACTCCGAGGCGAATCG
TTACTTGGAGTCTTCACGGTCGGCGTTTCTTTAGCAGTAGCAGCCATACCGGAAGGTTTA
CCTATTTGCGTCGCTGTAACACTAGCGTTAGGTGTGATGAGAATAGCCCAGAGAAATGCG
ATCGTGAAAAGACTGCCGGCTGTCGAAGCACTGGGCTGTGCCGACGTCCTGTGCTGCGAC
AAAACGGGCACGCTCACGCAGGGTTCGATGAAGGTCGCCGAGGCTAAATGCGGTGCTTGG
TCCTTGAGAAGAACGTTAGATGGGAAATGGGAGTGTCGGAGGGATGGGGATCGGGAATGG
CGCACGGATCTAGGATTGCCTGGTTCCATCGAAGCGTGCTTCGACGCGTGTTGCCTTTGT
TCCAACGCGACGGTCCAGCACGGCAATCCTACCGAAGTCGCATTACTCGCCGCGGCGGAA
GAGCTAGGAGTAGTAGACAGAAGATCTAGGACGACGCGAGTCAGTGAAGTCGCCTTCTCC
TCCGAACGTAAGAGGATGGAGGTGCGCGTGAAGGACAAGAACGGCACGTTCACCTATGTG
AAAGGAGCTCTGGAGTCGCTCAACTTCGACGCGGAGCAAAAATGGGCAGATGAGAACTCG
CAGATGGCCGTTCGAGGTTTACGAGTATTAGCATTGCTGAAATCTGATGGGAGGACGACG
CAACTGTTGGGATTGGTTGGCTTGGCCGACCCGCCTCGCGAATCCGCGCTACAGGCCGTG
ACTGAGTTACATGAGAGAGGCACGCGGGTGGTGATGCTCACGGGCGATGGGCGGGAAACG
GCCGTCGCCATCGCGAAGAAAGTAGGTATATTGGGAGACGGTTTAGTACTGTCAGGTTCC
GAACTAGATCAATTAGCGTCAGGATCCCTGAAGGCCTCCGATTTGACCGATGAAGATACT
CCCGGAGGTACACTTTTTTGTGGCTCGCCTCGAAGAGATCCGGATCGGGTCTCATCCGTC
GTGCAGCGCGTTGCTGTCCTCTATCGCGTGTCCCCGCGACACAAGTTGGCCGTCGTACGA
CTCTTAAGGCAAGCGGGAAGAGTGGTAGCGATGACCGGGGATGGAGTAAATGACGCCCCA
GCTCTCAGAGCGGCGGACGTCGGCGTGGCGATGGGAAAGATAGGTACGGACGTGGCCAAG
GAGGCGGCGGACGTCGTCCTAGCCGACGACGAGCTCGGGAGCATTGTGGCCGCGGTGGAC
GAAGGGAAGGCCATCTTCCACAACATCCGGAACTTCCTGACCTTCCAGTTGTCCACTTCT
TTAGCTGCCTTGGGTATCGTGGCAGGGGCAAAGGTGTTGTGGATCAACATCATCATGGAC
GGGCCCCCGGCGCAGTCGTTGGGCGTGGAACCGTGTGATTCTGCAGTCAAATTACAGCCC
CCAAGAAAGCGAGACGAGCCAGTCATCACGGATAAAATGGCGCGCCGAGTGCTCTCATCA
GCGGCATTAGTAACGGCAGGCACGCTCTACGTCTTCTCGTCGGAATTCGCCAAGGACGGT
ATCGATAGCAGCACGAGGCACGACACGACGATGACCTTTACGACTTTCGTGCTCTATGAC
ATGGTCAATGCCTTGACTTGTCGCTCGGACGTGGCGTTGGTCGGTACTTCTCGGTTGCCG
GTCTTTGCGAACAAGGCGTTTGTCGTGGCCATTGCTTGCTGTTTGGTTGGGCAGTTGTTA
GTAGTATACACGGCTTTCGGGCAGCGCGTTTTTGGGACCGAAGCGCTGTCGATGCACGAT
GTTGGGGTTTGTGCTTTTTGGGCTTCATTAGTGCTGCCCCTTGATATTCTCAGGAAGCTG
AACCTGTTCGGCAACCGAATGGGCTGGATCGTCTCCTGGGGCGCTTCGGCCCCCTCGAAG
AAGGTTGATGACGATGAGGACTTCATGGAGCGGAAGAACTCGCTGGGAGTCGTGTAA
>snap_masked-scf300000870752.1-processed-gene-0.74-mRNA-1 transcript offset:0 AED:0.11 eAED:0.11 QI:0|0|0|1|1|1|2|0|373
ATGGTCCAGCTCTCCGACCGCGCGCGCGGCGTCTCCATCGCCGCCGCGGGCGTCTTATGT
GTCACGCCCGACGCCGTGTTATTAAGGTGGGCCCAGACGCAAGGAGCGAACACGGCCTCC
ATCCTCTTCTGGAAGTTCTTCTTCGTGTTCTGGTTCACGTGCGCGTGGGTTTTTTATGTT
GAGAAGAAGAGCGCACCACCTGAAGGCGTCGTCAAATCACTGTATGAGCGCATCAAGACG
GGCCCGAAGCACTTCTGGGCCGCGGTGGGACTGCAGATCTCGCTAGATGTTTTATTCTCT
CTGGCCTTCTTAATTATCGCGGCGGCTCGAGTGATGATCTGGTACTCGCTGAATGTGCTG
TGGAGCGCGATACTCGGATGCGCTCTCCTAGGAGACGTTTTACCTAGAAGGACCATCGTC
ACGTGCATTTTTGCCTTGGGTTGCATCGCCATGGTGTTTGGGCCCGAGCTCGCTACCAAG
AAAGGCCGGGAAGGCAGCCCCTGGGGCGACCTCGCGGCGATCTACGTGGGCGTGGCCGTG
GCCGTCTACTTGATCATTGTGCGGCACGCGGCGCGCGAGCGGCCGCGGGTGCCGATCACG
TTCGCAACAACTGTTGGTGCATTGGCCGCGTTCGTCCTGGTGTCCCTGTCGACGCTGGTC
ACGGGCGACTGCATCGTGCCCAAGGTCTCGTCTCCAGGATTGTTTTATCTATGCATGGCG
TTAGACGGGTATATAACAGGAGCGGAGGTGTCCTTATGTTCGCTGCTGGAGACGGTGCTG
GGCCCGCTCTGGGTCTTCCTCATCTACAACGAAAAACCGGGGCCCTTCACATTAGCTGGT
GGGTTGCTGTTGATAGGGGCCCTCTTCGTCCACGAGCTCTTGGCCGCGCGCGAGGCCGTA
CAACGGCGCGAGCGCGAGCGGCAAGGCACCGAGGCGTCGCTGCGGGCCATGGAGGGGATC
ATCGGGGACGCCAAGTCGCCCGACTCGACGCTGGGCGCGTCGTCGGCGCCCTCGGACGGC
ACCGGCGACGGCGCGCTGTCCGATCTACCCTCGGAGAAGACAGTCTCCGTGGCCGCGGAC
ACGTCCGACTCGGTCTTCTCCGTGGCCGCCAACTCCGTCTGA
>maker-scf300000870752.1-snap-gene-0.50-mRNA-1 transcript offset:0 AED:0.04 eAED:0.04 QI:0|0|0|0.5|1|1|2|0|1080
ATGACGGCCCGCCTCAAGGCCGAACTGGAATTAGCCTGGAACGCGACGAGCGAGGCCGAA
GCCCTCGCCGAGGCGCGCGCGTACGCGTTAGCGGCCGCCGAGAAACGCATCCACATCCTG
GAGGGCGGCTTAGCCGAAGCGCGGGATGATCGAGAGACGCTCGAGGCCACGGCGCGAGAC
GTGCTCCAGCTCAAAAGAGCCCTAGAAGACGAACGGCGTCAGCAGACGGTCTTCGCCCGA
CGGGCGGGCGAGGCCGCAGCCCACTCGGACGCCGAATTAAGAGCGGCCGCCGAGAGAGTC
GCCGCGGCGCGCGACGACGCCGCGGCCTGGCGCGCGACGTCGGAAGCTTTGAGGGAGCGC
TTTGATAAAGCGAGGAAGGCGGCGCGCACCTACAAGCGGGAATTGCACGCCGCGCGCGGG
CTGGGCTCGCCCCAGTCTGTTGGCACGAACGGCTTCGACAATAATGGTCACGACGTGGCT
GCTTTAGAAGCCTCTCTGGTGGAAACGCGGCGTCATAGAGATGAAAGTCTGGCCGACGCG
GCGCGGGAACGGGCGGCCCTACAGTTGGAGCTGCAGCGCCAGAAGGAAGAAGTGACAGAG
GCTAGGAGGCGGGTACGGGAAGCAGAAAGGGCGCGCGACGCCGGCGCCGACGCGAGCGGC
GGCCTCGTGTCCCGCCTGGACGACGCGGAAAGAACAGTGAAGGACCTCCAGCAAAAATTA
AATGCCGCGCGGAATGACAACGACGCGTTGCGGTCGCAAAAGGAGTCAAATGAGGATTTG
CAGAGGGAGCGCGAGCGGGATACGACGCTATTACGTTCCAGAGCGGACACTGCTGAACAG
CGCTGCCGCGACCTGGACTCTAGGTTGAGAACCGTCGCGGACGAGCGAGACCGGCAGCGC
CAGCGCGCGGACGAATTTGAGGCTGACTTAGCGGGCAGAGGGTCGCGCGACGGCGAGGTC
AATGCACTAAAAAGGGAGCTCGAAAGTGCGCGACGGGACGCGCAGCGGCGTAGGGATGAC
GACGCGTTGCGAAGCACGCAGCTCACTAAAATAGAAACAGACCGTCTGGAGGCCAAGTGC
AAAGCTCTGGAAGCGGACGTCGATTCTCAAAGGAAGCGCGCCGACGCGGCCCAGATTGAA
CTAGAGCGCCTGGCGACGCGGCCCCGGCCGAGTCTCTCGCGGGACATGCAAACCCTCAAA
CTCGAAGACGACCTCGAGACAAGTAGAAGGGACGCCATTCAAGCACAAGAAATGTTGCGT
TCAGAAAAGGAGCGCTCTTCCGACCTCGAGCAACGCTTGAGGCAAGCAGAAAGAGCTTTA
CATAGAGCTACGGATGCCGCTTTGGAGCGGAGCGGCCAGGCCTATGATAGAGTAGCGTCC
CAAGAGGAACTAAGGGATTTGAGGGATGAGGTCAAGCGAAGACGGTCGTCGGGAGTGGTA
GGGGAGGCCGAGGAGGTCCAAGCTCTGAGGCAAGACTTAGATGACTTGCGGCAGCAGAAT
AGGGTCGCCTTGACCGACGCCGCGGCAAGGGAGGAGGCTTTAGCGGCTACGATCAAAGAA
AATGAGCTGTCGAAGAAGGAGTCTGAAGTTGAAATAGATCGGTTGAGAAGTGATGTCGAG
GCCTTGCGGCAGCAGGCTCGTTCATTGAGGGATGCGTCGGCGGCGCGAGCGGCTGATAAG
GAGCGCCACATCAATGAAACGGTCGAAAGGGAACAGCACCTTAAAAAACTAGAGGGCGAA
ATCGGACGGTTGCGCGTCGCGGCGGCGGACCGCGCCGCGCTGGAGGTCGAGGTCCAGCGG
CTGCGCGGCGAGCACGCTTCGTTACTTAAAGAGAGATCTTCGAAGGAAAGCGAATCTAAT
GATAGAGCATTATCCGCGGAGCTCGCGGCCAAAGAGCTCGAGGTCGAGGTCGATCGACTC
AGAGCCGCGGCGGCGTCTGTCGAAGACTTGGAGGCTAGGACCGAGCATTTGCAGCGCGAG
CTGGCCCAGCGGAAGGCGACAGAGAGAGATCTGAGTAGGGAAGTAGAACGGCTACGAGAC
GAGGCTCGAGGTGTTGATAGAGACGAGAGCGCTCGATTGAGAAGGGAGGCGACGGAACGG
ATCCAAGCGGAACGAGACTTAGCAAGGAAGAACGACGACCTCGAGCAGGAGGCGTTGCGG
CTGCGGCGGGCCGTCGACGACGCGCGCGATGCCGAAAGGGAGGCGCGCGCCGAGGCGGAT
GATCTGCGGCGGGGCACGTCCGACGACTCGCGCATGCTGAAAGAGGCAAGGGAGAAGGCC
CGCAAGGCGCAGGACCTGACCCACGAGTTGAGCACGGAGCGGGATTCGCTCGTGGCCAAA
CTAGCGAACGCCACGGCGGAGGCGTCGCGCGAGGCTAGGAGGCGGGACGACCGAGAACGG
CAGCTCGTCTCCGAGCTCGACGCGGGCGGTGGGTTGCGGGAGGAAGTGGAGCGGCTGCGG
GCGTCGGAGGCTAGATTAAGGAGGGAATTGGACGCGGCGCCGTCCTCAGATGATTCCAAC
GGTCCTACGAAGCGACGGCTTTCTCAGTTGGAAAGGGAGCTTCAATCGAAGAGCGATGAG
TTGAAGCGCCTCAAGGCGATAGAGTTCGGGTCCGGCGAAGTGGCCGCTCTCAGGAAAAGG
TTGGAAGAGGAAACGCAACGCGCGGACCAGGCCGATGCGGACGCGGTGACGTTGGCTGAT
CAGCTAGCTCAAGCTGGTGGCGACGCGGATCTGAGAGATAGATTACGGGTGGCCGAAGAC
CGGGCCGACGCGGCGGAACGTAGAGCCCAGGACTTGACGGCGCGGGAGCGCAAGCTGGAT
GCCCTGCGGGCGTCCGTGAATAGTAGGCGGGGCGAGGTCGACACCGACACGGTCGAGCGC
GTGAAGCAGCAGGAGCGCGAGCTGGCCGCGGCGAACCACGAGATCGAGGACCTCAAGGAC
GCGCTCTGCGAGGCAAAGATGGCTGTCGCGACGTCTGCCGCCGAGATCGAGGACCTCCGC
ATGTCGGCTCGGCAGCAGCGCGTCTCGACGGCCGACCTGGCGCGGTCCGCGTCGCCGACG
CAGGCGCCCGCTGAAGCGCCGCCGAAGCCGAAGGGTTCTTACGCGGCCGGCAACCTGTTT
GACGGCGTCCCTTCCATTTTTCATTGCGACGCCGAGGCCCGCGTCGCGTACGAACTCTAC
GTCATTTTCTCCATCGCCGAAGGCTACGACGTCCGCCATGGCGACGCCGCGCCGCTCGCA
TAA
>maker-scf300000870752.1-snap-gene-0.51-mRNA-1 transcript offset:176 AED:0.08 eAED:0.08 QI:176|1|1|1|1|1|2|31|69
CCCAGTTGCTTTTGCCGCAGCAAAGCGACGCAGTAGCCATCGCAGAGCACGGTTTGCAAT
CATTTGTACGTCTGAAGCGATTGCTGCAACCTGAGCAAACGCCGACTCACCGATAAGCGG
CCAGCACAACCCACCACCCATCGGCAGCCGCCGGCGCGACGCCGCCTAGGACCGCCATGG
CTTTCCGCCACGGCCTCACGGTCTTCCTGATGTTATTGTTCACGCTCTGCGCTTTTGCGT
CGTCCGTGCTCTGGATCCAGTGGACGACGGTGGTCATCTTCCTCGGCATCATGCTGCTCG
TGGACCTCATGTTCCTGGACGACTCGGCGTTCGTGTTTGACCCCGACCCGGTGAACTGGC
GGCGCCGGACGGAGAGGAGCTACTGACGCCTTATGCCATAAGTATCGACTGTGTAGA
>snap_masked-scf300000870752.1-processed-gene-0.78-mRNA-1 transcript offset:0 AED:0.12 eAED:0.14 QI:0|0|0|1|1|1|2|0|325
ATGGAGACCACAACGCGCCTAGCCCTCGCGCTGGCACTACTTCCGACGGTAGCGCTGTCT
TTACAATGGCTCCGCGGCCGCGCACCGCCGCGCGAGATCCAAAACTACCGCAAGGAGGCG
GCGGTCGCGATCCGGCTCGCGCGGCGCTGCGGCCGCGCGATGCGCGAGGCCGACACGAAG
GCGCGCACGACGATCTGGAAGGACGGCGACGGCGGCATCGATCCGTGCACGGCGACGGAC
GAGGCGAACGAAAGACTTGTCGTGGAGGGACTTGGCGCGGCGTTTCCAACCCACAGAGTC
GTCGGCGAGGAGTCGTGCTCGGCGAACGGAGTGATTCCCGTGCTGGATGACGACGACGTC
CCGACGTGGATTGTTGATCCGATCGACGGCACGCAGAACTTCGTGCACGGCCTGCCCTGC
AGCGTCGTGTCGATCGGGATGGCCGTGCGCGGCGTGCCGCGGCTCGGAGTCGTCCTGGAC
CCGTACCGCGACGAGCTCTGGGTCGCGGCGGCCGGCGAGGGGGCGTACCTCAACGGGCGA
CGCCTTAAAGTCGCGGCGGCGGCGCCGTCGGCGGACCTGTCGGCGTACACTGTCCTGACG
GATCTCGGCTACGAGCGCGGCCCGGCCGCGAAGCCGCTCGCGCGCCTGTACGCGTCGCTG
TTGGACAAGAACGTGCGCGCCGTGCGGATCCTGGGCTCGACCGTGCTGAATCTGTGCTAC
GTGGCTACGGGTCGCGCTTCTTCAATGGTTATTGGATTAGTTGAAAGAGACTGCCCAAAG
CCCTGGGATTGGTGTGCCGGAACGCTCGTCGCGCGCGAGGCCGGATGCACCATCGAGATG
GTCGACGGCCGGCGCGCGCCGCCGGGCGACCCGTCCAAGCCGCCTACGTCAGGCGAAGCC
TTCGACCTGCTCTCGCGGTCATGTGTCTGCGCGGAATCGCCGGAGCTGAGGCTGGCGCGG
GATGCTATTGCTGGGTAG
>snap_masked-scf300000870752.1-processed-gene-0.79-mRNA-1 transcript offset:0 AED:0.45 eAED:0.46 QI:0|0|0|1|1|1|2|0|457
ATGGAGGCCGTCGACGGCGAGCTCCAGAAGGTGGCGAAAGCCCAAGACTTGGTGTTTGAC
GTCTTGCGACTCGTCGCGCAGTCGATGTGCTTCAGCGAAGCCCAGAAGAACTCGTTGGAA
GCGGGGCCCGTGCGCCAAAAGGTCGAGATGATGCTTAGTAGTGCGGACTTCGCGCCCTAC
CGCCAGGCCGCGTTATCGGTCGAGGCCGTGAAACGGCGTGTCGAGATGGTGCAAAAAGAG
CGCGCCGAGGCTGCCTCAACAAAGGCGGAACAACTCAAGCGGGAGCGGGAAAAGAAGCGT
CAAGCTCGACCCAACAGGAAGCGCACGCCGATCCAGGAGGCGGCGGACCGGCTCGAGGTC
GACGAGGACATGTTGCGGGCGGTCGACGCGGCTTGTAGTGCTGACCCTACAGCAGGTGAA
AAATTACGAGGCGTGCGCGAGGGCGTTGCGTTCGGGGAGATCCGCGAGGCCTGTGTCAAA
CTCGGGTTGGTCGACGAGGCGTCGAAGGAGATGAAGGCTGCGTTAAAAGAAGACGAGGAC
AGTCTGGACGACTCGCAGCTCGACGCCGCCGAGCGGTCCATGGGCATGAGCGCCGACGCC
GTGGAGCGGCTGCCGGACGATGCGAAAAGAGCCGTGAAAGCATTACGGGGCGACCCGGCC
TTCGCGGGCGTGCGCGCGGCCGTCGAGGCGCGGCGGAAACGGCGCGCCGGCGGCGCTTCG
AAGCCGAAGTCGAAGCCGAAGTCGACGCCGAAGCCCGCGCCACCGAAGCCGACGACGGGC
GGCGGCAACGTCGCCGTCGTCCATGACGACGACGACAATCTGGATAGCGCGTTCGCGGAG
GCCTTCGGGTCCGCGGCCGGCGGCGCCGACGGCGCCGACAACGACGAGGGCTGGAGCGCG
CCCGTCGCGGCGGACGCGGACGACGCCGACGATGAGGGTTGGAGCGACCCCGTCGCGGCG
GAGGCCCTCGAGGACCTCGACCTCGAGGACGACGACATCGACGAGGAGGAACCCGTCGCG
AACACGCCGGACCACGCGCTCCAGGCGACCGAAAGTGGCTACGAGCTGACGGTCGCGCTG
CCGCCCGGCGCGCGCGCCAAGGACTTGGACTGCGACGGCCAGCGGTGTCGCATCGTGGTC
CCCGGCCACGACGACCTTGTTGTTAGATTCGCGGCGCCGGTTGACCCGCGACGGACCGAG
GCCAAATTCTCGAAGAAGACGTCGCAGCTCAAGGTGTCTTTCAGATTCCCCGACCAGCAC
GCGTCCTTCATGGAGGACCTCGGCCGCGAGGCCCAGAAGCGGGGCTACGTGCCGCCGATG
AGCGGCCTCGAGGAGGTGAACGACGGCGTGCGGCGGGCGAGTAGAGGTTCATAA
>maker-scf300000870752.1-snap-gene-0.53-mRNA-1 transcript offset:0 AED:0.16 eAED:0.16 QI:0|0|0|0.5|1|1|2|0|160
ATGATGGAAGAAAAACCCCCTGATGCTGTGGAGCCGCGCCCGACGCTCTCCGTGACGCTG
CCGGCGGCGCCGTCCATGAAGCGGGCCGGCGGCGCGGCGGCATTACTGCACGGCCTCCAC
CTCCTGCTGTGCGTGTTCAGCAACGCCGTGTACGTGTCGAACGAGCCCGGCGACGACGTG
CTCTACCCCGGCCAGGGCTACGTTTTCTCTATTACTGATAAAGGAAAGCCAAACGTGATG
CAGCGCCAGGGCAGTTTTGTGGTCACGATCCAGGCGGCCCTTTTGTTCGGCTTCGTCGTC
TCGCTGCACGCGCTGATGCTCGAGTACCTCGGAGCGGCTAGAGAAGCAGCAGAACCGTCG
CAAGCCACGACGCTCGGCCTGCACGCGGTCATGGTGTCGCTCTACTACTTCGCGCAGAAC
GACATCTGGAACGCCATCGACACGAGCGACATCAAGTTCTCGATGCTCGGCTTCACGGTC
TGA
>snap_masked-scf300000870752.1-processed-gene-0.82-mRNA-1 transcript offset:0 AED:0.45 eAED:0.45 QI:0|0|0|0.5|1|1|2|0|367
ATGATGCGCTTGCTGGGCGCACTGTTAGTCGCTTGCGCGCGCGGCCTCGCACCACCAGAA
CGGATCGGCCTCGTGCCGATGACGGAGCGCCCGACCGCCGAGTTATGGGCGCTCCTCGAC
GCGCCGCAAGCTTCGACTGCGGACAACGCGCTCGAAGCTTTGGCAGCGCGCGGCGAACAG
AGCGTCGAGAAGCTGGCGGTCCTCTTCGCGGGCGTCATGCTCTCGGCGATGTTGAGTTCC
GTCGCGGCGAACCAGTCCCTCACTTTTTTGCCGGAGATCTGGCGCTTCGTTATAGTACAG
TTGTTGTGCTTCGCGCCGTACGGCTACCTGAGCCTCGGTTTGGTCTTCCCCGAGGACCTG
CAACGGTACGTGGTCAAGCTGTACACGTTTCTGTTCCCGGCGTACCGCGCGCGCCTGAGG
CGCCACGAGGCGGGGCATCTCGTCGCGGGCCACGCGTTGGGTCTCCCGGTCGCTAACGTC
AGCGCGAACGCGGCCTACGCCGCCGTCGAATTTAGAGATGGACGAAGCGACGTGGCCCAG
ACGCTGCGACTGCCCAAGGAGGCGGTGGAGCGGCAAAAACCTCGCTACGGCGCCTCTCCC
GAAATGATAGCTGTGGTGAGCCTGGCGGGGATCATGGCGGAAATTGATGAGTATGCCGAC
GCCGAAGGAGGAGCCGCCGACTTGGCGCAGTTGCAGTCCATCTTCGACGGCGCGCGCATG
TCCGAGGGCGATGTTCTGGCCACGACGCGCTGGGCGGCGCTCCAGGCCCATTTATTACTG
AAGCGGGAGTCGGGCGCGCTCGAGGCCGTCGTCGCGCATCTGGCGGCCGTCGACGCTAAG
GGCGAGACGCCGACGGTGTCGGGCTGCGTCCGGGCCCTCGAGGAGGGTTGTCCGAACGTC
TACGAGTCGCGCCGCAAAAACCGCGTCGAGCCGACGCTGCTGGAGCGGCTTTTGGTAAGG
CCGCCGCGCCGCGACCTCGACGACCCCGTCGAATATGATAGATCGGAGGGCTTCGCCGTG
CCGTGGACCGAGGACGACGTGCCGACGCTCGCGCTCGGCGTGACGGCGTGCTTCCTCTGG
TACGCGCTGACGGTCGGGATCTGA
>snap_masked-scf300000870752.1-processed-gene-0.83-mRNA-1 transcript offset:0 AED:0.23 eAED:0.23 QI:0|0|0|1|1|1|2|0|492
ATGGTCGCCACGCGCGCAAGAAGAGCCTCCGGCGAGGGCACTCCCCGGGCCGCGGCCCCG
CGCCGCGTCTCTACAAGGAGCACGTCGCCCGCGCCGAAGAAGCCCGCGGCGCGCGCGAGG
AGCCCCGCGCGCAAGAGCTCCAAGAACCTCAAGGCGCCGCCCGCCGAACTGAGCCCCTAC
GACATGCCGCCCCTCGAGAAGTTCCTGCGGTGCGTCTTATTGCCGTTGTTTCTCCTCGTG
CCGTGCCCTTTGCTCGTCGCGGTCCTGGCCTTTGCCACGAATTCTGACGCCACTTCGCCA
TCCATCGACGGCCTCGCGTCGTATGTCTCTGAAAATGGTGTGGGTGGACTCCTAGCGGAT
TCTTTTGATTATGTGGGTATTTTTGGTACGGCCGAGGCCTGGAAGCTGCTCGGGTACTTC
AATCTAGCCGCGCTCATCTTATACTACGTTCCCGGAAAAACGAAGGAGGGCCCGCGCACG
GCGACGGGCCACGTCCCCCGATATGTTGATAATGGTGTCGCGCACTGTGTGCTATCGTCA
CTGTTATTCGTGGGAGGCGCCTACTTTGAGTACTACGATGCCGGGATTTTGTACGACGTC
TTCCCGGGCACGATCGGCGCGCTGAACGCCTTCGGGCTGGTCTTCTGCGTGTTTTTGTAC
GTCAAGGGGCTCTACGCGCCGTCGACAGCCGACAACGGCAAGTCGGGCGGCGGCCTGATC
TTCGACTACTACTGGGGCACGGAGCTCTATCCCAGGGTTTTTGATATAGACATCAAGAAG
TTCGTGAACTGCCGCTTCGCGATGACGTACTGGCAGCTCGCGGGGCTCTCGTTCGCGTAT
AAATCGTACACCCTGCACGGGCGGTGGGACCCCGGTTTGGTATTGGCGGCGTTGTCCCAG
TACCTCTACTTGGTCAAGTTCTTCGCGTGGGAGATCGGGTACATGCGGTCGATCGACATT
ATTGTAGATAGAGCAGGCTTCTACGAGACGTGGGGCTGTTTGGTCTGGGTGCCGTGCGTG
TACACGTTGCATTCTAGCGCCGGCATTATTTTTGTTGTTGGCTTGCTCGGCGTCGGCCTC
AACTTCTGGGCCGACGCGCAGCGCATGCGCTTCCGCGAATTGAATGGAAAGTGCAAGGTC
TGGGGCCGCAAGCCCGTTTACATCAAGGCCAAGTACGTCACCGCCGACCCGGCCACTGGT
ACGTTAACGGAGCACTCTTCCCTCTTACTGGCGTCGGGCTGGTGGGGCGTCGCGCGCCAC
CTCCAGTACTCCTTCGAGCTCACGGCGGCCTGGTCCTGGGGCCTGCTGGCGAACCCCCTG
GTCAACGGGCCGCTGCCGCTCTTCTACGCGGCGTTCCTCACGATCCTGCTGATCCACCGC
GCACACCGCGACGAGGAGAAGTGCCTCAAGAAGTACGGCGCGTACTACGAGGACTACATG
GCCCGCGTGAAGTACCGCATCGTGCCGGGCGTCTACTGA
>snap_masked-scf300000870752.1-processed-gene-0.84-mRNA-1 transcript offset:0 AED:0.32 eAED:0.32 QI:0|0|0|1|1|1|2|0|478
ATGGCGTCCCAGGCCCTCGGCGGCCTCTTCTCGCCGAAGGCGAAGACCGCGACGAAGACG
GGCTGGGCCAGTATCGGGGGCCGCCGAAAATGGCTCGCCCTGGACCGGAGCGAGCTGCGG
GCGGCCGCGGATCCAAATGAAGCGAGCCGGCTCTTGGCGCGCCTCGACCGCGTGCGCCAG
GCGCGCCGCGACGCGTCTTTAGAAATTACGCTGCGCGTGTCCGACGACCAGAGGCGCGGC
GCCGACGGCGTCGTCCTCAAGTTCGACACACCATCAAAGTGCGTCGCGTGGTGGACGGCG
CTGAGCCGCGCGCGCCTCGAGGCCCTCGGCGAGCGGGGCTGGCAGTCGGCGCTCTACGAG
AGCGTCGCGACCGAGAAGCCGTTCCTCGGCTTTGGGGGCGACAACTCCTCGACGACGGCG
CGCGCGACGGACGACTCGCTGCCCGAGAAGGCCCTGAGCATGGCCGGCCCCGACGCGAAG
GCGGCCTACCAGGCCCTGCTCAAGGTCATCATCCGGCCGCCGCGCGCGACGTACGACGAG
AAGCGGCTCGGGCTGTCCGACTTTTCCGTGTTAAGAGAGTGGCGCGTGCACCGCGAGGAC
TTTGTGGTCCGGAACGACCGCGGGCTCGAGGTCCGGGCGTCGCTCTGGGCGCCCTCGAAA
AAATCGGACACACCACCGCCGTGCGTCGTCTACGCGCACGGCAACGCGTGCAACCGATTA
GGAGCTTTGAGTCTGCTGCGGCCGCTGTGCGTCGGCGGCGTGGCGCTTTGTGCTTTAGAT
TGCGCGGGCTCGGGCAACTCGGGCGGCGAGTTCGTGTCGCTCGGCTTCCACGAGCGCGAC
GACGTCTTCGCGGTCGTCGACTACTTGCGGCGGCGGGCGCTCGTTTCAAGGGTCGCGCTC
TGGGGCCGGTCCGCGGGCGCATCAGCCTCAATCCTCTACGCGGCGACGCGGGACCCCGAC
GTCGCGGGCGTCGTGGCCGACTCGCCCTTTGCTTCCCTGGAGCGGCTCTGCCGCGAGCTC
GTGGCCAAGACCGCGGCGACGAGCGGGCACGCGGCGCTGGCCGTCGGCGCGGCCACCGAA
GCTGCACTGGCCGTCGTCGGCGCGTCCGTGCGCCACCGCGCGGGCTTCGACCTGGCCAAG
GTCGCGCCCGTGGACCACGTCGGCGCGCTGCGCCACTGCGGTACGCCCCTGTTGTTGATT
CACGGCGCGCGCGACGACTTCATCCACCCGGACCATTCGCGGGATTTGCTCGCTGCACAC
GGCGGCGACGCGGAACTGGTCGACGCGCGGCGCCAGGCCTACGCGCGGCGCCTCGACCAG
CTCGCGGCGGACGGCCTCCTCGAGGACGAGGCCGAGTCGTCGGGCATGACGCGCGACCGC
CAGCGGAATGTGATTCGGACGGCGCGGCTCGTGCGGGGGCAGCGGGCGGAGGCCTAG
>snap_masked-scf300000870752.1-processed-gene-0.86-mRNA-1 transcript offset:0 AED:0.48 eAED:0.48 QI:0|0|0|0.2|1|1|5|0|694
ATGGCCGCTGCTGGGCGGGCGCACGCCGCCGCCGCCGGTTTAGAGGAAGACCTCTACCAA
GTGAGGGAAGAGGCCCGGTCGGCCGCCGCGCGCCACGCGGCGGAACTGGTCGAGGCGCGC
GCGGTAACAAAGGCGCTCGAGGCGCGGGCGACGACAGCCGAGGCCGGTGTAGACAAGGAA
ACAGCCGCGCGGCGGGCCTCGGAAGCCGCGTGTGGGGCGGCGCGGGCCGAGGCGACGCGC
CTCGCCTTGGAGGCCGACGCGTTGCGAACCGAGGTCGACCGCCTCGCCGATGCGAAGGCG
CGGACGGAGACGGAGCTGGCGGCGGCGCAGGCCGCCGTCGACGACGCGCGCGCGGTCGGC
CGAAGACGCGGCGTCGACCGCGCGGGGCCCGCGACGCTGCGGCCGTGCGCGGAGGCCGAG
CGGCGCGCGGCGACGCTACAAGCCGCGAGCCAGAAGGCGGCCGCGGCCGAGCGCGCGGCG
AGCGACGCCCGGGGCGAGCACACTCGGTTGGCGGCGGCGCTGGCGGCGTGCGAGGCCGAC
CGCGACGCCGCCCGCGCGCGAGCCGAGCGCCGGCGCGCGGACGAGGCGCGGCGAGCGACG
GAGCGGTCGGAGGCCGAGGCCGCGCGCGCGTCGCACGAGACGGCCGCGGAGGACGCTAGG
CGGGCGCGCGTCGCCTCGGACGAGGACCGGCGGCGACTGGAGCGGGAGCTCGGTGAGGCC
GCCCGCGACCGGGACGCCGCCGTCTTACGCGCCGAGGAGCTCGCGCTCGCGGCCGACGCG
GCGAGGCGCGACGCCCGTGCCGCGGCCGACGGGTCGGCGCAAGACGTCGAGAAGCGCCTC
GCGGAACAGGCTGACGCGCACCGAGCTGAGATTGAGCGATTGGGTGCGGCGCTGGCGCGG
GCCGAGGCCGCGCCGCCGCCCGCGACGCTGCCGCGGCCGTCGAGAAGGCCGAGGCGCTGG
CGGCGGCGCTCGCGCGAGCCCAAGAAGCAGAGCGCGCTGCGATTTCTGAGCGCGAGGCCG
CGGCGAAGGCCGCGTCCGAAGCGGGCGCGCGCCGAGGCCGAGCGCGCGCGCGACGACGCA
ACAAAACGCGCGGACGACGCCATCGCGGCGGCGGCGGACGCGCGCGCGGCCGGCGACCAA
GCTTCGACAGAAGCGGCCGCTGCGGCCACGCGGGAACGCGACGCGGCTCGCGCCGAGGCA
GAAAAGCTGCGCGGCGCGCTCGACGACGCGAGAACAGAGGCCGACGCACAGACCGCCGCG
GCCGAGGAGGCGAGAGTCGAGGCGGCGGCCGCAAAAGCCGCGGTGGCTGCGGCGCGCGCG
CGCGCTGACGCGACCGAGGCGAGCGACGACGACGACCTCACGGCGGCGTCGTTCCCGTCG
GCGGCGGCGCCCGAGCGCGCGGCGGCCGTCGAGGCCGTACGACGCGCCGCGCGCGGCGAC
GCCCACGTCGAGGCGGCGGCAGACCGCGTTGCCGACGCGCTCGCTGCCGAGGCGCGGACG
CGAGACGCCCTCCAGGTCCAGCTGCGGAGATATAGAGATGAGCGAGATGCCGCACGCGTG
GCGCGGGAGGAGGAGAAGCGGAGGGCTGATGCATTGGCTGAGGCCGCCGAGGCTCAGGCC
GAGCGGACGGCGCGACGCGAGCGCGAGCGCACGAACCGGCTCGAGCGGGCCCACGCCGAC
ACGCTCCAGCAGCTCGCCGCCGCGGAGCGCGAGCGCGCGCAGTTGGCGAAGGCCGCCGCG
CGCAAGAAGCCGGCGACCTCTACGAAGTCGCCGCTCCGGCCGCGGACCGCACGGTCGCCC
GCGCAACGGTCGCCGGCGGCACGGTCGCCGGCGACGCCGACGAAGGCGTTCCAGGCGCTC
GTTGCCGGCGGCGCCGAGAACCGCGACGCGCGGCGCGCGCTCGTGGCCAAGGGCCGCGAC
GAGTACCACGCGCTCCGCCGCGCGAACGGCGACCTCCGGTCTCAGCGCGACGGCCTCGTC
GACGAGGTGGCTTCTCTCAAGAAGGAGCTCGCGCAGACGCGGCTCGTGCTGCACGGCATG
GAGTACTACGCCGCGGGGCACCAGCACCAGACGATGGCGCTCTAG
>snap_masked-scf300000870752.1-processed-gene-0.87-mRNA-1 transcript offset:0 AED:0.19 eAED:0.19 QI:0|0|0|1|1|1|2|0|204
ATGGGGTTGTTCTCGTCGACCAAGGGCCAGAAGAAGAAGCATCATAAGTACAGCCACGGC
GAGAGCATGAAGGCCATGCTCCGGGACGAGCTCCGCGAGGACGCCGCCCGCGCGGGCGCG
GTGACGCCCCACACCGCGGTCGATCGCCACGCCGAGGAGGCCCAGTGCAAGGCCGAGCGC
GAGAAGATCCACAAGAAGAAGAACTGGATCACGCGCTCGAAGACCTTCCAGAAGATCGTG
GAAGGCGCCTACAATGCTGTGGACCTCGACAGCAACGGGCGGCTGTCCGCGATCGAGATT
TATGCGGCGGTCCTTTTGGTATACGTGAAGCTCGCGTCGCAGATCAAGGGCCTGAAGCCG
CCGAAGATGTCCTCGATCCGACTCCACGTCCGCCAGGTCTCCGGCTCGAACCTCGTGGAC
CGCGAGGCCTTTGGGGCCATCATGGCGCTGTTGTTGCAGGACATCGCCGCGCGCGTCGCC
GCCCACGTGCTCATGGTCTTGGTCATCGTCTTCTCGCTGGTCGGCATCAGCGTGGCGCTG
CCGCAGATGTACGCCTTCATCGAGCACAACATCGGCAAGCTGCCCTGGATGAAGCGCAAG
GAGCGCACGGACTAG
>maker-scf300000870752.1-snap-gene-0.55-mRNA-1 transcript offset:0 AED:0.20 eAED:0.21 QI:0|0|0|1|1|1|2|0|102
ATGCGCCCCCTGTACCTCATCGCTCTGGCAGCGGCCGCGGCCGCCCTCCAGTTCTCGCCC
GTCCTAATCCAGGACGACGACGTGCTCGACGATCTAGTGAGAAAACACAACAACCTCGTC
GAGGAGCTCCACGCCCTCGACGCGCCGGCGCGGCCGCGCTCGACGGCGGCCGTCGCCGGC
CCGAACGCGCACCGCATACCCATCAACAAAGTCGAGCCGCGCAAGGCGGTTCGCAACTTC
GTGAGGGCGCCCATCGGAAAGAAGATAGCTGTCGCCGGCGCTGTCGCGGGCACGATCATC
GCGCTGTAG
>maker-scf300000870752.1-snap-gene-0.56-mRNA-1 transcript offset:0 AED:0.24 eAED:0.24 QI:0|0|0|1|1|1|2|0|558
ATGCTCCCCCTCCTCGCCCAGGACCCGCTACGGAAGGTCCTCCAGTTCTGCACCGCCCAC
GAAGTTCTCCAGTACGGCAATGCTTCGAAGAAGGCCCAGGACACGCTAGCCGACGACGTC
GTCTGGCGCGGCCTCGCGTCGCGCGATTTTTATGGAGAGCGTCGTCGCGATGAGGGCTTG
AGCCTGGGCGTCCGCGACGGCGGCGACACGATGTATTTCAAGATCCAGCCGTTCACTCCA
CTACAACGCGTTTTTGATGCCGTCGCGAAGCGGAAAGACGCGGCCGTGGAGACGCTCTGC
TTCGCGCTCGACGGCTCGCGCGTCCGCGGCCACCTGACGCTCGAGGACTTGGATATTACT
GCGGAGGAGCACCTCGACTGCTTGCCTCTCAAAGACGCGCCATCCGACGAGTTTCTGCCG
AGCGCGTCCGCGGCGTTCAGCGCTCCCGCTCAAGCCGAGGCGCCCGAGGACGCTAGCGAT
CCGGACGCTGCGGACGTAAGCACGCTGTGCGACCTCGTCGGCGCGTGCGACTCGTGGCGC
GTGGCGTACCGCCGCTGGGCCAGCGTCGCGCGGCGCGTCAAGTATCACGAGCAAGGTTTC
GACGCGCGCTCGTGGCTGGTGGTCGCGCGCGCGTGGCGCGACATCAAGGCGGCGCTCGCC
GAGCAGTCCATGGACGCGATCGTCGGCGTGCGGAGCCTGCGCTACGCGTACGCGATCCAC
GACGGCCAGGCCCTGGCGTTCGACGCAGCGCGGCGCCGGCAGGACCGCGCCGCCATGCGC
GACTCCCAGCAGAGCGTCTTCCACGGTCTCTTCGGCGGCGTCTCCGCCTACGATTACGTC
GTGTGCACGCGTTTTGTGTCAATCACGGAGGCGATGGCGCTCTCGCCGCCCGAAGAAGAA
GACGTGGCCGACGTTCATTTCGCAGCCAACTACGACGGGAGCTGGCGGTTCGTAGCGGGA
GTTGACCTGTGGTACGAGGGGCACGATTCGCGAGCGGTCGAGGTCGAGACTGTGTTCGCC
AACGACGGCTCGCGGCTCGCGATGGCGGCGCCCACATCTCACGACGCCTTCGCGCAGTGG
TTCGCCACGTACGCCGCGCGCGTCCGCCTGCGCGCCTACCGCGTCGCGCCGCTCATGCCC
GACGCGCCCGACGGGACCCGCGGCGTCGTGCTCTTCCCCGACGCGGACGCCGGCGACGAC
TGCCACGTGTCCGAGGCCATTACGAGAGGCGTTCGCGTGCGGGCGTCGGCGGTCTACCTG
CCGAACTCGCCGTCGGGCTACGCCTATTCCATCCGCATCCGACGCGTGTCCGACGAGGCC
CCAGAAAGCTGCCAGCTCCGGACGAGACACTGGCACATCAACGACGGGGAAAGGACATCG
ACCGTGAGCGGCGAGGGCGTCGTGGGCAAGTTCCCCGTGCTCACATCAACAGGATGGCGC
GACGACTCGCAAGTCGCGAACATGACTCACGGCTTTTCGACAGCAGTCCTACCAGGTGAA
GATAGAGAAGGCGAGTTCGTCTACCAGTCCTTCTCGGGCATGACGCGCGGACCCCGCGGA
GGCAGTTTCCGGGGGGAGCTGGAGTTCGTCCCTGGTGAGGTCAGTGCTCCGACGGGCGAG
CCCTTCCGCGTCGTGTGCCCGGAGTTCGCGCTGCGGAAGCCGCGGTTCCTCTACTAG
>snap_masked-scf300000870752.1-processed-gene-0.94-mRNA-1 transcript offset:0 AED:0.13 eAED:0.13 QI:0|0|0|1|1|1|2|0|225
ATGCTCCTCCGCCGCACGACCGCCGCCGCGGCGCGACGCATTTCACAAAGACGCCACCTC
GGCTACGTCGAATTGGAACGGGACGTCGTCGCTCCACAACATTTAGCAGAGTACCGCGCC
ATGCTCGCGGCGCACGCTCCCCAACGTAAAAGACTCGACGAGGGCTACCTGGGCAGTTTT
GGGGTGGACGTCGGCCGCGCGTCGAGCGTCTACCACCTGTCCGTGTTTGAGGACTACGAC
CAGCGGGACGCGCGCGAGGCGACGGAGGGGCTGCGCTTCTTCCATCAGGGCGTCCAGAGT
TTGGAGTCCTCCGTCTTCAAGGAGGCCTCCGCCACATTGAACGAGGCGGGACTCCCGGGT
CTACAAGATGGCCTCGACGCCGTGCAAGGCTGCGCGTTCGAGCTGCGGACGTACGAATTG
CAATTAGGCTACGACACGGTCCCGAACTTTCTGGAAATTTATTCGGGTGGTTTGAAAGAT
AAAATGGAGCACGACGACTCCGGCGAGTCGCGGCTCATCTCCCTGTTACACAGCGAGGCG
GGCGTCGCGCCGCTGAACACGGGCGCGCAGCGGTCGCGCCTGGCGTCGCGCAAGGCGACG
TCGTGGCGCCGGGCCGTCAACCACATCGCCGAGCTCTCGACGCGCTTCGAGACGCAGCTG
CTCCGGCCCATCTTTTGA
>snap_masked-scf300000870752.1-processed-gene-0.95-mRNA-1 transcript offset:0 AED:0.07 eAED:0.07 QI:0|0|0|1|1|1|2|0|363
ATGAGTGCCTGGTTCGGCAGCAGCAGCACCCCACGGGTCGCGCAAGACCCGCAACCGCCA
CCCGAAAGCGACGCGCCGACGCACCCGAACGAACCAGCCTGGGAGCTCGTGGAGGCCCTC
GAGGCGCGCGTGAAACAGCACGACGGCGCGACGCCCTTCGTGACGCTGAGCTGGGCCCAA
GGCTTAGATGGCAGCATGGCCCATGCTAGTAAGGATGACCCGCGGCTGATGCTGAGCGGG
TCGGAGTCCATGGCGTTCACTCATGGTTTAAGAAAAGCCCACACGGCTATAATGGTAGGA
CGGGGCACGATTTCGGGAGACGACCCTAGATTAAGCGTGAGGATGGACATCGACGGCAAA
GAAATCCAGGTCGAGGAGCAGCCCGCCGCTATCATACTAGACGGTTCTCTGAGTACACCA
CCCTCTTCAAAAATCGTGAGCCAAGCGAAAATGAGACGCGTCATTATACTAACAAGAGGG
GACTCCGATACCATGTGCGACTTCCAGGAGAAGCCCCCAAAAACGTGGTCCATGGCGAAG
ATCCAGCGGGGCGCGGCGTTGTCGTGTCGCGGTGCAAAAGTCATGTGCCTGCCTTCCACC
TCTCTGGAAGACATCCTCAAGGCGCTGAAAACGCTTGATATACATTCAGTCTTCGTCGAG
GGTGGTGTTAGTGTTGTGGACGCGTTCCTCAGACGACCAGATCTCGTCGTCGTGACGGTG
GCGCCGCTGTTCGTGGGTGGGCGGCGGCCACCGAAGGGACCGTTAGAAGCGCCGCTGCGA
CTATCAAATGTCGAGACTTTGACATTGGGCGACGACGTCGTCGTGTCAGGTCAAATGCCT
TCAGCCGTCGACTTCGCGAACGTCGCGCCCGAATTTGCTGATAGAGGCGAGCTGAGCGAC
GTGACGCAGGACGAGGATGATGATGAGGATTTGACAGAATTCGAGCGCCTGGCCCGGAAG
CACGCCGACGCGAAAAGATTAAGGGAGGAGCGCGCCGAGCGGGATCGGTTATCGAAGGAG
CACGGGCTGGCGCCGGACGATCCCCTGATTACGCAGGCCATCGAGGAAGCGCGGGCGCTG
GATGAAACCTAA
>snap_masked-scf300000870752.1-processed-gene-0.96-mRNA-1 transcript offset:0 AED:0.08 eAED:0.09 QI:0|0|0|1|1|1|2|0|219
ATGCGAAGTCTCCTCACCTGTGCGTTGGTAGCGGCCTTCGCACCGCCCCAGAGGCGCTTA
GCCCCACCCAGCCGCGTGCTCCGCATGGCGGCGTCGGAGTCGCGCGGCAAGCGAGCACTG
CGCTACTTAGCAGCGCCACCAAAAGGCGTGAAACGCGCCGTCAACTACATAAGGGAGCGC
GCGCCCGACGCGCAAACCACGAAACGCCTCGCGAAGGCCGTGGTCTGGACGACGGCCGTC
TCCCCGTTATTAGCGTCGGTCCATCCCGCGCTCGCCTACGTCGGCTACCAGCAAGAAGAG
ATGGACAAGATGCGCGCCGATAGTGGATCCATGAAGATCGTCCTCCCGGCCGTCGTGTTC
GGCGTCCTCTTCACAAGCGCTAGACAAGGCGCGATCCAGAAGAAGGAGATCAAACGGATC
AAGAGGGCTTACAAAAAAGTCGACGGCAAGGCCGAGTCCGACGCCGACATCATGGCCTCG
CTCCGGAACCGAACTGCCGCATTGGGTGATGATGATGAGGGCGACGACGACGCACCGGCG
GGCGACGACGACCTACCACCGCCACCGCCGCCGCCGGCGCCCAAGAAGCGCATGACCATG
GCCGAGAAGATCGCTGCGAAACAAGCAGCCATGCAGCAGAACAAGACCAAGGGTCTCTGA
>maker-scf300000870752.1-snap-gene-0.58-mRNA-1 transcript offset:0 AED:0.13 eAED:0.34 QI:0|0|0|0.66|1|1|3|0|2038
ATGGACGCCAACGACACCCTCGCGCGGGTCCGCCAGACGCTGCCGGCCCTGAGCCACCCG
CTGCGCGCCGTCCGCCGTAGGGCCCTCCAAAACGTGAAGTCGAAGCTCGAGATGGGCTTA
GTTCGTTTGAGCGACTTACCAGCCCACGACGTCGTCGCGCACTCATTGACGCTAGCGGAG
CATGAAGTGAATGAACCGACCGTCGAAAGTCTGAACACGGCCATCGCGTTGTTATTGGCC
GTCGTCGAGACGCACGGGGCGGGCGCCGCTGCTTTAAGGAGCTGCGACGGCGTCGCGCGG
CTCGAAGCGTTAAGGGAGCGCCTCGACGTCCCTTCCAGAGCGGTCGAGGACTTATTAGCC
GCTGCTTTAAGGACGCCCGGCGTGCTGCCCGAGACGCCAGTACCACCGCCGCGCCAGCCG
AAGTTCTCGCCCGTGGAAGTCACGAGGCAGGAATCAGACGTGGAGGAGGAGGAAGAGGAG
GAGGAAGAACCAGAAGTGGAGGAGGTGGTCACCGATAGGGCGCGGCTCGAAAAAGGCTGG
CGCCCGGCGGCGCCGGAACTCTGTAGGGCAGATGAAAGGAGAGTTCTGGACATCGAGAAG
CGCGTCGAGGAGGCGACGCAAGCTTTAGGGTCGCGACGAGGCGACGCGGCCGCCTCTGCG
AGGGCGGCGGTCGTCCTCGCGGCTCTCAGAGATAACGCGGCCTCCGACCTGCCCGCGGCC
GTCTGGCTCGAGCGACCTAGAGTATTAGCGTGCTTGGTGACCATCGCGGCCTCACCAGCA
TCACCGGCCAACGACCGCCCCGCGCGGTTCGTGGAGCAAGTCCGGCGGGACGCGTTAGAT
GCTCTCGCATCCATACTAGAAAAGCTCTCTCATTATGATTGCCCCCTGCAGTGCGACGCG
GCGTCGGCGTGCGAAGCGCCGCCCATCCACGCGCGGACGGACGACGAACGTTTACTACTT
GATGCTGCACTGGAAACGTTCAAACGCCGCCACCCGAAGCGTTTAGGGCATGTTGTCGTG
CCGGACGACGACGACGAGACCACAGCCGATCCATTAAGAAGGAGCGCCCACCGCGACTCT
CCGTTGTCGCTAGGTGGGGCCTGCGGCGCTTGCCTAGAAGCGGCAGCTCCTTTGTTAGCT
TCCAACGATGCTAGAACAAGACATCTAGCAGGACGGGTCTGTATGGCATCAGTGCCGTTC
GTCGTCGAGCCCATTACTCTACAGAAAACGTCTGCAGCGTTGTCACGTTCTAGAGTCGCG
CGATGTTTACATGCGCTCGATGCGGCCGCGGCGTCGTCTGGCGACGCTCTGGTGGAACGA
TTGGCCGCGTCTCTGTTAGCTGGTCTAGCAAGGAGACAAGCGCACGTCCCGCCTCCCGCA
AATTTGAGGAGGCGCGCGCGACTACGCGTCGTGGACGCTGCCAAACGTGGAGACGCTCTG
AGACCTGCGTTGGCAGTACTCGGCTTCGTCGGGAAGGATGAATTGAGGGCGGCAGATAAA
GCGCATAATGCTGCATTAGATGGGGCGGCGCCCTTGCTATCCGCTTTATTGAGGGGCGAC
GCGTGGTCCGGAGATGGTTCGATGCTAGCGTCGCAGTGCCGCGCGTCACTAGATGTGGTG
TTATCGTTACCGGACGAGCGCCCGTCGTCGCAGATGACCATGGTCGACGCGCCGTTGCCG
CCGGAAGCGCGTGTGCGAGCCTCAAATGTCCTCATGCCCGATAACCCGCCTTCAAGAGCA
TCAATAGGAGAGGACTGCGCCGCGTGCTGCGTGTACGCCTGGTCTCGCCTGCCGGACGCA
CAACTTAGTGGAGTGGTCCTTTCCTTATTACAACGGTTCAACACGAGGAGAGCGGCCACG
GAAGCGTTACTAGCGGAAACAGCCCCAGCATGCGTCGCGCCGCCCGACGCGTCCATCTGG
GCCGCCGAAAACTTAATGAGGCCGGACCCGGGCCGCGCCGCGTACCGCCTGGCCTCTTCA
GATTCACCGTGGCGCGCTCAAGTGTTGAGGCAGCGACTCTTGTCGGACGAAGCGTCTACG
ATTCGGAGGTGGCTATGTAGGGTCGGCGCCTTCGACCAAGACGAGCGGTGCCGCGCGGCC
TCCAGACAACTAGTCCGGGACGCGGCGGCTTTATCTCCCAGGGGAGCGTTCTCCGGCGAA
GACGCCCCCTATTTGGAAGCGCAAGGTTTGAGAGGATTGTGCGCCGGCTCGAATCCCATT
TCATCGCTAGCGCGAGCGTTATTTGCGAGAGAACAGGAACCGCGCCGGCAGGCGGCTTTA
GAACTGTCCCAGAGATTAGATGTTCGCGCGAGCGCACCGGACGTTCTAGTGGAGGCGGAA
CTTTCCCAAAGAGACGCATCCGACGAATTTATTAAGAGAAGCGTCGAGCCGGAACAGCTC
GACTTGCTAGCAAGGGCGTACGCGCGATGTGCCGCATCGTCTGACTTCCTGCCGAGCGAG
GTCGCCGCCCGAGAACTACGGGACGCTCTACTAGCTTATGACGGCTGTCTGGACGCGTCG
CCAGATTTAGCGGCCGCGGCGGCGGCGGCGGCGGGCGCGCTCGGAGATCAGCCTTTTGGC
GCGCGGGCCCGAGCGGCGGCTCGAGTCTTACTTGGGTTATGTTGGCGATTACCGGCTTTG
CACGAGGGCTCGCTGCTTGATCTGGTGCTCCGGGCGGCGTTTGTGGCACCTGAAGATCAT
GACGGCATGTGGGACGACCGCGGCGCGCGGGCGTGTCTCTTCGCGTGCGCGTCTGCGATT
GCCTTCAGCGACGGCGAGGCCTACGCTTCTTCGGAAAAGCCCTTCGACGCGAATCTGGGC
GAGGTCTTCGCGCCCGTTGGTCAGAGCTGCGGCTCGAAGCTCGCCTGGCGCCTCGCTTCA
TCAGATGAGTCTCCTGAAACGACGCCATCAAAAGCGGCGGGCGCGGCCGCCGCGCGGTCC
GCGCTGGCGGCCCTGGCGAACGGTGGCACTTCCACCGACCAAAGTGTCGAGCAGCTGCTG
GAGAAGTGCGCGTCGGCGACTTCGAGACGAGAGTATGACGACGCCGTGCACGGCCTACTC
TCAGCGTTAGTTACGGATAGGCACCACGCCACGAAGACCATCATCGAACGGGACTGGGCG
CGCGCGTTTGAAAGGCCTTTAAGCGTCCAGCCGCGAGGCAGGAAGGAACGTAGGTCTTTG
AGGGCTACATTAGGTGTCCTCGACGCGGTCGCGTCTTCCTTAGATCCGTTAGATGCTAGA
TGGAGGGATTTGGCACAATCAACTTGTGAGGTAGTAGCACCAGCGGGATTACAGGGCGAA
AGCGACGGCTTACCCAGTACCACATGCGCCTTCCTCGCGACGTTGTGTCAAAAGGCGCCG
CGCTTCGCCCTCGACTCGAACGACGCCGAGCGACTCCTCATACGATTATTAGATAAGGGT
CCATTGCACAACGCACCAGCGAAGGACACGGTCGCGGCGGTCACGGCCGCGACGCTATTG
CTCGACCGCCTCGCGCCGAACGAGTATGTGGTCAGGAGGAGACTCGCGGAGACCTTCGTT
AGATTATGTGCGCCGACGGCGTGCTCGCCCCCGGACTCCTTTTTTGGGAGGAACGCTTTG
[truncated: 20,622,959 more chars]
