# Supplementary material for: Molecular and physiological acclimation to low light and iron scarcity in a globally abundant oceanic pelagophyte
Source: Nat Commun. 2026 Apr 20;17:5480. doi: 10.1038/s41467-026-71628-0 (PMC13284251; doi:10.1038/s41467-026-71628-0)
Supplement: Supplementary file 7 — Supplementary Data 5 [file 41467_2026_71628_MOESM7_ESM.txt]

>maker-scf300000870750.0-snap-gene-0.95-mRNA-1 protein AED:0.35 eAED:0.42 QI:0|0|0|1|1|1|2|0|331
MAGRARRASRRAPARQRKPALPERMREHFQAQLAPPHRGAEAGARSQGAHGRTATALETA
RRLSSNRLCSSTMLEELDSFGVGISLYFRQLLALFAVAALCALILLHFWFVQREYIKDGS
IDKGGRDLDYRQSGTSTGSAAGCLRKDLSVARNVAPDIAVCVIMLLAALIADKMRSRAKS
HVDENAQTASDYTIVIRNPPRHIIDPENYRSFFEEHVNDAVVCVTIAKDNGLLMTLMAQR
FGFKRDLAEFAKTNVEELGTVGRLIQPFVYGMGLLKTPKYAQDNLEKVEKQLKEYIQEHS
RVTAPPTTVFDHQGSPTAQPGRRFGPRTASK
>maker-scf300000870750.0-snap-gene-0.94-mRNA-1 protein AED:0.25 eAED:0.25 QI:0|0|0|1|1|1|2|0|724
MDKNDDGVVKLDGVPFEVRWGSKATSKKMPTRPDTDMIQVNIKNDNTRIVRHREERVSEF
DWHKPSRVYVTFETEAGMEHALETFETSGFRRMVSKYLGWESENTPEAFENVVLNVSRPV
EPSEILWHTSHVRRSERWVRLTVSFGLTAALVVGVYYVSINIDDANSLALWVTFVNSALP
VFLKAMQLMVEVHREYGDDQDSMFLKLLLSRWANTVIAAFIAYGRRSRLSATALSGVMSI
LLMDAFLLPVLRVFDVYDLFMRYVVGPRQPSQQDMNALWSGADWNIAERYTDIMKTLGVG
LFYAAAVPYGLLVTAAALLTSFFVDHYCLLRLWAWKPDFDDQISRRAIGCIALLVFVHVL
VAQYFFQNWGVYPTAAIENYCFDFTGSFMSRKEALRAGDCDATTISAGHCLSKFLVCAPS
NAEDKPWERTSAQKLARRAYPIIGGFALAIAIWRLVGIVFKRCLKEFIWGTHSHDYDKQM
PVGFRDLGDEMAISAYVPTVPHPVPGEPPLIAANITGLPDDFLPLPPGKPKEFYTICNRG
YMDMGESPFGAVRDLAPAHMQSDFQGLLKDLLHDIFGEVQFWGKEGTTTGADHGTMSAAD
EAAALGGGVDATAAAPSPQGDDDDYGGYGGMGCVDPDAPTPKLPTPKAPSVFAQPPLPTP
KAPSVFAQPAPPAPQPPAMPLPAVPRPPPPAALPPGWQRMLTADGREYFVDHNTQTTSWT
RPTF
>maker-scf300000870750.0-snap-gene-0.96-mRNA-1 protein AED:0.21 eAED:0.21 QI:0|0|0|1|1|1|2|0|354
MATMETTDAPQMIEHKNVSLTYTPYETRWVPCSARFVCCGITPKAKGKLEVYELKQGKLE
VVAEKIHGSGFKCGTFGASSLSERSIATGDYKGGLNIFDLERLDVPTFSIPTAHSQIING
IDGVGGLGIGGGAPELVTGSRDGCVRVWDPRVKESVVSLEPVEGQPVRDCWTVAFGNSVG
DERCIAAGYDNGDVKLFDLRTNSMRWETNASNGVTCVEFDRKDVEMNKLAVCTLESRFRI
FDVRTQHAEEGFAHVAEKAHKATVWLARFLPQNRDVWMTGGGNGGFNLYTYHYPPKRQMQ
HKDDSPCGVPGTVELLNSRPIVSFDWSPDKEGLACLACLDQTLRVYICTKLEKY
>maker-scf300000870750.0-snap-gene-0.97-mRNA-1 protein AED:0.32 eAED:0.32 QI:0|0|0|1|0|0.5|2|0|215
MVSTTAHALGCLALAAVAAAYTLPSTKINAPRWRRTARRAVDLSPFEEEVIRSADDQYPL
TLDNVEMILDELRPYLMSDGGNVRVSGIEGPVVRLQLEGACGDCPSSTMTMKMGLERRLK
EAIPEISEVVLPDAPDITEEAVDEVLDGVRPFLSVAGGSIDLVSVSGSGGIQPTVVLKLE
GKSASLFSVKNEISQRIHRHFMASGLRVEWDGDNN
>snap_masked-scf300000870750.0-processed-gene-0.54-mRNA-1 protein AED:0.32 eAED:0.32 QI:0|0|0|0.5|1|1|2|0|268
MAIKFVLMVNKQGQTRLSTYYEWLSMPERVALEAEIIRTCLSRSEFQCSFVEYRGYKVVY
RRYASLFFIVGVDQDGENELGILEFIHALVETLDKYFESVCELDIMFNLEKAHFILDEMV
VDGCVVETNKVNILKPIALMEKASEEKLFREILPHYYCPPRAAAATRFEAMTALMPPFNF
LRAFHFFMLSIVFDRSVVDSSVACFVNQSWFMAAAAEGLLEGSTCNKDLMNSWASELTED
QYLSSKVNAPLLIWAYMSDTPFASSKGG
>snap_masked-scf300000870750.0-processed-gene-0.55-mRNA-1 protein AED:0.13 eAED:0.13 QI:0|0|0|1|1|1|2|0|230
MARLTNGDDMLTFWSRAQYMRREVEPDVTELQAHTSQLYPPSFWLTKKQAQRRWASSMTS
ADRAAYEKRRNSHRQFVSPMRRRGEAVMNSPNKPTSILSRSHTPKTPAKAKTNREKKAEM
RAEFRQKIKDRGSWKYVTQAGCSFYYNETTGMCETEPPDYVRKRGMVRAAANFLGRNIQA
ERKAAPDADDWIKQMIADEEASRAEEDSLAEDSFSFLDEWSREGPTRFKW
>snap_masked-scf300000870750.0-processed-gene-0.56-mRNA-1 protein AED:0.35 eAED:0.36 QI:0|0|0|0.5|1|1|2|0|320
MGLPPCLQNCLYQLAACAAQEWLLADDDDEKDDEAAHRKQAALRARAREIKAQKAMARRP
KRARPTAAKRLQQNNALAVAYGGSQDAVDVAARALRAAEAAARERLDAALKVYDGLSTDA
PEIEVDLAWWELMDARQRRSLGRQLADTVAKCRRALKPTIVTLSSYTNEPKAHLEAIGSA
KWPVVRDARDTWKRRRERTARVVYLTPDADEALEGLEDGVTYVVAGLVDRPVRKNCTRDA
ANLHGCEVRRLPLREFRGAMKRRREGILNVDVVVHILLRYRDNGGDWAEALQAALPDGKA
TPHRLQPRRIAVVTPPRTPP
>snap_masked-scf300000870750.0-processed-gene-0.58-mRNA-1 protein AED:0.05 eAED:0.05 QI:0|0|0|1|1|1|2|0|139
MKLLALLATATALKQQPKALAVRGGGIDKAGVVKAVNMLLVPSKIQNDHFEEKATKMTDF
AWRGHGVSVAAGMWALTKLDTEDAFKMAMAWVAGIAIACPYNAKFDLFGTYKQKYPMHYV
PEILMPGLLAAGFIANRAE
>snap_masked-scf300000870750.0-processed-gene-0.60-mRNA-1 protein AED:0.28 eAED:0.31 QI:0|0|0|1|1|1|2|0|238
MYTTPGEKVTRVDPVDDAELLVPDEDVVDLDEVAPVPRPVTRRDLMALEQRAEDALAACD
RAEAARAAAVAAHAELRDRQDAVFARSATDSARLMLLSLDREANALSAERAARRRDVDRL
RAKFSQEKELWKIDCERRAAARLDEERRRLEEGFRTNTRELQRQLDAQRTEVADLKKKQS
QLNLELYGLRRFERAWLGSRVAYLPEEPPPDSDFEGESLWPNLWWYAQKKATESVCVS
>snap_masked-scf300000870750.0-processed-gene-0.61-mRNA-1 protein AED:0.03 eAED:0.07 QI:0|0|0|1|1|1|2|0|418
MKAVILALALSCAGAFAPVNKAAVRAPVELEAKKSVADLSEADLKGKKVLIRCDLNVPIK
EGVIGDDTRIRASVPTVKYLLDKGAKVAMCSHLGRPKDGPEDKFSLGPVATRMGEQLGKA
VKMAPDCIGDEVASIVDGMGDGEALLLENTRFYKEETKNDAAFVEKLAAPFDLFVNDAFG
TAHRAHASTEGVTKYLSPSVSGYLLAKELEYLAGAVDEPVRPLAAIVGGSKVSSKITVLE
SLIKKCDKVIVGGGMTFTFLKAQGKAVGTSLVEDDFIQTAKDAMKLAEEKGCELIFPNEI
LVVSSDAIPDGWMGLDNGPAATKMIQDKLADCKTVIWNGPMGVFEMDAFAKGTFAICDTL
KELTEKGAITIIGGGDSVAAVEKAGLADAMSHISTGGGASLELLEGKVLPGVAALDEA
>snap_masked-scf300000870750.0-processed-gene-0.62-mRNA-1 protein AED:0.13 eAED:0.13 QI:0|0|0|0.5|1|1|2|0|113
MASDGDESSPSGTIRDLLVELPDGDYMYKHAEAPTRDLEYEELARVVEAARSLNFYERAR
PWDDLRRIMKRKAVASVRVDDRAMTDLEALRQSCAKLQKRISRLTRSRRGKYS
>snap_masked-scf300000870750.0-processed-gene-0.63-mRNA-1 protein AED:0.11 eAED:0.11 QI:0|0|0|0.5|1|1|2|0|284
MAPKPAPAPANASEAVAVDALDTADDDDDADFTVKLGMKRPAEPSSPDDESEPSPAHEAA
PSPAPAAAEAAPPAWEQSARELLEAVRGKGLLEIRSALTKHKFKCGPRVHGSSYFCFEAP
GHYPCVYDIIGERYKDSKTATAKSSMRMRSHPQLIMYLEGALARGASVRLESAWDWAAHT
GSRSRSRSPAQLEPTTAPSSPPRTPPPKRASTAEPTTVYEWCESKKWTPTTARYRDIVMC
CDDLDALASFWDHPDREEVLADWSTLARSILRRGIKELQAARAK
>snap_masked-scf300000870750.0-processed-gene-0.64-mRNA-1 protein AED:0.36 eAED:0.36 QI:0|0|0|1|1|1|2|0|472
MAVVDDSDAVSRFEAALAAHRRLNAREDALADAQRAALERAESHDLAPPTPPVQASELQE
LLDEFEAHAPAEETKTSAPPPKVVKGSGGGVYGRAARRNANQGTSRDEYGDPGPALEALG
DAAATAARVTGDGLELAAKGVAVAAGATVAVVVGAAAATGAAAVEGAKVAGPAIRDAANA
TAEITSDAVEAAGPILQDAADATVEAAGRAADVAGPVIRDAADATVEYAGKAADAAGPVL
RDAAEATSQAASAAVEQMQEIDWGDVDPGCSYNCGILEDTDLTRMGEMLGGAAAPAPPEA
DEAPADDAPADDAPADDVPKGPTIDDVAALVQASLDETSAAALRVTAKDAASPTTTSPGD
DIAFDGDADPADLPEKPKPKRRKSKKKKKADGDAASPKSPKLKRKGSRRKKKAAEDAAAA
DARAAEAEARVAEREAMASRIAELEKSVEDLSAPAPDPPAADEKPVCGCVIA
>snap_masked-scf300000870750.0-processed-gene-0.65-mRNA-1 protein AED:0.08 eAED:0.08 QI:0|0|0|1|1|1|2|0|382
MITDMEYRAHDHEHESFGDLTKTSEKPGKLSAAAATALKKDKEKVEHALAKAAYNFIDLV
VGYYVIGCLVLKYLPKENMGLRESIYFLTVTLTTIGYGDVVPESDGAKIFMMFWIVVGLA
AVFPVIIKAADHVVRRMERIAMHLVDNDPDDDYDPLWVKGVIAIIMIVIPLAVGNIYFFT
RENKCGWSELDALWMTFVTMTTVGYGDLALCDKEQDQLFVTVFAILSVVLVAGAIGTLGN
LYAENDRQNREAKMLASFDMDMIKALDQDGDGVDKNEYVLGMLSALGHLDGEIVARYEKQ
FNSYDVDGSGRLTEADLDAINEVIKRKQEDRNSPSRRRSSSADSPMTAEEKTAELTTPER
PARRVNFGAADANVLSPRYAEC
>maker-scf300000870750.0-snap-gene-0.98-mRNA-1 protein AED:0.36 eAED:0.38 QI:0|0|0|0.6|1|1|5|0|461
MYYATVAAAALHQLLLRTITKALDDNVVAQNVASGLFCALFVALGVVNRPTLLATSMLGY
LVSDSASVTTAGYAIHHAVTAMLLLVSLHAEGAYDDLTVVLGGYGEASTILLCVADTFKQ
RPRLQKAYPQLNQFVRYAFAFAFFGLRVGSAWIIPWTGPLPVRLGLYALLCLQYYWGFCI
LKKVASSVAPYRDRFRRPRGKHRPVCGGLCLVANIKNNQFPCVPWMIVVPNALFCLLLPT
KLATEKHAALACMAGSLACLVAARFTEPGILPAAVDIDHDAPDAPVTHVLIGGKRVPLAD
RRARYSRYTDVIVARLDHYCSWIGSPVGARNHFYYVAFCVAFLFWSSLDVAIMGPASALR
FGRLARSKHSIERVSPPFVVGLALLGCYCFGVLVWTGSLLVDQAGLVTRNETSIERVKKT
WRGRANPYDRGAFRNWLDFCFRATPSVVLELDQVESRCEAA
>snap_masked-scf300000870750.0-processed-gene-0.67-mRNA-1 protein AED:0.20 eAED:0.21 QI:0|0|0|1|1|1|2|0|321
MPPPPINWADDALADAPWEPAQALEAPPLSPAIPKQPPVDLRIEATLANATVKQTTISAI
IGGGCCGYVAGWCLLSSLVRLGTVAGATTAGLLVVLPPPPLAANTLWFDVDGDPRGTARR
TAYLWARACAAFVLVARDSLKRLWQSLWRRYGPALEGVTRDTAKNIIELGADVDRKFNLG
GKLKGAAKTTLDVITPGHDDEWRDDGTPVRPAVSAGEGLKRVRRRVGSAATRARDWMLGR
DEVVEKEPPSSMQQLSTALFLMLPAIFVVAVDHREEVMASWESLSKVAAAAVAAAAIEAS
NSPMAALSFMAEHGHAPQHFV
>maker-scf300000870750.0-augustus-gene-0.39-mRNA-1 protein AED:0.30 eAED:1.00 QI:299|0|0|0.66|1|1|3|0|160
MCRAGRRRRGAGSFAGPGAPPAPWSRRRGRAPGRAGPAPGRRRPGPRPCRRRFHHSSGPT
CCTRRLGMPCWLQLCCRGRRRRGRGLQKTCPIVQRQRSDRTIYKISLGSLWRDARARRHT
RFFRCATCSRSSMLPFVYGPKRAMGHFLGAEKINFFNSRY
>snap_masked-scf300000870750.0-processed-gene-0.68-mRNA-1 protein AED:0.12 eAED:0.32 QI:0|0|0|1|1|1|2|0|224
MRAHLFCALATAGALSTNNLRDARFSCSIVGDSLLAGLVAGGEGGFEPVAKVVVNELKKL
ILTPVEVALSEELKSRTPGAVVILAGTNDLWRCDADATFKSLKRMYENCAKAGVRHVVGI
TLPPFTADATQWFSIVDLPQRIEATRSAVNDNIRDAAPVLLDLAADAEADAATYVQPDGI
HFTRAGYRALGLRVAETLEEALIGRKAPPRTAIYPGLKKPPPAR
>maker-scf300000870750.0-snap-gene-0.101-mRNA-1 protein AED:0.28 eAED:0.28 QI:0|0|0|0.33|1|1|3|0|187
MAYGRISKCSLQLKCGKNAGRGGDPAGQISPSPHHSGWRPAAAARVAAARQIWRPAAAAE
LAVLADCLKSISNAEKRGKRQVLIRPCSKVIVKFLQTMQKHGYVGEFEIVDDHRSGKIVV
ELTGRINKCGVISPRFDVPLKDIEAWVNNLLPSRQFGHLVLSTTFGIMDHEEARRKRTGG
KILGFFY
>snap_masked-scf300000870750.0-processed-gene-0.72-mRNA-1 protein AED:0.07 eAED:0.08 QI:0|0|0|1|1|1|2|0|351
MLSLLRCATSRTGAARPGAAHAARPRASRAAPAQQRCYASSTDVEHRVRATSVSHLDLVE
IDRYLFRAPREQLWVPPGGRGVFGGQVMGQALRAATLALDGDEAWRCHSNHSYFVNAVDP
SRDVLYRVRETSTRRSFATRSIDGIQNGSVIFKMIASFNVDRSLPSDAPPPQHQDAVPEG
IPSPESLPCYRDDIHKALERLPADSPFQSWFRQKLESPVDVRYCEPPPDPLDAAPAPRPP
SRLMWVKVSRPIDPEADKGNIHQCLAAYISDGPLLSVALQPHGLQFPSTRLGAVASLDHS
MWFHAPFRADEWMLYDMRSPRLVDSRGLIFGSVYQDDVLVATEGLLRLKRD
>maker-scf300000870750.0-snap-gene-0.102-mRNA-1 protein AED:0.17 eAED:0.24 QI:0|0|0|1|0|0.25|4|0|518
MADPGAGTPAADGQGSWESALLPLNLSSITIAWAKLHIQKHAAESILQEKGFIVNIFAPL
LTTVLPHARKSWASLRAALDATRAARAASAAQAALAATPQVGADAAAEDDELGDDEVELE
ARRECTLFCGNDAALDVLNLGGAADESDEDDEGGHAERAIENLGEEVQRQHFYYKRELDD
LEPDELRAQLELRGKATQGTKADLVERLWVMVQEEEKVEEGGDQSVKMNLHRLKQLLLHL
MLRWDGKTLGWKGGASVRSLIVEQLEDDADLQAAFYASCARRSVVVGVAWSRRSRRGRRV
RPLVVFCELLAFLRGGSAARDGALPELGRGRSAAPFWRLSRPLPSRSARAPKPLIRKYML
LNMERLLHYKDKHPDVLKFISRNCKRLDEEDVELTNALLGRFCHARARSADIDTYIHVSG
LLGGLHQLTAELDARAFNRKPQASEHALDAAWERDDRFKRALDNMPIWEGQLESWLKTKR
RRARPLQGLGRRRRPDEYEGGSQGLRRRCRSDRVEYDI
>snap_masked-scf300000870750.0-processed-gene-0.74-mRNA-1 protein AED:0.31 eAED:0.35 QI:0|0|0|1|1|1|3|0|401
MQKPSVVIDNGTGYTKMGYAGNCEPQYIVPTVVASRALKGGQEATVDGVDDLDFYIGNEA
LAHATTHQVNYPIRHGLIENWDNMERLWQRCLFKYLRCEPEEHHVLLTEPPLNTPENREL
TAEIMFETFNVPGLYIAVQAVLALAASWTSKNVKERTLTGTVIDSGDGVTHVIPVAEGYV
IGSCIKHIPLAGRDITAFVHRLLRERGEPVPAEDALEVAKRIKEMHSYVCPDLAKDTTAT
PPNISGPTKGNISARSSRPEIFFNPEIFSSDFLTPLPDVVDESIVKCPIDTRRGLYKNIV
LSGGSTMFKDFGRRLQRDVKKRVDARLDANVKRLGSLGKQAQPQKIDVSVISHQMQRFAV
WFGGSMLSSTGEFFRVCHTRAQYEEEGPRVARHNAVFSAQM
>maker-scf300000870750.0-snap-gene-0.106-mRNA-1 protein AED:0.44 eAED:0.44 QI:0|0|0|1|1|1|2|0|387
MFSRRSSAAEPEPKKGSRAEEDEDTPTKELRSYFAELRAKSGLPGLQKANFLEKSKTFQR
YGLYAIALIIALLVGAATYARVRTDNIRSKKRERKRLKGEWCDDGEINLKRCTTLDLTLK
AEPLGDDGIKDLVKRLHGKQFVRKEKRRLRNLIIQHHGISNEGARRLAQLIASCANPLHQ
LSSPCAFDTSKRFELDLRANPIGKRGVEQIRAAVERAKSFGFPVIVWVGGHSEVRAAGGP
RIKVGAIEVQLGKTSSQTKEEDREYRVPPTFMDRLLPHDAATTLKIRIMIAIVAFCCGLA
AQHLQSWDPPFKIVWNEEAHTVKLVRRFLEYLGLKFIEAAPDKVLTSAAISGRDSSRDLD
VPSGRPSPPPDAKAALRVVFADTDASD
>snap_masked-scf300000870750.0-processed-gene-0.76-mRNA-1 protein AED:0.44 eAED:0.44 QI:0|0|0|1|1|1|2|0|322
MPVLAAVEGGGTTYVVAIAKDKPENIIERASFPTTTPEETLSKCKAWLRQRSFDALGIAT
FGPVDPRTSSKTYGHITKTPKKLWRDADVVGALDIFGVPVKFDTDVNAPALSEYRAMIDK
GEDPSCVAYATVGTGVGVGLVVNGAPAGHACVPRYPGDDFAGHNPSLNCPGWAEVEAMCA
SGALAKRAGLNDTAGLKDLPDDHPVWDVAAHYLAALCANLILVVSPEKIVLSGGVMLRAS
LFPRIRAKTVQYLNGYIPVPAVASAAAAETLIVPSPHGNDAGIIGALTLAQDALGGGSSS
PCRLSLMGGAFAAGALLAALLR
>maker-scf300000870750.0-snap-gene-0.107-mRNA-1 protein AED:0.42 eAED:0.42 QI:0|0|0|1|1|1|2|0|438
MPRGRRRRTRAPALALCATALTRSALALAPIGAPAAAFTTELHRRQLSTKEDHTISLTDY
FNNQYVGSLEIGTPPQKLTVMNPHGTPAAFEVDYGSGRVTGAQARDTVTVGGLKIEKVKF
GEVDYEDEEIREFMMDGIAGMAFPGLAMVTQPTLLELLHEQHPEVPYLFSVYLSTNPDDK
KSHLAFGSYDLSLVGKNASWHYTPLVRRGDEDTTLRYWLTKLKGVELEVGDAWCAKGCYS
IVDSGTSGLGLPDDVYDDFVAAVTRGLNCKDVTCYYASEDDFPDLSFSLEPDNVFPLRAR
DYVSCSRWGECVVKVQKASGSPYWILGDVFTEAYYTLYDVENLRVGFACEGECEGGGWHG
KGGYVDVDDPSVWAQLLVAFAALSVVGILAHSCYRYAKIRRRTKRFYAAQAAAAPPMPPA
PASPKPNVGEGDIESVAL
>maker-scf300000870750.0-snap-gene-0.108-mRNA-1 protein AED:0.27 eAED:0.27 QI:0|0|0|0.66|0.5|0.33|3|0|1365
MAMRALLVSLLPGLAAAQTCTKRIRVGTFGDSNPEALAIMTDWLNDCWTSPTTTSSTVCA
ECWTFYRQSSGIYSIQKLDSGDLDMALLGSTPYAASAARRGALQAVAMAHIKGSAEALIT
REQFTEPKQLSNETWKATIAVPKTSTTHYVALAVIANAGMDLTDVNLVFMSPDEIKAAWD
DGTIDGACIWGTTMQYMEANGGRAMVDATTVAQWEYVTGNVLAASNEFIASHPSLVKKLV
TAFEQTRYDYTQSAAATKLDTGNWGTSGDYNEIVTEFSYLQEYLGSASISNDDRDATKKA
VEKFEYLSVDDQLPDSNGKYAEEYYDLPKMTQNSAYFFYEQKVLAEDPSAKICSDDFAKT
CESNADCAGGGTCGDPAPYYDGNYYKTALQELSDSDYQTLLAADTAGPIVDGEFDLGKTA
SVQEKDGSTCTGGTLSAGQTIYDGSGSTAAYAPDQNCEWKFTSSTYVTIDITKLMSETPD
DGLEFYNKDGDLLAAFTGRWDASDLPEIRSKDEVTVKWTTNSYDENAIGVLEDVGFEATS
SSIGSAPNTNCAAGTSGASCEYAYCLGVVTKQASGTQQSIKATTEDKYAPNSRCGWRIET
TSYVELEFTQLAIENGFDFVKIYAGGTAPTGFSLTDPATEPKLLYAATGSTPPSPLLFEG
DVFVTFESDGLGNTAVGATDNGGFELKYRSLPTSSTIKDNCDGDWTPPIKNCALDHCTGT
QKRDGVHGHGSFSSSSGKSAADATDYPAMTTCRWEFEVSPGFTGLSFKALVWDVEASGAL
TSTTDAVKIYNNDEDGTLVGTLKGGDDPAEWEFEYTATSGKFVAVFESDLNNPVPKKGFD
LMYAGMYGTSAGMLGGFCSGDWPCVEGECDGGTCKTPSKKGSNEVPGYVIAMIVVMCVLL
LGLAVFLYFYRKKMKAKSKAQKAIISEQQEELQNFRDSVVGMRAWYWEESPARLAAHPVV
KPPYWIPYDDAASARLEKAFVARQGKIQLTAAYEADVERMLQTNLRTGFSRKMLRDAPPV
VPVARPASRDVEQGADRPSDIDADEPCMVLHVGSIVQIAREHDDGKWAFGSLMMPAAGAP
TDTPPVGWSRDQGWFEMENTEVPSADQLAELQKALGGSGGASALDPPAYWDEVKDPLMAE
LFRLDPRDAKTRDEYNRVLNAFMLTLNRSNFRIYSIDRVQNVSLWQSYSVKKSQICAREE
DESKALRKYVRCWLFHGCPGDIVPKILQQGFNRSFCGKNATFYGKGVYFARDAKYSTYPL
YCRPDPQGVQSIFLVRAVVGQYCKGVKDALTPDIRDNAKNLLFDSTVDTEPGKEPSIYVT
YHDAQAYPEYLIKFSQTNVPKAHPSAGEAPHRMYRHNILEAEGIE
>snap_masked-scf300000870750.0-processed-gene-0.79-mRNA-1 protein AED:0.15 eAED:0.15 QI:0|0|0|1|1|1|2|0|382
MIVVTNEELEALGTEDVLEADDGDDFTGGDDDLDFSDMKPMDAFEMKMEDLVVEFERRGM
HPKGFFNDDARELQKVLDKEFSENLEKLKAEKRAALQRNRMKAKLQKKRLQLEKQLREEQ
DAIHDSLDAKAWLNTIKNNQTRDACRIECDSIVCRALAKALWSSSSITCLDLSRNGLSDF
AGAQLGRMLKRNTSIGTLDVSENRFGPRCCRSVGDALTVNTTLRALNMETNPLTNESTDQ
TGVVALAKALGSNTTLTRLNMWRCDLGTAAGAAIADALVANETLIDFDVGHGGILELDAQ
RIADRIAHNKRETKAKNKREKALLEVYYQEQRDARALERMVAMDEERRQRKEAEAKIADE
LAAKNKAARDAAAKKAKKKGKK
>maker-scf300000870750.0-snap-gene-0.111-mRNA-1 protein AED:0.14 eAED:0.14 QI:0|0|0|1|1|1|2|0|963
MGGGEGKGRFRKAVAKTTLLRQMSSKVLPLTNPEARLSSEDLRRKKQGSMRAQIKQRATG
RVQVTDLYFSMLDMSWGTMLSYCVLAYVCTVALWACVTLAAANDIDGSALSLSDKPFVRS
LAFACENIVTMGWGQMEPRSGTAFALGVLQHLTGLALNVLVFAIVCTKFQHPQSQLVFGD
RACIVKRRGVPYLLIRLGNKRCNLIYHPDAKLSLLTPVSTPEGESYVRNEHLEVSMPGVI
TGIYSIAHRIDDNSPLKPVLDDWEKNSARKNITVTFVGRDGVFHDDLHCIKRYSLSDDVV
VDHRFVDATTFDEKTGKPKIDFDKISQVVPLSKPRRSREFAATRAARLAKLHASLDKEPP
MEKPGLYLVYGALRRNEENPDQPLEMTCSFSAFASMCLRQAGVPHETILADTHHKPQWYE
KRWFKELPESKSATFPAIIRVSDDGTSEFVGDSAAVVDAACRWYPDAAEKLASAAGGLAE
GTAADGCMGAWWAVCSSAPVTIEDHRDAEKRRAYAEAREKWKGCVRPLEDVLEKHAFLSG
RDTPGRVDFKQFSFLRFAHDYVFAAWLDAEFAAELDASFPRVADWRGRMAPLVRGAVSDD
TETAVAITNLHLINRFFPQCVPLLPKRYQELVDAYGKHVPREQRLEQLHAELDAEPVMMT
KPGVYLIYGGLRRHDSNPDQPIEQCCAFSAFAAACLRHANIPYETILGDMHRKPAWFEKR
WFAALPESKSATYPAVVRVLEDGTSEFVGDSAAVVDAACKWYPEAAATLASAEGALTDGT
AADGMMGSWFGVASTSPTCIEDHRDAEKRKAHADAKEKWRDCLRPLEDVLAKHAYLCGRD
EPGRVDFKHYSFLRLAHDQVFEAWLETAFAKEIDETFPRVTDWRARMATHMRGAVSDAED
VTCALMNLHLTSHYFTKLAPLMPKRYQALIDSFAGGDEEDGDDDDEEEASDSPPAGGTIQ
FCL
>maker-scf300000870750.0-snap-gene-0.112-mRNA-1 protein AED:0.37 eAED:0.38 QI:0|0|0|1|1|1|2|0|89
MATKSIVRVTFQGGREVRGVLKGFDQLVNIVLDDCVEEMHDPDDPYKKTDERRRLGLVVC
RGLQVSLVSPVDGMEEIANPFIQQEEEVV
>augustus_masked-scf300000870750.0-processed-gene-0.27-mRNA-1 protein AED:0.23 eAED:1.00 QI:0|0|0|1|1|1|5|36|252
MSRTLLARPFSKCKTHGTICSTREDERHPIWRGRVLIAPESVGNIGLTISAAGASASRRA
NRGWSPSTRQAEIIKPIELHDQRKIAFFLCCGVRSSTVELCVSKPVFEAAWQSGRGAAPH
RRPASRRGCAAAPHLKSLASRSVAVGWGQLPLSSGERSAAVAPPLVYAAGVDISAVVAQL
TDPLLCRRRKGRQLPWASSSACWSAAPTITRAARSPTSQSAKPFFDTVWRLAMSPEQQRN
QRDTARPSASDW
>maker-scf300000870750.0-snap-gene-0.116-mRNA-1 protein AED:0.11 eAED:0.13 QI:0|0|0|1|1|1|2|0|308
MRTRSMRKKRLLDELPPELLSLMLPQDMMVQKCSRRWRDKDLDVLYWKPLFLNTFGEAAQ
TAAQTTKWRDRYERAWRLRVDVSREPGTGALGLHLGRFLSSYDHRVRPTNIFHATDGQGV
LSVPDIRGKELELRYYIHDEGIPVGAFEVDVDVWVHPDDYVDDDVDDDAEDPVSEEYRWI
EAGILKGLVVYNPLGTLYDPERPAVGRRGIRVGSPLRHLLEAYGVDLEDVEAYGDSRCGS
LMGLRGVNIQFGLADNDDYTLWDQWEELLDGAVTIFRHGEPDQQREVPRETLLNWPLQSL
QVWSDDAF
>snap_masked-scf300000870750.0-processed-gene-0.86-mRNA-1 protein AED:0.16 eAED:0.64 QI:0|0|0|1|1|1|2|0|133
MATEVASPPQSPFPPRSPRRSREDVEALQVGRISCPSPRPSPSTEGPRVFLRCHSPTSPS
GSPSGNDFRPIGREAVVEPVRFIRASFYNIHELNARHAYMQRVARSERRSQSLTDPPAAR
ADVPDALRATIQA
>snap_masked-scf300000870750.0-processed-gene-0.87-mRNA-1 protein AED:0.25 eAED:0.25 QI:0|0|0|1|1|1|2|0|736
MPTPLGASNLPPPPPRVKSPPRSSSTAAETTTSAEKAEPMEAPHTQGVARAISVRKVQFD
DASTTRDSWLSPLGDDDGVDDLAKELERQATRAERQAASAQAQTDSLSPVPVKRLLPHRG
TLTPRDLESRESKRHVAALRLQTLLHHRRAEKAREKTAQLERLRRRARSPRSPPPSPYRD
AEALQLVQKAEAESVEARRARVEAEAARDRARAAQRQAQDEVEALSERVAQLERAQAEAH
QRAQADEASRTAALEARLHALEDADARAASALRERDAARADAERRAAEQLRREADAAVAV
ERAERARSEAQAHADAMSSRIDGLAQAREAAEALAKTKAEEAVIAQRLERNADARAKAAT
KEAEACRDAFDRDRKLWDGVRRRLHNRVVELQGNIRVFVRVRPALTVGSKVSSDEAVSCP
PSRANSSGDEVEVPEDVAFGGPPRKARTFRFAYDRVLGPQTNQLGVFDAVRPFCQSALDG
YKVCIFAYGQTGSGKTHTMLGPPVGGNEDDAGILQRSLGLDWKFELSVEMLEIYLDGVYD
LLGDSTEKLTVRETLDEDIVVENLTRRKVECAEDADQILRAASRNRHTAATNSNKTSSRS
HCLFALRITGTNGIETREGVLNLVDLAGSERLHVSGSGADPQLLREAKFINSSLSTLGTV
VGALAKKDRSHVPYRDSRLTFLLRPSLCGDAKCLAIFNLAPERAHLRESLSTLRFGQKVT
KCAPSQKCAKCGHQLK
>maker-scf300000870750.0-snap-gene-0.117-mRNA-1 protein AED:0.16 eAED:0.16 QI:0|0|0|1|1|1|2|0|847
MDHGPIGDENEDPMDVDAPPSPTAAEPSPDATRPSPMDDDDSDDNDITLDQMREKARIRR
EASPEALREADQASRMERLKKQRERDARDLERKATELPIAKREKDEAKQKLKELTRQKSA
LENELRKAREGGVSRSLLPSLDLPEPRGRLPIAEELMAPALLAWDCAQTFNDKLSLCRYS
FDDYAHAVSGPENSVLLIETVRGMLRMVLKEGLVGLDEEDAADEAAAEAAEAKAEEEEQE
DAAEEEDSYEEEEEEEEDEEEAEPEPVYQGRKRKKVDRLGHSATPPAKKRPPRSARRRRS
IAQADTVTPSNWESMLRRSLRSCVHVAAGKRDAWFSSAAGAHQARRSMKETPFCSLPSDQ
KVSAMAVLALAVYRTQACRKALVARKSAEESWAKEEKKKQKQARKDADSAKAQLKKEALE
KIKKERAERAKLLGDKAPIKAADIKEKEITAKMNAMSKERALGGRKVLAGPPDDEPISDD
EEELDTEEDGLKTSERKKRQATNQAIRRRNKNRVSRRYEREKRDKYRESAFRDLRAALQS
GDIKLLKNALKSADRADLMGDEGGPDDEPWCITPVADALRKLASANPAHTMCTYEMRQTR
DEVGGRTNTGVRREPLGIDRTGTRYYDFDEKDEDHGLCRVFAQTLVEAPPPKKVPPTPGG
VTESVSELPQQLRETSEWKCYASKQEVKALYRALDDAFEEERDLKNALADRYHADRPDEG
DNGWLKEGNEALGCIIAKKYGRQFKQGVVTGFVPEGFEEQDGDVQQMDLWHVEIDDGDSE
DFEAHELEAGRDTHNRSFRRYTNMAQGDKMHDYRECRNEVYNQFGGTGRRDLEQAGYSAA
QLDDLLD
>snap_masked-scf300000870750.0-processed-gene-0.89-mRNA-1 protein AED:0.37 eAED:0.37 QI:0|0|0|1|1|1|2|0|329
MARAHLPVDVELASAFLQAQSQDSKVAWIACTIKGEAISLIKAHEDATSELSSTVDSLRA
APCFVLIARERTPTARRWQLLNWAPDCAPPRLKMLYSSSREDLKQSLGAGFFASHKDFSA
FDSDLSGAALLAAETKSDGPLTDAERLENEERTRPAFSRCAGMASVPFELSAEASTALQG
LSTGLVEVVLGANETLELAQSCEETARIRDALSALDAPRFVVVKRSEKAVLVFYCPDSAP
IKQKMTYSTAKQTFSGLVAEKGIQATLVDCRDASELDSSVAGVLDETAVEKAHVPLVHKP
STKPSRPGRRGSSRVKKFVSDSSVVEAIN
>snap_masked-scf300000870750.0-processed-gene-0.90-mRNA-1 protein AED:0.14 eAED:0.14 QI:0|0|0|0.5|1|1|2|0|409
MMKATTTRPGSPGRAASSPGPRSRRRARPREGPGAPAPAPRPAHRAERWAEAARLKTRGA
AALTPFVIDNVQYLCVANFFETLKTAAGPTKGEAAPSTETTSSIWRIEDDDGLLVEEVQT
FRSFGAHGVAHITSEGSHYLAVSMYYADFVAILKWDGSRFEEHQRLPCEGGGGICAFVVD
GQQRLAVAEFGKKGVSLFGLEQDKFHHLQYLQADGCCHVSTTCLNKRTYLIAAANWSSTT
KWRTASTVFSLTRDVFAPSFDLSSGEGSSTLTYQGRHFCFVAKHKNPDGSCCRRSPLYEW
RRGKYQLVQELDHDDGAHGACLFEATNSKLYLAIACCGDREKKSYSRNSPVYEISLDPEI
VVRRKKSLPTTGAVAFVAFDLGGRTYLAVANEQDEQRGGNVESVVWAVT
>maker-scf300000870750.0-snap-gene-0.120-mRNA-1 protein AED:0.03 eAED:0.03 QI:0|0|0|0.5|1|1|2|0|912
MARGLLAAALVACAAVAQEVQMEARASIAPDVEVEQRPQFLYANISPKLRIKGKGFGKDA
SGVHPVFVPPLEKNGKRFYNLTVTDTVISIGLKKGMRWPTSTTGESSTLFLQSLVVDQHG
SSNQLKNAVPVATIIEPPSVVRGEDKLIYMTGTNRFLINGTHFREGNMALTFDPPLVRDV
DYALAVRSPTAMQLVLKTDRKWRSDGEPGPLRLRRIDSGAGALRIDPRFGGVTVAEVQVD
LGGHGVTASANPTKLMYQNAPSLEIKGSGFAHVEQVDNFGPPRLRWANGLLGRGVNYTVS
SYDDNKLELVLKPGSVWRRNGANLPAPLTLLAADVGSGLVAIGATEARKGIRVATIFECP
KVNPQPLTSLFRTHSAQLWITGVGFTRSDTRNGVGGEVKIDFEPALKVGVDYMLTVFNRT
HMLVRLREGRAWAAQPGPLYVVGMDSGAGQYEGFKPAAVAHVVPDADSHPSGVEIQRTNS
QVLYQTPAIRHLEIHGTSLSVDAQLTFSPPLTKGVDYKVLRATSDVMVLGLLAGKMWRQT
AGQLMLMSVDTGSGPVEMAHGTGIVVADVSANPTVATSTARITTSTTRRLSIYGTGFAID
GTELTLEPTSRAAYDVEAVYENEVVLRLREGKSWAALGSAESMPLVVTKIDTAAGEYIFQ
DSNGKPAPVTVALVVPDSAATTASGDVMRCDDTCMWANDGVCDDGSQGARTKKDQDKGGA
WWEDDDLGGWYSDELAEDLGDEYDYGYDYDDAYGYYGDDAAMPACVRGTDCTDCGGPLEL
MGGDDDAAGSTEPLGDWDDDEWFDDDSEEWWDDDYDFGKDWDGFEDDESGALGIISSTQP
TTNVNKRHMTPEQRAAARRGAGFSFADHPALSAVAALVGALAAAYGCATMRRSDEAPKEN
PCCGGKYKEAQA
>maker-scf300000870750.0-augustus-gene-0.46-mRNA-1 protein AED:0.01 eAED:0.01 QI:191|0|0|0.5|0|0|2|0|2703
MGRKDKAPPLTKRKIKTERRCRRWQTFQRRRRLLGFDDVPQAERPRLATQRTPIALSLRS
IEGWSAPRALKERLAADGASLECALSLSFFDCASRRFFGGTWIGRPQTVDTSRGSTIRSS
ELVHWCSRVDDPACVAVIEVVACAKRDGRTVAQYGCGWTYLRLFGEDTPLSIDAAAEPDG
DVLKDGSYERRPLYDGTPRKLVVAAAKLNISRQNPKGKGKGDLARAAGADTIKNCSLVCR
ARRHDGLQRAWHLLGDDDVVAADDLVPGLAPWSSHGGSSLQLPPDGRSMSGKRPMLGYRK
IDDSRGRTSDASMWHLVPQPKPKLATEHALHLDCLQVRVPDRKRLEQRLKRYVAFHGPSQ
PSEGQEVTEKIVARRLCLGLHNGRALVGRRTRADGFERVDLDTNGDDLSAAIDDKIILNG
YVKHALYAVVVALEYEIQPAQKVAVLSNKTAAPKTFKVTLGLGAYVPFDGRRLRLSTGRD
AQNVSYCEIDLNADDTCREVSRSFVFPPSSTGEGQSAMSATGTGDFDTQTLQQYASGKVV
RFCLSAVDGPAAKKGKDRRLQDETPDRASDDSSDVESVVDDEDLGEEGDDGQSSEEEDSI
APLPKKKKKKKSKSKKARESSSEEDEEDDTSTLSRSVVSGTSRRSELRPQRRHKKKTKKY
RRDSSDDEDYVPRIEMRKDEDGWRKAAPSSGSMLASLLGAPLHRADGFQAQGHPVAQAPT
SVTTAVGGSKPQGDSLSRAQRSRLARHGYPTVQLDDSRALQPGNPEMVKYDLDLEASDPL
ALHEITVQFAAFRANTPSQVLPRAVYFTFQFYTLPPTRTERLRLASRAPEESKVDRGVEA
PNDASRLLVRETGRRGSDEPPLILKFAVDCNTGAPNEARFFAEYLATKVLHVDVWDADSR
LHVGTSAIPLDRLLRQRAPVAKVAAEYSVVAPYGLVDEGLYGASSSGSDVQVASAGNAGS
VVGHVQVVCCNYGEESSHNNREESKENEEPNTSRDWLDWRRGASTDLKKTIYEGVSEKRD
DPLRNSYSSSRRRRPGHRVRARPLAESSPELGHLLGAREKRGGMLTQASNNATPSISSDQ
NAVTYDEVLTMVRRFRDDTKRVKYAGPLMALLEAPNLKALEAQLVRVLTKAERKGTTLER
SFAHFDRDRSGTISLVELEDALRALGCFRGQNSGAVSVLLRKFDSNGDGVISLDEFLAFI
RSKQNTTTSTREPSAMGPVEGAALEARIRSILLKAEDLGASVVDAFTSFDKDGSGTLTVN
ELIKAFKSLGTFADLSRKEVEAFVKLRDRDNSGTLELDELFALMGRDYADHLVLKLKRIL
DGIEQKGVRVADAFAAWDQDRGGTLSRRELFNGFRGLGVFKEMAETDVDSLLKKIDKDGS
GDIDVKEFYAFAKRDYGEFVAARLKAVLRAAEAKHGVPLDAAFREWDSNRDGMISPSELR
SGLDSLGVFKGVQDADAQKLLNRIDLDASGNLSLAEFLRFAGCNYVAVLARRLRTILLAA
EGKGTTLEAAFREWDSNDNGFITDTELKAGLRALGTFKDMTGDSRSDSKEIDALIQMFDK
NGDDKISVRELQSFMGRDVVFSIENKLRQIVHSSDLAPSEAFKHFDKDEDGAITRDELAA
GLRELPGLEDITNADAGGLARLYDDDGDNQISLEEFTRQLGSSGKVGEAESAVLASLRAA
CAKSGRSSFQEALEKRGSSVDEACLSEAMNVIGATGTSSEQRRLVLERFGGRPSVGVVTA
FAKRGGVGSPDEIAQDLGEPSASPPTPPLTIMAHPALRDPALRAFADLLLAFEDDGADLA
VAFRKLDTDRSGAVDARQLRSGLKSLGKTFAHFSDDDARRVVKALDKDNSGDLDLVELRK
FVRLAREARDGPQEVDSEDADHLGDLLISFEDQGGDVDGFIARLDRNGDGRVTGDELYRG
LRGLGEVFDSLDKKHARALVRSLDADDSGGIDARELRSFIKSHRAKNSKDIIKKGDSPDL
VREKLRALLLRTEQKGTSLRSVFEALDEDDSGSLSVNELLGGLSKLGIFDSLDKRDVQDL
VKRDLDSDRNGNVSIKEFLAFCRNSKAPASSRTVEKGGDDEDLDLVAQTYEFSSDPDVRA
IEKKLRRAAREVAARGGDVRLLASQYDRDNSGSIVRSDFVQFLMQLGLSLVDAGGVPKDT
RREAGDALRERQLRQLARVRGGAAPSRARRLLKGPSPDSNLTDEWDELALTQWYREGAKK
EMVRGMLAKSMLSAVQIYPRFGTTCWFEVELTNPFGRAERFAVDVPKGEKELRVVTSAEE
WQHLRRNVPVAFGTVGQGAVEADMIDGSGPPGAPPMVLLMARETVRIPFAFLSLTPPSHD
LRWGRDDDKEDDARTVPVRFVAAGGFVVAATEVTARQRACVVDRTFRFYQAEGEILKRCV
RVMPNAPAPMEDLGALGGWAAQAGAPRATDDRSMYVHCVGTGRGDASDVSIQWRESQDCP
GAHEVLLKYARVGAFPSVGEFFVLVFRDRFCARLAEMWHVVVHSRLRADLAGVAGQAAGV
ELVVRGDRTPRVVRAYAAPAGGASIGDATFDPPQDFRLVPHAHNKFAVHYRAREGGAARV
HVHLVDTDTHELVAAWLMTAVSSQPTITKTYDVELSLGKAATKRIPYRNPWNRPKSFGLV
SSDENVLRPRDGGARVTIPPNGVEYLRLYFPAVHRRGMLQCLLYVNSEHDQSEEVFLLRL
LVA
>maker-scf300000870750.0-snap-gene-0.113-mRNA-1 protein AED:0.40 eAED:0.44 QI:0|0|0|1|0|0|2|0|227
MPSGELLRGEKEERYRLRRVFTESCTGPYSLKLSGMWIEEVHGEARSRRRRDAPPVSTVS
SGSRLAAMTWCAWRARVPGSWRGDDGSTSSPLKGGFKETRGCRRRWTSSTSLVRVTCTYN
GRHRRIEAQRPLRRSSRPPRPGATNVSTNLTAPSPLPPPETAVEPVAARRRPRCRDGRRR
SLQMKQFESDGVVYTITAATAASCASLGEAYPVGRRGRAGRSRASKV
>maker-scf300000870750.0-snap-gene-0.100-mRNA-1 protein AED:0.35 eAED:0.70 QI:0|0|0|1|0|0|2|0|136
MICQSFRSRALRRAPSAAACGVGDYPTPDLSRRESASRSASEKSVQFGPDGAPFPSKKAI
TRGPPVVARSRRTPYYPTDSQLQIYDIYTTRRVLWADHARDVNILIWTSRKSVGHGTNDL
IMVHGVGTRADGRRST
>maker-scf300000870750.0-snap-gene-0.99-mRNA-1 protein AED:0.33 eAED:0.83 QI:0|0|0|1|0|0|2|0|111
MRSRDRRVAPSILGSRSNVVRNQAGYLARPRTKSPETQIYFINHRSGANSVPRVRTVVRG
ERASRSIVNRTTALWSIRMVLLIYPSSHKPAVPKSPNPAACTDQETGLSKC
>maker-scf300000870750.0-augustus-gene-0.48-mRNA-1 protein AED:0.26 eAED:1.00 QI:157|0|0|0.66|0|0|3|0|45
MVHHINSSPVFIHTRRNRSRRPALGGREKNSTRQLSRLCSFPSVC
>snap_masked-scf300000870750.0-processed-gene-1.34-mRNA-1 protein AED:0.04 eAED:0.04 QI:0|0|0|0.5|1|1|2|124|136
MTTQEEDAFDLSRDWCYHEGSYGHNPEYGATHILTIGSNNTAHTTTDYDDGANVNKSAAK
GAITFWRISTRGECYVPKEVSPTGDIGHTHSVSKRGDTLTVTVNYGKTGEKKTETLSVAE
LYRQFVAGGEAVYYKP
>snap_masked-scf300000870750.0-processed-gene-1.35-mRNA-1 protein AED:0.29 eAED:0.30 QI:0|0|0|1|1|1|2|0|206
MRTKTARTSTKAVAKPAPQRQQPPKNAPLSLYDGRVLHFRNALNSNDLAALDDYLNSPAV
RQELFDAVLHDSTDTQYGSRKCEYEDAQYTEYRGDREAHFKQWHLDAHEGGEDAEDARAI
TLVVLLTEPGVDFQGGDFEVMRPQWPGGVSSAVDWSRGDVIAFPACEVWHRVLPTTRGIR
RTLVVWAKDPTALARNAEANFEKGYD
>snap_masked-scf300000870750.0-processed-gene-1.36-mRNA-1 protein AED:0.49 eAED:0.49 QI:0|0|0|1|1|1|2|0|210
MGHPPLEPPPTKASVARADAKKAPWLLPQNQVEATHTPRTDKVENGYGLPTTLYSITHLG
HADFSTAATKGRVQEKACFVAYPETIAKLQPLQGDLSRAVTPPQLKEMDPTKRKTRGEER
QIPYEETNPADTRMRYGLTLKTKDDRERNKREMNRCQIDFSSEPHFSPRGRPTSAPWGTD
GNLDAARDPPAQRPAPFYDGDDTSMRLRAT
>snap_masked-scf300000870750.0-processed-gene-1.37-mRNA-1 protein AED:0.06 eAED:0.06 QI:0|0|0|1|1|1|2|0|753
MPKKPSSDAAKAAGKKASKNSKKDDDAAAKPSKASKKAARAAAEAERARAVESMLAPASD
DEAATDSEGEWTTDKAGNTISKAEARKKEEEDAMRAAAKKRRAAKASAAPAAPVDEGRPQ
WLVDYDRVKAKAEAGGKLSGKEKKLLKRGQAREAEEAELGLTSGGDDTRTVDARLEGFSL
SVPGGATRAADDASKDVVVKGLSISAPEKPLLVNADLALVAGRRYGLVGANGRGKSTLLR
FIAARRLPVPQSVDVLLVDQEASFQGASVLEDVLEADTTRSSLLAEEAALWNDIDNGTTA
AAERLAAVCDELEAIDADAAEGRAQAVLAGLGFTETMVAGPASRLSGGWRVRAALARALF
APPSLLLLDEPTNHLDLDAVLWLERYITDQLPASSTLLTVSHDRGFLDETSTDLINLSDD
GGLEAHRGGLAKLDAGAKARLAKRTKDYALQQKALKEERAKHPSLRAEKLEQRVLDRLGA
PRLVEKPREYAVHFDLRAPDDARAAAGCGIDLRGVAFSFGATSTGFSGFRDLDLSVDAST
RAAIVGANGSGKSTLLKLIVGELEPQTGEVTRGRRLVLGYYDQHFSELRQCAPKASAVEF
LVATHSCKTEEARKYLGKFGQKARVVFASLALKRPHLLVLDEPTNHLDIESCDALVEGLS
SYEGGVLAVTHDAALVEALSRDENGVELPLFVCRDSKVCVERGGFAKYRRDVAKAAELRE
AKARKLADARAAKRVQDRRAKLAKAANKPPKPP
>snap_masked-scf300000870750.0-processed-gene-1.38-mRNA-1 protein AED:0.13 eAED:0.14 QI:0|0|0|1|1|1|2|0|487
MAAQTNGAVPAGYAVKPRLDYRTIAGVNGPLVILDNVKMPRFAEIVKLRLGNGEERSGQV
LEVAGGRAVVQVFEGTSDIDNRHTHCEFTGDVLKMPISEEMLGRSFNGSGKVIDGAPAVL
AEAFLDINGTPINPSCRDYPKAMIQTGISAIDVMNSIARGQKIPLFSAAGLPHNEICRQA
SLVQLSDRQDGHEENFALVFGAMGVNMETARFFRNDFEESGAMQRTVLFLNLANDPTIER
IITPRLALTTAEYLAYEKDLHVLTILTDMSSYADALREVSAAREEVPGRRGYPGYMYTDL
STIYERAGRVDGRNGSITQLPILTMPNDDITHPIPDLTGYITEGQIYLDRQLHNKEIFPP
INVLPSLSRLMKSAIGEGMTRDDHGAVSNQLYASYAMGRDVLAMKAVVGEEALSLDDHLH
LSFLDRFETKFVAQGPYQNRTIFESLDLAWSLLRAFPKELLKKIPKKTLAAHYARKAQDG
AAEEKTS
>snap_masked-scf300000870750.0-processed-gene-1.39-mRNA-1 protein AED:0.29 eAED:0.30 QI:0|0|0|0.5|1|1|2|0|626
MPLRIAITGVAGRLGAAISKALKKDARVEVVAGLDVIAGKETADLAAGGFRLPGCDVVVH
AAALPGPSRTPPPGVDATLGERLESANIIGLEDAAPVDLLINNVSSTMRVLEAAADAGAA
RVVLSSSAFAMGWAHDPRAFLPETLPLTDDTPPRPHEAYGLSKALGDEIGASYARSSGLE
VCSLRFTNVVKREVFDRMPWAYSEDIPLLQWAWCHEDDVVDAHAIAATAPASQLFDGAEP
RYTSLLVAAASTRFAQSTADLLAERFGARAPAFRGQGNDSILDASRARRALKPWRPRCWR
RGFASAAAVAARDDPAVEYLDIGGFELDSGATLPQHARLAYRVFSDGEGPLVLQPTSFGA
VHTELEADASMLDEAFGEDATVVAVNMLGNGVSFSPGDGGYPDLVSIDDNARLQKKLVDD
VFDGRQLSLAYGYSMGGMQALAFVRLFPDAAARVMCVCGAAGCEAYNAVFLEALLAVLAG
GGTREEKLRAFGTVYAGWGVGYQFYRDEIWREGFESLEDFVERSYVGGFARDDPDDLRAM
VRTWRAAPPAPPGLEDIKARVLLAPCDTDAYFRVSEVVDLAQRIPGAVVRPLASPYGHRA
GDPQRPGMEAEREWLRGAVSRFREGD
>maker-scf300000870750.0-snap-gene-1.2-mRNA-1 protein AED:0.09 eAED:0.09 QI:0|1|0.5|1|1|1|2|60|296
MAKKAPKTKAPAKKAKKPSKKKESSKAKKSSGAGAAHPNEVVLCSKYDRCPSERHDLDPA
RTPFASKPKPPPFIRGRAFENTKAGTKLPRSKDGWVPGEKKPSKCKLTYKQLAKRWAAER
SKAELDQYKKDCVWGKWCPGMRPPSWWRLDLDDDATYRVLCYCWAKNIRCYQPVLGLDFD
QFLKKALKGDSVAKGLIAIDDSCRRISEKAWLEENEKPEKCPACGVAFATLGPKGVHFHH
KALTVTGLGYFCKPCNTDVATVWDRFGPVHAEAALERVAVASGMKGVCIVLPLKEG
>maker-scf300000870750.0-snap-gene-1.3-mRNA-1 protein AED:0.16 eAED:0.16 QI:0|0|0|0.5|1|1|2|0|634
MGTSKSPKLKAWASVKSVRAATRLKRSVSSSSASSRALRKTKARLMRLDARERPRRARDR
RWRLRGEANGVRVFVEESCRRSWKFNVVPLVVSVLAVALHRFQYIPSPLLVMIAILLVTL
TDAVRADVRVEASPETAFAFLAASDPSVKREWSAWFEHHRVRSFDAHTALVDTVEAAPLS
WARVLAPMPRISRTIRFWSREGRTYTIIAADADGTEESSQNKLEWRVGVRTRTTEDLTVV
RPRRTHGAEITRDGVMTAAVVTRVLDQDSRLWCSRRSSLALAWSCQKLVDELRGLQLACA
HLVDDASFLDQRSHFNYSPAQLQRDAKLSGRGRAATHDDDDESETSSDDEGTRLFRACAA
TPDSPLSETFSFDRVPSTPSQKYASAFVLKRSTGEDSKWGAFAEPAAADFKVRGKNYLQD
RKKMRSESSLCELAGVDALKATDGPLLNLGSRSDSPCRSLVKNDGSLVLIVNFVLPLARH
YVSLAAYFIAPPENQLRGDLLKQRRMLSKFCSETDTVRDETMKIIPKIVEGPWVAKHALG
SKPALLGRAVTSEYHSGEGWFEMDIDVSSSSAASGVLRIMKSCSKALVCNLAYVLEGKSE
EELPERLLGTMAFVHFDLDPDKSPLIRTVSAEAP
>maker-scf300000870750.0-snap-gene-1.5-mRNA-1 protein AED:0.08 eAED:0.08 QI:0|0|0|1|0.66|0.5|4|0|938
MRTALLLALIAASAQAITEENFVDGQCATADGADHFPYKSEAGDQFADVISADYSLLWEV
QYENDYKIVKNTKTGDVHVLHQCGLNPPSNEDLPAYAKDGTMVEVPLTKIATTSTTYLAF
LEMLGERKALKSYQSSFQYVSSPCLRKMHRDGLIEEKDAFADPPKIPDLEALGVQATFAS
SFGADEYKFIQMTDIDEQQPDAVLKGAEYVEYLGLYFNREKEASAAIQHIVDNYMCTQKA
VEGVVKENEPVPVLWAQYWSGATCGDGSSGGWSVASANTWYAELIRAAGGSLIIPDVEAA
CESWGAPYLSTAQLLEVGKDAAVMISPGPFPEDQDVSALKAWSCAWENGRVFDNQGPNGA
NDWFERRVVEPDAMLQDLALAFYPDDGPTATFSRKWLRDVRAGEPIGGVSDEDLDTACPD
IDAPYEFSSTDIAATASAANYVGGQCAVGVTSGDLFPDKCVYGTQFTATVAADYSLLWEV
AYYDSYKVVKNGDAVHALHQCGVDAPTSEELPAYAVEATLVEVPVTAVATTSSTYLPFIE
MLGERRALKAYQSSFYYVSSPCLRKMYRDGLIEAQSGDWPNTVNPDLEALGVQATFASSW
GMDEHNAVLLTDTAEQQPNAVLKTAEYVEYVGLYFNREKEAAAAIEHIVANWLCTKEAVA
GVVKNKAPVKVLWAQYWGSATCGGEPIGGWSVASGNTWYSEIIEAAGGQLIVPAVEAACE
SWGAPYLSTEQLLEVGADADVFISPGPWEDQDVSSLKAWENGRVFDNQGPRGANDWFERR
VVEPDAVLQDLAVAFYPDATELEGLSRKWLRDVVAEEPVGGVSDEDLDAACPDIDAPYEF
SSTDMCARLVLDNDPTPTEPAPTTDQQATTEGSSSSSKKSSSPDAASGGIIAVAVIASAL
VLLVVGGLSYYANRRLPPPAKALPADNQPVVTKAAETA
>maker-scf300000870750.0-snap-gene-1.7-mRNA-1 protein AED:0.18 eAED:0.18 QI:0|0|0|1|1|1|2|32|491
MAATTGAGGNSDPEDASAFLTRTNFKSIVEWLTAEAILNRPEDPMTYVRDLCDMKLCERG
AEAYAADHATKYVQSCYSEAASLADEDGRIYGKVVRAPKGVGGAKAEKMRLKAERLERLL
KAAGDIQRSITPREACAKVACDLLNADRASIFTAQDPEFKGGPRVLMLRVADDSNLPTIR
VPFGVGIAGTVADTGDVCNIHDAYTDPRFDPRADKESGYKTQNILCAPIRDHTNRIVGVI
QVINKNTGPFTDDDEDVLGVLSTLAAASLRNADLYDAAVSARTRADATMDLVKTLYDNLG
VNSVVHTLTNRLPDVIDCDRCTVFVIDSSSDEMWALQGDVNVKFPLDAPGLAPTCGREVE
VINIPDAYKDHRFNQNIDKQTNYTTKSILCHPVCADSGETCVGVVQLINKNNGAPFTVED
EKLLAAFLSIVGEILKRLTMSKSPKKKKHVMDDDEGLDADLVSRPSEGAEKLDAFDEDEE
GSDEGDDAEED
>snap_masked-scf300000870750.0-processed-gene-1.51-mRNA-1 protein AED:0.10 eAED:0.10 QI:0|0|0|1|1|1|2|0|219
MVFSDFNPLGPKLKSQNPPKYALTAPTTSTQGYAVREKMLSISGEDFYVEREGGGRAFDI
VGSNKVPFGVGGFVLDKMELRAGGKLCGSIERRAVAMATAYDIYLKGDCIAKIEKDIAEN
NGNPCYRATGSFSQRKYDIYARDGSEVATIGRQLLELMPDKADTYHVKCAAGVDPAAIIA
LALVIDEDHDESDAARDARRKEGGDDGGGMFGFFKGPLG
>snap_masked-scf300000870750.0-processed-gene-1.52-mRNA-1 protein AED:0.01 eAED:0.02 QI:0|0|0|1|1|1|2|0|322
MRARARFYVAAALTTAINAVQILDGRATAKAIRAELGAEVASIQKTHGVTPGLGVLLVGD
RRDSLTYVRMKRKAADEVGIFSSDVTLPASASEDDVLEAVSKLNADPQIHGILLPLPSHI
DESRILETISPNKDADGFCYENVARLVLRGGPRPLATACTPAGCVELLQRYDIPLAGKRA
VVLGRSNVVGAPVAALLQQCDATVTLCHSASENVPDIVREADVVIAAVGKPEYVRGSWLK
PGATVIDVGINAVDDATKKAGYRLVGDVHFDEASQVVSAITPVPGGVGPMTIAMLLSNVV
NLTKASVGLPMAPLPGRLADKV
>snap_masked-scf300000870750.0-processed-gene-1.53-mRNA-1 protein AED:0.17 eAED:0.17 QI:0|0|0|1|1|1|2|0|219
MGSQLSSLMATAGTTRDAYTPDGPVAKRIASVTPYFPFKGIPKFYDIGGFLKDPEAFALV
VEVLVERYRNEDITSICGLDARGFVLGPPLALALKKPFFMLRKKGKMPNVVTGEAYAKEY
AGNDALSIPRGAVLVIDDLVATGGTLLAAIELIKKFDGKIVECACVVELKFLDARGAFDK
KGHGDVPIWAMMSEDILTLDGLADASIPTDGYVDDGEAH
>snap_masked-scf300000870750.0-processed-gene-1.28-mRNA-1 protein AED:0.46 eAED:0.46 QI:0|0|0|0.5|1|1|2|0|269
MGQTLGELAAALADALGRRDAALSERDAAVAERDAAVAALAAAKKPANGHAPTKRRSPAK
TPPRSQNPASSKARSPPKRAPPPRPPPSPVPSSRSSARPARLRDEARQLAELVQATATVV
EKRRTLATARASRPRGQAPASPAWRGPSPSPTRPPLDRTRLAYAPSPPTKNRPKTRGRSR
KDAQRAAAAALDRARSVFKRAGYTASGCDFSRLFPRGITLDADEFRSAVRRVLKVAPSTL
SDADVRRVFRSVESEDAVALDALLAFVEA
>maker-scf300000870750.0-snap-gene-1.10-mRNA-1 protein AED:0.22 eAED:0.22 QI:0|0|0|1|1|1|2|0|424
MQLLKLAVAALASLAAATTPKSGKPTILRVKKSDGAVKRVAFDGAATLDELCERAHADEL
FSDDACTRACTADDLVHGAVVYERPMEKEEEPEEAAAEAFFSPYPELQKKSSLRAKRRQK
NLRANTWKELLREREGVFYVKSFERVCDMCRLSQDCVEELSGRGAHAAWLIGRRGVRKEN
ATTFAETAYQCGVKDDDVFEIAQLCGLEVVGVAVVRADADGDDKSILLTPYEVALVSELQ
VEAMRRCDDLKRPFSFPTLIIAPRSSGGLATEAFEASELTVQMAAERVLELSGDQPTEAD
ARVVVVDREDAKDIDARFLYRAVPVGTLSTNPILSSAFHLTSKAKAKKREQALAAHLRGA
SGKKALTKKLLDIGALVAARGILAKGDVSAACAVAKQRRTDPGAVLPTKVRAAVEAWLAT
VSGG
>snap_masked-scf300000870750.0-processed-gene-1.32-mRNA-1 protein AED:0.46 eAED:0.57 QI:0|0|0|1|1|1|2|0|254
MAGGAPTAAALRRRTNGSPAKHGNGATNGSHKNGKTGKTAPRRRGLVIAGVAIITVLLRG
LNTPGAAIYGKNNKATAALLRSAKAFRGAKRRGPLTGVDAELLLQASQALIPAFDSYGPL
LSRAARADLTGNVRKLRKAGMGPGVRDVGTVVLDDPDYTHVHGPTMALFWLNRILQQVAA
TFEELLKTDAADVVKSATKAYLRTTAPYNLAWQRRVGKLLLKVTPNRENLIRCYGQPDFA
HLAPVRWKGKSLGN
>maker-scf300000870750.0-snap-gene-1.11-mRNA-1 protein AED:0.28 eAED:0.29 QI:0|0|0|1|1|1|2|0|353
MHKITNSERNRVVSILDDSIERIMLLSYVPERAHEAVLAELEPGPYDVFSRHWELEAKGE
AAALQESAREVCRCLRDSPRTFAVLQRYGAHDRSESKAFVDALLDLKEVVGRRLGETHQR
RQEEDLSRARMKSQQAAETKAAVEAEQSRARRRFEEDSATAATICSALSAEIEKHEKATQ
AEKALRDREADEKIKEYEEIHVETVKENEVKIAEAEAKLAVQLQEQADELLLWRRRRNKV
EAELRATIEKYDVNMFQIQGEVDDLREKYDRELKEYNELAEYYAVIDQDLAIEAEEERLI
KEANREADEKRARMERGIARIQAQFRGRRARSGKKKKGKKGKKGKKGKGKKKK
>snap_masked-scf300000870750.0-processed-gene-1.57-mRNA-1 protein AED:0.04 eAED:0.04 QI:0|0|0|1|1|1|2|0|199
MARTVALLLASASALVPPAATPARPATRLAYTASEALPFMERPASLDELEMAGDVGFDPF
GFSSIFNVKWLREAEIKHGRICMLAWTGFVATDLGFTLPGDMHQVSSVEAHDVACKYGAM
QQIFLWLSFIEVVHSFGMMWMGSDRQPGDFGLDPLDFCSTPEKAADMKLKEITHCRLAMF
AFSGVVTQAVLTGKGFPYF
>maker-scf300000870750.0-snap-gene-1.15-mRNA-1 protein AED:0.49 eAED:0.49 QI:0|0|0|0.5|0|0.5|2|0|771
MPRSRSRSRSRGRRRRSRSRDRRDRRDDRDRDRSRRDRDRSRDRRPQPSSRARAEEEASK
RRRDEARVPEPVDVLNQDDGIEVDEAEVEAFLASDDEDAREAKRAAERRKRRQAIERKHA
AAKEAPQPIVEDPSKAQEEQSARDKAVKYEVTPLGLTEVKPDDDAFDMFTGEGDIDAPAP
VKVGKRATAAQLLAGELGEEEQANWDDTDGYYMARPGETIDGRYRVLGVVGRGVFSSVLK
ARDEVQEKEKNEPCYVAVKMIRNNETMTKAAAKEIELLREISAGDPNGRCHCVRLLNETE
HRAHTALIFESMAMNLREALKKYGKHVGINIDAVRIYAKQLLFALRHLYKLRIVHADIKP
DNILVSENNAVLRICDFGSAFRESDPGCSDPSPYLVSRFYRAPEIILGLKYDTRVDLWSI
ATCLYELYTGHIMYPGVDNNNMLRLMMELKGRFPVRMLRAHVRVYTELLLLDPHFLDVQS
SFKFQHRVLDERTKEPRLTLVSIDKPTRSIAQTFLSKKAGADDKRTVLDLADFLEQVCML
NPDNRPSVNECLKHRFVAGRQEHPRDKKPPEASTGGGSVRPLRGHLLGFCNPGEADMLRL
LQEGSTRTNPLPDFGAMSMASAPPVIFLDVDGVLNRVDDPSEERVDATMLMRVRQLADSA
GAVVVISSDWRTQPEAKTYIERRLAALDVTVIGATPLARTRALARPAEIFQWLSTHPDEH
NGRYVVLDDRDLTRETRGAELAAARRFVRTDPNVGFTDENLAEAIAVLRRV
>snap_masked-scf300000870750.0-processed-gene-1.60-mRNA-1 protein AED:0.35 eAED:0.35 QI:0|0|0|1|1|1|2|0|984
MAPGEARARGASLFDACKEGRTDVVQAWLNKGAEVDWANTWGETPLFIACQNDHREAARL
LLEQGAEVDQADVDGRTPLFAACAKGQVDLARLLLGNGAEVDGPVSEGLYEGQTPLYVAC
GNGHVDVARLLLDKGAKGNRATRNGNTPLSIAKKNDHSAVVALLRVRRCVASADMASMSL
FDACKEGRSDIVQAWLDRGADANSPTNAQGRTALHIACENGHVDAARLLLDSGAEVDRAA
SGLSFNGATPLLIACHNGLVDAARAEVDRATEDGATPLYIACQNGHIDVARLLMDKGAEV
DRRKENGRTPLYIACQEGHVDAARLLLDRGAKADRATKGGSTPLSIAKSKGHSAIVKLLD
PRLSPVPEGCADDAADQAPAGAPEEKNDLPQREPPALPPRLPALPPRPQSLRAAASSDLE
EFDVARLRSCTLNFADSRKLGEGAFGEVFAFVDSATSERFAVKRLSPALREPSADPAALA
GAQRAAHREVRALSRFRHPHIVRLVGFCAPDRSSERYLVYELAAVGALDVALSDDARAEE
LTWRVRVRLLSGVAKALHFMHRGGGGDRCFHRDVKAANVVLTAALEPKLIDCGLALFIPK
DDPRRMKTMLTATGGALGTTGYMCPKYVNSGQYGEKSEVYSFGVLLLEVIMGKIQNRPDD
LANYVDEDEDEFNLAEAFDERAGEWPAAAKEELSSLGTSCLDKVRRRCDMSSVLQRLVGL
AREHCAPTAEEAMLADVRRQFEALRMTGVVAAAARASQQQQCVVCFDDFDAAGGGSCGGD
HSICADCLSGHVARELEVVSEDNDRLAAHRQRGGRIRCASYGGPGGCGSDYSDRTLARCL
APAVFEAYRAAQDRTVEDRIFAEAQERITRAVRETEDRIFAERLQAEENQFAEEEEAARA
RRQAERDRQALVEALRRDFPNARQCGGCGFGPIDHMACNNLRTHHGEQRGPGRINNACPR
CGWFRNSIGEWPRWDGRVHDDNTN
>snap_masked-scf300000870750.0-processed-gene-1.62-mRNA-1 protein AED:0.43 eAED:0.43 QI:0|0|0|0.5|1|1|2|0|485
MERPPLRYLKPTPGKTFRTLNEAEIEATVKNNLTLAAALLANQPVDPEVWKPAAVAIAPP
PPPPPPPVVHDEDGPLPTAPPPAYHEDRAGDVDEECWASPPRRRYDPDAYYDAKAAVTSN
DVDNLGRGVAAALRYSTDAARQSLEATDDLRRRIAELELTVANRLEDEAPPPCEAFSPSS
PPPAAFSPGSVRREWGTSASTAWTAKARSEGRGAVGLPAWMARPRALDESCASSWDRFEP
GPASLDVAAAEDLAGPPIDSPDGQCSIAPSYETDDEQMPSPGAIKRTKERARRANATVHA
LGRGRGRVVPGRGAARGRPPARAANKVRAEEAEDELRRLRAKRRALAAPGPFEGLMKREA
EAADRKREAAQQRRREAEVKPRTFRAKPVPNFGKGPPPTSRLSAADRKKVQEASLAKARR
MAPRCAAVPTAATDSKRVLGERNQNPAAKQIRAKLKADRKRWDAYVKFKREGPTSPDPRD
GEQWE
>snap_masked-scf300000870750.0-processed-gene-1.63-mRNA-1 protein AED:0.12 eAED:0.12 QI:0|0|0|0.33|1|1|3|0|264
MRKRTQIAPRHALTVEQDARWPGWQESVDPAAKLLNATTNPGQDRRRVKPRRSDDDAKGA
ARVGSRVFEVPGTFRRVRMTYFDGGQALQVFNSLWYPTFDRPDAPLLGVDLLRFGPKKFL
CIVDAQPPQGRAHATHDTSLLDAIKRKYPALEGEVSSRYYDDNRFFSKQMLYGRFADDGE
KLVEEALLPAFGAYVEAYVDVVARCGTSGKDARPFHADYDAFNAERDPAHGLFTSYFGAE
WSDAYLSEFLFALAHESAGDGVVA
>maker-scf300000870750.0-snap-gene-1.18-mRNA-1 protein AED:0.02 eAED:0.02 QI:0|0|0|0.5|1|1|2|0|755
MAALLARGARGWPRIDAASVVDDATAAAFRRDGAVKLEGLASPRWVEALRAAAEKNLADP
GPLCDEHAQAAGTGGRFHDDQFLWTRHDTFREWVQESGVAAVAARAMGSETAHIFYDQLF
VKEPGTVAPTPWHNDTSYWHLRGDMICSVWVALDDVPAERGLGYVRGSHRSKLVHRVTNF
SGDDHSDRNTYDGAAELPPVPEVTDDDEVLRWDMAPGDALLFNSYALHGAPGNPSTTSAR
RRGYATRWCGDDVRYEERPGTMNAGWVAAGFDNGLVNGAPIACALHPDCARPRKHAQAPR
SRKFSTAARSFSTATWCADRQAKAAVDIEAAGKTLGLEFYEFSFVDVFGAQRSKLVPASR
VTEMATDGAGFAGFAAWLDQDPSSGDVLAMPDASTLTQLPWNPRVGYLACDLVWQGDYLD
HAPRNALRAMLRKLGDRGLTMKTGVECEFFLLDPATGAVADALDASSKPCYDAMSLMRRF
DIISEVMTAMEALGWGPYQADHEDANGQFEINWDFDDALVTADRHVLFKYLVKSVAQRHG
LRATFMPKPFQATTGSGCHAHVSLHDETGKNVCADSSGTLGLSTTARHFVAGVLDEASAL
CALTNPTVNSYKRLNASGTNSGSTWSPAAATWSGNNRSALVRVPDQKRFEVRLADSAANP
YLLPAALAAAGLEGLEAGAEPPAPAVGNLYEDAPATAKCLPRHLSTALAALNLSEGLRRQ
LGDGFVDSYVKLRKAHLAEFSRQVSPWEREQYLDA
>augustus_masked-scf300000870750.0-processed-gene-1.111-mRNA-1 protein AED:0.32 eAED:0.35 QI:0|-1|0|1|-1|1|1|27|655
MEKPETPVAERVRRRGPLNDSPAIRRACADVEEEEKDLARRLKRVREDRAHLDQIAEEQQ
RKKQRRAMPGGVRAPKGPTDEYGDSSDDEEEEDPPPPPSRRKRGAPSPSGDGAEAPVKRR
RRIIEESSDEDEEVAEAPRPSEPALPEWPRSSSTVCAALRGLGAQIEASKVGRKVIFLDV
KSSGEDPKVDCPLEVAVALDREDRFSTLLAHTVDPSDAAVKAHGLSAQKLRELNAPTPKE
AYSRLLAFLSERAPDENVLFVGHENLCSKAVPILVRGLRECELPTTLFEKATYLQVAGML
PGGVVGDEEGLNLSRDDLYEALTKKRVPAAASRADVSNFANLVVLGCSLKIMGWDFDAVA
VGARLADAVPGLLLEEAAASSSEEEALRISSEPFDDACWRGRKKTRGAQWVYASTGKDLA
DAWDIPEVSISRLAGVSTTAPSAAHAAKFEVEQLHARSRRECAAKSSEASRDDAFHARRD
GERLTRHGWATLSRSRGAMCKALKRLYSDQILYAKLGRPPSHKEATKWFKECYTNPPCAC
NRRAKTCDTNCTTCGDCVNKNGGRVVDHTEVVMAKASEIPGGFAFLARMRASVASDDAKY
LVAWHRPCVQCNKCNRGLVLFGDRSHLSTVEGSAERSKAAKQKASKLSTLFGYGA
>snap_masked-scf300000870750.0-processed-gene-1.67-mRNA-1 protein AED:0.32 eAED:0.32 QI:0|0|0|0.5|1|1|2|0|375
MRLTNAEDTPLRPETKLSGVVDDRVAALDRSADAFVEGIMVSDDDVVTIGDTSDAPVIIG
EELESDNIAIAALLAVAVLWGTNFPAVRYLVTDPVSLTPAAYSFARFGASALALSPLLPR
ASSKGALLAGAECGLWIAAGYVVQCLALQGTTAAKGALLAALQVVVVPAVVVLFPALRPK
AGKEPTMKDWVCAGAALAGVALLELQGLTAPVASDAVAALQPVFFGISYLRIAEAGRKYP
SDDDALAMAAAQVVAVAAVASIWLLGAEGSEGFSHVLALSDQPQTLAVLAWTALASTALT
ILLQTYALARVPAATASLVVSSEPLWAALLAAVLLGETNYGAADVAGGALILGASLAPAF
LDDDAFAGAASSDVE
>snap_masked-scf300000870750.0-processed-gene-1.68-mRNA-1 protein AED:0.20 eAED:0.20 QI:0|0|0|1|1|1|2|0|770
MSHIYADGAEVLKALDEQGGGPKLASLGDYGIDHHRLLDQLRILERPVIDRQELRVKSIE
KIAMERHAVVFEQLVEERIKILQKVSLFNDLSDNELRRAAEQFEEDEADEGTFVFKQGDA
TDDFYVVASGEAHVIFESDGKSRTLARLTEGRFFGELAAMHSTPRDSSVKAKPDKEDQQR
LELLKLSGAKFRALFESRPDLLKDNSNTRERQAWCIIGNCPLFAGLDEDRLRECVRRVKV
ETHDPGSVIIHEGHTGSVFYIIVDGIVKVVHEDPQHKVGERPVRELGDGDHFGEIPLLVK
GDSSTRGATVVAVFKCTLAVVERSDLVAAFKTDEGRAYLRQRAYFRILDDDGELEAEEVQ
RPRTAEDRASRRSGDSRAMRGRKSARQAFKRLVRSFSDSLISQMYKQIVRQPSLTTSYGA
DVAKSFMASATRPEFGKKILRALETLNKKNALDRTMPELALVIAVLRQAKDFCRQYVHEW
PESAWNDFGHHVRVDRIKKGSAVFDTKGKAEEPKPTRRRSRARSSADMVDPEAAKDAIWK
GELGEFVECGGPGSCFGAESLDALKNGRAPRYRQNLVAVSECIFLSFEASDYREVAANVA
EGLETDVEEKFALLRKTGLFADAPVDQCYTVAYALEKAKCSRGTLLMSEGQTAPRLTLVV
RGGVVVRSAGVAVAELGVGDYFGESGLLSATNLVKGAVESVSCVSTMATDLYVLEDYGCV
PAPILKRLKRNWGVRASWRKDRVVKQRQTIGDHKKQMPRSMVAEMVARSP
>maker-scf300000870750.0-snap-gene-1.19-mRNA-1 protein AED:0.06 eAED:0.06 QI:0|0|0|1|1|1|2|0|393
MRRMALLSLATAARALSSTARRAAKPSAAKPSAAKPKVLRQKQPPGVFDVGSLDRQALET
FVVDDLKQPKFRAKQLREWIYDKGIDDFTNMTNLPAKWRTDMSERGLTIGGTIAEQISQR
DGTIKRAYELRDGSVIESVLMPYNDGRRTACISSQAGCGMGCTFCATGQMGFSRHLTAAE
IFEQASRFSRELRRRGERLSNVVFMGMGEPLANYNNVIEAARRIHDELGVGARHITISTV
GLARGIEKLADDPLPVTLAVSLHQADDESRSAIMPVNKRYDLETLLSSINNYQRKTKRRV
TFEWAAIQGENDDEQAARKLGKLLKRHSVKDAHVNVIPLNPTKGFSGKKSSNVDTFCRTL
QDEFRISATPRVRRGIDIDAGCGQLTTALEEGT
>snap_masked-scf300000870750.0-processed-gene-1.72-mRNA-1 protein AED:0.03 eAED:0.03 QI:0|0|0|0.5|1|1|2|0|208
MASGRLREIATMKTVLALAAGASALVAPAAPKAQRTVVKALDTELGVLPPLGFFDPLGLA
AKGSAEDFERRRITELKHGRVAMAGFVGYLVPEVYKWPGYLSPTNDLKFEDVPNGLNALP
VVPGLGWFQMIMVVGWLEAGPFAATRSEFAGDFGWPYFGKQIQSADEKKSKLNMELQNGR
AAMFGVLGLMMQDAVNGEVTIFPGTDIA
>maker-scf300000870750.0-snap-gene-1.21-mRNA-1 protein AED:0.05 eAED:0.05 QI:0|0.5|0.66|1|1|1|3|18|1112
MLRSLVAVAAIGRAAANGRHDASGHVIAGLAQEELAVTDSGKLGDRAPSYAFWSTGDRTT
APPYTPPTNRVYNTKGGPVEGKINVHLVPHSHDDTGWQVTVDQYFSREVYWIIDTLTEQL
AQDANRKFIYVETAFFARWWEQADDFKRSRAKSLVRNKQLEFINGGWCMHDEASPLWTAM
VDQTTRGHQWLFKTFGAQANPKGTWQIDPFGHTNTQAWLLGAEAGMTSLFWGRMDYQDRE
MRYGRKQSVKPPTGGFEWVWRGSKSLGSSADVFAGDLYGTGQGGYSTWLNFDDETQQVND
DPSRHDYNVDQWVDKFVQDAREQAKHTLTLHQLWACGTDFQYQNADRWYRNLDKLIHYVN
LNGSVNAFYSTPTLYTDLKHRNRSVTYELRQDDIMPLADNAHNYWSGYFTSRPALKRQVR
FATSYLESARLLEVVTNTSKKDVNRPTYKKEPVVGDSWTDALEGTVGVATHHDGMSGTER
QDVTDDYAQRITESALEAEAGVAVAFGRLLGVGREAFDHCNCNSGPMSCLNLRLNASTCS
ATHHGFSVAAFSPLGQDVDHVLRVPIVSDGPWRCKDASGKALASQILALDQRTRELPRLY
LNSFNLTKEEYRAADAALTNEATAVLAVSLPIKATGAATAACGPGASEPSSSITVTRDGD
NLIVDNGLLRLTFCTATKALTTIENLASRTTTSLKLTWGWYNSSTGGCTPYPDTLSDLEP
ACSSQASGAYIFRPNSSELYGFDPSFVPQMAVETGSVYAEVRLRGSPFTSHTIRLGKDNA
HVEVEWTAGPIPVDTPWLAPDANWGKEVVLRYDTAVASGGVFYTDSNGRETVKRVRDKRG
PSYPSPYKISEPVAGNYYPVNALASINDDCVEFDVIVDTSLGGASLASGSLEFMVHRRLQ
EDDNRGVQEPLNETMCGCNDIRAAPGAMGAHGHEGDGGCFCAGLTVRGRHLLVFDEVQRA
RALRRRLMEEVQQPPALAFARLGTPFKTPSRTVLAEPLPPNVKLVTLTSNYAQAHNGQWL
LRLAHVYEAGETADDLAQPVTIDLTRYFRRPGLAITSAVETTLTANAAPAARLTWKTEVA
AEDGAFTARTPFAYPSLTLRPMEVRTFLARFR
>maker-scf300000870750.0-snap-gene-1.22-mRNA-1 protein AED:0.03 eAED:0.03 QI:0|0|0|1|1|1|3|0|2155
MRAAVALALAMTRAAAALEMRPRPLLTALVLGAVAAQAPAGMATLAPTPISEFSCAFMKE
DEDSLMFDWESTQEMVHAWGGFSQCEHLRCDAATGALWLNVQREKVHTFRSKQSKGHRKV
TRSYCMVLTPDGRYARYARGEYKLREERWMWREREKVSWKDVPHVNGTLAADAGFGTKMY
DACVAQCPCAASEGRDDFPALSRALLDPDADATQVPGVCFDESPKYWFHFGWVTTAHWFL
IFYLALSILGVWTLACCVSNRCCYAFGTLQKIRNEFADSCPTLATYLNKLCVEPCKLCVK
WCCCCCMCCKATRVRKPPIPTAIEVTAQGPPGTAMTVVCQGGHVNVVVPDDVEEGGVFAV
NPLVTQQPLPQVLPDNDVTLDAPPRSRSLIEQFRLLVWKVYWTKRRDKASLIKQVLGPAL
VLVVVWLLYVAGGLTFIPSLRWNPKNPNYKWKKGKLRDYTKGQVLSHGMLELYLGFIGFI
PFVQVVVVSLVEEHGSRLVEYMKMAGLRPQAYWLAQFVSEGVIIGGLSAFMIAVVGAPGL
FSFAGHADVPFFSLLGLHWTYLLALVSVGFCAAALVPNALVASLFALISQVAGVVCYFVG
AWREKSNGAMAATSVWNKSVTIQRWYSLYPQFAYMLLVEGFQSHRKKRCRVWGAYKGEAF
ISSDYGCSAPEGKSLEEAKDSALVGLGAFLGEHRCPAFDEALQYSYSYDYDDTYAGPCAD
HCTSCDGSADNCQSCDQGYTLYDNSCLEGLASCGVQGPYSTYPHFYNQETGQPSSSWTAA
LYGMMLLDCVIFLVLAWYFAQIVPWSEFGKPRPWYFPLLPSTYMSVPPAKVEDGDESLLE
GCPSDAYEERTGEPVVVVRGLTKTFGEFRAVNGVSFEMVEDEVFCLLGHNGAGKTTTINV
LSGLLPPDPSARKTAVVYGKDIGNPEAIHSLRRVLGVCPQHDVLFPHLTLREHVAFFGQL
KGRDAVSAAKDADSLLEVFRLSDRAHHLGSELSGGQKRKLSVSIALSGSSKFIVLDEPTA
GMDPVARRELWTLLRAVRMKRALLLTTHHMDEAEALGDRVAIMASGKVRADGSVDFLKRA
FGKGYAVSFEAQNAEQARSLVSKAAPSSVVEDIAEASLAGMHTTDARQAYTRSRSSRSGS
FSEEVESSMHTEEEGTQATPRGLVRCAFSLPLDKGDELPALFGALRGVAESVAFSTTTLE
DVFLAVGEDDAVHNVAKVNERGESYKQLYEGENIVDVPRSLLRHSSAILRLRGRLAFNDL
ITVLLPFQGIEYVVMEIHRLVTGEKRLGPLSRLAAKYVVGVRALILAVLPSVGALVLCKV
AKDGSLAGSGRKWGFRTNILLVLPLFGIWVLLPGLIAEPVVKERKVRLRNLLAVSGLDHR
AYWLGSLLGDLVPLVFGVSVTLLAIYGYGISFLVEETKTRTIFPENYTIMAETGLPAMNP
QTGLPLTNLEWCFALGDYDDCITTTRERRTWLGDAPQLIAIYLLFPPAVIAFSHLMSYAF
LDPFVCVGATPVYVIGLLILPDVFIIFLGLAFGGWMPGSKEAQLFNWNALEAMAAFAWLG
SFVSPPNVIVFTLLRVMRMAFVATKGNSPEAWNPTWPSYWVLCVILITQFVVFEGLAYVK
DRLYTRPLPYTKTRFSTRRKNNLDEDVLAERERVLALFEDGEKEEEDVVESDPSLVQKVV
SKVTAVKDALLDELSDPNYYAPRIKMDAAPEDKYGLNVREVRKVFPPKRHGQRAVEAVRG
CTFGVRTGEVFGLLGANGAGKTTTMSAVMRAVEPTSGDVAISGTSVLSSFAQASEHLAVV
NQHNTLWDALSCADHLRLFARLRMLENEVEDAVAATLARVELLNHADKPAGRLSGGMKRK
LCGACLCGNQISGAPRRACALIGDPQIVLLDEPSAGLDPVSQRNLWNLIKATMAGRAVVL
TTHSMVEADFLCDRIGIMVQGQLRCLGTSDHLKQRYASGYELVVKIEDDALEGVSAFVKE
RFGATLAAADAGTLTYELSKSSEKSADLLADAFQAFDESTRKSLKVAEFSVVQASLEKVF
IRIVSGEGGEHEARDAHNRSVQVAQDLGDDSDDDLDNFQFRERTCCKCSYFAHGLLCKYH
STCCCAMCCYMFMSIFGASWFVWFNTCTLTLLFHMFAAVTNCVGRCCLQEPKVED
>maker-scf300000870750.0-snap-gene-1.23-mRNA-1 protein AED:0.17 eAED:0.19 QI:0|0|0|1|0|0.33|3|0|632
MLDKLFRAHSEKNGAAMNGGAAMNGTASTKENPGVRRELSERPTPDMLRRTDSMTAFHAQ
KEFQDRTVSIGNDEREYFVSGCLLLLDCARGDLERVHAVVKDSPTLVNFWDYDRRTPLHV
ASSEGRADVVKYLLAHDARPNRSDRWGGSPLDDALRRGHQATVELLRSKGARLGTADHVS
QLMAACNAGDVRDVEDCLAAPGRRCISRRPRTMKMWGCTPCDDCVPGSAAEKALLAAGCC
RTDMTHDKSHDPFRAESPEKRDDDQFVVDYRDVELGDRIGGGSFGEVHMALWRSTPVAAK
VIKLMPGGDAKQKQAALEDFVAEARILKTLRHPNICMLVGYGIEPGHELILSELMQCSLL
DYLRSLRSHADGMPKPRAMRYAVELSRGMRYLHEQTPAVLHRDLKPANLLLDTSNTLRIT
DFGLATTRRRGRDAKDSGRLEARKQITKSVTRVSTQYDLTGATGSFRFMAPEVALSQPYG
RKCDVYSFAMIFYYLLDSRSPWANKDGETAARLAISGARPDIRRDWDPRVVKVLTACWAD
EPRLRPSFRAVIEMIEAADVDVEVIVQAGLDQSVHTTKSKNLRRGSIQSRKRVAKKQPSP
AAMPSFYQHQAGGHHQPPDRQQSMDNCKCTIC
>snap_masked-scf300000870750.0-processed-gene-1.81-mRNA-1 protein AED:0.05 eAED:0.05 QI:0|0|0|1|1|1|2|0|449
MAALTAALESCKLDGFALADQPRKLRDDDKLVLAAVSENGGALQYASERLRDDDAVVRAA
VTCQGEALEHASERLRGDAAIASIACTKAGWALRHCSAALQDDERVVATAVDNDGSSLKF
ASARLRGDATFHGGRAILEAADASLRADATVCAACCARDGEALSLCPEAIRKDRSVVLAA
VKSCGAALRHVDDAKLLADAEIVLGAAASWGGALERCSPRLKQDPAFIRKAVAIDPWHLQ
HADGPAAQDRAAVLEAVTRDGSALQFAPHALRADADVVSKAVTAPAGDGRAGDALAYADE
ELRADATIVLAAVKVAPQALQHASPELLADRKFAEKAVKLDWRCLASVSKELRADKKLVE
SALKQSADALALTPLDAEPKVALVAVKKDGLALCHVRSSAQTKDVVLAAVKQNVEALQFV
ADESLLRDKDVVAAAKKRGVVLEGDDEDE
>maker-scf300000870750.0-snap-gene-1.0-mRNA-1 protein AED:0.07 eAED:0.10 QI:0|0|0|1|0|0|3|0|901
MDVRPLLAQRRAPPAPNQHLWRAFGAVALLQFVTLAAVLASRTAPDGRRQLLADELEPPF
RKIREDIDLGADERRRLSGALWGLKTATAATTLTKFMGTMVLCDTSSAAITVTLPAASDM
SEQSGASLRHYKFINTGSNDCTVARAGSDTIVTSTLTATFSGGATTSTFTGTAFTPAGTV
SQPTFTGTQFTPAGTISAITPAGTNDAPTFTGQAHTPTFTGGAITSTVTQGTITTATVYT
GADATATTTDTAVDVVTAVAASTVASGTASGTISQITPQGTVAAPVFSGTAHTPTFTGTA
VTPGGTVSQPTFTGTQVTPQGTIQTDTPGGTVAIVNAATASTGLTAITLKPGSSLALVGD
GTSAWYQYGGTSIASGASLRHYKFINTGSNDCTIARAGSDTIVTSTLTATFTGGATTSTF
TGTQFTATFTGDQFTPVFTGTDYTPAGTVSVPTFTGTQTAPAGTIGAITPAGTVSQPTFT
GDAYTPEGTNNAPAFTGTQYTPTGTISAITPAGTVAAPVFSGTAHTPTFTGDAVTPAGSV
AAPVFSGTAHTPTFTGDAVTPAGDVAAPVFSGTAHTPTFTGDAVTPAGSVAAPVFSGTAH
TPTFTGDAVTPAGSVAAPVFSGTAHTPTTVASGTASGTISQITPAGTNDAPAFSGTQFTP
AGTISQITPAGTNDAPAFTGTQFTPTGSISAITPAGTNNAPAFTGTQFTPTGSISAITPA
GTNDAPAFTGTQFTPAGTISAITPAGTNDAPAFTGTAHTPTFTGDADTPEGSVAAPVFTG
TAKAPAGTVSQPTFTGDAFTATFTGTDYTPAGTISQPTFTGTQTAPAGTIAAITPTGTIS
AVTPAGTIQTDNPGGTIAIVNAATASTGLTAITLKPGSSLALVGDGTSAWYQYGGTSIAV
A
>maker-scf300000870750.0-snap-gene-1.24-mRNA-1 protein AED:0.25 eAED:0.25 QI:0|0|0|0.5|0|0|2|0|567
MEATAAARAQHYKKEAAQPDYHPARIRKVAWPRDAPKPSEAELRATFSKLAPVANVGIGS
SNQAIVVFTTCEGAQKAQDDYQGLWRVSTPKVSHEEAKKTLKVMKEAAPATPVHSPPHSR
SPSRSRSPRRRRRSGSFDLSALVAKDKPAESRRDLAKRILVVSWDTTKPPPEDSELRCFF
GFFDFVLATHVTPRRGLVLVASREHAEKCVAACRKHQYQRFRVRVLGRKGAGTSPAVRHI
RAATRESLSVRWGWEAAETPSPGSKSFAVPRTPRSSRQSTPDRYGEGERPYVVGGMLLAD
DAMSVSSASSVDEGPSVNRRVAFGTPVKKEAVVMREAPVAAAAAKHHHHSHKKEAPHPPS
LTREAAVANEAPAASVSVKKHHHSHKNAATSPAPRKGTDVMTSPPPSKGAADAMTSPPPV
PSYMRRTGPSPAERNYAAVAESLARDALQAKKEAAAMRARALRAEDLLALAVRRPPTAAW
REAAPPLRPRAPSIRRRVNPRPPSARPEDLYVEYADEARAPAPRYAQMTLSQQRRRFGVE
DYRAFRESVCSQPPHNWYDSKPAVGAY
>maker-scf300000870750.0-snap-gene-2.122-mRNA-1 protein AED:0.09 eAED:0.09 QI:0|1|0.5|1|1|1|2|0|500
MSSSENALPTPPTPHGPLLAPSHHRTSSTLQRHLETALAPATLNKRSASVTDQIELEEWW
SLTPERLRRIFKEVDVDNDGRLPFACLVDSLRRYDLAAQEQDVTDTLTKLRSPSSDGEDD
FARAWRRKSTTEVTEDEFLAAAKQLMVAKVFAAARRKKPLVSLVDFGLDDIDIGDDVEVT
KAWLARPSTKRTRWVEIRGDETALRLLGIEYALHPLALEDALRPSQRPKEERYETHAQIV
VPRFVVHGDALAPQVATENVSIFVAGESLVTYAASTQAPAWSRRVRAELACSFTKLREEG
SNFLAYRVLDAVLDSGAPAVAALRGSIARQRDILRRSKYSSNDAGATLQRIKCDLEQILR
LLRPLARVLMTLVQDDDVVDHRYNSYIEDAGENVAELEDDIAAALSDIERLAEESELYFQ
RSQEKTIYVLTTVTAIFLPLQFVTGLFGMNFKYMPQLNDRGAYYLLLLIMTIYTVLALLL
VWWCSSGRRRSLKHHDIEAA
>snap_masked-scf300000870750.0-processed-gene-2.70-mRNA-1 protein AED:0.17 eAED:0.18 QI:0|0|0|1|1|1|2|0|180
MQRSLIALALCATAAAGPFGKKTIKVGDTVPSVEIDLGFPPSKVNVLEYTQQKTIPGYLE
HQAALKAAGVEEVMVFCVNDGAVMTAWQKDQGADESLLTFYGDPSGALTKALGMVLDHPG
PQGKGLFGRTKRFAAIVKNGVVKALEISERPDDPAGDDYPESSCAPSMLEHLAKLAKSEL
>snap_masked-scf300000870750.0-processed-gene-2.72-mRNA-1 protein AED:0.22 eAED:0.22 QI:0|0|0|1|1|1|2|0|224
MDSQRAARIATFSVGIAVASYAAYQLGKLVQRKRHDAKNSTSCVELRPPFPDEVVQLLRS
SVLCYLSTLADGAPHLSLMNFTYCPADEKIIMSTRRDTTKYRALLKNKRVAVLIHDFPAE
ERQRAAAASARAAGHSGDYAQTYSVTLYGSVETGAAAERYRAMHLERNGAGQRQFIVGDN
IGIITVLVDKARICNQADKVHIWDASAPVVQSPSECDVDSPKSA
>maker-scf300000870750.0-snap-gene-2.125-mRNA-1 protein AED:0.42 eAED:0.42 QI:0|0|0|1|1|1|2|0|121
MIRGVPQLQRLVVRYCPHGGSSRGARAFVFEEFAKFAEANPAVECRSELGRGKHPVVRGS
YVWGDDKVLDAKNRSSADVLRNSSGRKMLRFEKPVVSEKPSIQGPALGGAPPRVWVLPEK
E
>snap_masked-scf300000870750.0-processed-gene-2.76-mRNA-1 protein AED:0.33 eAED:0.33 QI:0|0|0|0.5|1|1|2|0|556
MSALNKAVTKKASKRRAEQRRDREAPYTLAPPDTARAVAKALPALRRTDVIVGLNALTRR
LERDGVRWCALCDEAEPRALLDGVVELARRRDVPMLALPPGSGKAVAAALRVKRCLAFGL
AVEATADDDAARRTALEDLAALAFAQRSAPTDRAAAKRARHRGAFDLFPSQNCPQQPPRG
IMGNAWSPPPNCLQIELRGGGKQCDCGPLRVEEYTVANDQRVLARVSGEEAREYIRGVNA
HVAKGTGKYRWPICGCFACFLLGAALFGVMMGVFHEEKRLRCEARLCSRGEDPLLLPHGK
PCCVFWCCGEGMDGGKHHHELPARPYNTSWDVWSSEAYFGIDERCSLYHDGDEHRPEDHT
PRDANYGCGSCPARLSDEGECKTMFEGPAKDYEVTWPLLFLIPYLLPIPFIIFFICASAC
AVPRLYEEAFEDWRARGVVTHVTYQRGGKHSPNYLRLWFPPGQSVQPVITGPVVTGQNTF
LVQVPPGSHAGQMMQVTSPAGVPMQVQIPAGMYPGATFAVASPAAPAVGVVEGVSYAEEE
AGEPVLQAKVVPEREW
>augustus_masked-scf300000870750.0-processed-gene-2.20-mRNA-1 protein AED:0.09 eAED:0.17 QI:0|0|0|1|1|1|2|24|248
MARRAPFASLWSRDDVRTAVVDFLPTKAIAVLPVVAKPLRAVQTSLLITAIRRRGKTTVP
SPQTTRGALLDALLVGEPQHFCERWERGLEQWSEDSPDAYTVNVFPSHEGGFVRLDRDLE
DDLGGHEKALTHHFRGENLLVTRLRVKLGFVDCEQEGAAGYASLCGPNVQSGDDEDVAQW
DDFMAGPMFNNDEGNAFSLMWLAGKRGNSRILIDAVTAETFYEVDALVHHESVTSGATLV
ASPVQLFD
>snap_masked-scf300000870750.0-processed-gene-2.78-mRNA-1 protein AED:0.43 eAED:0.43 QI:0|0|0|0.5|1|1|2|0|200
MLPLLLLASCAGAFVAPGGTHSHAVDASVLHALDASTLCDSTLALASFQDFRDGIADVVR
PFAILAAVPAFGIALIPVTLAAALARAAAAPAAQVLEIVESIPADQWQKLLLCIAFDAAG
DLSESLPFHGLLELALGPLDYFVLRYLFEDSFAIPVAGLLEEWLPIPVEFLPTATLAWCV
QNLAAESVIARKLGLVKKKP
>augustus_masked-scf300000870750.0-processed-gene-2.23-mRNA-1 protein AED:0.20 eAED:0.34 QI:0|-1|0|1|-1|1|1|57|166
MPDQPAQQSRFPANRIFNLAGALMGGLLMVIGIAICAAASEKGIDAAREFILGLYMVGFG
AFAVATECVYLPNVVKYMLILDSYLGKGCFFIFWGFLMWGKKPEWIIASLIFLGAGVCFI
CGSFAVSSPPVYLCGERPADAKPGAPPRAPENSRPAPPGDPVWPPA
>snap_masked-scf300000870750.0-processed-gene-2.80-mRNA-1 protein AED:0.28 eAED:0.28 QI:0|0|0|1|1|1|2|0|390
MAAASALTLPPDCGIATWRAGPSLVRVELDRGGKLNALTRSMWEALDAVLEDTNDALLIT
SGDAKAFSAGADVNAVASEPVDERRDFLRLEYETLEKLQERDAPTVAVADGLAFGAGAGV
FMACDERIVTERSRLAMPECRIGIVPDAGALRFLTKHCEPAVARYLALTGVPLNAHDLTG
LATRYVPDKEDLGLDQLYAELSSAPAGELATPLDRRGVDAPRRLESGLFNEATLQAVRDA
FEKGTSVDAVRADLETAREAAKKLQGSCGWATREAADGVLDVLDAAADGLQRGCPTALEI
TLDAVDRLAARRGDADPAAARYGRRVELAANARLGGAPDFAEGVACVVGARRGERPKWSN
DASLVGAIARAVDGLREETSLGDVVAGARG
>maker-scf300000870750.0-snap-gene-2.127-mRNA-1 protein AED:0.08 eAED:0.08 QI:0|0|0|0.8|0.5|0.4|5|0|839
MGNGASCGENARDVGADEELNPLFVGDADKENNYRRPSVPHVQAERLKRKSALIRASMRQ
DDKKAMAQHVAVLRAGPKAGAEPPRAGTTKSTYHAPPTQEGWLAWATPNGSTRRYYRLVG
SYLVRYADEEAARGAATFAAYAHGTEALISGNVDRDFVADLENRGSSFYVYTPTRTLTLY
APDLEAQRAWVAALRAAGEQVYDAEELKAKATALQEMAPLLLDQAQRQFKRMHQILASLK
CTGYVVQDERVKSLKKGYLERAEYEDEQFYGKLLEDSSTSEPRFAKAYCVLRSDQTLVYG
SSEKEAKANPEGVVSLNHLHVVLDADAIEKSGDMVFSLVTPLRTFVVRAAHQVALEEWLK
AIIRSTAKLDDKGNTLQALNELQEMDATEGVDLASLIDDDSGLDAFERFVASLEDKKTKD
VFACWRLCREHKDASEFDPLEFADTSVLVKQLEKRLVEDFLEDGGRLPSEIAVDARKECI
AAMYPHGEKALPVNEVRAACVAELHALAYDQFKTTQDYKEYCLSKKDLGEPVEEGERVLI
YTPKDPAALKERLAKMPKCSTKLKALDAIKNGSGKRVYEAWTSLKHSTEKTERVMIGRDH
KCDVAVDDDKRVSREHARIDSLKDGRVVFLDLGSSHGSKVNGKTVSGRVFLNAGDVVHVG
KTDMVFTAAGRLQHALGRGALDLGSGSLGAKKVEQLVEEGVLRSAADLLDFVDEREASLS
KLSALDGWGATSSEKVLDALETRTATPIPLAAFVFALGAPRIGKATAKKVAGICGSWTAL
RRSLSPTTAADDALRTALAEARGVGPAAVEGLLEFFAGVEDAAVADRLAARLDVVDDDT
>augustus_masked-scf300000870750.0-processed-gene-2.27-mRNA-1 protein AED:0.34 eAED:0.43 QI:0|0|0|0.5|1|1|4|1644|409
MRCASLVLILGTAGSLQHGAPPRRASPPARAARGHCKTPRRRAPLTRLHNAAQSSHPSWI
TAVDIEQDVYNTAVQAEKPPWKFTKSHAEATIGREAFCDVSQEKTSRVRCVAQSQHHVAW
DRTPQRVLVLAKRHADDEELDVAYRIARHLHEACGVDVLLADPLYEQIGKRLPAVELWQG
EHVSRSPDFVATLGGDGLLLYANTLFQATPPPPVVAFGAGSLGFLAPFDVDDEQTGGTVE
ETLDEAVSLGEGELEPWPVSLRMRLRCRVVDGASGKVVGGHEALNEVALDRGNSPFLSAV
ECFCNDEHLTTAQADGLIVATPTGSTAYSLSAGGPMVHPSVNAMVFTPICAHSLSFRPIV
FPDSCTLRFDVDPDARADAWGTRRTGSGGCGRTSISTCDGGSRRSRSSS
>snap_masked-scf300000870750.0-processed-gene-2.83-mRNA-1 protein AED:0.06 eAED:0.07 QI:0|0|0|1|1|1|2|0|386
MQEARALCIVGLPPSELTIYKMILTQCAVCATELGLSSGKKCGRCSTRYCGPECQVQHWK
EGGHDLLCKTIKKAGGAEQYNANEKYAEAALHWKTKEGLVRGCACRGTAGFAHVSCLAEQ
AKILCEEAEENNLGAKAKNERWNRWYTCSMCEQHYHGVVKCALGWACWKTYVGRPETDSA
RQMAMNVLGLGLTAADHHEAALRVKEAELSMLRRLGADEDNMLVAQCNLANSYVELGRNE
EALRIKQDVYSGYLKLKGEEHPKTFQAANNYVVSLNGLQRFGEAKALLRKAMPVTRRVLG
DSNELTLRMSATYAMALYLDPVATLGDLREAVSMLEEAARTARRVFGGAHPYSVGMEQAL
RESRAALSARDDVSAIRGALEAMNAT
>snap_masked-scf300000870750.0-processed-gene-2.84-mRNA-1 protein AED:0.19 eAED:0.43 QI:0|0|0|1|1|1|2|0|486
MRLALTLLIITTTRAQPQLWRDLKERNERFARKPIRPTRQTRGQARITPRKPQLPHLQYR
KHELDYASHHAYVDFEHKLLYCAIPKVACTEFFRLFHRMADSKKKCATVGQCATQMTERQ
RNRWKGDPHFRPDKPILNKVATPEEATHAMNDKNFTKFVFFRDPAERLLSAYLDKFEHGS
RYRVGYGLRIFKDPKMNFSGFVERIERVNKRRSNPDGLHPHTNPHWRPQRFMCNLEKFLP
LYTFVGSFTHLREHTELMLRQANLWEEFGARGWPLKAPGGSGKVPARGPTGSMFQKNTAW
HADGTSSKTEQYYTPELLARVRKAYAMDYEMLESINALGSEPTTGAAWAASLNAKQKLWH
FDRGFYDEALKPPESNPNSEADDNSASAAGADNRTFVPGGACAATMSNNPRSERTTTSGS
RWSGVISKCTMSKRSSLVWTHATPAACVSEFRRMPYTWAPFQSSPKVLAMASGPAIDAVA
KVRMSL
>snap_masked-scf300000870750.0-processed-gene-2.85-mRNA-1 protein AED:0.40 eAED:0.44 QI:0|0|0|1|1|1|2|0|408
MRYVLLFTCCHAVQYKVTFKRVSAFAKPGTAVRGDVDDATCPYRFDLYAGGRSRKAGERE
RSSIIVSTERAVDATWTLRLIGEKVAVEADGGCRFTAKNRESKGVPFVTPEILPRFVDED
GTVCCECDVTEWPPTEAVSWPDALPAADVRPKRELHAGATFVPIWRDLKQRANLGEKGCY
GGVDYVVERVSVDGEAAFEAAPGAILTVRPAYPLVRRLERVWPVDVREDEIPVALSSADY
TALTGVGFAGVAAAWLAIAGFLATQVGGLVEVPTLSPAVGDVVVFDAPAALKRVSGNSKA
QLYVKRVAAVAGDRVRVDDDGGVSVNGAPRRSPAGDRVCDLPEARAELKRVLGDARRSKI
AVEELSVPRGSVYVLGDCADVSVDSRVWGPLRTSEIRARPLNTLKGRR
>snap_masked-scf300000870750.0-processed-gene-2.86-mRNA-1 protein AED:0.02 eAED:0.02 QI:0|0|0|1|1|1|2|0|162
MACYAVTRRDSLDLAAPHEPLVMDDPFDPPPPPSSPKLIVDRAGVALDQPDVLLLEGPRF
RRKSVKFQERAFGILNPPPEPAEPQSGRLLVELNGECHFEPSAKRKTLRSVLKRDAILNR
NPEVFTPASPTLVASPTKVFEQTEIKLLESPRLDFDVPPLAL
>snap_masked-scf300000870750.0-processed-gene-2.87-mRNA-1 protein AED:0.25 eAED:0.25 QI:0|0|0|1|1|1|2|0|427
MLSSQLKHEPHGWLLQALAGDSGAAKGSSGATKTTTNGADAKRLAALEKRVKRLEDRRAG
GARTALRAARAATDCVATRWVPDDYYGRSMRDRSKLLNCDVRQMCKSMLLENKQWRGTDE
FDPSNARFYLVVVQYAATFDAGRLRSALVERTKLPAKAFNFRVADEADNDRLSGFKHNAV
TPFGFAESRVPVVLSDAASKMGFIWMGGGHEAFKLGVPVDAFLACFKPWVLDCSTARDER
EWDTASKPAGKPAKAKAPKAKPAKTAAAAFEDYGDADDTAASRLALVVGKIVDVWPHPDS
DKLFCEKIDCGEAFGGVREVASGLQKHYKVEDLKDRMVLVAANLKAKKLGGFPSHGMVLC
ASTAGSLSFVDPPKGAKPGDAVDKKKLFAKAQPHFVVRNGTCYYKDKPFDINGAPCTASV
ADGASIS
>snap_masked-scf300000870750.0-processed-gene-2.89-mRNA-1 protein AED:0.00 eAED:0.00 QI:0|0|0|1|1|1|2|0|452
MTLLDHQRAQERTEAAEAHQKDEKHGLLITKKDAKAKPPCPPTKKLRSQAFVLDQMRHSM
KFFSPERAIDESGGYFHFFAADGSIFDADTKVLVTQARFIFSLSVAAEHLKDPKYLKAVE
HGVSWLATGPLRNKANGAYHWALKDGKPTSSKIFTYGLAQCLLAYAAALRAGCKAAAPYL
NETWETLETRLFVERDGLYAEEASSDWKIDKYRSESGNLHMTEALIACYEATSDQKFLDR
ALLVADRICNKAAGQTQGLVWEHFDETWTANLEFDNDNEALKIFRPWGFQPDPVPGHQVE
WARFLLTIDRHCKAAGQARWWLLPKARFLFDVATDKAWDDEFGGLCYSIDLDGAVCNGDK
IFWVQCESIGTAAMLASTTGEDKYWQIYDKLWRYSWDKWVDHEHGSWFRRMNREHVPYFT
EKTKLSLCVDPDFHMLGAYAGCLTFMNDAGVA
>snap_masked-scf300000870750.0-processed-gene-2.90-mRNA-1 protein AED:0.14 eAED:0.14 QI:0|0|0|0.5|1|1|2|0|306
MARLDADAVTGDARGPDNVVAHGANRRLWTAVDTGYLLGIRAAIRAGADIDSVDLGWAAV
NWAVSQNRLDVASELLSLGANPNAGHPRASGLHVAAYRGRFDVVLMLLRSGAELREIPGV
EHPMNVIPEWFGASPIVPRSRVENCPITIQYLRRVHESGGFNTYKETRYRGCLAVHLIAR
HRRLPTDVQGVILKTLLGSRGRKIIIEVVDMFSGLPATTSRIIHFIVDAKMCLRILFKRY
LRLMNDDLSEVVARVYQGRRVKLSFRLPDTDVGINGTETLRSLGLSSAAEAGEMAPVVFE
AHLLEA
>augustus_masked-scf300000870750.0-processed-gene-2.33-mRNA-1 protein AED:0.15 eAED:0.32 QI:49|-1|0|1|-1|1|1|170|222
MLASSKALESYARSPKAHVALIRVLIVVWYRRGSRFAAYTVHGYSTAAHTTGNIVMAAHH
VMPRLVGFALALLAKAQQTNRSTNGTNVSRQNDCAKRPGLPPDFPALYEELNNGSYSERL
YGARHKLPRCSQLRLLWLSLMDNATLRTIHLCGDKGMVPRPIPPRLLYFPFTYEYKDSAM
VPTLLGNAPDLRDPPLEPWGLPSNAWVEVTHCPVGACVEINQ
>augustus_masked-scf300000870750.0-processed-gene-2.35-mRNA-1 protein AED:0.10 eAED:0.18 QI:0|-1|0|1|-1|1|1|45|377
MAQVGRKLRDAVSVLFAGYSTRGRLLALAAVASALQPQVRAALNHWEPELVDIVATTAGA
TRRPYRHAFNYILDLCFTPSTPRPTGSRFLTDCCAMIARRVSSPLVRETSGGGGVNVQGE
KQTPMDVFADTLLNDALRPLAKTLASEEADSIIAGSGDTYSIAFDPLDGSSNVAVSLPTG
TIFGVFKGDALLGKPRQNLVAAGYCLYSSSCEFVVATVDDGLPRRFYLDGIMFRDAGTMQ
ETPKRGPYYSLNDAREPDWPAGLQSWVYSAKRGKTAAGTKYSSRYVCALVADVHRTLITG
GWAGNPRPHLRSLYEAAPLAFVANACGGYASDGVGDVLDMDIRDIHARTSYFCGSVDDVK
DLEACGDVQQGAATYDA
>augustus_masked-scf300000870750.0-processed-gene-2.36-mRNA-1 protein AED:0.31 eAED:0.31 QI:0|-1|0|1|-1|1|1|0|109
MAYWWPRRVRLLAAFSRGAATRARRSWSVGCCGPRWRLTRTTMLSCSSRTQRCARRPFAF
MGWLHVSRGVVATGARAIGHASGTAAAPRGPCVHRCCMLQQQSSHLARR
>snap_masked-scf300000870750.0-processed-gene-2.95-mRNA-1 protein AED:0.30 eAED:0.30 QI:0|0|0|0.5|1|1|2|0|703
MCQHASSIGLCFCAAPVRLRLQKGDTIGEQITVAALAALQDKPGETWGFDPNAFVYKLVA
PKRKDPPKSWTTKQRRLTVSSVYVGQEKVDIWPCVSTKVVDGNPVLDAKKIVFGERVRYT
KGTGEPWFKGGDGTISGAYMRKLLERAGPDSEGELVKAAQKSVKPTQYEPLPDCIVVVCE
VDGRKGGTKKHYCCRGAPDDADIREEAAIAAIGAALSYRNVPNIKEDSIYLKMSTRIQEA
TRKALEGKPWKEYNLADYIVANLPGERTTIDRKGKAHHFSATAEPRTFKSAPSRKVAHER
GVKANPGAARNEEDRRKFIGDYNAVRRRRGLPAWDAAEAAPLTFAEAPLDQGRGKAIEAL
ETLDGLNVKVTLYFRALGVANFIAAAPGAWRPHQKYFLGDDASVSRALRLETDEIWDDSL
KEAARTGTHVKDVFPRLAIARKLHLMVAAEAGYDLDETQAAAFTEYYGFGFMLKKGLASR
ASIVLALNVVLETANIESHVWTAFARDEYRLANENQQYTFKVAAIRAARKLRWEREGDSL
GGGDVVTYVAARAVGVTDEDIALVAEQECDERVAEVAETLASLKGAAKAKYVKEVRALLD
KAKEEMAMDAEENASSSDSDSDSDSGSGSGSGSNSSSDADSDAPPPPPKKKRRGPPPKKK
RPPRATPSPSSSPRPSSYSSPLKERHQALSERLRSLGGRRGSR
>maker-scf300000870750.0-snap-gene-2.133-mRNA-1 protein AED:0.01 eAED:0.01 QI:0|0|0.5|1|1|1|2|15|873
MPQINDPNAQEALAVLRTYVEQCGGEGSAIDGWTTELYSRSIGNSAGTTDRYFFDASGKK
FRSRAEIARALGLSGAPAIRVKGDGTTSTGVLRPGEAPATFKYEWGDQTERTFEESANAF
RVEGDFREFDGRDAMGAEVSLMYRRQPKRWRDVLENQYVWPAKREPQTQSSEWPRCNCVY
DPNDPEGGCAGTDCVNRELYVECPLDCCMGGAPDPACTSTTEVVVEKFDKVRDRKGLEAK
MASDGWTTEEKQRDGSTHVDRYFISPDQSRFRSIIEIARSRYPEFLLDAEEPLGVGSFVT
VTPDTSPGNNRQGGGGTIMAMHDDGTFDIKPGVGGGLWRRVTKEDISRESSQRRSRRSEQ
PKEAKKGGRLPCANTVIQRRAYPPVEVYDTGTMGFGLRGRVAIHKGQKIGEYRGEVVDQN
ELLERRCKRKAEDPFYIAALGDGLSIDAGNRGGYARFANHSCAPNCKLEKWRVGEEPRLV
LVALRDIPPQEELCYDYNAGGTEADATVGQECKCGAPNCIGVIGSKKNVVKSKGYQSGSD
DDDEPAKGRAARAKRRAGEEDEPPPPKKNTREPVWTLEDVMALEEAVESGMDFDSIVEET
LPGRTAAQLERKYDELRQVKQRREPKGTPKKKKQKLQEDGPESLAWAARTHLELIGTEGG
APELAEALYGAATRHEERSGKGDLHCFCRLPEFPEVPCVSTDGDAAELLFCDACAGWVHP
RCIRLETMPGDDDDYICPLCAYSRGDGVPLATVATRNGKVLWKRALDDTTTLETCEKCLN
EWEALEIDDGLVYAGLAKNFLETIVGEAKAFAERAAPFLVKKDALSPAELRGLAELVCEG
QTLELVDGTLLDSLRDALRCAALAAREVSPENA
>maker-scf300000870750.0-snap-gene-2.138-mRNA-1 protein AED:0.02 eAED:0.03 QI:134|1|0.5|1|1|0.5|2|0|342
MVPRSTPGFSAAVAYTRIRSLAFVPALLIMVLQSTSLARRNVRAPLKAAGLSGAANLVGD
GILVPTMGLAGAALATTAAQIVALIALLQDAAKGKFLPSSPKQWARSAGAPFRQIFTKGA
PVVAALSAKTAVLLSLSYAAASTATKRGDLAALAAHQILVGLYFVFAPVGDALSQTVQTF
LPRSIVADQLDEVDRPPQKRSKALGPKSRAVVKGAVAAALVLGGLDAVMAWGLPAGLPTL
FSRDPAVAAALRRTAPYLGAALMVHGLSSATEGTMLANRDAGVLGGLYAFDAAVVVAAFF
AVARAAGPVTSVWRVFLGYNLLRCSQFALRVTSTALRRRKTA
>snap_masked-scf300000870750.0-processed-gene-2.98-mRNA-1 protein AED:0.21 eAED:0.21 QI:0|0|0|1|1|1|2|0|243
MASDGWDTLWWLPADGDVTPGKQVASHKTMPHLMFVPDGTPPAGGWPLLVFLHGQGESSP
TPLPRVAIQGPPQTCGRAPGTMKMAVLSPQKPMSSQFYDNDVADDIEALVDHYVASQKLD
VRRIYLTGLSQGSIGTWNLAAARPSRWAAIAPVSGGLRPPFKEAASALKDTPIWAFHAPN
DVILPVAMSDKSIKYTRDEAGGSDPSWAAAGIPDMPGHGGMNSLAYYPGELYEWLLQFRL
KNK
>snap_masked-scf300000870750.0-processed-gene-2.99-mRNA-1 protein AED:0.20 eAED:0.20 QI:0|0|0|1|1|1|2|0|270
MPKQGDQPAPKGPPPRLIDLWRSDPSETIAAFLPHPTILFSVARRHGALAAGTGALLDAV
VATGRDWSRFSSDSANDAWDTLSPALSEGRFTCTTNTSGGNRHIQIGTTVATGHGGGLVR
MFDSADRLCLRRVKYRFSFSDPGAGSHGFAYFCLNDDGGLFVSRTSTGGYELKSFVQTEE
EQFPPVEPDTWYDVDLTYDWTTALGNNTLWVDVVVKGEDEIKYRTRCSCEPLTAITLYNF
GPGVARYTAIEVNYSKQTSRDRSFASWTME
>maker-scf300000870750.0-snap-gene-2.139-mRNA-1 protein AED:0.06 eAED:0.25 QI:0|0|0|1|1|1|2|0|128
MDETPPTCAANAPDQTTTTTLLAVLACSNVVLLFLVGLLMRRLERVHRKVSSLLKATYGA
PPRSASKQYLGAAGASPPRPPSPVDLPARARPRGELRRTPSNESIRSSASGDDYASLQYM
LGDEGGVG
>augustus_masked-scf300000870750.0-processed-gene-2.41-mRNA-1 protein AED:0.34 eAED:0.61 QI:0|0|0|0.5|1|1|4|354|118
MVHGDVTRADGRRSSSKPEMREIVGSRVRRPAPSILGSRSNVVSSQAGYLARPATEAPET
QIYFINHRSAAFPVPRVRTVVREERASRSIVNRTTVLWSIWRVASLILAGPTHLPVYV
>maker-scf300000870750.0-augustus-gene-2.8-mRNA-1 protein AED:0.35 eAED:0.61 QI:0|0|0|0.66|0.5|0.66|3|0|155
MRDYSPRPPVLKSFLVEARDRARRGADEEDDKWNWQQVRYQEQERPGHFVVLRGALEHGL
ALPLVGESRGAASAAVVRVPRRVVLRPVLVSVVVERAPLVDPEVGFARPHVPAGIVRPRG
ELVVMFPPVHAFAAAPEDAARLSMRKEEGVLAARA
>snap_masked-scf300000870750.0-processed-gene-2.102-mRNA-1 protein AED:0.07 eAED:0.07 QI:0|0|0|1|1|1|2|0|256
MAAITAASDASDASYELLVTPEELKGGLVVDYNYEAYARKALEGDADDIERAWASKLETH
PKTYDGFKFRLHAVVKSDDKVGLTGYREFVGTQTNPRLRAAGSAHLSNALGCECVLTTSD
NKIVLLRRSTDVAFASGLYNGPSGHAEPQYVWNKNISREVLRDGIIREIVEEVGIPEKAL
SEPRLIGVMRDADQKPDCLFVLETTQTSSEVKEGYRHALEAWESERLAFVDSEDCGLALT
PVTRAAFACLARDRAL
>snap_masked-scf300000870750.0-processed-gene-2.106-mRNA-1 protein AED:0.05 eAED:0.05 QI:0|0|0|0.5|1|1|2|0|434
MLARAACAALRRPLLRRLSTAPPRKLDRAARRAAREKKADPTTKDTGTTTKLWVSVGGTT
AFLSVGIYSLMADPNESELARSAQSTSVGKWLTANVGEMASTFVNPCREKLLPDWPPDYL
NLDSNVPCPHTLVLDLDDTLVHASWDRKFGWRHAKRPGVEQFLRDMAMKYEIVIFSSNIA
GVGDPVVNALDREGCAMHRLYRECTHFIRGTHVKDLSKMNRPLSKIVVLDKDPKALQLQP
GHVIIVPPYTDATDKSDSYLEDITPFLQALVNEGVKDVPMALARFSSHNASDIAREYAEM
LETAKTKTEGVRSLGLGGFVRSSQKMPEPERKAGSLLAEAGLTASAIAGDAPDARPKKGR
LFGFWEARAKKAEEDQKLKMAAWDKVLQKRQQQKRLAAERLGGGANLVRSASKEYGFPCS
NHVYRPGARLLGLR
>maker-scf300000870750.0-snap-gene-2.142-mRNA-1 protein AED:0.13 eAED:0.13 QI:0|0|0|0.5|1|1|2|0|265
MRRLLCTLLLAATAGGITHRTHRRICRGGAAAVEAPKKLTTAPPRRGGTGANTTTYDAVV
RVHRGGAGENTTTYDAAAVAALEERVAASTPQHPYAGFAETTALLADGCGNVAQLASRLE
PTYRLHVAVLRARAAKAFADALDANDSPERIAEQAVEAEFAFADEIERCTSLHYETDDAV
EAFRDTVATIVEDALAAQSLESLQMSDGDLPSQRERLLAFVREHKRFLWRGGALLLNIVQ
ARVAARQARKAAERRDREQPKIPLF
>augustus_masked-scf300000870750.0-processed-gene-2.48-mRNA-1 protein AED:0.16 eAED:0.47 QI:0|0|0|1|1|1|2|690|403
MDPRLRAAALKRDLAALNRALAEGADPNAMDADGYTPLIFAVCNNNTDCVAKLIEAGAHP
DCYTDKGRTPLNSAASSGYTETIRVLLASGAQVDFVPPYGYGSLTPLHYAIDFGHAQAVR
ALLAAGADVNRRSEDFSKPVSPLVRAIRFTTCPHRRRGENADHSIITVLLRAGASINEPA
VTEFFELLDETNAFISPSERKVIEYVQAVHTAGGFPAYARGHRSMFAAIFSRGRRLPADV
IPKIVEYWAHLGCYQYQVPGTGGTGSKKLNLPVGRPSGHLRLRALAVLRPRAPDPRRQPV
RHRGVLNTSEELEQPLDRGRADAPRLGQRRAQRVVRRRRGGERPPQRRPRPANARNFFSG
RLADPRRAQREDERRERDRRRGARLQRVEHLLRGRGAPAVQRR
>snap_masked-scf300000870750.0-processed-gene-2.109-mRNA-1 protein AED:0.32 eAED:0.32 QI:0|0|0|0.5|1|1|2|0|696
MEPQARVPRTRDYALRRAAAATNTSFFVAQARERAAARAAAKSKGRKQRKAWDATPPSRP
ADRQRAHDEAVERRRIARGVPPSRPQLPDPEREINRIATPKSASMDLDEIEAPWSRTPAE
KTVSLLDDAFLEGRRAAAKRRAAARAPRTPVEERERAATRAFATPSDQERARRRFPSDSD
VPRSRRSSRSTTPPRRRSRGSSGDYTSTSSSRHQPTHRRRRSIVHEESSVTSECVGEPAP
MRGRGYTSAHVGTRTRGTSPFDDAKIARSLAAYDSNAHRARLGAAAAADPFSAEAARAYT
EYAAAEAASLPVNDEPTALAAARRLAAAATANAAAAADAQKAHIGVISDVGAMARAVSGL
VDMAAKQVSKSDAFALGGGENGAPADLREWQRSVEAKLQQTLHQQHQNLLRQLRRPPPPS
RRPFAPLNQPPSEPMGIPPADSTELLDKLFSKICDIEQAESDLLDTVSHKPKKRPEPIPP
PVNDTITVPEDVAAHLGIPKPDVVFHIPEGNMAPEVEQPKNLHAKDCSVPPRVVGEILEY
RDAVKRAAELSAAELFGTGLTQPQIIEALAEELLDSVLSEATSELDLALDECSQAILETA
TVGKGCGDAVTINESPRFRHTLLRPSKVTHASARASGSTSKRKVQLSGKTMGRKLSEWAQ
MGVKTMALTDGWTMGPPALNEYAVEPVGVATINPSA
>maker-scf300000870750.0-snap-gene-2.145-mRNA-1 protein AED:0.18 eAED:0.18 QI:0|0|0|1|1|1|2|0|757
MAQPPPQRRGSAPPQNSQYFSEQGKKGEVNELRTLLRSPAVERDPKRKREVIKKVIAYMT
LGIDVSPLFSQMVMSVETRDLVVKKMVYHYLCSYAHEQPEMGLMCVNTLQRDCSNDDPMV
RGLALRNLCSLRLPILLEYIQPLLRGALKDRSAYVRRTAVMGVLKVYHMDQSTVRSSDLI
DVLYDMLRDTDGMVVSNCVVVLDEIMLEEGGIAINKAIVHHLLSRLNDFNEWGLCATLKL
AARYAPESDDERFQVMNVLDPVLRTSNAGVVLEAIGCFVQLTKDLPELHAQVYERLKAPL
LTLMSKSNNEGCREVFASEYRQFYIRYDEPACVKHQKVQLLAQLASESSAEDILSELREY
AGDCDPSLAKAAIRATGVVASRLRSKAEACCSLLVEFLDLEYSYVKAEALLVAKDVLRKY
PERRGDVLPSLGRYLGELDAEEPQGRAAALFLVGQWGEEIPSAPYVLEPLIDAYATETSV
DVKLALLTATCRLFFKRPPEVQNMLGRLLDAALEDQTSSDVRDKALLYFRLLRRDVNVAQ
RVISGRDPCSIQGAFAEDNCAVMDRLVDEAFNTLAVVYGETPDQFVDRAHRARDKPDADD
EPLVSNDAPLVSNDAPPAAPVEDSFDLLGSEDVAPPAPPSRSLVESAGSVTGDLFQAKWA
AISDQDERTLRVGPVTQGADLVDAMLASLNVHTMASGEVGQELKFFVYARDSLGALYLAQ
AVISTADSSTQLTVKTEGAGDASFFAGVVEEGLRACS
>snap_masked-scf300000870750.0-processed-gene-2.111-mRNA-1 protein AED:0.26 eAED:0.26 QI:0|0|0|1|1|1|2|0|451
MQQGGRALDALGVSEAVRAAATPTDRHVSIDANTGAELGVHGERSAAARRGRGARAKAAA
THLPRGTLRDVLLARLQPDTVRWGAKLESASPSEDGWSLTVDGVTESCSILVGADGVRST
ARRLLCAEDAAATPLGVFVVLGFCSTPFEYAADCFEAVDGTVRIYTMPFDATRTMWQLSW
RGDGPAGGDGEALREAALAQVSAWPGCPDAARLVEATAPGDVTGYPIVDRDLPGALPPYA
TLLGDAAHPMAPFKAQGANQALLDAVSLARCLVKTDLAPGPARRSVPEALAEYWAEMAPR
ASAKVAAPAALVRAEGLTRAAAAAGMAPKRAYTLKRRNPYDVHVYYSDAESRARAMELRE
RMQVKFEWMRFHRPFDRPIGPHPVPMWEADFSSYENRNRWDEVRAWLESEAGDLSVLIHP
HSTDSDYADHTKNAYWVGEALELRIQGWKRD
>snap_masked-scf300000870750.0-processed-gene-2.112-mRNA-1 protein AED:0.18 eAED:0.18 QI:0|0|0|1|1|1|2|0|412
MPGLETFIGSKLKGPVQRLMKWQAGLECVDASEKKEDLESHQIVVHDDRLYFRIIYKGAI
AFGEAYMDGDWTPGTKLFDVLKKGIETGSLESRFQAFFKFIQFFAANLGLLNPQSIFRSR
KVAKMHYDLGNDLYEKMLCSHMQYTCAYWKGCNDLTWTGNMVGGLEQAQRQKLDLIGRKL
KLKPGMRVLELGGGFGGLSYYLCTHFGVSVHACDLSVEHEVYSKEHFNHENKTFEIIDYR
DFLKRHIREGTPLFDRVVSVGMMEHVGPRNFPNFFRQIRKGLFLLHTIGNSVDDRNQDPW
FEKYVFPGACIPGPQTFFQPGCIGDGWKLEDWHNFGVDYKRTCQAWWDNSIAARGELPAE
KYDERFWRMWEYYLQGSAAGFAARSIHLWQFVLSPQGLPDDFEGRGGYEREN
>snap_masked-scf300000870750.0-processed-gene-2.114-mRNA-1 protein AED:0.41 eAED:0.43 QI:0|0|0|1|1|1|2|0|249
MRTALLVLALGGANAISAPRSKAALQLRGGGLDDLDVVQVGAAALGAAGLNQWISPKASF
EVYGVTKTDASALALRRGLGLAYLLTAENPLAAAPLVSAASLLAIVPNCEPFDAPKEPIL
AWIALLVAMGTKFTDLSPWVITGLYLGNGVMSYFFTEETLKMYGCSGKKGLSKLGVATQK
LSGAMMLFSGAYLAALAAGKEPLEAFGITAALICAHVAIFVFHGAPDDYNKLPLAWLALF
GALAFKALS
>snap_masked-scf300000870750.0-processed-gene-2.116-mRNA-1 protein AED:0.03 eAED:0.03 QI:0|0|0|1|1|1|2|0|92
MADVLFEAKCAACHAGGGNVVARGKTLDRAALTANNVDIATIVTMGKNQMPGFGEACAPK
PACTFGARLSDADIAEVSKWVDARADDGKWSQ
>snap_masked-scf300000870750.0-processed-gene-2.117-mRNA-1 protein AED:0.10 eAED:0.13 QI:0|0|0|1|1|1|3|0|268
MASQMLKLEPQSAILEEALGARLIDGKREPCEVSCADFDDALFKLVVLPGQESVLTLHAK
LPCYDTLLEHGGARCLETTFAGLVTQPENGYDVALSVNADECAAPTETLRKLARIKRHLV
GAPFEAAFEALVNGTARDLPVARLPWRRGESAYIVAGNDPASRSERGRSRPPREIQSVGA
ESPTIAGYVSFVIFRSHVATPQKLEKTCDLLVGFRNYVHFHIKAAKTNMHMRMRRKVASW
IQVVNRAVLTSDKPREMKTAGGKTFTRK
>snap_masked-scf300000870750.0-processed-gene-2.120-mRNA-1 protein AED:0.07 eAED:0.07 QI:0|0|0|1|1|1|2|0|321
MADAGESPAAKRARHEAIGARALAQCRGYGKLILFGEHFVVYKVPALVGAVAAYTDCDCE
FLEEPGLTVIDERPAVPHYKVKKADEAQEAIQLTLKHLNVDTTKRGVKLTFGGDLCAVVA
LARAVGRALPLKMSEDEINAAGYEGEKGYHGTPSGIDNTAATFGGVLRFCRTDGAPIFEK
KKLREPIRIVYASTGITASTTTVVGDVRAKKEADEAWFAGLLTKYEALLKRGESALDAGD
VNALGKCLDENHALCQELTVSCPELDALVDAARSAGAIGAKMSGTGRGGLMIALTPSAAV
QDKVKEALSKLAPQVWTTFLA
>maker-scf300000870750.0-snap-gene-2.126-mRNA-1 protein AED:0.12 eAED:0.12 QI:0|0|0|0.5|0|0|2|0|297
MAAFGVSEEPVDDEAATFDAALLDKKPNAAKGHDDTFNDATALHVAVGETQPACARALLN
AGADANARDVERRTPLHQVDANCPRVLIDILVAGGGDVKATDARGWTPLHAAAAAMAVNA
CAALLTNGADAAAKAKDGLTALDIATAGDPDDVDDLNFADLGLDDADGEDPGPLPRRNHF
LVEMLVKAGAGAPGDFKWLAPDLDRHDFELKPGADVDAYAAGEIVELTVTAAVDDFSSDE
SDGEESDTVEATARFMLVERKDDLWRGYLVDTVLPEKAPQLMLLPGRELVVSVAKPP
>maker-scf300000870750.0-snap-gene-2.128-mRNA-1 protein AED:0.24 eAED:0.34 QI:0|0|0|0.5|0|0|2|0|156
MPLWRMRCKDVKETSNVPLVLLAPKSDQEAQAWGPGAASPARARKPLSPFFGGTQFVVEP
EASRNTTREPAVPLRRPEKGKPSHFVDWVNRRRYTSPNLKRGRQQISFILDQSFRRVSTP
FPQIALLAATRFRDRTGTDLENLLVAALSPRNSLGG
>maker-scf300000870750.0-snap-gene-2.140-mRNA-1 protein AED:0.37 eAED:0.49 QI:0|0|0|1|0|0|2|0|120
MGHGGRAGLILSIPAEEVSLGSPRVGTIHVHAPTPHTLPLPAYFGQFSQQCGPLNHQLLG
HGFQSSRSPQESAHAVQATTRPQTYPRGSPGADLPPKKVCNLDPMAPRSRQKRQLPEGPQ
>augustus_masked-scf300000870750.0-processed-gene-3.0-mRNA-1 protein AED:0.31 eAED:0.59 QI:57|0|0|0.66|1|1|3|909|228
MVPRHSGHVNTRSPHSEQHTNVGGVNSAIRHAIAAAPLTTLSLKLTLSVPGPQGSSILVA
DPNGSLDAFENHPTLKHLSLAFFGYVAPESRVGWLPERLPKLETLSIQVGWRSSFNWDSA
LPFCPSLKKLIIDDQCGDVHVGGEPAPLGALTPRTLHQLMAGIPSLQTCHVTHVASIVLF
SCWTVHDGEWIICYRTPPGVSLTFGPTATRGIRVVVDDVDTTPPPLEE
>maker-scf300000870750.0-snap-gene-3.98-mRNA-1 protein AED:0.03 eAED:0.03 QI:207|1|0.5|1|1|1|2|0|516
MRTLSITLTLCSALQPLHKTPQRTTRLRSAESPYVADYDQPPGPHSTKWLATSENNDQWI
EFDERHYRSMYADMSRTEMFTQTLEKKLAKFPPKTAVVCDLGTGPYLLFAKAAAAAGARK
VYAIEAVPGSQNKAREELAQLEAADNSGVEPGVIELVCGFSTDVELPEKVDILISEIAGS
IASEEGVYATIKDARERFVKEPRNPDSFVPFSYETWGAPGTDLCHHSGGSQSLPNDGTAL
RIDSQDNSMQLLADPVLVEDIQFAGELPEHKQEASFEWTVSPERIAANERAFGEILGQDR
EAIEANGLDVERLAKDVARSMTGIALWPTIVFEQDRSVVYETRGPLGEMRLSHWPTVLPP
LRERPLLVSPGTIVKADWCADLRDGKPSTPLEYSLVCDTAPPVDAASAEAAAQAAAQRLS
EEAAAAAAAAAPAKEKEEADLAALKKARDEALKAGWAAQGKQVSGEFMQAAASAPTAAVP
EDFDASEWVSAVDEASGKTYYYNSKTGASSWVWPPV
>snap_masked-scf300000870750.0-processed-gene-3.56-mRNA-1 protein AED:0.02 eAED:0.03 QI:0|0|0|1|1|1|2|0|617
MDRPPPPSLTDHDADGLVFNSSFDHANLKHAERARDGAWDLTMAKDAENTSNEKRSSTWF
YFRVRDEREGPKRQARFRFAGMARQGQLYKHGHRPVDKQQLGNEKCWSTLTGSGGWKRLN
NCSYRDQGDRTGDLQFDYLFGEKGDEVEFAFCFPYAYEESLATHREVLKRVTGDIVVYNE
LLCFSAEGRRIEMLTVTDNHGADKREEDLLYDHADVASTSHLFPEVRDGTATRPPRYPEK
AEVIISARVHPGETPASFVLDGLLELLLRPDDRRAKVLRRNYVFRFIPQLNPDGVHRGHY
RHDSYGVNLNRVYWPSPDSEKAPAQAALMVLAKAASTRPKGLALFVDLHAHASKRGVFIY
GNHLEDTEQHIENRLYALLLSVNSSHFDYHACNFSKEHMLRCDGPSAATPGASAEGSARV
ACMRYTGLARAYTLECNYNCGRLTNNVPKASGEGAQRGASPERPATITPEPFTPDSWREV
GRALGASLLDVAGTNPWDRVKQSRYKNVQLARRFIEDQTVRKRAGAVALAVHSVARMSSL
RTRKAARESTSTEDIRKLAADARRAVAAARPKEKEEVTLPRLPITKRGRKATSKVRAALR
MNAANVGRATFVASRSR
>augustus_masked-scf300000870750.0-processed-gene-3.5-mRNA-1 protein AED:0.28 eAED:0.28 QI:0|-1|0|1|-1|1|1|0|422
MNDVQRDEKLGGELAMGLFLLGAPAALAIGACADRYPRKLLLVIILLVGGAASLGTALAR
SYSDLFWMRALTGVSLGSALPVTFSLVGDMFAPSQRTAASGRVGVAMSAGVGFGQAMSGF
LGAWLASWRAPFVVVGVLFVALAAIVWIAFIEPRRGAFDDTGSDEDEPRAETARRDLAAV
FRTPTALLVFLQGIPGCVPWGVIIVYLQDYLQADLGLSLERSAMVLTCFAIGGFGGQFIG
GELGQRLYSWRKSAAAWHMSIAELLSVPPLVVILTTTKADASFEKLAPVAVVLGLLATQT
GPIVRACLTNTTAPRARASAFAVFALFDDLGKGFGPVVIARLVRAYGRRRAFVIATIFGW
GVGSLVNAAITLTLEADERRLRSTNEFELVPTETLGGAEQLHRRSPSHSPDGDAGLIYLD
AT
>maker-scf300000870750.0-snap-gene-3.100-mRNA-1 protein AED:0.31 eAED:0.32 QI:0|0|0|1|1|1|2|0|742
MAAPKTPQSTLRPAKGSAITFDDIARIPRPGSQGVAKAAFSPDGTHLTYLKSGDGSLTTQ
LYATDVATGTTKLAFGSETNEDSFTLSKEEQMRRERARVMATGVTTYAWAKNADVLLVPA
DGALFVKQGIAGAATKLFDVDAFPDVGRGPPLDAKLSEDGSRVVFVWNDEVCAVDINEGV
PRRLTTGARDVEGVTNGVADYCAMEEMDRYEGFWLSPTGNRVCFEQVDETDVYLLKIPRP
GDAEDPGAAEEHRYPFSGATNPSVKLGVVGVSGGDVAWLDLTKAGLGEDTYLARVYWASD
ATVLACVQSRDQRTMRLVAYDIDKGTDRVVLEETNKAWLNLNDCLRWGIVEGEVLIASER
DGVQHLYVHSTGDGKVLRRLTEGTDCVVEELIDIQNGLVYYLGGDVEPAKCTERHLFSVP
YDGSSPPKRVDDAAGVYLDAAAVSKSGAVFLQHSAVDAPVVAELRSETTTILKDASDAPL
VSQLKPPEFFEIPSTDGATTLRGAYYAPDANKYGPGPWPTVVSCYGGPHVQFVADKYATM
TGDLRAQHLRERGYLVIKVDNRGSKRRGLAFEAAVQNKFGCLEVDDQVAAVEWAVLCGKA
DPTRVGIFGWSYGGYLSAMCLAKAPMVFRCAVAGAPVAAWDGYDTHYTERYMGTPSSNPE
GYKEGDVCTHVANVEGALMLVHGLVDENVHFRHTARIAQAMVDAGKAYDLLCFPNERHSP
RSEKDRAYQEERVFAFLETWLK
>maker-scf300000870750.0-snap-gene-3.104-mRNA-1 protein AED:0.46 eAED:0.48 QI:0|0|0|1|1|1|2|0|194
MGLGDILLYAFCAFIVGVFVFNLRQKSMIKLLLITSAVAMAPRASRPKKIRGVREDRWSF
DVLTKWKKEGEHAQIVATDARGEVGWFEVLRSRGGNVLHAPLKDEPVVERAFGTNVMTEP
EVRRKGVATALFHRAEEIVREWDLQEFLLTCVKHHEPSYNLYRKLGFEEVDAEIAKDSDS
VMMRKFVPTPTRTD
>snap_masked-scf300000870750.0-processed-gene-3.69-mRNA-1 protein AED:0.10 eAED:0.10 QI:278|0|0.5|1|1|1|2|7|970
MASDGDQTRARGAEFTTKPLFMVTRRHQQWQQPQDCPLLIERVDDVQETPSDFTSFQRQG
LRQLQQNASRTQLGQPYPLPDPQNARFPPWFASLPSHDVLDVDQYHAPWRHPHKCKETRA
LEREERRRRTDQEDWRRRTQAKFMRQLLAHREDVMKRGRATRADAARCARGCKQKLAQEE
RGREAEETRTARKRLQALRAHDMASYAKLVEEAKNHRLKFLLEQTDGYIRQITSQVSSLR
REEEGLERRAKERKAAKEGTSLDTEEKREENGFAIDNDEEHRDATKDYYKVTHAVGEEVR
QPKCLVGGRLKEYQLAGLTWLVSLHNNRLNGILADEMGLGKTIQTIALLAHLLERGVPGP
FLVVAPLSTLSNWSHEFAKAPAMTVLTYKGPPSARKEAQKELASLYTNDAGRRRRGGVAA
AAAAREASKQGSRQLNVLLTTYEYVMRDRAVLRRVGWEYIVVDEGHRMKNASSKFAQTLG
NMYTAKRRLLLTGTPLQNSLPELWALLNFLLPSIFSSVDTFEGWFNKPFSQFGSHGSEEE
AVGLAHEERMLVIHRLHEVLRPFVLRRVKSAVLGQLPEKVEKVLRVDLTAWQQVLYEQIR
QTGVQKRDSPRNGDVAAPPISRGLNNVLMQLRKVCNHPFLFRSDAWTVDESLIRSSGKFL
LLDSMLPKLKAAGHRVLLFSQMTALMDLLEDFFRYRSYEFLRLDGSTAADERERRMARFN
DPSSPAFVFLLSTRAGGLGLNLASADTVVIFDSDWNPMMDAQAQDRAHRIGQKNDVRVFR
LCSTSPVEERILQRATDKLNMNSLVVEAGQFSRDSKADERRQMVEELLKEYQEPSDESND
EDKKDNIRDDLCEAMAASSDEIALYRSVDARREALTPYSNEEVPAWVRAGCDGADAAALE
RAQAKTQSRSDFGDFSGDPSQRRARSKKRDYAGMSDRSFMKLIQGGASVGYEPVGSDDGA
MRIKLKKRRP
>maker-scf300000870750.0-snap-gene-3.106-mRNA-1 protein AED:0.29 eAED:0.29 QI:0|0|0|0.5|1|1|2|0|368
MAQPLILRVKRAREEDATPETLVVAAPPSKRRTLDQSLAALSTEQPQNVLHRFRKLENAP
VSGYAEAAARKLALQALKDRKKRRRASEDAKPQETKRAALRAVDANGCLDLVLDDAEPKL
PPPPPPPSPTKRNAVLSPMARRLDEAIVSACRVPYQPGALEAMINLVAENAHGSGANFMR
PADGATPLHAAAFACRALLSLGADPALADAHGLTPYALAKKRSGENCASLLEDALQNRDA
AYDYYYLDAVKRGDSTEAGIALEKAVADALGQGAAVVPACGETWTECDGYVLDDGAASSD
GEPDYDSNAEDAPANDYPDEDEDPWCREDDEVFDDSEDEGAPRFEAVQPAWAEDHPDCLA
TPCEVAQY
>snap_masked-scf300000870750.0-processed-gene-3.71-mRNA-1 protein AED:0.25 eAED:0.26 QI:0|0|0|0.5|1|1|2|0|404
MPQRQSFTCLALGLLITAIVAVQLLLVPDLHPLETRQKAEANKLLQSLEDARQRLEAVQA
DLRRQQEALATERVALERLRNATAPAAQAAQAAQAAPAAPAPPTLIQGILMHVDRPENYL
RRALASLLTECRETALLRLLVVDATPGAERDAFIGARRDHGRLPIVSFVRLASSGRRRLL
GSPQKTARQARDVARAMRLALQHKRFTYAFLLEDDWVACPNLLGNLFTAVHRAEAVHGTN
FAALRVSYGLNGIIVPRTRLASLAKHVEQRASQKPPDLAFTEWALQQNGKLVAYRHNLFV
HVGHQSSVGNSGSRWNAACFELLFDWLQKGVEAFDVKKCAHDAISPCDPPPRQLPHVNRR
AKAFACEVALMDLPVDRTSDRLLGCVRDRVEPAAKYLLPAPRMA
>maker-scf300000870750.0-snap-gene-3.107-mRNA-1 protein AED:0.44 eAED:0.48 QI:0|0|0|1|0|0.5|2|0|163
MSTTRRERTPERVSRRATRRRSLVLGCVEIKILRRVRFGEDAFCMAHTGRSAVSGVVDYQ
SMATRNRLDAGPLALTPPKKPSPGLEGRYRSLARIDTSAAPAPAARSGGLELYLESRGLG
AYAPRIRALGARKVADLQLLSDEDIDDLGVPKELRVVLKVSLS
>snap_masked-scf300000870750.0-processed-gene-3.73-mRNA-1 protein AED:0.39 eAED:0.40 QI:0|0|0|0.5|1|1|2|0|389
MAVKSSASRTAPATAALGALSGYLAKRDEQHQWRRRFCVLAPQAFLYYFEDSSADAPRGV
IDLEGADVSVGDGNVVHIVTPGTHDTEGRRFYFQADSADDAAAWVSALVRERYFNVRDER
DAYRDLQHDLSAQAAASRDALDEATEANDEAERRHVAAARAEAELDDRLRAIARELDEHD
DDSEGDDLEEDVRSSILARMKRHGRRSMARIAALEAKLESKEASSEERARELRRHGAEVV
EQQAKAADARVTELQDQKRLLVREVKNARKALSDAEAANRAVLERALAEAPEVKRDSSEE
EVERGPFTEKAFVVTCKRCGGDVAGPKNSTCVCPVPLLGEEGPSMADQASTYLRSMTKSL
FSSAPPPPPPPKAPDDAPEAETPPPAAGR
>snap_masked-scf300000870750.0-processed-gene-3.75-mRNA-1 protein AED:0.25 eAED:0.25 QI:0|0|0|1|1|1|2|0|319
MAAPTGSSADLAEKLRTYGEQLAQVEQLLAQDPDNEQFKKLRQDLLEVTKLTEDLLKYDH
EKKEQEQPDATQGEEQEGIDIDPFQVGMRCEGKFNDGWYPAVITAVAGGAYTVVYIGFGN
TEVVDADGIRPLICDDPLDPAQVVVGAELVGRYSGDGKYYDVVVEAVTDFGYKVSFTEYG
NSEELPLEYLRTGQLPDANEGLVREADGTYRIPEHLKVLPSDSEQDRLRKRRRVKALKQK
LKQSEQDAARDQSKNSWQAFQQKGAKRRVAGSMKGVRKESIFAAPTTVDGKVGVTGSGRD
MTEFGGRKKFKVAANGGLP
>snap_masked-scf300000870750.0-processed-gene-3.76-mRNA-1 protein AED:0.11 eAED:0.11 QI:0|0|0|0.33|1|1|3|0|227
MHLRRLRQKKLQCHIGHLHSELALIDDVQRTGRVHREVGFAPERLVDDLRYDIDALEQLG
RFGPAGSGPRAGGDTGMRSALFADPIDRPRDVGCFDAFAALWERLGIVREELMEGLDRDL
IENVEVHYVRYPEGGYFQRHVDDYEANDGAPSRRSVSFICYLNDPGAPAWTERDGGALRV
HSDGAYYEILPDAGSLVLFDSMAVEHEVRPTRRERTCLIGWFHAPTA
>maker-scf300000870750.0-snap-gene-3.113-mRNA-1 protein AED:0.39 eAED:0.39 QI:0|0|0|0.33|0.5|0.33|3|0|666
MTLDRKHKELPHLPAARQAAAAIKIKRIVAAEDQSSINHRSITETKPQSTQTAMPAIKHH
SAEERKKIIESAQKAVLEDCRKRKEEAESWGPRGPTPSDEDNEAVPLQDVGSLLGRTKDI
DAVRKIIQRSKAAKTPEERAKNARDLMELYGPLPTPPEEEQTSDSEEEDVAPPKVPEKPV
GITMREAANEQFRKGQYREALAAYDRAAEALDGAEAAKCHANKAEAYLRLKEYELAAESA
SKALELDESNVKARYRRGKAALELGDAAAALEDLGQAAKSGDKASSELFRKALETQRRAA
FNQAVEEETGPYDLEVLVDAYRVGSDDPEGLRPFLETAQSAGLLSSDADLEEAADLTDFS
TQIYDASAVPFLTRLRAIRKAVEAQKKPPSPKFAEPWPEHERNAFTEKFGVKPFIKADAA
ACLDAENESFVRAVLSNNFEGDDVAFVNSLRRLGVPASLVFAAFFKISDGRNDLAMHVLR
GEDVSGELKDALEAIERDAARAYTNTQDCVEALETWACFTSAALDEYGRLASDFDEIAAQ
YALQAADDLKSDPRRLLKATQATFDACRRSFGGRPRTGRGPLAAARDALGEAWGGALHLV
FRERGDAGDRTALAAEEKEARAALEELKEPEPEPARAPLSGGMSPPTTTGPVYSSRCVLR
RQNPPE
>snap_masked-scf300000870750.0-processed-gene-3.78-mRNA-1 protein AED:0.43 eAED:0.43 QI:0|0|0|1|1|1|2|0|571
MAETPIRFAKGSAVWCQTTPVNYHDAVVLEDCVEGDAEAVVRYTTAARVMRVAVDKVIPI
GDARPRRSTTKVAAVSPARAPAAPRRKQPAPKRRLSRGEQAELEQYMRRDKWTTTKTGRD
PYYSKPGETRQYRSLLEIARTHYPDVLHAPLDSLQMLDPPGHAAWAVSSPCRLAAGRRIY
RRSTPEVSDDSDDAAAEAATEPTAADAAAAAAEPAAAEPAAVDEPAAADAEPAAEAVQPA
AEPAAESGDGDSAPAFAVEALVEARFRGGDVFYPALVLVVRDGGKTFDLKYTDGDFEERV
PVHLVRPLARRRRTPASAPAPAPPAPPARKRKPAKRAKKAPVATPAPPPPAAVAARPGHE
VVGRRVRVWWTDDAAWYAGEVKSFDGEKHAILYDDGEGEALDLSREKHEFVAARPSTTLG
RTHRGAPARCYAKGTPQSRGAGVGTSSSDDDSSSSDDEAAEAPAPAPAALTPPPTNESSD
DEDVEALRRARRPKQRVAPQPTVEGGTECERIFGEPDSDAEEREDTASASEPSQGPQSKR
QRNDDGFVVYEGFRSFGRANPTVLPVEEPLA
>maker-scf300000870750.0-snap-gene-3.114-mRNA-1 protein AED:0.35 eAED:0.35 QI:0|0|0|0.5|1|1|2|0|540
MPSVDSPEMDDLLLKLAFARGGGPKKQAKQKPAWNDAVEAVRSAYGGKKKPKPPKQAPSR
WKPAPRPGRKPLAPKRNARPAKKPAKPEKVLPEVPGAEPMRPAVPKPAAPRPRMPAKPQG
PRRPAAPGRRVVIDPGPPGINPRPPAGCPPARPEATQPLTEDAAAAFVRLNGGGEIRGLK
LFEDTVNIRVELDLGEPAAREEATAEPPEEATAEPTSAPNAPEESQPVSAPTEAAEPVAA
PTPSTDEPEEPEPGAAPTPSTEAPEPVAAPTPSEASMDGSIVMALATPPDAPEEPGQAPR
FAVGARVEARFEAGETWYAGVIERVDGDAYDVAYDDGDHESNVAAALVREEVVTTRSLDV
GPTTTSPEPSAPEPTPETAKRPERTIDVAPPRRPPAEPRESAELLNVADAVAPEEDASDG
GTALPPGPTATQTTDGYGDDDFEDFTETIKPGARTVGAASKLQDAVLGWLEYKRCDAPPE
KTEWTLNEVRASVCVDGEVSSASFEKLGWKVCHQALTRLQAPNRGPTKDLADRLASLLTT
>maker-scf300000870750.0-snap-gene-3.115-mRNA-1 protein AED:0.07 eAED:0.07 QI:0|1|0.5|1|1|1|2|19|273
MHSFAVALLLSSAAAFAPKAASRPSVAVAAMPSQDELKKQVGYQAIDDYVTSGMKVGLGT
GSTAAFAVERLGMLLKDGTLKDIIAVPTSVRTKEQAEELGIPLTTLDEFSRLDVAIDGAD
EVDPDLNLVKGGGGALLREKMVEIVADKFIVIVDESKLCDALGPGFPVPVEITPFCHEHT
IRVVGDLPALKGKCKPVLRMGSSSNNQNDGDNIAVTDNGNYIVDLVFDKPIEDAPAAAAQ
LKNTCGVVDHGFFIGMTTAVIIAGQEGISVKTP
>snap_masked-scf300000870750.0-processed-gene-3.60-mRNA-1 protein AED:0.33 eAED:0.34 QI:0|0|0|0.5|1|1|2|0|324
MKRLLILCSSAYAFIRPPAISSSRGPLLHAATLSELDLQSWCENAGINADKLSFDGDSAT
VKQDVAALEVLARVPRSLTLSAPRRKDWPGKLTAAAIEAMEEGGDLGSWVRSWRGGGWAT
SSDDLEARDKETVDSLLATGSDNDFEIFKKFGMKCTRPRHPAVDRAAYRLSALCRHRNEK
AARAALVERGYAWRECREALIPLVRNPTRTEGTARRRRELDAAELYSRALSRAARVGDDI
VVCPLYDTLRDGAAGATATLVEDPGGDDLLVVASRALVAGDAITRDYGRAPSLGFIDGSD
ADPGSESEVLRRLLQFGSYPQWSS
>maker-scf300000870750.0-snap-gene-3.116-mRNA-1 protein AED:0.00 eAED:0.00 QI:0|0|0|1|1|1|3|0|2813
MEPQQLTRETLVRRHQLRGSVLPVLTLAYNRRRQHLLTGDEQALRLFSTRKELAVLWLDP
RSPSPIYIVHHAPRDVYVVAYDDEPSKHADASTVQILHASLAPLLRYKPHDDFLASLVIH
SSGLVITSGEQELKLWRLESDSEVSQVCTLNEHSTRGAMHVLHTSQDVLLGAVDATVWVW
RLGDAMKDVIEPRLALCWEAGGRIMREDPPAITSLLHVGGGRVVVGLDDGVILIWAVPAL
NGERGPPEALACIAAHIHDKVENDDAKGVFELSGLEDQGHGRFEFFSCGGVSRSVKHWLV
GDSNGEECNQIVRNGSQDHPSVIELTAKHIPGEPAPAEDDDYAAWLQSICRATPMRLVLM
ELAMNDEAVARRTLIAACSGGLVTLYEVHAPAWHAALCADRVLDLRRGLLLDDREHCVVA
LTDGGHVEALHAEGHCLRVPPPAPEILAKANKLMSINRSKDKRPPGKRLQTGRAALVGIG
RSALQGDRVSLGWLPDCSSIVVGRSDGVLEIVEPDWESSLRDRAIVDPATNAMGTASVSR
IDGKGPITRVCPLPSKNIVVCGDADGFLKLWNMTNKKCLWSQQAHTSSISALASGVLADH
RGFPKKLKGWEDPQTPRRSYATLVVIASASGDGVVRLWRATTNSLVIAGYFVAQGSVTAL
CVAQASLGEAQTFVGFDSGLIEAWPIDAEQLRGEEEPKDLDRGARGGHLQEVTSLDALPS
SAFVLSASLDRSLALWKAIQGADTLQLQRCIVLGHSIMSAILVRSRQGLDAVLADGARVA
RVSLAEDPQDQSIVKERSVATPHKIMKEVSVSSENDTVLTASRTAARLTLDVPRLFDESG
AATPFSAQPQLSVEEAPWLTKASPEMPWKRPRSVADRPIISAELRPASGAGEYLFEGRQV
QEEPTVSDDEEQQPISPIRREDLPSQQTLLADESLRTAFHLRDFGKGFVNGAALPAILKN
WWPIVTPDQVDAASRETSVFDAADEEALQWLGPEDEDEDYDADNLERFRRKRADKLDMLR
QNRRRGASITYDQLCDVAAHLCRILNDTPTQHAPCLDRGGGGWSRTQEKKRCSVKRYKEL
ARVKRRKVYADWGEAYMVEATPLSDLVAPDAPLPTPYPLRAEPRIPTPATPARVPTAPRQ
TKPPAEVPEVFDALFTDPRLKFARALSETGSMPNKSEPLPETTSVNAMPPRVCMKEARKV
IEAHAEELSAAHTAQRKPNTFAASCYALFRQSFGPRQIAEAHVVSFLDSLFVHGRKAPSL
LACARLFGVDGYDAFPEGAAVNYIDALAWLRDRAFLYGDIPSDVDVVYEAAANDGLCYLS
ASRRACASAARQVCSSPVVASAVVRELASLKGLRGSPYGHWDEAVDAEAFALILTSEIVR
GDAVAARCASTLFALEREERIVASRHGPQTSVDDLQWSRDLQSLRDLLLRFVAKDSSRTG
VLSGSEFGDCIRGGTTGWAPWPSPTFQNPVDDSLLSDNELALKQIVRTYSDPLDQQVCYL
DFWAMLWVDSTLHKRLPPLHALYSIACEQLIGIDEQMGSILRTYCSYVGVPKSSPVFVRS
PAKKSQLASLFPGQLQVSELVNFDKRPSLLPGTLTISRPATVASEELIGDTAGASRAATA
HSRRRARPEKPVQSIRKMNPGITLKAEGVPLFMSDVSEQAAPQLSPPKYETARPVQSLSR
SMAKKEVGKQLAWPHPTVKPGQHRSLATYTYIGDPFYEARQLKQEPSSKQLQFKSALEWQ
AKLGERGEHPPYSIREEMLRVESAAGLYNALGKGVSPVRFLPPDEVARLKADLEKKRRDG
LAAQRKKQRAAGQAVAPGPAPAIHIPGMTPPGTATKKQREDMARLLEEQMRARRAALADE
EERRRQAELDRLEAERLAALEAERLAEEARERARVEAELEALRVQREEEERAERQRLEAE
RAVAERLERERIAREQEELRKLEAERLRIAAEKERLEAEKRARQKRKREELRREKDERSK
MEREEHLSHELRDLVREEFRLAEELRLRRLEEERLARLEEEERSMMASHEEEGTFIRKQV
EEERLAEEARLAEIARLEREAFLKQEMNRESNERAQMQAEEDYERDYMWQLAEEERIAKE
KADELRARLDAEGRMREENERAAAELAKLKARNMAGMFRAVEQNISDQRTKKIGHVFKGK
LLGKVAQRRKAAEEEARRKEAEAEELARQMALAEEEERERLAAEKARLEREAEEARKRAE
EESKPKVRPVFGCQFAFSEDLRFDPFSEEQRPSKPPMMGPAAVELQKSLDVFGEEGMAEN
SLPDSVQRIFRESRGEKLEYDDEQFHVKDTKVYEADVVVPVTNDWRRYFDRRFADDFADR
DKVDKALLVKSDQSQEERDRALEKVLAQSARLYASLGVEKAESLLNGKTVQDASRTFAEV
MGSSSNVQFAKYSLDLGDSNLLLPDESKPLTWFRVEHGSVSREALYNFTIPHNGAVATIM
LVCIKGDADLLVAHGRIPTLQDSDWRDTSLRQEKKCVVQPDHSKYRVGKYGVAVRSASKA
PCHFAIYAACSGLLDQGDESATLKRVEPITRRLKVLAEMPASDLVEDFAAALEDATNRVE
NELALEKAIKEGKKATEMEDDLVRGSVQDQRKQFREQAKKLSMSFSGVVEEEEACVPAPA
PGSDTLEAKAEAQASMEAWNVSLDELNNPENDEDAVAFEKLMYRMGLAHMKSEDKEAMKP
LAVDNAHAPLEEEGEAAASSSVSPDRGETMEELDERWTIARGSDSWKSQVKATVAPRVDP
MTLATPKPMRYHLLIDDKRYDHKPPPKSPTTGKRPTIPYSIQVTSASTHARRL
>maker-scf300000870750.0-snap-gene-3.119-mRNA-1 protein AED:0.21 eAED:0.21 QI:0|0|0|1|1|1|2|0|222
MRRYLTGLLCCGGAVVYLLFYTLENRGARRLRGASPRALISSSHGNGSSTNPKPNSTTTK
VPGATFRYHADDGECDVLLCGMSGVGKSTLLRNIKLGTVEHACYPVPREWDTFEEQLRLH
GPFVDNTFKVRHVDTCRKQCSGCGTTRIKMTADLSVLRRHWTDRVLAQYKGGVLYAMRKT
MWNCLGQWARSQDVDGYDLTVNVGLDGRYCVRAGGRANKTHA
>augustus_masked-scf300000870750.0-processed-gene-3.29-mRNA-1 protein AED:0.03 eAED:0.05 QI:0|-1|0|1|-1|1|1|45|422
MDDLGAMNYSLTLLEQEECESVCARFLIDDFSTVPAAQLAQMRREGLLDEENRPRLMREK
HVQYLRKGLAGLSGGFVALDASRPWLVYWIIHALDLLEALDDDAEIKQRCISTLRACRAE
GAFGGGPRQLAHLAPTYAATLALCCIGSNEAFETIDRPALYQFLLSMKDASNGFRMHDDG
EVDVRGTYTAIAVAALTNVLTPQLVEGVAEYAASCQTYEGGFGGEPGVEAHGGYGFCAIA
TLCILDACHLVDLDALDAWVARRQTSIEGGYQGRANKLVDACYSFWQGGTAQLSAHARRG
DPHHIEAPQGVRWRPGTTSADVPAATPIQEIVDPIKLQRYILLCAQVFPDGGLRDKPGKG
RDYYHTCYALSGLSASQHPDCTAPATVSGSPANLLPRTHPAFNCRPEKVSRMLDHFSGLP
DL
>snap_masked-scf300000870750.0-processed-gene-3.88-mRNA-1 protein AED:0.05 eAED:0.06 QI:0|0|0|1|1|1|2|0|422
MPTARSKALAARAGRSFIDPVKQTLPSERAKAQEEGLVTVWSEDSSSGWRVNGQPRPLVV
LDKNGQWRPARSLYEYVQQNVVEICAAKIHHDEHGDPPSYENNYSDGWEDATEVYAKPVG
LKTSGGIDTFLSDVMPSIAGFIVNQRRNEESAMRFLRVIARRVNVPDDCVKHIEAFAGLL
PARDSVPCRREQLPAFMQRLYEVHKDEICLNNSHFDHVWKGSFGDEYSSDDWTLLPRKLV
PQFHEVPTSFGENRGGETWWPEDVVDELAPEAPGHKTFLYGEYSQDGRYYENCYTKTIPW
FEERPWDFYLQPVNAWPAGTSIDDAARPHPRDSKSDSDANSSDSDSESESDLSDPYASGS
EYRGLDLDSESGQARAQEISRVYRERKWKREKALTRKKERAIKRSRKNAELILHYGYGVR
WS
>augustus_masked-scf300000870750.0-processed-gene-3.32-mRNA-1 protein AED:0.44 eAED:0.44 QI:0|-1|0|1|-1|1|1|63|67
MVQLDSVVADTRGSRNFADLCTNPWSRSCRIPRLVRIKRLGSVNVEAGWMDSTPNKRKET
NINSGVV
>augustus_masked-scf300000870750.0-processed-gene-3.35-mRNA-1 protein AED:0.04 eAED:0.04 QI:0|-1|0|1|-1|1|1|0|201
MALGSPADILQLFLALAVGGLILSIVVLVVAPARGEDTCTVDDLDALDDAGPAWPAEPGP
KMPCETSVDSNALSLVSVLAAVAAAMFLVVRALLTAWVGLAEAWVPKWLFVVLCFFPLAF
ITGYHSATAEQGAAYASLARDVLARERASDFDQRESPGVVPQQKGFRRVRSNGDLRRRAG
GLPRSSSGSNLRARFRRHHQR
>maker-scf300000870750.0-snap-gene-3.122-mRNA-1 protein AED:0.43 eAED:0.43 QI:0|0|0|1|1|1|2|0|228
MAFFVAASADSHVETLLNKLEAKFKTKLQAFRYLDESNNGYVTADDFAVRYRRMGFELSQ
ADAQRVVERFSGDGAQRVSFDDFARLYDHAGMTLPPPPEPKPEPAPVALSDVEKLDVAFS
AALKAREPTLREAFLSIDQNRTGFLTSAELAAAMARCGIAASTEQTEALCALYDLTDNAK
ISYAEFAARVRKRARQYRGHLDRQQDDLLARGNLLAPAPPPPREPRPF
>augustus_masked-scf300000870750.0-processed-gene-3.40-mRNA-1 protein AED:0.38 eAED:0.68 QI:0|-1|0|1|-1|1|1|1185|764
MLRTICLIKTDEDASQAIKRKCAAHASIVCVERAQGRLSSGTAPRWRGLFLPRGFERREA
VARLAVIDAHSLLAATARADVDDCRAATAWLCVLGAEQPRREEIGLGAVLDACAETEGCQ
RWVLGVVDEEPGDVSEVVEEEEPVQETLNSLRRQAIDANRTKAAAPLARLGAAPRWQTRC
ELANAAAAVLALLRDPLHTDMREARKAVDQAVRDARKALRRRDFAAPAPDYASLRAARVA
AAACSLAGSTVGDDFALSELRAAGLDLLAACARYLGGVVDVDDPQGAKALDVYAPQMSSS
LRAALRPGASSVELRSAFRAVHEVGGFLDASAWKRVADVAAKGDSGGVWRQATVAAIVLR
DPSLAVDASAWRATCRDGALLLDDGGPVPEYLATIACAACLFPSEDSFPDDALVALALRI
CGDDEAQLSAVAVRAAALADDDQRSAALGEVARRGAPGAAFDACAKAGVAPPAAVAASVL
DPLERALADQRDAGAPLRAAARLATLDDVGATRRCLLLALRACRSPWRAIAEDPAVAALA
PAAVLLAKPLPADVAGVLPELAVVRRQAFLNDGAEPRVADAAAAALLKAWAASKPDAAQA
AAAGAALAEALDAGLLNVVAAYLPPRGDAVLGASAAAFAAEVLPRLAAKASTGDAALDKL
ATPLLIAAALTAPVSHERAALLADLLEAPLSALLKSDDGTGDVLVKVATGHVELFKDAVG
RLSPSALADVKAGMGRAAARARAPQQPVSPAGGGVRLDMSAYRS
>maker-scf300000870750.0-snap-gene-3.124-mRNA-1 protein AED:0.17 eAED:0.17 QI:0|0|0|0.5|1|1|2|0|598
MASARTKHLKVLGLDEKADEATIKKAFKKLALLYHPDRNSNNVEEATERFKQINEAHTYL
TSGAAPSQPRAKTPPTEPEPARPPPPATPPSTTQPEPPPRPTPQRPPAEKPPAEADPLAE
ARRKVQEAEARRRAAAAARKREADEIQAKERAVAAARKQEADELAAQTTLAEIAARREND
RRVEQRKEAVDAAQAKKDARLRRKAARVEEAVMDWPARFWNWCRNNLYHYGYFKSIYSKN
AAVRPLRSTFESLGLKEDDVARLHEQFVIIDKDGSGAIELWELLDYLDLQRNRFAKRVFA
IFDADGSNQIDFKEFVVALWQYCTLGRPQLVMFAFDLYDRDSSGAIDSDEFNAMLKELYG
KRYSKNTTAVNLLRHINAMTKRRDTDEVDVEAFAEFCRTHPAMLMPAFAMQTTMRARIMG
GAWWDRRSNERVKVGRHTMRIHDLLKAHLQEDAFHSFMRAVDSGDAKALKRDADKHRDWK
SATEVTGTVAQRRRKSGQHELQDRPLDKYSRSSARRRVKSLDDTRKVRPDQNAALRRASF
ETKPRGREAFGSRLSAAVRKERQDRAEERKKLLGALDGLPRKVGEAGGGEKKTSSHQS
>snap_masked-scf300000870750.0-processed-gene-3.94-mRNA-1 protein AED:0.08 eAED:0.08 QI:0|0|0|1|1|1|2|0|1438
MASAEFSDERRLSNPDLSDDRRKSSVRRLSVNEPGKKNVKRGFQAGLTAEMEDEHVFRPD
KNQTMFSNSEAFAVAKANFVKLVGQVEPVADRIAQEAEQPRTALQKEVMLRKNRFSGAHN
SSSYIAKRNELKRWKETNKEIAGPAGKRAFALELDRINRSKDDDDVKAQKRLELQEKMIA
AGVKEEEKVLVKEKGIKPRVNYDFVEWNPGDDSFPCPTAANYREPDGPAHFRLQQRIEEF
KRETELQSAARRETDREQEEGTLAAVLKERRYQRMRDYFNSTVKKHEEEAAEGISVDTAE
RKRRALLRSERRKRMKENPHGIKFKGSRKKSIIPMKMKKGLCPCFGKKRRAGTADSQYTA
TPPSTAGTSRPGTAEDHLSGFKTMFFGAASRASTAASRAGSAMAEKTAAATGGRFDPTSW
FSNAKEAPAIERICVKGCGFCGSDEQVAEHEKTCTYIFEAGAPAPAPTSPGKKKKKSKRN
KDFDDDGACKCPKGCGWSGDAKELKKHEKSCDFVKDPTRRACKNNCGFYGLLDATARHEV
NCDYIDPRIAKREARLAKESPPKKESKGARRLRLKGLSPESEAPAPAPVEDALSPKRRRT
GRAAGGRMPSLDDTPTIEEEPQKLSFYQRYYPRSAHNKQIKLKKKLDKAQEAVDASKQAL
RDAEALPTPGPYKEKKIAAAKVSIESTAKKFTEIQKKYNKVHEAKAPPPGGRKKWFFRSK
RGSFVPPTPDLVKEERAAKLARAAEQGITVEQLEEKEAAEATMRMSTPVDEDAPIKPHRR
SGVTPCKRPGKTKLRRRVVVPVDPDAVKEEEEPQKKKKREKPMKVPRDLREEVQPLAEQY
FLFLGDDLLCPVNDYDLLDAAANNEDVINFVKKTGHKMFQYVTVPHLLDPAMKETPTDMP
GKFIGEEFVNAVYKAISTKLTIDELRRQERLKKQEEKRMKELQMVKKLHVSTAEAEEEKR
IQAAITEEKERYKKKHLARWERRFCGCFVALDKDEQVWREEEKKQEEELMADMSYEEKQQ
YRKDKKWKKSIGYKIHKFKKKYFFWMRYPRIDDLFVPYRTVKWLYGKCGIPRPLIKFALW
SVKTGESIATWFGLRLAKIYFGLKVVYKALSNFVSGAAQYDYDDLTAAVLEGNVDMLRLI
FMDKHSAMSAEETSLDGKTMLFMCMERLLHTEHTLKTEMARLAKEGRVAPNLFYLPVEQQ
KRELEEVQQEDDAKKRIADREAMKKEREEQKRMKRETKKGTNIQSGMAHLQKKKKKMSKQ
EKMKADALREASALDLYKKAEKLAKTCEFLVKRGSSINTQQDPRKHDGSGWGLLHHAAAH
SNVKQMKWILSKGALVDLATEEGETPLMMAALSGASKDARTIGDTLRPADCAVRAKHKDT
AEIIRLYREPPVPVKEVFDMMDAHANKSVSDSASALLTSLAGETMASLESAQSMFGIA
>maker-scf300000870750.0-snap-gene-3.125-mRNA-1 protein AED:0.18 eAED:0.21 QI:0|0|0|1|1|1|2|0|501
MRARPWLVLLLRTSALEFPPKKPVHTRRSALRSIGAVILTPPAVALAAPVTATPVEAPPT
PAVPRTNATATRVANATAPRPANATATRPANATATRPANATATRPANATATRAANATATR
PANATAARAANATAAKPKKAADTKKKKKKPQLAKANVTEALSKNNMVVKRQESLLTEFVV
DPITGDELRELRLPPWWPRALRPPREFYRKVPNAELALSACVAGGLTEVARAAVLHPVLT
LKNRVQAGKSTDPRQLKNLYAGVGPALAASVPYAVTYYGAREITRRLTGVPLVPTDLTQF
IATVGVAETAAIAVRAPADVLATRAQVSQPDTSILPWFRKESIEGLEFGIQRAPAQIASE
VPYVLLRVGTIALLNNIAGRRCSTTSRRWTVATVGVAIVAALATTPLDVARTRVLAGDTP
GGIRDVLETVSTISKKEGPQALFQGAEYRVLYNGVVVAAFLPLRALFYTGLRDLLILDGV
FEFDGLGPLGHVSKVVGEIVA
>snap_masked-scf300000870750.0-processed-gene-3.96-mRNA-1 protein AED:0.03 eAED:0.03 QI:0|0|0|1|1|1|2|0|170
MRPCTDDELRALLEKLMKFIGKNVELLLHKAEEPHCFRVHKGRIYYVSEKLMRMATNFKG
SDLLAMGTCFAKITHSGKIHLQITCVDHLAKHALHKVWLKASAENSFLYGNHVTKQGLGR
ITDAAPQHGGVVVFNLQDPTAACKDLDPTASVVLHQADVGEYLRLESTLF
>snap_masked-scf300000870750.0-processed-gene-3.97-mRNA-1 protein AED:0.10 eAED:0.10 QI:0|0|0|0.5|1|1|2|0|248
MALPTYGAVPKQEIPQQINWRRRLRRAAVCAGAGLMVSRALVNQGGTVVNESNAAAALHI
REDELDDRMTEDCNMSDGRSTFIEWVQYLMGYAAEVTPAAGAVLLDRGQFPEELYRTQDP
LSKRIQNMLDGYDDALNDCMRDPDLCLAEQFFYDPSVSCTAMQNAETMPWPDIACAESCV
ETMVKDQRPDLATCSDPVTAAMIEAPTLFKSFFEEGSDGRACVDKCIEQNAENPFTITCS
ATETFTLV
>maker-scf300000870750.0-snap-gene-3.117-mRNA-1 protein AED:0.18 eAED:0.18 QI:0|0|0|0.5|0|0|2|0|435
MPATRAQRQRVQQRRHANLPDELIRKIIDIAGPYCVLVKGGQACTLDIPRTAGRTAKAYL
APVSNNLIRVGVGADTILARSESLADAIAQARDGDTILVDDGFYDSQRVITIVGNTKGLN
YGTRRTPRGEFEHSAHRESPWICGSDEPRVGGGEEDDGGVFWVEGAGAQLTLRNIAFLGV
SDDWDEVEEEHEPVELGNYDCGIVATQGARVTIENCWFSNFGRMALRASSGGRIEARDTT
VNRSYFGAISENCDEPEGPQSSMVLERVDFQGANKYACMAEGGARADLQACRIRCCTHSG
VIAKDAGSRIRFDASTQFVSQHRSFGQLPGRGPPWVKRASVIENGSVTFPDEIPGVGKVE
GPWLGSAQRRGARQGPPLGPPPRIDCQSDVEWESDDDDDDDDETRWLTVRLIRDGGWESG
HERCMNPGQEGWLPL
>maker-scf300000870750.0-snap-gene-3.111-mRNA-1 protein AED:0.49 eAED:0.70 QI:0|0|0|1|0|0|3|0|168
MAYAVHALTHYQTYPERPPGADLHPKKVNNLDPMAPRSPAECWDFDLATDLKPTAVGGYE
HALDGCCVVTDFMYTAPVKAKDAQTILTEPQSHSLSAGYLALPITEAPETQFYFTKYRSG
ANPVPRVRTVVRGERASRSIVNRTTALWSIWMVASLILAGSGLEPIYV
>maker-scf300000870750.0-snap-gene-3.112-mRNA-1 protein AED:0.49 eAED:1.00 QI:0|0|0|0.5|0|0|2|0|84
MKLFEYHQWDTYWGAKKIIFLIRDIDGPTMTAAPVESCRFVARRCPWGRLGSVLDTRKRL
HRMRRRFKHVWPISLSRPLGLAIF
>maker-scf300000870750.0-augustus-gene-3.53-mRNA-1 protein AED:0.18 eAED:1.00 QI:289|0|0|1|0|0|2|0|84
MRYRRVPTTRPTPRDLQEPICPRKKCAIWARWRPVPVKNVNYPRAPRNRNSGLVGPHTTP
AIVNYKYMTSTRREGYFGLPTLGT
>snap_masked-scf300000870750.0-processed-gene-4.168-mRNA-1 protein AED:0.25 eAED:0.30 QI:0|0|0|1|1|1|2|0|402
MQAVLLLAAAAHATKSTWQHTNAFDRDLHDPKTRALLERRDRRDRNRDFVEAVALVHTLR
SRTRYFTLLEVDGDVWLTARGGNRADSCKSAPCDQLLWRNGSHDRLITSLNPHRFVSRDG
VAHNLAVAVDDDQLVAAGGLYRSRDPSLYRNVQPLHGSDRYEGVEVFDITRDLTWTRTAV
IDGRHPGCVERRDGFGGLCEFDGRLSLAPLGNELLLYARANTREAGGGRGVSRRGANGWS
PFEQVSFEGLHEDDQVYFAAINRHPAFVLRHRGHQYAADALVALAPVSRADGSAYVGLAV
SCDGVHFSNLEPLLNCTGGASLGRAPDHPVDGLLRRGPSTHIYVHRDVPGIALHKAGRQP
RPRIVRLDVPSWKLSDLAREKFRTLEGCDRVCRDARGRPEYC
>snap_masked-scf300000870750.0-processed-gene-4.169-mRNA-1 protein AED:0.13 eAED:0.13 QI:0|0|0|1|1|1|2|0|189
MILALCTSTIAFAPPPRRGPRLAPLAYGRRGDADHDRWRSTADALTAWRGDEATVAKFWR
IDCDDAGFTWERRWPGRKSQIEDVTWDRITRVCWECGEWLMMDNFYLIADHEDREWAVPS
GALNYQRLVDALDRKGIFPTKTYVDCQGVADGGRYDLRGECQRQGAERGPVVQGPPSRSV
PRIDKHKED
>snap_masked-scf300000870750.0-processed-gene-4.170-mRNA-1 protein AED:0.01 eAED:0.01 QI:0|0|0|1|1|1|2|0|392
MLLLRRASRQALAQRRALSAAPITSAEPAVKPARPEFSSGPCAKRPGWSPAVYESAATGR
SHRSAIGKAKLKEAIETTRQVLNIPSDYKIAVVPASDTGAIEMAMWSMLGERPVDMCHWE
SFGKGWLGDVTSQLKLDNVTEITAGYGELPDLSQTNKDHDVVFTFNGTTSGVRVPDLNWI
ADDRTGLTFNDATSAVFAMDIDWSKVDVTTYSWQKVMGGEGAHGMLILSPRAVERLESNR
PLPKIFRMTKKGKLDEALFTGATINTPSMVCVEDYLDALQWAQAQGGLNGLIKRSEANLE
AVTKWVNNTEWAHFLAKDVSTRSSTSVCLTLDTDPANVKAMVKMLEEADVAYDIGAYRDA
PAGLRIWCGATVNTEDLEALFPWIEHAFAECS
>maker-scf300000870750.0-snap-gene-4.117-mRNA-1 protein AED:0.05 eAED:0.08 QI:0|0|0|0.8|0.25|0.4|5|0|2879
MPTVGGHATGQTPLAKGQARARGSRRLEGTWGECCSEDEDEDGDEDGDEDDCTPGWGAIE
CLDDGTLMASTAEGCSSCDDCEMYDLTAATGGRYTCEPGTNTYYVDEDLDGNVDVEGPFG
ECWYDDCDDDDDDEDDDGDEDEDDDAMAACLRCVNEECAGNEAHSEICSDCLGEDCDECR
DAIGDSELAAFVSGGCDFDDGSEVGNWFRDEACGSLRGCCPITREFCTNDPYLPDNCNCD
WCGYPACGDCDCDVYGDDHCCTGSFGYEDEDGDEDDEECDIETSGDLNSSPSGTTNHGAG
KGWCYSALDDLVGCTVSPGDCWAMCDFFFPPDEYNDGVVAIDWNKGGCYCQNECQCMEDV
GDDEGYLITRDGTALPQECEGDEDEDGDEDEDEDGDEDEDADEDEGCTPGWHSVKCLDDG
TVMRGEGCASCGDCAMYNYTAATGGRATCELHGPNGSYSYSYSYDQSRTATYYFLHGPDG
SYSYSYSYDQSRTATYYFDGVEQAVEECGYEDCLFVENIACGETRYESTANAAHWLSGND
APDHFYLITPSETAYYHFSTCGSDYDTYLYLYDVVDYEADTCLRSPAPHAGEVELIGEWD
DDGENVCRALDGREEREDVWTSQPLQAGETYVLQVTGYSDREDCDTDHARDAGAAGNYAL
ADEDGDEDGDEDEDEDDDCRPGHRMSECPPDCSPGWQTYECRDDGTLMHGNGCASCEDCE
AFDHTAATGGRLTCEPGTSPIVYYYDEDLDGTPEDMGEVGECQHTDCSEAENEDEDEIYD
VSYLFSYSFSFSYSFETMDRCLACVNAECQGDEPYSEICSDCLGEDCDECRDAIGESELT
AFVSGGCDFDDGSDIGRWFRDEGCGSLRGCCPITREFCMNDPYLPDNCNCGDCGFPACGD
CDCDAHGDGECCNREYLGDEDEDWDEDEDEDERRYEPCDSNDDCEGECKFCYVDEEGEGH
CELCYYLWRCNMISWHDDCDEFHEGTCADHLDQNEELEARQNCEAVCETGGAQTCTTSYY
RSDDEVASKEVAREYCGADGLARIDAAEENVNALSQCDMAMCWLDLQEVTHCVEINQCVG
CSSSPSHFPAMTRPSWLGRAVTHDGAWVWSDGSAPSYENWNNQYDQPDDGYGPEADAIMN
AGDVEVYDGTWFDAQNGDWAHALCNNNQADCADDIYLAPYMTGCPEGYDFPATEGACQRA
ADLSSGYEYGGAEGPYGGPDDLADNHPPCLHRESWDGDEEELCWTRPARGYCPQVSEQWG
DLGAVCVRVGGCFETMGCQGGTPRPTITPAPTPSPASCTVRAYESVGCDCDPKSTCEGGM
HDGSDEACCGTNGGYCGVEWRGTDGAEWIDIHDDACSGTDFFRVSPGCGIEVKTEWGEAY
TYNEGSVLVCGYECECRATPGCDTVRYLRIFATGPSSYDQGDEDECEGEYDDDWLDWDED
EDEECDIETSGDRSSSPSGTTNHGAGNGWCYSDLDEHVGCAASPGDCWAMCEDEYGDGVV
AIDWDEEDGGSCYCQNECECMEDVGDIGSYLITRDSRVGALPHECGPDEGEDGDEDEDDD
EDWMWDGGCRPDYCTSWGEDCCASMDWGEPATCANGYTPMPSNPSEDDCEYTCCPVDIGT
VTLYEDKSRGAGCDALDYSGNVVDADSADHCCQDEDYCCFFGACASDSDYCGYRFHCPEV
LVTGDLTFEGITYEAAQDNTDVFVAAVADLCGVAASAVTVEISKARRRRLAEGIVVTYTV
GVATANEAQTVTSAISSSSTADVDAAISKAATDAGVDDDFDGVTTTNVGTPTTCDPSSWP
DLDTHVCGACKALVNWETYGSTCGGYCSGIGLTCVDGWEEVDETCEVEEHLGCNGRADSS
DAICECAPLAAYSYSFSYDVSTAQPTSSPTPTPIIAVEVTSTVAGVTADAFQNTVFVDAF
KTTVAAAITGVDADMVTNLRVDGVPVNRRLTDGVEVTYEIVVPAATAAASGYDDVDALSS
GVSTSLVAAADTFVETVQNEVEAIAAAAPAGSTEAAEAAAAATHAEAITTVLAPVVVVSQ
TLAPTPRPSPAPSPAPTPAPTTCDPSSWPDFDDEVCGACKALVNWETYGSTCGGYCSGIG
LTCVDGWEEEDDDCNVKEHLGCDGTVSSSDAICECATTNVGTPTTCDHVAGQPFVLVASE
PDPATQAMLGLPDGEFSVGLNHADRHYIADETPNVHSNTFVSTQTTEGTKMLHRSTDNNI
VFPDMPDEWTTDATRPPSIDEDFLINVGLHVHCNDYAPGAKAIALGNYHESVGSWVVNED
GTISPHDGPHLILGWGDFTTASGSCGADNMNMDPQPNNLVLMDSAMALGCEAAREADPAL
PCAPVFRARGVDCDDGVTGGYEYSFSYDIIYDVSYSYDIIYDVSYLFSYSFSYSFETMAP
TPAAVAAVSVNMGYTMAPLSASKSPAWVDFWASETYYGYMGDEEEMTTHAHTMVSVPHSV
FGEVTTDSVGATIVIAEGHNPCVLGTSTSREEYDGCLEDNGISGRRLDERERATPARASR
RLVVASDDDIDEVCGPACNVDDGSVTDDASKLVVGMEIETDLEAEEISAGVGAATDSVVA
AATADCSCSETDCNALACAFCDASGDAASEGCEEAFVVSDVEVAYTVVFSNDTNVTTYEV
ISGSATFSGISYDEANDASAKAVFRDAIGRLSANITENRVTLTHLEASARRRLSDGVVVD
FEISVTAAEKAAVEDDLQAARDDPSLLDAALTAAAAASADPTMVDLFANIKTESFDPDIG
AATPAPTTLGFFNLFYQACVTGGDTYPLGRRFSNLYCQAVAPEFAAHEEEHGPMGTPNAP
RPSPRPTPAPVVQPPGAGVPTYMPSSSPTFVPTKVPISAPTYVPTPAPITPSYKPTTAR
>snap_masked-scf300000870750.0-processed-gene-4.175-mRNA-1 protein AED:0.26 eAED:0.26 QI:0|0|0|1|1|1|2|0|775
MEVDEATIVTASTKRGASEDPQDAAKRLRTDDADAMDEAAARTRAEMTPAEREEAERLHR
TAVRAEALAAAQAAAKERGVALSAAEVAALKKEQEAKPKFVSKKERERLALERLEAKRRE
REQKLRSGPKFSAPLPRKEPSIKKAIDDYAVLREKKPVAKKDTDKERELAQIRENYLGKK
GKKKQPKPSEKFARVFQFDWDANDDTSQDLNPLYARRHAIQPMLGRGYLAGLDMREQRRA
HTFSQALNDKRASEARAQEEAEGLARAERKKREAQRKKERDALTQALAAEEKKVEATALG
KKLLHWTEKPLQEMNARDWRIMKEDFDIRIRGGKAPPPLRFWNEMAVPEGIHKAIQDAKY
RDPSPIQRQAIPVGLELRDLIGVAETGSGKTAAFAVPLLAYRIASLAEDGPLAVVLAPTR
ELAQQINDEIAKLSTYLSCKTTTIVGGRSIEDQGFLLREGVEIIVGTPGRINDCLESQYL
VLNQANYVVLDEADRMIDMGFEPQVHTILEAMGGLLMSEDEMLLEQQRAALSRGEACYRI
TAMFSATMPPGVEKLAKKFLRHPAIVCIGDEDSGKNKRIRQHVLFISEQQKKQTLIDLLR
RKQPSEKYLVFCNEKRGCDALKKVVENAQIRCGVLHGGKTQDQREAALENYKRGTFRIFI
ATDVAGRGLDIPDVAHVVNYDMPLKIENYSHRIGRTGRAGKDGVASTLLTDSDEAMFYEL
REYLEQTDADIPQKLEKHPAAHAKPGERNARGELLTERAGMRGTQFLDARKFEQG
>snap_masked-scf300000870750.0-processed-gene-4.177-mRNA-1 protein AED:0.02 eAED:0.02 QI:0|0|0|0.5|1|1|2|0|413
MAPAARARSDATELAYGGPTSSLNGSGPVAHETEARQLRRKAETLLRAGGATPENAFSLA
LDSFFAGRGAPESDKALVKAYAVELQQRESVDVAYTAALDAYLNGAAAFRAQRGAPGPPG
TPPPKVGSIDASSLMTRAERPAMNSPMASNRRRAQPADQAELQQAAQPDVSMGEEVDEDE
DDESAGDFDPYLFMKHLPPKSAACREGWDAAHPRLPPNQTRKPVTLVLDLDETLVHSQME
PRTDADFVFDVQLCGVTSTVYVKARPRMAEFLDYASERFEVVIFTASHRAYAETLLDKID
PRRTRIQHRLYRDACATVDGLYLKDLDVLGRDLSKVAIVDNTPYVFGFQPDNAIPIESWY
DDPQDRELDDLQPLLDRMRDARDVRPLLVEAFGMRRRIEDADDSMLQEGWVAS
>snap_masked-scf300000870750.0-processed-gene-4.178-mRNA-1 protein AED:0.03 eAED:0.04 QI:0|0|0|1|1|1|2|0|189
MGKAKKFRAAKRTVNPKHDPRLKDKQDRVKKKEEKKKKQADRHVDQTPASMFFAHNTGLG
PPFHVIVDTNFINFSIKNKIDLVKGMTDCLLAKCVPVILDSVMAELEKLGTKYRLALRLA
KDPRFLRMPSYLKRGTYADDDIVEHCRVHRCFIVATCDKDLKKRLRKIPGVPIMYIQARK
YVVERLPDQ
>snap_masked-scf300000870750.0-processed-gene-4.180-mRNA-1 protein AED:0.17 eAED:0.17 QI:0|0|0|1|1|1|2|0|109
MAAWGQRASTAKMKECIGEVLNEMLKDHTYKQDEAPELTKQIADRVKNRLKLLELPRYKY
MVVVGEQRGEGVRMGCRTFWDRDTDAYASETFTNDSIFCVATAYAVYLN
>snap_masked-scf300000870750.0-processed-gene-4.182-mRNA-1 protein AED:0.07 eAED:0.08 QI:0|0|0|1|1|1|2|0|458
MVFVPLEGNLTPEEQHAKMLERLNEMESGPKQQKPGEGRKTNNAKAFSNSRHPDKIHARH
LQRRHHCERVIQARKDALDLAKKIEDKYRSPMNRYGFLHEMCSTQGIDDPQTVKELAHVN
LRLHEETKDITDRYKAANLAKERIKNAGKSIIKKAHAKGNALLGVMGAAMKKKAEEGGES
VYVDDKPTEPKEKEWKDMTSRERAMKFYNRTQMLAGKNDASPAVRKMKENRKKDTETAKA
SMKRSGDDVLERLEAKYLGLVFVAEVKRKEKEKADKLQKMQERAKAIEAQDRENRLEAKL
KRQKRLRDMAAYAGWGRQPHRMEGSKAPRSVLASKGLQILAAPAMRKRSIRLPSFKRTAS
KPVMEQVVEDVEATPKRNVRDFMSKALVKRDTTVVSPEEDEMSVVTLDSAAATIGSTARG
NPFSPSSRRPALSPLEARSLELDDMLEPEGAEESKAEG
>maker-scf300000870750.0-snap-gene-4.123-mRNA-1 protein AED:0.13 eAED:0.13 QI:0|0|0|1|1|1|2|0|350
MADDDLLAPPSQMPPPAPVLPVPVAPPLQHQWGAVAPQLAPLGAPITTDEALRQLEGEED
RRARPRKPSIGGKWTPEEDQKLLKIVEEHGPKKWKRISELLGTVRTDIQCLHRWTKVIKP
GLNKGPWLQQEDDLVRAEVQRMKRESAEGVVKWAQIAASLNGVAGNGSTRLGKQCRERWF
NHLDPTLKKGDWEESENATLLKLQRQLGNRWCEIAKVLKGRWNSSAMKRYVAAAAAASGQ
PIPPPAPARKRKAPAPQPVAVRAPSPIPSATVVDGVDGLVAVLSDASVFPTVSLQLVKTL
VGPIHLNDEQKRRILQACERRLNEDEAPTRSSVVRQLRELLAPAAAVAAS
>snap_masked-scf300000870750.0-processed-gene-4.184-mRNA-1 protein AED:0.09 eAED:0.09 QI:0|0|0|1|1|1|2|0|344
MQRLILALALQACAAYVAPQSRAPRGTILRDSPFDGIGDLLEQVAAPPEDSSLPSGSFGA
VVTGGAAGVGYAYADEFLRRGHKVVICDIRDPADAVRALKDKYGADAPIFGEVCDVSDTA
SVRKLAASSKEKLGTVHYWINNAALNGGRKPFLEVSDEAIEAVVKVNMFGVAMELMLDQS
GVTGHVFNTVGSGVRGGGTPGYVTYGAAKRGLPQMTDSLVAELEGKTQGYNWPPSSPGQV
KVHTLSPGMVFTDLLLKDSTPELRKFPFGVLAATPEEVAQDLVPKMLATTEAGTFVEYLT
KPRTLLKFFNRFVRQQKSDIIDDDGNVIQKSGEKYNEDGVRALY
>snap_masked-scf300000870750.0-processed-gene-4.186-mRNA-1 protein AED:0.40 eAED:0.40 QI:0|0|0|0.5|1|1|2|0|315
MWSPAIDRQANQEAEDFFGSFGEAPPPPMPRSPNQTQPQFDDVPLSAAPEEEHRPSVVSA
AALGEASPEETAQQHAPPEASTTFGDNPEATAPRHGSLLGRLWGPPSGSTDPEINAPPAE
EQPFAAPPQESGEDLGWGVEDLGDDEDEGVWNDEPDTPSPHLETLTNYLMRHNPAKAGNA
PRLLKEYSGREQELFANIERKYGEPVITTPPSMPPRVMSATMSNMENASQQPRVPETPQQ
PTEMRRALSTMENAGMSPSQSWTPAPVTNAVEEAESAEKLFGAQPEEKAVAEMFDAIVEE
EAFSGQPPGRVTWRL
>snap_masked-scf300000870750.0-processed-gene-4.188-mRNA-1 protein AED:0.28 eAED:0.28 QI:0|0|0|0.5|1|1|2|0|677
MAEARALAERIALKTPLQAGGWDVLPNDMGTELTRDFPDLMEARYQMFGRGGPRAAPAIP
RRAAIADASALARAQAERSRQREATAKAEERTEKISKQLAESKLALFNSQEETDAANERI
AGLEDQLRRERQQSAQNEHLEREAELRRRSDEARRREAEARASMADANKSAAERERDRLR
ADLEELKAKEDARDADLARTRANAQVLLGADEDDDVATLGDRVQAFRSAIATMRTALGEK
DALSIWDKIYRKVEVGRDTLVENVMTMFGPATATREWTADQMFMRPIRVEFDRCGAVQRS
GKSSEKGKEAGVDDGGLRNEMYEKFFEQLLLLRPDLFEASESAGELCARALPTKDATWTA
LPDAARIEKDFETVGRIMCRAVVDGRPIPNALASTIVLRFFQGVEPAALDANGAMVRGPL
SKAALLEELLLMDEDNASSIGKWILNAEQSLNDVFTTVGDALCYNSTEDRAAASDAQILA
MPWSDEPAFRILVFERLVQRRLIEPRRKALEAMRRGFATVEMVPQLTRTLFPSSKELVHL
ICGDDKLDAEKLWSLFTFDEEAYSQTFIDYDHPSGEFGLYTEDDPTMRHLKTVLSEFCDA
ERLKFFKFVSGLAAIPATRPGEAKPFQLLVDGKVLETNRLPTTSTCYYQLHCPPYTTKDV
LKDKLRLAIEAEGFDQK
>snap_masked-scf300000870750.0-processed-gene-4.190-mRNA-1 protein AED:0.13 eAED:0.13 QI:0|0|0|1|1|1|2|0|589
MGAGGSAPKEENNDGQPPLERQGSFDEQGDDTERRMLADPSTPRNLSHPIESKDHFDDEA
PSLTSTRTVSFRDPAHSVRDKKSSSSLLREMEKREQEELRVQTEAIHVSQWANKRRKWEA
GETFGDASWNAHTAALCTSATSVVNVEETMNVFAYLDKNRDGRVDVEELLQAGESPYVRR
LLRSTRNFVLVSLMRSMEDPVKFRELFAELDEDGDGLIEENEWRHFIQKLAHERIRYLKC
KGLTTGRCFWGRGYKQDYYYHLCNNHPLLQFFLRDPDYPCTTCQLILKEFVVLSYMVYAV
AESFVLTRRAIGGRPRCDAEGAYLKERLIEYGITVGVVTVPCLILNQMMFHLFVCPCYVF
ENQRDPMEERWHKVVKCGFYSSQIIAAYFILVNAVAAWTAFDRMNKEYLCFWEFFIMGQF
NKYAYFPLMTLGQQFNPYVDNVKICRWTAIGKYNVEKRQARGHALRKAKSMKEHIGLLRD
EVKDKSSSVHKEPFFVKIAEAPDGAEDARMVGDEGNEHLCIHHLDAIVAHHEMGDQHHDD
DVELPPSMFSGSGSGNANAAAATAVGGGVAAVVAAGLAGGAPVDALCRV
>maker-scf300000870750.0-snap-gene-4.124-mRNA-1 protein AED:0.00 eAED:0.00 QI:192|1|1|1|0|0.5|2|22|351
MAKMRTVLLLLVSANALERPKPKATIRTTKADVEAVAITEALQNIKLKVTGGATTGLAHR
LEVGAFFGGWYALNIYYNIINKKVLKTVGLPWLVSWAQLVIGALYAMVGWTIGRPEPSSV
SAAVKDAWPVAVAHCGQQVTTVISLGAGAVSMTHVVKALEPLFSAAVNAVVRGEILPLPV
YAALVPVVGGVAVAIATDLSFNPLSFSAAMTSNLFSGLRAVLSKANLERTKQTAPELFGA
ATIGAACILAPLAFVVEGSKLSVLDDLDTNRVALQVALSGLFHYLNNEVMYMCLARVNPV
TLAVGNTVKRVVIIAAAMVVLGEAMEPVAMVGTTVAIAGVLLYSILKQRLA
>maker-scf300000870750.0-snap-gene-4.126-mRNA-1 protein AED:0.21 eAED:0.22 QI:0|0|0|1|0.5|0.66|3|0|742
MGLLSAFFRRDPLLAHYKIGRRLGKGTFATVKEATEKTGDKKKWAVKIIDKRVLAPEDEQ
ALTKEVEIMKQLAELQHPNIVFLKEVCQSEGTFYIVQELCAGGELFDRIVEKEKYSEKDA
RIAMKQIVSAVDACHDLRIVHRDLKPENLLYQAKTGENKDVIKLADFGLANMLKADEALA
TACGTPGYVAPEVIAQVGYDKEVDIWSLGVIMYILLCGFPPFYSENNPQLFRMIQRCQYT
FTRPYWDQVSDQAKDLIRSMLVVDPKKRATCKQILEDPWMTVDEPQKKPELEGFQKNMRV
YNAKRKFKAGVMALAAISAMQRGAAATKAANKLKERVSKGDMTSMLSKFTAIGGLSGNDA
ARNQNDMQGLAALSSSTPHRPARKPTSHPHRITLQSTHRHQLGKTKAMTSASRFGSAQRV
PVAARSPGGKEALKPLDEDSEMHEADAPPPSNRAGPHNACDMTLDDFEVGRPLGNGKFGR
VYLARTKRDKYIVALKVLRKSQLEKNGVEHQLRREIEIQTHLVHKNILRACAASLPFDVR
CATRMYGYFWDEKRIYLILEYAPGGELYKRLTAKGRFSEQETARYVLEMARALGYCHQKH
VIHRDIKPENLLLGLNGELKIADFGWSVHAPSLRRETFCGTLDYLPPEMVEVRGYDEKVD
LWSLGVLCYEFLVGEPPFDAPGKKATFKRISRVDLNFPAYVSAGARDLITRLLAKDPKTR
LSLSEVERHPWIVRKTNPDPVP
>maker-scf300000870750.0-snap-gene-4.125-mRNA-1 protein AED:0.40 eAED:0.41 QI:0|0|0|1|1|1|2|0|241
MPRAASLATLMAGVVLGDLSQLAPPAKGKTRLYLCRHGQTDWNAAKKIQGSVDRELNELG
ERQALLIGEALKSVDITLVAASPLSRAFRTADLAMNVACPSVEGVRIHPGLREMNFGELE
GAVNAAWASGDVERKWPAGESPRDVELRGRQALAGLGLLGQKDGPLHTHVAVVCHGRFNK
ILLSSLLGRGIDKCGEIQQGNCCINVVDVDVAAAVDAAQPATEVALDSRDHLNGVDADTP
S
>maker-scf300000870750.0-snap-gene-4.128-mRNA-1 protein AED:0.47 eAED:0.47 QI:0|0|0|0.5|1|1|2|0|244
MADPPPPQPDPSLKLTKREEYTLGFTTIAFMAFSVIEMIYAFSSNSMALLGDAVAMMVDA
CTYMFNGCAIRRARQQGKEDKWAVLGPVISTFVLIGAMIYIFYDAVSTLASGASGDGVNL
VVVLAFGLANLVIDIASGVLFCAYPDAYKAVLVFAEPESLEADGGMNIRSALTHVVADTY
RTIAVLVTASAAMADDAISSTAADAWGAIAVEIPVLVMAFGLGRAAWNRYPPPATPEARD
SGLV
>augustus_masked-scf300000870750.0-processed-gene-4.50-mRNA-1 protein AED:0.03 eAED:0.03 QI:0|-1|0|1|-1|1|1|0|343
MPTAWRPPLLARLALCYAAAAGAAGRKRGHDAFWIMDPSDQLCLTTHGTLGPCDGDAMWV
YVPRKGKDKWSLASVLEPVTRQMCLTRVKASARGGACGGKAAQRWEVVRDGQQFAVTEDR
QKHCVVRDAHLWSHRAQLQQAVKAGKSIQRGHDAATLVKKVPTHVAHNTVSLHKCAKGHT
SFELHTSNVHEHGFMLASADTHCFDGVQFRPCSDEDAHLRWGFGVSFDWLSGAPKSQLYK
FYNSTACLVAGSDGGATLGACDSPKASGWGLRAGRLSRGGDGHKSGSCLVRTLDGTGALA
KCKDGMFEHLTLTLDSDGSDILQAAMDKVAEIDKKKAAQAARA
>snap_masked-scf300000870750.0-processed-gene-4.200-mRNA-1 protein AED:0.34 eAED:0.36 QI:0|0|0|1|1|1|2|0|466
MRATAWLIVALCALGALADEPKKKKNAKPKKEKKDAKKEQKQKDCPACPADLSDELAAAT
ARAEKAEAKTCPEDLSEALAAAETRASIAEEKAVELQKNVDDEIAKVVEAKKDAKHWKAQ
VDGLEEALQSTKAALATSHAEPVVPGVSISNDGTVAFNATDGLIAAQNGAGAALAMAGEA
AKTGYQALVDAIPTEEAKKLGEDAVDAMYGAVDKGKAKTAEAYGNAWGYAVANEYVEEKV
SVAYSKAASITSDVCYDKIPSLYEKHAKKYVDAALIEIGERKALATVELRELFAHAQQAL
HDRVQQLKEKLPTSADLKSRADSAREVVALRFHALLVAAGACDETSDVPCAPAKRLASAC
VACWAVAACVLLLIAAYHLVGMLLGLAKKLVVAVGKRAVRLPLMLIKLAIALVVLAVSLA
LKLALLPLRIVLLPVTLPLALLARKKGPAKASARPPRKNSPARGRR
>snap_masked-scf300000870750.0-processed-gene-4.201-mRNA-1 protein AED:0.29 eAED:0.29 QI:0|0|0|1|1|1|2|0|784
MAEVPADLSAFADELADAAGAVIRKYWRTRVEVISKDARLDVFADEPVTIADRESERVMR
DMIEQRYPAHAILGEEHGAKGDGRTSEWAWVLDPVDGTKSFITGKPLFGTLIALLNYGKP
VLGVIDQCVLKERWKGTSTKTTFNGRPCSTDDCTSLQEAMVYATTPEMFAPGLETRAWNY
LSSRCKRALYGCDCYAYGLCASGSVQLVCEADLMPYDYLAVVPVVLGAGGVMTDWEGRPL
TLPNHDLSKGRVLCAANSKLHSEALAALRKAPPFSRAARDAFLLALAGDREPGRDETTLS
DLMRTLLLLALAPGAAAVGWSQFRGGPYRDGTTTTVGPKANNLLWRFLLRGTSQGAPTVH
PDESMVYVGGTDGFYGVNSDGTFGWYLRIDKGVVNSAAAVSTKHNLVVFGGMNGGIYGVD
ARTGLTKWTVWTKAQTKSTYGRNEPYIYSSPVISNDDIAFVGAADGLYAVELASGRVKWI
FDAKGEPVWSSPALSADQKTVYVGGIDNFVHAVDSETGTSKWEWETGGFPDDPDDPDVDS
SPAVSRRDGTVYVGSFDNRLHAIDGSTGQVKWSYRTNDDVISSPAVARDGKTVYIPSTSG
VVHAVSDKGEKRWSTDLGHPVMAEPVLDGEGTLYVGNDDGKVYALDARKGKILWSHDFGD
KVRGEPAVASGRLYVATINADTFLHCIGGEGSSHHSSSKDDKDEGGSAFGTVVTWLAVII
GLGVVAYAALTIGKPYLEEHGFRLPVMQQRDGFDRAPVDDGTYAAPFVELQESMIDDKPT
GAVI
>snap_masked-scf300000870750.0-processed-gene-4.203-mRNA-1 protein AED:0.30 eAED:0.30 QI:0|0|0|1|1|1|2|0|1008
MRLVALLACATAQRHIAQRQWVRGEARTNAAAVVLPPQLLWPWVEDVEIEGLCATASGLG
ADAAAAAPNCYNMNEGIQNTHPLLVAPLAFAARRANETQSVVPAVLSLQPVDGRGRACRP
PAHVDVLIQPAPPDDAPRVLIAYPPVGYSQDHNASVEIFIHVAGTFPENAVIKVEFEGGT
QAPAQLGVDMMSMVLTSVEPATHVLGFTVGLFDDHYLPGNAEGWTPLGPKKQLAFDAVLT
DEEIVRHRVPGPPLSSYIPQVPHNEFEVVNILIVGSMKYDGQKNIYVQQLTHMDRTRFNF
TYASFMGDEDRATFTKLPRILTELGVEPVWRPIPPISGDEASTSHPDLGALVDRLDGKNS
DGLNNYLLEALALSNNVPENTSPPFVRRTWLHLVENLRHLRPDVLVFANARDPSDLILCR
AARLAVPSAKLVMELPNLWPQLWDLDLIVAPSHYAALHFSVQDAVHSLPVDRRPHVAVVT
PGVDATIYGNVERAACPVECSLANASWPVNWERDGAKGCAASCEIVGFLARLSPEKSPGL
LVHAAAIILAARPLARIVFVGDGAARNMCEELARAYGIENRVIFVGAVYGAENVASYYAS
FDVVVQPALRAWSETFCIANLEAMASARPIVSFGVGGVGEYFVAAPTRDTCNASPEYRGC
TPSEPPTGVAVDRATPEALAEAVLELLEDAGGRDALGRQARRAAAEAFSIEGFLAKYAVL
YSRLHRGEDLSDLPFVMASLNASSAASGVEVEVKKRTPDGSYIPADDRDFATADFDAELE
AAVKAVQRLPRDERLAYGKAMRVEGNAQFERGDHADAIRTYAKAMAGLDLSCDREATLRS
VALPLWTNSAASYLALRRPRECLRCCDEALKIDGGHVKARLRKGAALLALDRYDEALACL
EAIESNREAAALMRKTRAAQRRTTRMEAAYGKCLSAAFSDGLGDTRSGVRRRRSGEAETE
RALRQAARAAAAHDWALVGWVVFCLVVVGSYVLWGEALVRYLLAVAPV
>snap_masked-scf300000870750.0-processed-gene-4.205-mRNA-1 protein AED:0.34 eAED:0.35 QI:0|0|0|1|1|1|2|0|133
MSLPRRIVKETQRLTQEPVPGITAIPFEDNMRYFNVIISGPDDSPYEAGVRFLTKIYHPN
VDKLGRICLDILKDKWSPALQIRTVLLSIQALLSAPNPDDPLDNGVADAWNRDEAAAQRT
AAEWTRMYASGAK
>snap_masked-scf300000870750.0-processed-gene-4.206-mRNA-1 protein AED:0.09 eAED:0.09 QI:0|0|0|1|1|1|2|0|399
MSGILSTLANCLPSREKPYCGGPSVRIGVLGGGQLGRMMIQDAIDLDARVEVMDPSADAP
CAHLTQRFVQGNLLDAKAVEAFGTGLDCITIEIEGVSVPGLEALERKGVRVVPKPAHIAL
IQDKGLQKQFFQKHNIATAPFALQMANGDRSALGYPVVQKLRRGGYDGKGVAVLKDASSS
HFEGKDAHCVLEKKIDIEKELSVVVCRRSAYDTKCYEPTECVFDPRGNLIVSPASITPEQ
KATCNALAKQVVDAMDYIGILAVEMFLEKGTGKIMVNELAPRAHNSGHHTIEQCATSQFG
QLLRVVLDLPLGDVSPTRAKAAAMVNILGSPSVAKGSKPLYRGLREALGKPGVYPHLYGK
STVSPFRKMGHITMVGDDRDEVVELAKEVLASVACEAAP
>maker-scf300000870750.0-snap-gene-4.131-mRNA-1 protein AED:0.20 eAED:0.21 QI:0|0|0|1|1|1|2|0|122
MLRSALSRLTLTARPAAPTTTRAFASNRSKRGIYAGKDIRFGNNISFSHRKTRRTFKPNA
QRKRLWSETLGCWLRFNLTTHALRAGGIDAYLLKTPDAKLGSIAGANARRMIEAARASRD
PS
>augustus_masked-scf300000870750.0-processed-gene-4.59-mRNA-1 protein AED:0.40 eAED:0.40 QI:0|-1|0|1|-1|1|1|6|483
MSRTSCLVLRPTLAEFNDIETLMRRAEMESEGAGIVKIVPPSGWWDGAAEASQAFNGDTI
PGKTSGGRRAKNLLDTLKLRPIRQAVSRPPGTPKGAFEVAILPQPQTTAKQFRKTALKLQ
EEAERKAREARERFERRGCEARGSEDVSDDAGVEAAFWKALTPLNEAPLYGADVDATCFT
DNDKTSEGEVPGWHLDAIPSCRLRPFLKRLKARIPGVTNGMLYFGAPRAFFAWHVEDANL
YSVNYLHCGAPKSWYALDPRAAPKFEEKCREAFPDLARECKDFLRHKTVVVSPDLLVKWD
LDQYLVECVQRPGEMVVTFPAGYHCGFNHGYNVAESTNFATDTWSEIGRQASHCKCQADT
VRIDVPLFERWRVEGENAFVCKPVVVEAPPPAPPPKKKAKKASSNSAPRKRRCRTCAACK
AADCGECKFCKDSPKFGGPGKMKQCCVKRVCLQPRLPPSAMVSGAPCSSGTRHIDKRIPP
IMT
>snap_masked-scf300000870750.0-processed-gene-4.210-mRNA-1 protein AED:0.45 eAED:0.45 QI:0|0|0|1|1|1|2|0|232
MMECFGISCFEEPQEEEELVAAPNEPKKKSPPPKKLRKKRSVKFAAPSEKSSKKLIPAPP
PSPRPVCSLPAPTDVVWGPLVDMMPLTPDKELAFFELLHSHPSQKLLEPSSTDGSTVMMF
AAEYHAHLAGKMIFVHCQRYGQRNNAGKNAACYVHELDPELPVMKLFEEEMRKNGVDRDS
EHARILVPKKKKKSLGVKRAMGLKKDKPDPRAGRPGLVAQQSVRFQNMNVRS
>maker-scf300000870750.0-snap-gene-4.134-mRNA-1 protein AED:0.03 eAED:0.03 QI:0|0|0.5|1|0|0.5|2|2577|572
MRRAVVTMLSLRAARAFLRPAVRAPLRRSVQVWSATESPQQQKPKKKKQQQKKQQKVQKG
AATQASDSICSASEDFSQWYSDVIRQADMVDSSPVKGCMVIKPWGMAVWDGLKDSLDKKI
KKSGAQNAYFPLLIPRSFLSKEAEHVDGFAKECAVVTHHRLKGDENGLIPDPDAELDEPL
IIRPTSETIIWHMFQKWISSHRDLPLKINQWANVVRWEMRTRPFLRSSEFLWQEGHTAHA
TSAEAIATAEEMLDVYADVVENVLAVPVVKGKKSAIERFAGADETYTIEALMPNGWALQS
GTSHFLGQNFARAFDVYYQNKEAKRDLVWATSWGVSTRLLGALVMTHSDDAGLVLPPRIA
PVQVARGVLLCLRDGVALVPIVKGAEKDPEGTQTVMSLVDKVVDECEALGLRVKVDDREN
MRPGAKYFEWERKGAPLRLEVGPRDAASNVMVVASRLGGEKQTIAVDEVPSYLKQRLDEM
QAKLFADASQRLSDRTIDIDTYEDMKTRIANEDLGFFRVYWKADDANEKAIKEDCAATIR
CYPLDAQGDLEGKTCFYSGEPATHVALFARAF
>snap_masked-scf300000870750.0-processed-gene-4.212-mRNA-1 protein AED:0.10 eAED:0.10 QI:0|0|0|1|1|1|2|0|630
MDSMDLEREKGITIQSAATHCSWNENHINIIDTPGHVDFTIEVERALRVLDGGVLVLCGV
SGVQSQSLTVDRQMKRYDVPRVAFVNKLDRAGANPDKVVDQLREQMALHACAVQMPIGLS
ENHEGVVDLVKRVAYTFKGVKGEEVEETDVPASLVDEVEERRNTLIEAVADVDDALAELY
LEGDEIDASVLTDAIGRATKAREFVPVFMGSAFKNKGVQPLLDGVVSYLPAPTAREGVCA
LDLENDEAPVPIECDSDAPLLALAFKLEESRFGQLTYVRIYQGTLKKGDYIQNVRTRSRT
KVPRVVRMHADDMEEIDEASAGDVVAIFGVECASMDSFVSGEKRGESSRLAMASMYVPRP
VISLAVAPKKGAPPNVVDAFGNALQRFTREDPTLRVHVDNESKQTIISEPQVNYREAITR
KATFDYLHKKQTGGSGQYAKIIGYIEPIEEETFEFVNECVGTNVPSEFIPSVEKGCRDAI
AKGDLVGFPVEGLRVVLQDGAAHAVDSSDQAFRAAALYAVKRAIGEAGAKVLEPVMALEV
SAPTEFQGDIMGSINQRRGMITNNSTDGAQSVINADVPLAQLFGYSTDIRSQTQGKGEFT
MEYKTHTSVMPDQQAELVKEFQARRAEESK
>snap_masked-scf300000870750.0-processed-gene-4.213-mRNA-1 protein AED:0.23 eAED:0.23 QI:0|0|0|1|1|1|2|0|423
MAQDRWYAPAVPFVAGAVAGGTVKTFTAPLSRSTILLQTAGRNQLQTNGSGALVQASQYL
RHVSTTEGLRSFWKGNGVSILQKMATTGSNYFVYERLKEALRFCWSSSDDVGFKARLLCG
TLAGAINVTVAYPLDLIRTNIASSHEAAARGSEWAGIVETASLLYKAHGLSGFARGLPAT
QLCQGVNIGLHFGIYETLNTNPYYRSAFERAMPRSWRTVDDDGRPRTSFAYSMVCGQCAG
LVASTLVQPLDLVRRRQQLLGSGEGRVSFWRVASDLVRIGGVKELYRGLAPELCKVCLFP
ASGLNFYVYELVRQEVFGDRSGRRWMVKLFPRPSSSRSGGAGLPLTLRGLPRSAESMEYG
AIDELPGEDAPRQAKRYAVGVVTATALVALGATSAIRTTTSLRATAQNPTGRRVQVHAFA
DAL
>snap_masked-scf300000870750.0-processed-gene-4.216-mRNA-1 protein AED:0.19 eAED:0.19 QI:0|0|0.5|1|1|1|2|0|764
MTEPPSRQYEAYKANGWPNQVAEYDPHGVAAGGMYADCDGCRSRDWFGPNPWSEPGTAKH
LDFIMGGTGGNILGVCGASPSRDNDYNTPLDGHWGMSAKTTYKAGDVIDVSWCVSADHGG
IPQFRLCDDEGLVSAVTTPDKPPSLADLEALEQCFQRGLLRCDDVPGQDCSQVEVCDTYA
KDWGACSDPGQFLHCRDEKSTEGKYWACVNTQETCDHGFMARYKLKIPESFPASQHTILS
YRWDTYENNEVFVGCADVAITPDGDAAPVTPRPTPRPTKGDVATPKPTPRPTIKDEVPAT
PRPTSKPTAASGGEDDDADAYCCQNDGKSCDGCSWIAPPGNYCAQSESNCGNCGEQFAWC
GDGAVTDDEPAPATPRPTVKPTAAAPQTPRPTPRPQANNDDGSSGGEGYCCFWPEGPGKE
CVEDCGHTWCDGGSPVTDDGDTDDRATCDLPEAGAPVDASGFVEKHGKLRLDGVQLVDEN
GAPVQLLGMSSHGLHWFPDCYTFEAVEHLVKTWGTTVFRAAMYVGEGGYASDPSVKQKVK
DIVAWTKQLGIYCIIDWHVLTPGDPNANTYSGAVDFWTEMATLYKDEDHVIYEIANEPNG
VAWSRVKEYHNRIIGAIRAIDAESIIIAGTTTWSQDIHLAADEPVAESYNVMYAFHFYAC
SHGSLLQRVKDYRTKIPIFVSEWGTSSYSGDGGVCACEAKEFLDVFSDKDGSGGGIKLSM
AQWSWADKSESSAALAPGACRSDWDSLSESGEFLRAYVRDATRA
>maker-scf300000870750.0-snap-gene-4.138-mRNA-1 protein AED:0.14 eAED:0.16 QI:0|0|0|1|0|0.5|2|0|381
MKHCLLLAAAAYAYNASTPPTKIIKSNCTLQRFPPIYANRVHFFSFVAADLYHLLGHALR
YYRHLGLDLKNQGRIFVHNASGPVALEKTLVYLRRYEITYRVSNEWSSQTKREAANQFLL
SLPNDAWLVYPDLDEFFAFPCEVLNIMDQGGLLSGQMVDRVAYDWHLNSLRPLPRAAKMN
NRSSIDYQFPRSCRLTGGLLDTNVNKYTLVPAVDAAGKRLRYINAHSVACGTQRRNLRHR
ANDCHGVTIYRGPAVAHYGFTKITIPVLERKLATYKALARTSGELRHRDAVEHYRKLRDS
FEYCPLTKSFQFTRKARRLLQRRRYCDPLPPHLERDYAPSRFCFEPTKAPRPRPTPRPSV
MRKAKAPRVLGRPDDDDPPDD
>snap_masked-scf300000870750.0-processed-gene-4.224-mRNA-1 protein AED:0.18 eAED:0.19 QI:0|0|0|1|1|1|2|0|362
MRPLSAAPDAEALAELRVPDLKDQCRALGLPVSGTKAVLIERILEADGAPAATADAADAA
AAAIDDAGVAHPAELEATAPLAPKTGFRAGFVGVVGSPNVGKSTITNALLGEDLCVTTSK
AQTTRHRILGVVTADAYQLVLSDTPGILERPAYELQERMMVAAKAAARDAECLLFVTDIF
QDEEEVRDAYAWMEELLPAQRPPVVVALNKVDLLEEGLLGDRAASRVGTLEDCVERTKAS
CPAACAVVPVSGLARDNIDDLAQTLASNLPPSNYLYDPDFFTDRPQRFFVGEIIREQILE
QFSKEIPYSCEVRVDRFKERTKDGRPFVAIDAVVLVHLALRVKVSKEWRSDDAKLRQMGY
PS
>maker-scf300000870750.0-snap-gene-4.141-mRNA-1 protein AED:0.11 eAED:0.11 QI:0|0|0|0.5|1|1|2|0|425
MADEFDADVLVVGAGFAGLGAARALQRAGKSVVVVEATGVVGGRARRGRLEGLEFAAGAE
YVHGAAGEVLDLLKRAKVDVETRAWPATYWLGRERRHFDADGAPAELRAAHDAFDAIEDD
HAAHESLLQYFVRKGVKSRCLDVADAVYANDYGESASELGAAEVAHEQKHWTGGEDYFVL
RNGTLADAAAELARGLDVRLGWPVARVYRDAAGASVRSRRDEMLRARCCVVAAPLGVLKK
GAPAFSPALPPAHAEAIRRLPVANALKVAVALDRPVWPSGWWNAVCGDALFPEVWRSGER
VVVGFATGARADAVAALGAPAAARGLLDQLDAMFGARRATAACVGTAMADWGAEPEFRGG
YTYPSPGCLPLRAALRAPVDRLLFCGEHCTVGLDPCVQAALADGERAAALALDRLAGADP
PPPPG
>maker-scf300000870750.0-snap-gene-4.142-mRNA-1 protein AED:0.32 eAED:0.32 QI:0|1|0.5|1|1|1|2|25|346
MKLARRTSPCVACGAPIAVDTPIAPLLGQNGRIRWVHPACAPATPQPCPHWVRRGVCHLG
DRCALAHPPLVDVPGAFAQAAFTKAGRVGVFRRFIVEEFGPAAVVDVAGGKGELSFELEN
LHDVACVVVDPRAPMLDDVSQRFRRFRARGFLDNGDEAVSEGFRRRWREHEEAGVELALR
RPRHLRLFFDGALVDWTVSGGDDFFAAAARRWTEQVLIGESSRKQNYVKVDGRLELLPPP
PDLVAAPDDAWSATAARAALVGADLLVGLHCDGAAEPIIDFALAHGKAFAIVPCCTCSKQ
FPHRRMNGAPVKSYDDLVSYLLAKDPRIRKARLDFEGRNACLYFRP
>augustus_masked-scf300000870750.0-processed-gene-4.27-mRNA-1 protein AED:0.08 eAED:0.08 QI:0|-1|0|1|-1|1|1|0|219
MRRNCPVFVDDPAPDGLVVVSERYRLGPRRVVVAVNVQTDVDEEVLVDGRRPRRVRRPLV
RHIRENYVVVRAAMKHLRALRRLRADKCVAVDVWSLVGDVVSVGMIQAHRELPVWQAQHC
LGGWIGLRRHEDERLAGDVVASRGRTHVGRRALTNRVARADRSVASEVLFHVTIIVFLLP
TVDASETDAGAVAAARGTIRFPIHERLARTANLVVEVRP
>maker-scf300000870750.0-snap-gene-4.144-mRNA-1 protein AED:0.36 eAED:0.36 QI:0|1|0.5|1|1|1|2|0|536
MGKNQHSKDRMFITATEHAGLYGGYKKKKTIGLTGALPFDCCALSLLPFDSPVCARDGIL
FDALQLLPYVQEKGVSPATGKKLAVKDVLRLKMAKNQDNQWHCPVTCKVFTNHSKVVCIA
TTGNVFSKDAVKELCFKRNCLEDLLDATPFRKEDVISLHDPDDKDLVSRRDLANFWHLQE
ERKKRDAELGSKGSFKQTDAQKEVLAEAKRNVQEREAQRLAKEKARQEALNAPDRPENRG
LTEAYLRVRQLGATTDEVTPGSKLTSGATSGSFTSSAMDRSTTAALRAATDDELKTARWK
VLRSLGQKGYARIRTSLGDLNVEIHCDMVPRAAENFLGLCRDGKYDETLFHRVVRHFVAQ
GGDPTGTGRGGDSLWGAPFADEFDSRLTHSERGVLAYANDGRDRNKQQFYVTFKSCGHLD
NKHTVFGRVVGGHDVLDRIERIEVDAADDHRPLKDGVKILGTDVFVDPTVEADAKFEGEL
RAKIAARAAAAPAGLRALPASAPAPAPKRPADDRLPVATERPKPKKAKPYGDFSGW
>maker-scf300000870750.0-snap-gene-4.145-mRNA-1 protein AED:0.35 eAED:0.35 QI:0|0|0|1|1|1|2|0|703
MSIIATFARANPMAFGVGFSCAKTSVSDLVVQVFVERRENIDWKRNAAFASFGFGYLGIV
QYSLYVPVFSRLFPQAEKFAAKSLREKAADFKGQAALAAQVFLDQCVHHPFMYFPAFYMT
KEVVCLGMEASPTKVYERWSENFWPDLFALWKLWVPATAMNFAFSPMWMRIPVVASTSLI
WTCILSSMRGGSDETAAEVNAEVLHEKDEERGGEVMLGFGGVDARAAELFAQGLARRVSN
VDDYLEKSPVVRSLTRRVTPAEQQEPKPVQTQGLAHLCVTASGRDRVGLVTQLSKWIYDR
GGSITGSKMLRMNDDFTVVMHVISKDKTSASHLRADLLLGEGATKDLSGLHVTAREIKPS
SHPGSMREARVRCTGYDRPGIVYQVTEVLASAGFNIDELTTDTIRVSGKDGKTRPFFLLE
GVVTAPEKVPIQAFEKKLEGLRSSLDAKITLRSRPSQILLQQHYFRVRAAEHAPRGPFHV
LERRYGLTVIVERWKTYVGRPEADQFRILAMSQVGNGLYASRHYEDALSVQEAELSLRRR
LGVSEESILAVQANIAMSYERLGRVEEALCVKRDVYSGRLKLSGKSHEDTLRAANNYAAS
LLDMERLEEAKSLLRKTIPVVRRVLGEGHRLTLKMRRIYAAALCEDPAATLDDLREAVTM
LVETARTTQRVMGGTHPLTAGIEENLRDARAALRARETPPRSA
>maker-scf300000870750.0-snap-gene-4.146-mRNA-1 protein AED:0.32 eAED:0.33 QI:0|0|0|1|1|1|2|0|819
MTNTTDKILDDDALGKISDVLDQGVQPLYVESGGWEEIWITCKLDAAICFCLLLLFELAR
RKTSVYLCRLKHALPDRKPKDVPKRHPFAWVVSSSSLSDDQLRHCIGLDAYCAIRFLMMC
RGLFGWTSIVSITLILAYKHGASHLEGFYGLTLGNCEHVLEDRWRLWLAVVFTYAFTAAA
IYLATREARHYLRLRREYLRRGDGAGESPQPRCSVLVERVPPRLRSDAALHQYFAALFGH
RDVHSAVSFVDCAHLEKLLDARDAAADAYAWRSEEGGYGYATITSDEGLSDLAAILSEKE
QAVQKCQESIREAKEARAAEVLEAHALLPTTPTDSKLEQQPSFNQAASKARDASLQAISF
LGAVAGLNEISRRYANEDGASSTGVVTFYSPAVASDAAQLVLTARRGDVHVSLAPPASDM
LWPNVSIPKDEVDERLGAANVGLFFLALLWTPLVASVQALCNLEVLAHYWSALKPLAREE
KYESLRILVSGSLPVYIMLALLGALPIVLDAVAVSYAGVKTKSAAHAYVSSRYLYFQLLQ
IFVTVASGSLLSVLRQFLDHPKTLLDLLGKALPGMGSYFLQLVIAKVLFSLAFELARPTA
LIGVVARQGVTRSKYFKVPARVRRRLRRPPEFDYGSYLPDFVLVVLVGTIFAPIAPVVAL
VCFAYFAVAVKVYSHQFLYVYVRAYETGGAFPGPTLARFFFLALVVGHLTLIGHLILLDA
THQAVALAPLVLFTLRSRLDVRRTFELPARYLDRENAVRFGLSVGESSSDEKDDDLLAVD
YYIQPALAAGPVEFDAAPQSEMVARAPVDRKGDRPLSPV
>snap_masked-scf300000870750.0-processed-gene-4.230-mRNA-1 protein AED:0.32 eAED:0.32 QI:0|0|0|1|1|1|2|0|674
MASHQTLEALAAWARTFEGSENATTTSLSKDLATAFSIISETPCTPHNLLRRLKRWYAQE
LSRDVSSLIDEASDDVVKQASLVLGAAVQGSQREHHITIIMGLDDTVQSELMILVQSIMN
TTAQAPSCSVDDVHEEDRRASMQEIARLKDEKTQLHEKNNEALEKERRKSELSLQARDEA
LQAKSAAEKTLEKVRSTLRACELREERCQREKLELTKKCERLEASLSSSSDAHKTLSDEL
DVARARARDADAAEARVLKLKKKLDDVNSSQRELQELDEANARHVQEITRLEVLLSSREK
RDADVDQLRVEKAALDQRVFDLNKACEDKDEELRRLTLQKEESDAQRRFFEDELASARPA
PQSPEQMAPVFEESASELRDRLRDAQRNVARLEAEAEARADSDASEIGSLRDRIADLEFE
KAQLQERPPPPPPSPSLDATQRMHALALKDATIADLRKRIESNTDLEEYDEASKAAIRDR
EAQDATIIDLEKRLASVATERDQIIGDLQRHLAEESTNTLNAVAAQDATIADLRRRLANN
TSEGIAERDSIIADLRERIARNASSPAVEDALGDLRQRVAEAQQQTAAELAERDATIAKL
TSDREKLETYTKKTLGNVQEKYSVLVQTYKNQIRDKQERISRLEGELERHRRELASSREF
SAVTPNGGGGETCV
>snap_masked-scf300000870750.0-processed-gene-4.232-mRNA-1 protein AED:0.07 eAED:0.09 QI:0|0|0|1|1|1|2|0|1193
MGAGASASEQSQLLAEARAGGATQEEIDAYIAENNLNTAQRPAQTQPSHAQLTQMGFSPD
AVAMALSLGLESMEDATQWLLDHPDAGGGDETDADVRDEEALLHYAIAESILQKSRDNDL
TTDEKRLVPWATEVAELHEARRNGARFDEKRFGELREALKRERNAIDRNAVRGMRADWVT
ALNEVDDLRRTDASATRLVSKIRELERELLSAAAHKSEVDELRRRARLSGADADEAERKA
ARCDALLRRSAAAHAEAESRRSEVMAFSEDSGVGKETLERVYLYLKDKVHNKEPLEAADV
KAEVFGPHGVDEQAGAELVPKVLQLILLEEDELLLKNLVKGVFVDDPADDVDESDDELAL
APVEAVLLAASKPDTRVEAEESKPHIPPESDDESDGRGGWPEPEPEAAARSPRRDDDTAT
RSTLEQKLRDAKEASTPPGSELDVSMLTFADHDAQLEAIEVCLMERNNAEEAARDRWHDA
ILAKAQIDLRVIEEDASEAVAKGLDDVRDRFKKKRDKVGADAEKLQRVDKEGHQAIEDAR
EALERFAECASRGLEEAAARSLKNRIAARARLRAQLEKRFSQRMAAGDINDVEAQLKRQD
NALQAHQAASLEESVSAEHLAMVVADVAARDARGRRRRADERASDRVKARRRLLERLSMR
TSNAEIEFREWAELCRDDDQNDLRERRLDEAKLCGDVYGELKFLNAPVDPVDITRLTRDH
HDQRKQLSDRLARRHAEKRMRCIEKVRTADRDVSDAALEALDEKLCDERRQALDALSDRH
VDALRGRLLLARVDANNVLQVLPAAQRIGDGLAKAVTDLQGDDLRKQALKLIERHAAEHE
RVDDMLADARLKQQEALRRRVRERLMRSKDVATDELDEWSELEKEVDRREVKACAAHHAS
FCGEAVGICARAGGSADMSAVADLVRDHDECLRALAARLHDDRARRRGDLLRRLAERKGD
VEGELVQLDADLEAERRQKMHEFVAARRSKVLECVAQKGTLIVVESKGTVVSQSERRRSE
DYRALFATLQRNEERASESRRERRVDDARRHKESIERRLARRRSQSRQGQRQANGIMSPL
TDVVAQIEAARDSSSMARKLDANRRREFVARPAPSMAPGPSLAFSPSTGADAVPARKFGR
GMGFSSGPKSPEAKKEQGPKRVPPVLRAGSVRAGAGFSSKAVGVAEAKEESKS
>snap_masked-scf300000870750.0-processed-gene-4.235-mRNA-1 protein AED:0.14 eAED:0.14 QI:0|0|0|0.5|1|1|2|0|573
MACRQWAVGTDRGPAQWGADRRRGSREFTKPTTLTRADAVEGRATKALRPPVDLADATHR
AEVSLATASAITEKALLDYREARCRGAAWLWARATKRAGGSRTIVLFILHLWKNHTIKAT
AERKHIEQIIARYTLRRRRFLVREWRRVARIQRAERRAELEEETRQKELSEAREAQQGAE
DRCTELVAKVADLEKQLKASKERELTDEERQKIKTKNATFRARAEKAENGLLALVGVQAL
DMDALLGSGERALFKGRSYPADGEPAGAPRYIAPTFISPNEIEALGSEPSKNLPEKILMQ
WANAASKRAGLGGAPKSAVDCLPSYVPFEDWRAAFVDGRQLARIIFAEMEACLECRALCG
VETEDTLPLSIAGMGPRLHRHRLKDRDLLSYASGVRSRLARPKDLASWVTNQAHDKLGLP
PDLLDAEDIKTRNVDWHYPLLTYLMCKGCSRVSDGPDLTYETCAKEFTEVQSKWNSLRER
FAIPDDGPPSEDALTELLPKTTRRSDHGGIGDLCELAMDASTLAKSIAALEAEQWRSSVL
WDRARNCVEQKCFAELSRRARGVTDWKGEIDKK
>snap_masked-scf300000870750.0-processed-gene-4.236-mRNA-1 protein AED:0.10 eAED:0.10 QI:0|0|0|1|1|1|2|0|265
MPIRNLIVLAPSGLVLFEKEYSKEKIAQPRLLGSLLTAMTEFATQTTAMRPSYIEMSSLA
VTMCREDSVTCALVHDRTDKALFGRLLAGEILMAFVEEYGGPGRELSQNLKDFKGFGEKI
AGVVQNTAVLHDLGTAACVLHTAVMGEDGYQMPYLHHDGRCEPDYISLLASSKYMFQASD
LMLEYRRDGPARLMTFDDDMNETRTFLWRIEHVVFMVCVVKSKDRDILRECFREIVAAKG
LIEQIMRQADQLRPPGYLRLRNQWC
>snap_masked-scf300000870750.0-processed-gene-4.238-mRNA-1 protein AED:0.11 eAED:0.23 QI:0|0|0|1|1|1|2|0|197
MPLAWHMRANTRAGLVSALRFRRVALVTPPLIAPELQLSSEQQDIREQQLAHVFELCARS
RPGSPMRAFLAQFHNRLRQGWSRFETMDALQYALSEEWTLLMRHAPWTPRCVETKIPAFI
EEPDEKGKASPSKKRPPRGPRVLCCQWLKSNANRPVLEDACRAKKLEFTKKTTRFQLAQL
LHPELPDFCENHEHKRR
>maker-scf300000870750.0-snap-gene-4.147-mRNA-1 protein AED:0.03 eAED:0.03 QI:0|0|0|1|1|1|2|0|872
MLATPRVRKSHVDSIVFEAESRRQEAAASAAKKFGTTKGVFVPTIQNIMGIILFVRVPFI
VGQAGIIQGLGIVWLSCATALLTAMSMSAVATNGRPKSGGCYAIVKNSLGAQFGGVTGAL
LFLSKTFGAAMNVLGCVEVLQLSFPSTFGDLPMRMLGAIILTGLAVIAFVGVEYVVRFAV
MFLFPVVLAVAAIWVGVVVHTVGDGKQSQGIVGISGQVLRNNLDAEYNQRAGVEWSFKAC
LALFFPAVTDVLAGSSLSGDLEDPQSSIPPGTIAAVVVTTIVFSIQVILVAGGSVRRDAL
IEFPLKDFPRVPRFVVKDLAWPHELIVVVGVFLSTLGAALQSLTGAPRVLAALGKDDLVP
ILRHFAPSGDGAPRKAILFCASLSMGLVMVGDLNAVSLLGACVCFFVMFYTHELNALGAL
AVAGLLYKYIETQPGASTTTAHGESELPIFEREPESPGASDSETETMCVSPAHRQGPSDW
RSGSRFKTARNAMLALEEGDLQFKYWRPFVLFLCDIDADANYMWQRGMLDALAQLVRRGK
GLALVNGVVIDEVAEPSLRKARKARRRLRALLRDRGVQGFADVVVSPSHEEGRKYLLQTK
GLGYFRPNTVALGWPTDTKRDARGFLRTMDDTTAMLKTLLVFAGDRVFPGAKDPPLRGRV
DVWMVFDLFPAAGLLLLIPFLLLRDDKWTQCELRLFVVSPRTDAGIEDDGKLEEAVKSML
KAGGVLAKVLVLRLGEEDDPRFARDASFATPTTPTRQQSMRTRARGLTRGSSLTAEEKEV
FAEAFPPLPPEPPSPISPPSPMRRMESTAKTKLTKLLNEHSGSSELVLIRLPPRKRGQPP
QEWMVSVDRLIEGLRRVILIRESGAEKVQFFQ
>maker-scf300000870750.0-snap-gene-4.150-mRNA-1 protein AED:0.30 eAED:0.30 QI:0|0|0|1|1|1|2|0|749
MGRGETIARCLESCAVDAATAFASCGDLAEEFKVIRRAYHRKVLATHPDKGGDAQEFRDV
QSAFEVLREFYDRGRVITFRSEENNQTSTSDVFQNAADYFAAKEARGDTQSYDYYAEAAE
EDVPTYRVEPAKSDRSTCTAKHKASCGEQKIPKGALRVGQINLEAGSYTRWVRLGCWRIP
AKIWEGLPDPALGRECVEDALRRMNRVLLCGMEELSESDLTEFVAYCMDKSHWARKQTRK
PKPVDPFAAKYAPPPPPKVEAAPSTALALPDAPGAGPIAPKRPGGAFVIPKPGISGVEGC
MAGLTCVSTGIFPEVGGGSGLNLGKDRVKAMVQAFGGRVTGSVSGKTNILIVGKQPGMSK
VSKARANPKITLMSIHDLKTGIENGDVLAASQPVQITEFSSGFRGNGLALLASEEELREA
SGMDQAPSVPALPDAPGAGGSQELAFPAPASIASLQTNAICAPRPRNTAVVHGDYDEIEE
QCAKAAGGSPAEVVAWAAYGRLRVPELGEVLAMNGQTKAGNKAFVQRKVIDGAARGAPAI
CDLCGKGKPKPVEDELGKWFCNGYYDERSLSYVRCPQTWTDATLPRKQWIDTARGFGGRA
NPPSVPLPSSFTQEAVDAFHAQARERPTPAPLDEEMEEAKPKPKKTKRATPKAKRPATPE
PEPTPEVPPPEEEEEPADEEMEEAPPPPKRAARGKKGKKPAANSAKKPAAKKPAAKKAKK
AKKEVLAIEAAPAPEGVRRSTRVRKAVKR
>maker-scf300000870750.0-snap-gene-4.152-mRNA-1 protein AED:0.04 eAED:0.05 QI:0|0|0|1|0|0.5|2|0|628
MSAQELADLESLYADGVLDEDEYKTKLAELQPAKERTRADELADLEALRNDGILDDDEYK
AKLAELQDDEPPAKKAKSEEEDYEALTVTKLKAKSKERGLAATGEKGILIWRLKLKDRHA
DVRCSDGADPFSFRGAALKKAAARHGVNCMGSPEEMLEGIVKKLAADAPQKPALEDDGSQ
DAIKAATRVLELAAEDAWEEILSLGAPGKTLTAMSPLNDLRGAYRRLCRLVHPDKLRGFD
GATRAFQALVTALDRVTGSDLPVESEEADKGPGIERTNEGCLRTIVKCPRCEEPWGASAQ
EGLPPYAYNLLMTGLREYTCSTCLCEFGCVSATHSCRKCEAPFDYSPADFHRKIKCGECG
DEFGFRSYHVSARNMANAVAEARAAHERRAKSRLAKRRRADAAQRRGALFDGERCFLNGL
SDDCPRCGAFFGVGTSMDDRRTHLKACTDAAAHDAHAKAQADAKAKKRQREDLDDAAATA
QARAVWEASGAQTSKLWMLPDAALVEMIGGDTDGLDRTELIARAAASRDAGGRRLLTDGR
SPRKAARRRLTADSLPANYATLDAAQLLGICAAHGYTPKGTTHAEILHEIENELTGDAVE
RPLLLTDGDGDGRKQPDDDYVSDGGESE
>maker-scf300000870750.0-snap-gene-4.153-mRNA-1 protein AED:0.12 eAED:0.12 QI:0|1|0.5|1|0|0.5|2|0|239
MQLCQLLCASAVVASALQTRATQQRQPTRRPANFLESFAEAFANPPLSAPRARPEAADEL
QRLVTDGWNGARVDADRCSQLIDALALMGGPFDASDLGGGLWLALHSRGLVPKWQKNQEL
LKVFGVRNRAGQTYFPKDKRVENYGEVVGGLVTFGAEGTFALPAGPLRAPCDLPVEITAG
GLTVFGKRFELPIAGPGLVRVLYHDSTMRIFESPLTSQDKWEESGLVVVQVRESAVINI
>maker-scf300000870750.0-snap-gene-4.155-mRNA-1 protein AED:0.26 eAED:0.26 QI:0|0|0.5|1|1|1|2|66|779
MAARRIAAAALLGRTHCATALRAGAARQPAFTSTQRRQHTTTSSRAAAAAVVVAATATGV
ASCDVIDQWEAKQGEHAWLEEVQGERALAFAKQENAKTEDALGDPTASPTYKKILSVLES
KEKIPSVSKIGEHYYNFWTSAENPRGLLRRVASLDEFRKKEPAWEVVLDVDQLGKDEGES
WVYKGSASCREYDEQNRPIKGSVTRTLISLSPGGSDAIVRREFDLVTKRFVNDKAFRLDD
PSKSRCSWVDKDTIFLGADLGQEGDMTSSGYPRRVRAWKRGLDPAEAPIVFEGEDGDVSV
GAYVSRSRGHAFEWRYRTTSFYTSKRWLRRYDGNETWRALDELGFPDDASVSHTGSWLLI
DPRSPIDVGGRTYAAGSYLAVQYDDVVNNGLKGAKCRALFEPTPTTSLASVSTTKDRLIL
KVLDNVQSRLIFLDAETFEDRGSEKTPAIRGISCSAVDADDSNDYFLRTSTFLEPSTLKL
GDATQGAAGLERAEFLKALPAFFDSSGMEAFQSKATSKDGTTIPYFVIRTKGAPAHAPCL
LYAYGGFEISQTPGYAATIGAGWLERGATYVVANIRGGGEFGPTWSFAAHQAAKKEKRHV
CVEDLAAVAEDLVKTGVAQHESLGIRGGSNGGLLVGNFYVQRPELVGAVVCAVPLLDMKR
YSHLLAGASWRAEYGDPDTDDWSYLKHNSAYHNIDKAKAPFPKLLMTTSTKDDRVHPYHA
RSFVKRLQELGVPDVYYYENIEGGHGGAADAKQSAYVVALYQDFLFCALGGKRAGCGDP
>snap_masked-scf300000870750.0-processed-gene-4.247-mRNA-1 protein AED:0.35 eAED:0.36 QI:0|0|0|1|1|1|2|0|392
MTSIPKTHNIIVVGAGWAGQGVCEALGATWQFGLDGRAKPMEVPLSKTSAAKFLRKGTVQ
SVDYAAKHVNLQFGVLPYDHLVLACGAVSDPSPIPGLEDHCVDLTAKKDFANDIEKFLDA
VEAGGKTRRVVISITKCPYKCPPLPFEVACLIDDAAKRRGKGVRDAVAITVTSPVPWPFG
GPKAKKAFTEAMASKNITYLPDTQVVSVDEQDGRKCVSTSKEDLVADLVLATFPHRAPDF
VKDLAKAKGSVPVDLRTNAVAGKDGVYCVGDACAALIPSAGVPIPKAGEFAYKGGLALGK
RLAALVRGEEAPLPTERSARCVAETGGGEGITVGPNFDAAFADPENGKPAFAIEPHADGT
TAKVAWIQGYLDRFAPDQGIVFEAGAPRNAES
>snap_masked-scf300000870750.0-processed-gene-4.248-mRNA-1 protein AED:0.01 eAED:0.01 QI:0|0|0|1|1|1|2|0|179
MFKKFDPAEAVSSRSQVKSSVVRGIRAALVEQYPLIEDVIDEILPKKDISMAKCQNHVNI
LCAAQEPLFFQQRDGPWYPTLRRKSCFATSTWQTDAGAIRFVLGGANIMCPGFTSEDGAL
DHDLPKGSPVVIGAHGKKHAMAVGQVLMGRDAVREVNKGHCVENLHFLGDGLWQAEKLD
>snap_masked-scf300000870750.0-processed-gene-4.249-mRNA-1 protein AED:0.23 eAED:0.23 QI:0|0|0|1|1|1|2|0|473
MDSFLRWWRGGSRGERRTINTTPLPQRYELYHRKRRNEGVSLIAACCIAFNLVMGSGFLA
LPAAVARCGLILSPITMGVVCLVMLTSLAWEAEAMARAEALEARALRGQSSSPSLLSRVR
RPSLSDRTFEVCELCRIFCGKKLEMAYAGTFLLYYLATLWAYAFVFAEALSTFSPLFGHE
ACKHDVACVTYRKCTFIFGILAVPLSILEPGEQISFQMVMSVMRVVIVVLMASTALLSAY
GVDFGPGFGPGAATSTAPFVRFAGLGRLLPATVFAQNMGGQVPLVAREMRDRDDLNKALC
AGLAGSFVLYSILAVSVAYSFGSIAKAANCQWDAFGVGIPYSVLLDGIRWLVVLFPAVDV
FSVYPLNVSIAADTLVGYRRAMRACVALPPIIGAGCMANLTAMIDTAGILVFLICCGFPP
LLSVLGQRKCRAAFGDGRLDTTRYTPDGGRTWPKYAVAAFGTVAFVIAVGTPG
>snap_masked-scf300000870750.0-processed-gene-4.250-mRNA-1 protein AED:0.27 eAED:0.27 QI:0|0|0|0.5|1|1|2|0|529
MAGLAQHMQGTNGVIKTTGAHAVVKTLKAFGVDVIFANPGTTEMPLISALDDVDGAPRCI
LCAHETVCSGAADGYARMLQKPACTILHLGVGLANALANLHNAKRACSPVLNLVGTMAAW
HEAADAPLESDARALAEWCGGCDVAALLGIRDFEGGESRVTTVLLPHDAQRDPLTRLRGI
DPMAEDDGGFEAALREYPPYVDHAKACAAALSRGGAALVIGGSGLFDEEAFAALQQLEAA
TGCALVVQNNFSRCDRGGTRPRFRRVPYFPAAAKAFFASYKAVVCVGCKPPVAMFGYEDN
ISRVVDNALELDAMDVVGALNYLAKHVVPGAPAAQVPPMARGDMDETGPLTAPVLCQVLA
WLQPADAIVVDESLTTGATYWDCSLIGGLPFTHLTLTGGAIGSGPCLAVGAAVACPHRRV
VNFQADGSALYSTPALWCQSREGLDVTTIICKNDAYRILDVERATQGLGSGGSKSKRLTD
LSGPAVDWVSLARGYGVQGVSVKTAVDLRMALAESFRTPGPFLIEACIQ
>snap_masked-scf300000870750.0-processed-gene-4.251-mRNA-1 protein AED:0.16 eAED:0.20 QI:0|0|0|1|1|1|2|0|424
MDDEQRSAKADDEDALCCDVFPFMKLPDEMRGRALEYLLSASEANLNDPWQTQNVPYSAA
ASLDTLLFHARDIKTVCKAIARVVRLMERRITTPTAWLRGLWGITNPNYGARKQRSRADV
LQDCRERAKIAVQANLVVEMCERLTLACDESRDLFVQMPKGWSQKRKAAVRKLPREEKWA
HIRVRSQDEVKRVSPIERLVLLDVLDRTATFFSMDFAQHSWTLRVSSVSLVYRGATEGDE
LVDADDAAYDEVDRRLEQFFGAETLRSEHWIQAWANGGGEACGSTISLESARVQKWAHDE
SRPPVTRIRDIRLGLEQYNGRKPDTIELTHDASEYYPSFSIGTVDIRFKKDARASPQMPG
DEEPTKPFAPPYFFVEPVASVQWKGQARVKTSAAFKVEGTRIEEGILFVELEFSMRNCIA
PWPA
>snap_masked-scf300000870750.0-processed-gene-4.252-mRNA-1 protein AED:0.09 eAED:0.09 QI:0|0|0|1|1|1|2|0|269
MTRATRAAVLALIATTVGAWPALDEKLQSYPSIHARETAKIKAGDAKGARYILVNAFQAE
LSMLQRLGAPAKDFLTAQTNLAISYGDLGNLEKARSMEQGVYSGRLKLHGEEHPETIKAA
NNYASSLVQLDRFEEAKSLLCKVMPVARRVLGENDDLTLRMKKIYAMALYADDGATLDDL
REAVTTLEEIGRTARHVLGEDIEDNLQNMRAALRARHNAELRAAYKEDPSSLSADDRARA
EQLLARDARKAAKKAARGVSSETPSPGTA
>snap_masked-scf300000870750.0-processed-gene-4.253-mRNA-1 protein AED:0.12 eAED:0.12 QI:0|0|0|1|1|1|2|0|434
MAARTVVIASTARTGLAKSFRGGFNKTHGAAMLGHAIEHAVQRAKIEPGEVDDVIAGCGF
GEGATGMNIGRNAALWAGLPASTSGATINRFCASGLQAVASAAGHVASGFADVAIGAGVE
SISMVQPVVAKTTVPEKRLLKTFPALWMPMIETADILAKRYDVSREDCDAYALECQKRTA
HAQSSGYYEHEIVPMDTIMTVKDKEKGTSEDIKYTVSKDECNRPSTTLESLQGLQPVRHE
DDPHATVTAGNASQLSDGAAACVVMDGDLASKRGVSPLGIFKGYAVAGCAPDEMGIGPVH
AVPKLLSRSGLTVDDIDLWEINEAFACVPLYAMRELGIDPQKANVNGGSIAIGHPFGMTG
ARQVGHILLEGQRRKAKHVVVLFQCPYFSHESPMTQPTLDGRIINPFLTRPMSKDVTMCI
GGGMGAAGLFEVCL
>maker-scf300000870750.0-augustus-gene-4.13-mRNA-1 protein AED:0.03 eAED:0.03 QI:98|1|1|1|1|1|2|35|477
MAHRLILALLLSTAAAFAPAVKPRAATQLRAGGDGEITAVRACEILDSRGNPTVEVEVDT
KQGTFRASVPSGASTGIYEACELRDNDKSRYLGKGCLQAVKNVNDVLGPAVVGKDSSQQR
EIDQLMIDLDGTPNKQKLGANAILGVSLAVSKAGAAAKGVPLYQHVADVAGNTKNANVLP
VPAFNVINGGSHAGNKLAFQEYFIIPTGAPSFSEGLRIGTECYHTLAKIIKNKFGGDATL
IGDEGGFAPPCDAREGVELVMEAIKTAGYEGKCEIGMDVAASEFKVEGEDCYDLGTFYPP
GERDDPALKMTAAQLADFYADLCREFPIVTIEDAFDQDDWAAWSNFSPKVKATVQTVGDD
LTVTNVAKISEAIDKEACNGLLLKVNQIGSLSESIDAVKMSKKAGWGIMTSHRSGETEDT
YIADIAVGLCTGQIKTGAPCRSERLAKYNQLLRIERELGSEARYAGKDWRAPAWMGD
>maker-scf300000870750.0-snap-gene-4.157-mRNA-1 protein AED:0.03 eAED:0.03 QI:37|1|1|1|0|0.5|2|73|594
MPRPATKALAVAAAAGVGIAALVWWARQQKKDSELDDEADAPPPPRTEEAPKDAASGEAV
KAEFNSCKQKAFELFKASPPRYAEAAEWFSKAIDLSIAHETLAPQRKALYNNRSACRERC
DDLEASLEDCAVVLASDPQHAKVRRRRARIFDKLGRNEEALVEICADLLIQREAFKKALQ
AGRQADQPTPVDNVESVMRAVGAAAAEEVLAARRASGAKFGMPSSNTITQLLMTYAAYDS
RAQAASTDSTDYATSIKAARASGDDAETIRLLLQRAETATYSKRYEAARKDVELASAQKV
KAEANGQQFPPALVAELERAAGLYKHLVHDLSGAAECYERALALESDPAKRVETRVRLAG
VHVDNADMASADASLDAALADADGASVSDVHMHRAQLRVIRRDLEAAKNDLEACIAVAPG
HVLARLRLATVLIHSGADAQSVEEQVEAAERLAPTMSEVYQVKGEVLLAKADLRGAIRQF
DEAIRLDESNPVPLYNKGLTLIQMNQFEAHNAQKLFESALAVDPTCMVALMRLSELKLQL
AASFDQAQAVVDMLGGAMQNCRDKDELVELSTVRAMAVAQLAAARDVGLTSFQM
>snap_masked-scf300000870750.0-processed-gene-4.256-mRNA-1 protein AED:0.08 eAED:0.08 QI:0|0|0|1|1|1|2|0|339
MGQPPLDVRRRLSRSDGVKWRGTLNSSAIVNQYLYVFVHIPKNAGASFMKDSPRHLPRGA
ILRGSHEKALWHGYTQHLINSYPRTRLVLMLRHPIKMAYSQFLMCKYSIRVQDKGFPREG
TGVKSGLKLWAQRLLNRNATYAFACYHSRDIQTRYLATAQSAWTVPKHPPMLSKALASLG
KAYFVGLAEAYPQSACLLRMLTTHSPLEYCRCGSTELGPRLTHERHKVPSANLNDLDQEE
LQLLAKLVPRDIRLYARAVVKLDAQRLKVDKLFGQGAGGCAVADELRQGLRDTLCRNCSI
PARYGWAGGKTPAARAYRGVRRWERASGGNLARSAGYVE
>maker-scf300000870750.0-snap-gene-4.160-mRNA-1 protein AED:0.40 eAED:0.40 QI:0|0|0|1|1|1|2|0|395
MTKFAAPEVDDEEPTASTAATTTPYLDTTDAERVEYLYSIPDDNEPLDEDFADEWQRAVT
KAAAARGWLVLDADELAKALASDEYGAPPGLARCLEARFRPAAALTRAAETARRRRQGRP
VAAVVSYLQAWRVAARGVYVVADAALDAALDAFVDYVSSLRGAERCFALRSAHVDDELRG
VASVDDAADLETLGEGTVRIRGAVAPSDAAAVALRAALLRSALALKRAEAREASALQACR
GAKTAFNARRWKLSRDDVRKRRTVHAQHLEAPHDALCGLWDDGETVQAMTLAADALKQAR
LDGVTVEDVAAASEALQTETAEVAAVDDALHETFVSPEDADLERELEALLDPPAPELPDF
PSVPVEELSLAGLSLAEPPAPASPPVAPARTPVPA
>snap_masked-scf300000870750.0-processed-gene-4.264-mRNA-1 protein AED:0.09 eAED:0.09 QI:0|0|0|0.5|1|1|2|0|244
MAEPPACAPPASLLKHDEPLFVGFDGADSAAKPGTAAGGQLGEMVNSMLPPREWTEPTGT
WMQYVSKAPASRTDVIAMQEALDAKLLERQARDAGICPVREDLYAQCFDELIRQLTLDGP
ERGLLLLRVRDEVRMTVDAYKVLYDSSVTFGVRKQLQAEQGMAELQGRVAELEAENKDLE
NRVLELRNGVEVVEKRASEHKAMADKKRKDEIDFLKYQGQHLDQFLRQLGPAANPKGSLK
NLLE
>maker-scf300000870750.0-snap-gene-4.164-mRNA-1 protein AED:0.21 eAED:0.21 QI:0|0|0|1|0.5|0.66|3|0|601
MEDIERQLAAATLRAVRRESEERHSRLQTLAPTPRRHQTLRPRTLSSKNSGRRSVVVQRD
VTALTPLTREIEPRSFAECAYEPPRRGANDEEQMAGAARWEMLGTDEVRACVLKLCADDM
GALVCTHRAFAAPVEEAARYLLSKTRDAPAPRRCRISNAFCEPAWRAFKACARYHPVYHR
LDARSTVAAGGAHSLLLGAGDDEDNLSVCGRGTCGQLGLGSGRCDVTRPTRLALGRRVAS
VAAGAHHSLCVCDDGSLWAWGKAADHQLGTRVDDVMAPAPARVRLEGDLRARQVAAGAAH
SLAVDADGGLWSWGRNAHGQLGHGTARPSPAPRRAAAGAFHSLAVLREGALYAFGLGADG
RLGLGHQLNATLPEMVPLHQFVRQAAAGATHSACCDSAGCLYTWGDGAKGALGHLGPRPR
KNKNDTGLASMPSWESALRLGEALQHSAGAAPAAELTPRPVAALRHVRVVQVQCNERETV
ALDGDGVVYVVGQASAQAAGASPTLPRKTPETSPLAGIGRARAPSFGGGGPKPAASSKQK
SAVVAHRFHAPVLEVASSARHVVVRTTEDTYFAWGGGDGGAGLGVGDAKGRARPTMLPPW
N
>snap_masked-scf300000870750.0-processed-gene-4.269-mRNA-1 protein AED:0.15 eAED:0.15 QI:0|0|0|1|1|1|2|0|257
MAAALQLTTTVGEHKSAYDDRYTGYTGALAKRDLLDQGEQFLEDTWSTLVTVPDAARQFL
DKQQLGVIGDGFLNHCERSIRGLCKLNLADQIQELQGPTGRYPGPTWLSSSRQLSTDGIT
LLVSYVTPVSYAAYLEKNFEGESKKRKYQGETVIDQTIQAADIKCVTWLHDHVGTAGFTM
DQFKDFRKEFKDLKLDHEKYKAVKSGPEFYKMMSGESDPVKKAWMQYHIDKGLIDTRQIP
QEVIVYYKGLGVKFPGL
>snap_masked-scf300000870750.0-processed-gene-4.271-mRNA-1 protein AED:0.34 eAED:0.34 QI:0|0|0|1|1|1|2|0|421
MLNINPLAALKSTFGRRKSTASRLYHIKSGPLAQARENVRRVHRQVADFERSCARRELDE
RHPTLRYVRGFFAAVRHHEKALSGYNEDNVEAHDSLEQATNHLIEAVSTYSTLDPSEFQA
QLGVALLSAVRGLNCREAFAQYQADLKAVTEDRLGRAVQREKVKTEGYTDRKGKEHSPAE
IAARAERGRQCSAMPGGRDVALESRTSAGGRGLQNEAATNASMRSLQDAPNGFLVCSYIS
QGLQFPPTWDRNEIVRIVAYCRERNNVPERDQSDFGTYVSPNCGGWEVHPPVHMRRPLKM
SGDPMRVYCPETRSCVFSDKDVAVTAYEKFMAPSTSNDERKKMLTVPLEAFTCAYCDHRP
FGRICDRVKHEKHYCKSRPDAPEPSSSEEEESDEDESEEEESEEVVAPPSPKRARFFSWP
W
>maker-scf300000870750.0-snap-gene-4.151-mRNA-1 protein AED:0.08 eAED:0.08 QI:0|0|0|1|0|0|2|0|2829
MPTTPGPTGVPTANPSGRPSPLPSYAPTTARPSDQPTPAPSHKPTISPEPTQTFAPTYEP
TSSVPSAAPSYQPTTVRPSAAPSEAPSYTPTAAPTYSREPSAAPSYVPTTGAPSSSTPTK
LPSTYAPSYVPSPLPSYSQPPTHVPSYSPSFAPTGSAAPSTAPSYLPTPLPSTAIPSYEP
TPMATEPTYAPSKTPTAPSFYPTPAPSRAPTKIPTPAPSSSFSPSYTPTSAPTSKPSAVP
SSIPSPLPSTPMPSAAPTPIPSPQPSGIPSPEPTYSRPPSPSPSSLPTQVPTKWQCHLSE
EDFATSMQYKVYASCPWSAATVESTPIKYSADCISPPAGHPDHGTTRTPEECAFGPCATC
GHYDTCDGVWQSNATYADCVTCTEGYELDVLYDDCTGVCVPSGVALNPLLSHGSCRCFSE
NQAAQGISALGSGTCAPTAAPSGTPTVPPTPFDGTTETTILVNASIVLEGVAEPLEINMA
GPRLEALQTVLIESAAKHNVVINGTRAVTKMKASSYKGATRIDYSFYTWITEEGVRNRTA
TNIMAREWLVSYKSNLVTQCEDGTMNDILEDHAWTAEYTANSTLTQQLLFEHEWRPHHVT
EVDTTSMNLDTTLRVTMTSSLKFNSSSLDADAFNNDATSVSQFKEVISRVWPNVTADAVE
DVVAEEETEKKLVRIRYSFDDYVVAHGATVNDAQNKSDEYKTSFVSRSKNQATNGKLQTH
ISDVCSGNRRRLQSSAFSSAQADPVACAAAIETETVSEVEVMNTAPSPNPTLSPTLSHAP
TTYTPTTAQPSATPSYVPTTYEPTLSPTKYCGDDVCWADQSVKEFDCDKHTDPIQVLEAE
GSSIYSLREWSSTGDFELIHELDYFDGHVNAVGMYEGPFDGTQYALGAFTEDPDNDDAIS
YLCRFDNKRKVCFDDQPLHLLKPNAGAVLGLDYYYGLNLGRDAASRGLYWVENIHNLYTQ
SHENAALEISEDLYGGGVYDFTAIVEDGRDVFDDDYNKDGKYLVGLADDASLIVIHVAAS
GAPDAYAVLDTEVDWALAPTPEPVPVPSPTASPDEETYSYEYSYAVPSLDCFNESLTAFA
CQLDLYPDDDAAMLEALQDPTLMGDDDRWNASGSDDDVSLSDDVTSCVDVQADAGFAEQC
AAQPQIVQDACGDKYDAFTECVYEAWALEAGLDCDLDCDQVSRRRKLGVLDWARRLFSPS
TTRPSTTPNVIRRRARDAALDVLRGPPPTTSRRNLKNVKDVQGAFTDVKFGAAYSYRWRE
DDPRWLVLFSENGGRGLFQLETDAEIKIPKSCWNKASDKLAKHERCGETAQLMYVGPSSI
SDKNDGLNCYEGGFLQPAPTNSPTEAPCLDRICWETNRNKVQAFDCENHPYPIQIFKYSD
SDYYSVKELDQASGAYNDVFDLTWFDGHINAAALYDAGEDGQFAFASMGGELCRFDASDK
VCFDTELQLGGKPNVGAIIDTTYYYARSLGDGKSTGRAIYTVDGLQHDAPTFYDDVLVEF
SEDVISGKILDFAGVKEDAGGVCVTTACDGRYLLGLAKDFSLVLVRINGDSHLPEAYAYL
PSYVDWSLAQAAFGANFTGVTETQEGFGAAYAYEINAVNLRVFFTANAGEGLFEVVLPID
VDALDGCWNEGTDRSEHSACASAPAGTSVVVWAGPSDSTSSNDGLNCKDGMGRPTPQPTH
SRPPTSSQPSRMPTPQPSYEPTPKPSPQPTPMPTSFMYPRWEDDSVQPWDCAEHNWPLQI
LKEEGASSYSLEELDTTTGLYNKLYDMPNDPSHVNAAAMHIGAQEIYDDDFPTVYTMMAA
IDGHLCRFDSNTSICFETALEEKKPNSGAILSNTYFYGKSIGKYGGERFYYVEDINTDTP
KFHDDYKFKVSNSLFAGQILDVSAALEIGDEIVEDGQAGMQYLIGMGGNYEVFVVRIGPT
GEPEAYAVVPSDVVPPGSERAVPGLIEGVAGGTNYGNIGVACSSPLNEFRRRRLQRAPPL
RRRLEDATTATAAPTAMAGTARAETSFGASFMYRNDYETRLFFASNDGAGLFELILPVVV
PDDCWNADKDWEDHVQCSSSVAALVRRSDAAEAASNDGLNCPLGGGPAISRYSSDAPTIT
PVPSSSPYPTTAAPTASLAPTTPSPTTAQPTPQPSTAAPSLAGSRAPTTAYPTATPTTPA
PSATPTPRPTPMPTTATPTSSATTQGLFALQLVVDYGDLTEADGDVLCQAVLASLELAAG
TDCEQVTFEPVSGRRRLQATGYVVTIVLEATYHPSSEDDISSRLVGQLQDSLGDGSFTAA
LETAAAGTDSSLASLSYADLESGVLVDETNQILDEALAADPGQALVFTWTPTPKPTLTRS
PTPSPTKAPVQSAPPTSLADYQASKASGGASADAAGTDAVIGSLIAVIFVVMVGYAGFQH
HRQKQLEQEEKEGIEAGHFEGDEADPDFACEDVDPAKAVPIDDVEAPTEDDSRSFKSSEA
MDSDVFFHQLMEQTAQASELASLPEGSAFEPSVVASEVGDDEWDAMLNDVDDEESTETWN
EDLASTLLFKLAQGDCEEGFATRDRLAQALQERPDLLDMLGIMGISGDEIEFFLETIESD
GDVVSRSQFLRVLERWRKSDTHSDSGTVSSKGLADLPPPAPPPRKMQPPAHPPPPGPPTP
AGPVVDDDAASSATGPDVASRLFPPASPENAQEAEPLDSEDAELAKLAAMDARFAPPAPA
LPARPADADGGEAPPPGDDDDDEAPPPGDDDEDEAPPPDDDDDEAEPPPAGPGGAPFSPD
MSLLQFTRRRRSAILAPGRRPPPPPPARGAWSPSALFRPPSPDNLVAPAYERFRRARDNS
PSDASPSPK
>maker-scf300000870750.0-snap-gene-4.140-mRNA-1 protein AED:0.01 eAED:0.01 QI:0|0|0|0.5|0|0|2|0|985
MPKLQPSLKALHSTTGLLGAGDGGRVPSGCPDVTDVTGDASLAALPRKQARRPYTSNMAQ
QICEEDAVIQQLRESRTEDEQYFDVHFGGLPAALYRDEEDVPPYDSNLDEPIVWLRPGEL
CRDPQYFVDGAIGVSGCVVEGRNGDGWLLGAMAALWGHPEYLIENLFGSDPDDFQEWGVY
TCRFYREGSWVEVCADTRMPALSGFTAAEGEEPTGPQCLYGRCVDPREQWVQLLEKAYAK
VLGSYEALSKGSVTEALVDLTGGSGEEILLNEDSAKKTSTLFEECQDYLENKHVLCVTAD
PANNGQGGVPSPDLKQTALGLLPGHAYGVMQCIQVEDKKLVRLRNPWSGRGGTWKGPWAD
SSSQWEDFPEVLDECLKQASGWTREEDGIDQTDGSFFMEFSDFCSKFDTLHLCRLFDDKQ
YKQYKVLSSWAGKTAAGPDEGVPVSTDTGFAKLIAAKAKPRTDKDACWFNNPQFRVEVKH
KSTTHISLLQGPPKSGERFELCLEVIREKKTPALPGRVWERGDVYRSTEVNQPVMREVSL
SNVVLEPGYTYCVVARAATERGREAPFALRVFSPRELVLQPLDECESSYLPGSWNGAAEV
DSAGGAPFHFEKDQLIPNPTFRQSPQYFLNLPEPPPDHPKATTGEVNVTLVLRRTDPTPD
KAQKAQIGLCVFRGPAPEVVLGKKHKKTGPKVNALGEKPKGKPSTLKKKRRQAAQLLDGL
AGPQHGWDNDLRSEDSITTAPKKIGLYPSEWHRLSSFGNETVAVLHLPTLVRSKFPHGLV
ITPCLSERGISGQYVLELHADCPTTLEMISASKSKTLAGEWTARHAGGSHLQPSWSTNPI
YRVRFADPTARPRVRVDLTRPAEYWNSSDVVGRMMGFYIHRADGPNGTGPSLDPDHCIMH
VDPNLKDVEPEPYTQSPFTPLHTVQTPQAFRLDKSEDPFLIVPATYAPGQTGPFFLSVTS
DVDFTLTAAQGCSVPAEPVAAAATE
>maker-scf300000870750.0-snap-gene-4.159-mRNA-1 protein AED:0.36 eAED:0.37 QI:0|0|0|0.5|0|0|2|0|568
MQLQALALLFSGLVGPGGVVPYGGGGGGPRRVGTVRDWAQGFFVAGSTLDDLNGVYALVD
PNTLRRACRTRRCKVAYRNEESDWILAFAGPPVGLKTKSGKETEWVFIDQSGKDRFEHAG
DTVIPGAGDSWSHSHRPSPYERTAAEDMASGDDDNVDELPWQVIYIGDRNMVWNLVNQRR
HHNAVIRNALAGNAVSEFGSLQALAAPDGATAQDSREPLAPPADLVAKADASEAARFAAS
GDYGKCADAWKAGKYAIQPFWNRAEDAEVVKWASALASLRRGECCRRSRRFDEARDSLRE
ALALFPTYGAALVADAALALDSGRASDALRNAERLAWTDRTRDGVRDAVVFAAVDVERRR
LAGGNESHNHYLVLGVTRDFGSDELRKAFRAASRSAHPDKNDGSTAAFERVSAAHDCLGD
PEKRKAYDRGDDLDRGFERDGTTQGMPFSERVLRRYFPEDFKYEPFGDPFERKRDYEREK
RRKTPARPNGATIPPGSYLGSCEGCDMEPGGVLLCQKCQTGFRGQVEEASIEPSACADDE
HVGNRHGALICEKKPEVEAPTLPRGDEL
>maker-scf300000870750.0-snap-gene-4.148-mRNA-1 protein AED:0.06 eAED:0.06 QI:0|0|0|0.5|0|0|2|0|405
MLPTSAEAQLSQAKAEKEEAQTHAHARSFIIRGIRNPACSAPIAFARVPTPKQIQAVAEA
AERCSAAERTTIRALLVIGAARVAAMRLASRDVKGVAAYLASDACQKVVVLTGAGVSCAA
GIPDFRSPGGMYDTLRPELITATPQERAAMARDPTAVVLKDMFLQNQFPYHEVRRPFILG
TQRQQWKATLFHRFLEVIDAKGKLLRLVTQNIDGLDFQTSIDPAKICACHGSVGRAACEG
CGAPIDFDDFCQRVRTSIKDIYGVDADAPAESSEMLCDSCQRPLLKPTTVLFGASLPQSF
FEVLENDLPAADLVLVAGTSLVVSPANLIALAAPDSAPRIICDRNDVASGVGIDCSSHAR
EDVWLQGDADDVAADLATACGWLDDLAAFEDALPEASRATLDRVR
>maker-scf300000870750.0-snap-gene-4.165-mRNA-1 protein AED:0.05 eAED:0.05 QI:0|0|0|1|0|0|2|0|395
MAAVDLRASKTGYLTLDQAAAINRSDEAMRRFVAGLPKAELHLHIEGTIEPEMVLAIARR
NGIEMEGTDDAERFCAAQRAKRSFRDLQEFLDLYYSSCDVLRTEQDFFDICAAYLARAHA
NRQLICTQANGVVRAEIFFDPQTHMVERNGLPLAMVVNGLYSACAASPVDATLIMCFLRH
RHPPLAPADEAEKILDEALANHKHQIIGVGLDSSEAGHPPRLFERVFAKARAAGLRCVAH
AGEEGPASYVTEALDLLQIERVDHGVRSLEDPMLLARLARDGIPLTVCPCSNHRLQVNRR
FFGGENPTRQLLTKGLKVTLNSDDPAYFFGHTDKYGKTHGGYVDSCYHATARECGLTADE
CVLLARNSLEATFAAPEEKAALVAKLRAYCEGFSA
>maker-scf300000870750.0-snap-gene-4.136-mRNA-1 protein AED:0.34 eAED:0.34 QI:0|0|0|1|0|0|2|0|209
MSLHDVMLSNDDLLAAIDLTVDFHGNEASVEEHGMVLLDVNRNHLCHEADLDQTEWWPTA
HCMFGLQACLDNDGSTTCDQAESGSEDDLTLSGGETDLANCDCSLDGVTSYCLSKYTSVE
WSSLDKTCDVSRLAKKSSGRAAQADDGATLWVTIDGIKYTYAEGAAYGGTNTEEGFGAWA
ARVMGVVCQSVQNAGQAVPESCAGYFPPH
>maker-scf300000870750.0-snap-gene-4.137-mRNA-1 protein AED:0.36 eAED:0.36 QI:0|0|0|1|0|0|2|0|203
MSNFSNPFKKQPTAKEAAKGVKKEVRSSQRELDRELRDIDRREAQLIADIKKQARDGRET
SVRVLARNLVQLRSSRERLLKARGTVGSMSAQASAMAASITVADSLQKTSKVMNKMNASV
QKSAMSVAAFQKEAERMNMTEEAMGDMLSEAFDDDEDEADAVLAEVGLNTTKDLHDAPTA
ALPEPEAAEADDTDQLLRQLNAL
>maker-scf300000870750.0-snap-gene-4.167-mRNA-1 protein AED:0.25 eAED:0.35 QI:0|0|0|0.5|0|0|2|0|194
MEFQVGTSISQVLLCRLAPKTERPPRTVKCQRPPNTGGQALKDYMFCGRAAEVYQRLIDR
FAPQQKTNYVDLLNEWAVGFYTELDFRSEIDNLNSIRDVLVEGAHEDASTTVQGVYVPYA
LEELCTARVAVTEWIDGVKLSTCEPHEIKRLTPVAQEAFLVQLLEAGIFHADPHPWKPVP
GKERRPARHLGFSV
>maker-scf300000870750.0-snap-gene-4.120-mRNA-1 protein AED:0.48 eAED:0.48 QI:0|0|0|0.5|0|0|2|0|180
MGQRCTRPCGKLLLDLGADIEARLNQVSPPDRTPLMRGADRARSCPAERVPVQLALLRLL
LSRGADLRAKDRYGHTAIQIAGLGTPARALLSDVKAAGGWRSYVHRDRLRLLVLRVLCEK
GRASTSDGPLARLFPPQAPDDDATVEASAALNRDAFRHVLSFWPPLPDLLGAPPKRFPYT
>maker-scf300000870750.0-snap-gene-4.116-mRNA-1 protein AED:0.27 eAED:0.27 QI:0|0|0|0.5|0|0|2|33|128
MPPRAPWPCIMASSSRRYYSPAVGYFDPSDLCCYPFDPDLTHAKPWVKQFCTAADADDDP
WTALIKQRVHDLTIRERDAAARRRMPYIVARQLALKKNEKGQTPERRLLTLEGIPASDDL
FRVVVSFL
>snap_masked-scf300000870696.0-processed-gene-0.0-mRNA-1 protein AED:0.07 eAED:0.07 QI:0|0|0|1|1|1|2|0|79
MPKGARKTAAAEWRNAGIQMSRGWQHFMIHRPERHIFLFRRPLGTDPLSGKVDPELERSA
KDQYMNYLQDNTNLENEMK
>snap_masked-scf300000870752.1-processed-gene-0.68-mRNA-1 protein AED:0.49 eAED:0.49 QI:0|0|0|1|1|1|2|0|424
MALDAMATTMRTTEDEFPEFAAITHAREIAQTPGPPAWATLKVKTGHAPKPKVDRAYVPP
PLPSMAAYRFARHQELWKRSEPERLGYERLRRKRMEADAADRKQTLYWGKVSLGRAQAAP
RDFWRKGPYKKGPTRSSSTMDGPADLGGEAVLDWSEMADVCYDIVTGGATGGANKAQVAK
RLNDMRVRPAKNIYEYLRMPPSRKTFVPSPRKKAQTEASEVDEWADYEHEQPGAATPYVL
EGAFDEKFPDNGRRRHFEALAHLIASRPVKLPEDSVQEAAWEYDMDIKSVQSHETQSRPI
NAYRDESGRLAVTDWQLLAQDGSYVPAGTEPPRKDFGTDLKLPSQVPPLKVNYGLTAQQA
KRLGTAERHEAVWKAIRKSSQLHAPAVLSKEFHKCVRMRADLDYMIAPHRKRPSRASIGS
FEQR
>snap_masked-scf300000870752.1-processed-gene-0.69-mRNA-1 protein AED:0.26 eAED:0.49 QI:0|0|0|1|1|1|2|0|700
MDVEPKEGRRSTPGESPLAGPHRALDGIGRFADPNDLRALRAVSKQFNAHSRLPAAIKRC
FEKRWAARSVSKRARWRLEAVEAMGRCLGVDAEEFLTKTLKGDKLQAVRAASARWLARIA
RRAAPETKKRIFAAACLRYDEERGRMNVRQAIERSFPDVYESCEELVRQHPKGGALAAFV
AATRAAREAQLQRQREALKAAAAGVMGGKIHLFRECAAGFRRVHFKVDRGRDDSLKLAFA
NPLERSVLLRRYESRGLVGDQRLDVVEIPPRSVRHFATLEFPSSCRRRRAPPPRPGGGGP
PPRPPAITKGPPPPPPPPPPKDRWVLRVPPLEACAHPLLAPDRWIFNGSGLLRLEARFRG
RYDTRGAQDCHREPPFELWTFELGPGALTCRVDPVLSNFVTPFGYDPTPNRTPPGYRPQP
PPPPPPTHWRQSLSDERARGIVTSVKPAKKAEKKNQHSEWLHRYPDPVQLLPATRPANLD
VEARPGHPREFLFSDDSEPQPRQVFNQWPGLRPRAEEVAAQAAAEDDSEHPPGWREAWRA
LGPPAVLAAETLAGPAHDPRLAMRPSSFNTGVEPSPAPPTATDLLEENRRISTGQATATS
TATYSAATSLSSLRATQAQNPGSSAAPLGADGDPPPGTNESMLRAQLDYARALDFEGATL
DELSEVLGSAHPDTVNMENLLQQAQDALAARQAPPPPGSA
>snap_masked-scf300000870752.1-processed-gene-0.70-mRNA-1 protein AED:0.02 eAED:0.02 QI:0|0|0|1|1|1|2|0|839
MYRKAALAVVVAWMAKTRSITPILFPLKVVAAIAFVGAAGAALFLLVPNHLLVPSSKYRK
AIAAVILVWSVYTRSLYPVILALKAAGACAFLVAGFLVLLAIGAVLVFKYGPPEEEEKKT
PYARGASGAPGNVYAPDEKIGAQLGNYTDSDFQGLLDSVPEEYRLKLIKARRMLEEAAEP
GEKPSDYENESSEPHPLQYSLIESAPMSIASFRNNEPILVEVFGLTTEEGRKLNGKRGWV
QRRVEHRLRVWFSSTDSHEASLEELRRTPSCFSKNIKTAHLRLCRSIHHVRPVTEHRLLS
GRAGDIDNATPRLGKFKTKEEGGFFVFFPGLRRDDVASFDCLRCCPAEVGNWGGVEVLSE
EDVRHRLLQEKHAWDPLNGPGWPGIYDDKRRLGLVRAAREDVARRPTFREACELWSQIDG
RMAKVEGYQPYVLILRCRFSGVEWLVNTCFRDRIVSTCGLSVISTEVVNTTGFVVLASQG
GRERYELLRDVTDGPFCFSIDDRRLAFECSSDELSEKDIIDARDKPKKREFQYFKRSPCG
RFTFTSWWPDGSNYPFADALLEMRGDAKPTPPVREKKSKFGHASHFAYGPSNCRITPDIL
GMHEDEVRAARKRWAEKAEAVGRKAEPSSKPYTAPDLYGEVDREEAARPAEHPASQHVDD
YFQQRKREAEERYKQQERDAPNVPSRPWKYQDVQEEGLPDDKRAWTMDGDKPLESLFEGL
RKMGCNVETGGGDGGFRFSYGGSDGSAKAPSKEKQERMAREHAQTFEDRYPDAPDHPMFE
KARKAAERAREPMVSLETPLDELLDPATSDDRVMPPPIIDEGVPESKESMPSELRENYM
>snap_masked-scf300000870752.1-processed-gene-0.71-mRNA-1 protein AED:0.04 eAED:0.04 QI:0|0|0|1|1|1|2|0|487
MARLTLSLACLAGAAAFLQPQLQTPLRKGTTLSAVDSLVVEPIAKVGGVVRLPGSKSLSN
RALLLAALCEGETVVENLLASDDTERMLEALDAMGVKVKDLGDSAVRVTSTGSLKAPGKD
LFLGNAGTAMRPLAAVVAAVAAVDGTSFTLDGTPRMRERPISDLIDGLQQLGCNVECTVN
GEFGGCPPVKAEPTEKEVDGGICRVSGKTSSQFLSALLLASPLLARTKPLEIQITDELIS
QPYVQLTIDLMKQFDVNVDIAPGYKKFTIQSGQKYTNTKLPDQTYFVEGDASSASYFLAA
AAMTGGDLTVVGFAEVLKDMGARIEMNPTNITVVGGPAQLKGVDVDCLDIPDAAMTLASV
ALVAEGTTTIRNVGSWRVKETERMKAIVAETSKFGADVTEQPTTCIIKPPTEIKPMCEIE
TYDDHRIAMTFALAACAGVPVKILDPGCTSKTFPTYFKELSRVTLDADGRKRSALRRLLA
KLAFWKK
>maker-scf300000870752.1-snap-gene-0.48-mRNA-1 protein AED:0.08 eAED:0.08 QI:0|0|0|1|1|1|2|0|918
MDQFERAATRAIVTCGPKEALERLGAHADDGLAAQEVDRRRQISGPNELAKTEEETACAK
FLEQLKEPLILLLFASAVVSSLLGQYDDAISIAVAVLIVTTIAYIQESNSARTLEALAGL
VPPRCLVVRSGLPAADVAAADLVPGDVVVISTGDRVPADCRLVEAVELVVDESSLTGESE
PVSKSRDWTGDLPTTDQVPLAECRTILFAGTFVRFGRGRAVVITVGAKTEVGAAAQELES
LEPGRTPLQQGMDALGRKLSAASIAVIVVIGLVGLLRGESLLGVFTVGVSLAVAAIPEGL
PICVAVTLALGVMRIAQRNAIVKRLPAVEALGCADVLCCDKTGTLTQGSMKVAEAKCGAW
SLRRTLDGKWECRRDGDREWRTDLGLPGSIEACFDACCLCSNATVQHGNPTEVALLAAAE
ELGVVDRRSRTTRVSEVAFSSERKRMEVRVKDKNGTFTYVKGALESLNFDAEQKWADENS
QMAVRGLRVLALLKSDGRTTQLLGLVGLADPPRESALQAVTELHERGTRVVMLTGDGRET
AVAIAKKVGILGDGLVLSGSELDQLASGSLKASDLTDEDTPGGTLFCGSPRRDPDRVSSV
VQRVAVLYRVSPRHKLAVVRLLRQAGRVVAMTGDGVNDAPALRAADVGVAMGKIGTDVAK
EAADVVLADDELGSIVAAVDEGKAIFHNIRNFLTFQLSTSLAALGIVAGAKVLWINIIMD
GPPAQSLGVEPCDSAVKLQPPRKRDEPVITDKMARRVLSSAALVTAGTLYVFSSEFAKDG
IDSSTRHDTTMTFTTFVLYDMVNALTCRSDVALVGTSRLPVFANKAFVVAIACCLVGQLL
VVYTAFGQRVFGTEALSMHDVGVCAFWASLVLPLDILRKLNLFGNRMGWIVSWGASAPSK
KVDDDEDFMERKNSLGVV
>snap_masked-scf300000870752.1-processed-gene-0.74-mRNA-1 protein AED:0.11 eAED:0.11 QI:0|0|0|1|1|1|2|0|373
MVQLSDRARGVSIAAAGVLCVTPDAVLLRWAQTQGANTASILFWKFFFVFWFTCAWVFYV
EKKSAPPEGVVKSLYERIKTGPKHFWAAVGLQISLDVLFSLAFLIIAAARVMIWYSLNVL
WSAILGCALLGDVLPRRTIVTCIFALGCIAMVFGPELATKKGREGSPWGDLAAIYVGVAV
AVYLIIVRHAARERPRVPITFATTVGALAAFVLVSLSTLVTGDCIVPKVSSPGLFYLCMA
LDGYITGAEVSLCSLLETVLGPLWVFLIYNEKPGPFTLAGGLLLIGALFVHELLAAREAV
QRRERERQGTEASLRAMEGIIGDAKSPDSTLGASSAPSDGTGDGALSDLPSEKTVSVAAD
TSDSVFSVAANSV
>maker-scf300000870752.1-snap-gene-0.50-mRNA-1 protein AED:0.04 eAED:0.04 QI:0|0|0|0.5|1|1|2|0|1080
MTARLKAELELAWNATSEAEALAEARAYALAAAEKRIHILEGGLAEARDDRETLEATARD
VLQLKRALEDERRQQTVFARRAGEAAAHSDAELRAAAERVAAARDDAAAWRATSEALRER
FDKARKAARTYKRELHAARGLGSPQSVGTNGFDNNGHDVAALEASLVETRRHRDESLADA
ARERAALQLELQRQKEEVTEARRRVREAERARDAGADASGGLVSRLDDAERTVKDLQQKL
NAARNDNDALRSQKESNEDLQRERERDTTLLRSRADTAEQRCRDLDSRLRTVADERDRQR
QRADEFEADLAGRGSRDGEVNALKRELESARRDAQRRRDDDALRSTQLTKIETDRLEAKC
KALEADVDSQRKRADAAQIELERLATRPRPSLSRDMQTLKLEDDLETSRRDAIQAQEMLR
SEKERSSDLEQRLRQAERALHRATDAALERSGQAYDRVASQEELRDLRDEVKRRRSSGVV
GEAEEVQALRQDLDDLRQQNRVALTDAAAREEALAATIKENELSKKESEVEIDRLRSDVE
ALRQQARSLRDASAARAADKERHINETVEREQHLKKLEGEIGRLRVAAADRAALEVEVQR
LRGEHASLLKERSSKESESNDRALSAELAAKELEVEVDRLRAAAASVEDLEARTEHLQRE
LAQRKATERDLSREVERLRDEARGVDRDESARLRREATERIQAERDLARKNDDLEQEALR
LRRAVDDARDAEREARAEADDLRRGTSDDSRMLKEAREKARKAQDLTHELSTERDSLVAK
LANATAEASREARRRDDRERQLVSELDAGGGLREEVERLRASEARLRRELDAAPSSDDSN
GPTKRRLSQLERELQSKSDELKRLKAIEFGSGEVAALRKRLEEETQRADQADADAVTLAD
QLAQAGGDADLRDRLRVAEDRADAAERRAQDLTARERKLDALRASVNSRRGEVDTDTVER
VKQQERELAAANHEIEDLKDALCEAKMAVATSAAEIEDLRMSARQQRVSTADLARSASPT
QAPAEAPPKPKGSYAAGNLFDGVPSIFHCDAEARVAYELYVIFSIAEGYDVRHGDAAPLA
>maker-scf300000870752.1-snap-gene-0.51-mRNA-1 protein AED:0.08 eAED:0.08 QI:176|1|1|1|1|1|2|31|69
MAFRHGLTVFLMLLFTLCAFASSVLWIQWTTVVIFLGIMLLVDLMFLDDSAFVFDPDPVN
WRRRTERSY
>snap_masked-scf300000870752.1-processed-gene-0.78-mRNA-1 protein AED:0.12 eAED:0.14 QI:0|0|0|1|1|1|2|0|325
METTTRLALALALLPTVALSLQWLRGRAPPREIQNYRKEAAVAIRLARRCGRAMREADTK
ARTTIWKDGDGGIDPCTATDEANERLVVEGLGAAFPTHRVVGEESCSANGVIPVLDDDDV
PTWIVDPIDGTQNFVHGLPCSVVSIGMAVRGVPRLGVVLDPYRDELWVAAAGEGAYLNGR
RLKVAAAAPSADLSAYTVLTDLGYERGPAAKPLARLYASLLDKNVRAVRILGSTVLNLCY
VATGRASSMVIGLVERDCPKPWDWCAGTLVAREAGCTIEMVDGRRAPPGDPSKPPTSGEA
FDLLSRSCVCAESPELRLARDAIAG
>snap_masked-scf300000870752.1-processed-gene-0.79-mRNA-1 protein AED:0.45 eAED:0.46 QI:0|0|0|1|1|1|2|0|457
MEAVDGELQKVAKAQDLVFDVLRLVAQSMCFSEAQKNSLEAGPVRQKVEMMLSSADFAPY
RQAALSVEAVKRRVEMVQKERAEAASTKAEQLKREREKKRQARPNRKRTPIQEAADRLEV
DEDMLRAVDAACSADPTAGEKLRGVREGVAFGEIREACVKLGLVDEASKEMKAALKEDED
SLDDSQLDAAERSMGMSADAVERLPDDAKRAVKALRGDPAFAGVRAAVEARRKRRAGGAS
KPKSKPKSTPKPAPPKPTTGGGNVAVVHDDDDNLDSAFAEAFGSAAGGADGADNDEGWSA
PVAADADDADDEGWSDPVAAEALEDLDLEDDDIDEEEPVANTPDHALQATESGYELTVAL
PPGARAKDLDCDGQRCRIVVPGHDDLVVRFAAPVDPRRTEAKFSKKTSQLKVSFRFPDQH
ASFMEDLGREAQKRGYVPPMSGLEEVNDGVRRASRGS
>maker-scf300000870752.1-snap-gene-0.53-mRNA-1 protein AED:0.16 eAED:0.16 QI:0|0|0|0.5|1|1|2|0|160
MMEEKPPDAVEPRPTLSVTLPAAPSMKRAGGAAALLHGLHLLLCVFSNAVYVSNEPGDDV
LYPGQGYVFSITDKGKPNVMQRQGSFVVTIQAALLFGFVVSLHALMLEYLGAAREAAEPS
QATTLGLHAVMVSLYYFAQNDIWNAIDTSDIKFSMLGFTV
>snap_masked-scf300000870752.1-processed-gene-0.82-mRNA-1 protein AED:0.45 eAED:0.45 QI:0|0|0|0.5|1|1|2|0|367
MMRLLGALLVACARGLAPPERIGLVPMTERPTAELWALLDAPQASTADNALEALAARGEQ
SVEKLAVLFAGVMLSAMLSSVAANQSLTFLPEIWRFVIVQLLCFAPYGYLSLGLVFPEDL
QRYVVKLYTFLFPAYRARLRRHEAGHLVAGHALGLPVANVSANAAYAAVEFRDGRSDVAQ
TLRLPKEAVERQKPRYGASPEMIAVVSLAGIMAEIDEYADAEGGAADLAQLQSIFDGARM
SEGDVLATTRWAALQAHLLLKRESGALEAVVAHLAAVDAKGETPTVSGCVRALEEGCPNV
YESRRKNRVEPTLLERLLVRPPRRDLDDPVEYDRSEGFAVPWTEDDVPTLALGVTACFLW
YALTVGI
>snap_masked-scf300000870752.1-processed-gene-0.83-mRNA-1 protein AED:0.23 eAED:0.23 QI:0|0|0|1|1|1|2|0|492
MVATRARRASGEGTPRAAAPRRVSTRSTSPAPKKPAARARSPARKSSKNLKAPPAELSPY
DMPPLEKFLRCVLLPLFLLVPCPLLVAVLAFATNSDATSPSIDGLASYVSENGVGGLLAD
SFDYVGIFGTAEAWKLLGYFNLAALILYYVPGKTKEGPRTATGHVPRYVDNGVAHCVLSS
LLFVGGAYFEYYDAGILYDVFPGTIGALNAFGLVFCVFLYVKGLYAPSTADNGKSGGGLI
FDYYWGTELYPRVFDIDIKKFVNCRFAMTYWQLAGLSFAYKSYTLHGRWDPGLVLAALSQ
YLYLVKFFAWEIGYMRSIDIIVDRAGFYETWGCLVWVPCVYTLHSSAGIIFVVGLLGVGL
NFWADAQRMRFRELNGKCKVWGRKPVYIKAKYVTADPATGTLTEHSSLLLASGWWGVARH
LQYSFELTAAWSWGLLANPLVNGPLPLFYAAFLTILLIHRAHRDEEKCLKKYGAYYEDYM
ARVKYRIVPGVY
>snap_masked-scf300000870752.1-processed-gene-0.84-mRNA-1 protein AED:0.32 eAED:0.32 QI:0|0|0|1|1|1|2|0|478
MASQALGGLFSPKAKTATKTGWASIGGRRKWLALDRSELRAAADPNEASRLLARLDRVRQ
ARRDASLEITLRVSDDQRRGADGVVLKFDTPSKCVAWWTALSRARLEALGERGWQSALYE
SVATEKPFLGFGGDNSSTTARATDDSLPEKALSMAGPDAKAAYQALLKVIIRPPRATYDE
KRLGLSDFSVLREWRVHREDFVVRNDRGLEVRASLWAPSKKSDTPPPCVVYAHGNACNRL
GALSLLRPLCVGGVALCALDCAGSGNSGGEFVSLGFHERDDVFAVVDYLRRRALVSRVAL
WGRSAGASASILYAATRDPDVAGVVADSPFASLERLCRELVAKTAATSGHAALAVGAATE
AALAVVGASVRHRAGFDLAKVAPVDHVGALRHCGTPLLLIHGARDDFIHPDHSRDLLAAH
GGDAELVDARRQAYARRLDQLAADGLLEDEAESSGMTRDRQRNVIRTARLVRGQRAEA
>snap_masked-scf300000870752.1-processed-gene-0.86-mRNA-1 protein AED:0.48 eAED:0.48 QI:0|0|0|0.2|1|1|5|0|694
MAAAGRAHAAAAGLEEDLYQVREEARSAAARHAAELVEARAVTKALEARATTAEAGVDKE
TAARRASEAACGAARAEATRLALEADALRTEVDRLADAKARTETELAAAQAAVDDARAVG
RRRGVDRAGPATLRPCAEAERRAATLQAASQKAAAAERAASDARGEHTRLAAALAACEAD
RDAARARAERRRADEARRATERSEAEAARASHETAAEDARRARVASDEDRRRLERELGEA
ARDRDAAVLRAEELALAADAARRDARAAADGSAQDVEKRLAEQADAHRAEIERLGAALAR
AEAAPPPATLPRPSRRPRRWRRRSREPKKQSALRFLSARPRRRPRPKRARAEAERARDDA
TKRADDAIAAAADARAAGDQASTEAAAAATRERDAARAEAEKLRGALDDARTEADAQTAA
AEEARVEAAAAKAAVAAARARADATEASDDDDLTAASFPSAAAPERAAAVEAVRRAARGD
AHVEAAADRVADALAAEARTRDALQVQLRRYRDERDAARVAREEEKRRADALAEAAEAQA
ERTARRERERTNRLERAHADTLQQLAAAERERAQLAKAAARKKPATSTKSPLRPRTARSP
AQRSPAARSPATPTKAFQALVAGGAENRDARRALVAKGRDEYHALRRANGDLRSQRDGLV
DEVASLKKELAQTRLVLHGMEYYAAGHQHQTMAL
>snap_masked-scf300000870752.1-processed-gene-0.87-mRNA-1 protein AED:0.19 eAED:0.19 QI:0|0|0|1|1|1|2|0|204
MGLFSSTKGQKKKHHKYSHGESMKAMLRDELREDAARAGAVTPHTAVDRHAEEAQCKAER
EKIHKKKNWITRSKTFQKIVEGAYNAVDLDSNGRLSAIEIYAAVLLVYVKLASQIKGLKP
PKMSSIRLHVRQVSGSNLVDREAFGAIMALLLQDIAARVAAHVLMVLVIVFSLVGISVAL
PQMYAFIEHNIGKLPWMKRKERTD
>maker-scf300000870752.1-snap-gene-0.55-mRNA-1 protein AED:0.20 eAED:0.21 QI:0|0|0|1|1|1|2|0|102
MRPLYLIALAAAAAALQFSPVLIQDDDVLDDLVRKHNNLVEELHALDAPARPRSTAAVAG
PNAHRIPINKVEPRKAVRNFVRAPIGKKIAVAGAVAGTIIAL
>maker-scf300000870752.1-snap-gene-0.56-mRNA-1 protein AED:0.24 eAED:0.24 QI:0|0|0|1|1|1|2|0|558
MLPLLAQDPLRKVLQFCTAHEVLQYGNASKKAQDTLADDVVWRGLASRDFYGERRRDEGL
SLGVRDGGDTMYFKIQPFTPLQRVFDAVAKRKDAAVETLCFALDGSRVRGHLTLEDLDIT
AEEHLDCLPLKDAPSDEFLPSASAAFSAPAQAEAPEDASDPDAADVSTLCDLVGACDSWR
VAYRRWASVARRVKYHEQGFDARSWLVVARAWRDIKAALAEQSMDAIVGVRSLRYAYAIH
DGQALAFDAARRRQDRAAMRDSQQSVFHGLFGGVSAYDYVVCTRFVSITEAMALSPPEEE
DVADVHFAANYDGSWRFVAGVDLWYEGHDSRAVEVETVFANDGSRLAMAAPTSHDAFAQW
FATYAARVRLRAYRVAPLMPDAPDGTRGVVLFPDADAGDDCHVSEAITRGVRVRASAVYL
PNSPSGYAYSIRIRRVSDEAPESCQLRTRHWHINDGERTSTVSGEGVVGKFPVLTSTGWR
DDSQVANMTHGFSTAVLPGEDREGEFVYQSFSGMTRGPRGGSFRGELEFVPGEVSAPTGE
PFRVVCPEFALRKPRFLY
>snap_masked-scf300000870752.1-processed-gene-0.94-mRNA-1 protein AED:0.13 eAED:0.13 QI:0|0|0|1|1|1|2|0|225
MLLRRTTAAAARRISQRRHLGYVELERDVVAPQHLAEYRAMLAAHAPQRKRLDEGYLGSF
GVDVGRASSVYHLSVFEDYDQRDAREATEGLRFFHQGVQSLESSVFKEASATLNEAGLPG
LQDGLDAVQGCAFELRTYELQLGYDTVPNFLEIYSGGLKDKMEHDDSGESRLISLLHSEA
GVAPLNTGAQRSRLASRKATSWRRAVNHIAELSTRFETQLLRPIF
>snap_masked-scf300000870752.1-processed-gene-0.95-mRNA-1 protein AED:0.07 eAED:0.07 QI:0|0|0|1|1|1|2|0|363
MSAWFGSSSTPRVAQDPQPPPESDAPTHPNEPAWELVEALEARVKQHDGATPFVTLSWAQ
GLDGSMAHASKDDPRLMLSGSESMAFTHGLRKAHTAIMVGRGTISGDDPRLSVRMDIDGK
EIQVEEQPAAIILDGSLSTPPSSKIVSQAKMRRVIILTRGDSDTMCDFQEKPPKTWSMAK
IQRGAALSCRGAKVMCLPSTSLEDILKALKTLDIHSVFVEGGVSVVDAFLRRPDLVVVTV
APLFVGGRRPPKGPLEAPLRLSNVETLTLGDDVVVSGQMPSAVDFANVAPEFADRGELSD
VTQDEDDDEDLTEFERLARKHADAKRLREERAERDRLSKEHGLAPDDPLITQAIEEARAL
DET
>snap_masked-scf300000870752.1-processed-gene-0.96-mRNA-1 protein AED:0.08 eAED:0.09 QI:0|0|0|1|1|1|2|0|219
MRSLLTCALVAAFAPPQRRLAPPSRVLRMAASESRGKRALRYLAAPPKGVKRAVNYIRER
APDAQTTKRLAKAVVWTTAVSPLLASVHPALAYVGYQQEEMDKMRADSGSMKIVLPAVVF
GVLFTSARQGAIQKKEIKRIKRAYKKVDGKAESDADIMASLRNRTAALGDDDEGDDDAPA
GDDDLPPPPPPPAPKKRMTMAEKIAAKQAAMQQNKTKGL
>maker-scf300000870752.1-snap-gene-0.58-mRNA-1 protein AED:0.13 eAED:0.34 QI:0|0|0|0.66|1|1|3|0|2038
MDANDTLARVRQTLPALSHPLRAVRRRALQNVKSKLEMGLVRLSDLPAHDVVAHSLTLAE
HEVNEPTVESLNTAIALLLAVVETHGAGAAALRSCDGVARLEALRERLDVPSRAVEDLLA
AALRTPGVLPETPVPPPRQPKFSPVEVTRQESDVEEEEEEEEEPEVEEVVTDRARLEKGW
RPAAPELCRADERRVLDIEKRVEEATQALGSRRGDAAASARAAVVLAALRDNAASDLPAA
VWLERPRVLACLVTIAASPASPANDRPARFVEQVRRDALDALASILEKLSHYDCPLQCDA
ASACEAPPIHARTDDERLLLDAALETFKRRHPKRLGHVVVPDDDDETTADPLRRSAHRDS
PLSLGGACGACLEAAAPLLASNDARTRHLAGRVCMASVPFVVEPITLQKTSAALSRSRVA
RCLHALDAAAASSGDALVERLAASLLAGLARRQAHVPPPANLRRRARLRVVDAAKRGDAL
RPALAVLGFVGKDELRAADKAHNAALDGAAPLLSALLRGDAWSGDGSMLASQCRASLDVV
LSLPDERPSSQMTMVDAPLPPEARVRASNVLMPDNPPSRASIGEDCAACCVYAWSRLPDA
QLSGVVLSLLQRFNTRRAATEALLAETAPACVAPPDASIWAAENLMRPDPGRAAYRLASS
DSPWRAQVLRQRLLSDEASTIRRWLCRVGAFDQDERCRAASRQLVRDAAALSPRGAFSGE
DAPYLEAQGLRGLCAGSNPISSLARALFAREQEPRRQAALELSQRLDVRASAPDVLVEAE
LSQRDASDEFIKRSVEPEQLDLLARAYARCAASSDFLPSEVAARELRDALLAYDGCLDAS
PDLAAAAAAAAGALGDQPFGARARAAARVLLGLCWRLPALHEGSLLDLVLRAAFVAPEDH
DGMWDDRGARACLFACASAIAFSDGEAYASSEKPFDANLGEVFAPVGQSCGSKLAWRLAS
SDESPETTPSKAAGAAAARSALAALANGGTSTDQSVEQLLEKCASATSRREYDDAVHGLL
SALVTDRHHATKTIIERDWARAFERPLSVQPRGRKERRSLRATLGVLDAVASSLDPLDAR
WRDLAQSTCEVVAPAGLQGESDGLPSTTCAFLATLCQKAPRFALDSNDAERLLIRLLDKG
PLHNAPAKDTVAAVTAATLLLDRLAPNEYVVRRRLAETFVRLCAPTACSPPDSFFGRNAL
VSALRGLRKLGKQARQIAASPSSPPAYFDGDILGTPNMVWLSRLLCDRGAECRAAAYLLA
ADCASFDFGYDLLVREGDPLDAAHLAGRCASDVTEAACVRGAACTLLAALVTPSRREAHA
ANASERALRALSEDNKKDPAFSAGACHLALALTVAPAPSQRPEAAGYAPLKESVARHCSV
LASVGGVNRKQACDRRDQDRRAAPRDAGPGTWRHALRGGVPSGDGLPSIAAQRLVDGALK
SADAASARAWRALRALVTLHRGRDAVLSADGVAKCVQCVAGASVRIAAGESTATVAFSEA
AECLSILIAGDVDAQGDALRASDALGVDGKFPLVVAAACATIIASKTSGATIAAAARAAH
AVVAAPRWRRALDEPRLDALGAALMRRDAQRVASAPFEGPDENSDASEADAACGAAFAAV
LDASPACRKRARTDGCSIERRLVALANAAELSTSGGHAESHPVQTVDQKACRTVAAHARV
VAASLRRGARDDEDFREMNLAALASTLRKAWPFVKAASTLEDETGGPGGDALDALNRCAL
ALANAGDEGCVAVAASDSSKKVRRAAGDHSLARCLMDSAVRGELAISPAAARDADATALV
VSKRCAVACAALAKLAQAPCRGAVIQGGFVKDSVVALRRLAAAAHAPASRVSYTVRSSRN
ARAEALLGTLVSATMYPDAQRALLDEPQTAELLLDLCHYYGAPQTRSYSSPGGVDYTPTR
EPLYPGARARTASLLRNLALLRRNKGRILAQPPLVSFLLDALRAPPAVVSASATALWALV
HHSEKARGLVKADGLRAVHAAARAIDDQTAFSRGSGEDAHHLRGAQRALAHLRAILAE
>maker-scf300000870752.1-snap-gene-0.60-mRNA-1 protein AED:0.19 eAED:0.19 QI:0|0|0|1|1|1|2|0|599
MDAQQRRDASLSMLENAIILLEGQELGGERTRLNEARERLGRLVDAAAAPTRDDNDDADS
PRAEARPALDTKTSMRRRQRSDLSLAQGDSIHVAAKHVPFMVRPGSRYRIWWDVTTAILL
VYVAIAEPFVVVFAPAFAQEASYKGWEWFMDSFFVSDVLLNFRTGYVDANGVEVLAPKEC
ALHYAKTWFCLDFVSCLPFFLQFSSARVSALRAAKILKLGRVFKTFKVFRLDNFTDSEWI
EDLIHGVKARVAGKVAKLVLLTGLLSHYMACAMYLSGEGYLQNYWDKECDKTVCDWRGAK
EWPARRKYLVCFYWSITTISSVGYGDILPRSDHERVFTVFAMLLGGAFYGYVIGETAAIV
TKFDANHAERFQKLDAIRAWMDHHHFPRALRRKVRRSYKIYFANHMALDEGAIIRELEPQ
LQEEIAEVLLPAVVRNVPLLRGLPTGAKAKFVNVDPDTAIVRAGEPSNAMFVIVSGKCSV
SSGSKHGAFRAVSAGPGDAFGEHALLGLRQTSRVTVTARTPCLLIVFPEDKFRHEFSELP
EVVDQLRATAREIHSDILHPPSSHSLVTEQRYTMKGTLGALEEIRTPANASRSLPPPSS
>maker-scf300000870752.1-snap-gene-0.59-mRNA-1 protein AED:0.41 eAED:0.42 QI:0|0|0|1|1|1|2|0|180
MPATNAVLHDKRYSADGIFCEPPKKLETAAAAAPAQNSQSQWNTNDYHWEERDATDFARQ
AISDRLLGDRTIWSDANGNILEITAVELTGDAASNVTCEGCRNGARLRGVLESVEFCHDD
DAREVVVNLATEPMESDAGVEVNRAMKAHEMFARVLKKKALPLVEGGGAWLRDHLAEHRG
>maker-scf300000870752.1-snap-gene-0.61-mRNA-1 protein AED:0.31 eAED:0.34 QI:0|0|0|1|0|0.5|2|0|525
MLLLHLRRPAGRLAARRLKSIAATPETAPDIVIVNPLKTAAPASTLVIDLPDRSALTPSQ
FISIAGELGKSRLSGFVAMTGAMGYAATGAPLLAPGFALTTLGVFGTSCAANALNQIRET
ERDARMARTRKRPLPSGRCSPEFAAAFATAAGGAGASALAVLDPVASALAVGNMALYAGA
YTSLKPKSEINTWVGAVVGGVPPLIGWAAAGGALYGPTSQIHAETLLQMEPAAMLMATPA
EPWLLAGALYLWQFPHFFALAWVHRTDYGRGNFAMVPCNDPSGVRTANLILRYGLYSSVF
PFAAVAMGAASPMFAVEGCLLNGALVAASMRFRQKRTTENARTVFRITLAYLPLLLFFLL
LHSERLTRDEEGRPAKSPTLGDAMRPINDLGRMLCLHELHPATQRRRARYWREEGLAGDA
AIASNMCVLYILTLRTARRRFFAGAERGLRVLQIGCNGLCERVRASEHAPRDRSRVLERR
HALTKIVERGAGVIVERVRIDRAHPERHIIIIISENASRHGRHFA
>maker-scf300000870752.1-snap-gene-0.63-mRNA-1 protein AED:0.26 eAED:0.26 QI:0|0|0|1|1|1|2|0|740
MAWRQALPRLAAATTAPAASLALCEAQRKTDYDLARHQHGKTRVRVLKVRREGGVHAISE
YKVETTLFSPAYDRVFTKGDNTDLVATDTQKNTVYIVAKRTDASTPEAFGVALCEHLLKE
YPILSGCRADVESVEWARACVDGRNGAQPHVHGFLRSEPERQVASVSMTRGQGPKVESSI
EGLVVLKTTQSGFEGYLKDKYTLLPDTQERCMATEMTASWNYAQLPQDFGAARNNVRRQI
LKGFFGEPATGVYSASLQESIYDAGCLVLDAVPEVKQIEIDTPNLHYLPAKLLDAVGEKF
EDDVFIPTSEPSGSINCIVARGAGGRPTTTAPTSGPKLSVETKPVSLNVADAQARAAEEI
RGAIITPKANSCPMAVRLAWHASGTFDKNDGSGGSDGATMRFAPEREDGANAGLGIERDI
LQPVKRAVPEVSTADIWTLAGAQAVEVCGGPRINHAMGRKDATSGAQCPPVGRLPDASQG
ADHLRDVFYRMGFDDREIVALSGAHTLGRCHKVRSGFDGPWTSNPLKFDGEYFRNLMTKD
WVPRDWDGPLQYTDKESHSLTMLPSDLALKEDPAFAVYASKYAADESLFFEDFKKAFEKL
ISLGTTAAPASTDLDDAAAKVREECMHGSLEHAQTAWRPGVDANSYDAGSRRTALHKAAF
WGHSHIVPWLVDDLGAAVDATDSAGDTALHDAARFGHANVVSELLARGASPNARNAAGKT
PGEVAAENGHASALRRFLEK
>maker-scf300000870752.1-snap-gene-0.62-mRNA-1 protein AED:0.40 eAED:0.40 QI:0|0|0|0.5|0|0.5|2|0|430
MGLLDTTTALPTEPTWGAALRTIERERTMPAWERIGQKAPARDHIFTHYEKRGHFNALLQ
RDNDPKREQKFRDNRDAAFTAKQARCKQQQASFDIVSHRQTGGLRPVPASDQQKNGKPKP
PDTNTKWNIITHVGREGCEPFTSSKDRLAAAHGELLPASWKRREYDIVSTKYNNNHTARH
HRDRENAKHKAQKKFWETRDFDFIKIKYHDDDKESDFQQQRSHLNSIAGAGAMAKLPPAM
QYCEGAAYNLVSHEIKDASKLEVSNAVTNSGVASKMGAAVDKHHKHVAEERYQRDKRRAL
QRFNKTSHLKEMMDGRHHDYDVVTGESFYGRNPKFRAPSRLQRAPTTWDRLAASGPVYSG
TIAGKRGATSKAAGAAAASPAFSMRPQAGSASSRPASSVPVVARAPNRILRFRCSLLDEF
GKFALPCFEV
>snap_masked-scf300000870752.1-processed-gene-0.105-mRNA-1 protein AED:0.26 eAED:0.34 QI:0|0|0|1|1|1|2|0|166
MAPLKFVDKISRGLPIQQFGDGTSSRDYTYVDDVVQGIILALDTPAGYQIYNLGNGSPTK
LTDFISLVEKETGKKASIELLPNQPGDVPRTCADIAKARSMLGYDPKTPLADGIRKLVEW
YRDSQVRRPALVRTVTPDDPLHDLRDLKPAILDQCIGSTAAPSAAR
>snap_masked-scf300000870752.1-processed-gene-0.107-mRNA-1 protein AED:0.03 eAED:0.03 QI:0|0|0|1|1|1|2|0|822
MDIRNFFAKKPAKAPAAAPPPATQKPKAPAAAPKVSPEAAPPQKPASPNPSPAKAPRAAK
SPPKAKSPPKAKSPAKATASAHFDEKPKKRKATDVLGFTDEKEDSDSDVEMGATIPPPVE
EKKPPKKKKTAGLIDAAGFFGGKEAVPEVVKPAVTQKKEQTFKPLPKKAPAEPQLALTGT
TFVFTGVLAGDDVTRELAEDMIKERGGKCTGAVSGRTNYVVCGELLEDGRPVEEGSKFRA
AEDKKTTLIRGARAFKQFLQDADAKFKDKAPPVKALPPLERPKAAPGLWADRHKPKQNKD
MMGNGDIRSKLGKWLDQWERVHLGDPKKRIKPKHEPQNPSARAALLSGPPGIGKSTMAAL
LCEQRGFEVVEYNASDTRSKKSIEGGLADALGCGSLFGKKGGQRRRRCVIMDEVDGLSAS
DRGGSAALIKLIKTTATPIICICNDRQSPKVKSLANHCYDLRCKRPMKQIVAKRLVAVAA
AEGLTLEQNAAELLVDSCGNDIRQCLNALQMWTQSNASGKATYGDMKGRISAISKDEMQR
ASTFDAAKMILSDHQRKSHIDRVEAFFHDYTAMPLMVQQSYIQAAMNAKEGGKPLSQLGK
LERISEAAERLSDVDLIDRRIRQDQDWSLLPLQASTTVGVGATVGGFCMNPQFSQWFGKN
STTQKNRRQLGHRVSAGREAVRRDYLGPLLRHVSAPLLGGDASGTIERLDAYGLSRDDLM
ETLPDLELHDKDKPKLFASLDAKAKSAFTRAYNSVGHSAQGLQPASMVVKKKRKKSSTDN
MQVDDDDYVSEEDEEEVDVSQLFAKKKRKAPSKKPAARKKKK
>snap_masked-scf300000870752.1-processed-gene-0.108-mRNA-1 protein AED:0.07 eAED:0.07 QI:0|0|0|1|1|1|2|0|216
MLRIVRRLAGHSKWANIRHKKGGKDAAKADQFQKLAKVIETSSKLAGGDRSHPALASALS
RAKDARMPKKTVDAAVTRGGADKSVIVDALSDNKNRTAGEVRATFKKHGGALGAPGSVAW
NWRRVAEIRPAVPVDEEKLFEVAVEAGADDVVDDAVFADPALSASIRDALDAAGFVVEAS
DRIWIPEDRVDAPAPHAALDALDALDDVSAVWHNAQ
>maker-scf300000870752.1-snap-gene-0.64-mRNA-1 protein AED:0.08 eAED:0.08 QI:0|0|0|1|1|1|2|0|420
MPRAKQKKASCSLTEVVFVLVLLACGFMIGFVGSHTSSEEDAPVRLRQHPAIPPRHIAEQ
HSSGPLNASMWGHIPQPFEGYASKCGPTPEEGYPKTAPIADIIKNWNPDAGKWTPSHMYE
SVCRFDYATDLDKAIAYRDAEVPFQLYNVPSMNAVARAWSDPAHLRRKLGATTKYKCEAS
NPGGEANFGANHFMYTNGRSSRNPPIKNVQLSWDDWLRKIDEAVNTSVLEPNSRFYFRFS
ASSPSDARSGWLFKELPFFQPKPNVFFKDPRAQRGIHCRFGMEGIVAEAHWDGSRNTIAQ
FYGRRRYVLVDPDHTCDMYLLAKNHPHSKVDWSNPDSWEKFPDFPTMPAHEVVQRPGDFL
YLPTYYLHYIVSIDTNYQCNTRSGRDDRQLKVVNKCTPGFEKQASPPRRGKKPWPSRGKF
>snap_masked-scf300000870752.1-processed-gene-0.110-mRNA-1 protein AED:0.05 eAED:0.05 QI:0|0|0|1|1|1|2|0|606
MAFVRELGKTHPEAALRRIEALDPARQAALLEPLTREYLKALVATGRVDTMALADVRKRL
LATAAATKASAEAGMSAAAPVAGLAAVGTAANPVQVAVVQAGWKSQLWRTVRVLAVAFLA
LSAFGALLDEKGVSSRLGATSSAVHTAESSDKRFSDVCGVDEAKAELEEIVMYLKDPGRF
TRLGGKLPKGCLLMGPPGEAGVPFFYASGSEFEEMYVGVGARRVRDLFDAAKKRSPCIVF
IDEIDAIGASRHLKEQQAMKMTLNQLLVEMDGFEQNQGVIVIGATNIADSLDPALLRPGR
FDRHVAVPLPDIEGRKQILQLHASKVPLDPKADLTTLAKGTPGMSGADLSNLVNQAALKA
ALDGLESVTASALDYAKDKILMGAERKSAVLSEETIRMTAFHEGGHALVALHTPGADPVH
KATVMPRGQALGMVQQLPEGDQTSFTKRQMLARMDVCMGGRVAEELVYGADEVTSGASSD
IVQATRLARNMVTKWGFSDEVGVVYHSGKVGADHSPSPETQAAIDLEVKRLCEASYARAT
KILTDHRDELDLVAHALIARETLSGAELKEVIGMGVAKAPKPPLVPEVSIKPPRLKPAAT
AGAAAA
>maker-scf300000870752.1-snap-gene-0.65-mRNA-1 protein AED:0.47 eAED:0.47 QI:0|0|0|0.5|1|1|2|0|192
MPRPRLLVAALGCATALRLPWRRPAPQLLPPIFTPDDSRPVVLFDGECNLCNRGVNLLLD
RDRCDDDERGNLRVAALQSGVGRTLCARLPPDQYAKAVDAETGAYKSIVVQGAREAWVGS
AAVLKIGRQLRGPLGWLAALGSFVPRLVLDPAYGFVSRRRKLWFGESDQCRVWDDDWEQR
FVDDAVLRGDPG
>maker-scf300000870752.1-snap-gene-0.66-mRNA-1 protein AED:0.26 eAED:0.26 QI:0|0|0|0.5|1|1|2|0|334
MLLALRLGALGALAAALAPPQAPPATPLRRGFEVLDPRRFPTPSKAKRACRRAEVALNGR
TARCGDDVNVGDVLELRARTCVESYLQARFRSAKAPFELKVAYEDDYLAVVVKPSGRPTH
SEGQGRMNLRSAVPFALRPPARVDDGDRALSRPQPVHRLDKATSGLVLCAKTKNAAVECS
RMFAERRVKKRYAAVLLGEPATPRGVIDAPIPVAVNGVSTLRSARTVYTVERVVRSLKMD
HLTLVHFAPRTGRTHQLRRHAADVLRCPIVGDALYDGGGAAAMQFRRRGLFLCARYLELD
HPCVPGERLRVEIPLPAKFDDLLARESDRFERLA
>maker-scf300000870752.1-snap-gene-0.52-mRNA-1 protein AED:0.09 eAED:0.10 QI:0|0|0|1|0|0|2|0|172
MGFKATVIGVLLCSIRASAECAGQCPAGTESLGLRPLDVTGTCHGWDCSIDNQFCPEWID
AATAKGPCVMMVGAIDPPPAPTSAPSAGPSAAPTGTPAPTVSAVPSTSPTQDPTHAPTAT
FTPTRSETYAPTRAMTDAPSYAPTTDTYAPSSTPTATAAPSSMPSATSAPTK
>snap_masked-scf300000870752.1-processed-gene-1.141-mRNA-1 protein AED:0.28 eAED:0.29 QI:0|0|0|0.5|1|1|2|0|322
MTEPPKKKESKITLIRRGYDNLVKTVVRPPRIAYTTEDLGPTLKALRGAVYERTDFEVVH
NKLKLKCSRWAREGEPRPKKVVLYLHSNSSCRLAVVRSPVLATCACARAALVSFDFAGCG
ISEGDTVTLGLRERDQVEAVLAEVRRWAPGARVCIWGRSMGAAAALLHGEKYPDEVRGLI
LDSPFLSFRALKNDLIQRAAPKAPKCGVACVDCGRAAAAATAPALFLAGARDKLAAPATH
ARPLEALYKAPSTLLVFDGEHNSPRPSWVYDRCATFLAAALDDAPGLAAALLETFAEAPP
ASVRRSPRPLTSPAVATADLSD
>snap_masked-scf300000870752.1-processed-gene-1.143-mRNA-1 protein AED:0.39 eAED:0.39 QI:0|0|0|0.5|1|1|2|0|320
MADSPLPAVALSPCDVEEKKSAKVAAVSSPASPPFGLRAAVTAAIATFPERRRGLKDVSN
ALAPAKSPAPKPQPSGGSTSEFSETGSDTPLHSERAIAPTTPKTPVASPAAPLLMTPPPR
TPKLDAPFSELGKFPELAPAAPPAPARRIPVTLAALVAFVALGAAVVVTAPPPVAPVAPV
AAPAVTRKAIVLRAQTAALKPVPKVKPAPPKPAAPKAKAPKAMPKKQASKPAPPKAKAPK
AMPKKQATKPAPPKATAPKPPKAPAPKAKKPAPAAAKQPRKGPLARALAPAHALVKAILA
LALPVKVAFCAAAAALAILA
>snap_masked-scf300000870752.1-processed-gene-1.149-mRNA-1 protein AED:0.07 eAED:0.07 QI:0|0|0|0.5|1|1|2|0|447
MGNAVAAKVAPWVRKEDTLTNLPPPRPAPLRRLSFYAAKLITEDSMTQLDKDDPMAHLDW
HAFLVHTDLCTMNYDCLGVDDDTRLRHLVRMVENLKVASVLNKAPGALLPFVYDIKQCMR
ANPYHGFSHITDVTQYMYTLLLATHVADALSPVERAAALVAAMCHDLDHPGLSNTFQNNE
NSELSQRYDRQSPLENHHLAVFEKLAEKHRLFDGMDVKDAARFWEVVRGMVLATDMARHG
ALMERIKQKLAEPAWHPLQTPEGIDLVLQIALKCADISNQARPWRVARKWNDAVYAEFYH
EGDLDRERGRPVAPLLDRDKNVISRSTCGFIQFVVAPLYESYVAIMRRCAVLDAEVDCRA
VEECLVFLRKNKEKYERQVKGEAVDPDEAEAELTIFSEASLRTAMEQRRSTLLPGVNGAY
QQDARARLLDKIKQHSSAPAEVPAAPG
>maker-scf300000870752.1-snap-gene-1.101-mRNA-1 protein AED:0.18 eAED:0.21 QI:0|0|0|1|0.5|0.66|3|0|544
MTALRAPTGGSSDGGDDDASAETVSDHGDSLREIALLIDALRDDDVAARQRSHAALPKIA
AALGPRRCRDELVPFVCDLTDDVDGVLLELATRLAELGPLVGGARHAHVLLEPLAQLCAA
EDAGVRAAAAETARGGCAALPEAAVAEHFAPFVEGLACHEWFTARSAACAVLAAWRRRAA
DAPRDTERRSRPTPRAAVARAPRAPSATSRRPARPARAADGLDAAGRSNVVLPLLLAFGE
DPAWRARHALAYAFAPLARGLDAPAALRAAYAKLMTDPEAEVRAAAALHVAEARARGARA
ARRGPGAGARAAAAAADVVLPLLLTLLRDDEADVRLNVVSRLAPIHAVIGVDALAAALLP
AVVALAADAKWRVRRAVVELTPGVCEQLGADAFDLATRDVCAGWLDDPVAAVRAAAVATL
ARLAPTLGAAWTVGDALPRVAALARHESYLRRVTALGALAALAAAPGALDGEAVADHVLP
VVEAAVADAVPNVRFNAATALGAVGRRVDGAALARVRAGLDALDADEDADVRDFAAAARA
AIDA
>maker-scf300000870752.1-snap-gene-1.102-mRNA-1 protein AED:0.00 eAED:0.00 QI:0|0|0|1|1|1|2|0|458
MAAPAEEPPKKKQRNYRRDKPWDNPDIDHWKLEEWKDEYSPGAFVEESSFATLFPKYREK
YIREAWPIVTRALGKCGVACELNLIEGSMTVRTTRKTSDPYIILKARDLIKLLARSIPVA
QALKILDDGMHCDVIKIGGLVRNRDRFVRRRQRLVGPDGQTLKALELLTECYVLGNTVAA
MGSIKGLKAVRKVVEDCMKNVHPIYNIKILMIKRELAKDPALANEDWSRFLPKFASKNVP
TKKPLKVREKKPYTPFPPPQPPSKIDLQIASGEYFAPEVAKQQGAKDDAKRAANELPPPP
SDAKPKKKRERPHKRKKDQSVVDVEQSEVSADELAAKIRERAGVEAPKPESKKKKRKREQ
REAVERAAAEAAAAALTTEPPPPLPSALLSPEDKAAKPKKHVSWSPDVVEPRPGLAVPHG
RGPAFKAAQKAAKRVAKLQKQKQKLAKKAKKKKKKSKR
>snap_masked-scf300000870752.1-processed-gene-1.152-mRNA-1 protein AED:0.35 eAED:0.35 QI:0|0|0|0.5|1|1|2|0|331
MSTKEPGVVLGLNAAFQRRVAFEKPLVIGAVNRAAESGGGVGGKGQGAYLAAAAARPGSF
YGGDAGDALAEALRKRASGADEALWIRTASQTRICTTLVADGNATEIVEPSGAVTATELD
ALRAALASRTAPGLLAAGSLPPGVPADFYSTCAAATLAQGGKFLIDAVAGLEDAVAAAAS
VGARMVLKVNARELLLAAGDPLAAGAADSVDDPARTAHAARALAAKLSSDALAAILWTDG
PHPGGALVGDAVYALAGPSLSEFGPVLSPIGAGDTVAGTTFAKWLENDDPVGAFAYGLAC
GAASCLTAENAVFDADVAAAIHAKTVVTKTS
>snap_masked-scf300000870752.1-processed-gene-1.153-mRNA-1 protein AED:0.04 eAED:0.04 QI:0|0|0|1|1|1|2|0|290
MSEPPPPYSLHPPPPPAVPISAPPQPIAQQQQAGQVVGLVNQAPNLTVGDRDELDLPEDV
VRDLLSIAGTDIVVVADDSGSMNQIADPTNTMNPKTRWEELQETLIKLAHLLLVVDHSDG
FHVQFLNDPTWHEIHSKQHVETLFYGRPARGRTPLGARLRPLLSGQWHPKGHSNETELIV
LVMTDGEPSDVTFDGLRQMVGSKKPSVFVTFLMCTEDDDVVEAYNRHVDRLPGVDITDDY
VSEKREVEAHGKRLSYYKWMAKAVLGGKMPKYDHMDEKKGAGGGGCCVVS
>snap_masked-scf300000870752.1-processed-gene-1.154-mRNA-1 protein AED:0.28 eAED:0.28 QI:0|0|0|1|1|1|2|0|289
MDSATEELRRQHIKTLEVLRRFADENARLREAAPCDAVALEKALLRLDARCAAGAAAAAR
DTMSMREQLATEQSRVQDLEAALANERAKAADECARAADAAAEADARCSRASARASTASA
TASATIKRLEADRAEATTAAERFRAAAAMLRDARARDAELVRAEADKARASAENLQAEKA
TLADRLRALTKERFVVGKREHELAARLAEAEALAEQRPPPAVDCMTDALPAPPPTSEFGG
YVDLKRENARLTRELAELRKAHVALLESSAHVPRGVSSKMRASKLGVFS
>snap_masked-scf300000870752.1-processed-gene-1.156-mRNA-1 protein AED:0.05 eAED:0.05 QI:0|0|0|1|1|1|2|0|223
MRAEAPSGDTPMGFTVLRVPFFLEPDYPEGAEFEETNRVRLLRKWGGKAGWEAQKERHNL
KGRGREVGIEHFNLDRVASNTMASHRLVQWVTKTLGVNAAENMYNDLNQKHFEGGVKLND
REMLLEAAVAVGADRDAAAAFLEDENEGRPEIEAAQRQLRDLGVSGIPTLILGGKYQLPS
GAHHAESLIRAFRQVEAEGGATGSAFAAALSIPDEVMAETIRL
>augustus_masked-scf300000870752.1-processed-gene-1.10-mRNA-1 protein AED:0.36 eAED:0.99 QI:0|0|0|1|1|1|3|0|380
MLSGGRRSGRAASASGRAARGGRRSRSPRGCGGRSRPGGRSRRGGGRRSRRSGAVPARRR
AVAAVVVVPARRRARAAVLAVVVALVAAPRRRVRVRVLFVRATEELRRGALRHLDADALA
AELGAVKVLQAAQAILFGVELDDALGAARVGVRHVAGPAEGVLEVAPVRAGRQVRDLDAE
AAGALGPARRPPVVVAVAAVVVAVVAVVVAVARRRPALARARGHGHRDLVAAELGAVERL
DRVGHVALVGQPDEREAGRAPRDPDLLDRAVLGEEAAQLVLLHLGVAAHVDLAGVRAVAV
ALLVGHGCVARFLSLVWAHYGCDFAGEVKASMCIHYWHVADYSCSHGYMEEQRRSMLRRE
HGSNNSGPQPKKRGWVHAIL
>snap_masked-scf300000870752.1-processed-gene-1.159-mRNA-1 protein AED:0.31 eAED:0.31 QI:0|0|0.33|1|1|1|3|100|442
MRECVCIHIGQAGLQGGNACWELFCLEHGIQPDGQMPSDKTIGGGDDAFNTFFSETGAGK
HVPRAVYVDLEPTVCDEIRTGTYRQLFHPEQIISGKEDAANNYARGHYTIGKEIVDLVLD
RIRKLADNCTGLQGFLAFHATGGGTGSGLGSLLLERLSVDYGRKSKLSFCISPAPQISNA
VVEPYNSVLSTHALLEHTDVTFALDNEALYDVCRRNLDIEAPDVASSLTASLRFDGALNV
DITEFQTNLVPYPRIHFMLTSYAPVISAEKAYHEQLSVAEITNSVFEPAGMMTKCDPRHG
KYMACCLMYRGDVVPKDVNASVATIKTKRTIQFVDWCPTGFKCGINYQPPTVPGGDLARV
MRAVCMVANTTAVGEALSRIDHKFDLMYAKRAFVHWYVGEGMEEGEFSEAREDLAALEKD
FEEVGAETAEGEGEEEDFGEEY
>snap_masked-scf300000870752.1-processed-gene-1.160-mRNA-1 protein AED:0.39 eAED:0.41 QI:0|0|0|1|1|1|2|0|301
MQATTARACWCRAPGQCELQQEALPALKPDDVLVRATHGAVSRGTESLVLAGRVPASEHA
RMRCPHMGGSFEFPVKYGYVSVGVVEACGKDVEHLRNARVFCLHPHQDAYVVPAADVRVV
PPATPSARAVLAPNLETAINVVWDAGIGVGDRVAVVGAGVVGCLVAWVAARIPGVDVLLV
DVDGRRRRVAEALGASFGLAGALGDGPTTATTVVPLPLGGPFHARRLTLKSSQVGNLPPS
KRPRWDYTRRMNLALKLAGDASLDVLFERDAVAFEDLPAALPRVCGARAGAAGLCHRVVY
S
>augustus_masked-scf300000870752.1-processed-gene-1.13-mRNA-1 protein AED:0.42 eAED:0.42 QI:0|-1|0|1|-1|1|1|0|293
MSREAPTSETANGTAETNGEAPKPTLQRRPSYTLLGSPDPAPIVLTAAAVLAFCAGCTNA
CAMLGVFMAPGIKATGVTHVTGSLTKAGMVLANGPAATAPCLAVLGYVVGAALAGATVPA
GMFDRTHARAYGRIVMATAVLLALAAALQEAEHGHGFGFLPVIGAACAFGAQNGLATAVS
SSMVRTTHMTGCATDVGLILGRAMGRLLRKDGCGFTQAEKNRLGLYGRLSLGFVGGAAVG
TALVQEADIPNARALFVPAGILLTAGGIAAAGFLDPRVDQTPLEARVNSAGKL
>snap_masked-scf300000870752.1-processed-gene-1.162-mRNA-1 protein AED:0.31 eAED:0.31 QI:0|0|0|0.5|1|1|2|0|147
MGTAHSIMVRKTLLAALLASASAVGLRVSERQKKERLTLTFVGSSKNATHYGDPADGCLK
DETAVQVQGLGGDFCTPPCTGPLKSTCPTDVPKGVTAAPECALQDQGSGQGYCALVCIPG
GHSGANQCGKATCKNVQLGIGICTYDD
>snap_masked-scf300000870752.1-processed-gene-1.163-mRNA-1 protein AED:0.04 eAED:0.04 QI:0|0|0|1|1|1|2|0|600
MATPVTPAAATPGAAAAAPQRQMKYIVVTGGVVSGLGKGITISSIGRLLKANGLRVTSIK
IDPYLNTDAGTMSPFEHGETFVLDDGGETDLDLGNYERFLDLALTRDHNITTGKVYAKVI
ERERKGDYLGKTVQVVPHVTNEIQEWIEKVARVPTDGRPGAPDVCLVEVGGTVGDIESAV
FLEALRQFQFQVKRENFCLVHVSLVPCLGVVGEQKTKPTQHGVKELRGLGLSPDVIVCRG
ESELEEATRKKLGIFCHVDPSRVLSVHDVPNIYHVPLMLEKQGMDEILRNRLELTRDCGM
AAQREGRCDLAAWRAMAESIETFTEAVTIALVGKYTNLQDAYLSVYKALKHSSIECGRRL
DLEYVDSEKLEPGAEGGEEAWEKVKNADGVVVPGGFGVRGVEGMIACAKFCREQKKPYLG
VAVVEYARNKLGWAGAHSTEFDKECEKPTVIFMPEALGEKGEMGGTMRLGARDTIIHEDA
WTKKGEASIASLVYRGAASVPERHRHRYEVNPDVVPELEKAGLRFVGKDDTNTRMEIVEL
PRTAHPFYFAAQFHPEFKSRPQNPSPPFFGFVLAAAKMFPAGLAKRKAAAAPGASKKMRK
>snap_masked-scf300000870752.1-processed-gene-1.165-mRNA-1 protein AED:0.47 eAED:0.77 QI:0|0|0|1|1|1|2|0|568
MRAIKQWARIVRPKWADRGAALRACGAMAVAAARRAAWARLAHHDRIHRHGVFRVQCLAA
VAAANARRRQAELLAPVRCRALEAAKHVALRATAAALARARARRAWSQWRVRAAARGARR
AVEKAVACAHHASARLDGACDLIGGHWDLARKLGFYVLRGASRPANVLRMRRAFTRWVGP
RWLLPLRPPPPRPRAYAAAAFIVLHGRRRVQAESCTAAFREWRRAAFVSRRAAAARRTAV
SMLARCVARRVDRRLRAALANLRVAHARRRAIEVAAVARAAARADAAYADAARRISDAET
RAGFALAAAQDAEARAKAGTAAAEKRAASAIAAAAQAASTAREAAATVAVEARERAMADL
AALRAASARDVASAKAAVASAVSERDAALDEARAARAEALASRRAADAKAERDKKATRDA
TVGTLAARPATDAAAKRDQKATADADRRPRKVEEATPLTRKVRQAKRDARAARKKAEKAR
MRILVKLTPLLVRCGADTVALYFRAWRRRTQLSRPGVATRSEASVLRRMARRGSISAAFV
LWRRAWLQSAVSAPGPASPHALAYAADY
>snap_masked-scf300000870752.1-processed-gene-1.168-mRNA-1 protein AED:0.14 eAED:0.14 QI:0|0|0|1|1|1|2|0|598
MGSTQSTHETQDAIRDVAHNPSSVTQQDLADWDALVQSFENLTPREVKKRKDPTLVTGYT
VEDLHAFDCLAAALEGDVGGEATEEDFRPTRVFDEDDSFGNVLGLRAWQERASYGVRTAI
NLPGAVASRALGALPFSSSSKDVEEEVEEEEDDDVESGLAKDKFVGRRGHAFTNLELTVL
SNFSKNVDHIDLDQAAEVFDILDDDGDGTIALTELRNAAEDPRIIKFVEDSKCQMLRALL
LRDGVEPARARRVLRAVDADRSGSLDREEWAVFVTALARERVRYLKVIGLCQRRCFWGRG
AEELREEGRGWLARFYSCVIWYETPPGYVEDFAYYSRNYHPVLALFYRDLDHPLNRLEKT
AMLLVLTAYSLFATTILMLKVNQEGWQDPLLDIYWKGIFWNFVIVTLPTVFGDILLFYML
ACPCIQFENQGRKQERKWRRLESVLTGGGHLIVLPLFVIGTFFVVLALLVLFNPPSCEVL
SGSVGAGDECEQFTPSDVLKFLQSFAIAQLLWPLKILAKEFNLAIGKYHSYGWYRMFFCK
KCGFGRWGAERADALKAKSGDNAVAQASTGGRLGAFWPRTKTNAREGRGATAHRGFPR
>maker-scf300000870752.1-snap-gene-1.111-mRNA-1 protein AED:0.34 eAED:0.35 QI:0|0|0|0.33|1|1|3|0|846
MASPEENLREELVRFLTRIPPSRLPTRADGGHYAVALAPCCTPALKLQCEAADAALARLR
AATREDGRPGAAAAHAEAVAAAARAAAAAVAAVRASLEAGAATDARVAPGGLAVSWTSSL
GPGDAISVVADYDARKPMFAVAGALLPTLVACARLDEALACAAGAQAGERCAARELAEDV
EAGLKRAAAALKDAAGLWQAAAKVDAAGSWHALQKVPAEASPAVATARGNACLAAADRLV
VRKGLALNNPVTARLADGAADRAAAAAMALGCSETAVAALAAFAAADLLRARQAAAKSDA
ATFGDALKHTNERVYYAKVPDTAPADTTLTLAEATPFFSETGPPAPLAKPADDDPLLDAF
DAARSEAALARSQEELLAAAREDRLDRRDAAAAAVTQQRGLGGVDAFFDASREAAEARDA
AYARSLQEASARARREAEARDAAYARSLQHERPRAPPTPPKPAAAPAARPPAPPAPPSWT
RDATPCADALADRLDRLRAAPSAPAADYELSTDDGDAPTPKSRPIRGTNRGLRELKAIRL
RHGGRLVAAAGSVVAFGGCPGPAAIVNAANARGFGGGGVDGAVSRAGGPALRRDRAALPQ
DAHGLRIGVGDCVATGPNAYGQLRVEYVLHAVGPDFRQGGGWRGGEASLISAYAAALRVA
REKRVRHVAFSLLSAGVYRGSVPLERVVSVGLRAIASHAYPGLDEVYVCAYSREEKDAVC
DALDALENEAAPSEDADRRYAERLRAELDEERARERAANEARDAAYARSLQQDSARARRE
AEARDAAYARSLQQRPPPAPSDEGWTTYTDPETGHAYDYNAQTGQSRWATPESDEPPPPP
RNPFAY
>snap_masked-scf300000870752.1-processed-gene-1.170-mRNA-1 protein AED:0.27 eAED:0.27 QI:0|0|0|0.5|1|1|2|0|117
MELDPAEKPGFTRRLVKRTSSMLDGASQRTANWLNRWFPHPSTEEGNVQCIKSNCRDAYT
AKMEKVYSQGCDPVTGAPNLDFEPMQKDAGHSGVFLPSSGLTGTEHNPLPAHHMPTY
>snap_masked-scf300000870752.1-processed-gene-1.171-mRNA-1 protein AED:0.24 eAED:0.68 QI:0|0|0|0.5|1|1|2|0|258
MAQDGAFDEDWFELFGARGDGRGLDEPRRLALGTARSRHVDGSCDVAQGLTRVSAHAQGP
REHERRSDEKHDRCVLEVAATYAPFASVGARTGARRQDGRDLENAVRNALAPALMAERYP
RALIKIHVLVTCDDGGATSAAINAAGLALVDAGIFLRGVVAAARVGAPVAATTLVDPNRA
EARHGVALDLACLPCFGEVLWTDLTGERPLQPDAYDSLIARALDAAAKVGEQLATAARDH
VARLDAVREASLEAAVAR
>maker-scf300000870752.1-snap-gene-1.112-mRNA-1 protein AED:0.12 eAED:0.12 QI:0|0|0|1|1|1|2|0|852
MMSPLWLLLLAATSALRPPVNRPGTALNSATLPLPQQEPLRDATPATAVRDDGAVVLGGD
TVLEPARSRRRGATKLADVETARETARNGGCFLSFSLRKAKSKVDVDLGLLPPGRILSIA
RNKRWWITPAFGEAVLVEGEEDDDGLRTYSLVLPLLAGQDPARLQDGRHAFRCAVRGETE
NDRIRLIARVESGDPNVRAREFDGAAYVAATKATDAGCVHALLEKAVQAIAQRKGSFRPL
SRKAPPQGMVQGLGWCTWDAFYSSVDQNKIEEGLRTLAEISSVRRLIVDDGWMRLDRDTD
EDLNLSGEILKADEMVNPDIYDDSDVLAGAKRRFAETVGGMYAKHVERAPADSFGVRLWR
LLATTILKGPLVHFFDESTDFTKALAWPPEPHPSKFGGEAGFTAFIKDTVKSEYGVDHVA
CWHAAAGYWGGVDSPGAEVLRAKPTDQLRKVEPAIDWDPATLGGVKTPTDPPGINKVYDE
LYATLKRCGVDGVKADAQSGVGALGDGHGGGPRAVALFVGAMEKAGSKHFASDDGSISVS
NCMCHSTENLYRYFDSAIARASDDFYPREPESWLWHLTACAYNSLLIGQVALPDWDMFQS
RHPAAWPHAAARAASGGPVTVSDAPGEHDAEVLRALALPDGTTLGATGSARLCADCLFRD
VSHDGVTALKLAAPNGDEAAVLGLYNVQGGHWRRDERRFAFGENATLACSYKPRDASVAF
DAFDENARWASYEFRSNAVRVLGADDSVKLTLDPAGFRVVALRRLRAWKGVAYAPLGLLD
MLNGGGAVLSCDEGADGVRVNARGPGRFGVYAERAPVSVTVDGARVDAAFADGLVTLDLA
AAGEREVVLSWE
>snap_masked-scf300000870752.1-processed-gene-1.174-mRNA-1 protein AED:0.15 eAED:0.25 QI:0|0|0|1|1|1|2|0|248
MGQCAIEWAMHMLKKMTRSKDYDAVRNIFACVELCLDAGALPDGPPTDSRNNPPLTPLGS
AVDQCRPEFVRLLLSARADPNVPANPNGFRTTILHHAVLRGHRAPEYNEIVRLLLAAGAD
HASQNNPPLNETPIAVCHGYHRLWPLFLQAGAEIPNSWKRMQAYNEEQGDTLVAQRYEYL
RMIEAAGGFKAYEKAHTRALASMLATNFTAHIPEEIFPRVVAFWAHTGFYVSAAAVAALP
RAAETNPN
>snap_masked-scf300000870752.1-processed-gene-1.176-mRNA-1 protein AED:0.38 eAED:0.39 QI:0|0|0|0.5|1|1|2|0|172
MVLVAGLDRLEGTKVGPWLTDAEWQDHTRELRERFEARSDTSAEATSAAESCDGITLDGR
ELRVRVDKGQKSARPRKARARGPPAGKTVDPTKIFVTNLPDAGQGDYLLREHCSSVGEVA
SVELLMRGYNGTVPTGSAVVQFYSAASATAAIQDLNGTELDGRRLYVRAYFT
>snap_masked-scf300000870752.1-processed-gene-1.177-mRNA-1 protein AED:0.25 eAED:0.25 QI:0|0|0|1|1|1|2|0|299
MRCLIPLAASAAAVSVRIATPCPANTVPWGDGSCEPFSTAKRDALKWLRKNAPPSDLRNV
ATLFGTPGGVDGLDAGVAAVAANATLTAKMRWPWAWGVPRDIFRDYVLPYASANEPRTHW
HGLLAKAVEPILEALPRHASIADVAEAINGYGGNSSVWQNVGGVKFHSGQTPLIYDPVST
VAFGYASCTGVSTTYIAALRVAGIPARLGNHNWVELWDGVSWRFWEGRPAGGGETLTNPC
DKWFCKAARFPVNGSTKVYAARFDRHSNQTVYPLAWDPSNLDTPGIDRTNAYVGMCSNC
>maker-scf300000870752.1-snap-gene-1.115-mRNA-1 protein AED:0.38 eAED:0.38 QI:0|0|0|1|1|1|2|0|268
MAAFAAWPASPPEAAPCGTRIISFCLFGDKTIYGEGAVQNAHLAKALFPGWACVFYVGDG
VSTETIDALESAGATIRRCTGMFGGRRLQMMRFLPACEPGVSAVIVRDVDSRLNPRDAAA
VFEWLSSEKKFHAMHEAPHDPEAGILGGAWGARSLDGQPPLPDLYAQMRAFAASHSTDKY
GDDMVFLETYLRPLCASLCHHSAAAKGGRLVSDVVPRPFPSTSCGWELFVREGCPHVAAA
AVVAPEVAARIRHQPDAVAGVAAFLGGF
>maker-scf300000870752.1-snap-gene-1.116-mRNA-1 protein AED:0.42 eAED:0.43 QI:0|0|0|1|1|1|2|0|191
MADYNIPRMPKHYGTLKMPEHDVERELTLLRQNWKDLPISAVVSEYGYACHAQRLADIGT
GKTPCLVDCRTPRTMKRKTFRPEVDIKRRPKSAGARRPKTPQRPATRDGRRAIESGTRDL
SAETKEILRGGYTLDDKQKEVYDQFTEMLADFDLYMMVIDQCVNILEDALKDAQKKTMLE
DYSVDPAALRR
>maker-scf300000870752.1-snap-gene-1.117-mRNA-1 protein AED:0.00 eAED:0.00 QI:117|1|1|1|1|1|2|15|514
MQLLVLSTVITAHAWRLPARRRHIVKRATRLPQEPAELDDWLKPYAGADDFRAERQQQLA
ETASDLEITFLGTASCVPSVTRGVSCTALRYDGATYLFDAGEATQVQAQRTTLVKPGKVE
AIFVTHLHGDHTFGLPGLLCLCGQDRDASDQPIEIFGPEGLRAYVRASLQLTQSRVAAPH
VIHELVGVPNRPPPGFRPPRGPFVSPKATGQSEAAFGEVFEGRNIPRDADGAWTCETRSK
ALTVRAAPMAHTVPCVGFVVVEPDRPGALDVDKVAPILERNIEALKAKGIKEPRRLYRVI
KEMGADQQFTFPDGAVIRRDDVVGPDKRGRVLVFCGDTADASSLLPLLPARGADVVVHEA
TNCRVEPFDNDVTEEEVERSSVSHGHSTPQLAGRFAALAGAERLVLNHFSPRYKGDASPA
ALAVMAKIEDAARSAFDGEVVAAWDLLNLPVAAKDEASAASASADAARLEAGADAADAFR
RGEIAPQPPRKKAPPRLKKKPQPGAPSKASTKVR
>snap_masked-scf300000870752.1-processed-gene-1.182-mRNA-1 protein AED:0.47 eAED:0.47 QI:0|0|0|1|1|1|2|0|380
MVAADAVVYSAGDGADANFAGLLEAVEVDLALRASSGGARPPKVVVVVASNTKAAKKALD
KMWAAAAKPPSMADVDRDAVLKATVVEDASAVAAALQAAGSTEGGAEAVAQLKAAQAFAS
KHASVSVEADAAEVSAAPSVVAAASKAIEEDLPRLAAALEARVQLASTFCETLGAECEGV
VGDVLEAFDAAAGEGGALLKATRDSVARDARRALERTVLPAQLELLRAKAFGELKKKLKG
LRIQRGVRQDAQKMVSQSVAFFDQKAKAALAKTAWSARAQKRDLEMFLSDYVQERLDAAV
LGGTHIPGGRQGLRKLWPFPVALSFHWLQPAALGRAGLTASDLKRFNVKAEDVGKPAFAI
PDRLKNLGAGLRSSNAAPVE
>snap_masked-scf300000870752.1-processed-gene-1.183-mRNA-1 protein AED:0.28 eAED:0.31 QI:0|0|0|1|1|1|3|0|414
MPPALLQITGDTLRYWRAFAYYARGGAFAGSHEKFFDGDRRQACHVFGAALAIRMWHRPH
YRTTSYAADLRANLSNVAVPGTGMALSKVCVMRPVAVGFLLIGAPCWSFVAAVAKAKRDT
GSYFSLRKIAENYREQLLKPRDWFSLWRTNSRLAAWHSLCVKKETQGWGDYDMENKWAFI
EKGRNKGVAVSPVLETPALCIKHKNEEGGMGIHFFRNALEGGDWILQEVMQNEAFVAGLL
PENAPLSTFRVMTASRLGLSSKENSIEAISCVFRAGRKGAATDHDSILFDMSRRGRSAAA
RRTCSGLRNCLIGGVRWAPPPDILDHPDCPGKRVTGATVPDFQKRVAALATEAHRKLLPT
VPLAGWDVVLSKDHGACLLEVNLSCNFFRGSFDEEKYVEFIGDYFEDCDTRRAL
>snap_masked-scf300000870752.1-processed-gene-1.184-mRNA-1 protein AED:0.14 eAED:0.55 QI:0|0|0|1|1|1|2|0|317
MRLLLCLAAASALRKERLRILTYNIHAWRDGDHVDNLQRVADTCLAVDADVICLNEVLQP
YDGARQPASYFEAVKKRAGVGHAIVECAPREGYLQRLAAALGTPHVVFVEAEREQCFFGN
CAFGNAILPILDAGHVIARPAPGDILLGEQPRDSVEARAAVWASVAVGDERIGVCAAHLD
HKADPLREKQLTLFLDELKRNAPALHLICGDLNAFQRRDHSSEAWDRILKFYEKRGWPAP
GEDALALDAAYAEGFVDAGAGFNIEPTCWTANPLFRIDHVLLNAALHKRCRVVDYRRVDS
DASDHYPVVVDLEMEFG
>snap_masked-scf300000870752.1-processed-gene-1.187-mRNA-1 protein AED:0.39 eAED:0.40 QI:0|0|0|1|1|1|2|0|296
MPLSTTWMLLTLHTAAALDLRRRWLVTAPLGCALPANAAEQMMRTSAAPATVFVAGATGQ
TGRRVLERLAAKGGSVVAGVRDTKKAEKTLAEASTVVRGAMVQKVDAVDTKGVRLAKLDV
VAMSVDDMAAALSGSDALVIATGFVPGNPLKMDAQAHAVDNLGTVALVDAAKKAGVKKVV
MVSSILTNGRAWGQENSPGFQVTNAFGHVLDEKIVAEKYLRASGLDYTIVRPGGLKAKPP
TGPLKVSKEDTLNAGEVSRDLVADALSDGKASKKVVEIIEGEGGGTTPIESAFASV
>maker-scf300000870752.1-snap-gene-1.119-mRNA-1 protein AED:0.24 eAED:0.24 QI:28|1|1|1|1|1|2|72|378
MAPTGEELEKQAAALRESNPGNRAAKYFDQAYYDGLSDEDKETFYKCIKTGFDNADSGMG
CYAMTPTDYTTFAPFFAKAIGDYHKGDPACAEKHENDWDISGVGEGGVLDLQKLGLAEEL
SMRVRVGRNLASFPLPGAMTKEDRIKFEVTMTGSFDALKEKFGGTVYSYSPDLGEGVEHP
NKIDEEKYNELVAAHVMFKDMAADTYLASAGIANDWPYGRGCWQSEDKKKIVWFGEEDQL
RIMVMKKGFLLNEVFNELKELLDAVESIEGVDFAKDDTYGYVTSCPTNLGTGMRASVHVK
IPNLTSDGTDAKAKEIAGPLGLSVRGTGGEHTPIGADGTVDISPSARLFIKESAIVQALY
DGLKLLLDAEKAAAPAEA
>maker-scf300000870752.1-snap-gene-1.122-mRNA-1 protein AED:0.06 eAED:0.06 QI:0|0|0|1|1|1|2|0|4327
MPTQETLMQERPLPQWLLNLEAKKRARRAKDVKRKKIAAAKTVAEKDYLDANNRKMGWKT
FAQLEDEAAERQRKADAREPESPRAFPFELLQTDVYDDSAVARYAYMHGTHRQFKEPDEN
DPDLGWDGVTGAGPPPLPPDLLDKEVEEMKQPDLFLRLDESKLPIETFDSAEYEELDKSP
EEWMATAKKGKNPKDEPFVPGFAAYFVMNAKGASGGTWRWRKAKIVSYDAELRQFKVKMG
QKERMAHRLNIRFAEEDEKAWNDRRNSAHAMRENVKRNLRLDYFVSEQPASTVRAIAQTT
LRGVHARVNDGLVSMPFPQPGTPMGQLLRTLTADVIQAYARAMKKTIIRRKYINEPGFKR
DFDRLKLPQDTVAPLPPAPELGKVQIPSHSYEDNRAIIAARHLSAHKSVLDSFVWLSTTW
EKILQSRFMLLPDDGAALDRIKERKRVWKNPLQEAVEEDIDESISPLVNGGDTRPGALPF
TLPCVLEDFATAQAEHCQKLGDKLTSEWRRAFVEQVVDNVQDTFDFYQSDEERYEGGDLK
KLLRHFELRQKQQLRDILSLSVSDWVSFVERFCEKGAATEGRSTPPLFQASLNIAFDVQD
AMNSSGRMSRFGVPKVKLSPTPEDLEVALLARIMEPVDIVRTLRTCDSDLMSLIKLPERT
LLNVKRDDELCNDIDNTIDTASDDVKYLLEQALEAPLALCEQYNDYAWVAAADPTLHVKQ
FAKNVGKEAQKALDAAHDLPDEKEEEREAKELAIHEATINLEKSIDQAWVSEVKKFHDAA
ESIESLSEDVELFSLLNVDCTEIKQQLASKARDVRNALLTYILDTTREENESTIERYEEI
LAKLVQKPANEEELAALKQFIADTRLEVQETLVRGDKMFSRLESFHKYGIELSKDDVHLA
WSTMEYPKRVHDASSEAESRIEFDKIKMIDKLALEKNEFEMNLAEFIRRVQQAKGFDDYE
KEAEYVEIVNGIQDSILEAKAKGKAFNDREQVFGFPPTEFLELDVAEEELAPYWDLWNMI
SDYHANEHEYKHGNFMELDAPKIKKEVDTWWKGSYKLKAALEEDCPEAAECAQALRDETA
LFKKNLPIIEALANPALKDRHWVRLSDKLGTTIVPYDENTGTELTLQFLLDLNIQDRIDE
VQEITVSADKEYKLEKNLEAMKQEWAEIEFDVKAYKETGTSIVGGIDEIIALLDDHIVKT
QTMCGSMYIKAIEGEARGWESQLKYAQNLVDEWIAMQRVWMYLEPIFGSEDIMRQLPTEA
RRFNDVDKLWRSTMKATEEDPVFISQAEPSKQLVKKMQDANEKLDKIQKGLSDYLEMKRL
YFPRFFFLADEQMLEILSQSKEPRAVQPHLGKCFEGLNTIKFEKDLKITQMISPEGERVD
LTTPIDPESGPNKGNVEKWLLELEGLQWVSVRRQVELALQDYPKQKRIDWCIKWPAQAIL
AVSQIFWTQKTEEAIDAGGHQGLDKYVLDLNQGLTDIVMLVRGQLSKLQRKTLSALVVMD
IHSRDTNVTMVTGLIEKCSDFQWQSQMRYYWGPAWKDGQAVKKGEGTVVARIVNARCLYG
YEYLGNSMRLVVTPLTDRCYRTMISAIDLLYGGAPEGPAGTGKTETVKDLSKAISIQCVV
FNCSDQLDYKAMAKFFKGLAGCGSWCCFDEFNRISVEVLSVVAQQILTINKGKAAGVDKF
TFEGTFMKLNTNANPFITMNPGYAGRAELPDNLKALFRPCAMMVPDYALIGEIRLYSFGF
EAARINAQKLVRTLQLCSEQCSSQKHYDYGMRAVNSILVACGNLRLKVGDDPLWDEAKVV
LRSVMDVNLPKFTVEDVPLFLGITSDLFPGVELPQADHGALIPTIDEMCWSGVKVAPGRE
PKLEPKSTFTLKIVQLYEMVLVRHGVMIVGQTCSGKTSSVHCLADAMTTCAERGEPFEKV
VIHTMNPKSINAGQLYGNFDDNTHEWSDGVLAVIFRNCAMDTGKDRQWVMFDGPVDAVWI
ENMNTVLDDNKKLCLMSGEIIKMTDRMTMMFEAEDLEEASPATVSRMIFCEATNVGWEPF
LQVWCEALEEPWKEHSKLVTELYGWLFPPLTYFVDKFCKTPCPVTLHEQMRNSLKLLSCF
MRECEESKTIGTDVPRTVEGLFLMAVTWSVGAAVDKEGREKFDAFLRLLLSGDAAEIDNS
DEYKDFKSKTPDYEDGGLEKRQSQLAPDASSGIHDFRFHGKTGSWASWVEPGAKFVIPKE
AQFNSIVVPTVDTIRHEWLIEQLLYGGANVLCVGDTGTGKSVGVKNHPLMSGDNEEFTNI
MLNFSAQTSANQTQDIIDSKLDKRRKGVLGPPLGKKCVVFVDDLNMPAKEEYGAQPPIEI
LRQWMDHAGWYNREENSYVQLVDIQFVAAMGPPGGGRTFITQRYVRHYNLLNFVPFNNES
LTRVFSTIMDWALGKGYANPVKQLSGSVVEATINIYDTIAAGLLPTPMKSHYTFNLRDMA
KVFQGITQGSPKEINAKDVFVSLWCHEAMRVFHDRLINDHDRDWFVAELSKGCSDAFGLD
FEKKVCVKGLPLMFGSYLDYQQMPEKRMYKKVLLEEDLQESMDYFLKDYNQNSGSRMALV
LFLNAMEHVSRIARIISQPYGNALLMGVGGSGRKSLTTLAVYVCDFKFCQIAVGKSYGRN
EWGEDLKRILTAAGAEDGEGVPTVFLFDDTQIVYESFLEDVNLLLNTGEVPNLFVQEDLS
VINDLLGPAANAAGVNTGIMAEMYKYFISRCRANLHVVITMSPIGDAFRRRLRMFPALVN
CCTLDWFTAWPEQALRSVASYFLGDVDIEEDVKAGVVDVCVDMQERVSGMAVKYVAEMQR
HYYVTPTSYLELINTFKKLLGAQRNDVMERKLRYDNGLEKILSTEAQVDGMQTELVALQP
KLKQATIETDALLDKIAVDTKDANEVEAVVSKERALCNQQAAEASKIAADCQADLDKAMP
ALQGAIKALDSLSKGDIVEVKAMKKPPDAVKLVMEAVCLMMGVKPDKIKDPNGGTKKIDD
YWGPAQKQLLGDARFLQNLKDYDKDNMDEKMVVKVNGYTQMEMFSVDVVKKASIAAAGLC
KWVTAMMIYDAVAKNVGPKKEALKAAETSLKEASEALAGKEAALKAVQDKLAALQEGLDA
ANKKKGDLQASVTKCATQLKRAEELIKGLGGEKSRWSALSQELAGLYVNVTGDILLSSGV
IAYLGAFVVSYREDALVAWKEQLSEKQIPSTDGFTLRSTLGEEVAIREWVINKLPNDEFS
VENAIMLERSNRWPLMIDPQGQANKWIKKTYGETLKVVKLNQATFARTIENAIPFGTPVL
IENVGEVLDPVLEPVLLKQVVVRGGAKTLKFGDGEIEYDDAFLLFITSKMRNPHYPPELC
VKVNLLNFMATAEGLEDQMLGLAVACEEAALEQQREALVLEDAENKRALKEIEDKILYLL
KNSEGNILDDEVLIETLKDSKIKSVKIEKKQKIAAKTFAIIAKTRIGYKPLAFHGSRLFF
CIADLSVIDPMYQYSMEWYQALFVDAMEKAEAAPNLEQRLENLKNTFTYILYLNVCRSLF
EKDKLLFSFLLTVKIMSGQGKLDAAHLRFLLAGNTAMDRERELPSTDWLTDKCWGDILAI
GHLPAFDGFVDTFVGQLDAWKGVYDSKQPMADIQALVGPPAGRNEDGVKTGPNDRGYTAF
QHLCLLRAVRPDAVVPEVQAFVKDEMGARFIEVPQFDLGACYDDSKCFTPLLFVLTPGAD
PMSALFALAEEKGFGGKKLHAISLGQGQGDIAYAAINEAQDKGTWVCLQNCHLCISWMPT
LERLCEELSPDRISESFRLWLTSEPSPHFPAFILQNGIKMTIEPPKGVRANLIGSYTKVV
TEEFIEGIERSGEFKKLLFGLCFFHALVRERRKYGPLGWNMKYVFSGTDLKISMDQLRIF
FENLESDADVPYAALRYLTGECNYGGRVTDDKDRRCLANMLTDFYDVIIQPDEYRFSPSG
TYYAPPEGPLGSYAEYVNSLPYTEGPELFGLHDNANITCALGETNLLLNTVLSLQPRSGG
GGGMSWDDQLAEVSADIEGRLPPAYDIELALIQFPVRYDEAMNTVLTQELQRFNNLTDLI
KGMLKEVQRAIKGLVVMSGELETMGNSMVTGKVPGAWAKAAYPSRKPLGSWVLDLIARLK
FLQDWFDALVPPNIFWISGFYFIQAFITGTLQNYARKYQLPIDTVAFDFAILRPDEERKA
TAEKIPDGSVCHGLFFEGARWDVEKHVIAESRPRELYTTCPMFHMQPKVKGDIEEVIGRP
ELYTGAIRGTAHKYQVPVYRESARAGVLSTTGHSTNFVMFIRVPMAKEHTQQHWIKRGVA
MLSQLDD
>snap_masked-scf300000870752.1-processed-gene-1.144-mRNA-1 protein AED:0.01 eAED:0.01 QI:0|0|0|1|1|1|2|0|949
MPTSFADYAEADETMQDYAGNVRRLGRLLGERVAANQEGATVVAVVERFRHHAKKYRDAR
EAGHEAEAAQTFESMANEIASLAPGTLRDVARSFAHFLALSNAAEQEHRVRRLEAHRGDG
APLYPGKTDSCAGTLDYLLDEEHVDMTKIEAALASQQLEIVNRRTILSKHRRVAELLAKR
PDTQGYERNEVDRELAGVVSALWGSDELRRAKPSPQQEARGGLAVVETSLWEALPDFLRR
LDATLKARGGRLPLTSAPVRLASWMGGDRDGNPNVTAPVTRETVAAQRRMAAGLLLVELD
ALRTDLSMKQCTAPVTQLAEESGAPSLEKLDAPYKAILDGLVGRLRATVAWADNELSSDN
ALKDFPKESRNSLASRFGRVAKADGVKGKAPLFDESELLEPLQAMHASLCATGFEDWAEG
RLVDTIRRVGAFGLQLAPLDVRQESTRHANAIDALRAFAGVGEAGSYIAMSDDEKVAYLS
QELSTNRPLLRRGQLEELVKGDFIPDAVDRDVLATALVVAEAPPNSFGAYVISQATSAAD
VLAVELLLAEAGAGADRPNCKRIVPLFETLDDLTNGPSSLEKLFSSEGYLERVQHRQEIM
VGYSDSAKDAGRLAAWWAQYEGQEKMLAVCQQFGVEPTFFHGKGGTVGRGGNPETYRAIL
AHPPDTIQGRFRVTEQGEMITFNFGEPKIAERTLDIFTAAILRDHVGSSEERKVEDKWRQ
TMAKLSKLSCAAYRKVVRETPDFVPFFRKATPELELAALNVGSRPAKRNPTGGVESLRAI
PWIFAWEQTRLSLPAWLGIGEGFDGVQPEELTDMYDKWPWFRTNVDLIETTLAKTEPGIA
AHYEKLLVDDANLDALGSDLRERLKTTTEAVLRVSGRDSPADDNIILQRALRLRNPYVDV
LNLLQAELLQRKRTIAKLAPPGSAADDEALDDALLVTINGIAAGMQKSG
>maker-scf300000870752.1-snap-gene-1.124-mRNA-1 protein AED:0.18 eAED:0.19 QI:0|0|0|1|0|0.33|3|0|294
MRLALCSCTLATGLRMASTTPQKAARRQATTAGTPAKRPKTSPHFRKGAFPPVVDEQTRP
HTLLLGTQPSDTSLRENRYFMTNANVFWHIVGDALGFRRGFHVDGRTEACDFIRPHLLHD
EELDYDDAVKKFTGAGYALWDTVASSQRKGSLDSAIQDAEYADVRGLLRTYPSIRRICFA
TGGGSAKIFAKAHAAWLKEPGAKGGVPTTGEGVELCILLSASPASNPRETWSAAKQRQKG
HSDQWAARPAALYPFKRRQWFDVCFADEPLVRAAAPFGALASDYRADEEGGDKS
>snap_masked-scf300000870752.1-processed-gene-1.146-mRNA-1 protein AED:0.09 eAED:0.14 QI:0|0|0|1|1|1|2|0|124
MDARPPRRASDAVATPTSLNELQLLCEKEEGVCVVDFGATWCGPCQRIAPVFDQLAEGCP
DALFAKVDVDEVPDASQHYSVSALPTFLVFKDGKEVARIQGADEAGLRAALDKAGCPPPK
NDIF
>snap_masked-scf300000870752.1-processed-gene-1.148-mRNA-1 protein AED:0.07 eAED:0.09 QI:0|0|0|1|1|1|2|0|398
MAAMDTSEPQTTNPNAHLERLFPVPGEGYTWGPPEEPTYPIPEWDAAKTKVVGGHSRNVN
KLAWNASGDKLASGSDDRTCRVWSGEDDYRHSLKLDGHGDSVVQLAWDPRNNESLATLAA
DKTVRLWDLREGRARSRASIKLSHEYINVAWSPCGGYLAVGSSVGKKEGDEKDCVTVLDA
KTHKATKRFKFAYEVNEFCWAPDSRHLMLTTAHGTIEVLRAVEGGPPPVEFDKICSCDDD
DIPKPHADSVWVARAHTDACYCVDLSTDCHGPPLLAVGAKDALVSIWDVEEMICLRCVPR
HDTPVRCVAFSRYGQFVASSAYDAGIDIADTKTAERVATVEAAHAMNSLAWHPQKPVLAY
AIDAKSKPDGRTRDEPPYLRLHSVTSLSHTTGAAKWAA
>maker-scf300000870752.1-snap-gene-1.127-mRNA-1 protein AED:0.15 eAED:0.15 QI:0|0|0.5|1|1|1|2|15|611
MHSGRAQLLALALVAATTHAFSLPSGRAQLLALALVAATTHAFSLPRATRRTRLRAAAVE
AVEEFDVVVIGSGIGGLSCASLLAAAGREVCVLEAHYELGGCAHEYDVDLDGKTIPSEKL
KTMDPRPPTFKFEAGPSLYSGFSPDRSPNPLKHVYQMIGEEPEWITYDKWGAYLPEAPEG
YELSIGAENFLEILRRYGGPTAVADWNKLAEVLRPLAKGVMGVPSTAVRGDAGVLATLAL
RYPGPFLNVVKDAPKILGPFDMEDPESPFYVEDQFLRNYLDLIAFLLQGLPASGTLTAVM
AYMVEDFYREGAVMDFPRGGSRGLVEALARGVTKRSGCDVRRSTTVERVVVEDGRAVGVL
LRGGKTIRARKGVVSNADLKNTYDLVERGISQKFDEERDANLKNVKLCKSFVHVHLGVPA
SAIPDDAPPQWTVVGPSWDGPIDKSGKVVVVSVPSKLDPSLAPEGYHVIHAYGAGNEPYD
LWKEFEGKTNTEAYKAVYKAFKEERARPIFDAIAKRAPDARKSAVVEQIASPITHARFLR
RHEGNYGPAIAAGSGVEFPTVTTPLPGYYRCGDSTTAGIGVPAVASSGAQCANALLNVFE
QLKLNGLIRMP
>snap_masked-scf300000870752.1-processed-gene-1.193-mRNA-1 protein AED:0.09 eAED:0.09 QI:0|0|0|1|1|1|2|0|697
MDSPGAPSSSRLSPFKTYREYGEYRGGFARELVRRFFERNADFAWFRDRYDPSRVEERCE
KQRARAAGAAKRFREDVDKAGEDAVKQASLDPNAIETVAPTDEDEDKVPLEASLHAVPDH
AAANCVLLPGAPPVCGEAALRDAVKRAVEKDDDEKKVPPRLLIDDAAARRKDGFEVDCWL
LFADKDQARDACKLLQDARLDVPVPPALTDAPLPWDEASIRNARNVTDDDDLGEDHPDPI
ARDTAEERVKRGLDREPTDRDNFRCRARRALLAASTPAVDDLGRSKPPRRAPRPWTRGGA
ALATLSRLARDAAQAQALAEALDAAADVPEEDRFARVVEGDGELAELLRGDNAARLDVCA
AYLRRVHLHLYYGGARCRDEVDLLTRDAAWLTRPDAADEPLNAAEELALFEKESTKLRDR
LSETRKRRRSDGDEAADEAKDEEPKEEEKEEEEEDWGASLRAEDEKTIRLIQQATREADA
TAEPDASAGVGPGRCYHPRGRCAKLFPREGRCLAAARARFDGLHKLEEDNGRARCAFEWC
RKLFKSDEYLKKHLANRHGDHLEAYLTSARRPFMWAVYDADAHKPLPPLRTANGDEVEPL
DLLRGGDFQAPRKRDRRDRDRGRDRDRRDRGRRDDFRSPRERYAAGPPRPPPGAERSSDT
RKPPSYDDVDAPKRPVLDLDYGVLLPPPAKKKKKSAG
>snap_masked-scf300000870752.1-processed-gene-1.194-mRNA-1 protein AED:0.31 eAED:0.32 QI:0|0|0|1|1|1|2|0|177
MSKCVKADGSEPTEIEASVATELKNLEQGSSEIKVELRELTFLSAREVDVGGGKKAIIIF
VPFPQLKKYNKIQTRLVRELEKKFSGRHVIVVGQRTILGKNYARSAKSKGPRPRSRTLTA
VQDAILDDLVYPTEIVLKVLLDPKDQVNVETKLDTFSHVYKKLTNKEVIFEFPVIEA
>snap_masked-scf300000870752.1-processed-gene-1.195-mRNA-1 protein AED:0.31 eAED:0.31 QI:0|0|0|1|1|1|2|0|259
MSCKGDWRGRSEAKDVVRERAWAALEASGDARDDDGPRGRIPDFVGAEDAAAALAETPEW
QQARVVKSNPDPPQAPLRRRALEEGKTVYVPVPQLTEDTPFLKLDPAVLKAKGVAFADAA
TAAGAARHGEGVRFDQMEKFDIAIVGSVAVAREGARLGKGGGFADLEMGIFRHYGWVTPG
ETPIVTTVHPTQLVDGVLSAALDEWDVPLDLICCPGETALPQPTKTVSWSAVRPDQFRDI
PFLTELRREMDGLFAHDNS
>snap_masked-scf300000870752.1-processed-gene-1.197-mRNA-1 protein AED:0.04 eAED:0.04 QI:0|0|0|1|1|1|2|0|176
MALRLSLLVVLLAQSTTSLLAPRPSRTCTVGSSSRSRAFTKTGPRKPQSPRPEQYPNEQK
LEDLAVKKRNIKYDPEYADDIARAKRRLFDLRMRKSQRLPFKSSEFRELRRFVARLKTQQ
REDELRAAGVDLKKKKPRTRRERQRAAEKRARQLAQKARNRERYGMEELVVADDAL
>maker-scf300000870752.1-snap-gene-1.128-mRNA-1 protein AED:0.49 eAED:0.49 QI:0|0|0|0.5|1|1|2|0|279
MSYEKGDRDRADPCKIYVGGNPEMEEDELRGLFAKHGTVEKVWIARSPPGFAFVWLTDER
DVADAIKALDGAELGRHKVTVAVASGPRERRPPPRDRYDDRYDRYDDRRDRYDDRRPPRR
PKGPGGFRVKITNLAPGTDWRDLKDAFRRSGDVPYADARGSEGIVEFNSEEDRLRCLKDF
DGTEFRGQRIGVEMTEGSTAEFFVPPLALAAAPGRLRPPRPLAAAPGPRRYDDYDDRRRD
DYDRRDDYDRRSRGGYGFDDRRAPRGRSRSPRDRYDDRR
>snap_masked-scf300000870752.1-processed-gene-1.202-mRNA-1 protein AED:0.33 eAED:0.49 QI:0|0|0|0.5|1|1|2|0|270
MVAAGAVCGAALARRYRPRRAREAAFAGAAGALTAFLGFPIAGAVFVHELATPGADMAAG
LAPTALATIGAALAGWLLKGGTIGGHFRWGAVQPLSARAYVLACGVGVVGALVGGAFVAA
CDASLFWGEQSLQTAINGVSAPEALLYPVALQGPRAAAPFGLGLGAAKLAAIALAAGAGC
PGGVIFPLFFAAGALAHGAIAAVHLPAATVALLMAAVQASVTRTPLSTALMLAFSGNLGA
TLTPLCAVSAYSAVATARALALPTLLCYPS
>maker-scf300000870752.1-snap-gene-1.129-mRNA-1 protein AED:0.03 eAED:0.32 QI:0|0|0|1|1|1|2|0|392
MGKRRMSREAALEALGVARDAPPEDVRRAYHRKALASHPDKGGSAAAFQQVKEAFEVAKR
PAVAPAVAAARAAAAAPAPAPAAPTSTAHATLGGQAGYARVFRCYVCGEAFPSKRRLQHH
TRTEHAAPDAPAAPAKRLVNGRCNTCGWKTCQCETAPVWAAAPPPRRRRSAPDRPADKRQ
EWFMRVRDRYERRGGSMDDVSVPPCLSDDRRSANRVVLLLRQMGFSKAHAEAYADAELQL
HVILDVMCDDGVEGEDPPPPGPVARAMSRLLRAVTWSRKQKKRDTQEESDDETWTPASDF
AFACGPELNREKWNAKRATSKNVPANGARMKKLIAAAPETWKKMPVPKTAPEQVAALVAL
GFSAADAEPYADAALSLDQILDHMCADGVVRV
>snap_masked-scf300000870752.1-processed-gene-1.204-mRNA-1 protein AED:0.37 eAED:0.40 QI:0|0|0|0.25|1|1|4|0|2891
MGFDRGWCETALLDARGDVDAALATLLGRAADAEAAAEAPPATDDPFPRHYACERAAVVV
RSCAWLRVRAARRGGGAAPPRDALYAAFQGGRVALSTGSVASTDDDAPAAPALHLLRRGL
DTPATPAALSAENLRRRLRSDGVVLGSGFTPPEQQRAPSEVSAAPSEMTANVSDVGELLR
GSRRQVREVTVQEELDDDDDDGGDDQGSLVEPAGSLIEDASAAPSVSATETEDATRTTAI
DASVASFEPPARRAASIASSWTNARASLAGDDGVSDRISEQPDQEESDDASLDDEDASLV
EPARAPRPPAQASGWVLAADLAPFCVRPRRARPARGPAPYPGLERDVGDEAYRRDDRFFG
ARHGSSPPDADACADGARSGSSPLGRTRRAARAAPDACWAALWRLRARELLVALVSAWAA
GDEGVVEDARPLVALLSDEEGVPREFASFLALVLFRDWRPAWWPRDATAKALTGRPAAAP
LSFELRGALLPALLQRPTRLLLRHATFGPPLAAALADVCRRHVATDAGPKADADACAVLF
GEEDDPLVVNDDDAVKGGRLALAQWCCRTLTEEPTAALDGAFDAFSSLLASDDLRRKQHA
CAELARVLAALQDRGDDDKASELARRLPRRRLENLARRRCLREAEDAPVHSRVCQAFVDL
AARVRALCPADGEHDRARFALELTGGEARVEVNAGDVPPPWTAEFVLRRDRLDDAAEPPN
DDSDEDDDDATDGGATWLAPVVLAGLRLQHGGAAFGDGGPDAPDEAACVSVDGQTFEYKV
PTEKWVHLAFVCRERRATSTAALCPRAFDSYEAAPKHVVELFADGRLVGCVASAAALPLG
AVGLVEGAAPKAAARAAAARSPRARVALARYWCVARTAADVRRSCERQAPLGAARGLLAA
FRLAFDDAEDAGWPATRAPSVVEDATGNHRSVNLAGGAVWIKAPRAPLEPICKEREPFDF
LEARGTTTRRAVTGVQAGVLARDKNEAFVLRLRRKGAQHLEGEAEWTERGLVCAVKGSVK
EDKFRVVVGDVLHGSCGDDSDDDPGRADDERACDGCCAVSPRDAVISGERTAFGEWSGSV
EFEVDAVQKHYVDQGLLDEAALPKGLDVREVGGAFADANDALRTPRRALVVAAASGGRFC
GVASAPVAFDGESDEDDAPACDASRLKDDDAGVKAGDASLAADVAARACARKLSSLDLDK
PQAPIKAQVDAALELADAARVARAKARRLNKPVADAATCAERARRRDAGPPPREVSAKKP
PPQKPQDPVPRGSSGGRTSTKIVEKAPNLGSAKQNTRIVGEPPAGTLHVRIRDNVAALGE
ETYFKVKWSTRMERVFQAYAVRKRSSLDTLRFRLPGADRDIGMDETSTSLGLEDLALIDC
FAKEPEELMKEEELAPARAVEAAVDAALDAARAAAEAEAPPSPPRPGRPRPPSSPKQEAD
AKEARDLDPPSSSKNEVGSFGATSGVWCWEWEARRVASGDVGVGLVAAGHDATTALGGSK
TSPWCYRSCGALAGRGEVRSAPAFGAGDVIGVELRIEGGRGSVRFYKNDVEATAQQATEA
SLATLKIAEIPEGGLRPACHVGGAGDALIWRGCKRGRSARSYAPEGCEDCDGARSYEGSY
DARTGARHGPSGVVRYRRCAGRWVGPWRRDRMHGVQLWVEPAPASQEASAFCDGDEIVAP
VLFLDGRRIRALDDEDGAEAMRSYFASKAQAPEEAAAEEQPALSEEEDDEDCGEDQPPWT
LRVVYREGATARRGVEIDASDVVGRVGAGEEVVAHKRAVTQDGVPRYLVKLPRSGDEEDK
SGWISERLRGGARDAVCVVLRHVVRGRPLRYRVVRPGGAMVRATPSLDGAEVGLAPAWTA
LNVAERVRLPGGTTRLRVVAPSRWAGWASEKDHIVRREPSRAEVARAARAREARRRRRVR
KAREDADKARVTRLERKRRAKRPAVELPPVRATWACRAETRHLLDRRECGAGLKVSEDLL
TATCTAPRRGRGLALASTRMRTGRHYWEVAVERATWGSVFVGVAAVGAGRGPAAPLKAPG
AAAGWAGVGFVNYRATQAFGAEALYGSYYGPGDVVGVLLDCDRGTLSFVKDGDDFNAGRA
VVAHLGTAYSDVWRRFGRSCPGARAGLYACLGLKGDGDRLSLRGSKAWTDGMDVPPRLDA
FQRAAGGIEALRAFAEARRFSTALPDAFRAAAAAATAKWRETFDGVQGKRVLARSRARVD
VALDASEEAFAKALDRAGRPEAQLKAGDTVDAPHGNGVVLGCDAHHRVWAAVPGVDDDRA
WYWTPEELARRLDDGLVAPASDSSEDLVAWPDAGAEAWPWSAQCDAELVAVVDGVAARRN
CAPALAPPSLVAKALAFDADHRCGRVGALRGCPAPVVAARLGELLHLDASVSTVLPFLDL
SSGDAAAADFEKGGSHYAAADGGGGLSGTGPDSWWAGLVPQHTAYDAEVAQETPALSALL
APASKSVGGRAYVKCRDAVFDATKRKYWRDVLEATTTHTPPPPDEYDRPEELREFVVDRL
RATKAPLTDDDDGDEAARLARREHPTVFGQLRNQLRGVRPAQLRRAFVHMQDGGQPRAFY
VKFVGEGVDDHGGPYRATFQAALADEPVRSLQLVTEGGALNSSGSCPEAWFHHLGRLLGV
AGRHRVPVALELGASVWAPLSGEPLSKTFAADADGAIGCALEECYGSKPSVDAVERLADV
VGPMDDPNTLALHASQTLAARQRPSLARLARGAGAALPNELFALFGPKRLKDVVCGEARV
DLQDLQARATYEGGVCADDAHVEKLWDALATFDADELAGFVEFCSGSARPPRRDAPRSTR
ALKITAPPPGAEREPDAYFPLSQTCFFSLALPRYSSVDICAEKLRYAITHAHLMDADFLL
RQADGWEAMSP
>snap_masked-scf300000870752.1-processed-gene-1.205-mRNA-1 protein AED:0.30 eAED:0.30 QI:0|0|0|0.5|1|1|2|0|1637
MAADEQLRKLLAAHAPKRTTTAAPPQPIDDEGAAAAARAELRRQRPASRSDAPAETLESA
LSQGSARALAAALARMPASGAATEAQRADCRKLLALRPLPLDRYAAALAAAAERERDAAY
RRARARLRFVDGGEATGPDEFDATRIGALAACSQLRAPRKRDVAAGRARYYFEASLRSAG
AAGTLGWGRHEADGSTTIVAAITFRGGIREASWSSVEDDYGEDVALLNEEDEPPAPPARR
PRRTPGQHPNSVQAPPQRVAGCLYDAHSNSVAFALDGVCVRVCRVPGDGGLFPICRADPS
AAPLDDDDEDEERKEAETRGVRLNAGAQSFSRDPEGLAASLQKALQLKGEPRLRCRAARS
ATRATFLRGAVKAQATDVATLEVVCRFDEKPPARVCVARAPAMSLWVEFDEDRERCVCAF
SGSSVASPWVQARLERWRHLAVSIGDDGPPSMYGDGALLDAAPCEFEQNDSDDVAFGLPC
DDTADQFCGTISECRAWSSSRTPRAVSARCGRGACAGDEPDLIGLWPLDEGVGGEARNCA
VRAPSPLKEACAVSSDAWVHDGDNDDDVETVSLPQGDPDVLDREAFRDPGDDDPAELTDA
LMACVTRARDEEEASLQVLSIAAHARTFQLASVALWAQRSDEDQARRLRADADDATRLVA
GRPQLPAALPACASMLTRSLASVNEVSAAAALCAARWARAAAGRLRRSRASTREAALPKA
VREELVRAAVRVAEGALGTDDDIVRRHARVECARLVADHADLLFDAVDARRSCFVRSLED
HPGLLAEFLGRRYAASPQLLSELVPPSLRPVRLGKARRLCTKAAQDAIDDAKALTGNGVE
YTDRAPCRRGDVCILTTRSPREARTVGIVTDVDGNNIKVEWREGPRKRRADPVQKYPNGD
VLLRRCSARRVLGPALVGDDDAPRCPSALKKRVLVDGLRLVATRSWLARRRLLLEPPDAL
PDEASGEPPPDPRGDVARSRTCDDLRALYEDACGEFGYWPATLDDATANQGEAEARCLTL
FGRLIELLDGHAWARDLFDAMLAEAGADDEEIDSERFCGAPRVLSRVARDLMTIPNQKER
ALSALAALARFDAVDGAAAKELLAALKNKADGPAAVVARVAGLALAALARPPPLALQGVE
PCAFDEGTGEAAVPAFASVKDNCTSVAAPLLNLGGAVLEPAVEALWRASVMLGGDPADAF
ATAAPGVRIWAKGRAAEHVLEASAAHVVAASAALATLAAQAAPAVALREATRDDAAERCL
AFRRRAARRASAASNRRWALRAALELYEALPPAARGPLAREIARALWPGCNAVTPPDRDA
LAYAQRAVAADGSFAALYGALGEDALRAARAGDDVAPLLSCFSDDTLPPETVETLVSVER
ALRDRGRHDDARAALETLFKVRAPAAALLAAATAHAAKLPESHADRACAAVCFAVADAEG
AAWAPSSRGRRRTATRAPPGWRLAETLLKRPEAAGDAICASRRAPPRGLPAAGAARAPRA
AALLPASGAAPLAVATLAEGGAKATALLEAIGLTTFLGVDGHAENLDGVADDVAAAVFEL
FATRCLDNSDSESDERGRAAAAAAAVALAVAGRGSEAGLAGARALREPLAREGRGAALLR
LAPRRSRACPASGPSRA
>snap_masked-scf300000870752.1-processed-gene-1.206-mRNA-1 protein AED:0.25 eAED:0.25 QI:0|0|0|1|1|1|2|0|91
MIRRTLACALAIAGATAFVQKHVDKMITLGKRGDLHARRQAMAWMYDKQLVHALFDSAAG
RYADREGGYTRVLRTMPRAGDNAPMGILELV
>maker-scf300000870752.1-snap-gene-1.130-mRNA-1 protein AED:0.35 eAED:0.35 QI:0|1|0.5|1|1|1|2|147|383
MPRSGELEAGSKDELETVALVDDADAVRQRHGAPRSPTAARKTTTSAPSSSAAEVTRKAL
FVGLAALLICSSGLCIREAEDDEGNITYAATSVTLFSEMLKLSLALVITLTSDAPRQKID
ARTAAYFLPGAVGYLAVNNVRYFMLEQVNPGLMAIVWNLKICVIGLLYALPPFRRAFTRF
QWAGAGLLVVGSTLAEVSQWGATDEFGQSNTGGTLGLEVVAGALVLTSASAVATEYAYKV
TDLPLSRQNVILYTYGCLLNLLTALVWRSLEGQSSVPFTRGFTAWTWAVVAAQAASGYAI
GALLKYVDAIGQVFADVIAMLITVTVSTLLFDLDMNFLYAVALLLSAASLGVYYSDLITT
ALEARRAARARQIELVPPKADAC
>snap_masked-scf300000870752.1-processed-gene-1.210-mRNA-1 protein AED:0.06 eAED:0.06 QI:0|0|0|1|1|1|2|0|200
MSSSKKRPQKSSSSSSKKQRAGADEEARLVDALSEKKPTRKEIESTEPGGAPTVIERTLP
SFFDFYPRVKRAYDSLKKKGPAAARLELLRACETVLTTGNADAMGKLVKAALAGEAGDAA
APIDVDADGADDDATFRWQADGGSAGWMDFDDASNAVAERARKSGATETRFVNQYGSYTL
KLDFMVNTHTGTTRPVRYVS
>snap_masked-scf300000870752.1-processed-gene-1.211-mRNA-1 protein AED:0.39 eAED:0.39 QI:0|0|0|1|1|1|2|0|561
MRRLTAQLLGLAAIARGAFWKKPAQEAAAVPEYVLTEEHHHVLPHLLALVAEGKVRKRAT
LVHLDSHHDAGLPSNWNHEDNEHDTQLAHTHINNFLFALGLLEAVEHVIFVEPPWSRQCV
SLHNRTKALRLGFIEGAPRVVDDLAESVTVRFSVVALSDAPSMISKLVGDKADVILDVDL
DAYGTTSPGALALRSAGLDPVTIRRLYRLAHDMCVFDEMYDFSQPYKSPNCKEEPLGSGP
VTRRKVADELRDVVDSAERASSITWTDARRGAVAATLRPFAQQLQASFNIEEKMKQFIAQ
PFNDNAGSVAGVGKVLRETIRRLERVRAVTAVRSPFYAPAELLSVIECQAFGLFGEIFGD
GGALRYHDGVRANRTGCLAKHPHDDHATVGAFRHIETMELREEDVDDLFFSEEESDEVVE
ARFVNDGEDSVDIYWRVLKLETLEAGKETAFETTAGSRWSFRQGEKVLKSVRVGRAARNV
YALQGQSFDAHPVEMTFVTPSDARVVFDAGEGEVEYEGDRAHPVETYHGHVWRAYDMMGN
LLGSFTVNAAEGYRQEFRTEL
>maker-scf300000870752.1-snap-gene-1.133-mRNA-1 protein AED:0.46 eAED:0.46 QI:0|0|0|1|1|1|3|0|180
MSAAPPKEKSMMDKLSEGISSAFNTAGTEANKAKLQTEIAMKQHQIKGIKQEFGVAAWDL
MARDDTAGLQALFKQRQATAQNVIGDLGKLQRQLADLGGPKPTHVVSVTVPAGAKEGESI
EAKASDGSTVRITVPAGTSPGATLHVRVPVALPPPVDPTVPVAQGTPVVTTTAEPVEPAK
>snap_masked-scf300000870752.1-processed-gene-1.216-mRNA-1 protein AED:0.41 eAED:0.42 QI:0|0|0|1|1|1|2|0|465
MPPPSAARLSTVPAELGGHEVQGARVELIIRPAPDLVINEDVRFEVRLDAGNYPARPPAV
RRLTENAKAVDGVDAAGSVNLPILDPRAEPNGWSRGYSLAVVFYALRDVYRKAEADWAPP
PPHAQGSSEPVAGRPAVEANLSFGLTVGHAGDQGKRMSMEDVVLIKPLDVPSKKTRRSQL
IVVFDGHGGRKVAEWASELLPEELQRNLRVDSWGDALKRAFPAVDAELRRRREADSMGRD
ASGSTVLAALFDGRDTFHVASLGDCRAVLSQKDGYVNCSNDCRADRPDEIARVVRAGGFV
ANKRVNGQIAVSRALGDFAFKGGALGDRVSCVPDLTSVKLRDGDDFLLIGCDGVFDVLTS
AEATSFVRDRLGQGRNLDDAAMDLVRHAIDDRDSRDNVSVCLVKLQKTAPEVYTEGAVAA
LHSVPVAEPLHAANAPRAPAAKPRKTGVLDDEDLMDFLMNDDNFA
>augustus_masked-scf300000870752.1-processed-gene-1.53-mRNA-1 protein AED:0.41 eAED:0.41 QI:0|-1|0|1|-1|1|1|60|86
MHCTLPSSVDGCGNQRFSQFAVRWDAPSSMLDVRFTRRRVKPGFSAGSSSMLLHRCWPQP
YVAVLGRAAPRRSMTTEEIDSDRSTA
>maker-scf300000870752.1-snap-gene-1.135-mRNA-1 protein AED:0.31 eAED:0.32 QI:0|0|0|1|1|1|2|0|425
MRQTVAALLACKMAALAPVEVRLRPALREDVDALYALEAASYPADEAASREALAYRQREA
GDFFRVVTIEGDDCAGFVCGTRCATFEEESMAAHDPAGSILAIHSVVVKPALRRRGIALR
ALRRYVHDVRRGRTCATIALIAKAPLLPLYRKAGFEVQGLSEIVHGRDPWFECTLDATAF
PYEVVDSFSSVKFGGNPAAVVLGEGSEDWMKGVAAEFNLSETAFLRFIEGSRFGLRWLTP
TAEVDLCGHATLAAAHFLFGREAYDELIFETRSGDLVVDLKIKGQLLKALSVEDIVSVHR
SGQRDLLVTLTAEAFQSMNVDLAKINEIERIRGVVPCCAGDVRDEGQADFSSRFFGPAVG
IDEDPVTGSAHCALAPLFMKRCGGKSRLVGYQASARGGEVVCDVAGPLVKLSGRATAVMA
GVVKS
>snap_masked-scf300000870752.1-processed-gene-1.218-mRNA-1 protein AED:0.16 eAED:0.17 QI:0|0|0|1|1|1|2|0|151
MSQVLFLTDIWRGIWLTGEVVSKPKVTINYPFEKGPISPRFRGEHALRRYPSGEERCIAC
KLCEAAITIEAEAREDGSRKTTRYDIDMTKCIYCGYCQEACPVDAIVEGPNYEFAAETHE
ELIYDKEKLLANGDKWEVAIAKNLASEHHYR
>maker-scf300000870752.1-snap-gene-1.136-mRNA-1 protein AED:0.18 eAED:0.18 QI:321|1|1|1|1|1|2|42|555
MGFNLCCFCVTGPVNTLDPAAQIVAYESTKKLQEDFAEGRKLGEGMFGKVILMTRKSDNK
TFATKVMKKHMSISDNNEVFPAPAPSSLLREVKILRKLGGKKQCLRLEVAIETPRDFYVL
TDVCAGGELMKHLERCDQFVEQDASRFFAHFCGAVAHCHANQISHRDIKPENLLVTFERG
GRARVVLADFGSAVEYKNDTRWRSEVGSPFWQSPEAWALDWDYRGDVYSCGVVLLVLTHG
MLSAGEIRSLHGAGLNGLLRFRKTYGKKEDKHSDTLMELLEGLLRPEPARLTAQEALASP
WLTQPSDSSATKKLPNPAAAALALRALERSAKTCVALLEDAPRTKLREALTRAPTPGLPA
NCALLGDIVRALDAKDDSAAAATLRALHPDPDLVLVHRPLALEASYVRQRAEQKQKSAAL
VKRRSLPLSAPKRLERKNLSNPDLRAFFPSTFETVGRRDAPGATDDAANMDGTFYSSEAL
MMDASAASKVSHESSGVDDSLHGLQTPVARAGSPGQITPVGSEASLGDISPTECDAPPGG
RGGVRSLGDMPGKEA
>snap_masked-scf300000870752.1-processed-gene-1.222-mRNA-1 protein AED:0.25 eAED:0.25 QI:0|0|0|0.5|1|1|2|0|400
MRCSLVALAPVASALMQFRAPLVADGYAAKTAGDALLVYLPGFDGANLAPFLQWPALHDA
GFDVRCASIDEDDRSTFDELVKAASSYIDREACDRPCLLVGESFGGALATVVAQRTSNVE
GVVLVNPATCYAESALASKAPPILELPAWAYYVGLASLLPLFVDRHGVRALFDIVTNKRL
PCVIETPRQEAYMGRVALSLPERIARMPRGTLAWRLREWLDVGAKVDVGALKQPTLVVFG
DEDNTLPSEREAARVVALLTKARAVRVPGAGHAATLGSRIDLRAEVAAFFGAEPGFSFLA
GAPRKMRADASQDGEASSLYGLYPRTHAPVAVFDYFNAENDARVGVRRGRHLNATVGLVL
ALLERRLLGGQRVAHLPLEQLDARVRDGRFDAVREERLVF
>snap_masked-scf300000870752.1-processed-gene-1.223-mRNA-1 protein AED:0.02 eAED:0.02 QI:0|0|0|1|1|1|2|0|254
MGDVADRGRDVQKANACLRRLQRLAPETGGQVIRLVGNHELMRAEGSLRDAHPAESSAAA
VAGVMQWKVDVKSGAVRASYSDGPYFFTHAGVRPALLERLPTSSIGELVSYLNDRLRDAV
VECQENPVRGRYLERACRFKDDVFTAGIDRGGRGVGGTFWTDWRILEGSPAEALPDAVQI
VGHSAARCRPRRGSPCEPIRFRSDLRAVVIDAGLSKAYASNRAYLEIDGSIYAKWLEADS
SVWRRRDLAGPQRI
>snap_masked-scf300000870752.1-processed-gene-1.225-mRNA-1 protein AED:0.30 eAED:0.30 QI:0|0|0|1|1|1|2|0|223
MIVYALVARGRTVLAEFTSQRGNFSTVTRALLSKIPAADGRMSYVCDDHVFHYQVVDGIT
YLCMADQEGKRRIAFAFLEDVKRRFESNYGSSKHDAAPFALNADFAPTLERQLTFYNSDP
SSDDLQRLEAVKGVMVENVEKVLERGEKFELLVDKTDRLARQAFRFESSSRELKSAMFWR
KVKMYSIYFGVAAVLGLILVSWACGGVTAPSCRSKPDAKRRLV
>snap_masked-scf300000870752.1-processed-gene-1.226-mRNA-1 protein AED:0.07 eAED:0.07 QI:0|0|0|1|1|1|2|0|433
MRRLIYAALCAAAAHGITIAPGWEQRLTNELHKIARNESQKYNCSVSIAFRSARGKAAAA
FGAVDPTGAPATTSDVFVWGSVVTGASILRLVADGHLALDDAAAPYVDRFLARLGVAWTL
GDLWGARNVSSTSIRDLLGMTSSVPDFDTANPCFPQPCKLTDPMRQLLYSTKQPYGPLDL
LSLPWVNASWRPPCKAFSPALEPFCYSSTGFMLLGMVLGVFQNATSIAAVDQGVYLPPSI
KSRAGFVSNGKPPASYTRVHGIDRTSYDAPPGQTNHEDVFEIPGVFAGWSASDFVGDAQA
AADVAFAIYGSKRVTPNADLMIPGNGTKKKAIYGLATFDLASSTGQKGDWGVAYGHMGAT
YGYQSLIAYFPKLEAAIAVGTSLETDTQQHPSDTLCFAYNKAVDVVYGVAHACSFAAGSY
YGGACVCEPIPVS
>snap_masked-scf300000870752.1-processed-gene-1.227-mRNA-1 protein AED:0.34 eAED:0.34 QI:0|0|0|0.5|1|1|2|0|397
MPPALGALLIWTATALVPPAPHTQRLEPLSATLTVYSTLGCPHCQRCKKALDAAGLAYDV
VDVADAAARAALEARCGLPTVYLDEERVGGADDTLKALADGWLLERDIPRVEPKRVEKTE
EAVIFIEAPPGGPLNAPVAGRAVEPLEGDVAARLQRSALELIDAHVTLDGIDYASLKTSR
QFQNFVDIARRLPDIDGASVGDAFWINLYNAMVLHATVVLGSPENTPEARTDFFSGATGA
TYEVAGHVLSLDDVEHALLRRSPAGDARSFTEDDPRRRTFAPTLARKFDNRIHFALNCGA
SSCPPVKLFRDESLDEDLAAAARAFVGSEVSVSGSTVTASKLFLWYGGDFGEDVPRAIAA
LGAGTPSGDAVAGLLEDENVELAFADYDWSPNDASSV
>augustus_masked-scf300000870752.1-processed-gene-1.61-mRNA-1 protein AED:0.42 eAED:1.00 QI:0|0|0|0.4|1|1|5|0|289
MRSCGRCRAYLGWMGPTPAGIPSDSSGGRSAPRRPWSSRSPGIAPPYRTTCHRDWSASRH
RPPVGPPRSAMRRRPRARPSCGCPSWGLRATPACRPASPGFRRLAARRYEGCLAAMKLDA
ADILPDRTVAAVAIDRLGHVGNRSVPGQRLEDRLNGLGQQAVPVRPRLVCGSIGQDVITK
YVAWHTPSPGPPHFCGQRRVRGHGRHAGVEAVHAAGRPEERRHVSQVRRRRVLPQPLERV
PLCRGERLAAPVAPRYGVRGAGRSDAHGDGRGRRRERDEATHRLRMRCI
>maker-scf300000870752.1-snap-gene-1.137-mRNA-1 protein AED:0.02 eAED:0.02 QI:0|0|0|1|1|1|2|0|162
MPLVDFNTKLVADVDCTAAGDKLCETHGIKGFPTIKWGDPNGELEAYEGGRDEESLMKFA
TENLGPVCSPGNIDVCDDAQKKLIAKYQAMDADALTKLIDGKEKELADAEKAFSDAVSEL
QATYEKLSKEKDETKERINDDDFKFAKAVKKAAVKASATDEL
>maker-scf300000870752.1-snap-gene-1.139-mRNA-1 protein AED:0.14 eAED:0.14 QI:0|0.5|0|1|0.5|0.33|3|0|440
MARLAVALALAAGAQAFMAPVTTQPAKTVVYGKGGELRDRIATVGNTQKITEAMRLVAAA
KVRRAQEAVLQTRPFSETLQSVFLGLIDQLGKEPIDIPLLETREVKKVTLLAMSGDRGLC
GSYNTYIIKKTEARKQELEAQGIEVEIVPVGTKVAGYFRRRGVEFPSEYNCPQVPTAEFA
AAVSSEMLNKFLDGETDKVELIYTQFVSLIASAPKLKTLLPLSKTGLEAAEDEMFELTTE
DGELAVETTPLDAPEAKEFPKDTIFEQDPIAILNGILPLYLDGQILRSLQEAVASELASR
MQSMQSASDNAKDLKKSLSQTYNRIRQAGVTQEILEIVAGASASSGKGAVHFAKNWEDYE
RNLERKLKFDGGNFRPSGPLVVVCKQWRHALQKATKQACSRLPIANEWYFKLLQYMRKHK
KDYPQAREDEDEYPDSEPHM
>snap_masked-scf300000870752.1-processed-gene-1.231-mRNA-1 protein AED:0.02 eAED:0.05 QI:0|0|0|1|1|1|2|0|970
MLHVFLRRAAQRAARRRRHLSTKSPRRQQSTKPPTRRQSVAPQLAVLEDDFLEQQTYYQP
TATEAIQHQVEMIDEEEQELQRYNELYRRQIETEEECLEKASADYAAMVDELMALGKGAE
LKPVQALVASWYEPLVDVIVEERNNALAGAKSPDLKIYGPLLLLLPPEQLAVLTMHHVLG
HCLKHGEPGAKYSSLVTALGEAIQVEARVLRVRQQRRRHLASRRGESDELANEEAKEALK
AKLGRGRFLDAKALARLPQHVVNARAKKALEEDDADDADWPTMTRAKLGGVLVTRFLDVA
VDNEGNRLFEHDVVVKLKRKVGVVRASKELLQRARGDPIMLQWAATPRFLPMLVEPRPWR
GFQKGGFLRLRAAAMRTHGCDVQREAFLRANRGLADGVLAGLDAMGRVPWSINGPILDLV
QEAWQQGGTWPDLPSLHDFEIREYEGDDPEAKELHGRRNAKLRRKNAELHSLRCDTTLKL
DIAERFRNDAFYFPYNVDFRGRAYPLPPNLNHLGSDVCRAVLQFAEPKRLGDDGLYWLRV
HLANLFGLAKRSLEERHQFALDRHADILDSFTNPMRGKQWWLEAEEPWQALACICELGRA
SLLEDPRDHLCALPVNLIPGDEPRDVYEGVRALVAQKVAADARSWVTPSPPEAFGVSLEE
DPHDEGMLSPEEAAREEIARAAQDEIERSKSRRGETEKEAAVRRAQIVDGLVSRKVVKQT
VMTSVYGVTFVGARQQVLARLQDVVEDLLTHPEDNAEEIARLTELGAITPDGDADDDELY
HCACYVASLTLEVLEELFTSARQLMAWMAQCARLVAQHDQPVSWITPLGLPVVQPYRRDG
QHAVRTLAQTVVLVDHSDKLPVSVTKQKSAFPPNYVHSLDSTHMLMTANEMDHRGLRFAA
VHDSYWTHACDVPVMNDTLRRQFLALYEEPLLEQLLESFQLRYPGVEFPPLPPRGDLDVT
EVLAADYFFS
>maker-scf300000870752.1-snap-gene-1.140-mRNA-1 protein AED:0.08 eAED:0.08 QI:0|0|0|1|1|1|2|0|600
MPPPVYDTDLARIIKKTEDETGLQAPLFGELTQEAAYEGKHWRAIGKAWRGRTGKTAFLA
YRERFPDKDNAYAARYDDSTKEAVLRGEHDDALKRAVAYCHLKSLDIWKYAYKFVALDVD
APTIYQRLKALDATRQKKIWRSELQAEVDALKEEFDGKTFFDDEDVQNVVVTIGFREGED
EGVHDPDPCLLCRFSTDCDDVELEPLAPEDVRDWIAGRSPPEPVVVVEAEKVLPPVPEPP
KPPPPPPTRAGLKRAAAKTAKSGGMKKVNEARSKKARRDKEADEEERPHDVEPDDEAWAR
WAPFLNVAEGDTRATVVDRRALRATIGSGASLLRLDDVKTSNPPRGGVPREPFRCLTRIG
LARFAVVGDPDRTKMKLVVDYLRELVNGLTFVGNFGDGDGARAWIAPGVMAGRRRANCTT
ICFGHCSDGTLSDHKKAVLAFLAGAADEASGELEAALLWFIDFIKNCFATRTVDLELVLY
GPGQEGNVHDDKEEPTKKRNGVVVAGTVEFRAACSVDGDRTMSIHDKRGHLVTLPRTTGT
GVVFVAGAHTRQRGIVKHRNDAGTAPGATLIVTLRADVSNAFERMSPVERLFAHAGIALF
>snap_masked-scf300000870752.1-processed-gene-1.234-mRNA-1 protein AED:0.10 eAED:0.11 QI:0|0|0|1|1|1|2|0|179
MAQEPLTYDEWVPPPADGVLHFGERAALVEQLSYLKRRNAKLSRQQRAVLLAACEAQAAH
ARCADFAGELLSKSGDNEDLNRLTQENAELRRKTAALADYVRRTAPAEEGHVDSDTTSSD
DDDDDDDEVLPPPPSDDVRPSCLGDDDRRRCEWGAFVAGVVGAFGARDDKHIPQWSDGI
>snap_masked-scf300000870752.1-processed-gene-1.238-mRNA-1 protein AED:0.44 eAED:0.47 QI:0|0|0|0.66|1|1|3|0|592
MDEASLAQFRAATAPSRRVANLRHVRDCVIKRDADPYLRPAEVLALLEPERLGAIELYAA
EDPEPQIRKSRTIPRIKTIEFRSYMDRNEPCLIEGIGRDWGLREYVTEGVPDLAKLAETY
GRVQVPVQDAGVAKMMPLSQFARVWREKIAEGRRYYLKDWHFRLDGLGHLAPVPEIFADD
WLSGARDMDYHFVYLGAAGTRTKLHCDVVNSFSWSANVCGSKRWRFLPAAETSLLRDVFG
EDVASSFGPSSSEYPRRGKARPIEVVQQPGEAIFVPSGWYHDVENLNDCLSVNCNWANAS
NLLWCGPRLVDEANAAPGEPARPRRGGGGSARAGGARGRRAAVALAAAADARRAALVDSD
SDSGEDFLGRVGADLFEDDETPRRRPTRRGWTPGFHDVVDRGVTSFEADVGGRRVCCRLG
YRESGTGSSVWDGAVVLARFLETHPSLVRGKRVLELGAGTGFGGLCAAALGASNVTLTDI
EACLPLLRENAAGVDGVVVEALDWTEPVAPSQRADVLLAADCLLPGREGLFAPLATTLAA
LLAGDAVAYFVYEQRCMDCGPFFELLRGAGVAVSCIPDDDLHPEYRAPEIRA
>augustus_masked-scf300000870752.1-processed-gene-1.77-mRNA-1 protein AED:0.17 eAED:0.19 QI:0|-1|0|1|-1|1|1|21|536
MAHLRRLLCCSSLALVAAKRRSPSERTPERRSPRRGLLFAGDADPERYYNASWTPGPPQA
WNSTRRLTSTNLIDPAAHAVTSLPGLPADWAGRHWAGMVDSDDRTGGRLFYWLFEKKESG
PAPVIIWLNGGPGCSSMDGLFLELGPLKLAPRGATPALRTRGESWHRAAHALFVDQPVGT
GFSRTSPRGYCKNDQCIVDQFETFLARLARSHPDLLLKDAATSVPIYFAGESHAGHYIPL
MVQKLLYYATSGIQWDVKGAALGNAWVDPWHQYDATRAARALGIISDQEASRIVVKEKSC
QAKLSRGTYVSKECWDLLDDVLRVTRTRAGRIGLGANQYDARDAVRSSRFFPPDHERVEA
YMNRPDVRTALHVDRASQRFRECADPPYDALRHQDGLGVVPTLRRLLDGPKAVRLLFYNG
DMDLICNHLGVERSLAALAWTGRDQFRDQRRRAWIRGDVTVGHVRRAKNLELLVVRDSGH
MVPMDQPEIALDMIDSFITGKPIGGDPPAPGACANSCALEARHHGRFRRYRGSGHF
>snap_masked-scf300000870752.1-processed-gene-1.240-mRNA-1 protein AED:0.27 eAED:0.28 QI:0|0|0|1|1|1|2|0|219
MDTTCVVSCGGDTLVKLWTMGMTGLPRSANDPTDRAEECLAVAFARTRWREERTAASSAS
RDRQCVGCCMGIRFKFKVSLYGQFATTERRDALQWLRGQRIYCLRTSKDGSVKQWDCDRL
ETPFVQLFRRGHTSEVWSVASTRTGSRLYTRARNRALTMLGAARTRAVFSVEGRMRNSML
HWVKKLGDASDEVAQAGRGPVTIIRAKTSPRAAQKGAEE
>maker-scf300000870752.1-snap-gene-1.114-mRNA-1 protein AED:0.36 eAED:0.41 QI:0|0|0|0.5|0|0|2|0|602
MADAAPPAPAASAAAPAPASEPPAAPAPAPAAPPAKIPKKAKPAKAPEPLTDASVKAATA
SAIKEDSALREAAQTGTLTLKMVRKTVVRRMALGDDGDATLKKQYKDLMKTEMLLVATAL
QDDGKPKEEEKPKAPKAPKAPKPKPKPKPKPKRVIEEEPEDEDDEEEDDDDESLDDEEIA
RREKEPHKDDHKFEKVPSEWKDRYADVAWVESQGFEHWPSIIYDPRWTKGNINTSAMKYL
GKKHVCLFYAMDASERFAYEPLSSIVPWEEGLRRGYDKNASHFKPKKYEKAFPKALAEAI
EEHSKPKEQRSGGDVHTKTKKKPPIKKKVVRKQRDDDFISKDDSDDDMAALRAKKRSAPK
KEGGSTVPKKPRTDEDKKRALDALAAKKREKREEEERKQAARDKKMKDARDSGVPVWKQL
SGRAEDKVAPKSPPKDNKPFELPTDARGLVEALRKATVGPDKSTKITRMTMAKIYRDFIN
EVVADDALLRDLVAVIRGALNEGQDERIAEGLKRLKAALKEAHRAPKAAPAPAAPAPAAA
PAPATTVAPPAAASAPAAAPPASAAAPPAAAPKKRPLEDGEKKKEKKKKKKTGDPLADAF
AR
>maker-scf300000870752.1-snap-gene-1.104-mRNA-1 protein AED:0.09 eAED:0.11 QI:0|0|0|1|0|0|2|0|329
MAGDVEAPQPTQPTDAQQRHEAQMLGYVLGLFFFYVLHDALQERAFRTPGFEFGWFMTAV
EIGTMFVCALAWEGGLAALRRRREADETATPAAARNYLALLVFAIALSQGTGSVALQHVN
YPVAFKSCKLVPTMAFSRYIVRDGKRYGVDDYAAALFMCVGLALLSAADLAAHAERDTQA
AGLMLLVVAVCSDAVIPNLQEKLLRGLKLPLGSMVVLSNAGSFLVVLAFIAATGELGRAV
AYLRVHQDAALWLLAQGLVGYAGLRCYLNVIRGLSGVAGVLATSARKVVTLVLSFILFKK
PFTGSHATALAVLAVGVGLGIRAKHRKPR
>maker-scf300000870752.1-snap-gene-1.103-mRNA-1 protein AED:0.15 eAED:0.15 QI:0|0|0|1|0|0|2|0|321
MAYYRADGVRITHDPYARGMAEKYGAPGKTDADGFDPYADSVGPGIYGGTVKRDDMGQVV
IGRQYQNHNPRPGPVYSGGGYTPTSKRLSDAAALEAWLNEHPDLVNEITTGGAQPLHNCG
MSARNQGQVALLVSKGADIEAVDTYGYTPLHRMASNNLAAGAKALLEAGADPNFRGGSGE
TAAAVARASDVLRVLGAHGTKRADVNVQRIVVEGGGSSEVQGEYVATPASKIPTGFAAVC
VGQGWDTADTWARLNAGKAWFEAPNGAYIYHNQLDGMWWIDAPSGSGIFKATGPVHAPPA
AGYEIIGEHAAPVPSIRIFRG
>maker-scf300000870752.1-augustus-gene-1.98-mRNA-1 protein AED:0.13 eAED:0.13 QI:300|0|0|0.5|0|0|2|0|186
MSLLNVEAILRIGACGCFIGHGWIAAFKLEFSGWKKFLFSAGFSEAEAHVLMPIIGWMDV
LLALATLIRPVELFSAWMAAWAFSTALVRPFSAGAARAFAPMSDNALWGFVERAANWACP
LALLCLQKADGYEAADITGLGSYLAPLDALNTDKDLATLFKYICIMVCVVWAPVPLLRAR
GKNKSA
>maker-scf300000870752.1-snap-gene-1.100-mRNA-1 protein AED:0.28 eAED:0.55 QI:0|0|0|1|0|0|2|0|178
MAAAPVESCQSLPGRCPWGRLGSVLYTCNRLHRMRRRFNHFWSISLSRPQSFSNFYAFVA
SRALREHLAAASTAYAAQALTHYQTYPERPPGADLPPKKVSYLGPMAPRSRQKRQLPEGP
QYQLQVYGIYTARRVLWTAHARDVNILIWTPRKSVDHGTNDRVMVHGDGTRADGRRFK
>maker-scf300000870752.1-snap-gene-1.131-mRNA-1 protein AED:0.35 eAED:0.39 QI:0|0|0|1|0|0|2|0|129
MDHNAVVLFTIDRLARSPRTTVRTRGTGKAPDRRFSSRTGHLTGLIVYYIAPRPKDARRG
SSVSRAHNLANLDLIPGPATISPCTITMDHDATICSMIDRLERGPDQDVHVPSVVGPKYP
SYNVDVIYS
>maker-scf300000870752.1-snap-gene-1.118-mRNA-1 protein AED:0.37 eAED:0.37 QI:0|0|0|0.66|0|0|3|0|62
MFHLKPFSVNLKDDTWAYKGKGWVSAGEDISAVDAQTMIDFRVDNPLPAPEPRVGLGGEE
RL
>maker-scf300000870752.1-snap-gene-1.99-mRNA-1 protein AED:0.42 eAED:0.42 QI:0|0|0|1|0|0|2|0|59
MIRPVSWPAPLLNRLKRKFILQLTERASRSIVNRTTALWSIWVVASLILAYLALELVYM
>maker-scf300000870707.0-snap-gene-0.4-mRNA-1 protein AED:0.29 eAED:0.39 QI:0|0|0|1|0|0|2|0|173
MDEQLRGSARLTEGTVDLPKTNMTQTNGGGQRKEFARQSHLWLISSVLKFGYVNQEEPVP
RYYQETMQWMKEVIMNYGIPTALAFDQQNVPDLPFKTDGPELGKANLEKKFCKGMLPREH
SLKASRNHPQGMPLGNRKDPKEGPGKSILPGSPHTSWIKERDPPESQYDSGFL
>maker-scf300000870707.0-snap-gene-0.5-mRNA-1 protein AED:0.43 eAED:0.91 QI:0|0|0|1|0|0|3|0|59
MTQGRRPALMPNRSRAWKTKKTHRAPYLRESTVATIGKETRRTTAVPLLTLDSNGPKMK
>maker-scf300000870729.0-snap-gene-0.7-mRNA-1 protein AED:0.37 eAED:0.50 QI:0|0|0|1|0|0|6|0|280
MPCTKLLDDVTDHFSTAATAQTDGRQRAAAVHVDYVCSGDMANSRRRVSKEGLSRTGTSE
DTRGVLLLPNRQMRTTPKVVDDLCDVCRAAGRLVCYHAGMSTPAADEWRATAAAALTELR
GEAAPSLPLHARGQDFKCGASCASSPRRLGSMRAAPSAHLQRGAFAAYCGFKALLWELEN
ATKRFDCRTANPATKTHFRVVERICLVDFGLAVTATRFARRGKLKRSAALKIEHATAKNS
DRSFSLVSSKNGSPLRLANLENRGRGEKLLGGFISNNLLC
>maker-scf300000870729.0-snap-gene-0.6-mRNA-1 protein AED:0.37 eAED:0.54 QI:0|0|0|1|0|0|3|0|261
MAFDGFEGRLAGFSWFAYLPEGAGRRIRTSKASRLLARGPRRSATFLSRICGGTLKRKRR
ETARVCQHSRAGGGKIGPRCELTLRGAEYRAPPGDFLSPAETTTEDHGRGDDDGELRCER
GHAGQRARAALVGRRGDVGQALRAPGNSQAGRESLLMCHKVFGYGKRVRRGDGLYEAVGH
CDGAVLDVHRKSSMGSLRLDAVPRIRGGSEGTQDGSNITKSDDFTMQRIPRSTTGRAVRP
ITGKPITDFQSPDRVSYIYYV
>maker-scf300000870729.0-snap-gene-0.8-mRNA-1 protein AED:0.38 eAED:0.53 QI:0|0|0|1|0|0|3|0|241
MPEGDVFLSDDELLMEMDGVATRRRAQRGARSHRETRVTFDAEGAARGIYFLPAVQNGAR
ALEEYPDGVEPAVPATPEEKFQCKRGSSRPERRGKAVEDDGAVRREAPTSARPRMYTTPA
RRSRAWIRLMMLSCSCRTKTWSTSTKSRQYHGPRAEDALAACDRAEAARAAAVAPTAGAT
RQTGRSPSRGAPPTRQRPYASLLLDREANALSAERGGHDGATLIALEPNFHKRKNYMENR
L
>snap_masked-scf300000870642.1-processed-gene-0.1-mRNA-1 protein AED:0.25 eAED:0.26 QI:0|0|0|1|1|1|2|0|134
MNDEEPPPGAALAVEPSEAPEPKKPGLGLGALAKVAGRLKQTDAQKADRDRRRKKRELLR
HLKKRRLLETFTANDRTEALRADVRRAEGEAVGAFVGPELMDILFRRFEPKGVSKADVRR
LAAINYTPSQFDLS
>maker-scf300000870642.1-snap-gene-0.0-mRNA-1 protein AED:0.14 eAED:0.14 QI:0|0|0|0.5|0|0|2|0|258
MACEAGNKSLDLLLKPGGLTRFPAGVLGPRCNVRYLGGGSPLRGDEEVAAAIGVFREPAS
RIVSAYHYDYHVHLPTWDQAPINRTALLALPEANSTRLLAFARLPIVSNTATKMLIGSPP
GSIRRIVAADITLALRRVAALRFVAITECLHEAADVLRVAKHDWGLDNVSLPPLRSFRTN
SLLGANDRQLDILAVTADLLRRCSVHDMDEYDADVEIYNVAACRFHRARHIAHVEPQSPL
CAESARTFSPQFCRARHI
>maker-scf300000870636.0-snap-gene-0.1-mRNA-1 protein AED:0.15 eAED:0.51 QI:0|0|0|0.6|0|0|5|0|285
MDWRSGGNTIAEQGQRSQCMPLINRPQGGVVARPWLWLSGIKTQADGGRVDLLDHYEAAS
FGGRAVRFRSTRADDRHDVEVAADVVVLATGYRQTFPFLKRASDGRGLPATMRCRPESFI
CDPEEGDLRVLRAVAPQAERRRHPAVAVRPCGGWEAPGPRTGPRAAVGSPTKLTMPPEAR
RSTPCCKSKITAFVISTTPRVDYGLYISRSRGRSARRQTSRDGSWKAGRGARLRRRPGAR
ATGPFAHGDAPERLLFDRSWLEPIAKRGRRDNCIFGLTLCLLSRP
>maker-scf300000870636.0-snap-gene-0.0-mRNA-1 protein AED:0.09 eAED:0.20 QI:0|0|0|1|0|0|2|0|172
MSEKSADMLKRGFAKDSRDEGGLRGGPEPVWRSRPERRTILDRILRHARPPIRAEEKDPP
TRDSSIRIVPISRWARRKKLIQMRLRAVYEQRVGSRAAMDWRFILMTLNTVASILGDRGH
DRWRQVDKVVTDAADKLRTRAPKSGAGCSWPELLAPTPEFVHEFVRATGNSR
>snap_masked-scf300000870603.1-processed-gene-0.2-mRNA-1 protein AED:0.08 eAED:0.11 QI:0|0|0|1|1|1|2|0|469
MPDIEEYRDVPIRAYNVRRRCRPLWQAIAARTTTSERQLVLLPTSGLGDMANAFVAATYL
AFRHALRLRALDHRGFNDFGRYFSRWSAGGTKLALGGSELPVPMDTLLKVPTRWEHSKVR
ILAPGVAHIDLTHSGGRWAEGFDAAMRNESMTWIFLFAGNAEHSKMRQNGLVDAWLPDPI
GKGRVGEWDHCALRYAMNIKRHIVQTVPPKPADVLIGIHIRALRYLRALGPNASSVVKAP
NLREKNAQAWSGSTRGALRALNWPKGTTYFQRATANYVSKIGSGELSLTEALAKFSKDAQ
APPPSVALLPRIHDDTFFLDVAWNASDFDGLRRHASAIERRVPAGRSVKWLVLADSPSLL
KLLRTAWRDHVVAWEPSVPLHVSWTSQTSGGVYWSDRKHDEGSLRVDLSAQYADWLALGA
CDYILTTGSGFSTSAQRYSAAVRTVFSQGGGYPASRRVLGAVRSGVTVL
>maker-scf300000870603.1-snap-gene-0.59-mRNA-1 protein AED:0.16 eAED:0.17 QI:0|0|0|0.75|0.66|0.75|4|0|666
MSLDRAIALAQAAVAADRKGDRSAAKDCFVEAASQLLAVVKAEPDRTKAAKLAQRMESYV
ARAEQLAAVSKPPPPPPKRQPPRARASTTANYFSADAAFRRDVETARQACRAIERQASDY
ADAGFGGRRALGRGKGTEAVVGWRRARELADKALGDCWLLSSLSVLAHFPELVRRVTPDL
SARGVYACRLCRAGEWRVVYVDELLPVRRDGRAAFCQVATALWPALACAKIFGCYSALDQ
GNAAEALGLLTGLPTDVVPCHRPGLCETLERAHGAGFVLSASCGRDDVPEGAFERVGLLS
AHEYAILRIAALPDGRRLIQLRNPWARGEWRGAWSRHAPEWRSLPASVVAACNRRGSLDR
DDGVFWMEPGDFARHFREVTVCRLRRNFAQARWPVDTPKSLDAPAAAFEICCTRDTTLDA
ALLQRTGRGLGPHHVMGDALLLIFESDRDFSRASLVDGRATLARAAVTQRSTLPPVAAPG
VLELRAGRRYAAVPLCFNWRCLGLARQLTAVLYSSRELEDVRALGLTADAVAACLRAAIL
DGGALLSSKQDASTKIYELDGLFLAENHARDAHVTVKLGLGRAENLISSRHGGVIDPSKP
GSTYNVEDTLPAKTWQLLLVRSPFKGSWAIENTSVRWSVAAGARERHLPPVAPGGLHACY
ALAAAA
>maker-scf300000870603.1-snap-gene-0.61-mRNA-1 protein AED:0.19 eAED:0.19 QI:0|0.5|0.33|1|0|0|3|0|206
MPAVLEPRLRACLLCVRVPRGGTKIIISRLSFRHAGLHTQLALRNGSPCLIVNIIRSAHI
CASHEATSVGNELQSRSPADRRPPRRARIRIRAKYPDRVPVICERADRSDVPDIDKKKYL
VPADLTVGQFIYVIRKRIKLPPEKAIFIFVDNVIPPTASLMSAVYEVQKDEDGFLYVTYS
GENTGCKLPGDLSSIDNDSSAPRNPG
>maker-scf300000870603.1-augustus-gene-0.146-mRNA-1 protein AED:0.45 eAED:1.00 QI:696|0|0|0.4|0.5|0.2|5|558|344
MLVQDLGTQLNHRRTRAREPRRRRLHHPLPAARTPPARPTSCRAPRGRPAGRRPAARGGP
ASGGSARRSAPLRSSTATASRASPAAGAPRRTRPRGSSPPAAAGRGSTTASPRGRAPGWP
QRRGAPRAQAPRRPRPVGEEDAAVVRLAQQPRPVVRVGRDGGLVVGRERRRGVPERGERR
GDERPDWGPRDDVHVDVPHDVLANHRGSTRTGTCAGGRDGFAARRRHSKPKRPPRSARTA
ATVVVAGAHAGRSVSAYIAPAKAPGPRRLRTHMPNSASPANRPQATTATATLGSGVAAAA
APMMAAARRRIRQHSEAAPVKQRSLQGARRWRDQLSATTTGTNI
>augustus_masked-scf300000870603.1-processed-gene-0.101-mRNA-1 protein AED:0.03 eAED:0.03 QI:0|-1|0|1|-1|1|1|309|253
MWSHVARAYNATSDYIFPLDVDELLMTVSHGGVRRQFSDRTELSAGTRVEWSRTTLVEAL
SRLDRSGRPFKSYLASAIPVDCPGAGIAADARCPLRYASNFVQNCYSKVFARGAEWRFTD
TGNHYGGTVATGPLTHSDCGEGRGGFGDDRIWKTYASSDLAVLHVQFVSIRGWLEHYIRG
ATTYNYTRRDVNCDTVGRGRHYCKVIREIRATGLDWNRLVLAYHRFGCPRPIRHHARLRV
PLDVVQQKACVGA
>snap_masked-scf300000870603.1-processed-gene-0.7-mRNA-1 protein AED:0.28 eAED:0.30 QI:0|0|0|0.42|1|1|7|0|1065
MGRAQRKRAAPQAQAAPPPKASAAKRKKAQKLRQKADALEKRAALYAALADNGASGDDLR
VVRAAVAGARAGGTARQRAAAALLKERRGLALDADDADALYARGGAKRARLDVGGDDAGG
GDAAAGGGDDAAAAARVERRRLRAAAAAARRADRLPTSTRRRRGGRQRNPPVDATQAPVP
EPELPGRTGYVPAPLRLPDALTSTPSAAPRAPAARPAWMPRVRRTAAERAARLRLPACGA
EQEIVDAVPQFLYEAGLCGPRGLRVVATQPRRVAVVATAERVARELARADPGAARDALVA
YRTRYDRGGLGPATRLVFETDGVLLRELERDLLLRDYGAAVVDEAHERSLTTDLLLGLLG
RSVALRRAEFERARAAGEPDVLAPLKVVVMSATLDARALSRRELWPAPPRLVELEGRQHP
VSVHFARETVLEDYAGAALEVVRRVHREAADDGAILVFLTGRREIEAFCGELRSDRTLDV
RPLYAQMALEAQREAFAPTRAGRARKVVVATDVAETSLTIPGVVHVVDCGRAKRQVVVDA
ASGAVAHRVGWISRANADQRSGRAGRTRPGHCHRLYSSAVYAETFEASEKPELLRLPVVD
VVLRVKALGVRDPSAFPFPDRPPPASVEAACESLARLGALELRRPYARAPLSELGRALAS
LPVGARHAATLAYAGRVAKGLAAAKRDAFAALAVACVAAASERSPFRDGAAEGERRAFRH
PLGDAHARLLARWAPTPRPPTGRVLRRAGAGRRRAGPRGPVPGVPRAGPPADGPVASAAQ
ARLYESLRRSCVKAGVFAAVPALAALAPASAAADARLARCLAAGGLDRVARLAEPARVVE
AARRNAASRGERWDPRSLDAYRRDCAYEPLGGGGFCYVHPASAAHARTRADLPEFVVYAT
VSSAAGRRRLEGVTAVEGRHLARLGHGFVELGGPCASPEPTLAGGVVRRAFRRAALTRRG
EAWALPLARPRVSAALDAFSEEDAADVCARVALARFGGDDLLEPRERTVPLDGAAPTARG
LALRRALRGGSWGALRGGGARAAFLACVRPSRRAAAAERLDAPAE
>snap_masked-scf300000870603.1-processed-gene-0.8-mRNA-1 protein AED:0.17 eAED:0.17 QI:0|0|0|1|1|1|2|0|137
MGEVVVLLEELENFDKARGDMTISCGLKDPSDIFLTTWQASIIGPPGTRFDNNIYGLEVV
CGADYPRVPPEVYFQTRVNLRGVDPRSGRVDLGALRANWRYDCTIATALGYVRQEMSKPA
SRNLPQPPEGETFPPRS
>snap_masked-scf300000870603.1-processed-gene-0.10-mRNA-1 protein AED:0.03 eAED:0.03 QI:0|0|0|1|1|1|2|0|445
MVKLYALLAAPAAALVAKTNPLPRAAPRAAPADVEMKYRVAVIGGGPSGACAAEICAQEP
NIETYIIERKMDNAKPCGGAIPLCMVRKMKMISPSNVEVDIGSTLKDDEYIGMCRREVMD
GYLRDRAVKLGAEPINALVTSIDCPAPGDDNGRYTIHYSRNDLGRKAPDETLDVDVIIGA
DGANSRVAKAIDAGEYNFAIAFQERIKIDDEKMAFYDELAEMYVGDDVSPDFYGWVFPKY
DHVGVGTGTVVNRPGIKMYQDAIRERAGDKIAGGKVIKVEAHPIPEHYRPRRLKHRAMLV
GDAAGYVTKCSGEGIYFAAKSGRMAGEAVVKAMAGGTKLPTEAELEDLYIKPYDKLYFPT
YTVLDILQKVFYTNNAAREAFVDMCRSEYVQDVTFQSYLYKRLVTPNPVEDIKLLFGTVG
SLLRGRAIATPDKPFSNPVESLKRL
>snap_masked-scf300000870603.1-processed-gene-0.11-mRNA-1 protein AED:0.17 eAED:0.17 QI:0|0|0|1|1|1|2|0|611
MPSLAELLDVRAKGLEQERNTPKPVPLREHRDYAKYFKWLEEGKFTLGELSTQLLHAGLD
NRALEMDPSKPYGWKPSDDEEKRPAWAPPPVTERSKPGLKAGSMDVKKLGGCLHKLGVKY
DRPLFELATKAFDEDQSGLIEFDEFVEMFATLRASDELALGDFGAPSAELTAQELSDVKA
SFDAIDADGSGAIDEGEVKTLFEKVGLDATDKEIRGLVSFLDADGSGEVELGEFNELMMC
AKARRKAPDAPLDAVGALKSMFEEQRKAAKVVRVAVGAALAALHRDAVPVDGVGALAAST
ARCLVGHCGETKAVLQILGDASSQAQRAADALAKTELMLSCESGDVEQCKRALAKGADPD
SRARDCDGNFGPTGAPAAPEDDDLDPDVAAELKKANGRTCLLVALENGHPGVAFELLKAG
ASPSLADDADGMTPLMMAPKSLAVVKNSKLVDLLFAGTDVGVETPDGRNACSFAAAFGRD
GYLRRLVAGDCSPEATRPGVASPLILAAMKDHGKCVEYLCNTAKVDLDCKDHEGKTAVMH
AQAGDLKNIREIIDKARVRAAQEEKDRAEGRGSAGDAPGRSSRRRSLKGSLERSKSRRSR
RSSGSIDEAAA
>maker-scf300000870603.1-snap-gene-0.66-mRNA-1 protein AED:0.28 eAED:0.29 QI:0|0|0|1|1|1|2|0|414
MRLFPSFVTLATALDAEEAAWVARWRRPPQSKKHHWHRLAGPIDVSCTFRYRLGLTKDAV
GAAGPALDLRFDQHQRWLSEPHAPESAAFAATPRLCASAANQEALDGAPAHVMVTSSLAY
LFRLWPYFANHVRFAKRRRRRFFVWIGELPEGLATTIGGACRRSAQGHVLLDQGMLPRDL
QRRVLKSIYFQRESAQTIYNSNHYNKMPAALAALDHPRVGGVFYGDLDSYYDGEGDDVAA
LHADPSVDYAAFTNSGPQHAFWNVKGCAFYARDAPLPKRLLEAWLRDRCGFKDQYPYWHS
ILVEGARAGCLAYDGEIYRMLSYEAMKKGAATYPSLDVAAGALRQKCPAFRFRPHKFARP
LHRSVGPDAVVGFSYAAAGAVHAMNVSNVLANTPAGGDLLGALGLAGVDAAAYS
>snap_masked-scf300000870603.1-processed-gene-0.14-mRNA-1 protein AED:0.32 eAED:0.33 QI:0|0|0.5|1|1|1|2|65|452
MQRAVIALLWSGLACAGLEPIMENCLQPRTKPEQYVVMLSAFEQMNKNIAVVGEVAAWAK
KLNRIFVEPTYCYSRVAPPFDSIEAGGSVLQKELGNHADRLRELNRTDLWKCSIAKQRLS
SVRDIGDLCRNVPTISPATFLQRLEAKPALKESLAVFFQGAHLKEVLDGSRGKSIVYLVG
LHRRLVSNHDIADGRCITKTCHGLKAGPAPSLIKVARKAADKARPYTCVNVRSETTLTAA
SLRCPAQIYAATARARAALPPLRNGTTLVVSDLYSSTSGTYTAGGRHDHLKEILRARLEN
LLFGGSRTAEATPRPLNARMCGAGQQALLGTSFKRFCVWSAVPWCNARGNCTACDLCYPA
QPAGRRRLVAVSGTRKGPLEALLRRDAPGSAKAAMTEQVLCALADTVVMCAKQEGCPCGR
GLRSGFVSAIRAYRAQLGGSVATDAAGGIFSF
>snap_masked-scf300000870603.1-processed-gene-0.15-mRNA-1 protein AED:0.39 eAED:0.39 QI:0|0|0|0.5|1|1|2|0|383
MAAYEGGARRRPPPPLSKPRAALLALAQQDAEHYLRGAGAEGLSEAIRAVAVAAIEEFSD
ETRDPRKSSTGPPAAKVSAGAAGAHARVAHAQAERIAARDALAARATDDPLSSALLRAVA
DEMPAPATAPPAPRGGACARRRRGHLRRARPSPASDGERNRRRPATTLTERGPEPPGAFD
APPLGQNPFAAEPGAFDAPPLGHAPLRGPTASAPLRGVGGDREPRNLTEIERETWRRHVE
DLRRGLEGDADAPAAAYAFGGVFSCEMYGSSEQRDQHDELYTEYVLRCRWGRSVDATRPW
LVGRRFSEFAALDASLRGAYPSLTFPALPSSYVLFPLDPAVVEEREAGLGAYLGALLRDL
PELLKTRHVDEFLQVSARIREVH
>augustus_masked-scf300000870603.1-processed-gene-0.109-mRNA-1 protein AED:0.38 eAED:1.00 QI:0|0|0|0.5|1|1|4|1065|162
MLVRAFQQQGAGLRVLDLVDEGVVLLAQIDLVEQPGVAEAVRLEVVEAVHRGAAARQGDA
LHVPALGPSTRPDALLGEHVQGEGVDALLVDDDERLALLAHAALELDDLRGATGFGGGGA
SSLRRRCHRRDGQDAAGRTCFTLSSVNLRSLSMSLSRCSAFE
>snap_masked-scf300000870603.1-processed-gene-0.16-mRNA-1 protein AED:0.14 eAED:0.21 QI:0|0|0|1|1|1|3|0|471
MNVPWYRVPQARQALFKELTDYNTKKHTTRSDMERVKIWTEVVLQMAVAAGRHAISTRIG
GAARSWPLCTLALVLGEAALLYVIISTVAYTEIDYATYLAQKNAVLAGERDYSKIHGPQG
PLVYPAGHVWLYAVIDSICQGSVEAAQRLFAVMYVLDVYVVARIYRATFFPSRTFPPVLL
SLLALSKRAHSVFALRLFNDGPCALLSHAAVLLFVQSRDAAACVVYSLACSVKMSALLYA
PAVYVLLAAKKGHTGAVTTILGCCASVQLLVGLPFLAHDPISYMKNAFDFGRGFKHRWSV
NFKWIPCEPRPPQLITPLRDCDGPFASSYFKACTLALHLTLLALYVDRSLRRRNFRGRGG
LIAFVRAPRKYGAIPGDRIAPLLFACNFIGVACARSLHFQFVVWYGNTLPLLLWTTAVPR
FLCVALVVAVEACWNPWGLNESSSVESSLLLTAAHLILVAALLADSKRKVR
>snap_masked-scf300000870603.1-processed-gene-0.18-mRNA-1 protein AED:0.26 eAED:0.26 QI:0|0|0|1|1|1|2|0|202
MPGIGKETGDKAWDPYGFSLKASSETLGWFRAAEIKHGRVAMLAFTGFCVQGAGLGNIPL
TPGAAPLSSKPFEALGQVPAAGIAQIVMTIGLIELYSESVKPHYTQGGQPGYLPIIAPSG
LADGGVDLRAANKELKNGRLAMIGVMGFFAAAAVPGSVPALGAYAASEGPSSGGGRLGPS
PAAPIIVVFVSDALDLIPGFAL
>snap_masked-scf300000870603.1-processed-gene-0.19-mRNA-1 protein AED:0.19 eAED:0.20 QI:0|0|0.16|1|1|1|6|17|828
MRAVTTALLPRAAPLLAALGAAQHHGRFSRRFHARPSFAGQERTWRADRPVGLDGVNRSW
LPSPTELEAQPLVRRSKQFARDLRNWGRYAKALRCVACNAPVTEAYARAVAAGNTTRLVQ
DQCGWFAKDQSRSCSELFGCYAPSLQEACPPEACGVLAKPSGVKLLRKWGPTLHFSAVLY
LALHGHLGLNREAPPPLGRADCAVVHVRRGDACVNTNRRCHSNDEYVEAARQLKDAYGLE
SLRVVSDDGNLPLDRWRRLGYDVEVLSRSEAYDVSRSVAGAAKSLRDHFPEKRMARGELG
PTATQDALRDMLGPRTLECRRAFVGSFSASMSKAIFAQLLIRHRRVPPFVSVGGCVRQAR
FFDADAEEYPRCAASPPTEAERRRNRAAALRERRERFGRVQNRDTLRDPPVCAARLLGKR
GVLAVAGADLGAAAATVFFTAVVNHALHAERFDLLPWASLGLADNPLVYDRGRHDGKQGL
WATYFEPLESVALRRAFDDGTIADPRDPERGDVVCATLRAPELCAELDTCPRVASSVAQF
FNKTVNASQVPVFRKSGQWRLWMHKKAPWNVRAWYYGPKRTLPRNLTTYNASWFASQRSR
AHRALQKYVRFRADVVKRAAEVLDALASSKETDLLAVQAGASKCLVGVHARGTDADGRRS
VQPVEAYVAVLAPVCSQLGSALAVYVATDDVAIASHPRWRALSCRVAVASGVRRGSDGKA
AFEVHKDRHATNVEVLTDVAVLSSADALVHGASAVSEAAQWLAWPPVWPRLHGASAHLEF
PHASRVITTRLVEACAASASSQWVARLRAWTLAPLGEAPTSSASGAVV
>snap_masked-scf300000870603.1-processed-gene-0.20-mRNA-1 protein AED:0.23 eAED:0.23 QI:0|0|0|1|1|1|2|0|646
MDDGGLELVMVGDSLNAESVTALGCAGAPDGYDGAALRPLHAHVPFDKTPYTPEQWTVPK
ERGKVERDGLPIHAAADCCSAKPTVVVANIGIWYQCCEHNKPLNVSTYARDLAALAAFLE
AVCANSHHVCLLRGTTAQSAAAHFCTEDQYWHNGHNASRTPDNFGRCVAPAPGMPSGWRD
RQLCNLFEATWRRTENVFFFPMEHLSRPFVDAHPYPDCTHHTLAPFHWEPLWWAIDLALR
HRVPPLEPFDAIAERRRLERVPGVVLPYTSQYRRSQFLPEPVAAPHPARHFETERTERST
ACPACAAVCAKPYGDCAACESAKCGRQAVATSTARPPPGASALAPPVAPGQRCRGRAAAT
GSWVAAADPAPRWPGCLPSCCGPPAAGAAPRKYDWVPSACDLPIFDPDRFCDLLGNKTLF
LVGDSTMHQTAALLENAIQGRQCLDRVAFGMSDFLATTSRAERGASWDDHVSRLAPDIAI
LSTGPHWAVQWSEASYVAALRNVSAGLRRFPRTLFAWKTLNPAGCGTAPLPGGTNVSAWL
RSPEVLATNPHWHKDQYVHYPRLDALALDVFSGRVPVIDVSPLYLRPDSHQGSSTYAHSA
CAKLSQCDCLHFCTDGTSALTLVPDLILNFLEDLAGTRERRSGRAD
>maker-scf300000870603.1-snap-gene-0.70-mRNA-1 protein AED:0.16 eAED:0.17 QI:0|0|0|1|1|1|2|0|346
MSEASRRPHRTLAMRERAAERNGARRVVVDSRRRDLSDHLPVPGEPPAFPFESGGSYVGE
WRRDRKEGFGKQTWSDGRLYEGEWRDGKRHGKGSLWTRSGGKLVKNYAGDWDRGRKSGLG
VQRYANGDAYEGEYAAGERHGTGSMRYADGGTYEGGWARNKRSGLGVYEAANGDRFEGHW
CDGVKEGPGRYFYASTGKIYEGEWVDGAPRCGSFRDATPEEANGTLPSADEQFSLPALSL
LEPEALLAKRVAELRQLRANATEDVVRAFSEDELAVLRHVFTLEDKQKAGLVPAVRVGYL
LERCRLPVDAVSVERLLGELGADDDTRVTLAEFVDMAALLMQRRSE
>maker-scf300000870603.1-snap-gene-0.71-mRNA-1 protein AED:0.17 eAED:0.25 QI:0|0|0|1|0.5|0.33|3|0|545
MRARSRGWVKPTELLPRAARSRRAPPPSPDPAPKKQGLKRRRETWEKLPSSSQKRSRGDG
AARPRVLQTITNRAPQSLDSVVVACDDERVEGTAIAVVGDTVQVQPFAQGSEPLVVKKEE
TAVTVARAPEALEDVLAARRTPFFAPKVGPIFSGDSLLLKDGSMVVFVQPSSSVASPRRS
EPIFSGGHDSLLLNDGSMVVFLQPSSSSRIEVLELYKIDALPKHINRSTASTCDVVLSST
SREVSVTSVVGPVWVVSQDKARSGAYDGLARVYTLDQWFDGTSPALRPLPERCVASLIDD
RPSTMSGLWDLLNVRVAVADAVGELLRGKKKSGTVTTCVSKLYWAYLSKLSGMWIEKFTA
KRVVARGRPGGADVTRLQFYRFERFSLSGDDVVRLESEFRILARRHAVYEVLKAAQGTRV
PTTLDEFNSSRIEAQPPASRVKSPAEADGPSSPSPPSRQLSATVRRGVVQMKQFELDGVV
YTYQRRRRRAVACEFKQGLSRCAGADVCRRLHCVQSSEVHALRRKAYESRGTLTDHFPFP
GSRSW
>maker-scf300000870603.1-snap-gene-0.72-mRNA-1 protein AED:0.41 eAED:0.42 QI:0|0|0|1|0|0.5|2|0|430
MDVVPVAARRVAWRRLIAGLTLTFAWARPLAGAEVTRARCVHPPVFRAHRGTVDRAALGL
EILGYAQFHRGSVVVGFNARHLRGHNLYPSHHLSARAHDFPLNYDEFFGLEWRASLDGAA
ALAPVAGAEKDEGKSTVVLEFAAPNATAPQSMDLVARHKGEVVVAWDGVEICPESPASPA
GSVDLAVCTMVLVEVRVASILTWVAWHAFQGAQHALVYLDTALDGTHTPSEIEAEFANDL
EEGLKDTGADINVVLVDWRFRDKNFATQILMQSHCLRSYRDYAKWLLNTDIDELVQPRGA
AMRVIDVTRALLTQPDGPSAALIPMRFMVLPHVAPAPVFDMGQYRLAGPEQPHGAGAKVL
MRPEDVGFFGVHIASNVRTFVKLLNASTLVVNHFKGFGTMAMGTTSVEDPTWPAAWATFQ
LVTPNETRLG
>maker-scf300000870603.1-snap-gene-0.73-mRNA-1 protein AED:0.33 eAED:0.33 QI:0|0|0|1|1|0.5|2|0|284
MVMAMVSQPKRSKDGLSWERDGKVGIWRVTEEKVYEKGIIERLYIETRQTIHETSRKRWL
ESQSTAEKAGDKYQVDCSMDVLRDDGSDEMVAWQAVQKYFKDSGLDCIEIQEDGAPGHGY
DNHTWPPSRTENHKTLDKAAKTYRIKFRKQAGHCPSHNALDQAVWTHLASRVRKRVNEFK
EQMPKDKLLDLLWKVIEEEFWAMDPEILDDCFWSKDEAAKDTIRLKGWSKGKQEHSQVRI
TKKKYLQSMGWKRIPHQLPKALADIANDPNKKGYWDFSSGDESL
>snap_masked-scf300000870603.1-processed-gene-0.26-mRNA-1 protein AED:0.35 eAED:0.49 QI:0|0|0|0.5|1|1|2|0|320
MRARSDARMWLPLLLVSIATSQNLVAVTKAATRARGASARGSAPGVGECVLLCAAVCDRI
DHHQGHHNLAGLVQVGQFLNSTRALARGGSNTSFVVIDWKECLPLHPAHAVVWTPASIDT
RAAWSPNDFRFVLYVRRLMICDGRDTLLSIDPVPRLAAHALYAGVNAGGCGNRARAAPPR
CQAFLQKCQRGYLNAGLLGGDRDLVQGVVEDVVAFLEACEVEGNCRGGNKVPNHNLNMIA
VNCVVAQRQSNGSLDLRTGRPFQGVWVDHDRRWALDRRGERNLHLDLDADLRAVNATWAH
EVVARSFFDPAAHQRRLTAT
>snap_masked-scf300000870603.1-processed-gene-0.27-mRNA-1 protein AED:0.31 eAED:0.31 QI:0|0|0|1|1|1|4|0|348
MSSWLSSLGDTIKNSAEDLTRGVQGKETGRAESVVVTFEGSALGLTVSDHGGEGVLSALA
PGGEAERLGLKLGDRVVAVGGAPTFKYPDVVDAIRSRPDRPLQLNLERRSASEGQLGLVT
FRLDEECDKAPARRPSTRAAQRILAKMLESPTTGPRRDAFLRVTKAGFAFSARFGTGLVV
ARLPRGGWSAPSAIGTVGASFGFQLGAQVADFLVVLNTDAALRSFSEGGAVSLGAQLGAV
AGPIGASREASVAAQPSAAAPVFTYSLSRGLFAGVSLEGSSINERNSVNERHYQRVGVRA
SELLQGLVPPRPEARGLLSALDALDAADGAVVSPQPAPPAYSDNNPFS
>snap_masked-scf300000870603.1-processed-gene-0.30-mRNA-1 protein AED:0.25 eAED:0.25 QI:0|0|0|1|1|1|2|0|238
MGGASAQQVTLLGQDAAIALDEDLMRTPGFSVDQLMELAGLSVACAVKDAYPDASSVLVV
AGPGNNGGDGLVAARHLRHFGVDVVYPKQPKKQLFANLVAQCTEVDAPVSAAPPAPLATY
DVVLDAVFGFSFRGAPRPPFDALLEALATTTAPLVSVDTPSGWHVERGPPDAGAVLRPAV
LVSLTAPKMCAACFRGRHYVGGRFVPPFIREKYDLRLPPYPGVAQIQELEAWGADGEG
>snap_masked-scf300000870603.1-processed-gene-0.33-mRNA-1 protein AED:0.05 eAED:0.06 QI:0|0|0|1|1|1|2|0|375
MMAGGAKKILVLGGDGFCGWPTAVHLSDKGHAVTIVDNLSRRDIDTELGCDSLTPIAHPE
VRIAAWKELTGKTIDFVNLDVAKEYDRLESLIKDKRPDSIVHFAEQRAAPYSQKGTKQKR
YTVDNNVCGTHNLLTAVVEADCCAHIVHLGTMGVYGYGTSGGEIPEGYIDVVLPGGRDSR
ILHPAYPGSVYHTTKCLDALLFQFYAKNDGVRVTDLHQGIVWGTNTDLTSMDPRLTNRFD
YDGDYGTVLNRFLMQAALNVPMTVAETRRVRDIAELISKNTGVEARFLANPRQEAAENEL
DVSNRKFRALGFEPTKLNDALFEEVQDVTQKYKDRCIPTKILPASFWNKKRAQEVAADKE
ARGAVDSAAAAGVGR
>snap_masked-scf300000870603.1-processed-gene-0.34-mRNA-1 protein AED:0.08 eAED:0.12 QI:0|0|0|1|1|1|2|0|314
MTLREWLPTAGEVAADLAHVPELPAEYDAWTAPWRGYELHFYSLERVRFFNGFAWSRASA
RAWHLPLGAVAAYALMIPLLRRVRRRVELRAFAQCWNFGLALFSAMGFCACAPVLLTELY
RNGFYFTCCAPAPWYGGGVCGLFVALFIYSKFAELAPPRRPDEARAFFRREVDTALILLA
KRRLIFLHWWHHATVLLYCWHSYGTQIATGLWFATMNYFVHALMYAYYGCMGVERLRPRV
KKRAIFVTLLQLAQMVVGIGVTVRAVLYQIEGEECSVNKTNSILGLAMYSSYFVLFGIFF
VDTYVRSSSKAKRA
>snap_masked-scf300000870603.1-processed-gene-0.35-mRNA-1 protein AED:0.21 eAED:0.21 QI:0|0|0|0.5|1|1|2|0|588
MRMRWLLLLAAAAATAPCTRNATRFTLYGERHSGTNLLQHLVEQNFRVDVRFQWGWKHFW
LANASEPRAPEPDADVAVAVSLREVSAWLASMHRKPHHSPRPRGQGIGAWLMHGPWISYS
SPNHNKWPVDPAATRVETASDVLALRAAKLKAFAGLAGRPRTAFFRYEDVQYDQAGTLRR
LAAELCLPLREDARGVDRRKVGPAPRARAPGRALIARSECDLDARLGGPAREFYCRGVDR
DLERRAGYPAAGLRSCYRAWGLPEPPNPCAKKKPRPPARMGRNLRVAFYDLHDPIARVLL
APRAGVLSFIPRRYVLIINQRAGGTWITETLNSHAQLHIAGEFVTFKPAEHRVPHIERFF
ASAEECNETRYRACGLRIPYKPFVESEVMRWLERHAERVGAILVTRWNKLSHLVSHTSTR
EIQKATGDIGKAYHCRDHRACAAHGVEVTIETPTLLKQMREMVDADTQMRALLNHSKLRW
REFVYEDLMTGGFASMIDFLGADPSSRVKSTLVKRITRPLAETIENFGDVEQIIGSRLPY
RCFLELDVSETNATSECVALRHAANRTHQVGKILADLLISTRAMILRF
>maker-scf300000870603.1-snap-gene-0.79-mRNA-1 protein AED:0.49 eAED:0.50 QI:0|0|0|0.5|1|1|2|0|532
MRADEEVAKRCAALERQNELLHAQVSLAAQTVERLQRRRADGPPADAAAPALDADARLAE
LREVVVFVRREKELAEAKLAVEARGRRRDAARAASAEEACAAARAERDALLRARDGAANE
GLGGDAEQRRRAAAQQLSLLRESNATLRAEASGQRAAADGLRNELRRLRAAVADPRDGSS
LGPAGARAEGAEKGAAGGGARRGGLAPARRRARRRGATRVDADEHRRVEEALRKAEDQCG
DLRTRASQAAADARDEKNRCKALDAAWARDAARSAQRFLRDKRAEALNRRALDEAARRAR
LLEDRASAADAAARALRDEVVRAEAKVRKAAGMLRQYKAQTQALEGKKKKRPAAAAAAAP
PPVPMLSPLAPPFLPPPPAAAAPAPAPASAKKKRPAPAAEAAAPAPAAAQPKKKAKKAAA
APAAAKPAAAASKKQSEAAALRAKLLSLQKANAAAKQKIAAARAARRIGRRTTMAPAAAA
AATAEARRKARAERFSTGGRRRRLLRRPMNRGCRAFLLPPPPARITFHLPSN
>maker-scf300000870603.1-snap-gene-0.80-mRNA-1 protein AED:0.37 eAED:0.37 QI:0|0|0|0.4|1|1|5|0|931
MASAPALFHDVEQRFMKLSEALEAATAERDELRTAAAEHESGLAKLTLSLTSAQRGAADA
EERRAAAERDAARLDGALRANAERADRAELRAAELAAASADAQRALADARKEARENTEKC
ARAESQARASTLERERWAREREALEGHAAWLKDELDQRSQELRDSRGEASRALAAAERAR
DEARGDAAERGAPRGGGARADGRRGAPAGRARAAAARDRAALEADLVAEKRLSVALVDEG
DAHERDARKHAERAAAAAEREAAARAAARGAGAAEARRRRRARPERAAGSDAGAARFYRR
AADAERAAEAAKAELRRNELYLERVGREIEKKASVFEREVAARKDAVKAYDALALKHHAL
ERERDGARAERDACRARAASAEAEREALEATRRDLAAQVRALLKAGPKKARKNEAGGDAE
EHLVAFADVDELQLRNEQLLRVVRSLSQDVEAAKDQVDSGVLEATLEELEALKRSRESQD
AMVRALVAERDQFRDQARRLRDPASAAAELVPARPPSSSDAVVELRADAELFRREAQLAA
QAKTMARDAEEAAKRDAAEARGAEARSRADLDFERGRSRRLEGALNDARRGEQTALADAR
QKASRIEAAELAAQTAEEDARSARRAAALRSEEAARADARREAERAAADNAAARVRSLTA
ENARLVDALSGLERLEAALGATREADDTATSERLASAEARLAACRDELAAAHEAHRAKEA
DGRAAQAREAAAAAAARAEALEGQLRDARPRPPSPRPLLEERDAASPDELALASVLRQDA
AQLRVELDAAVASRDAERGHAETFRRIAESHEAALAEATATAEALRETTARERQELRATI
DNLREKERNEAGENARLEERLAEARAELATAREARDAAEARRDDLIRARDDGARQRTRTR
TRTAESERAQQAAASARDAYERELGLHAAHP
>snap_masked-scf300000870603.1-processed-gene-0.39-mRNA-1 protein AED:0.37 eAED:0.37 QI:0|0|0|0.5|1|1|2|0|783
MVLLPLKEPNLFKSLGITPPRGVLFHGPPGTGKTLVARQLARACSAHLVKNRPHDDRAEA
KRSGVAFFVRNGADCLSKYVGEAEKALGSLFDEAKAKAPSIIFFDELDGLAPARAAGRGG
SGELAQHSVVATLLALMDGLADRGDVVVIGATNRPDALDPALRRPGRFDRELQFCAPDES
QRRAILALHTESWAPSSKPTPQLLSALAARTAGFCGADLRALCTEAALAAVRRARPDLYE
NTPGSRTAVVVSARDFEAAARKAAPAALRRSDLDVDACAPQALAPHRAPLYQASVDEALR
ALGRAAAARRRGADGGALAPFAAPASLVLAAADGARSRDVVLAAVAHAFKARGAGVAECG
YATLLRDAARTGLPLDACLAARARDARRTAAPHADAVLVVQDVDGWSARAPDPLHLAFAA
ILNELRRDQRLVVVATAADAAAPRPAWLADAALVVVPPASPAARAAFWTAGLLDVKAAFR
AALEALAAPPPPAAEAPAAAPPAPAPPKAVVAKRDDAKARHCWRELRVFLRACLRELRSD
RALAPLWRPVDPEEQPEYLAVVAEPLDLGVVRARVDAARYKTLGAFLEDVGRVRTNAARL
RAAFPGDARADDLSHAAHNAEDLCRSMAHAFRRKLGWDLVAACDRLEKRSLRRDRRAARA
AVDAALAARAAPPDTPEQPPPPPVVGEDSSPDPTDADGPRPRKNEADAVERASQSFAAAV
DALQPRLEAATAACDGAALERRLDGLFDAVASIDDGAPDDLPGVAAAAAERVRRAAGEDA
GDR
>snap_masked-scf300000870603.1-processed-gene-0.41-mRNA-1 protein AED:0.03 eAED:0.03 QI:0|0|0|1|1|1|2|0|928
MRSLALCGTLAAALVAPPGPPPRPAPVRAVLDEPKATITAQAVKPRGATKAWEVHKFGGA
SLATAELYRTVGDLLLDEATREEGQGVPTMAVVSAMGGMTDLLIKVVDAALDDFDLAATY
LDDAVERQLATLQELAPPDVVAPIAARIRDDAADVLSVVRSLRMIKTVPAVTMEVVTGFG
EIWSAQTLLAYLRTTGVACDWVDARQVLVVKSESEGLGEKGSTSTTGVAPLWTQTTERMG
AWWAERSDVFDAVDYNQESCVLVCTGFVATTEAGVPTTLKRSGSDYSATIFARLLRASRV
TMWKNTDGVYTADPRRVPEAFPIASLKYDEAMELAYFGAQVLHPSAMAPCIDDNIPVFVR
NVFNPAFEGTVIQGRSGALTESRLWTGAITKGAARESLIKGITSVDDASLLTLEGALLAD
SAAGLGRRVLGALKEAGVAVLMASSEASITCAVPTAQGQKALKAVEAAFELEFSRSRVNS
ASLLDGVSVVAIVGEGMVQSPGASATFMNALAQAGVNIAMIAQGSSERQIAVCVAKADAT
RALRAAHTAFTLSEVVTNVAVLGATGRLGRELLPQLKRQQASLRREHDFVVRVTAAANSE
RMCFSDDNLLGAEGDAAPDVAAALAAGRDFDLEVLTEFLEADLNPQRVVVDSTQSEAVAA
YYARWLAAGISIVCPSKVVASGPAARRERVAKAARASNSRWRYESSVGASLPILSTMKDL
LLTGDRVHSIRGCLSGTMAYVLRCHAPGRKTFCDALREAIANGYTETDVREDLSGEDMAR
KVVILARELGMDLELSDVAVESFLPAHVADKSYEEDDLCEAVVRDLERAGVDGEIDARLA
SAQDADTVLRYAFEIDVDAGRCRVEIIAADATDPLYRLKKNENLVAFTTDRYVTAPLIIK
GAAAGAELAAAGIFADLLRLTTYSEYFA
>snap_masked-scf300000870603.1-processed-gene-0.44-mRNA-1 protein AED:0.34 eAED:0.34 QI:0|0|0|0.5|1|1|2|0|304
MHVSRVTPWRVVVAAAYAAGQMPLSRDEIAAAWAAARREPKRKAPANAFAETRHEWYHSR
NHDRNPKRPCVTDACLDAALAKIRKCWAPFSHRPVNRRPALARRVVAAGAVEVPAALSAD
DVAALTALADCVARWGPDRKPAERPFHDHSGASLVWALGWYLQRVAPELTERLYAIAAFA
AAGHFAVDPGSLRIRSAERIVYSQRGRMDLHRDAHSTYTLILLLSRPGEDFEGGHFLLEG
HVELELPLFGGVLVDSAKPHGVSHVSRGRRDVVVVEFWGHHEPNASDWRPQPEFVGASDA
KDEL
>augustus_masked-scf300000870603.1-processed-gene-0.133-mRNA-1 protein AED:0.44 eAED:1.00 QI:0|0|0|0.66|1|1|3|1892|408
MRGVIPSASSASDGEAPAFSSSNATPGWPFSSATSRQVRPFAFFSSAATSGSRSSSSGAA
GAPVGPKFPSQSLARLSGSAPLARARLHCSTSPDSQLSMSSVFASASAARCACEEASPRI
CRTALVSPQCPTRQRAVEAASAPTPSTGTASRCSAASAAPTATRTTLAALRCSSNMDFSA
PTASSGASGAFRRAFAHIISSLNSPSSTSPLPSASRNETRPRISLSVASRPTFSKSVLTS
PSSMAPEPSASIASKDAFTSLSSWAVSSADGAPKSPSASSSEARSVANISTNSSNSMRPL
WSSSKALMSASRVEPRASRASKPLRGRGGRAVPPSNISKTAFKPGLLRSVTGGGAQAGLF
SSSSDGFQPYGLLGSISSARLSRPACRSCVLNSPSVNLPSSSHLKYLA
>snap_masked-scf300000870603.1-processed-gene-0.45-mRNA-1 protein AED:0.47 eAED:0.62 QI:0|0|0|1|1|1|2|0|349
MRRLAAALGLALAGGDDAFHARLDFLRSEGGLFRDVALIEAEAAKFHDRLQARYGKRLRL
PATPEQLVASWPRLFGERFEERREHRPLVVIVDTPRPQPQLRRVRHVLAARALDLSAGAM
GFPDDDATVNAGARHAEGAHRPLLAALFANETWGGRFDWLAFGAVDAAAAARFLAARDAA
LTWFLGAPGPGAVCRRDRSADPFACCASDAAPCAVDVPPRKPYFSFEVNGSRLRPAPCRR
YRNDGRYASFSFKPCCPVRQRRRVDSDATGFPYRYQPRRGRVHFHALAFDVDVPYFVSRG
LLDRAAYRWRACADKLACGAAGKRFATCAFNLGAHLSQLSDPRKLMSLS
>maker-scf300000870603.1-snap-gene-0.84-mRNA-1 protein AED:0.04 eAED:0.04 QI:0|1|0.5|1|0|0.5|2|107|337
MDSSTAPPPAPPADPRKVEAVAIPVDGLIEAPQLPPKARAGAACKLGIDEAGRGPVLGAM
TFGCCYWAVEEDADVERDQEEINDSKQLTEDQRAKLFERVLDDDRLGWAVEVVSAARLSR
EMLRKKAPVSLNAISFDATCRLIQRALDRNVDVVEAYVDTVGDPDVYRDRLTRHFEGRIS
FTVAKKADALYKCTGAASICAKVIRDESLRRWVFEERGLDDRDFGSGYPSDPACVAWLRR
NAHAVFGFPALARFSWQPAKQRLKDVDAVDDDTRAHFAFVAEVEFDEEQEDSAVANTMKI
TEWATASKKKARGPAPKKRRRAHFYRRLETLSSLAEL
>maker-scf300000870603.1-snap-gene-0.85-mRNA-1 protein AED:0.35 eAED:0.35 QI:0|0|0.33|0.66|1|1|3|173|618
MTRARSISWAVVGCLASWAAPGCVDTTPRAPPVAANADPRSGITLPREWPPRDTEFINRV
ASDPPQAPRAPDTPPYCSLPGVRRVDGGRQLFVDDYLVDWARTRNVTRTWGRLRLKNPAV
LTPNQGMDASCHQARCKGMRTARPFGGGSLYDPARRRLLLWYRCGWRGGPYHGVPGGRTC
VATSRDGLRFERPKLATSFSPAPDRRALRPRSPKVVRPARGTNVVLATAHVEAFEVAYDF
LRTPPRFVALRMEYMTGGRRYREYTPYVSADGLAWTNPKGDGWRSPGVLADRSTFFLNPL
RRDPVWAFSLRENLCRGGPSRHMRARRLFEAPHAEAPLRRIAMRGGRPLYGAYFQCEPLL
EGDAAVPWFAVDRDDCAFEQCDVYNVDGVAYESILVHGLALLHGPAVGGELKNNSAHVGF
SRDGFHITRPDDRRPFLDVPEGWWNVQLASGSPIVAGLGSREERLYFYVGYGFGKGGGKS
VYKDYEERTALATLRRDGFARLQATNGTATTRPLAFSFVSGPRYLWVNVNADVKGGLKVR
VLSDAGAPLCGRAANITGPADATRRRLLLVSDLAERAIRFEFRLEDAALYAFWVAGPDGK
SGGFLAGGALGHGSLVDE
>maker-scf300000870603.1-snap-gene-0.86-mRNA-1 protein AED:0.10 eAED:0.11 QI:0|0|0|1|0.5|0.4|5|0|575
MAAAAKLVNPNAEIVAKSQSLLVNVSAGRGLASVLKSNLGPRGTLKMLVGGAGQIKLTKD
GAVLLKEMQIMRPTAPQFFDQERVGAHTLAGRSLRRHPTATMIARTATAQDEITGDGTTS
VVLLTGELLKCAERYVGEGMHPRVIAEGYDLARDKALEILDACAVGVDAKNPPRELLQSV
ARTALRTKLQPKIADLMTGAVVDAVLTTTDDDEGSLAVDLHMVEVMTMEHKLGADSRFVR
GLVLDHASRHPDMPKRLTNCHVLTCNVSLEYEKSEVASGFYYSNAEQRERLIESERKFTD
DKVKQVIEFKRRVCKEGESFVVINQKGIDPLSLDMLAKEGIWACRRAKRRNMERIALACG
GSAVNCLDDLEPDCLGHTGLLYEVNLGEENYTFIDEVKNPKSCTLLLKGPNKHTIDQIKD
AVRDGLRAVAGVLEDGKVVPGGGAFEVAAAAELVDTFTKTEAARGKKKFGIHAYADALLV
VPKVLAENAGLDVQEAIVNVQDARIKTGGCLGLDLATGEATDTAALGVWDNYRVKKQYLH
LSTVLATQLLLVDEVMKAGRTMGKGPAAAPDDEYA
>maker-scf300000870603.1-snap-gene-0.77-mRNA-1 protein AED:0.26 eAED:0.26 QI:0|0|0|1|0|0|2|0|416
MHAIRTLVLLIVAGASIAKPLARHARHSGTHHPQKVHPIPVAHGKSKATRQDRGQPAAGQ
RQCQPLVKNGEISPAASMVDPTIKLLLMSSPKAGATLVERLMLARVNLTGAAVHFKGYPL
RYSHEVFQQAKGRLPTPGHLASCAPGTGWLCVAIVRNPLDRAISSYIHTLLYWKSLGAPF
HELDGNANASFAEFAAALDRRARKKASHSPGDGHFMPQSVPTRTGALRPGVLYVPIEMLT
EPGGYACHSLARVRGTGLKAAEAAAQGDNSRHYITKATSSPPGSEHWSFAKVRSAKKTPN
YDSFWNNTAFCRKVVGCLYRADVEMYVSACRAPALETCAAFRSACEVQLGRLRDVRARKK
ASHSPGDGHFMPQSVPTKTGALRPGVLYVPIEMLTGPGGYACHSLARVRGSSLRFG
>maker-scf300000870603.1-snap-gene-0.74-mRNA-1 protein AED:0.31 eAED:0.32 QI:0|0|0|1|0|0|3|0|327
MLLNAAAVRGLIPNVPPLSPRFVGPPPPVSVKRKALFSPTGSRDIPHPVKFENLVPSICL
YKHRFKDEEPPYFQLKHGKGRKSNSPTAPRRTYYASTSWSRRTHYRARVLTCWSTIRRRK
PPSPRLKKRLKATGTTDSRKKGTSAASFGHFNGRRESPSDCVDATRESAARSGRYGGFAR
RDGRPHGPPAETKLKFILRTSKADDPRIIKQTRDIYRKNRALKTRDVCAIGDGEGNNIGL
TTVKKIKKKHFKTHGVTPRPRIVDQKHADAALADAEYIYQANFEEIADVDEKYFFVPGYH
EKYTYHKKRRASSQRAVQTMQKQEHTS
>maker-scf300000870603.1-snap-gene-0.60-mRNA-1 protein AED:0.33 eAED:0.48 QI:0|0|0|0.66|0|0|3|0|269
MYHSHTACSAGGGRRPRQAGRAARARTRWALISRELKHADFRDTNKLDPTIKSDPWSPQE
ERTIRDAQRQLGNKWAEIAKLLPGRTDLAVKNYWYASVRKNQRRLKKKEKKKKKKKKKKK
DCQDGRPPPGALVLGVGVGAPRPPPSCPPLPADTPQGLAACFAAFYPGSPAKAKFQQFVL
DNTLCPRHVLNMPVEKCESMLQQHGFEGVVVFTFQSRLREAFAPPPTAYVPSPAPVEEQL
PAPYVPPIVAAAAPPPSAAPGPAAALGQH
>maker-scf300000870603.1-snap-gene-0.62-mRNA-1 protein AED:0.31 eAED:0.43 QI:0|0|0|0.66|0|0|3|0|191
MRCRWLSTIRATPVGVRGPICIQKKVNNLRSRWTPYYPNDSQLRVYAIYIIRRVLFAAHA
RDVNIFIWSSRKSVDHGTNDRIMVHGEGTRADGRRSRPESKLARSWGRGTAEPPGDFWTA
VRLARPRTETPETQIYFATHRSGANSVPRVRTVVRGERASRSIVNRTTALWSIWMVSSLI
VAGLGSKPLIT
>maker-scf300000870603.1-snap-gene-0.65-mRNA-1 protein AED:0.43 eAED:0.43 QI:0|0|0|1|0|0|2|0|128
MSDWVEKERFGLPEYLLRTCPSSLREGRRLKTKFRLGCHDLRSSSSRTQLVRNAQCPCCK
SRESETIQHALLECSAFTKERDTFLERFYELHPIARLCDVLMSDDLPHETENTMYRYLIL
FRGSGWAS
>maker-scf300000870603.1-snap-gene-0.57-mRNA-1 protein AED:0.33 eAED:0.36 QI:0|0|0|1|0|0|2|0|104
MHDRHPMGLCRCFLSQIIGGHTDDDIRHCDGPIGSKLRQKRRSHVFFHGFWPYLGEKGFV
CCRVFGIASPGCPRPRLRLSVLHEDARALTYTRITSCSSSADYL
>maker-scf300000870603.1-snap-gene-0.78-mRNA-1 protein AED:0.31 eAED:0.35 QI:0|0|0|1|0|0|2|0|94
MKTSDCQYGKNKFGQLMQHNHNFFYKNMEPGWKMREQCRLGSNCTGHDGTLRGSAPGIGN
LCRSCISFPEAMASDLGEALFRAARPSLEKHLRG
>maker-scf300000870603.1-snap-gene-0.58-mRNA-1 protein AED:0.44 eAED:0.98 QI:0|0|0|1|0|0|2|0|82
MVGPWLVPRVGSPSRRSGFPGSTSHATRIFASHNTNECESLPRRRARANSLHTPASKAFR
STEKPLRELENSESDERLFIAL
>augustus_masked-scf300000870622.0-processed-gene-0.1-mRNA-1 protein AED:0.42 eAED:0.99 QI:925|0|0|1|1|1|2|377|221
MTCVLVKTEWWESLARGLTSLVATAIAVGLEAGLRPYFGSPTSVFGAIAGAGTGWSVGWI
VGWQVDKKTFRRMAASAAGRRARARTAGGVAGFFVGLVVEVLGSVFASAFCSAGIHGTIL
VLLQVASAAMPLVVRGNMGRRKKVRRLSESIVGGGLQRKLSSPGSWWAAYFLLPIGSAPR
AQAASAAAGRHLEEAPGSFHVSRRNKKTPRAKDVSPKNFHD
>augustus_masked-scf300000870753.0-processed-gene-0.11-mRNA-1 protein AED:0.37 eAED:0.96 QI:0|0|0|1|1|1|2|0|502
MWSASSATRQLRSCAGGAARLPEHDRSLVTYEGAKGWRSGTWRHTKSVATRCMPVLRETA
AGVRRVRLPHSSKAAWRLNDDEDEKTPLGKVAACDVTLMDAARGVGVGPAASASSRRCAA
RGDESPRERRERVASRARRRFYGVIVDAKRARTRRRAEPQLLSFVGTTRRQGHPGIEEKT
EAQEEEGRGGAGGCRGAGRRRRRRAGQRLGRRGEPAAPLARHAATPAPPRRPAPRRARRR
RASGEEARAAFVVELPTRAPPAAGAGRCRRVVRRGRRVVKPTGAVKAQPLSNQCRRECSA
AAAAVGGGRRRCRWRRLAAPLRGAAALGRRERSPPSVRRPPRNRPRGATAAHRRRAGDAS
KPRPWPTVWGGDPAPAHTRRGSVALWLVAFLQMRPAPRRRGSPRAIESRDECSSWFRDDS
RTCALVPVRPPPVRQLAALCPTTAAGLSVSADAGGAGHEECYFPHAGLPTICRFEIGCLV
LVQARRRPRGEPPLRFFLTCGA
>snap_masked-scf300000870753.0-processed-gene-0.55-mRNA-1 protein AED:0.02 eAED:0.02 QI:0|0|0|1|1|1|2|0|500
MGGAKDEDLADGFSLGEVFGGSKAHSGYTYDDIIVLPGEIDFGVESVTLESKVTRKISLR
TPFVSSPMDTVTEATMAIGMAQHGGLGIIHYNMPIEDQVAEVRKVKTYKNGFISDPVVLA
PHNTLSDLDAVKEKYGHYGIPVTIDGRLHSKLVGIVTKRDVDFQEDRSVLVDSVMTKDVV
TIQEPVTLAQANARLADCKKGKLPVVNADGELVSLISRTDLRKARDYPLSTVAASGSLLC
GAAVGTRPNDRIRLAALVEAGVDVVVLDSSQGDSCFQKDMVRWIKSTYPLLQVIGGNVVT
RQQAKHLIDAGVDGLRVGMGVGSICTTQVVCACGRPQASAVYAVASYANSRVGNTGHIIK
ALMLGASCVMMGSMLAGTDEAPGEYFFQDGVRLKRYRGMGSLEAMSQGSDKRYFASQAKV
KVAQGVSGTVPDKGPLATYIPYLRQGIAHGFQDMGVRDLDEMTSRAASGAIRVELRSPAA
QKEGGVHGLHNYVLRTHAQA
>snap_masked-scf300000870753.0-processed-gene-0.56-mRNA-1 protein AED:0.17 eAED:0.18 QI:0|0|0|1|1|1|2|0|621
MSDRLTTSQRKAKECATKAEDLCAVGDTDEATRLYERACKLDPDNARYKMGLDSMKHQKE
SMGYFMEQLAKHKANRKYEKASPDASQADVADAAEQLCRAAERGELPSIKGLIDSGQSVN
TWNELRQGDSALHYAKDAKTALCLLDAGAHIEGGRYSWTPLMAAVRFGRRDVVRVLLDRG
ADACRTIPRKEPGAGRNVLFCATSGCHLSPSERAEIVSVLLKAGADPTACETETHWTPLH
DACLSGDAEVARLLLDAGANVNAASTRSCAFPMSRGWATPWDVARGVGFEELVEELGVRG
GTAFEHLHAYAGPQGRVRKAVKALLGHRQQKNTLDLDAAAFTLQVGLKKAPVDPSPKPRL
IPLPHRVRNDAGDRRGCLIVKDADKPWLKALLLDGERPGAKTTRTKLDGTRAAKMARRSE
STREAGSNGDDLTIEGIHKVLALSKLRTSYKQFKDRRELRDRFDDFYCDDRVVPMLGKLL
GKSFFDRKRQPISVRVTRGPESLREQLRKADSCARFVLKEGTCAALVCATTDLNEKEIVE
NAVAACDGLVSCVPKKWRNVQSVVLKLPDSASLPVFAGELDQPKRKAPSDEPPKKKKARV
AEPVVKKPGRKSLKAKLRDLK
>snap_masked-scf300000870753.0-processed-gene-0.57-mRNA-1 protein AED:0.03 eAED:0.03 QI:0|0|0|1|1|1|2|0|344
MNARTFVLGSIALAAQEAAHALTTPPASRLGTPERAALGGVGAAWVALGARTFDAANARE
AVGALGVATATFEDNIREPAAGFLELTSPLFVLQGVLLLALSANVFASKDAARVSSSIAL
ASATTLLALALAVVAGAPVENGFEFITDPLFITAAVALKAAGSTEEDAFELIRGDVVELA
TDGGSVAPEDGYGKTLATFYRGSCLVGILVGASFILSPINPIGIFDTESPATHFFRALCG
ISIALVLAPAQSILWRAAKAGELSANSSRALNAALGLASGLLVVDGRLQVEEGTRQFAQL
DPSSAIAKAVELGDVGRSVTNTDAAFSVGLVVALFYAVAPARRV
>maker-scf300000870753.0-snap-gene-0.101-mRNA-1 protein AED:0.13 eAED:0.13 QI:0|0|0|1|1|1|2|0|764
MAGYDAVPTTQEPKAPKQSTLLACIYGLVASLMCAPVMMSFASIIFADPFFSEYSPELVK
LVLFSSAVHQLCYVRWSTMPFAVGQVQDAGLIFLSSMARFVVADGLQHDDHAATTMAAAL
WTLGLATALLGVMLIVIGRLRLASLAQYLPVPVVGGYLAYIGFYCGQAGLAMMSGVEVTS
LKDWPRLFRGSGPAKMCVGVVVASAIVLTSSIAEKRKWSRASKSLIMPFVLLATCVIFYV
LLYAEGSTLAESREHGWVGALPARSEKGGSGWRNVPILKPWALYAPRNTNEVLRAVGRVA
PRLIPSWLAMVCVVAFSSSLDVAAVEMELGSPLNYDSELQTAAQTVGLGNLASGLLGGFS
GSYIFSQTILNVRSKVANRWSGAVVCLMEVLLVLFPAPPTAYIPTGAFGGLLLLVGASLI
IEWLIEARHRFSAPEYLVLLFTFASIHVIGLEAGFAAGLAFSALAFACQYARVHDEVGGV
ACRRSKKARSVRRRSFEERRALHDHRESIVALDVVGFVFFGAAAQLLAKLKDEAKGAAWV
VLNFEECVGLDATAARSCFAPFKQYLVQEKCSLLVAGLRPHVSEQLQWDSFVTTDQALES
AEDSLLARFKVVKGSFSELSQEDGFDAILRPYVDGMQVDAKALTKYVEATSIKAGEHLFR
QGDAADRVYFVRAGTVDLRLDQRRIARVARGAVLGELCFLLKRRQSLDATAHTHCALWCL
SRDRLSAMKRERPDLFNVLQTALLKSMALQVEESLGSGIWSASS
>snap_masked-scf300000870753.0-processed-gene-0.59-mRNA-1 protein AED:0.45 eAED:0.45 QI:0|0|0|1|1|1|2|0|317
MPSDVRALIERKHTTITAVRGDPRRIGRVLGTPVPTERPATAPAGRRPYEAPRSRPQSAR
PWTTRGGRALIDGKHTTVTAVRYQPRYKPPPIYCRGREVTRDDATYHTAKESYSRPQTAP
VRRRNGGVDHVRTHAQSPLFDIPNTKRPRPRQKLTKEERRFMLANGWPAAGPKDAAVTHW
GGDHASRVLPFAAGCGFEAYPDDDASWESETVLERRSRLNAARQTRLSDLCAAITPDKDD
SLEARQRRLFQIDVKSRPRSAPPKKDYTIYGPALLDVSDRRTGGSSPQAPTLPQEHTLEY
PLRVDLPPPDDRISVII
>snap_masked-scf300000870753.0-processed-gene-0.60-mRNA-1 protein AED:0.02 eAED:0.03 QI:0|0|0|1|1|1|2|0|210
MVLKQERRVNAASVAKRQSISAAAAQKKLEIEEAAREAQLQKAWAVGADERSRRRQDEEN
QRETRRAEKQQAKDEALRNDEIEGPSLVKPRRAHSSDDLLGLALMQQTAEKRLKARRKKP
NSPPRTPSMSSLQEDMLDVQRNTNRDVDTDALRREAADERMLSSSCGTLGGLVVPPSPPR
SNGKKFSRKGVRKVPSKSSLRFVSEELCCA
>snap_masked-scf300000870753.0-processed-gene-0.61-mRNA-1 protein AED:0.06 eAED:0.06 QI:0|0|0|1|1|1|2|0|601
MAAVRCTIAAALIGQAWGLVPPQPTQARHTTLHAKRPDYIPGVISDPGYVRIFDTTLRDG
EQSPGATLTSNEKLDIARMLAKLGVDIIEAGFPIASPDDFDAVNQIARVVGNEVDEDGYV
PVICGLSRANPKDIERAWEAVKPAVRPRVHTFIATSPIHMETKLKKTPDEVLQIAVDAVK
FAKSLGCDDIEFSPEDAGRSDPEFLIKVLSAVVDAGATTLNIPDTTGWNVPWEFGPLIQQ
LRDGLGEKADRVVFSTHCQNDLGLSTANSIAGAAHGARQIECTINGIGERAGNAALEEVV
MALALKGPTHFGAKGPCGEGPDLRTGIDPVHITPTSNMVKEYTGMAVQPHKAIVGANAFQ
HESGIHQDGMIKNKQTYEIMTPESIGLMRGDQQSGAGIVLGKHSGRNAVSTRLNELGYEL
DDDKLQAIFIRFKEVAERKKGGLDDDDLEALVADEVYSAQAMWRLERVTTGSGVVPTATV
ALTGPDGVERQGVAMGTGPVDAAYKAIDALTSVKVHLETYSMESVNAGIEAMATTKVVVN
PVDSATSLHSSGYTTSRKFSGSGSDTDVVVSSARAYVAAVNKLIRWNMRRAAAEQVEAQE
A
>snap_masked-scf300000870753.0-processed-gene-0.64-mRNA-1 protein AED:0.07 eAED:0.08 QI:0|0|0|1|1|1|2|0|1350
MPDWNCCWAGGSWHGKCSESGPYTWHDGWHECKEPNDAERRRAHGDAQGHFGRGMSRVCP
HASARVVDGPLGTGISVVYVVYGASGGEASSIEFFGKHGLDEMTKIDGGTSVQVLRPQHL
GAEVVASQSSKLTKAISDLENVCSHWARCTTHEYAGSKLRWLAVASAWRRTPASSYVLCT
SRVMGPALPTYYTGAAWPRALTSLLDNTTSLVATALRVDGCDVRVDLAKGVVALSASLVR
QLLVAGPDRLESDVVRMVRDGREALKTFEPGYERVDWDAFWSLCAFKGTPRLPKDASSAF
AQLFAPQMTPLSYARDWHSNGRDIVAKRRWKGDTLVVYAYHETPDAKANMAYFLRNGLRN
LMAHVIIVVNGPSSLKFPQDSDRFKNTLRIIRRDNSCFDFGSWGVALADARKRLRLVNVI
LMNASVRGPFLPAYAHTTNWVDGFLALLRGDVALAGLAVNCPDGKGRKWPHVMSMAMVLD
ERALRIADDHGIFACASSYDEAVEREGRLSKLVLDAKLNLGTMQHNYHSTDWRKVLPTVE
HAALVPNSANFPSCPGIDLDIFYKEGWHSGSTPHPVEFLFYKTNRGVGADAVEARSSPRS
STKRVLLASHNFDGDGAPRYLLHAAEVLKRDHELLAWSFERDGPLRREFELLGAEIIPSP
TDEERARQRLSWKDVTLQSVLNFVNTDVDVIVFNTVLWANVIASGDGRVRGSGPRIMWIL
HEMEITEHSVPRHEKFTMGTGFWYGRWFPVLLPAQRCATLARADAIIFVADAQRALWSSC
DRGTFHTVRGRPHALAEDDVVTLLDFEAVAAAAETALREKLALEVKARPQVPPAALFKPD
VKRASSTPKKKKKRLGHRHEHRRLTSTAVRDELAIPQDAFVLTTIGTICRRKRQKWALYA
LRYLVQKKIDAYYVLVGAPSDKGGKGDPEYVVEFLNSVRKFDLQSRVRLVPFGVSVAPYL
SAADLHTSPSSLEAYPLNTLEAMSLGVPVVATAAGGTEEQFPLGGLRVQCSFCLVRNISS
SRDFLEASARAAARRGARLRQDGQAMRDAVAAPAAERFATALRDAFSFRRPRPLVSFVVR
TYWGQMASAPFTLKRTLRALRKLNDPRWEALVVQTDATPIPGLYQLLAEFLDARIRPVVF
EDAPATSSGGYEVTDRALALARASKWLIVTNGDNIYDASFLASLSRSSSDLVAFDFYSRH
VSAMDTRYLGEGCERYFSAPHGACKRNLLAEWHTDLGANAMSARRWACEGRRFLDVDAGP
GEDRDGKVAWSLVYWGWDVSHVRSGDGGCLFDHNPNAHACVASGEDWVWFERNRECLRRG
ALEGVNPPPMFYESPRLPAGTEALQGRCAD
>maker-scf300000870753.0-snap-gene-0.104-mRNA-1 protein AED:0.10 eAED:0.10 QI:0|1|0.5|1|1|1|2|16|529
MATPRAHDEEPVELVAKGTLHKKRGGLGRHTYGVRSSPYVRRYFELTSDGVLSYWDEHER
RKGGDPRNSLNLLASRAVLSVVATTSGGGAPAERVLAIAHEQGGARWKLAADSDEARDAW
RRALEPYCRASAPRPSADVRAVVPDLPPDLTATRRKALTRSSVAMGDRGSTIVALAAFSF
VVSVISAIVCSGGAFSVSVLALVHGYALVVLTRRGALDPRPCTSVVKVAEDDSLPPLPEG
IDTASEKKGRPVAGTTIARSDFDITGGGPPATWSRAPGSTFRVRQVGYKHHGKKAVSAEA
FYECVSVDLFDTSSRVPCLADKVELPAPERVSPDSDIPSLFIVVAHIPSETGPMSVGPDA
DGHGYQMCIAFQLTERTVQDLASMKQGGSCEREASLKLLKRWCSVAPEEPFAERKEFGRF
KVLAQVRNIDDVSIPSFAKRYNGKPALIRKTGMLYRCGPSGSYLNMDINVHAFGYMARSG
LQSIFRDFQDFILSVGFTVESRSDEELPECILGCFDLNHVDYNAAVPWE
>snap_masked-scf300000870753.0-processed-gene-0.66-mRNA-1 protein AED:0.06 eAED:0.06 QI:0|0|0|1|1|1|2|0|394
MGAGASTIADYKEAASKSDESSFPEAFAQLKTSVEAFEGDAEAALKYAEEQCKALSLNVT
LQSSNGLSLKVTGEAPAAEEPEQSNEELEKIADAVALELLEAKTQSIVCLTDGSNNAHKA
FEVAKALRKDDDVLSVVHIKSDKDYHDAATNFKSDQIQLRYETELTPLLPSSKWRYDMVT
KKDNVSTKRAVGLWVSGLRDVPIDDPKRLPMPNFLCIGFSGRKNMSDEAPSVLGQVADLS
LRTVPCPCVVVKYPPSDGPKSFCLLVADLPRCWMAFELLLHLPAEGDSLKLIHIHEDVAA
KLGEADELKAKYEKYLAEHPTKFKVEFELKGMARGTSKNEVIHGLLDDATYEYIALATHP
KDHIGSVADYLIKNYKGNIICFKGENAERNVMYA
>maker-scf300000870753.0-snap-gene-0.105-mRNA-1 protein AED:0.03 eAED:0.11 QI:0|0|0.5|1|1|1|2|31|471
MASRSASPASADDERHAVVSNPPSPTQLTGLVAAEAKSHRRQHSDQSRFARPAKKNVRRA
RVVEPETDEEYTASEDWRRDCRAVAVLGQGSFGRVHLVTFQGGKFALKSVAVASLTTPKK
REHARSERVALALLRGHPNILRMHAAWTAPGALHLATECAWGGELFRHLQRRKRFAAAET
RFIIAELAAALVHAHKHKVAYRDVKPENVLFGGTGHVLLADFGLSKIVSIDDKDFPTKGC
ISLCGTPEYMAPEVLDRAPYGGSVDWCVLRVLMYTFVCTASIYTWALGMLSAELLTGLPP
WYTEDRVELFRRIRRAPLEPRHLVCRDPRARRDPLQRDTALLVERLLRRDATQRPSDADI
KNDRYFAFCGGLEDLPSMEPPFNPSSSDADPGPAFHDRVSNERAPSRRRCAPLSEVAAVA
RNFEASDSVSLTADAVALDVAAAAAPPPPPPDGAPGSPGVQSPQFPGWVYP
>maker-scf300000870753.0-snap-gene-0.107-mRNA-1 protein AED:0.00 eAED:0.00 QI:12|1|1|1|1|1|2|67|138
MPALKLTKIDWLEKVAQTFYAVSLLAFPEWWLTENFVDGAALANNDSVLALASIMGLLCL
TIIVITFIIRNAKNTRAELMKKMDIATAVTWSFFLVNSIRLQQDGIAPDAAFKQNLGIFS
VIIGAYAYQSTTRKPKSK
>snap_masked-scf300000870753.0-processed-gene-0.73-mRNA-1 protein AED:0.13 eAED:0.14 QI:0|0|0|1|1|1|2|0|323
MRCILILATTQALQPPAPRALRQPLHATSNASEDPLQTLQTNVDAIWSLPGTGPANVRSR
MTRERKEATHATLWGKKEWDQQIAYRHGPHRRYARVLARSIYSPLMRGLAPTIALLSVWS
VFVFQKKLTITANGLGFLASPIGLLLAFRARCGALLAAYAWCAKAASTFEEAPSQVVRTL
LNEEDSTTVLKARKPALACLSLVRKATIALPLGHHVEKELYHSISDLNLLYGGIERLIST
PLAPMYMRHYQRGLLAWLFLLPCGLTKAGCSTALKLVCVVASAAYLFLGIDEIGLQIEQP
FFVMPVHALAEGLTRDVVEELQH
>snap_masked-scf300000870753.0-processed-gene-0.74-mRNA-1 protein AED:0.25 eAED:0.38 QI:0|0|0|0.5|1|1|2|0|195
MRAQVVRERPRAACWGWGPQRSPEDALGALAAITARTGHTPPGQYDSLAPPAEDTNTMRR
VTSHDQLTATAAAVAALSSPREAFPKPTRRAPPPAPAEDSGPGADARRRDVRRERNREHA
RISRERKRQKLEHLQEENDALRRKEQVLVDERNRLRMRLDEQERQNAGLRAYIQRHRHLL
GDVAAAVLAPAPPPA
>snap_masked-scf300000870753.0-processed-gene-0.76-mRNA-1 protein AED:0.01 eAED:0.01 QI:0|0|0|1|1|1|2|0|115
MAQGLRAKPKKKQNPKKKPLTKRQRTGAAAKKTVRRKHHDSATKMINASVEKRVAGAAAR
GGQHFELGTVSDASKAACAEQRAAGKTSKKARRLEKAAEKAKAVAARQASERAWM
>snap_masked-scf300000870753.0-processed-gene-0.77-mRNA-1 protein AED:0.19 eAED:0.19 QI:0|0|0|1|1|1|3|0|316
MAAATEMAVEPTQMEEHAEDMEAEEAYSAYCHVSELEQHGINRKDTEKLASAGFCTVQSI
AYATLKSLCQVKGVSDAKAQKLREIAYKIAEHGGIETGSLTELYGEFRTGKTQLCHTLCV
TAQLPLDQGGGEGKAMYIDTEGTFRPQRLVAIAERYGVAAEMVLENVVYARAHNSEQQKE
LLKQACSLMSEDRFSLLVVDSATALYRTDYMGRGELSERQMQLAQFLRALTRMSAEFGIA
VVLTNQVVANPDGMSFAKDATKPIGGNIIAHASHTRLQLKKARGENRVCKVIDSPSIAES
EASFSVGPAGVEDAKE
>augustus_masked-scf300000870753.0-processed-gene-0.35-mRNA-1 protein AED:0.31 eAED:0.63 QI:144|0|0|1|1|1|3|168|625
MRQRPCTTKTQARQPLRQSRSTFGTVSGSTVTHDATMLFRVHFARRRPQRPEQYVVFARC
HGRFLERSSSDERRCSHAHRWYWQRWRGVSPSSGGAPGALARLVLALQRFSRPRASSSTA
SSFTVYSSIDVLLRLSWRACVGPPLLQVPRIDPRKSPMLIQLLKSRDPFEVPKDWLDWAA
VCAQIDGETTKPYPVEVRDVVSIICYAQLRSWPEERPPCPDHDPLPCTYEGAKGWLRNLA
EPKSVDALYALLREQRPASAECAYRILEALATNDDEDEPLSHAVGRVVYARELRKLGKVA
ACDVTFDGMLRAALESGLPVCVLEKVRGAWDEARDVRERVASRRGGVSTVIKRKKKKAAA
APVVVEAPAVVADDEPDSDSDGEANLLRLARHAPEPRPPRRRRPAPAARPPAQGKKAAPV
VVELPTGSAGAGAAGAGGGQGAGRGRQTTGRCKSASLCQGRRECSAAPPAGPRRRAVRWS
LGAARGALQGAKAGRRVGRPIGHRRRTQSGPAPPTRRHRRARPTPRRLATVWAATRRPRN
SPRRRRPLARRCLACRPHRRRRGSRRGSRERTSVQFVSGRLGNARSCRAATSCATPARLC
TTTAARPVRVCRTPVEAGHRRSLLS
>snap_masked-scf300000870753.0-processed-gene-0.79-mRNA-1 protein AED:0.26 eAED:0.31 QI:0|0|0|1|1|1|2|0|361
MARRPATGGAGPELDITLDAVTDDDLVKDLSQIVETQEATKQQLLNQIASCQRQLERLQA
VSDAGTLLLEYLGVHIRTSDRRVRHLGESLVRGDASLTLKDLLGVDPNGDQATFTREEKA
RFRHINGGSEGLAVRSVAAASTTCKGARTAFATPACRPGRSPGSMDLILFFARASLASKD
PATATGRPVFSVPRLDQGGQPRVFGEACTCCRANAAAFLWAALQQATLRTDTDTEIASRA
HAAAGEPRRPSVALLSQTEDDGAPWSRLWADFAEALLPTDPGRTCTFRLASESTGRPGGV
WCAEALAGLSGAVVRAARSPGGLQGPTGKGLESLLLFLSKALLCWDAEDPGESSGRRGTS
R
>snap_masked-scf300000870753.0-processed-gene-0.81-mRNA-1 protein AED:0.15 eAED:0.16 QI:0|0|0|1|1|1|2|0|161
MSGTICFGGVCIPINAIWPVIVLGLKWLFEKFTGAPPTIEVALDERPVDQLPTVPYVSSD
EDWEERVAKTKEGRPLVVDFTATWCGPCQKIAPLFQRLAATYDGADFVKVDVDDLDDVAE
ACGAMPTFQIFVNGAKKDAMTGASDAKLTAFVDTHCGKKTK
>maker-scf300000870753.0-snap-gene-0.113-mRNA-1 protein AED:0.03 eAED:0.03 QI:0|0|0|1|1|1|2|0|350
MPPKKKGGSAIDPDDPSMNPEAVVDNYKKYCKLAALTPHPKVLAQLGGDEEQLEIMMKNE
QLVIDGEPVLGPHGTRALCTALMGNAPGMSGAVFKMAKNFRFWRMDCGDDGAACLAEILR
LGGAELPMAYLEMLDCGVGYRGAHALGQSLMCGQNRSLLTLKLDYNSSLGSDGCKALCQG
LRTNASLKQLHLCYCGLDEDAGAPLGEVLSYAKTTLQKLHLQGNKMRGGGLSGILSGMDN
NNKLEYLSLADNAIAATDEDLEALEQLAGVMQRETSLLSQVDLLHNRIGEKGANTMLAAF
NGGELEGSKGPPGKIQMLQVDHSLPDQLFNTLGRLDAGKGGKGKKGKKKK
>snap_masked-scf300000870753.0-processed-gene-0.84-mRNA-1 protein AED:0.05 eAED:0.06 QI:0|0|0|1|1|1|2|0|353
MVKLVGRRTGVVVDTEDLAQDGAYDSIDAFWAAAAQPAWDNDGQDVARQEPERRRSSVSF
AGSVDALEALDSPPAFGDDDDDDLPQSPMNDSDGEEVIARQARTPDSRRRPYEPPQPDPF
PVMKWWKGERVIYEPDSQTGLQKVAAVQLGAPTPRPKKRPRHLTKKIGGIIVDDTPLQPS
DYESDAQGTEARLWNEGSQHAQTTKFAARFSEHRFSALPTEGDEPAVMACQAIATAEDAA
RDDVYPGWASGVMELPMGGVKGSESTGSLTMLFFVSTSQNLAVELTLFPSEDAMVTDPHE
SEALRFQFSPGDQFYVPPNNTYRLMNRSTTQPAKLFFAMLRPVCDRDDSSSSG
>maker-scf300000870753.0-snap-gene-0.114-mRNA-1 protein AED:0.17 eAED:0.45 QI:0|0|0|1|1|1|2|0|201
MGSRQDSQGPLSRGIRGGGFVGSGGVGSVFRTSRGAESFDFDLAGKHPLSHVVNNGLQGH
RPRKAPVHANRTSPKRPRKPVEETVPHDGDWRLLCEHADGSHEVFRVSNPPEPVFEKIRQ
AGGVLARNGIDVRRVTCLGWKHAPDSINRSERETKAYEREVARIKGANRPMEWLGPSAHE
MNLERMRLSLSNVAERPGLGG
>snap_masked-scf300000870753.0-processed-gene-0.86-mRNA-1 protein AED:0.31 eAED:0.31 QI:0|0|0|1|1|1|2|0|287
MESPGVSRIAAEEAWESEAAPESEAAPEPAEERPSMLSRLASWRAPEPEPEMERDGKTEA
PAPPEPAEEAPRQLHCDHFYCRAPPGPLGLEFKDSTRVVFRFLPPYTSALAYTVYPGDEL
VSVNDCVVGDDVLGVLAAQDDGATDRTLVFYRASGRRPEDYYAVYAPPGKLGLAFENDAR
RLPHAVKGYEPGFVVGRVDPTSALRGVVAEGDALLFVNGPSSAAYPRRSAAYPRRRLDFA
RKGFREYSERDEWKSCGAICCEICSCGGPSPDDEYGTTMYDGNDYTY
>snap_masked-scf300000870753.0-processed-gene-0.87-mRNA-1 protein AED:0.18 eAED:0.18 QI:0|0|0|1|1|1|2|0|241
MGGLVSSLAFPVPKLPQSFYHDLLKRRDLVWLETKKGERIPAIHIQAPLRRRRNVTLLFS
HGNAEDIALHLPFVTALAHRTGADVFSYEYVGYGPSRFKDCVPSERGCYRAIDAAWAYLI
AHGVDPTTIVIYGRSIGTGPSVDLASRVEAKGCALGYGSSLALRPIDIFVNHEKMAKVSS
RVFIMHGTDDDVVPLRCGRALQKLAQRPVDPAWIPGYGHNDIPHDTVFHHVGVFLDALAA
G
>maker-scf300000870753.0-snap-gene-0.115-mRNA-1 protein AED:0.14 eAED:0.30 QI:0|0|0|1|1|1|2|0|354
MASTTAAPKSNRDGLAALDEALQAGAATLQRLEEQGEQLHQTEIVADSNKYLLDRSAREI
RGMTWGGWLQNQFTSGPAVPKPPPAPLRPEVAPQSRHQPPIPSGGTVEQDQYVADLSQQL
DDVLACGKQLNAVIDHQNAQSSRLSSKTESLWESTRRTTRAAGRVAAAGLFGASDEPKLL
GHVALQCPVTKRYLRSRGTDVGLSPDLELRATCRWALYEVRPHVLSLMNSVSDKYIGMTF
GGGIACNSSSFGSWQQLDMDLRQRKGDVVETPISLLAADWGGGCYVGNPEARDRARRWRV
EFLDDAYEVPTFADQVLTLKPDALERVRGAVPAVLEEAAATAYGAAARAPAWEE
>snap_masked-scf300000870753.0-processed-gene-0.89-mRNA-1 protein AED:0.33 eAED:0.34 QI:0|0|0|1|1|1|2|0|749
MAEEELAALHETTNEMSLEDLSNLRAAAELELLQEAARKYETVERARIDEVLDGLKTQGR
SLREAMALHGAAAEGSRDAGAQTPAAKQLSESVARGSAAIVRRSITHVGMCQAVASRASR
AVVDDDGAIILATGALREMRATVSACLTWFARAACNTSGGALSRALLDAALTLRRKRSEY
NAPKVVHVVEATLADLDENEHLLASVAERGRHWQFLDRLEDPHVDLDETYRACAYACAAE
ARRGLTKTRQLKRKVELGAAHYELVLALARASGVESTSSVADALLEVHALATPVPFEAPG
ISDNALGRVFDVVAGDGDVKTYCRLARVCRQFRDVSRANGPASLAEAPSGILLRDSRQAR
RTKAEKADACARDASLAATLRWVARGKPRKLALVGQTPAQSCARPLSAVFGIGAPRLRSV
VSLKIDGVRGFDDGSCAAVAAGLDRLEEVSLIGTKVGDAGLAALAAGVRETLAEIRLDSA
NLPVAKDRVGDVGVAALARVAGRNTDGRVLHTVSFERYTRIGDEAVLALAGGLGATLERL
SLAGCEGLSDLAPVALADACRGLRCLNLSGCGRVSDVGALALARHQTMRRLSLHGTRVCA
VGIDSILGHSPSLRVLRGEDDDYKFVRGAPLASPSVLRDVCVRRGNSDAPLHRVRVLSLE
FDAEEDYFYLVRLRGGGYANALVKPYRRWRRSAGELVVGIDGLDAGGRAHGHLSVERRRN
GELFGAILERAALIASKEVALSTFPGRFT
>augustus_masked-scf300000870753.0-processed-gene-0.45-mRNA-1 protein AED:0.28 eAED:0.28 QI:0|-1|0|1|-1|1|1|450|195
MEVGTEGLSWADARDRLAREGANKPRPPCDCPAVVCCLLPCLTSLPSMRAYARCVTEDAC
VRRDGAWNDVDAVDVVRGDLVLVQEGELAPADLRLASCTDDFLVSMLRLNGVDAPVSLKV
GDSVPLGAECLRGNGKGVVIAIGDNTNLARRIRSGRWPPARGRSARSSETTNSPLNAIAA
TINITSPYSQGTAAL
>maker-scf300000870753.0-snap-gene-0.118-mRNA-1 protein AED:0.32 eAED:0.32 QI:0|0.5|0.66|1|0.5|0.66|3|10|838
MLSDEQREEEDAATRLQAISRGHRDRQAVERTQTLKKEREQAASLLQTRQRGRIACREVD
ERREQTQAATSIGRIYRGKVTRRARVDRGPRSLERDDIAQGLHTLGRTADLKHAYLGCSV
SGLQLVDIDVLQSYEHLQALDVSCNNLTSLSPLEHLPYLTRLNASGNKLSQFDLEIPRNV
PGEKAWTLGRKHAGSNLIEVDLSDNDIEVLGEQSTHRRLEKFVLDGNRMYEITGLQNLSR
LKILSMRNNDLSYVSGLETLSALVELDVGGNRLTTMGDGLENLVNLRRLGVAQNQITTLD
GLEPLQALDELDARDNCIEKVREVEFLERLPLFSSLLLQGNPCSDLPFYRRRVVFRLQQL
RVLDGIAVSSDDKIKAVNLHGGDESDLKHRRETFRKHFGSALEFEDPLPPFVEPEKSPSV
RKSKFNLCFNSGSLAVCVRCCSLHSVECISRRSSPFDVDLCELPGLEMYLRTIFEAADTS
GDGEISVAEAIKAVRNDDDFAELMGFGSRTKVRQADGSREQLTDMLQSLDQDGDNKVSWQ
EFREAFLGPLEDEENEREEVNEYLDEYAAYLKVVFDRVDVDGSGSLSYGELVKALKEDPE
FAEGSGFANSGLSREEFADRMLDALDWDWSDEIEWEEFRDAALDAAMEALERQKMEAYVR
DLFDRVAGDDGEISVAEAVKACRNDDDFAEAMGFDGRTKIREGWTKEQLIESLAEMDTDG
DCSISWDEFRKALLGPWDDDEPDDELPPPPPDANVEALEAYLRGIFDRVDSSGDGAISVS
EAAAALRDDEEFAEVLGVDVGTDDVFRAIDALDEDGDQRVSWGEFRGAVLGATPWGAE
>snap_masked-scf300000870753.0-processed-gene-0.95-mRNA-1 protein AED:0.48 eAED:0.56 QI:0|0|0|1|1|1|2|0|664
MAKLAAVALLLLQNCAALRQPTRLAATKGFNFDVASWLKAPTTTIHEDVDDVDDIQRNRD
EVLHHSKHNELLTGHATSERRSVLDAELSVEAYSLSDAPVTLKPAPVQEHTKHAELSVDA
AVRAASSLRPGLAVDAAIAAASAARSSADVSSARGRGSLAPTLLKAAKSIQWWLPGRQKR
ADRAVRAAEALAGLITLDDTATGRDLVRGTSTLTDEGMTPVVDAKQLSKAVSNLLRGGAR
RRVAAARLALAATAPGAPGAASAKAALRQQPRVDAYCQRRLTYQRKHDKKAEARSRAEAA
CAVYESAGPPGTNATDTRGLLSSKQAEDEHMLGAKLAHALGYRRPSKQRGIRILALDGGG
SRGVVTVQLLKQLQQVAFPGKEPSDVFDLVVGTSTGAILALLLGTKHCSLETAEKMYELL
LDRIFVKEELAGEARLLTRRARYDERHIERVFDELLGDDELLGASGGNGPDVALLSTLLS
VRPAKVALFRSYELPAGSRYPGAARLPLRQALRAATAAPTLFTPLKIRSQVFCDGAIQAN
NPAAVALHEAARLFPGIKVDAVVSVGTGERTPSLDERIVDGDISWDNIVSQLIDSATSTT
LIHDALLDLAPSDTYFRFSPRVDNDAIDATDSETLAEYRRAALDYFGDAEVKSRARACAA
ALGL
>maker-scf300000870753.0-snap-gene-0.106-mRNA-1 protein AED:0.20 eAED:0.21 QI:0|0|0|0.5|0|0|2|0|1149
MASSFVDSLHQFSGYLQRHWSGLTQSEKEESRRVMALLRETPGSAAAAMETTDDTAAAAA
AAAVDGAAPGASATDAAPTVEEALARAAPPVVAPARDDRVAEPVAAAPPAEPSPSVGSAM
ALDVVRPAAPSDLASDADEQPFAPAEDAESIAEDGAMLSDDEASSSSDDDERAAIMAAIR
RKPTPWTGFRGDSDESAAPCAADARGGRTRAVFGDITNGGDGAVAATAETPRLRVAPTPA
NVPPTPDDLPDDLSQLRELCTQRGVPYNAKDSMKRLKVRLGGRAAAAVSSDNEPRPPPTP
PLTATERWGESLRRQTRRRPAVATPSFFSRGGWTPELDGALKKLVEEHGAKKWDAIAAAM
PRRCGKTGKQCRERWVNELDPAISKAPFTVDEVRTMLVEHHKRGNRWAEIARMLPGRTDN
AVKNHWNKHLEAHFERVVGEEVGAAAVASRKFDLSGQLLEKVLSACMSSYTPPKPRAKPT
PRRSPTPSVRLPAENVDDDESSSEDEAAVEPIEDLWVRSRSPEFYTAVLRSFAAAGAANT
PVAPLESMDVCESPGDVADLSHALALSSEIDGCAALRDAAAACVPAGRGRYGGIHLATCA
SADLVEVREDLGYVVALPGFIVPCDVGTNRHPLRATLCRGPVRIVDGNVRAATEIAFDVA
RVVLSFYAPHEGQLSHIADLQERARLFALRDAYAKLPALRWSRGFTRRIAPGLSLYPGVA
GAPNRLRINVKGCSKVMLEDTPKNREKALRVIAKCDSYKLKRKALMKEREAALRDGTKTI
EDLAIEDGFYYLAPDERAPISLAELLEEDEGATDEGPADAVDTPAPPRRHGDVETAPTLG
GADADAAGDAPAPSRRDARVAPAPIASDVPVADAAGGAPALAPAQAHPLPARPPSRAACR
RLVRAGKPDPWVAWVRRSQESEVECAASARRHGLMYATSARDQENYLRICATLDKTESTP
AERFERMLLDEAEAIQRYTRGLRLAAPPSDYPVPCGLSQMVGMSRATRDDVRRDFEEAMR
QFEASNQAFETLAAKYAAFKIVLNRVARASGLLRGLVAARLGAPLSDFAWSRLDGWFVLD
TFLDCGALIPDTVVLMPATFARRWNGGADLESWKRYFHAGRVQRGAAPIATATTMMVASE
RAGVADDSD
>maker-scf300000870753.0-snap-gene-0.103-mRNA-1 protein AED:0.08 eAED:0.08 QI:0|0|0|1|0|0|2|0|856
MGAAPPMSAPPARGPQAAFHQVPARAAQPPTAQFGQMRAPKTFQGYAPAAEGGYVPTAPG
GAAAPPGAAQPSRSRADILASPRGSMSQPALPAAPMSMPAPQVEIDESSQCDGRYMRCSV
KTLPSTAQVASASKLPLGVVCQPMALDSQQDAPLDVVNFGSTGIVRCKKCRAYVNPFVAW
VNNGRQWRCNVCGFSNDVPNSYFCQLDERGRRRDRDQRPELSKGSVELVAPGEYMVRPPQ
PPVYVFAVDVSAPSVASGLVNVAASTIKKCLDSLPGAPRTQVAVVTYDSSVHFYNLKASL
KQPSMLTVPDLTDLFVPLPDDLLVNLAESRESIDMLLDSLPQMHSGSPSPASCLGAALTA
AYRVMGHVGGKLCVFQSQLPNCGEAALKNRENPRAYGTDGERMLLLAEQSKGKSPEQTTA
SWYETRAIEFSRLQIGVELFVAPPTNAYVDLATLALLPKITAGQLYYYPQFSSKKDAAKL
EAELTRALTRPTGFEAVMRVRCTRGLRVSAFRGNYYVRGHDLLALPNCTPESVFALEIAH
DAEAPLTAGAASVQASLLYTTSSGERRIRVHTLVLPTSPDVGVVAASADVDVVANLLAKA
SVEATLKAGLDAARSRLQQRCIDVVAACRHGRSSASVGGYGAPAVRGAPAAPQTPSQPPK
LPESLQLLPLYCMALLKSAAFRGGADVRADERSYTLQRLDGMAPEQTRSFVYPRLFALHK
LPPSQTPFAFPPPLNLSAESISSDGIYLLDDSLQLMVWVGGASDPKLCDSLFLQDPSDGR
VMMKPDPGGDSPLSRACKVIAELRKTRPAYLALEIIREGDPQRQPVFFRHLVEDHASFPG
GQYSYQEFMAHVSRHA
>maker-scf300000870753.0-snap-gene-0.119-mRNA-1 protein AED:0.32 eAED:0.33 QI:0|0|0|1|0|0|2|0|779
MILTQCAVCATELGLSLGKKCGRCSTRYCGPACQVQHWKEGGHDNLCKKIKKAGGAEQYN
ANTKYTEAVAVAAEACAEDTKGQTCYICTQAVHWKTKEGLVRGCACRGTAGFAHVSCLAE
QAKILFAEAEENNLHVKVKQARWDRWGRCSLCEQDYHGVVACALGWACWKTYVGRPEVHN
AHISAMGQLGNCLGAAKHHEAALSVKETELSILRRVGAREDRMLVAQTNLAITYQGLGRF
EEASRMIGDVYSGYLRLEGVEHEDTLRAALNYAISLVKLKRFEEAKALLRKMMPVARRVL
GASHDYTLRMRWNYAETLYKDAGASLAGLREAVSTLEETEQTARRVLGGAHPITGGIEKG
LQKARAALRAHEEAASGDVSSICGACAVCATELGLSLGKKCGRCSTRYCGPECQVQHWKE
GGHDNICKKIKKAGGAEQYNANTKYTEAVAVAAKACAEDTKGQTCYICTQAVHWKTKEGL
VRMCACRGTAGFAHVSCLAEQAKILVEEAEENNLDIKRKVQLNRWHSCSLCEQKYHGVVR
CALGWACWKTYAGRPETDSTRLYAINQLGNGLSSADHNEDALSVRETQLALVRHLCPTDE
ESMLTTQSNLAIAYKKVGRLDQATRTRGGVYFGHLKLSGKEHKSTLIAASNYASGLMDLQ
HFEQAKSLLHKTMPVARRVLGESHALTLGMRRNYARALRKDPAATLDDVREAVTRLEDLE
RTARRVLGGTNPFVMGVEHEVEASRAALRRDGYWREETAPGDVSSLREAMEAMMSGDAK
>maker-scf300000870753.0-snap-gene-0.117-mRNA-1 protein AED:0.33 eAED:0.33 QI:0|0|0|0.5|0|0|2|0|306
MKNYLLLLAAAAAATNITNATKPWKLRNARRKNMTHWQGINVALLYRGMHYGSYKSERHG
GKFVRVNANHPTVIENHLTKIRRPLERAGATISSVIACTHQSDVVDDWLQNVEASASEVI
ETQLRKDKKNKVRPNELLQRAYALAATQAWDVLISLRADLFLKRDLADLTRPPVIDKLWL
PFREVFLNIHHTPCAFHERPPTDRCLHAWAKHGSRFSDALRIIPRAMLPDIRAAVDELVR
HRVWDQHGLAFQLKKLRGFDIPRNVTPLVEGFWDSNIDTRANPLFTLARGSRFLSKLPKS
ERPPDN
>maker-scf300000870753.0-snap-gene-0.112-mRNA-1 protein AED:0.08 eAED:0.12 QI:0|0|0|1|0|0|2|0|227
MPLASESRHKKRSCEAADAFLDTTLPPKRRRRNTMTEERLTPFMLFYCEVRDKVEKESPK
LQPHEVSSEIARRWKALPADQSRAYSVLSATYAEQKKFQKDSPKVPPSPKPVKKRKERYK
DPRAPKSATSAYMYFSKHHRTLLKRENASLTFGDLGKTVGAMWKAATPGEKKPFEDLAAR
DRARYARELEEYKKERLAEQEAEVDSDDEPLMKKPTPKEESSSSDDD
>maker-scf300000870753.0-snap-gene-0.98-mRNA-1 protein AED:0.04 eAED:0.04 QI:0|0|0|0.5|0|0|2|0|221
MWECVARRPLRDAAEALHDQNKRVNHFARAVAHSGLFPALQLLTTHDAVSWSVFVDALAQ
MLSFVQFTLPDVDRNDLNSTSYLLDVTAFLERSSSDERRCSTLIAGIAALAEVYPPPQEG
PLELWHAWSLLCNASLVKASSSTASRFTVYSSIDVLLRLSWRACVGPPLLQVPRIDPRKS
PMLIQLLKSRDPFEVPKDWLDWAAVCAQIDGPNNKAVTPSK
>maker-scf300000870753.0-snap-gene-0.111-mRNA-1 protein AED:0.40 eAED:0.41 QI:0|0|0|1|0|0|2|0|157
MCSRIDSARGSSRARRITPNLYCERMRATKYTPRDSFRVLERRHGLTEVVERGGGVPVEC
RRVRLPHLERNIIILSENAPRHGHRFMQQCFGFFKALETIKGQCAVVGRYEGLFIFFATE
LQTSGVYVSLHKQGLFKPSELLIRGREIALHDENVVF
>augustus_masked-scf300000870753.0-processed-gene-1.2-mRNA-1 protein AED:0.00 eAED:0.00 QI:0|-1|0|1|-1|1|1|0|132
MPLGGKALKRREQAKDAKNGVVRDELALRKAANAKADVHCTVCAVAFKLTKRNVDQRAHV
ESKHPGKTFAECFPECVAHEKALAEGGGAASNKNPNKGGVGKTGGKKKNKDEDLSALLSE
GLSVGGKKKGKK
>maker-scf300000870753.0-snap-gene-1.77-mRNA-1 protein AED:0.10 eAED:0.10 QI:0|0.6|0.33|1|1|1|6|0|1498
MASDAPWRTEGSVLIGLDLVRSVMGVEGGIKEQAHAKVVGWLSAAESDFEDTRGNPAPLY
RIKYLDGALAGDEEDLEEYEVRNSVPDADRRALAEREGVPYVEPTKKRKVAPPKKPAAKK
KKRGGAIAATKAAPRPKKKKKRESSVVVQREEAPRPLRRAAAQAALNRGFADGMMASAHR
GRDEVVRIGLARRALQELTVETGAPKVNRRDVTKKCRELAGKLSRGDVTHETAKDLSDDD
GYLHSDDEGITDLPLASSLVEHALDALVEQGEVKKSGDDYALVVDDDGDWRGAASDDPDN
QQHKSLLFSKPPQSYENALARTLNERPSGARASWRSVRRHVIVLPQGPDEDVEEPQEEEE
EQEDPEMAQALRDACFEAARIAANDSSERPTKTAFAIFKETSMKAAVAKTMDGHSLNDDP
APGWYRELVARRSGDKVDAYYYPPDGTQLRSRPDVRRYFEAHPDEAKVGDRTLDPQSDFQ
FAYSKVPSSEIARCKPLDRTAISEELRRLWDALSDDQRKVYDQKADQLRGEMARERLIAA
RTARDRAVEAALELGAKDRDARLIAARQTKQLFPDVDWEQLVKPSSPRETDMPPTPSSKA
LIAELEGEPSFDDRRGRPRRAAAASAPRTYSEKPASATDIVLRALDSREGDPEASEGCDW
PQLCSLVAASERTKPRTIRCVAFASAPYKATRDGLASLVKSGRARRDLCDLSGDTVLQTD
DAAVVRHERTECALRALILAKLSPPRNALAPLLPGNPQPSRRDPWNNRCIQLAGACGRLL
PLDKTSDGGRKCILDDSRSSDRQLTKAEVFEGVVRATPAVRFPELEVDSLCEKPVMVYWP
MDRLFYEGLVVASRQGPPLTEPPMYGEASPALEHLVLYDDGSSEWLTLKNEKVRYVQATR
AAQLVGQVTASLSADDDMSWFAAPVEAEALGLVDYHNVVTEPMDLGTVDDRVQRGYYDRT
PLDDEDVDEELLSPLELDELRAKRIRTGAAADIRLTFENAIKFNSDARNACHQTARRLLA
KFEAGPLAGDNSKLPPEDEAPIEVEIEVDSDPDYSDDDDRRLRQRRVRATPTATAPGRHC
VENALRFEQILTSIANNHNAVTMQPPPEFDMVRLYKNRGKLVEDLYRLRAEAPLLEGMSR
EDSELVKQRDFGIASYKASLRDHRRAKEAYDAHQASVARYLAERANAAPEAVSALSAALT
PAQAAPVPPVPAPVPSWPSAAPPAVPYQAPAAPPPPTSALAATVAAAALAPPSSHQAHAV
PPAPVPQQTPAVPVPLPSNVPPSSMPPGVVSTGALPPTQPWAPPPATWSSDAPLHERGGG
GLDPDDETLDDLRAKAVAPPPQDLRAAYLREQALRAQLPPGPPHPGPEPLEPASMDVRPL
FRGRQHVERAYYEKAHAASLPSVPYLGRITNGRWEIRGALAKAALGHVLGGLVKTGHVVE
LADGGFVAAHRYRRGTPYERRRLGGPQRVEEVALSEYELERRARIERNQAFLASLGFT
>maker-scf300000870753.0-snap-gene-1.78-mRNA-1 protein AED:0.06 eAED:0.07 QI:0|0|0.33|1|1|1|3|42|1031
MAAMELETGKVDEALYSRQLYVLGREGQSKMASSTVLVCGLTGTGAELAKNVILAGVKAV
TLYDPTAVTHRDLGGNPYARIADVGKPRADCCAPRLAELNPYVTVSVMKNGSSGEAMGSL
HSCDVDEWSARVRGYRCVAICDAVSEAELKAIDDACRRENVCLVACESRGVCTSLFCDFG
DDWTVTDADGEPGAACLVASITQTNPALITVVDEQRHGLEVGDIVSLTSCVGCDALNERE
LKVLRVCSPYSYEVDADASSTTPYVSSGYAQHKKGGKVIQHKPYGSTFDDDSFLRCDFAK
FERPPTLHNAFTALRKWRSSNGGAFPAEKDADAVVALFDKTSEDKSEEVCRDLALTSAGD
LSPMAAFLGGVAGQEVLKACTGKFAPVSQYLYHDCLEALPESADRTPKNDKNDSVRVIFG
NDMVAKLAKLDYFLVGAGAIGCEVLKNWSLIGLGEKSAGGKILVTDMDRIEKSNLSRQLL
FRSSDIGHAKSTRAALAAQQLNPCINVEGIEKRVGADSEDVFDDKFWSSLDGVCTALDNV
DARLYVDSKCLFHHKPLLESGTLGTKGNTQVVVPRLTEHYGATRDPPEKSIPVCTLKNFP
NKIEHTLQFEGAFKQVPDDVNQFLKAGNDAFAQELNSQPNTKLDTALRVKTNLVDQRPSS
YQDCVAWARLEFQQCFHDSIAQLLHNFPADQVTASGAPFWSGAKRAPTPLQFDANDATHL
EYIRSAADLRAYNYGLKGSDAPEHSETYIKKALSNVMVPEFRPKEGIKISANEAEEKKRQ
EEEASSSMIDVDQETSRILKELPSTTSLAGMRLEPCEFEKDDDSHMAFVAACSNLRARNY
KIPEADVHQSRLIAGKIIPAIATTTALVAGLITMELFHPFKLLQDKPLEAYKSAFANLAI
PIFSITEPQAPKTTVSKIPGGRRKGEEWAWSPWDCIELSDPSLTLKQLVDYFQDEYGLEL
NMLSYGVSILFSSFANAKKVKKRMPMALTDVIADVTKAPVPSHKKYLVLEAMLQDEDFEE
VELPYVRLKLF
>snap_masked-scf300000870753.0-processed-gene-1.119-mRNA-1 protein AED:0.21 eAED:0.22 QI:0|0|0|1|1|1|2|0|402
MIASSAALRAPARGPRLSTCNKPWKGCPEEGGDLGEKLAGFFEAMAMYDDDKSGSASAWT
GENGLDRAASKVFATSVAATMARLQLYQNDAANGGVDEEEAAQGYLGRALVKLLAISLEI
VVGLFVFGRVIPRCIPSKTNESPSSSVQSLEQRRVLSGYVMTDSNIKTAVTAWLADATAA
EATYGHISTWGTSGVTDMSYLFCSGYDATHRPLCNNAASSFNEDIGAWDTSGVKTMYAMF
SSASVFNQDIGDWAVDGVTNMSEMFVYASAFNQDLSGWAVHSVRKMKFMFHSASAFNQDI
SGWAVDSVTDMYAMFYEASAFDQNLGWCAADGVDLGAAFDGTPCAYTCGVGRGQFLAASG
SCESTPAPTAYWDGVHHTDVSIRTAVAASGVGVALLVLALAT
>snap_masked-scf300000870753.0-processed-gene-1.120-mRNA-1 protein AED:0.07 eAED:0.07 QI:0|0|0|1|1|1|2|0|572
MYGGGYGRPPPQQYGYGQPQYGAPPPQYNYPPQQYGAPPPPQYGQGAYGYGVQPPIAPKV
PTGKIEDVKSLWLGEVQPDWTEEYVRSIYAECGKRFNVKLLRDRATGQSQGYGFLEFESH
KDAEEVLNLYRDKPIPGTPFKCALKWGGGHGNAPAKNSEWRAHTPAGYSGPPVQTDFSIF
VGDLDYNVTEETLHNTFAKKYQSIISTKLVVDMSTGLSKGFAFIKFSSSNDRDKAMNEMH
GQYVGERAIRVTLATTREEREREAKMRGEQQFYDPSRVHAPRATEEGENTCVFVGGLDES
VSPDMLRHHFGLLGDIAYIRIPPGRGCGFVGFVHRKNAEAAISTLQGLRINGYKVRLSWG
SMRQGPKNARVAQQAAAARAAALAGKPLTSQARELLGQTAGGILPMIKKERKTPFGTLTN
DYVEKLPEPRQPWPPPPSSAAQAVVPPPLPPKKATVSVPVSPYVAQLKARYDAYNAAGGK
PTVAKETDTVERAPGAAFSLASRRSERPAKAPRLQGDVLDEENRLYATNVLKPSLLSLSA
AFLAVPRPKPAVDASDPVKATPMETFLAKEAK
>snap_masked-scf300000870753.0-processed-gene-1.121-mRNA-1 protein AED:0.37 eAED:0.38 QI:0|0|0|1|1|1|2|0|233
MLMRAILAAGIAAAPQTTTEWLRSEAGSVWTSITTDPFVHQLADGTLPNATLARYLVQDH
KFVDAFMVLLASMVAHAPTLEDRVPGARFLGLIAGDENSYFLRSFDALGLSEAEINAPPA
PVTKRFDALMRSAAASGKLHEMLAVLVVAEWSYLTWGEAAKPVAGLSWLHLEWIDLHRGD
YFASVIAYLRGQLDALELTAAQRGEARAAFLEAVACEKAFWEMARNGDGGGEL
>snap_masked-scf300000870753.0-processed-gene-1.122-mRNA-1 protein AED:0.09 eAED:0.10 QI:0|0|0|1|1|1|2|0|604
MSPASILLLSVCSVALTPPQRRPPKPPAKPPASKQRRPPNNVPRAQKPKVTDGLAQLRSD
AQAGRWREALATITTAEGAIESARDAGATFFPLPVEAYNLAITACGNGRNHEEALGVLRR
LTMGVSPEEGPGSAQAAKRPRPDAVTFNAAAAACAKAGDYQKAEQVLKQARRFNKLDAIL
YTSVISACGRAGQTKKALAYLEALREDLGRGDVVAYTAAVDSCARAGDWLNAERVLGQMI
FEDKVVPNLRTYRAACKAAAAAGEFAKCEELLDDVKDAVQIAQGARFWGPRDHAACFEGV
LKACRGRGAWKEARNVLERLENEVTAGNNEDDVEAVRWSCARDLLDRLEARLKAPSRKSR
LWRTKRERRQAYTSAMVVAGRAGKADEALKLFDAFEADNLKPDTACYNAALAACRRSDVG
KYADFAKRLWRRCCDDDDAHPDSLTAAEAVACLERAGRCSDADLIFAEALELGVPLKQAR
SAGPQGVAKRSVAWLDENSEYDVSGLSVPLVKCAIRKALKDETASDHTADCVFITGVGAK
KAKDPSHVPLRDSVLEFLKEFDPPLNAFVPKDAQGTVVVKRSSLLDRLDYDDEEEFVRGG
KRRK
>snap_masked-scf300000870753.0-processed-gene-1.124-mRNA-1 protein AED:0.11 eAED:0.12 QI:0|0|0|1|1|1|2|0|241
MAPRRYTGPLAAFWIFLLVAWGLNATAISMGIRTLLSRLGLCKAPTHMEFLQALMAFLQP
VIVERGQPPSDEGCIVLCNHVNWADFVLDIVFLPRGVFVSRNALYVVFWPASFLRDWMFS
DMIFFKRSKTVNSKAKQDLYDRVAQKCQDGRHVIVYAEGTRNNTGVQKPLKVGLIKLAYE
RNIPLYVSMVANKEAIVDEKRLSVRNAMSGLVRPGDHADFASFLQAAQGAWDGVWARTHK
S
>snap_masked-scf300000870753.0-processed-gene-1.126-mRNA-1 protein AED:0.13 eAED:0.13 QI:0|0|0|0.5|1|1|2|0|280
MPTEKRRRKTCAQENGNRARLLGAALTLQRPDLFDVKCSYLAPPSNFTCAQTEVGTHHRL
ELEEARRLVLLSPRAVKDSRWVEPEDYARYKYVLNLPGQTSGSYSRNLNHLWAVGAIVLL
WDAKIVEWYYAALQAGVTHLSVNASTAARVIDDLDPTTIERLIEGAKKVQELLVCPDCIA
HYLRRVVDAIRERVSYRYVLDDRDAILALAERARACRDFVRVRVRRHGQKFRARGGASMC
EVLRRGKWRGPPPPAVKVALDDSLGPRPAFAPRTGQFVVP
>maker-scf300000870753.0-snap-gene-1.81-mRNA-1 protein AED:0.00 eAED:0.00 QI:0|0|0|1|1|1|2|0|443
MHTSQALLAAITGAAAMAPTKIRSATPKFAPMPAMLTSTVPGTWAHDTMSRRVVEDILDK
VVYGDNSDAAWFSEAKPSLDALRAEILADAELRPIEGAGEDVADWNALLAKYPGGTWLSA
PWLVAEFYLYRRVAEATQWFRDGNTRGEQNIEDVFAKSKQAGLASATTTLEALAARTVEL
VCDAKASAFFLSLALWGNRMDLSLWPADAGVASSSEAFDQVLASSSEQLLADDTEQVTQL
LDTLRAKGGGVIDLVVDNAGFELCTDLLLADHLVGSGAAKCVRFRVKHHPTFVSDALERD
VDAHIAELAKGDGAAASVAKRWGERRASGEFACVADTYWAMPYALWDVPETLYDHLRDSS
SLIIVKGDANYRRALGDRPWPLDAPFADVCSYAPAPLLCLRTLKAELGCGMAKQGTDRAA
SSDETWLTDGRWGVVHFSPAADE
>maker-scf300000870753.0-snap-gene-1.82-mRNA-1 protein AED:0.32 eAED:0.32 QI:0|0|0|1|1|1|2|0|322
MIGGSQVASWEVYPRKHADPDAKKQMAGAGSTTGERASFNYGHEMNYTSQMTDDMKLACG
HAASRDLVGEAKERKELRQRLSRHSGPVGFKADNLPVDYSQVGSMPNIIWDRDHRSPNMK
GDYYHRPRPYRYDDNGVCASRTTMRDCMDGGLDPNGRGAKSPEYKDYDPKELKMKLSRNV
HKEGDGHWYGYSKRLSTPPRFPSPRSRREKGSHYVSSIGATLFPSEDRIFGTTMRDCMEG
GVHGNKQSAGSKPSYPRIGLEFDYEPFSLAMPSHFEDYKGGRIPGEALLDSAKRDFWKVG
RLKSLVKHQDGSSPPASRDGPR
>maker-scf300000870753.0-snap-gene-1.83-mRNA-1 protein AED:0.23 eAED:0.23 QI:0|1|0.5|1|1|1|2|27|576
MPEVIEAAAATSVASAGVAAEVTAAPAEETTNDEPMLTPVEQLFQAIKMGADADAIVAKL
TVPNPRELVQSRDAQGHTTAHWAAKRGEPWLLRLLLDKGASVSAASEDDVGMRPLHWACT
EGRMACARLLVDRGADVNARDKQGCTPLVVAAQWGQADAAAYLIKVGADFRIFDRHDDSA
LHWAAYKGNVEIVGLLHHLGLPLDDADGYGQTPLHLASLRGNLGVCEYLLVDAVTTTKTR
LDPVDKNQKRPVDLATEKGHRHVVQFLNRQRPVCERGVKAFVQDNMSLGACIRMCIAGEK
ARFPWCAMVCNKLLASFIYFFLFLNAEFNPDSDKGAATHPFDIPVWVHAAAFNLHVVVWC
SFILCWLGDPGVIKGTTAEVELTKAYDAYFDRLVTGERDDDAVPVKLDHSCHIVRPLRSK
HCRVSRQCVVGFDHYCPYVGTTVGLQNYRWFYLYCVSFTLAALQWECLAISYVKTYTVSW
LFYGAMAWFVLFIMFGFAMITYHTQLVLSNLTTNEHMNMGRYEHFRDSNGMVRNPWDCGV
LGNLSDRFLPPRVDDLPVVKHSFMDADVKKPLLAKA
>snap_masked-scf300000870753.0-processed-gene-1.130-mRNA-1 protein AED:0.10 eAED:0.10 QI:0|0|0|1|1|1|2|0|329
MADAMAMQQQEETMSRTMSPRTELPGFQTIAEMQTTQRTSIGLCEDTPVYINPAAETLQR
TMPWGEEVTDRWSQELPVLTTAIEIAAPGAYRLEKDETGRVVYSPVKARKAPIAEAKATK
RAAPIQQHIEGLNEEMTSLEASTRIRNEELHRHLDAIRQRGANWEAKLKLEVQARDEASK
MLRSHFDTILEEATTEEESNLMKMIERFHGELIPAQETRQAKLEDDVTEFAHHIQRSAQL
FEDERATRVAKFLTLDEDCRDTERHDDRAEERHIAAIHHSIVDVQKLLQEASDSREREDN
TLLDSMIYAQSQLQASVLKAFGSQAAAEE
>maker-scf300000870753.0-snap-gene-1.85-mRNA-1 protein AED:0.23 eAED:0.24 QI:0|0|0|1|1|1|2|0|472
MTRLLTTFLMASRASGLAGGFLKKAADTLRAASGGPPPPALQLDAAPSWETLQQELEKQT
PAEEIEIAQQVAAGRGPPTASANLRLFDAPDGYEPRVTLYRDGSSWCPYCQKVWMQLEEK
RIPYKVERINMRCYGEKPAWFQRETGGLLPVVRLDGDLITDSVSIMFALERAFADDTESL
LPPGGLDEIRPLMNLESQHAGAWLGWLRAPPGGGGGARSNYERVLEQMDGALSSTSGGFF
LGSELSLVDLLFCSFLERAEASLLYYKGFRVRDSTKYPNICAWFDAMETRPSFRASQSDY
YTHAMDLPPQLGGCSAESGGEAQRALLDGGEWTLASLSQQPLQPLRDDDASAAKRRAARQ
LIGNYKRVVPFACRAHAPPGVPPVMAPLADPNNASPVRWHEDDVDCALRHVAHSLLREPG
SIPLQDGGDDPAPTARALEYLRKRVGVPRDMDYEAARQFRAHLSHAIDELVA
>snap_masked-scf300000870753.0-processed-gene-1.134-mRNA-1 protein AED:0.37 eAED:0.37 QI:0|0|0|0.5|1|1|2|0|265
MAPRLLALAARALVRTSTTQLRAVSTETLAERAKLAVLDPQRNAVIEALTTTNRPLLGLF
NDIPRHQLRESDARAWALAGFEFVVNDGEHSGNDLLYGREENAMLQRYGLTPIQRLPREA
TSAHGDALACGARGTMRPYALTLDDATTYVEAMDFPVGEGLRRSVLKVLSTRGNACAFVG
ALDAATRCGDAARVSKGVAELCRDANEEGVAVGGVVGGDAANVLRHMELGLRLIAPPVFA
SDFALRGAVDAAEAFHEAAAAFNSS
>maker-scf300000870753.0-snap-gene-1.86-mRNA-1 protein AED:0.01 eAED:0.01 QI:0|0|0|1|1|1|2|0|124
MLRTLASRCGTASRRFLASRVVNVGSVEAYDKLSTTGDLLVTNFTASWCGPCQAAAPVFD
KMSEDHDDVIFCKVDIDDEDLGDLVAAAQVRAVPTYTFTKSGETVADNVQGADMEAIRDV
LASQ
>maker-scf300000870753.0-snap-gene-1.87-mRNA-1 protein AED:0.05 eAED:0.05 QI:0|0|0|1|1|1|3|0|826
MTKGRRRLHVVLLITSAIACPVGLDNGEVCSGHGACAEHVSKGIDETCVCDYGFSGPDCS
LRLCPAARAWSDYASANNTAHAKHVECANMGDCDRDTGLCECRDGFSGDACQRMRCPTGT
LTGSPPRECYGYGRCISMRDAAREDMDWVSIHRKSTTYDEWDADMLYGCVCDAGFQGWDC
SQRICPKGDDPLTPGEDEVQLVECTCLEAGGCSNNTLSLTFKGQRTDPIPADATADLLEY
FLEKLSSITDVDVHYDGGGELGSLCSAGGTTARIAFLRDYGDVPSLNYTTKALRPGEAGI
PISMNIKKNGQCSSLHSTTCSVRGTKEYAECSNRGICDSRSGRCTCYTGFSSSDGRGGSG
SYGDCGHLLPNTTIEWREDTQPKDYNKPWYRDMSNPVDGPCPRVVPAWNPNLGPTICSGV
GICDADKKCNCTEGYEGNACEYKICPSGRAWWDEAVGPNDAHHEVPCSHRGFCNRASGYC
ECDREFGLVGGPSSSTEACNVLNCDENKTMCGQTGYCATMAELAVNGIHYNEDGTLQKVN
YSDMWDSHMIRGCASPRHCLKPEGVYHTSGFVHARNRHLPRGGSRMARPPWAFALTEWTG
RTCSQAFCPRGDNPFTFGQNEIQQINCSAPTQDHFNLTFGLSNVSVRIPWHATAKELELR
LETLPTLRDVNVWYANSTTPGGFIDLKNYENESVCGRDQLAYVEFISDRGDVPMLVATTS
PYSLITLNISEWRKGTKENVECSGNGLCNRDVGVCNCLDGFASSSDVKKEKFGEYGERGD
CAFRHGGTKDEKWFTSPDTDPGYEYLFEVSTDGTEKWQRDMPGGSA
>maker-scf300000870753.0-snap-gene-1.89-mRNA-1 protein AED:0.03 eAED:0.03 QI:0|0|0|1|1|1|3|0|1447
MEDDLKALARRCVPDPTLERFFRDEESEEGPARWTPVHLERYARVLAADGTLDRRRTVTG
IARTDRRSHSPRDDEDEDEVETLTTGDFRAKLRAVGKYSGKLKNTRASIDSSQALAAAES
GRGDLPDVTTKDENVWLPSLADNAALYAAFTPAILHRGLLNAHAKQLEEVRHSNQSFDSS
EKQSFENVQMRPETFSVDGALFFVDISGFTKLSGRLTADELKYHCNAYFGLLLGVISRHG
GDLRGDVLKFLGDAFFVLWPCATDASSEAKACNAWRAARCAVDVMRSCATYDAGAGAHAV
SLRLHCGLGVGKVHVYVVGACDRWELVVAGDPVRQLSETEGEAERGQVVLSKETVFRLRS
ALVAYPLPLSETSRGNYRLDWSHTSTKPSMATQDSDRMAFLSCEKRPNYTSIMNDRTAFG
DQASDEARSFSHKHVREANWSNDPPQIGGPSPDDAEAVNEARAKRQAFGKTVRCVARPLR
AFAPEASRADLDAGTPGLLGALRDVVTVFVDVNGLSDALEGGDVDRVQSAMEATVRAVRA
WDGMLRQFAVDDKGVVFIACWGVPGHAHEDDEARAVSSAKEVLAALSLQGLEARAGVASG
NAFCGLVGNAARAEYAVIGSSVNLAARLMCHAPPSSVLVSGTVRDRALSSFDFEGKGSVR
AKGYEDPIPVYRPMRREVRTEVELVNETIGREDERRQVSEALENGVTFLIGPQGAGKSRL
LRDALLASNKRVVWCSASGGAPVLAPCAWALCAGASDTCTFSGRAASSKALIEGGASDQD
ADALARLLNARRSSAGVISNGAASVARAVSGIVKKAGSPVLFIDDAQDLGAADWAVLSLL
DAPCAILVGMRPIGRYARNATAARNALVKMLTKASVIALDPLSIAETASLFTACLGLYQG
SGFDESGRLHDRAARALHAKTNGEPHRITHAATVIKARLDASDLESELASLTPDARRRDL
KRTVVARFDALSRLEQAVLAAASVLGASFCLEPLVSIVSKQTDEATHDVIRGEVSTMRSR
LRYALVTLIERNFLRKRRRNGQEEFEFSRSDVRSDVYGLLPVLTRQRLHGFASDFYEEDF
VRAHHLVHAGTSRSPERALIAVAERCSITPETRPEAILAYSLLLHVELAGQGSCGSPAYA
ALLKPAWHETDIFLQPDQEWLEPELFESPPHGVRIAAILQALASLEFSLGHSRTAYATAS
AGLAALGDASNSTMARLRALRSIILAERGELERASAEAAKAVSCEEDQDTPGPYHISLSS
SSPEAVCLACASLGDAAHLRKAARLIPRTKSNYATGFVLRAAARFHARRNDPDACASAAC
GAARAFDACHEPSLATEARATEALAYVTQGRARAAMKALLAVEGPPAPRADAARAAAVAA
VAKLCGDEETYEACARAAGDEIKRAAEALAAGVTVDDGEAPEVMVDAVDPWLSLSAYLGN
VAEEFIS
>snap_masked-scf300000870753.0-processed-gene-1.138-mRNA-1 protein AED:0.08 eAED:0.08 QI:0|0|0|1|1|1|2|0|306
MSKTPPPGAIDYEAACALLGLPCAADPNEIDDDQLKKAFRKAALKAHPDKGGSDDAFRQV
KAASECIVRAKKHGIAHAADAVDSDDEENNFEAFFDEEGDDIMAEIILRMYEMETGRGAT
GSKRRKIRDLVERLRRSEESLQEGGAGCYLQWDPRQLRRELQKRRLKPPRPSTTKTMAEE
LLKDDEKKASQQAASETSLVSPGAAPPPTQKKKPVFQRPRDKLRDNRRRRAQEILKQQAA
ESAERERVETLYVGAGLSLLGLAVLIFFLDFLFYVGFWRCFTPLAAVFGGYFYYALAAEP
PTAKGG
>snap_masked-scf300000870753.0-processed-gene-1.139-mRNA-1 protein AED:0.17 eAED:0.18 QI:0|0|0|0.5|1|1|2|0|555
MRQFVLYYALALCTATQPGKPAAPPKFIYATKNEVKQQLAAAKRRLDANATDVRAKHAVA
KILRALGDIDGDATARNVGFENATAAWARAAHVDVEGAVHYALRRGDHAEAQRLIGERLR
EVPDCQIALELRALERRAFGDNAAASKFYDEAAERATGAARNPALLRSALGRAANGDVEG
AQRVFEDLCQGSDDAEAWREYGFFLDERMGDRARAVAALKRAVRLDPSEGQARAQLAKWG
ALDDETDRTARLDDAYVGGLFDQFAASFDETLVEKLGYRGHLQCAAVLSKALEDVELNAD
VSVVDLGAGTGLCGAPLRKVLAPKTPHITAVDLSTRMLERCAERGDHDAVVEGEAVDHLR
RLPADSVDIIVAADVLAYIGDCAELFGEAHRVLRAHGRLVFTLEEGDAGFGLGPGGRFVH
SEAYLYDAAAAAGLRVVALDRGPMRSQGGAPVVALIAASQDVEAHFSARPADASRLRLAN
SRMFGTNGAYASVRARIGDTRRILDLRTSGEAAEWCGAHIASTRRRMDRASTVAPSSRAS
TVETIETQDSTTEAH
>augustus_masked-scf300000870753.0-processed-gene-1.38-mRNA-1 protein AED:0.30 eAED:0.30 QI:0|-1|0|1|-1|1|1|111|285
MGAAAARRLAGLGYEVRVWNRSSDKARALASDRITVAETARDAVEAADLCIALLSTTDAV
RQVVEECRGPSTLVLANLASGSPDDGRAVAAAVAEALPNATYVDGAYCGPPSALEQGTGQ
LFVSCAGGEKALDARAGAALRALGVTSFCAGVGAARALDYAVVDMAFVTLMSYASNAAML
EREGVDASVAVAAISHRLAAAPAALEAAAARMADRSDGAYESNPTATLATWRNFFDSRRP
YLDKIGASRVLPDFCIDVLDRAGASGAHGGADVTRVQEVLRYNDG
>snap_masked-scf300000870753.0-processed-gene-1.141-mRNA-1 protein AED:0.48 eAED:0.51 QI:0|0|0|0.66|1|1|3|0|433
MAWRFTKVWKKARTTVLVHKSPKLQMIDDPKVVITQYAVSAVVIIYFLFNIFQNFGYMKL
ETPYGSTNMWAGGYDASNDAGLCSRLADYDFKYSDAWTYYDNKCRQFTYGEVMRKLEDGG
FYIQTYVQDEVSTYTDCGDSATGCQNVSTVKTNYFVPGVDDIEISVEHGFTAVQRGVSKL
MPKTTVWKKSGDWEGKKDDDAERQFNEKKPFAMTLKELLKLAGVDSIDAPNHAGAVAGSV
GVPTYRMTGMVIELQIDYTNKIPGYYEGSEYVARASIAKAPIGWAGLGGATDFTAHATPS
AGNADGSFETYESYSYGVKIVVAATGEIGHFDFFFLMAVVTQLLVYWGLGVIAAEFVASS
LLGEKLCGNQNFTAREKSVDYVDDQRDYTHCVNHPESTRGERPAHWTNREGWDKDDKPKK
GDPGSIARGLGAL
>snap_masked-scf300000870753.0-processed-gene-1.111-mRNA-1 protein AED:0.36 eAED:0.36 QI:0|0|0|0.5|1|1|2|0|204
MADGAAESTKELTDEGAKVTTVAEGTDATAAPPAEPVASPPESIAIFFDGEPMAGKAETW
TTEHVADAATLQFVGPHALPLPLFDKAGFSSAMGNLVAPTKQEDGSWAADIVVTGTHSGA
AFTPMPDKLPAIETTGTAVSIGPETFTVWADDAGKVVKIEIMPKEAGNPHGPPGFYLGIG
GDISALAPPAADGDAPADAPAEAA
>maker-scf300000870753.0-snap-gene-1.90-mRNA-1 protein AED:0.42 eAED:0.42 QI:0|1|0.66|1|1|1|3|28|415
MAKDKNKVAPADGALVKQGSAKRRNRKAWPGDEAAEDKSPKSGKRRDSKKKKKSSKSKEE
TKEETSSPQRGKQFKAPTQKRTSGLNGAADAVKASLAAVGGPSDKYAMAAEESYEDRQKR
LKEAEKKRRAEKRSKRFKKLWQMFGVPETIKLETVAAREAVNALNLTQKDLRHLKREFDE
IDVDQSGSMDAVEFFDMLDEERTPLTDELFALMDLDGSGTIEFDEFIAVLLTYCMYTKDD
ILRFCFDTFDKDKSNSIDENEFMALLSTVNNGAPLFPGNMGTALMNFDSNDDGLIDFQEF
KVIETRYPMIFFPAFRLQDRMQQKTLGETRWRDLMKSVQKQRFKNEHRRTHGRDPPLTYV
ETFQKVVCCKRPKEYDIQVIDSKRPSITSAIEAAEKKKAIMEGGKKKRSSQAEDD
>maker-scf300000870753.0-snap-gene-1.91-mRNA-1 protein AED:0.48 eAED:0.48 QI:0|0|0|1|1|1|2|0|127
MAANLNAQLEQEAGEELQAYKTLQGHVEQLLQSRGRFIQQRVENEAVRDELALDEGASVY
KTVGPVLFKQDYDEVKENVQKVDDQVKAKQEEQQKIGELIMKKQTELRAKAAEEAKKVYE
EQMAKQA
>maker-scf300000870753.0-snap-gene-1.92-mRNA-1 protein AED:0.45 eAED:0.57 QI:0|0|0|1|1|1|2|0|416
MAELVAAAVLELLRPEQAEERYSGAVHTAVAACAEDTAGQTCYICYGEGDEDEGLVRGCA
CRGEDGFAHGAQAAVERRRRHGGPGFARWVTCGLCEQVYHGVVKCALGWACWKTYVGRPE
GDWDRRDAMTLLGLGLAEAKRHDEALSVREAELSLRRRLGDSEHNILVVQSNLATTYQEL
GRLEEALLMQRDVYSGRLELSGEENEQTLIAANNCALSLNGLQRFEEAKTLLHETMPVAR
RVLGENDDVTLKMRKSYAAALYRDPAATLDDLREAVTTLEDAERIARRVLGGAHPLTIKI
GRDLRKSRATLRAREDPRAESIRLHMRLLKHASACRDANCPSANCRKMKDLMRHGATCTT
RVQGGCAICRRIWALLQIHARQCTRGSCPVPKCASLKAQLAQMQHQGAEGETTTAS
>maker-scf300000870753.0-snap-gene-1.93-mRNA-1 protein AED:0.30 eAED:0.30 QI:0|0.8|0.5|1|0.8|0.66|6|0|1625
MSENGPPQPNERPPWASGADFQAPGTQPPPQAAPPWASGAPYVQYPPPGALPVVPLQQYP
PQGMPYAPQFVPNAPMLYAVPPMMQMPPQQPMEESSSSEEEEDDEEDEHDDFLTGATPPS
SPRASATRHVKIRLKIDGASVQENGNELAPLACALTGQRSSGAPLGGNRWGAVGQPSAAP
IARQNLASMGVDERNKACVEALERYVVACGGSADLVKNWTATVETRKEGDTAGTYDVYYF
DPAGKRYRSRAEVARAFFLAVPQRRTKATSTFGRTKKGRRRAAHAKRFAACTQHLRAALG
RVLDDEQEAINPDVLKKQHAEADDRGSKSVAAANAKAERLREKLEDAREKEAGARGRLAE
ATENLKETPLPDASPELLAAVHKAENQPPGSVPIHETDLQLAYRIEQYQAARDRRQCCIN
DIEREGRVSKRLGECTLKLEELYQEARLAAEKRAQQEEERKAKRKAKERDALQRSRAPRK
KRVSVDAPVQRRGKQKYPIDDSLLSEEPPVELAERPQTQDPCVELLRGLPPDKVGDVLAI
HALLKAVAARRTAKGLKRGRPSTGLDLEESPNQPPPLHAFAAALASPLKTLPGPRGALEP
LRRAHSCLLEVLLDDASADDYWSPPAVKEDPGYFGADSDDDGGFRYPAAKTTKLRARQHP
WARVARRFSRAATKRLSEDPPDEQPSERVWDVVRTTEEVVAELKRGNEADADTRRWVSAC
DQASSACAQDALRCAARFTTLRSARNLLEHLSNLSADERKTGALALASAARDARPKCWTG
PAADRDAARRDDAESAARTWASHLADTTQVNHKAREETRRARAEGWRVEGSEYLGRSVRR
SVLDATGKPISHSEGAVRGWLDASRSDYNDSEGKPAALWHVYFSSGELEGDEEDLELSEL
LESLVPKSDDTDDEQPMKLPPVPRAKKVNEDDDEKKKDRRRGRKAKKTILEEYGEEREKV
LEKLGGSKAAPFPRDAVQEALVLDAHDRAAAKKRALVEDVPPPPVFDPFEDNLDAPPAPP
PPAPLRLPRPPQQAVGPKTWACLAGAVGARLAQRDEAPQALHRASKWLSEGYPYGGLGTR
ERVAVLKALCDAYASSYGCATLVDEASELRALRDAKAEADERERKRTLAEKEKETASQVR
EKLALEMGCDVPPEIDEKKPRKKSKKASGEGKRPRPRPGAAPPPLSALLDHLINIDAPCS
VEQRNPKLPGSRVHALYERYRSATTIKEMLRLGARRGDIFNDVARGYTSLTTPLHARQYT
ACRAMGEDDPIPDFATFCVDGSMPSPDEEVAQATTDLQPSSQNSSPRASPPAQVAAPTRH
RFRAEIAHARAVDACGGGDIEFVASIPALERKESEWGLQQRTETLRDARRKCIVTLRDAC
KPGDHGVDVQALKTALEQARSDEVLLEGLVPEEEDDTPPPPPKGQDDPAPGWFRKCEPRK
SSDKVDVYYYPPDGVQLRSRPDIGDRVLDPQVDFCFSEEPVPKVPVIPPKRWVCREVADA
CEALRDAEAKFEEIARRRAKVRDVRARALPRLEPLGYDRNKNAYWVFPRRDTLQMEAVPR
PRPSSPLRIWVEDRSGAAPAWSFYEGTETLKQLAASLDDRGVRERALKDALADHLPVFGL
DDVDD
>maker-scf300000870753.0-snap-gene-1.95-mRNA-1 protein AED:0.42 eAED:0.42 QI:219|1|1|1|0.5|0.66|3|10|526
MRCTHCMTPQNGAPRSTKRTSKTADADVAAYLNSCRAYNVTPDPATSTTLATGWWLLAPS
LGFGRGGLLPLIDVLAESKSITELKLRADGERGASPAADARALAEILKRNQSLETLDLSQ
CGLDDVSIEELAQGLRESSLRTLILTENYTFGDDACAALAEAVRQAPSLERIDVSNNSLY
FPGVSKISTASKQKNVTVESVGNFSTEEMLSALTHGLSFVVALVACIPLLTDAYQADRFT
FWCCVAYEATLLVCFGSSTLYHGHFSNPKMFHFWMRVDHMGIYLLIAGSYTALISVGCRG
HVPIAIIVALEWLLAGGGCLFSAAGVGMSKTETNWLELATFGVMGFACLPCIGLIKEILG
TEAIFLVGLGGAFYVIGVIPFILADKHPGWHVVWHLFVMAGAVTHWFCVYLYVVPSADGA
KTFDRDDLREIVSGLKSDVYNTTGSLEVALLSHALSMNTSTAAALVDEYRRSMSSFLSDH
TPRPSLPRYFRKRWDRLTQRLEGVEAVAPAVEEVVEVAKKKRRGKS
>maker-scf300000870753.0-snap-gene-1.96-mRNA-1 protein AED:0.24 eAED:0.26 QI:0|0|0|1|1|1|3|0|243
MARLLALLTTAAAYVMTPPTKLTPGRTSPRSSIVLGPQSVPQVPYSPPGAEQGQHMYVDI
YQALYRDRIMLVGNFLDEEQANSLIALLLFMRFEDPRKPISIYFNVPGALMKPCLAVYDT
LRTLECPVTTVNLGLATGMGAFLCGAGTKGMRYALPNARFLMQRTGLDDPYQGQASDIGL
MEKALVQMTGHPLEKIKKDMSRDFYLSAHEAVQYGLIDKVLIPQPKGMGGGGLGLGDGLS
SFV
>maker-scf300000870753.0-snap-gene-1.98-mRNA-1 protein AED:0.00 eAED:0.00 QI:201|1|1|1|1|1|2|20|554
MNDPAKLLLGESPPAPTPARLLTRQPGALGSWGHLLPLSERQLASATLRCLRNAMPHSVI
IRVLQHAIIDEEPLETTLALVDRAIRNEVPVQEKGPPTGARPCQSRWWNQYRRAVVDSLH
GLAERCELQLVVAHHAAKLVDLIWLLPHASSDEKAWTAKTLRSRAAYLCVGALRVAADAH
NVQEPSSALLEKAVPDLFAQQCRQSDARECELYVRQHIGWRILAPTPLHFLRIYVSKRPL
YPESTDVLADHHRNQPVNDEVRVERLFLYVQKWCCFFCSMCLQHREFSGDKVPSAKLAAA
VLLVARRNLKLTPAWRPELEAMTSFTLAEVAPVADRIFEVYEDEFREFQREHEARAQAGA
QAQADDEEDDGIDIAAVSAAADAAIAAETDDAAVAAIRSAFDDVDEQRAAARVAIDDLAS
RGNLGAGMEHTIGSIALIDRLAAEFGVEDVPDLRAEEERLMAEARRFGEIVRADPAMLAR
FRAARAVHAPTDDDAVAIIRSVTTGEDAVEEHQAAARAAIELIRARGVNGIPLHADNARI
DRLVAEFGVERPQI
>snap_masked-scf300000870753.0-processed-gene-1.143-mRNA-1 protein AED:0.02 eAED:0.03 QI:0|0|0|1|1|1|2|0|226
MEHAKQYNKNAIRLESRALRMLLTTLRAKGTTQQAFVAAADRLCSILAEEALALLPDVLD
NAPIMTPCGPTTGMICPPDGDVVVVDIVRSGGILQEAVRRVCPGAGTAKILVQRDEETAL
PSLLYSKLPPGIGEKNVVLCDPMLATGGSAMMALGVLRQAGVRDERVVFANVGLRRLASE
APDVKIVTCAVDAGLNDQKFIVPGLGDFGDRYFGTFGYSEGLWGCD
>augustus_masked-scf300000870753.0-processed-gene-1.40-mRNA-1 protein AED:0.31 eAED:0.47 QI:729|0|0|0.5|1|1|2|636|225
MARLNRSTRAAAAFLTCLLVFVRLWHTSDEHHPDVAIYSYDGRNNWVDFEGMHNLDQLDD
ARIVSRKTTVPISTAHAEGLFHRGLWLAVARRGAHGDEILLLHRSMKMKTCPGAWGLVGE
HSNPEEPWRTTAARALREELGLSIDDDDPGLINLAPGTSYLVKVAYDDVARRDLQATALF
FYRIPSDAPLQFDDEAAGSRWVAPRELKKLEFCNGAITALADSET
>snap_masked-scf300000870753.0-processed-gene-1.145-mRNA-1 protein AED:0.43 eAED:0.43 QI:0|0|0|0.5|1|1|2|0|432
MSAALYTLAAAALLAAGGMLASHQHLATTVHEHPHLAAPVTRLRPRDPNRLLVFVGGLQR
SGTTALASALEALPDASGQSFRWLFANLRKEEAEARVDALRRWRGVTRRYLDDVIKSGGL
EGKFAQDVYPYAYMLRDWGDSVHAVDRLSLDGAEASPQKAVELWRQWYPYWNQSSAVLVE
KTPENFVRGLFLEALFPQNARFVFVLRHPLAWALTIEKWLDNRWNFKKTLYLRDPDDGID
RRIEMWIQLVDKMLADVSSLKQAAIVHAEACSLRPDVIPKSLERIVDGRRVSLAPFKGLA
RSNLAYVACWLEGGRTDAKAGSSRQDTTAGGVHACVPGAVALRDIARPRARAQLKSYLWG
AKANRLRRYGYFVPDFEGALCRDGACAAPSEDEILSDVDVGLDVASIEDRGLLEALGLIE
APTAAPESPDTF
>augustus_masked-scf300000870753.0-processed-gene-1.42-mRNA-1 protein AED:0.11 eAED:0.37 QI:0|-1|0|1|-1|1|1|129|100
MSRRLAMNVLGNGLDAAKHYEDALSVGEAELSMMKRLGASAENTLATQNNLAASYYRLGR
FEQAANSFQDVYSGRLKLNGEEHEDTLRAASNYAATLVGQ
>snap_masked-scf300000870753.0-processed-gene-1.147-mRNA-1 protein AED:0.33 eAED:0.33 QI:0|0|0|0.5|1|1|2|0|189
MLGARPLVHHLRRASRRRLGSCPYDTLGVPPTATRAEAKEAYLRLAKQHHPDRSGDATRF
RAIADAWEIIGDKAKRALHDEAHKPAWEGDAAAASRARARANAGTAAPVTSLERLFGPGA
VLLALGAAAVYAFAAGGGRAPRRDETLGCWVNPATGRLEPPAPWDDAYRAARAAGRTRAA
PRHAVGERN
>snap_masked-scf300000870753.0-processed-gene-1.148-mRNA-1 protein AED:0.41 eAED:0.42 QI:0|0|0|0.5|1|1|2|0|871
MEALQRLWQQAVAAHASKPALTHQRDGSVTTFAELHEAVEALASELRAAGATAGRAVAYA
VDERAAPAKAVVCQLACLAVGAVYCPTDDPAATRAALAPACRVDADGVERFADAPVAWLP
DALYALATSGTGAGGRKAVVGSAAATLHRLRWEWDAFAGGAALLRTPAVFVDSVAEVLGA
LLRGDGLLVTLTPSLLAAWLRADPQLPASLPAVARWHCSGEPLPRRLRDRFLARRLASQT
LVNIYGCTETAADCAFAVETAPGRCACGGLRALPGATVAVDGGEIVVRGKTLALGYAARG
DLVRPSFDPPDLGAAGPGPRFEAASGALAFRTGDAGTACAACGAVICGGRLDDVVNVHGV
RVSCNDVEERLGAGVAVVVRDGHLVACCEDVEDARRRAATIPARYRPAAFCEASPLPRGP
TGKVDRAALRRLAPNHAAPAPAAAVPRPTTATTAVLDAFAAVLGRPVTGDTSFAALGGTS
LQAVEAAWRLGVAPDDVLSLSIGELAPLVDKSRAPAPPTDDNALAPPPPKRARTATLRRA
WSLQLKACVDAAVALFDDGRKGLVASHGRDLVCFDTRSGAALWTAGVGLGASLAGEADAA
VEAPCLIVGGAAFVGGYDGRVYAVAVADGTLRWTSAPCAGPIKGAATALDATTLVVGSHG
GFVRALALADGSVRRTSEHLGGAVFAAPTLAGEVLVVATTAGAVHGLQAATLAPLWRKAG
APVFAQPVVHEDAVIYGDVSGAVHAVSHDDGAGRWSIVGSAAPVYAPVAVVGANVCVADD
RGGLVFRDATSGALKHRRSVPGAKFFKAPALVSDTLVAVSTDGRVFVVSATDGAPIAECD
LGAKAFSAPVIVGSRVFVGARDDRLHAIDML
>snap_masked-scf300000870753.0-processed-gene-1.149-mRNA-1 protein AED:0.16 eAED:0.16 QI:0|0|0|1|1|1|2|0|292
MTMNAARLLLACAALGASALVPASSSVAASRRGTTLHASFVADFMTAAQNAVASAAPGSG
DKAAQKLVDVVCAPTGTRVVCDRIAGDAVSGGFTWHREDANGKEGLRGTTFVKFEDGKLV
YAREGSEPILKPGEATEALLKAATANIEKEDKVPTYEKRSPKGAAQIADYLWNEAYPKGA
TPAVALELFAEDIRYEDFNYPNPFLGKAEVKEFVEAFDIPGIEFVPTELSRGDDACCFTW
LVRVNGNDGPKGISFYGSDAEGKIDYIRDIPATAPAPLQQLAALVNPALRKF
>maker-scf300000870753.0-snap-gene-1.99-mRNA-1 protein AED:0.06 eAED:0.07 QI:0|0|0|1|1|1|2|0|1190
MLCAWLKPARALQRIQRAALRRKSALPAAQDEQALRETRWSATSVLRFSRSPFAAWLDAA
LTTASGADRERLEARRDPPDGFSLLLARKGDAWERQVSKELFRDKSVVDLSGGTLRATGT
AETLEALHTNADIIYQAPLSTDRFVGAPDFLVREGSQWSIFDAKLSRSATPAHVAQLCCY
AELLEELDVDVSPFATLVLGGGAPLEHTRRIHLPTYAAHWRRLRGRFLSFADRFDDCPEP
WVVQNAPLPRGDAPKDAHGRWASLASQLLVERDDLFTACAGLTSRQARALKREGVATGQQ
LAELKPSRRIPGVRGDALRRLRAQALLQRSNDNGVAWWPLSPKGLRADDVRRILLNEHKP
RRVCPLPEEHPLDCYFDLEGDPLLGGPRGREYLWGIAHRENGTLAFDAAWAHDAIAEREA
CRCFVESIEQRFEASEGRAHAYHYGAYERSALRRVAAGDAELERKLESLGARGAFVDLYS
VVKRTLLVGEPRYSLKNVEKLYRGKRNNSEVNDAVGSVVGYELWLADKNPALLDELVAYN
RDDCESTAELVDWIREAFPIARSEEEVEEALPQSEEDKEKDLLEEDILRSQLPVVASSWV
DYHRREQRPVWRQRRDWLDAPAWDLSGCSKPTLVQEPVKRGTRSVFELSFSTPQITKLQG
GDAVALRDDKAFTSSRASIVDVDLVRGKVQVLCNEVPNTCSIIPDDYVNPAPLPAAISRN
LRGLLESSSTSVLRSFVSRERPTFVDVKTEGDLLKPFDGSAVEAIRSLQKGSVLAVQGPP
GTGKTRLAAEALAALMRDGKRVAVAAPGHATIAHCLSKALDKIDCDVMCVKVGSRRRASS
DDPETALAQRSNVITKPRWDAKLAKELSDTDLPVLLGATAWALARDDAVGAFDYLFVDEA
GQVPAANLAAMASCASRIVLLGDQAQLPAPCRGAHDEGGASSCLEHYVGGEELSEDRGVF
LGVTYRLHPLLCGAISELMYNGKLKAHPLAEQRVLSEGTGLLRACAGLAIVDVADDGSYR
SSTSNQKEAAVVASVVAELLQRHLEDGSSSRPLSTDDILVVCPYNAHVRAVEAALVQRGI
RRVRVGTVDRFQGREAPVVVASLCAPPSQQDDDEDSVASGGRGVAFVLDVRRLNVALSRA
QCLAVLVAAPDLADGAASSLDRMRELAVLSRLRELAVDTVVADESVAGEP
>augustus_masked-scf300000870753.0-processed-gene-1.49-mRNA-1 protein AED:0.13 eAED:0.53 QI:0|-1|0|1|-1|1|1|0|225
MYHDDTIGLAALREQYKKDERLRGPAEGARSKPSGVRRPTPRDTSCDAVALDVSGPLKPP
FFTREALEAHNAAQPPGSARSSVRSALRSNPGTARSVPASARSGQHTARSSVPASARLTA
RTARSTASTEIPKSQRSYAGHHIHVPPPQSARSEDILETVRSDWDTARVERKYAKLQKEK
ADILARIAEVDAQLEAQSAKAEPGFGRRKREHGIHGSHPTGLHPA
>maker-scf300000870753.0-snap-gene-1.103-mRNA-1 protein AED:0.11 eAED:0.11 QI:0|0|0|0.5|1|1|2|0|359
MLLLPMIVLATAAARTPVVLVADVGVDDASALIWLAKDPTIDLLGVAASFGPCVPVYVGS
PYALGEAAPPSDDGSYVHGSDGLGSVAEAPEELRMPSCNVDETLSAAEFIARTARERPGE
VTIIVTSPLTNLALAYLLEPHLPELVTRTLVMGGAVRHPGNVSPLAEANFAHDARAARLV
VDAFSSDDGDRLVIAPLDVTMAGAVDHVHVASELDKAGVAQRLLAKAWRTYIGNYCTVLK
ECGPKAVLHDAHTVAYLRRPDLYDTELLTLEVSVGGAANGHSLLDRRTLSASDDEIDDRT
GAVGGRKRRCTVLTGVDAAGFREAFLSAVAPPVINVSLPIVKETTHGLRTYAAPHPLKA
>snap_masked-scf300000870753.0-processed-gene-1.156-mRNA-1 protein AED:0.46 eAED:0.46 QI:0|0|0|0.5|1|1|2|0|314
MASSIRCSVLISLLFAQDATALRGPPNAPNNDRRRARLEQRGLSPQPPLKMVAAPPDAEL
ASSLARRTLLTTQKGCWAGWEVSFDPRTGRPKPLDDAYVAEELREWGQSPLGWETFVEDS
GEDSLWQRSGFRVLPEAGCAADEVAVAPFSWGVDLASCRVVASSHGILAADSPRRPSGEC
GSAVSQPFVDVRTIFGPSDLGDRIRVDVKVDAASCTIISCVVCAERRDSSTEPPFSSPPK
PGSARAKGLDSSSDGAASFDEDGATKLELVDGLIHVWLAPRNNGGADVGVVLGGRGLRRS
IAADGDVVDVGRIS
>maker-scf300000870753.0-snap-gene-1.104-mRNA-1 protein AED:0.04 eAED:0.04 QI:0|0|0|1|1|1|2|0|296
MRAQLLFLNAALLPRIRCHCPKSRSAATKRALKLRLAAVDIPTTEIVDAAELLRLRDKQC
GCCPPTEDDECRDAVRTLVAASREVRLGIAAPQQSDAVKALKEWVQALELTKGLLHGADV
DGKPLEIIGNVFIKYASACGSANLRKDTDDRTPPGVLFYPLVGEEDDASKQYLLPLELFS
RPSLPGKDSRALRAHAVRAGPDVARFEFGRDGASPGALAELDAVLESFELVKLKTGAGKK
KLARALAENEVAPFLDRPGRPCYVVGHTALLYRRRDGAVVVDLEALRRDPGMDLLA
>snap_masked-scf300000870753.0-processed-gene-1.159-mRNA-1 protein AED:0.34 eAED:0.36 QI:0|0|0|1|1|1|2|0|369
MAGRDAATGGKGAALAGDVAKMGAAESDGDAAPDRVLAAPAPDDFLPRNVLACLLYDGAL
VTKEHVRAAKRLAATSKAWAAVDDAWRATLRAEVEQGGWGPFLDDARFRVAFWNANVEDA
KAFACHDPVLMSCVLMRGVTGGRAPFDVLDAAAATFLDATSGNYGAHAKVARMLKGRNAA
AMNRQRVAMGGAEASGARDPLREVTFGPEGEVDEREAYLSRNPLWRAGYGRPEGEFEPED
IDKRLLRRQALMDSVNEFHWTHPGLAPRKCPLPPRTLGTLRFFLQWFDSATSWPLERSNV
LETLWSFKDAPLNFGALHPIEAERWRVRSTVPGVVPLWYGRPMVDEDPEIAAQAALAGEM
VGAGQCSLM
>maker-scf300000870753.0-snap-gene-1.105-mRNA-1 protein AED:0.36 eAED:0.36 QI:0|0|0|1|1|1|2|0|373
MKKTTIILACAAASAAALTAPPQLQDLKSNLKLKLRKQQLLRATASQNVTTPRRYASRAE
LKDTLISELQPNPFHWTEWPFRIGSLGAFYLSYPLAWQAALPPPNPTEGGYFFSLMSIVF
GTLTASTISDATARLAALRAAAVEECTLMLPLIKRLEVILVLDSDAPERGDDVFRAVARR
LHAHSCDFVGGGRERELELIAEGHDAYSEVVQILQQAKCSNIRDLDFALDGCGRLMEARG
VRLSLENSGIPDVQYSVLRTLSIALAIAYTYLTLDRGEMAGVQPHALGFVMADSGVVFDA
SFGVHALFAVVASALVVFNSLAIDVNLPFSGVFRLESGTVAASLKNLRSATAPYLDEPPD
SPSEVAALYSSED
>maker-scf300000870753.0-snap-gene-1.106-mRNA-1 protein AED:0.11 eAED:0.11 QI:0|0|0|0.5|1|1|2|0|170
MSMMFPINCCVMGGDDVDDEHQQPVWPPTSPPLTTTHGRLTLVRGYLKRKSTRNLEDGGP
PRWALRWLEVDPPEEDRPEYMLSVYKTAQKSKRLNAVSLKKISSVRHDDSLPCAFVVSVG
ESNYTLLARDAADADTWVQSLNDARDVLNEAPGAHFRACASAPWAFAVIG
>snap_masked-scf300000870753.0-processed-gene-1.164-mRNA-1 protein AED:0.01 eAED:0.01 QI:0|0|0|1|1|1|2|0|351
MEQSLGKRTAGSSSTDLLRLWQGDLVEPLLALLPLKAIATVPRVSRRFRDQQWRTYSLIA
RQTGTIRTSTSALLDAVRWTGRDERWSRFDGSSLEAWEPLERAFRCRRALYTSRDIANRG
PWPWHCLQIHTEDPLNGSRGHHHGGGLTKRLDSDEFLCIRRLTYSFQFRDVNEQVSHQEP
SMEGFAAISLGPAGREFAGLLVEPSGIRGNGDGEEETWYELQWWNMNRTDENGTPIMIVK
PGQIYSVELRFDWSVLRGVLGSADVSVKSLTGDKCHGRRTFYFARRPLTEINLYNYTASR
ASFSSVDVRYSKRTPRDVYRRGEEDLGSQSEDDEVLALRLQREWVEEGNSE
>maker-scf300000870753.0-snap-gene-1.109-mRNA-1 protein AED:0.25 eAED:0.26 QI:0|0|0|1|1|1|2|0|241
MDYAADAYKFGALLCGLHGAGRLAGLSDIAAHVAVAFLILAVLGVDAWRSMYEDVGTTPG
VYAEAHANGIRCCILQIPFQLYELACAARVKRLRGKTFEMVAHHALALLLACLAVNKNIY
FFYGTYFFGVSELSSLPLVFLDLFKMFPDVKKRYPVSNELIRPFFCVCFLVLRTFYWPYV
SYHFWSASLTHYPNDALEVITFCTVNLLLSALQAFWTYLIIIGLYKLAIGDPTTHDVDKI
D
>snap_masked-scf300000870753.0-processed-gene-1.166-mRNA-1 protein AED:0.17 eAED:0.17 QI:0|0|0|1|1|1|2|0|273
MAALAIDRMLDAGARPKEDDATNAKDILGLNVQRFALAPTPDPAQFSKDNFGVGYGTDNH
QKVQFAKGTTTLAFKFDGGVIISTVKKVIEINPFLLGTMAGGAADCAFWERNLGTQCRMF
ELRNKRRVSVAAASKMLANTMYQYRGRGLSMGTMVCGWDESGPQLYYVDDDGTRLKGDAF
CVGSGSTYAYGVIDSHLRADLTVEEAIDLGRRAIAGAAHRDAYSGGWNNLYHMKETGWEF
IGAVDTNDLYYEHVHPSHIPAPPPKPTPSNVPR
>maker-scf300000870753.0-snap-gene-1.107-mRNA-1 protein AED:0.05 eAED:0.18 QI:0|0|0|1|0|0|2|0|492
MAAHIDAAAALVQQFTSAGCIIADPQAAAAKLGALIQGGPSNLTVIADFDRTLTGAKSAS
AHQVVAGVLSEPFRDVERRLFAHYYPIEQNLNMPLSEKIPLMEEWYRANHLTMVQEYVSR
DMIADGVRKARDSGAFFARDGAADLLALLRQREVATQILSAGLKDVVEEALIELFNLPKW
ESPTDVNTGEPTSRDPIRVISNGMKFHPKAGWLEGFTEPLIHMYNKSQSVVDEGKGVLVN
ALVIGDGLGDANMSEGGASLDCALKIGYLNDPSDDGKAKYAAAFDIVVDGTQGLAPVRAI
VDRVITGLLSKFFKAKELPQPHADSLFGLSTTAKADRIISCWKSIVAPRTNSSDESSTTT
EDESRVKTWSSSSIEASARSTSNLYSKPEQPPPSICKRNLAGFPSASSWAIRFAAEAVRM
TTSSRPAISEKHLTGVLAAASRKATDNGRCRAWVARRAHARRNMVCAAMSLSAVVAGRVV
RRSPSVDGAAQV
>maker-scf300000870753.0-snap-gene-1.84-mRNA-1 protein AED:0.33 eAED:0.33 QI:0|0|0|1|0|0|2|0|337
MRTAALVAAAAVISYLDHAQQDRTHGTWIGTTPRYQTYGDRAKPPLVVIPGLDGCTVFFQ
GVVPELVRDFFVVVYDLPLYDGGQNYTFSYLANDVAAALDELAIERASIIGESFGGVVAQ
HVALEHSERVEALVLLSSLAKTELTAVVKFKLHCLLPLVEFLGRAFPGIAQTIFAKASEP
AWARSLFVKEASWAHHASVMQRIKIVAALDIEDRVPRIAAPVLLVRGADDSFTGHTTARL
RALLQSRGQVGTFPGGAVDVVTLPGGHLPHVTSSDLFARAVRDALFVVHMEKMPESEWHA
NYVRELNKNPFFNTTDVDIALTSAGYISWRAVEELKK
>maker-scf300000870753.0-snap-gene-2.0-mRNA-1 protein AED:0.02 eAED:0.06 QI:0|0|0|1|1|1|2|0|159
MLWRLAVLTTAAHALAPKRYRLRPRNAVDPIRPEIGSPAPLVINALVAMERGASARAADA
PEIAVAEMRPKLQEVLVSTCADEPWIAKYKEEGRFGLPLSDVDPLVTMQRNECLLALYLL
ARHPDGVSVDDGAPLLKAEDFLDQDRLDVVMAGALDLDL
>snap_masked-scf300000870753.0-processed-gene-2.20-mRNA-1 protein AED:0.26 eAED:0.39 QI:0|0|0|1|1|1|2|0|802
MFEHSESKPILAQHGASSDALSETELARAASFAGPRRASTTNLEQSLQDAGSSSGGSSSP
RSRSSIAPATIVERGAGVCIGALLNLMLCVPFALAYFPIEWHPFPVPRAMGCSMYFLSTV
IAQIVLTFQSGFATAQGQMMVENIPFMHAIATVAMEHQGLGEDALGTVLIIWTVGTLFVG
AAFFALGYLKVGSIVYHIPRQVIVGCIGGIGIFLVRTCFEVSTGLPFGPELLGSVWPLWG
LSVAYEVGLRMLLRCDGVTRRTGPLLAPIYFLGIVPTFYLLLFMRGGNVHDARSNYFLFP
NTPDVSPFLPVEVMAQTVRRGSFSWRAFVKALPTTAMLAIFALMHVPINIPALAATVHVD
YDLNHELKLHGVSNLASGLVGGLPNYLGYCNSVMYARCGGGGRAAGAALIVVEALSVAYG
MRVVPYVPRCLAGCLILHVGLDLVKEALYDSLGAFDSLEYGCIVAIGFVMTVFGFSSGLL
FALVASTLIFTIQQAVHGNPVRGTMRGTTLRSSKWRTAAARTALDHAMGAVLVVQVVGTL
FFGNATELKERVARELKLDRKVTVLVLDFTLVRSIDASAAETVGSEICAIAKRHGARVCY
ASGRADGFPTAAPMTERLLTEQVHVARDLDAAILWAENVLLAIKGGPTSPLRPPKSPELG
APASQLAVLMPSLSARDRDSLASHFKGRRLSPGEVLWRQNDPATSIVIVAAGALVSTLED
VDEEVSAGQMCGESAALTKARRASTVACAADGPAQVYVLGSIALAALPAELKLELCLLSM
RYMSHRLDHVANRIWETRCVSI
>snap_masked-scf300000870753.0-processed-gene-2.21-mRNA-1 protein AED:0.19 eAED:0.21 QI:0|0|0|1|1|1|2|0|312
MATVLPSFDNHPLLADAELDCLLDDDWAAAELQSADLQPLAAPPPEAAPEPAPPTPVAKA
GSAVLIEPPAEVAGFVRTLFTLLRVCDPVVIGWSRDGKVLLVRDPARFAAEVCPKFFRHK
NFNSFTRLLNMYQFHKRPHEKELVGNGVAFAHESFMRGREDLLAKIKRRRAPKKAPAEKK
KRKASTTKPEDAPAWMRRVVDLESEQKRLKAENERLRRNEAEVAQQRAYIGQLSATLGGG
VPNAAALNGLAAALMAAPGWALGAAPPPPPAGDEPPLDRGARMIRELLEASGLSAADVGA
LAPVPPAAPEEA
>snap_masked-scf300000870753.0-processed-gene-2.22-mRNA-1 protein AED:0.07 eAED:0.07 QI:0|0|0|1|1|1|2|0|1278
MNGFSVPIHLKDLEIGGGKYVVDGDKAAAGIPRDAATQRQEIERIRAELETSGAPSVVAE
FDALYVLTRDAESLDAQARSALAQVLCETALGVASASEALKPGATLDKEDLDEGRKAFVM
AAVLAQAVVEKCDAVSLREKALKDKKKKDAWSKDRIGCLEGLHNALKAIDVAWLWNLRVV
DEACLLLWVRAGARALPLSRGAANGAQRAAAHACVVDAITSAPVEFGAPAAAALVEDLVL
RDEAGAKDAADLCAAGGGGRVAGDLLRELDRVSGESGDSSAKLVAAFVDHLGQRAPSAAA
PHVASLKAQLASTHYGLRSAVVSALSSVVCEDAADRHAEKEKTLLADDARDALLDLVVER
SRDASHWTRAATMRACAKLVEHRAVPRDRYADVASAVCGRLKDKTAQVRKNALDSVCALL
AHNPFAPVLDPAPHELRADALQAAAVADHASTVLRDRRRAEAVLAKQEDDSVEVEQVDEA
LEDALQDERDKRRVELDYHVGVLRLVHCVEASHGIIDRLARSSTASDAVGAARVFGACRA
FELPSGKTGLRAVLRLACSSHDAVKAEAAKVVAASLDVQACETGSHKALEAAKRACSLIK
GCGSVDLQCLEALIAAAEKAAGEKKDFERVATPKLVRALWDVASASKVDASTRVAACRFL
ATCCSAVGSKVVDGPALSDAAQFVVVEDSVDCALAEALARLVRDSSRNGQKPELVATCAL
LREALFAHDSGDGHWYGACDAVLAATFQLEGDPEQCVGDALRSLAEKAQLLSEEPEGKAG
ALARCLHAAGAAALLGLVAVEDLGSRMKKGAQPVKKVVVEGDDDDLANAAGGAGEDAERD
ARLLRLVEEKIVGVKADGFVAALAPVAAKVASRALARRGAVPGVLHRSAVLFLAKVSCVS
RGVCEEYLPLLITTLARAPDALARQNVAVALGDLASRQPNSVEPWTDHVYGALRDSDATV
RAAVLATLAHLALNDMIKARGGGVAEVALLVVDGDDTIRRRARAFFEELHKKSTAQSSPI
YNLLPDVVSRLSAARRGPVTPVVQEEEAPSSPKKTLRFSVAPSPVQNEAAKKLRFSVAPS
PKKRVSILEEKDETLSAVDFQAIMGFLLNFVDKEKHAEALAEKLCQRLDATKADDDDAVA
KARKATGDVDAQTASRRDLSFCLGRLMLTEKVTRKLAESIALYKDALPDEGVYAAFTAIV
AKARKLPKVDALKELLDLDGAGPAAVPQSAKKKKAPAKKRATRKKKVVQSDSDDEGGDAL
AENVPRATRTRPRRGVRA
>snap_masked-scf300000870753.0-processed-gene-2.27-mRNA-1 protein AED:0.19 eAED:0.20 QI:0|0|0|1|1|1|2|0|121
MPYAVSVRDRCMYSHSLKFGDAPAFRTGCTAVVDAKLQGPALTGDGVLCDILAAQKALKN
VLDVLDHADLDTLPGLEGANTTVEVVAKFIFDAFVTRVEIRVAESDVATASYYEENESGV
L
>snap_masked-scf300000870753.0-processed-gene-2.28-mRNA-1 protein AED:0.16 eAED:0.16 QI:0|0|0|1|1|1|2|0|171
MQRRRRIVAVICVCAATSTAALAAPRRCETATPEDAPSALRRAQLAAAAAAALPASAAPP
APEVATDRKGVPISKATWEASHTPGAADLVAGLGGEPTLLLSGENGALEPFALQAECTHL
GCLVGPWNPLSQRFVCPCHGSEYKRDGSVGIDEQGQVVLEKWTEQDFRENV
>snap_masked-scf300000870753.0-processed-gene-2.29-mRNA-1 protein AED:0.09 eAED:0.09 QI:0|0|0|1|1|1|2|0|274
MRLLTAYIVATALTTTTAKKKKRRRKVDARTEQQRLCDACMGLAEHARTVVNVAIKDVSG
AVVDWPAVLDEGCPAPECSTLLKGVATAVAEELHMLVEDGDAIDARVLPDLLCAPASVTG
ACRDYDPPDATPRTKLVVALHNERTVDAKTQGRIEVHLVAPGDMDKDCAPSENVQNETKR
LALQNVRTLQADEEQLFVLSIHALSPTLPTLRAKPLGAPCGAGADLNVDLLEDRWAVYYV
KLPGGIFRPLVLGRIEDRDARDMLPNGHPFHGEL
>snap_masked-scf300000870753.0-processed-gene-2.30-mRNA-1 protein AED:0.20 eAED:0.20 QI:0|0|0|1|1|1|3|0|83
MRTVIGALLLSGVAGLAPAQQHKKLKLAAAPLLPAILPSVAVAAPDWVLPAGAALKDGEE
AAEEIFQQDESVRSLDSRKNRRV
>snap_masked-scf300000870753.0-processed-gene-2.31-mRNA-1 protein AED:0.10 eAED:0.10 QI:0|0|0|1|1|1|2|0|1020
MRATVLALAATRAATDCPMSVTVDGTAYTYDLDDQWRSVRWDLFAARTMVAALPAIAGEG
CTERACTVDKVAEAMVRRRAECDRGNAEVPRMAHRVFADLRNTSQEAAGAFEACVQLNPA
WEFRAWEEADRWRELGGVLLDDGAECVAPFGEGDAGVGAYAFAGGAAAPPHFSGDAPRRE
TYAAVRPGPPFPRAGGARVEARRGPLTKLKGFFGSADPARCAHLVQLAGPPSTDPRLPDD
AAPAVCLDDLEPPCVVYSFGVADSWTFDDFAAARGCEVFSFDPAMARQGAFRRGALIRFE
PVGVGNETLAFYNGSDSTSLFGGAAAGYPVETLADIMARHAHPFVDVVRMDIEGAEWPVL
AEMLRGSVRRIGQLLLEAHFWDEIRDNASASSRKAVEALPLLEALPLGLFAHAVNPYDAT
FLDEDLTRIHELGLRRPPPTPRAATWAVLGTGLGGFIVASTVSAHASAELAVVGTRSSAN
CAAKWGLPTSHCVGYKEAATAFVDVVSVHVPTAFKMAWALEACVNGSARVVLVDKPFPSL
AAVAELRRACARRGAHVADGAAFPYSTALSEELGGRPRRASYAFHLDLWPERRTTRRRPP
SDAVDYRGAPGRLNPAREPSGIFGDLAYYAFLGLGAALGEALPDAVECRAHRFDAETGAA
VDVSGKLGANATFSVSYAATPRDELEVLFEAGGVVASGVVGGGDVLDVLRHRFADGTTSD
AVFERTQPRHGAAAKLVDALSKLSIGDRSSAAARGAARRAERAQALVDACARSAATYDGG
ADRRGLSAAIPRAAEYLRTGVAALDAPRLPSGLLAELRLGLGAALALRPRSVVYDDAQRP
RLKTSLCSRWEGTRRPCAALGPSALSTKLVDAMRESVLPAAVAAVGAPCELLSVSVDVAG
GLSRAQHPHWDPVPAQWDEKSVHYVFVPLADVDEANGPLEAWPATSDRRGDALAELAGRP
AWPVDDEAEAYFRSVPSATLVAKAGLAYLARPIVWHRGSANSKFTARFVATVILREIPGG
>snap_masked-scf300000870753.0-processed-gene-2.32-mRNA-1 protein AED:0.08 eAED:0.10 QI:0|0|0|0.5|1|1|2|0|300
MHSRLAFLFAGAACALTPSEDWALTDGAKRFTRSSRTGDERLFYEDLAASLGPAAGARPA
TELRARLEALGCTAPPPPRVLDAWREESAGERFSGTLDGDVTEVATARVSFLGAEETRYV
ETTGGEIIRLGTPADAPAAPVESSLPPRLSLTAPTLPRWAPLAALPLALLLLAARSLAPP
EGAAGTYLYESTTVVTQRAFDDEGDTVVRVQRRRATRSSEAPQTRVQTDTVVRRTARGDD
GTLVKTTTRDRAVNPTFDAEPRPATSAEMSALLRPKGALPPATGTPSSAATPTPDVDNPP
>snap_masked-scf300000870753.0-processed-gene-2.33-mRNA-1 protein AED:0.07 eAED:0.14 QI:0|0|0|1|1|1|2|0|385
MAADYCASRAEAGESEEACRRRIAAGLERARGALAGPPARPPAMEVDATGRVLATVQLLA
LDPATRRLALPPGKRRLWVEVGASRRNLVADHEARCLADDDVFIVSFEPLLADYFFASMK
PNGARGPRAWDDPGGPLAALRGDPRRGVVLPFAVADSDGLLDFRVSENQGCSSILKAAPG
IHGHDPALYAATSACANMTEMRRVPALSLSTLFEELLPAGARIDFLKGTALDILRSAGAH
SSKVDAVMVDALVDGARPLYEGQNTCAETATLFEASGFAVARDAAGEAAVCAQATAFHRA
YDPTAEFGAGARELNFFAARDPERRRPACALMFQTLEVDDYLSAGQPAQLPGCDRPGERC
HHCEDNGGTCHIYFDENTCTCRFHL
>snap_masked-scf300000870753.0-processed-gene-2.34-mRNA-1 protein AED:0.34 eAED:0.34 QI:0|0|0|0.5|1|1|2|0|942
MVADDDAVVACFADALEATIADENKNASGWSWASFAAGAGGELLVPTDFGGIRTGGVRDA
WAAAGYSATMVLPDAYYRTARTPGRQASGPLVGFRGARDVLLVPEGWHWTGIGALRERAA
ARFYSLTLAAADDRGRPVAKHKAFDGTQGVAAGWAVSRDLHKRYGLLGAPELYAAPCPVE
DRYYRAAAAAKAAVGAGALADVVEALTNRNATADQVVAAALARVNQTRTGALVLVDTDGY
RAGGQVRAALTETVARLRRRGYAVLKLKGFAPRDLPTLYAAAAAVVDFHVPGPERVVMEA
ALFNCWPVLVDEGYGGSALDFPIPERFRLRRADASAAEAAVVELVEGRGNATLEAEFAPW
RRHVEALPERFDAAVEAFAFASHLQVHVEACGAAARPFAAIASALRAFPLASIEVHAGDA
PRFLRTNYEGVEALAALGLTDAETGGSAYHAVRFRDGCAAPGLNDLASVSHGVAWLVLPP
GVLVAETAAPTARAALEAMFDAHCRAAALDARAALYLNETALTGRPATRARCVGGPVPGV
AVAFAADLLRNLPRWAADAPPPAVAVAVEPTNDVVAEIFVDGEARVHRFAPAKDFDTLIA
NGRDLLVANNLSSNAAGLAGIVARLAELQGLPSVERCVRDDLVPPFAARAFERRRREELG
RWANNQGLDLGFVDAALRRWRPQPIRFREDGARLTALDWDWQGYAVCLTHGAQDAETSAQ
LVEKWNRTVIAGKTRVLDLLALLHFTTDRSDAVLGYTSQLVHALQVYAAVSNATDIIFDE
RDAQYRRDMRLAALIHDLGKLLSLFGEADAHVDCTNRALAVDPGGGLDAIRAQFNHDEYG
YLKLRGLGLPRRVELVIRFHSLFDLRNTTVPDDHAMPWLQPATNLYDMDLNPADERARAF
ILHFSHYDQKAKRATDYIPDVDLVEIEALLAEAFPPDGRIPF
>snap_masked-scf300000870753.0-processed-gene-2.35-mRNA-1 protein AED:0.39 eAED:0.63 QI:0|0|0|0.5|1|1|2|0|778
MRRWRVFCLLVLPARAQLELSGDHASPSVRRWPTDVRCTAADATLEVSLDDTTRRYGLDD
AGAVEAIANATWGRAPASYLTRAHAIRVGLAALAETDRLPDLVDAVERGGFLHFFPRPAV
GDALLALGAQLCASTEGGVHCDNGIELRKLREAPSQVNLWFAADRSRVSERCADALESLR
ATCADYAECGRTFAPTRARADAALTAILHGGTDPNGGCWYVVEPNMRLGATGGMRALHLV
ARQLLDLGRCVRVVTLRDAFADVVAEGSADVARAVNLTAEEFVQWHVPLRPEDTVIVPEV
SADFAAGIKYRLIDVPIPGAAQIVSESADVEETVRDYEARGGIVARYCMAFQPGHGHRPE
PSVSVHLGISDWLHRAFSGSGPWAEVSLHPRDLAEAELWRRRPINGRMEKKRQGPPLVVY
DDDVHWLDGDEFTEALGRAWVASNRSGSPPVAVMYDGFSGSQRYDLMKNASVYVDLNMPG
LEGGISEFLFFDGAPLIPDAFLGTEHDPCIARAPVTDDADVVAGHVMRTLDTLASPEGAK
ALAVCADRNFAKARAVFGDFSETWRAYELSRRTRFVFFAREFLDWRYAAPFVASAFARHA
FSDVVLLTPRELEGRAFQALLGDTMGVAMARLGVRRRVLLADVRNKTGDAVLEHIFPTLS
AVREFTVLVVGRATAPTLEALDAAAAGLEPGACAPGDRFVLCRRGPGLDAARVALMLVAT
LERPAQLDACGDLRRHGLFAQLAAVMYPNALNALDEACGDAIEAGRLHNFGRAFYHAE
>snap_masked-scf300000870753.0-processed-gene-2.36-mRNA-1 protein AED:0.49 eAED:0.49 QI:0|0|0|1|1|1|2|0|651
MGVIRVLLFPCGSGVAEELFEGLHLLRDVELVGATSRSAEGDHGPCLYNEYITDVPLIRE
GEKCFQTLRAIVRDRRIDVVFPCYDDAIPYLAARRDSLGCALSAPSLETCLVTRSKRLTY
ERLAPLGVRCPAVYEAGAAVYPCFVKPERGQGSQSSVACGDAAALTEAMRACADPLVCEL
LPGEEYTVDCASDRDRGLVWYGARRRVRVRAGQSVCTEWCDFQGTPDGDTVKRYATLISD
AFGMRGGWFFQLKRNAAGELALLEVAPRLAGAAGLARCLGANLAQLTLLEIRRDAAWSVM
TNITCYAPRLRMDKAYATMLVPDAAAGGATPGAAYDTVVVDLDDTLVLGRGAGQRVNVAL
VAFLFQARNAGKKLVLVTRSASDVSVVLARHALTELWAEIHHLRGGEPKSAHVPPTAIFV
DDSFAERREVAAATGVPTFDATMVDALVDRRLWRAAPATSDSPEACPTRYEVRDCLTDTR
ATGVTVAAIDVVLLDALRARVALHLDDLAARLLAAPGAALDVAPEIWAGLRGALRRASAP
TAVVDDVHTLDVDPRSGATIVADLCADNSESIAGGAYRYIACTEVLEHTAAPWAAVVELA
RLLAPGGLLYLSVPYNFRIHGLELVELSALETPGRPLHPVHYTVVLAKDPS
>maker-scf300000870753.0-snap-gene-2.4-mRNA-1 protein AED:0.05 eAED:0.13 QI:0|0.5|0.33|1|0.5|0.66|3|0|483
MPGHRAYRAWFVIAAVVSLEVLLGRDRTVVDYDGGDNEARALFFCMNHGVGEDENCVERL
VLAARERNETYKKEKTPSCDYQDTDCVRTCGSHDTKVGGDNRATIEAFSEYDDYFDAEPW
RPQGQDMVDAVYKHIVEDEAGYVVFPRYLTEDQTRQMREEHDRLFNGGDCVQRPDSDAGV
GTIWAAEAYSPVIDAFAADESLRAAAIKVMNQSEHGRALLAEGFVEVTSTAFYQNMAACS
YENEYASPLCGIVSVSPALASASGYHLDHLNIGVKSLLYLNDVRKEEGPFVVLKDYPEIE
NEWGFAQPDPRVLPVCVGEVESTGKRPLQFSEDHVADLVQRRKARAVEIHAPAGSVVLFD
MRPVHTGKGLVNSTRMSVANRRRSFAREGSAALPRCRMRLPFFSSASNDSTLMSQVTNMY
GIYPSRVRREFPGESVKEHIHRVFSTAKTTDSVAKFAEHAALEGGYVPSCEQMSTWRGPG
LHV
>snap_masked-scf300000870753.0-processed-gene-2.38-mRNA-1 protein AED:0.14 eAED:0.24 QI:0|0|0|1|1|1|2|0|322
MRWRNVAACLAVSLDALRLEITVDDTTEFLDFDRCSTELELVGIAHAFVHRTDRTLLATH
PDDRAASQEIADAAGPPCAAAPLPAGALPPVWTWADAHALAAQGKLRLNFGGGAANDFHA
FDDRYTGWVAVEGPNDPDGHDYGFCLDGKESCGKPWCLCRDLTRERFPLDDGSVASILTE
HALEHIKWEYWPHILREFHRILRVGGVARVALPDYHAPGAVRRVFWNTTVAAEHRILGGH
HAFTSFASVRPFVEASPFEAVYWLHYWDGSALDGRPPSEDEPLPFTRNPIDYGLGFVKRT
PDHPTMNEGVTSVVVDLVKLAR
>snap_masked-scf300000870753.0-processed-gene-2.40-mRNA-1 protein AED:0.18 eAED:0.48 QI:0|0|0|0.5|1|1|2|0|471
MGKGGEKDDCPPRAAFKGSPKKRWVVDGVSYDLTPFLAKHPGGPDFLLWSANRDISIAVH
TYHKDPERTVLPLLRRYRCEEPPVKSVKRLMGVPQFDAVTDTPSYDWGPGTFLADLVKEM
ARPAVARAVEAADAAFDRHALILLFMYGVIVSAWLSCVLRPSVAAIALILLRTALAGAGH
SFVHRPKSPWGALFDFNYVGHCTTAVDGHALLHHGYTQTEADVKRGFFGGMMGVARAYRV
PIHTLHKLGHVVTGCLVRQVDLQLERDAEEHQGVEDLKRALGLGNWAHVGFWAVHVCLRV
ELYVAWRQGLRWSWLFQFIGSLWLNTLLVVSSHDFDDLGDESERDWAVFQLAETHDMSIT
GWPRLDCWLSAGLAPHRAHHLLPYQRSAYANIASEPAIRRVCERRGIAWDPPKGLGSEIL
PVVFRRLFAPACDPATREALYADAVAEHASWRQLAYCVSYVGAGVCGIGSI
>maker-scf300000870753.0-snap-gene-2.6-mRNA-1 protein AED:0.38 eAED:0.38 QI:0|0|0|1|1|1|2|0|681
MLRASSLHAAFAVGTMLLVVVATTAAAAGNIVVPRLEVTDCVARNATPIEGSPTVFWSEA
EHFVDGRVRQSAAAHLMRRFGAFKEGGAVVDIGAGRGGLREYLPPTTTYVPVDVMGYEGV
RAVKCDVNRREFPFVLRPDDARDGVAAFAFLGSFHYVLDKQTVLHLCRAHRGAHVVLAYD
FGCGHAASTSAATYEWVAPLSFRAFAEAAYIADFDALFFDGPEGEPMTWLEAQLRSERRD
DDTFAYAYLTARGTLPVPAPKATMRAGYSITSIIRVPGSNIRASTDAVVAASLAAGNTPC
WFELDPDGVAEIFETGWNREACLWARGLDVIVSRIRAAHWPVTNETALFRDQHVRLPNGE
PNLVVPLRRAAPPEPGERPFAFDAAAALAALAPPAAGHDETTFLRALRERVDRRLAIIDT
QPATDPSKENAFNEFGKTHVLPFLDTNRFDTFVDKLKFKDFCREIGLKTTPLIRVLSSPN
ELEAVWSTLPEKFVVKSNKGAGRNAIVQSKQSTNAKAVLQQLENWDAPYWNKNECHYEHT
VPRLFIETFIDPLPEDIKVVVVDNVPTVVWSDQDRFEAHTRTVYAVERGTANLTRLNDCF
WHCPTGQLSRKNEIDRCVEKGLMKDVLRFATEISRRIDLRMVRVDFYIIDGTVTGGEVTL
ASGAFNEKISLSCAESATQVA
>maker-scf300000870753.0-snap-gene-2.5-mRNA-1 protein AED:0.45 eAED:0.45 QI:0|0|0|1|1|1|2|0|856
MRARRLLLAVWSAVPLGAADTAGVAFDAAAALAALAPPATGHDETTFLRALRERVDRRLA
IIDTHGSAPQPAKPEAVPEDCRTLFDPETIAEARRASVGCSRLAYSSIDIVGEHPPLVGP
RGDGSCVFVFVGAETLRQPTVDFVYLLHRRSVATQGFSRRLFSKLPKLLPHVLFPGKWTA
FFDSKLHLYGTTLDELSKAYDMRVDDRALPFTAFPHPLKVRKNVSSAFEWMRFEIEVILE
EFSDRVASVDALRNQLARYVARTRDSVPPRAYTAFIDGALLLQRDAHQLFGPWCAETIRE
DSSDRDQLSFAFTVARLRLEPRLLDKCVTIAANRTLCHWFDDDSLGALHRISYEASRNIV
DNGDFAAIDDVAAKYLGSSTWAYGVAESWSRNGPSVVLIKRGDTDWAGTQPVLGSYLQGI
QNRGNYIYQTVVFPADGFYSISFYAYARTSLRATVTRAGHQEPAVVVEELLLGYSFTKYE
ATFYMEAGCATLVIMNDGPPGDRTLLVDAVRIERNVSRAVDSISEVPSVCRCRILLHLNG
RELQMDVYGAVDAGLASRVLAPRAALDRPVHEFVAYARTVGCATVEVLDRSAAAEAAVAL
DAVRSLLRAPPSARLRDAAATEALVLACGVDDGTARAMPAEVLLHAAELRITQHPRNVAG
EYAAYGLRISRYPRQFGAYVAFLAAGPLVTSYLEIGCRWGGAFVFTVEVLGRLGEASGIG
ADDFRALAIDKWQEPLLLQEYAKGAAARFLKLDPAGAPFAELLAKTPMWDLVLIDGDHSY
DGVRRDFDLVRNRTTRYIVLHDIASDEPSCAGVRRFWREVRDQFETHEFVEQYDDVDGSY
FGIGVIVVPRSNGIMY
>snap_masked-scf300000870753.0-processed-gene-2.44-mRNA-1 protein AED:0.21 eAED:0.23 QI:0|0|0|1|1|1|2|0|290
MEAPHAAAAFARRVGPTFFGGGCAAGDTRCVAEALVADLLAACGDDEVETRIAPMGGSEY
EWWFAEQDDTGRGTMKVRHYLDAYERHFALARARARAGRRVALLELGVQSGGSLDMWRAV
LGPSAEIHGVDVDPRCARSHDPAAGTFVWIGDAGNATFLAHVLAAAAPLDVVLDDASHRS
EDMIAAFEALYPSVRPDGGVYAIEDVVTNYWPYYDRVRAEDGLSFVEHGGAPVTDFTRNT
SSLHFYDGIVFFEKRPHPMWTRIAVGTDTLDYAFNMNSGTAGEAGMGTVT
>maker-scf300000870753.0-snap-gene-2.9-mRNA-1 protein AED:0.04 eAED:0.04 QI:0|1|0.5|1|1|1|2|31|494
MRVVLLLVPVVVGQERCSIEISIDGSPQVLETSVPPPDRDKLVEVAEAFARTHKLGAGAG
CDSTQCVAGRLADQLAARCAVDEYRTRSTREQRCVALGDQRVCADLAPTLLGTFSGSVVA
HCQIGLARTFPAVARSIYEHTVKPLGRGDVFFVLGSPQASRATALEWRAAFDHFSVAQLL
VADGTGQLQKLQLCFAHIEAAETAAGRRYDAIVRNRPDLRWERAVPASLISRTSVTYCYA
FVGVCPRAYVDSSWPCDVPDSPNATTANGHSATPACAPTFQFSMARSAPAQERAERHLYK
GSERARHLAAAFEDLGDEQRDAALDFLALTCRAYDSYLEDWARHHAPRNGAGRLLARHAL
PLRESVTDFLKWDPDHNDAHALFDAITRADEAGAVSSLRRLAASYETEALGYERVGVDGA
GPGTAAFERWAGVDDAVPPRISFLEQQCATRRACSKPDGAKGILIVYARELCARSFADDV
LASPFHFRAQPLID
>snap_masked-scf300000870753.0-processed-gene-2.46-mRNA-1 protein AED:0.08 eAED:0.08 QI:0|0|0|1|1|1|2|0|353
MKLALLVVLLAGCGQQDGIVRSIFEVISTTNRYFVELGFDAASYEDPGATGSNTHALWLD
GWRGLLIDGDHENETINLHRAFVTSSNVVALLRKLGTPLEPDYISIDVDSTDLYILERVL
TTLRPRVVTIEYNSNFGDGDSSALAFPDTDWMPLGASKGAFAATCFYGSSASAIYAVATA
AGYVVVGVVYGLDLVLVRASLWPHPGIPLANLTKRLDTWPAMSVEDAAALIDHSVYAAGG
SLCAARRAAAIALRRLARAPNLEPCTCFLGDADCVQFTKGCSCFRDLADLPVPDCVDVTS
PHAADVKAVSVEGHRWRARVDLPAAYLDRLDASWFRTSVKIDVGPGGATEKYG
>augustus_masked-scf300000870753.0-processed-gene-2.93-mRNA-1 protein AED:0.33 eAED:1.00 QI:0|0|0|0.5|1|1|4|0|370
MPVQRAARPLVQRQLRERARRVEHDVGVALEGHEERSKRPGRAAGLERLERAPVPGRRSG
SGARRRPGPRGAPRAASSPAPRRRAPGRTPRRRRPPPRGGGARPRRSSALQLGRAARRVP
HESGHDLLVEEQRVVGGRPRHVERGAARNERGFGVAGEVPRPVQELHRLPRHREARLRVV
VREGGGERREHGAPANRITRIERARPEPRRQGPLQHVTGGGAVELDHVREASRCRAQRAV
LGGLARVLVGRRGGRRGGRRGGVGWRVRGQSSDRRGGAEAPVAAQRVRRERPRRILEART
GLGQRRRDGAAAHGGLAPDAPCYGGLQGDVLLAYRAKGSSQVELWCGNEILMAGFPRLLL
LSSSHRCPLC
>maker-scf300000870753.0-snap-gene-2.10-mRNA-1 protein AED:0.08 eAED:0.08 QI:0|0.1|0.18|1|0.8|0.81|11|60|1458
MGWFEKLYQKGCSASGAAKEEQAKKLRQNVTMTEHQVELEDLLKGYKTSQERGLTPEQAA
ANLAEFGTNELTPPPKTPEWVKFMDEMTGEFNLLLWAAGVACFVSYGMLPQADNLYLGVV
LFCVVTVTGVFSYLQNAKSDNMMNEFKSMRPPRVTVVRGGEVSFVDAALITIGDIVKLEQ
GDLVPADIRVLECSPNMCVDNSSLTGESDPIKRKPECTNADPLETANLCFFGTQVPEGSC
VGVVVKIADNTVIGKIAQLALSTEAEQTPINKEIHHFIQIISAIAFALGISFFAAALGMG
QDAVTSLVFMIGIIVANVPEGLLATVTVCLTLTAKRMYTKKVMVKNLEGVETLGSTSCIC
SDKTGTLTQNIMTVAQVVYDTNGAPKIQDAGSSFTKGISTFDTESAGFKALVKCSTLCNT
CNFDKYFEDEVTGKRVLLPFSKVRVQGDGSTITEILWKTRGNASEGAMIKFAQGGPIQAC
FGKRDVDEMRRDFGKVFDIPFNSKNKYQARPRRPVMSMRLVHVHCESPDPENDDKDRTIY
MKGAPERIIDRCTQYMCGDGRVVEFTQELRSEVEKAQMAMGNNGLRVLGFCTKTLPIKAY
GKAYPWSDGRDLGKSTANFPLGASRRESKALASYKAGMVDDKGKPLDPPHPKSGEGLIFL
GLMALVDPPREAVPGAVAKCKTAGIKVIMVTGDHPGTAEAIAYKVGILWSPTARKIEEMN
AAEGLQPGDVGYQDPALAQAIVVPGWEISDDDPVAKWDAILAHPQIVFARTSPQQKLVIV
GNCQRVGHVVAVTGDGVNDSPALKKADIGVAMGIAGTPVTKNAADMILLDDNFASIVAGV
EEGRLIFDNLKKSICYTLTSNIPEISPFLCWIVFLTPMPLSTVLILAIDLGTDMVPAISM
AYEDAEADIMKRPPRNAACYRCGNRRVSQVIFASTASGSATDHLVTGKLMCLAYLQIGVM
QALAGFYAWMLVLNDYGFPPVVLVGNPGATAPTGKLGFFADQVMYCKFKGGQYVNALGQV
DEGQVIAGDKDPWAGSVSVGAGLRRDPSEVGPRRQYPLWDRGDAGYLESCSFAAKNFNGR
RAAPKAGQTWSGGFDYRDADTYKRRTDGQPLPTVESIYALQSQKYFEYVPWRGRMSEFWD
SKWLAWDITRSEFKLAKGAKAGVLGYKNNKKAATFSFLGQPPGVWSVCLGNDGNLQGKET
DSDLVKLPKMDQLYKGVKMEHVDLPTTCAGETKYRTWYKDAVFCNGGYDANGDAKGGAGC
ADLDDVTANLFYCKPTDGVPSCRPDCESASPAEIAADIAAHPKAEDRTIKQCQNVASRMV
QKNALMHSQAAYWVSIVVVQWADLLICKTRWLSIKQQGLRNSVLNFGLFFETLLAAWLCY
GGIFSVLGGVDIKFLRRVLGTQPIRFTHWMPGVPWSMMIFMYDETRKYMMRATSPEVVDA
VTGAIKRQAGWIEKSTYY
>maker-scf300000870753.0-snap-gene-2.12-mRNA-1 protein AED:0.38 eAED:0.38 QI:0|0|0|1|1|1|2|0|312
MALRAALLTTTACALQPKLPTRAPTVRMAWNDQATCKVCFVRHGQSEWNAKNLFTGWADV
PLTILGKNEAAAGATWIWKEGLEFDVAYTSELKRAQQTLKLVMDITGQNDLTVHKSWRLN
ERMYGALQGLNKKETVLKYGDDQVQLWRRSFDTPPPPCELDSEYWPGNDNKYAHVPEEDV
PRSECLKDTIDRTLPYWDGAIVPALKRGKTVLIAAHGNSIRGMVKALDNIGDSEIVGLEI
PTGVPLLYHLDADLKPLKDPRSFGLLSGAFLGDPEEIKAAQEKVAAQTKVEDTSVESEEE
GKKRILEEARGV
>snap_masked-scf300000870753.0-processed-gene-2.50-mRNA-1 protein AED:0.33 eAED:0.62 QI:0|0|0|1|1|1|2|0|381
MAQTPPQPLRERRCASFGEPAQARSPLPRRASRPRAESDCTWNPKKRALIVVQTSWLQDH
EQTCLPRLREIGTEASQGRTRLRVVVDRKRRTTVSIDVTALLGFFVLSSCLITTTALRFT
PSTTPRGPSLGASAVVGAPSAPFYPSAQPEPTYPAPLRATLTLDRATKYLDDKARNEVAA
CVDFAARAHRGQRRADGSPFVTHPIAVATILADMEMDAATVCAGVLHDTVEDTDTSVEDI
FRAFGGDVAALVNGVTDSPTASDAVKRAAVLEAAGHEWRVGVLKLADRLHNMRTLGAMPR
PKRLKKATETLEVYAPLAEKLGFDRIADELVRLGGLARRVSPIAALVAAAIAPAALDSML
KALDLNDSLERKPAYSDGAVE
>snap_masked-scf300000870753.0-processed-gene-2.51-mRNA-1 protein AED:0.26 eAED:0.28 QI:0|0|0|1|1|1|2|0|544
MVAAPAPAAFAPAHVKVRVARPVEGCALKPSAQLRSSAGHEDGITFRWRWLRSRAAVANC
AAPGCPIAHDYDPVSAGRRRSKALQCAICAKEAKGDKSAPEPATFCSPACFVAAWPAHKR
THKPPRERSASNASSDVCAPSAGTSKDLVESQTMLDDDKWESVGEDAEYLPGREDIGRRL
RVECLAMRTVNGEETLRARGAVSTEPVLQSPRAAPSRQWLGESTEGQDALRVCSYNVLAE
IYATAHAYPYCPRWALDGGYRCSLVVQELVDADADVVCLQEAQRDAFETYLEPAMKRAGY
EALFTQKSREAMGAAGKVDGCATFWKAQKYRVAEQRELRFNDLAYAEARANRLSERDEHA
YLTRLVKDNVAQLLVLEDYPAPGRRSRRLAVANTHLYSHRDFPDAKLWQSLSLIRQLDAF
CNRQRETLPCIMAGDLNSGPDSSVYEFLATQGVSRGHPDLQPRHTAQGFPVNVLPDARQI
AHRLPLVSSYASVLGVEPDFTNLTQQFRGTLDYIWYDSSAIRCAAVAPYPSDHVALIADF
VFLP
>snap_masked-scf300000870753.0-processed-gene-2.53-mRNA-1 protein AED:0.22 eAED:0.22 QI:0|0|0|0.5|1|1|2|0|718
MDGPLSSGRDERDRYDRRDRDRHRGDRRRRGRDDHRRGDHGRHKRRRFDGGGGGRRDRPA
RPPPPAPTPIGGAGSQRLVQLLTRVADVHARRTTDSSVPLQDNLKALSAAVAQKELGERP
RVLALVAQASPLGAGAYASVAALLVGHDSTTAPLFVEAAYDRFAKNCDAKNRHAAANALT
YLCRLGAVGVADLASLDAILAKLDGALLAAALLRGGLPDAVVAPRLVSLKGDGLISLAVS
TLKKGAVDAPLGQIDVDCDARASLPDNDFTMPDFDGNWPALQCEDPLLLSLVPDVVEAFK
PGARWDGIVVGSKSDVAKQLAAIGEALPADSLKDVAASLISYASHSDEVLLDVLHAVLEL
CAVDEAKFAPQFATAIELFFRALDDDDAPTPLQQRRIALLFAHYLSNTKFVWPYWDYWTA
VVDEDDDDAQKRFVREVLERCCRLAYLDRLKVALPEKLHALLPLGLSSVDFDENTPEELA
RRADLGELARAVDPPDDGADRTMVAIKFATLDDDAARAKAAIRALCSHTSSLTHLLAPLD
DAQLAIALRNCCYDDEPVERALFDGVVSSLGGSPQHVVLYVDALLRRGIARPSAFIRWLF
DGASAQYGASSLASSFAPLELLEVGIERALDAVAAARLAMDAGAPGADAAAAESLEEARA
ACRAAAEGLEDGPGATLADARGELGRTLARAAAGELSPLRRSGKAQPLPEAATFLEDD
>snap_masked-scf300000870753.0-processed-gene-2.57-mRNA-1 protein AED:0.15 eAED:0.15 QI:0|0|0|1|1|1|2|0|171
MSSSARRRLVRDFKRLQADPPAGVTAAPDDANILVWQAVIFGPDDTPWEGGTLEMNFSED
YPNKAPAVRFATRVFHPNVYNDGQICLDILQNQWSPIYDISAILTSIQSLLSDPNPASPA
NSEASRLYSEHRREYDRRVREVVEQSWQDEPGETPDDGGDEDDSDAMNDDD
>snap_masked-scf300000870753.0-processed-gene-2.59-mRNA-1 protein AED:0.06 eAED:0.06 QI:0|0|0|0.5|1|1|2|0|465
MAAENGLPPPAPPEEPLVVGRPNVLDVEGFLKDITEILSTRLLTNHGPFVVRLERAAAEY
LGVAYVVAVANGTIGLELALRALDLAPGAEVLLPSFTFVATAHAVRNAGLKPVFVDVDEA
THFPTPEMLARAATNKTRAVVAAHLWGRAGDAASLEAFAAARGWPVVYDSAHAFGARHAD
GAFCGGRGRAEVFSLHATKLLNSFEGGLVATNDATLAARVISTRNFGFAGQDTIAHGGTN
AKLSEPHAALALRHLRCVDATISIYRRVARAYGDALRRRGLIPNLVTYWNEPRLDDERDT
HAYVIVRVRPAFGLNRDAVMRALRDRGVHAKRYFFPGVHKQRPFLDCPALDLETTDALNS
DILILPTGTVVSAADVERVVAALCDVRDHRRDYAAAPPLAPREFDTSHYAAALRTIGTER
DALRVRLAELDRAEAALEKDRAGLTGVFCEDHGVVNRVERPTGRL
>maker-scf300000870753.0-snap-gene-2.14-mRNA-1 protein AED:0.33 eAED:0.34 QI:0|0|0|1|1|1|2|0|519
MVQANDVALLLRGISSPRTYEGIDGRTLRTADWRATHRELRDYVIGPTRADVFLHTWAGA
EALRVLQAYDPVAHVIETERNFSARFQPLVTSATCQASQATSGQRCPRVLQNKFAMFWGI
REVCRLLLAHEATRGAAYDFVVNTRFDARLAFAGGAPGGQLALRRPVEWGRLYGFWHAPG
PTHPRPFLDDKLFGGDSVIMRAALDAFDALGTYAEGGAAGFEYSNHVNLERAFGSMMADL
RPMGDALRRADGGARLEGVNVYRGEQGGDRPTGAFGGACSNNSYTLPLRRRRIAPSASAL
ESFQKKIIALARNASALEIGGPTTDIGGLYAQLAWASVDIVNWSEQDGAVTRVETVGAEA
SSGSAFYVDDRLLGRLRVGDGGRLEHVADGSYDVVMAFHVLEHFADPLRALATWRRVLKP
GGYFVISVPWAGNTYDRDVPVLRRLEQRVRAYHRLVDLDTCPFCSDDLATARRLKGYHWH
AWDLSLLQEAMACTGAVVEYLDIMDNWHQLVIARVPAGD
>snap_masked-scf300000870753.0-processed-gene-2.64-mRNA-1 protein AED:0.38 eAED:0.38 QI:0|0|0|1|1|1|2|0|261
MRLRWNRRFAFFLTATHAAWHELQLSIDGEAQSLGSDLSEDVHDLHARLVRAEQRYGGYV
EVERNKISAKDVRVRGGNVAATLEALNARSRMVGGDRMHGYGKHYATALRKVVDTKRAPT
VVEVGILRGSGLATWSELFPSGRVVGLDIDLSYAAENLSFLKEKGAFAARDVELYEFDAY
APDPAALAEVFKGDVIDVFIDDGPHTVTAIIRTLNAIYPYLSDECVCFIEDNDKVHHNIA
AQFPDFQVEPLGQLTILHKKQ
>snap_masked-scf300000870753.0-processed-gene-2.66-mRNA-1 protein AED:0.44 eAED:0.46 QI:0|0|0|1|1|1|2|0|655
MRRLAWLLLLAAAARGEDPLLATKQVEDLLRHDADCLAVATSNGPRSAFEWTELARKYLF
GPTERDWFCAYLVTAGLARFLYVEYETLKGEGTGKGQTKLWEAYNATHSLGMVLTQPNIM
GTLTGEALAWCYRGVRILERALEMLRELLGHYEWSGEERAQIEKEVVVVGDLLAMFRESL
SDRAEPSDVASYVDLPPHTGEPPEEVSCERWVDATEAGALYALYGDRQVADDMLSTVCEQ
CDARACLLRDLSRRRDELFRAWLGANNGPAPWEPRGDDIFAAAARYEVDEGPSIGMFLLR
SSRARRPYVDETPVLALALRAASRCNATLANSMRLHVMVHEGPVADLMEKWRAWVGALIG
GVHLCRVGAVPPRPHNLNYLRKIFSALAISRRRAYSTIISLDDDILLAPDAILALLEHAP
AAVAGPAARCAMVSPTISNGIPTAELFAADFFDDATTRSLQDCYAGTLRRKPVEGDARYS
KGEEPRPLLYDVLGAPWDVHDWDPDFWWARLWAAAPHLLWENVTSIGLGIHPVRTNVTCQ
RLAFEAALRLVPRQFSTRDARNARLEAAAPGAYPYLANSVWATTPDRLAASLLRVDLHLY
GHPFDEAGMSTVWLHERRARLCVVRNAFVLHPQYGRTLQGDAEAQMHAVPLDSPS
>snap_masked-scf300000870753.0-processed-gene-2.68-mRNA-1 protein AED:0.18 eAED:0.18 QI:0|0|0|0.5|1|1|2|0|449
MKLLDGSRDLPGDAETTLVACRAAFDVSRSPAHDALFFDEKVVPGLVRYAARGAAELQGG
SEEYVEALVYCAGALKNLTNDEASLRRLAAAGVAGVAALAALLVPFEGDADVVLHAARAL
AKLSLHEGTRRALHGHRDGLDALADALRASFDARRDDPRRSQAAVRLAFGLGNLAAGRDE
TRAALADRAPEIARLAGRAARDFVDDANDEAAEQLSIRLVRLAANAAITPEVGVAVATHQ
AVAILPEALDAALRRDCEELALNVVSCVTNLSYYALEGRARGLFADLDAVCVSLLAVTVH
ENHEAVSEAARAFGNFSRDEDARRAMRRLGVVEALVLLLGHPARDVVFAATGALVNAAVD
GRDVLWEHKAHEELVAVVRRAGVQDLDLAAVACKALHNLLLDAATGTAAELLGAATHGRL
LDTLGELVAVADDDDFLAAAGALRTILEV
>maker-scf300000870753.0-snap-gene-2.13-mRNA-1 protein AED:0.15 eAED:0.15 QI:0|0|0|1|0|0|2|0|902
MVKFGVRFEEGSASRHWQSSHVAYGALKKVLKRASQASGRPVGRSNYGPPGRGLLDLEEV
RRPSDTFLERGLDDDDKRTLETLRGRLLKQTNEDDLSEDDEEVKEYDEEVASLTPTSLNK
KLWIRALDKDKSRAFFLHGFDCALAAEVATAERRYAREAASLERRWTAIAPSCQGYEDDL
EVSKAAPEPLKLQLAALDSEARALVDFVVWNLCAVEKISKKRDKLFPEEPPIRGRVVGIL
RARDAWTAPRARTLSGQLRDACAALSGKTEQLGTAAAVSELGTARGGEAPAPDESRRRAF
EDLGRSASFDDTMRPPSPTTSDEAEVVSQVPVQVSVCCFQRKRSKGVGLQPPTVGERLVF
LDVDGVLHSINAHDKDTLNTQCCDSLETIVRATDARLVLTGAWRLYPALVERVEALLKKR
GLRPLLGKAPSLTAKGHNREREIRAWFVNNRPKKDPGRRWIALDAGRLDGLRGHLVRTDG
EKGLTQLDATIATGLLRGDAGAFLLGCRPDKPCQFCDPRRRLFADTFRALSTPGRAPSDA
TTPSKHSEVRVTSPASLHRLLSSHRLSSDQRSVSSNESRKTTTSESWLCPSSSAKTLTLV
EFDDQEALETVKAVDLASLCVDPQRRAAAGLTSLGRGAYADVVCFNASTQVECDAVKIPA
RRLAVKVGAWPSEKSFQRECDCQALAAKSNSAPAVRARAWAGGAAGVGAIVMDRLTCPSF
HVWLLWVSRDFSRRPGFGSKERWLIDPRVHRLPLVKQWAAEARRARKALNDAGIRHGDVH
DANVVFDVSSCADKVFRGSMGDAKALKRVLMREIGKGPSHSSAKLVVVDFGRARKADGFS
RWLLRACGDDHRMVDPQDCERVSDVTDIDMCVDDLESEAYIGKVPDTLKGGLAGLQASFE
SL
>maker-scf300000870753.0-snap-gene-2.8-mRNA-1 protein AED:0.37 eAED:0.37 QI:0|0|0|1|0|0|2|0|623
MITTLSRAAARRAPRCALSTAQSLVGDYTIVDHSYDVVVVGAGGAGLRAAMGAAEAGFKT
ACVTKLFPTRSHTVAAQGGINAALGNMTEDDWRWHMYDTVKGSDWLGDQDAIHYMCREAP
RAVLELESYGLPFSRTEDGKIYQRAFGGQSLDYGKGGQAYRCACAADRTGHAMLHTLYGR
SLAFDTTYFLEFFALDLIMDDEGKCVGVVCLEMENGTIHRINAKNTVLATGGYGRAYFSC
TSAHTCTGDGNAMALRAGLAAEDPEFVQFHPTGIYGAGCLITEGCRGEGGILRNSDGERF
MERYAPSAKDLASRDVVSRAMTMEIREGRGVGKEKDHCYLHLDHLPAELLAERLPGISET
AAIFAGVDVTREPIPVLPTVHYNMGGIPTNHLGEVIHQKKDASGNVVDHDAVVPGLFAAG
EAACASVHGANRLGANSLLDIVVFGRACALRIADIAKPGDAVPPLPRDAGQKTLQDLDDV
RHSSGPTPTAEIRRDMQKTMQDHAAESLAEGVTKIDKVVDSFQDVGVSDRSLIWNTDLVE
TLELRNLLPNAAATMHAAEARKESRGAHAREDCPDRLDDDWMKHTMTYYDEATRKTSVTY
RPIHYETLDEDECAVVPPVARVY
>maker-scf300000870753.0-snap-gene-2.16-mRNA-1 protein AED:0.28 eAED:0.30 QI:0|0|0|1|0|0|2|0|468
MAARPPRASIATYMPAEVGRLRAENEALRRELAVHATPASSNQLEQPVASRRLNTWAVGA
LAAAALSAVVGLGASPHGILGGNAQERWHDTPCPDGVTVPLVNASSRVLVTGGAGFIGMS
LMASLGKRDARTRPAVVVGVDSFNDYYAPAMKRGRAARLKHEFGYDVVEADVCNTSVVDG
LFEKYTFTHVVHLAAQAGVRYSITHPMTYARNNLECVVSLLNYVAHRTPQPAYVYASSSS
VYGLNKKIPFSELHAIDHPANLYGISKFAGEQIAAAYHNLHGLKSVGLRFFTVYGPWGRP
DMAVSLFTNEIENGETITLFNGGDMRRDFTYVDDVVRGVEFAMEYCADNAAVFNLGNSKP
VQLGSVRCPHQKCLCRLRYVLAQIEKRLGVKAKFKYQASNAEIKETYADISKARELLGYS
PTTSIESGLDQFMAWYNKLDKRTRGEWAGGRFKAERQNAHLEGTRGRV
>maker-scf300000870753.0-snap-gene-2.11-mRNA-1 protein AED:0.18 eAED:0.18 QI:0|0|0|1|0|0|2|0|346
MDQKQPNVVNVRNGPSRGRSRSISRSRSRSRSPSAARESLDKPSLWLAAPAAPLNPAPWG
KLAPASSPFGAAPITSSLARSGTRARYLGDDDEPRTGRSRSRSVSRSRSRSRSPSPAAAP
GEDEDVVVDDTHDTSEAALTCPISTGLLVQPMKARPCGHVYSAASVRAYFKVPGGKKCAV
FGCDKVLMWSDFVEDEASEIALRATTQDHVPHQPLSDPYQSLAAPAPTQGHVPDWLDQMR
ATQGRFRQDLLQRMREREQWRRDLDRMSNPHQSLAAPATTQGHVPDWYEDAMATQRRILQ
DAMQRNAQFHELMDEMQREGVQQAAASRQRQLDFLARLGSNGQAPF
>maker-scf300000870753.0-snap-gene-2.7-mRNA-1 protein AED:0.47 eAED:0.74 QI:0|0|0|1|0|0|3|0|158
MAAAPAESCQSLLGRCPWGRLGSVLYTCKHLHRIRRRFKHFWSISLNQRLPTTRPTSGGL
REPICIHKNQLQVYDIYTPRRVLLAAHAEDVNIFIWTSRKSVYHETNDLIKVHGEGTRAD
GRRFRCRAHLSQIVGSRDRQGAGAFGNRKSNVGHAQAN
>snap_masked-scf300000870753.0-processed-gene-3.0-mRNA-1 protein AED:0.33 eAED:0.33 QI:0|0|0|0.5|1|1|2|0|639
MVPSRCAARKRDDCAFKHTFRGRGANPCGLNGDVLPDLEALVASQTALRKVSPSLFAAPS
WWRPAEAAGTIAFFGGHDASVAVAAADGTLLCVLELERLFNDRYYSSFGPDGATPRESFD
EDWRRALLVIRDRSECAYPRTFARGIVVETGASRYRLEKLVEEVFDVETWLACDHHEAHA
RLGFFASPFASALIVSYDGGGNDGHFNVYVGRRNQLERVGRLDYSLGQTYLTVGSLLREV
TNDQTSPTLRDFCAFAKGEKPTFSWNAHPKPLALAGKLMGYAATGSVRDDLRAAARGLLL
AKPADLWRDEHRNGVSRALAEAVCGEDMQGGRDFAATAQNEYEGFVLEVVSTLLERAGGP
GAVDGVVLAGGCGLNVRANQRVFDELGAAVYVAPAPNDAGLAAGAAWKVTPPPRRPARPQ
HLGFGLWDGPDLADAAAARGARNLTELGGVEYLAALLNGAHTSGAKPIVAVVRGRQEFGP
RALGRRSLLAVPDSVDARNRLNRLKRRQWYRPVAPMVAEEAMADAFGRSVPSPYMTMAPD
VSPPIARAFPALAHLDGTARHQSVARRDDAWLHALLRAVGKRTGLAALINTSFNTRGKPI
CNTLKEALTILDEEPDLDYLLVDDWLFAKSATPRGGREL
>snap_masked-scf300000870753.0-processed-gene-3.1-mRNA-1 protein AED:0.30 eAED:0.31 QI:0|0|0|0.5|1|1|2|0|526
MLKCWLVATLAQAAILEISIDGDTLYLEADATDVDAKVASIADRLPQLEGSGCSANDGAC
VRSVVAAALRNAVAADPMPRPKPSLRAVADEWSTLPKADLSLEFVSPAEHELVPCGWLYP
RISFLMSNHRRATRAWQYCAAVADADGRRLTQRCAPFGTNSLHGHLIEEAGNYTLEAWIF
HTELGGTNVSRRPFACAFVDRVEETPLPEVPPLDCDRMFSNETGLGHLRRAERDGGTLSF
ATSDGEPRPRDLVIGLRLAPRTRERAITKGIASSDENFEPPAFHAVLALAAALSTLPERQ
QARTRVVLLPNGFANNGVKGMIAATAIESNAPRVRVDVVQNCPEGNAASFKRMSDALLEL
DVDDEAILVSLEDDIVMQPSALQELLELFAAYRPCLATLVDHPVLYAGDGHLLGVADPLR
YGPTGIIAGRRRHWRTIPSTTTTFAATKSVYAPLWAADLLPDPAADFAKSSHLSRATSSV
VAPLPGLSSPVERADRFTEQFLALYFDYLGYVRALQAVHDDRRRPS
>snap_masked-scf300000870753.0-processed-gene-3.7-mRNA-1 protein AED:0.29 eAED:0.32 QI:0|0|0|1|1|1|2|0|618
MRRCVGLACAAAVASAGEYACWPDCDARVADAPREAAAYDSWTAPGGIEVLYAPDQDGGG
TSFGRELVDYALRAFGPFHESPRRARRCFEFCAGPGFVGFSLLGRGVCSSLVLADVHPAS
VAAARATVARNRLGALVAVYESDALDDIPANESGTWDLVVSNPPHFRSVAAWNAMLRRRA
PGAAEGASDPRHFRGVDSNWRLHERFYGTVGAFLRRGTGHVVFQENADGSTPGEFWGMLP
PLRVERVEPPDATGMWYLHATNDAAGWTRRRPPAIALERAIRDVADQGYAVVADAGAANA
THLGALRDALVARLADAAPCATPFGNPEVGCNVSMESGVGDAHVSYRLWGLLEDDALAAL
VAPLLRLPLVRALAQSRLGADYQLHGCTAYVATPSARPNVLHFDFADQDPAWRRAAAAGS
DGGTGDHLAVMLQLQDTTAENGATLVVPGSHRWAARDPPFLPPGQNRDVAALRALPGAPP
IAEPLPVAVPRGGLLLFDGATLHATGAFPGAAADIGDYRYALVLHLAAQRATKHRLATPI
GRAYLRGHARLDLEVSVDGATDVIAFHEDDDLEAIAAAFVDSYDGAASLQPRAAAVDAVL
EAMTNKVATAAGRGGGKI
>snap_masked-scf300000870753.0-processed-gene-3.8-mRNA-1 protein AED:0.17 eAED:0.17 QI:0|0|0|1|1|1|2|0|144
MAAIEPNQTVYINNLNEKIKKDALKKSIYSVFSQFGKILDVVCCRGLKLRGQAWVVFADV
PKPSNAPPSNVLFASNLPEDCSDMMLGILFQQYAGFKEVRMVPGNKGIAFVEFADETQAS
LARQGLDGFKLTPTDALSLVFAKR
>snap_masked-scf300000870753.0-processed-gene-3.9-mRNA-1 protein AED:0.28 eAED:0.29 QI:0|0|0|0.5|1|1|2|0|740
MRLQNLAFACAITAAAAQDTIQKHLVAKIEGLVDGDAFLMKTRPLTLALELLDAPAPGSL
AVEVYRTTGEIETRSVEGHEACARVVEQRCVSIAEAQSIKVYTLTGDKPGKCVITCWIGS
ADGSNDASSLEARVLGRGDELAAKNVLGLWLGHDASAALVIDGRVERVIEFERFFEVRFF
GLLCESATRGEDLERVLREALREYVVDHVSWVPMWPVDDACKRDLRSAVSRANHDVAPTW
VEVDHHASHATLVLHDAPFSNPLMLSFDGGGNDGVGFVYERANDTLRTLEKIEYNFGASY
AKLGVFLEEVSGGIDAYRRRCANRDYSTILRCALGLAGKVMGYAGLGRVRDEWLEYARHF
MKYSDGLIRIAPMERIDEPWLGRDEWGEPWERGITRDDVWKHLPVDDASNATTLDRDWAA
TAQRAFELEVRALLEPYFLTGAPYDGLAMTGGCALNVIANSYLERVFAVNVYAPPHPGDG
GLSVGAAWQLRRPASRKPLQHAGPALFDLDSLEAHIDAFSENHTENVRVRRLDEDALIEA
VADALAGGAIIGVARSRTEFGPRALGRRSLLAVPVVGARHAMNVVKFREWWRPCAPVVAV
EDALRVFTTLPRSPYMSFAPKLTAAAAAALPDIVHFDGTARPQTVAPTDDAWLHKLLLAV
KARTGWAVLINTSFNARGKPILNTAREALALLRDSPAMSAVVFDDRVVELPDRPQALAGD
RSCADDVPAASPSLRGTTNK
>augustus_masked-scf300000870753.0-processed-gene-3.86-mRNA-1 protein AED:0.36 eAED:0.39 QI:162|0|0|0.5|1|1|2|801|152
MLTIAHRYWNRTISFAGDVHIQLLMLDLIFDARDEDVADVYVEIYDAADAVDHGLPEGRS
QRVDPPVGRLARVLVVDLDVEDESIPHDADALAGVGRGDFGEDVVLVGAGVAELVDGDRR
DRGVVRRQDSVQIVHGRPVAVQVVHVPEGLQK
>snap_masked-scf300000870753.0-processed-gene-3.10-mRNA-1 protein AED:0.44 eAED:0.44 QI:0|0|0|0.5|1|1|2|0|1374
MRRLLRVVTAACALVADGSAVIAARREACPPLEGAHRVIDMVSPAEPTGDCRGSEDVCPS
AFLPLKRIWEELNRTFPMSHAVVNAGAGDGVSDDPLYGLLAAYPDAIQGIAVEPVDATFA
ALSETARALPLLEARHEAVAPSTASRALAYDASRGSLDVLKLDIDGCECHVLEELARDPG
WPNPKVVHVEVTHAVPPPLSYRDMCARDAPGRSVVPYADNLDVYGCSMQAARDVLKPWGY
RLLQYDFPDAVFLHEDYVAAFPCVPWLRTDDFRAAYDNGAAYARETYARFGRHQTNRSFV
ASLPALAATATLRPREALAALVAQARPAWRKRPLWVELAVAGTDVRATIRCDLPHKGLWL
GFVPATDEEDACLTAGFDETWTGEEPAATEESAPKPEVAAAPAAPAADEPEPAAADDAAA
ASCPAEPRDAQLAAALCPGRKAPRVAYCIYGAARTLAKPQVHLSLARNLVEAFGGEATVL
WSLALEDDGSRDRLAGARRALRPAVERYDPRNETAAATFEALSHGPFESARAAQGGCYAT
PHAARDARLYARLARCHDDVEAIEMNRGVDFDWVVYARPDLAFYASVRPWCLWDDRAVHA
PPGPNQGLKDGPQSVSDVVDFPFFAPRQFLRRAFREPAAAWARLRPGDACCFTDKPEMFV
PCHLAQERVPLARTEVPCVVVRADRWKPTQCVNWGGILAGTDAATHPAGCDACDAPFDAR
WRCADVIHGPKRVAILFAGAPRVLSATFDDAGFNFRLDEWLRLDGPDDRLPVDAIKSAMR
NEGIYEWAAPAPPPAHNAAFAAHASLVDLFRENVYLALQRQGVEFDAFWWLHARTAADVG
PLERLACPLLRRRRPPRAHAGDPLLRVDAARAWPAVWSTFLDPSETRIRNFLAMLHDLVR
VDEMREARERATGAAYSHVLRLRPDLAVWQPLPATLFDESPNLYVVARATYVGGNEDNFM
AARADVARAAMRRAEVLQDPDAWSGWNMTRGAPVPRPPNWPRAFYSPNYDMMPNTWWPED
FVAHAIKRAGGTVAEHAGAKARVIHSSTRHAPLGAAAGPDVAVLLVGADYDVADEAVARA
HFVLMRDEVADRLRAETFAVGDECGGGIVAYAREYLEAVAAGVVGAGADGCRGFPPPPWA
GPAFPGMQQWFRVQCAWELMEAREAARAETYSVVVRLRPDATPYPWDAALVRAAAAARRD
VVFAATDHAFWGSRPAVAVAARLWPAIGGLFAASATPNVAFSVRAFRDSLASLPAEARSH
DTWTFYSKVGVLAAPGGARPSVDEARTALAALHQQGVSYVTPGDVDLDFGRLANDRWDTW
PRYFAAESDFIAWLLYNNITACDLGVGTHMLFRGVAHARAPGVCRVEADAAGSA
>snap_masked-scf300000870753.0-processed-gene-3.11-mRNA-1 protein AED:0.43 eAED:0.43 QI:0|0|0|0.5|1|1|2|0|1273
MMAWWAAWWAALTAAALARAAALTPTETALWTWAESQGANVSRIVPTTGVYGRGLAAVDG
SQGELLSLPRHLIMGCDAVARVALELPGVVAFTGCEDGVGRTSMRFAGGFEAWDGNTLVV
FVAHHRLLGAASPWAPYLDSLPASFDTLPPYLLAVAAVGGSAEEAVRAMDAADAFEGGAL
RDVVQKEASKWLYFSRLVAAAFADHAGVEATRALRTVLWAKAVVATRAVHLSSLGRCLVP
FWDLINHGAYAAKREVVDDERVAYVRDAPSDGGELVHDYQLSSSTGGACAWDWLITFGFV
PRDAQKVVVCARVRVRGEVFELPADAAALARLDGEDARRALEGALLALPPEDALRDDTGD
AAYVKLLERRALLDALRGGAPKEVLRHAVVVDGRAETINYAPCGNITKAARAFVDEHLTD
LTDEARRDHVNRLRPMLASKIDDHACASKRADDGEVWLHEETRVISAMGYSTPVSGHDLV
TFTHLVNLEARAARPPRRARRASAGWAACRATWGDIFVRRGRELAEAQRQKMAGEGTFVG
EKFGCALNGEGPAPAVDAAFARLVAKWTRVAVTVAARDVLDFAASWGRGLLDAGAPQFVV
AVYDEDAAATLTKAVGADRVARVAAGTTLAALARAAHDLGKDVLATVPEVGFRGDPWPAL
ARRPCGAQLLPSGFEDSTAERHLADEVRRWSSSHRHNPFLTCAAQKRAHWRHVVGVAYLR
ANDPAAAAIADAWARYASKCAFHAALEAALAEAALAGFDFCGLRLEDGFATPFHFWMLDA
KEKHFQWFVGDWTSPASDNVTLVYPARLDAAWFEDGHLIPPLIDATCLASKREVLRTAGA
WFGRGTEEPPPRFLPGGREPPRNEVTFALYETDAGERCRTAYFDKIWSELKRHPQRATNA
EDVTFVLADLDTMMWSWPNPNLGLVGPTSWIAGDRPTCYPWPFTGQLVMAPSLSSEDVAN
ALKDPRQRPPHIFGARTPADRPKHAADALLAPASGLGTPDAPLVVFNFAAPICVMVPAAP
ESLHCVHVDEVRRPGVVQAFVGAATTHFVPGTDIAWPAPLHPRFDEKAARAAPDTGACDR
AARPVFASILGTASHAVRATLAAALSTQNDALASARDPTKDMADGRTGGERDDYLKSRLD
ALRCERTSPDAAVAVMACSRFVLAPRGHMLHSSRLLEALSIGAVPVVVSDGWVLPFEHDL
VDWAAVAIRVAEADAGRVADILRTVSDERWCAMQRAGRRAYADILSKPVDALVRVFEARN
SIARGGANNVIMS
>snap_masked-scf300000870753.0-processed-gene-3.13-mRNA-1 protein AED:0.26 eAED:0.40 QI:0|0|0|1|1|1|2|0|909
MEALSPPRRPRPTTPDSRGRDRKESKFAGEAITNVLAQHQQQEAARRDDERRQKLKQREH
ARAAARNPYDRLLENQQAEWMRKKDRRSAVISLLRSVGEQLRKTKNPPLSRDAEALGETW
AAQPKFAGATRSDYDGGARLSWRGVDLARTLFDAFDADADGRWTYSDFKRYLEAVGRPGE
FEPVVLDSAEAFRCYCDDLFGTDERGLLAFEHFLAYREDVEAAAPVEADVLACGLSAAPA
ALDEWARVRDAWDALEGHYEDADRPPHTLPASCFRELCYDCRLTLTEEECDMCWRVHVRK
NGLMVELREEYKHKHRFGFHQPSSVTSDAAFVYKDAFVAWWFAGRAHEKRAYFREKATGS
LLGLRSFLRGAFTMGRRGYERVKRAVDRGLLDKVKLAMVKERLATLDFSFEVGDEGKDLQ
DEEGKIGVEIDVEHGDDATSTKAKLQVPSQCAASVSIDLPAREDADPDEVRRLRKDLKLF
LDKYVVPHVQELTPGFQQVRVVKVLPYVPPEDDAAASKKKFNTPEPVDEDEEDEPETIRV
QFLWKSEANVDYFLRRRVGLGLGLASLLPEFACSLRCATPLEDLLENTRVVVGAPDFSLR
LAVHAIYARSVLHRVGEEVLHARDEDAALKKADRDGRQLAHARALRRSVESHGALLKEGE
RPIAGITGYEAPAVNVSKAREAFDTAEAKVTRGLLLGSTKAQKLDLSFRDLRECILGSPA
VLARVPATWLPALRALLESRGGVAKWWHRVQSTMEEELGDLWGEVEGVEGAIQARADAIV
QAELDAWNALDAEERRRRTFEREKQALEAKILKAEVDAANRKLGIEPDDPKKKKKDGDES
EEEEAPEDEGEVDFVRRLRKRHAKTQRRVLEMYRRATSLVYGVSQITLHSNATKVEVALE
GLDLFAELP
>snap_masked-scf300000870753.0-processed-gene-3.15-mRNA-1 protein AED:0.27 eAED:0.29 QI:0|0|0|0.5|1|1|2|0|405
MVGRWLLVAAGAAAATECPTLIHEDAGVRLAGYVVSRRRDVDVRDAVRRTWCATARRVAS
DDVSVVVRFFVGLDTVEGGDDAHMMDVTVVDVPDGPSAVPHLRLYALLRYDAWARRATHF
LALDDDAYPFLDRLTQSLVEKRAMHAPAGRGVGPAISIALEDTFVLTADLAHALAAMNAT
VPLELGPPCKSVRDDGTNITCERACDDADPRVQGVCLKRVWIYEDNLLGMLLTPFRYQLV
HDKRFHVVPGPPSERYDGAPGIPPSQTSLLVDRHDFKHAMGVVDFLEAMHAAALTGNYDR
FLLSPEGVCGLERLVCFNNSRDEVERVAYEFTIDDRTLAVVFDDCKQAEGFGDVCVVNGS
DPEGRVSLHESNKNIMHQFALDDCRTIAADVAAVGRAALPGSCGG
>maker-scf300000870753.0-snap-gene-3.48-mRNA-1 protein AED:0.09 eAED:0.09 QI:0|0|0|0.5|1|1|2|0|482
MILCLRGARALRAGVRPALQRAPRRRVALTATQDWEKLGIGDKLVEAVGAMGLSAPTDAQ
RDAIPGVLNGEDLLFAAETGSGKTLAYLLPTIARLKAEEFNVDKLDELRRPNRPRALVLV
PTRELAAQVQAVAKELSHHAKLSVRGAFGGSDGVGKQRNTLKKRGAYDLLIATPGRFEKL
WDLGDVHLSKCSVVVVDEVDTMLSQGFGAELEKVLKATTEREKPATVVTTTATLTKAVRR
AFGDLSERDERWRFLPELRTVETRGLHKATDRCRLELVDVVGKDKLEELLVVLKRAPEKC
LIFCNTVNSCRAAEHFLSERNACETFSYHGELNSREREASLKAFRDDDRDGALVCTDLAA
RGLDIPDVDHVVMFDFPRNPVDYLHRAGRTARAGKSGKVTALVAKADRVLASAIQRAVLN
GEPVDALSADKKAYLKGGALHVPSKSAKGRARRDLSRARKPKPKTRRSRSRRRGCVVRVT
RS
>snap_masked-scf300000870753.0-processed-gene-3.17-mRNA-1 protein AED:0.37 eAED:0.37 QI:0|0|0|1|1|1|2|0|283
MPGSPSSYGARVAKFFRGGGASPRRGDPDRRSKKGGRWDASRSPPLDDTVYRGRSRGSSP
ESCDSISLDSSTRSEVAYKAPSRVRFDQSKNTVHEAAAIEDPALLWWTADERRDQLARTE
WVVALETKRRLLDEPRDPIPGESRRGLGIACEPRGVLAAAAVADGDDVAHLAQSLSAEAV
AVARQMGDADHRAVMTEVATPDMPLECLQRRDSLARLDLFGDSIKLAKGAKGGLASALDA
DPYEMASELARSDVSVGSYESTRSWKETDAMDSTNYGSSPESF
>snap_masked-scf300000870753.0-processed-gene-3.18-mRNA-1 protein AED:0.07 eAED:0.07 QI:0|0|0|1|1|1|2|0|269
MALAGCSNQTYHMSDLATIAGSQRGVWEELGSVVPWWSVLSSPEFDGTNTLNEDKMRTFY
DTGEEAVAKALARTAEIARTHGARAVWSGGGIGSTAIDFGCGVGRLARALAGRFASVYCV
DHSTAHLGLAARSIQGREASRLHYVATSQAGAEIINEAADFVLSLLSLQHMVAALEHLCD
ALRVGGLGRVQLLTGYSDSPYVERDCDWRLAVEERGMQLHFLPLDEATRHLTERGCAVLA
EEPCDDHVSIPDRASTAHCVTFAKGSVVS
>maker-scf300000870753.0-snap-gene-3.50-mRNA-1 protein AED:0.05 eAED:0.06 QI:0|0.75|0.6|1|1|1|5|40|1209
MADAAAEKRAANKFSRQNAALGAETTKFLREAKAPAHPPHRSIRTGVETAKNCLLQGVGH
LSLYDPKPCAESDRGANFFIGAPDVGRPRDQVCAPRLQELNPDAVVHVAEALDEDLVESC
TCVVFTDGVNRAELVRWNEFCRSRMTDVVDERGVSMTVAAPISFVWAVCAGLCLSIFVDH
GDQFECRDADGERPVVRLVESISCEKQGLVRYAVPDGVPATSPPVDSLYAFSDVQGCCGS
ALGGSGLNDCAPFPFTTNSGDPANSFRIGDTTSLSPYEGGGLITETKRPKTLRFRSLGER
LVAPGTPFGSDGIPMTDYTFSGKEAQVHAGLVGLMEFEASQKRLPNANDEQDAEDVLSAA
KTYAAACQVLNTATADGAKALDVTIDESVVRAYARHASVELQPVATFAGGVVAQEVVKRS
GKYTPIDGFAHFAFLETMPDPPPALADRAPRGDRYDDLAAVFGRSFVEKLGDLTYFLVGS
GALGCEFVKNFALCGVCCGPEGSLTIADADRIELSNLTRQFLFREHNVGQSKALAAAAMA
TNPGGRTRAPPMNEHLKVTCHEAYVGPATEVSPFTDEFWEGLDGVCNALDNMEARFYVDK
ACVTFEKSLLESGTMGTSGNVDPVVPHKTKTYREGGNAAEGQGVPMCTLRNFPHLIDHCI
EWARDKFAELFEKPQRRVKKFCSEPQATLTDLQRRLESSDPADVEGASAEALLLWQALEV
ATAPLEQRRQLCAQRCYDAFHGFFRDQICDLIRAYPKDARVMKNGQDKGPFWSGHKRFPT
AATYGDDADQWRFLVSATHILAQSMGAQPRKTEGDDDYASSERNEVFAASVAQTCVIPPY
IPGTVDKDIEGDTSDVATPDNSVDVARSKGLEALQRLSSVNLTSVDVEPADFEKDDDYNF
HIDFVTACANCRARNYAIPPTDFDKAKLTAGRIIPAIATTTAAVTGLVLLEMFKILQDKP
ATDLRTRQVGLALNYYPSFDADNLVTFKTKDVKTKPDAVSLPEQAFDAKGDIKPEFYEVT
TIVAYPEGHSVWSKIELPEGAADWKVADLKAWLSDEHKLSLTAWNLPCGEVTDSDGEKRA
VSARVYPAPVAVDLRKLPSLELSKPQAMMALQKQRVGGLMMKYLSEWSRYKQLGSLPDNI
PEPERSTAEMTLREILEVKGKMQLGHKRRVILDGLSCSVTRASPSAMDTDEPTEEEFDVE
KLAPVLLKL
>snap_masked-scf300000870753.0-processed-gene-3.20-mRNA-1 protein AED:0.31 eAED:0.31 QI:0|0|0|1|1|1|2|0|487
MSTASDEPPAPPRLPRAVSQATAPPRAWPATHVARCALKRGDRRVYFASVEGEIWRYDVL
KDACDACWTSGRIVLALAHRGDVCLALERHATEIYLAAYDCARSRIVGRQRRVGTGSDGS
LDCTDNYTLVSVGRDVALYKNSEPCWRVRNLGDVLTVALSSRGAAVACREGAWLIERSNP
KNARVLDSSTGDASIVATDAVIVLARHRTLTLFSGDGSKRLHVFELGAPLATASVKLAFG
RDGALLTLTWRSLEEQQHVLLRRLVKRVTIGVPDEFGSALLPPDDAGHHWPDATRVDDFD
EMGDDFSDEDHVDDVTSTESVLDDVRRQRVKCRRAQTATQQEPRLRYRSVLQDDFRPGRG
NALQACVASLFGLELQDVPNFVTLPEGYEASIRAFCDVRRVAFEKFSVMDIPEAYDGRMC
ILRGKSPRGDFGHVVVARFVGSCDTSLHKMLLTDAGAFRLVHDPHPSSEFLDEGEACAWA
MFFSEQN
>maker-scf300000870753.0-snap-gene-3.52-mRNA-1 protein AED:0.35 eAED:0.35 QI:0|0|0|1|1|1|2|0|179
MPKTSFLRNYSKTSKTPRRPFEKERIDGELKLVGEYGLRNKRELWRTQLALAKIRKSARA
LLTLEPKDPKRMFEAPALLRRLQRYGLVEDSEMDLDSVFKQGLAKSIHHARVLIKQRHIR
VGKQVVNVPSFMVRLDSEKHVDFAATSPYGQGRPGRVARKRAAAKAAAGGGGDGGEESD
>snap_masked-scf300000870753.0-processed-gene-3.22-mRNA-1 protein AED:0.05 eAED:0.05 QI:0|0|0|1|1|1|2|0|419
MARRLIVLAASCSALAPRAPVKPTQFFRGRFDGKQFRTEPLEAATFDEFSTDEGAAAPGN
PQLFTADGAPLMTAPCCIKVVGVGGGGGNAVNRMVETDAGSFALSRSLAGNTMNIGRETT
RGLGAGGTPDVGQAAAEESRAEIAAALSGADMVFVTAGMGGGTGSGAAPIVASVAKELGA
LTVGVVTKPFGFEGRKRAQQAAQATARLQEAVDTLIVISNDRLLQIVPEGTTMEGAFLVA
DDILRQGVVGISEIIIKPGLINVDFADVRSIMTDAGTALMGIGQSKGKDRAAEAAGLATS
CPLLDSQFTAAKAVVFNICGPPDLTLAEVNAAAGVIYENVAADANIIFGASVDENMGQDV
SVTVLATGFETGLMDALGDEVSAEGGMPYFGGEPAAPAAPAANPVAPAKKSGFLKRLGR
>snap_masked-scf300000870753.0-processed-gene-3.4-mRNA-1 protein AED:0.26 eAED:0.41 QI:0|0|0|1|1|1|2|0|1055
MRLLLVAWAAVRAEDKHCDWTSYATRYADVRAAFGYDEHALRAHYVAHGRGEGRACAINE
APAPALACAPDCDLGWAAGLVEEAARPQAWTAWDAPGGISVQYLSRPDMAHGGGNTAFGA
ALVDKAAALGAHRRCLEFCAGPGFIGFALLGRAACKNLVLVDVNPLSVAAARETIRVNEL
GDRAVAYVSDGLAGLPQSEEGRLDLVVSNPPHFVSADAWDAWWAMVGGARTPSSDRTRAM
TVDAGWRLHARFYANIGRFLAPGGRVIFQENAGGSVLEDFSSMVRAARDVNFDKVEGPDV
HGYWYLEVTRADPIQTTLEDLKNYGFAVVSRTDAGADTATDLQLLRARLVARLEEAEVCK
TMFGSPSCATTDESAHDDHASYRLWGLLGDAAVGPLVRPLVDLPVIRGIAAARLGADHQV
HGCTVYVGAPSTRENVWHYDFTNQEAAFRMRETRSHRGEHGTHLAAMVFLQDTDARTGAT
VVAPGSHRWAARDFVRNFTETAAAAGAAGINATRIAVAVNEGDVLFFDGALLHATGAFPA
GAATPAAFRYAVVIHFATQRASRNWHRTAMGTAYLGGHARLETSFEEETVLFHPDDDLDA
IAVAFARRRGLDAAALTEALRATRRRYPAPAPPPCGTGARQDDAWSERFAEVDTATAGLR
NLAPHEYGHFNGPWLENAWIDRWRNQPKEAFGGRVPVFAQWTDAVFLRGTDDAMDAAMAA
SVEALKAAMRPDVAYVTLSQHDEGLRVLDVGLAASKNLLVLSAGGAGDVALPLVADGITR
PFDDGGEFTAALLPRKYTFLLCGRATHAVRRRIADIIAGDPTLDAATVTYFGQDWRSRLN
EATYVVAPRGYGRSSFFLYECLAAGALPIYVYDDEPWLPYALPVDVVRVDALGDVMRRLL
DAPRAPDDLAARRAAALATAPHLSFDGLWTHVADFFGGRGPLRCRPRPAATQTPSQVLPN
ATAPFREIVVNLVPPMGAAPGPEAVRWFANETALDAARRFAAVHGVATAPECDVACAVGR
LEAVMLRDADRRPSVTANNCETYTECMSAARARAL
>augustus_masked-scf300000870753.0-processed-gene-3.83-mRNA-1 protein AED:0.39 eAED:0.39 QI:0|-1|0|1|-1|1|1|27|791
MHRLVVLACLWRQAAPALQYHVDIDGSHATIAYEAGNATAAARAFVAEFDIQTHGTCTDA
ACVAELVEAELDAFASREIAVLVVDACPGDAGETMLMGGSRAGLGADLAALLEREGCGWW
CRDESVSERLAQAHLAEAALTRLAGAPGAPVGAVLWLAAEAYTWSARPTAVALAPEDGAM
LMGDEFLLDLEVREITGRVFELRSDQTPLAKAPPAVAALVNEALNAELLPFELEACCVEV
CVSLDAGAPSCSPLGTSDSMRVASALDPGAHTCRAWYRYAGPEVPVMTSRAASCDRGDIH
CFGATSIQFDVPRPAELPETKRVGGGVTRADCAQHPDDSDDCVYEDVCLDTSTNRLALVV
PDGDPRAQTPDRVFLRHDGLSQIPRATRPAPLPHRGFAAATYVNASSVVSAPYLPGWTAL
VFGDGPNNIRHQAKYLLPVAYALKRRGADPDSLERLAWMDCGAGESIARTHGTDATGAPR
AHGSEPAACRRLRAPDFRGAWLWFAGLAETLFGRRTQLMVDVGGDGWLSSREGVVCFERA
VVPGESDYLVRGPADARWLRHAAYATVGLPRLVDHPSATNRTALVVDREDGRGLDAAAVA
AALAAAGVPAAHVERATLTNTSFAAQVRLFERASLVVASHGAGLTNMLWLREGAAVVELK
QYGEYSTTFRDLAAVSRLQHFAVHARTPPNPVARDCPARWYPHDYAGAPAMTCVEFLHKN
PRRPDPGIAVDASELAVAVGHAARAAGLVPVACTCDWHPWKYAPASARDVQMVSSVDTAQ
DVMDTFRRAAY
>augustus_masked-scf300000870753.0-processed-gene-3.97-mRNA-1 protein AED:0.44 eAED:1.00 QI:4081|0|0|0.5|1|1|8|0|483
MKRLPYGDTKTSAATQNLANTTNNASAAAVQQRRRRNVPRAPPGRVLGVLPPRGGAAPEL
PRRVAGGRGRAPRPGWPAPDAAADAPDAAADAPTPPAPPQTRRSSSIVSDPDALSPRAVS
LLIAAAELDKLSLGALREALAPLAADGRPPDGAAVAQRCARATGRGGFTDATATDALPGD
ALAHVVLGICAAADASDAQVLGLAAAAASELGEVDAVASTIAPGAFQSRAALADDLRAAI
REAGASETDVSPNAFAAVVEACLARDVALDRAAADEREAAERERRRRTAAQAAREEQVRR
STVTQPQRPPTAVSAPHVAAVDVVVAAATLGQRTRSLPEVPTTRRSRTFWSASSRIGRST
TSRNPSKAPASRRTGRVARPPTFSATWSPPSVKKAKKRSPRVSSTSASSRPRACLRSVSA
ALWRPRWSRPRCGPRTTTTRLKRRGTARRTGCGSRPPRTRSGGAASTSSRPARPTTTNSP
GKT
>augustus_masked-scf300000870753.0-processed-gene-3.100-mRNA-1 protein AED:0.39 eAED:0.40 QI:0|0|0|0.5|1|1|2|0|1050
MTRHGFLAAVVAGWAAAEQLSLEIHVAGRYRPLHFSRGDDYEAVARAWLEENPKAANGAC
AKDASDCIVETRTTDAPDSFCADKYRDCMVAALAQELRERVAANCFLTLVVDHVDHVLAA
DTSYEDVVTFVRTHLGDAEIMGEGCATEECVVEELVTQLAARRRHCLESDEAAKTRAIVG
VAEALAAPWFPGLQPQPTAEEYAACRSADPLSGYDAVDLRPYDELTKALDAAVPWNTSQE
GGSYQLQKERQAYIKAAASPCVRRVCEIGFNRGHSAALWLRANPEVEVLAFDLWQYEGAE
LAEKWFRSPAAAVHVKNASHRLRVVRGNSRATVPSFARAHPSIKCEVLVVDGDHTIEGAF
DDMSNLAALANPDYHVAFLDDFEWPGPAAALRRHEASGAVRRVSEVRETFEEDGGESNRG
AAMYQYAAFPVPGAVDFDDPRVASYQTRWDAPVGDGMRASGGAAEASEALWYWPALDTPD
LPETTQHLDALRKPVPENQTMVSVFSGHDAHLAVARAGRVLGVVELERRERRRYFHPGFV
DDADGAWARALRDARRLAGVDVFDVGVYVAVPTAVFPSALASIARDWYAADHHASHASLA
YYDALSRGYVWPLVLSYDGGGNDGFFAVFEPTGDLARPLRRLDASSRRWERLNLGSGYAL
VAEQIPEVAKCAPRNRRDDPGVDAYCRNRTASQRDREHLAGPGKMNGYASLGTPTEHDVS
LLTQNIRDALKISLRSLDVDYADIAASAQRAFEEIVADEIRGALELAGRRPDALAVAGGC
ALNVGCNTALHRALALPVTIPAAPSDCGIGVGALYSAQPPPLDAPRDLMFAGPGLFDLDD
LPSLAADRRAETFTDDHALANKVAQLVAAGAIVGIARGRSEHGPRALGHRSLFADATSPR
AKARLNRLKYREAWRPVAPIVAAAAAPALFEAGEHWRSPHMSVAPRFTPEACAQLPAVCH
VDGTARLQSLERVDEPWVYAVLEALAELTGEPVVCNTSFNRRGEPILNTAAEALSLLCEE
PELGYVVVEDALFEKCAACPGACSDPRDDL
>maker-scf300000870753.0-snap-gene-3.57-mRNA-1 protein AED:0.13 eAED:0.13 QI:311|1|0.5|1|1|1|2|0|167
MDENSEEDEQERKKRLKREANRRSAQLSRQRKKAFVEDLKAKNAEYLHARSVLACHPDAV
FATDGSGVIAYANPAAAKRAHADATRLTGTSFPNLLDQDSRRRFVAALRESEGAPPSTSI
SLGGPLQLMKNGALEVTVECAAAPRPDAPEERFAVAAGRPARKRARA
>snap_masked-scf300000870753.0-processed-gene-3.33-mRNA-1 protein AED:0.35 eAED:0.35 QI:0|0|0|1|1|1|2|0|326
MRSAVVLFLLLLVAAPLLWLTKQQHEPPAPRDGCPSPRPRVALCFYGLNRALRHTVHGIA
DKIWKPLHDACAAVDVYYHVWETETAFVDTAARGGERMEVAVGDGAAEMVKLLRPFGARG
MTEKQAAFDAAFALNASSYAALDRRYAGPNFRNLMRQLESLRRVAALWRRSGVSYEAVLA
VPSKTILDPYWHRWSGLNDRVLVCSRDAAAVVAARIELAPAYAARTFLRAESFLQFVVRA
HGLRVGDLALRAQRVRADGAVASNDLCLEYCSPARRDVCRGDCRRLSPEPAPLAAWAAKQ
KARDDAKRRAGTLRHGVPRADRVGIQ
>snap_masked-scf300000870753.0-processed-gene-3.35-mRNA-1 protein AED:0.22 eAED:0.22 QI:0|0|0|1|1|1|2|0|589
MLVPTPREEPPRPTQRRAAISLSAADAAAVAAAVAADTVADADGFVGRLRGGKARSPVEA
PLPARDEPTPPAREEPPELEPPTLKDEPPRPPPPPAGDLEAKGELCLRAHPDLASLFSKW
AVLRGQTRTRPNPTDVRLHMNRQWKLYTNYREVMDDYGEVFMSDRDGSSEVYQGSPSTLH
FRVNSSRPEVFDIVTTVLSDMHNWVELPADLGLKTTWNLLWTWSRPRVDYDRLLSWQRVN
HYPHARHLTRKDLLARAIQRFQGLCERGKYDGYFDITPETFLLPQDYAKLAFRRKMGERN
LWILKPASSSRGRGITVVDSLEDITYDQLVVAQSYIPKPMCLGGHKFDLRLYVLVTSFNP
LEAWLYDEGFARVATRPFSSDDVSDKFVHLTNASIQRHNATTHELYGPLVGAAEDEAAGT
KCTLQYLWKQLAKDRDVVKIREDIDGLILKSLVCAEDRIPHQACAFELFGYDVLLDEDAR
PWLLEVNASPSMARDTPLDKRVKESLIRDTVRLVDPKPYDRGAVADIFDRRLAATQQAPL
ARDLGALLPAGPPRVIGDAPAAPGAYRRLAPSARHDAVRRVKRAVCRSG
>augustus_masked-scf300000870753.0-processed-gene-3.103-mRNA-1 protein AED:0.00 eAED:0.00 QI:0|-1|0|1|-1|1|1|0|399
MADDEGAFDAADVMSNIVRTNTVPPPKRKPSRLLALSMLAAVTAATLSDNRGLRNAVGVV
IAREGTDASAKPIWKALSPKNTREGISGSLHSIMLKPATAAGRKLAQAARGTKCFMFKQD
QCPSMIYKDTVFMLTASGLLCVAYTISYVNGKVGCSKNYTKHNKGRKCKGWQCFVDLHHV
ATRSYLSGLCFVPNAINKLIEKIVNPRPVHGLPDKNIEASYKAHKPHVILDNISELKGHE
DSIRAGDVDCVECQRGTSKGHPSKLLLTSLMPGQPNFVYLKRADSAHRRLAGVGTRDEGI
YQFVSTSRPDFIHPSCVIQVYTHIPPKGSGQPKNQKLIRVLHCRCPILGIGGTKVGGGSS
GEESKSKTWPVVLHHLGKDDLSLVVFCHNEVNLALDFIP
>maker-scf300000870753.0-snap-gene-3.58-mRNA-1 protein AED:0.13 eAED:0.13 QI:179|1|0.5|1|1|1|2|0|823
MAALDAAKRADQLKDDANRSLHEDRPQEALSLYTKAIGIQPSAVLYANRAAAQMRIGRLQ
KAIDDANEALQLDKTYAKAYYRKARALCDDKQYDAADRCLDEAFQNLPPNDDYRREKERE
ALEKLRDLVEQKRDEARGAPTAKHFEFLGELGTGNYSSVYEVARKSDAQRFALKLVEKAQ
VDKIKRRHPNVHNEVKMEKAALKRLSDDPHPNIILLHATFQDYATLYFLLELCPGGEMWS
RTLNADGSKAGIPAPYSLARCWVAELIDAVEHCHAHNLVHRDLKPENMMLDARGHVKLID
FGTSKDLEDSRLNGPEFVGTPEYMSPEAVDSLNAGIESDLWSIGVVAHVFLTGHSPFRAQ
SPYFSFLKIRRGNAADRFPACLRLSPALGFVDALLRKEPAQRLGAGSRGDLSLLRDTEFL
RDEYSNCERRCDRPASRIATLKELALRALGDALAMRKADAIPEKRLAPSAKNLSPLERAT
LKRYVERLGALQKPHVHKLFFDSPVDARALRSDVDTLSYLGCDFSTEGQYEQPAAFCLMG
GPRIGYTDKDQELAQLSRATRAINRLRPPLVFVVGTFATSSENLVLFRKAMARISEAIPV
AYVCSLSDAPTPAALDAWEAQFGASFYCLWRKWARFVILNAALMTNEAFADDPRRAKQQR
FLDEELEVGKVGQHANFVVMHAPPFRGKGCEGVELEWARKFVQRRVDAVLCGDAEEPETR
ARITSSDVKDTTKPKKKRPLVCPKGDLSDSSSYEDDSDRDEKITKIVNTPPVSGGFGDDE
PVPPGLVFVTAFEAHCDARFHELEDLPSISNIAERPPPFKWMD
>snap_masked-scf300000870753.0-processed-gene-3.38-mRNA-1 protein AED:0.36 eAED:0.38 QI:0|0|0|1|1|1|2|0|226
MPQEDPGQWSVRELRAFLAARNDATCAHATEKKELADRVRVLLRERAAAPRAPAPAAAPA
PAADVPQDVAAAIERALAAADAYEALGASPAACKKAYRRLALRLHPDKCRAPHAEEAFKR
VSAAYAALQDGRNVRFGEDGASSETTYNYGAYSDEAELFRAMFAGDGSLLTRLVSVFRAN
PWTLLALVSALQSLGNVVSMVMTRPEALLRCVVVVGALYAASDRLR
>snap_masked-scf300000870753.0-processed-gene-3.41-mRNA-1 protein AED:0.33 eAED:0.40 QI:0|0|0|1|1|1|2|0|397
MILTQCPVCAAELPPLSAKQCSRCKTRYCGADCQKQHWEAGGHDQLCKKIRRGGGAEQYN
ANKKYTEAVVVAAEACAEDTKGQTCYICTQALHWKTKEGLVRGCACRGTAGFAHVSCLAE
QAKILVAESEENNLDDTQWHRWYKCSLCEQDYHGVVSCALGWACWKTYLGRPEADWTRWC
AMGQLGRGLLASEHYEDALSVQEAELSTLRRIGVPEGQMLVAQSNIANTYDLLGRFEEAL
SMRQDTYSRWLKLKGDAHEETLREATSCAITLSNLHRYAEAKALLRKMIPVARRVLAESD
DLQFRMRMACNRALCEDPAKTLDDLREAVFKVGDRVICCGGPNHWESGTVIKLWYTEDGF
AQGFYAPYQVELDEGRLVFAPDDSDGCVRREAPPEAS
>maker-scf300000870753.0-snap-gene-3.63-mRNA-1 protein AED:0.34 eAED:0.34 QI:245|1|1|1|0.83|0.85|7|47|679
MSGWAAKQAKKAEWAEARKLDGLDATHKEVNDTRDAAMGKGEDQLFEKKLSKEEQKAEKE
RKKAEAKAKRDAKKAAKGKPLSKKKSKENLEKLAQQEAAMAARVDESEADRLAREEHIIA
TFASQKEQHAHAKDISVRDVTISFHGANLIENTDFALNYGNRYGFIGPNGSGKSTIMKAI
AARCLPIPESIDLFFLDQEYPATDTPALDAVFEVDDERKALEAEAEKINDALADADEEEQ
EQLNQRLQALYERLDELDAATAEARASAILHGLGFTPKMQKMPTKSFSGGWRMRVALARA
LFLQPTCLVLDEPTNHLDMEAVFWLEDYLAGWSKILFFVSHSQDFMNGVCTHIVRLNEHT
KKLDYYTGNYDSYVRERSIRDDEQQRKYDAEQRDIAEIKDFIARFGHGTVKMVRQAQSRE
KLLQKKLEEGLTEKPQRDAEWDFSFPDPGELPTPVLMIQDVSFAYPNSEPLYHNLDLGID
LQSRIALVGPNGAGKTTFVKLMTGELQPTSGAVRPHSHLRMAKFTQHFEDVLDLDKNALE
WIHALYPKVFTKLEMARTWLGRYGCTAKQQEMPMKQLSDGQKARIVFAKLAMDKPHLLML
DEPTNHLDMESIDSLAKMINNFKGGLVLVSHDMRLISQVAKEIWICDKKKVERYQGDILK
FKLAAKKAQRKKLDQHANG
>snap_masked-scf300000870753.0-processed-gene-3.45-mRNA-1 protein AED:0.27 eAED:0.27 QI:232|0.75|0.77|1|1|1|9|34|902
MDVDVEGEGASSGLKGLLEDDDQALSLSAFETLEKEFQDVLATLAGDESLDEFRAEYEKV
HRALVRSHDHERKLIKKVKDLNNEIVNNASKVHTALKLSQDDQQTITTLRSEVEKAWKMV
DTAQSKETSAKETITSLKEEIANLSGLVEKSAALTGTQEGLVQELTAARDELQRQTDEAT
GTCKVLETQLTNMTEVLESERVECATLRGDKADLEQSLQARSAEVQRGQRSKERLDKELK
NTLKLLEARTGEQEALQAEATEAKTHGKELETQLNDARNTMDKYLRDYDTLYQRTQKLTE
DLEEQITKNQQQHLEGVQHQKTIKQTNEAVIRLDLEKKQAVRKADREHRTMLQYKTLLAE
SKTPLLLAQKEIASLQKELDGFRKAVDAKAKERDAMERAAKFAKAETEKAEQQIVVTETR
AKEQERIAYSLEAEMATFKDETVKQRKRIYQLEKERERYGVEAAEQRNLYTACLEEVKLR
DMQLLQLQKEISEWEAKLKQQQHLYEAVRSDRNLYSKNLLEAQDEISEMKRKAKIQAHQL
GQLKEEISGKDAALVKISFAHKKIDKQYETTRNEVSKMKKFISANEEIVAKQDAEIRRLA
SMIRRMDDDARSRRFTKALTQRKEYDSVINERDILGAQVIRRNDEIGLLQEKLKIQHSTL
TRGEEQYSARVHDVQVLRLKIRDMQREVAVASGGAQLSDDLRRDLLQCRRDLLEEKAKCE
LRVLTCKALSEEIETPLNIHRWRQLEGSDPAQLEMIQKVQTLQKRLIQKTEEVVERDLSL
QEKERLYDELKAILARQPGPEVAEQLSVYQSSLRGKTRQMKSMASELNMYQAQLSEYKYE
VERLTRELQDAKRKYYESKRRDQLARELDAEERDLGALQAQTQLAASQSAKTRFTGGGFA
IR
>maker-scf300000870753.0-snap-gene-3.54-mRNA-1 protein AED:0.37 eAED:0.37 QI:0|0|0|1|0|0|2|0|358
MMGYSALGAVRAEWLPLELRAYFLGRKHDAAAPRHPHCYTFPLRALTNGARADRAAQRAL
ARTAQRAFEDLVVEMVSGLLARHPGRFDGVALSGGAALNVLANERLAARLDVPVHVPAAP
GDCGLPIGSAWLLRPPPLATAGGLQHAGPLPWDSALLGAYAARLNATRVSVEDVADLLAE
ENVVGVVRGRAEHGPRALGHRSLLAVPARGMKERLNGLKKREWFRPVAPVVAVEAADRIF
ERRDVRSPYMSFAPALRAAAAERCPAMTHYDRSSRPQTVAAADDAWLHALLLAVAARTRC
EALINTPILNTIADALGLLRTDDDLDYVLVDDWLFAKRDDLAAAVVELSGVDAGRGHL
>maker-scf300000870753.0-snap-gene-3.62-mRNA-1 protein AED:0.45 eAED:0.45 QI:0|0|0|1|0|0|2|0|238
MAPIHKAAREGNVAALRRILAGGVSPDVLDDNPGERWSPLLHLLEHHDRDDSDTSDRVAC
FKLLRDAGANLEARTGGHPQASTVLHFAAKGRTTILSLLLEAGVNVNVTNSGGYTPLHWA
AAGHIGVRRSTECVELLLKAGAAVNVATTSGGPLLLGATPFAVALQTLRHMWPVFLRAGA
DIPTNNTDPYIQRVKSAGGFKRYEQAHLARLTAILETPLLPPELVRKILEFWLHAGYY
>maker-scf300000870753.0-snap-gene-3.53-mRNA-1 protein AED:0.07 eAED:0.07 QI:0|0|0|0.5|0|0|2|0|228
MALLRFCRSRAGNFRAGLQGFGGFSFLQACASGNTHPGTEGLGTEHRGNPRRVHQRPGPQ
ARRRGGRGAASQTHRARMGSGASKANAPKNTKRKKNDPRAQLERLVQGGNVRGVADLLSK
KTELTNSPLDDKSGTRAIHIACRNGDRDMIRELMKRNCFLNQKDSKGCTALMLAAAAGHD
KIVKLIVDSGADVRMKDKNDDTALEYAEKNNRPKVKELLNLYACEYTW
>maker-scf300000870753.0-snap-gene-4.53-mRNA-1 protein AED:0.03 eAED:0.03 QI:106|1|1|1|1|1|2|36|2225
MGQVIGKGRIHADAIPFINLEPDRVEKLWSHYKLHSDGFALDPDALQHVLKIIYEDDEAF
EQKCRALFAKLDTDRNDLIDALECLATLASASGMKPQRKLTFVFDLYDFSESGELLLDEV
TLLLKSTVTGLCKISEGESIPSLKEFEDLARLALKLEPSKDGKAVRDVTSTISRAQFVAY
AVANPTISSWLNHYDDLTAPVAVSTEFGLQLLPVSDEYDLYKRKGAFEPRPGLNEAPCLA
KYAALTPKVPEGEEFVPRTATDASLELDYVFGFGAPGSRGSAAYTTGDDVAFHAAELAIL
RSSGDDGVSQQFVRAHDATVTALAVSSDGATVATGQRGDSRIVVWSSSTQSVLGVLKSHT
GAVSLLAFSEDGKLASIDSNGGLCVWEDMKRVASASLTTPALGLCWTQTGFVTCSEEGVL
FWTRHRGKYVSRCGLNGPAEAYTGCVTLPSGDVLTTTGGGGFVVWRGRNYLRSVDGAHDN
AIADLSLVSGEIPLLATCEGSKVKIWKAAELEVVMQLDLTTIPAIGAATTVSLHKSGSKV
LVGTSERELYELSALGEGALEPKDEEEGGPTEEVPVGELLNTIAIGPSGSGITDFSSAST
KVATLDADGIGRDGTVVVLDLEAKSIVGREVVIGGTSCCLSPDGSQVLVGKENGSGLVFG
IADGIMTQAGVLTPPEPEPEPAPEPAEGEEGEEPAPVEEPATVAPISAAQVCRWAEGTLA
LACGATVYLYGSDFAPKGSASLNADVTAMDFKADGSVLMVATADFDLAFISAEDGSTLPD
RKGRNGAWATSTVAIAYGFKGVLASLPHSGRDDPLCYAASGNLCAVGNRFGSIDLLPYPC
TEKSSKVTVSGHGAGVAGVSFYGDDGFVSAGLTDGCLILWKVESDEVEDDAAAPEEEEEE
EDLGFDKYDATQDAHLAESAEDVSERIRAIRANDSQTLYDLEDQDGEDPTAAWRDAVVEG
KGSSAQVVPVDDLSLEWVHGYSGQSMRGNARYASTGEVVYPAASLGLVLDKTAVSERMVR
SQKMMSVHAGPITALTTLGDLCATSANASVLIWSSADTSGVQGFSLLHEGCSALAFSQDG
RYLAAASCDDAHTLHVFGLGAKQGLVATASTGKDKILDVAFSKDATTIVYGASNSFGVCT
LNGSLLTVKRGLFAGQKRQAVFCCAFVSNGDEEKGVVGTQSGSIFTLDGRSLAEENHSHM
GGPCYTMWSCTSVEGESDLDSVVLVTGGYDGKVKLFSYDMELRLEFDARQHSVDGSVSSA
CLNYDRRKVLVGTAGSEIFEFATNDESDLNKGPLVSGHCSGSLKAVACHPILQEVATVGD
DGYLRTWSLSSHKQLRKLNVGHASRALAFLPNGHEIGVGLGIEGTDSKDAGKVLIVSMLK
PSLEIAKELKDANGAITCISFSPDGCCMAVGSADSNIYVYDTLNSFVLKCTCEGHSDIPR
TLDYSSDSLRIMSTSFAEMRCHDARNGDICGYDATMEISDYDGWTAPLGWPVLGCYPPHS
DATDINAVCKSSDSTLLATADRSGLVSLYRWPCSQKLPAKTYKGHGGGVAMCRFTPDGAY
LATVGESDRCLLQWARRSNGSCAKSKGALPPQTMSDVPPPPDYLEPEDPSSAEPSELVAP
STPPQLSFCYGVPPQLNRVGYSTHGDIVLGLGSKGVVYDKSSHTMRFFSSKNLVSAFACS
GAYGAVAEVQGTVHVFDAETGRKCGSLPPSLKAVSHLVFSDDGSTLVGVGVGLNKLLTVA
SWTSMSGRWEDSVAAAASPIPLTNVGFACWGGPSSLAIGGVGDTDAPDILFCDVSGKNVS
QRKTQSLSFAAYTAGGSVSDTILAGTPSGQLEVWAGATEVKRTQTTEAHAGGVTCVSGNI
SAGRDGWVKVWSSDLECLRSYFVGTAGITSLAVSLTKIATVCDGALVEIVADSGCASTLL
QGDGSGQCGLDEKDGTLCITGDGGYVRLFSSTTRQLKTAFSLTGFPSRACAFAPGESTHL
AIGIGSGAPSLDVDGKFYVLDLVLDEHGVSLSKIAEGHNAKAYITCASYSPDGQTLALGA
ADNVIYLHGVNGSTPYELFAVFDKHEAPIRCLDFSSDSSTIRAVCVNNVLKSCKSASGDE
VPLSDIAWATARCPVGALVSGLSNASDPPVACAVNDGTIVSASHFGSVSARVWPATDAAS
APSTRGHGGPCASIVYASTVASAGAFDGCVLQWNVAPATAAPPPPPDPVVVTEVEPEAED
APAEE
>maker-scf300000870753.0-snap-gene-4.55-mRNA-1 protein AED:0.47 eAED:0.47 QI:0|0|0|0.66|1|1|3|0|517
MDEIAPRGQRLPLSSPVRQKQQRTAAKALPPPTPSQRLPRAHVLLSIMAETITADAVADA
VAPGGIDAGHTAWILMSCALVNFMTPGLAFFYGGLVRRNHVLSIIIQNYVCMGIITLIWV
VWGFSLCFGASGWFYGDPGDFVMLNRVSGAPLPHEGRGKMGEAYVEGIPGLVFAAYQGMF
AVITPALMTGAFAERIKFAPFLVFVVLWVHLVYFPWCHWVWGPNGWLMTWGVCDFAGGLV
VHVTAGFSALATVMALPSREKLEGAPVDTTPHNVPYVALGTALLWFGWFGFNGGSALGSD
SVAAYALINTEISASVALLVWMFIEWKLEGKPSLVGVCVGAIAGLATITPAAGFVKPWAA
VVIGTASAIFCYACVYGLTKMGYDDALDVWGVHGMGGFLGTCLLGVLAEHDVNGVSGAIS
ASRGDWNQFKKQLAAALLCAIYSFVVAFALMKGLMLVMDVVPDVEMVRSGLDYSMHGMLA
HNSDDDDAKPKKSAARGPEKTEEMDGSGAKVGIRLDP
>maker-scf300000870753.0-snap-gene-4.56-mRNA-1 protein AED:0.06 eAED:0.06 QI:64|0.83|0.85|1|1|1|7|15|842
MASYLYNSLKRIVVGEEDDDPSCLKDPVTMALYEDPLKGLGLKQTAQPWDTRDALRTNCL
NLVAQSSLNRRDKPLLPHKYALIAYHLAAKTIKVTKAQDLKRLLDEEPHLFSGRPTDMLQ
ILRPVHCAGVPTNSRVRAGAMLHVIYDDYVLCQDPGDALPHQQYVCKVSYCGRQHFVRRR
FSEFKLLHDKLQKELLVVPGFPSADVSYKVGLGDYSARGKALCRYACRVHASLGARGMFS
PRLLAFLEIDAARVHIEEDGRVSKMLDSTSQVSGSVWHMVDEFWLKKWRKFVLGRAARRY
EPPGPISNEHLLESVARTRYLLTESLTVEERKKRQKELDERATTVPPPIRREARLEFDQR
SAAVDKYQTPLDEDSKEEPVQPEPATIGKHYRAINYDLWTYWRMVHGGGPCISRKTKEIT
SPPACGPGQEAVSRLQRFGRMCISKQRRIAKFWNHLSGTAAGVREVLADAAERRIRDRVD
RTLGAARNKRTEGRLRLAARYTQRMWRSKRAYAFNDENVKVMKHAQEIFARADGEVEHAS
AGAPFVVEEGERIVQVGATEQYEIKFTESDGPSLPVVFKRHSCSELTYVHSVGKDMAMKK
GRDQLVPDSVLLVVQSYPVSSLAHDQVMHRLRSAKWPVTLRFSRPLTDSDVTPLARCLQL
EQQGELPDDLKLQMLKRLLSKGVAVRKHGSRKQAYDTVVYLNETMLFWRVRDALKQQANS
KVRKKKKTEDVQEEVRGLKYDLTKGVGLYDLRYVRVGKISSSFKRYASKKAPQDRCLSLF
CAGSKTIDLEVLGDAKERDAFAWAFDKIIGEARATRIFVDKAGAPVARSEPKKRLRMILG
AH
>maker-scf300000870753.0-snap-gene-4.57-mRNA-1 protein AED:0.04 eAED:0.04 QI:257|1|1|1|1|1|4|20|924
MPELPEGTINAFIQNKNLAKYGLLKDNEGGFLAENFVDYQLIDRHETLEEIVAVGWMSDF
HPFNKDLVADPSPKILVIVDREQTYGDFWRVCLTAEAQEREMKAINAEQEEARLLAEAIE
AERLRVEEEARKAATAVYDDSPIVAKAYASETRDETFEDVAALDVVPERPLMQFQLSRPA
DSIGEPRVFADLSADNEMFTESRSTKNPDFALERREMSVSVQACKVKKDTGSQTWTRPIQ
ASTQYHPVGDAYQLPPPPPESKRERQASRQKLVNGKKGQVEEDTSLMTEDQLNERKKAAE
RDRSYAHVARFLAKTFGLMENALEQNETVDVFGDLFKGTGAGAEDLEASKGALGELKELR
TFADINRTKGKHLHSLQWHPARKGVVAVGPRSNLTFEDRLPSSGFSSSSHVLYWDFADLI
TPLLVLEAPYSVEAFAINTERPHLVCGGLENGQVLVWDTSASTQAIDAKRQREKRRLAGE
STKDDEEAALFDDEVRPPLEALAMASLGDHKVEHCHRRSVTQVVWLPKNAQIDYKGRLLE
EEYQGEHSNQFVSISLDGQLLFWDLRFEDIARGKHPKVGRRMRGSTDVGADGKLKAVPWQ
PLWKCHLAHPAGVGELGLCHMVNAFVGVGDDPIPSTEEDVPDVVPDHRCRFIACSEDGEL
LSGDWAAVSEDDSEPAYVTWAAKDHPRPALALQQCALLRDHLLTCAERHFHVWLFGQKQP
AFKSPRTAKLSCVAWSPTRAGVVFCGRADGGLDVWDLCDDPERPIGSFRVASSAITSMSF
QSDLLPGEYDQLLALGDEQGNLHVFDVPLPLRKPKASDIDTFKAFIQAEIDWEVKSQERM
AAQKEAAENAKAAAPAEGDAEEEPAAEEEAPKDGEFDFSEAELEADNAAYAKLQRKLAQE
MDIRLLESGLRDWSYEPQPEQPAQ
>snap_masked-scf300000870753.0-processed-gene-4.7-mRNA-1 protein AED:0.12 eAED:0.12 QI:0|0|0|1|1|1|2|0|257
MQCFGVDLYKDETRGGTYSIADQVARFSKAISDGNERYLDVASVYDGSYLKDKTVLVTGG
NRGLGLALCKRCVADGATVLVFGRKQSDELKELGCVQMTGVDVTNTSAVKNACRKVVEQG
YQLDIVINNAGYFYGPREAVTPTDTMHYDEQLKQIDVCAVGPLRVSACLRQAHALKKDAQ
IIIITSQAGSVQWRFTQNRNVGGDYGHHMSRAACNMGAVLLGEELRADGAMRVLFEVGRK
HESGSYINCEDGLRIPW
>maker-scf300000870753.0-augustus-gene-4.85-mRNA-1 protein AED:0.39 eAED:1.00 QI:0|0|0|0.66|0.5|0.33|3|0|239
MKAPYGTPRSGHRDKILRVAVERRRLRRDKSFFGRQPDVHRASVAGHDHALRILDAEDGD
APRALALLEGATDGVPQLDIGLGIELPPYQLGDDLGIRLGSKYNPFALELLPQQIGVHNH
AVVHDADPLLRVKMRMGVLVGLAAVRRPARVGDAHVVARVLFRVGADECDTVGRAPLARV
LRDCQLVRASLQGGHARAVIASVLEDGEAIEQDVSRVVRLPHDAHDAAVLGLFLEVAHA
>maker-scf300000870753.0-snap-gene-4.58-mRNA-1 protein AED:0.36 eAED:0.36 QI:0|0|0|0.5|1|1|2|0|88
MYAATRRHWRNTSGEQITVNRIFSAEQIVVSPELPGILKDYSKALIRENPDDIYAFSAEY
FRQKAGVGGEPLYEMTKDARGNAPTEGV
>maker-scf300000870753.0-snap-gene-4.59-mRNA-1 protein AED:0.20 eAED:0.20 QI:0|0|0|1|1|1|2|0|692
MAPPFLKKRTTKEASSRKLSVRIRSDQKETKQQRERRRAAISTGSANIRDEDMLAHGVSE
DIVASFAVKEKKADVPQWMLDLKTPVKRPKLPLPGFYHSPDELKPQACIDEWARVSHASM
GSTGVLTDVLSPLDFDAATDQSRSFFREEASRAIIQRKKELVVDTFIPKGSILYDDWEGG
VSRRKNKAPNKTFKRRAYYFSLLQKRRLDSLHGAGSGEYARLLLELTGNADAALRSELER
ERERRLQALIVRVKLRMLTEHFEAFVEYMRRCFYVKEKFAKMLAAVLAGLKRLTFLGWKK
YAYTEKRVRKLRIKVFMHLQLHVVETWRAVTDLNMERRRWFHDWKENADKQMKQRNKIGD
FLMCNHLQKRFSAWAVWTKRIKAAKRLAYRVFGGSKRIHYYAWRDYTKRAKRIRHFMKLF
CGNHLRDHYEAWRDFTVMSVKGRRLCGYLFAKGQKRIFIAWRRQCQQDRAERLRAEAERA
GDDLVARFYAKEQHAALHRKPLERSPVNRVRHTSSRRLARAPPGWDASAEFTYIGSVLPR
PPPKMPRGGLTPQATPRAAAPAPAAAPAPAAATPSLRALASATSALGVGAASSRAPAPAP
AGDVIDAPAPRFSILRGWSQPTTGIESKYAVVAARRPSSSKAKSSMSLSMISALRNSAAK
RRSVLLHRKRWKEVRGQPDETSRAAPRRHSQP
>snap_masked-scf300000870753.0-processed-gene-4.10-mRNA-1 protein AED:0.31 eAED:0.31 QI:0|0|0|0.5|1|1|2|0|182
MPRLDLDTIESPVPAYATPRRAETKDARRHGLRSRSASPPRRRNESPRRRDNALVQSALA
YWGNLWANFQDANLDELFEFEARHFERFEPDVDEHSHEHHALHRRYRDLYERALERHLKT
TLGATPQKFYAALERDAADGDAARRSTALAFLAVVRKADDYALFAASMREAAKHARWLEE
PD
>snap_masked-scf300000870753.0-processed-gene-4.11-mRNA-1 protein AED:0.24 eAED:0.25 QI:0|0|0|1|1|1|2|0|273
MAAKRKNKHVNKYQKNDVKEDPWERAMRRAEAREDEAAPAPPTYALQADCFCEGAALARK
RRSSTKPVLDFDARDPSTFGFQELGQVVGAHGVRGSLRVDAPSAVDVEAALLAEGLRYLR
LASRRTPRPVVVASCRELKRFGATVRYVVALKGLGDREEAARLAGAVLYRRDEDTEEPVE
AYEPSTRLEGLRVGEAVGVVWDVLDPNEGAALAAPLLELELEETRHCLVPLDPSCVEVYE
GEEVVLLNRALLDLAFDYAPPPPIIRGLLEGGE
>snap_masked-scf300000870753.0-processed-gene-4.12-mRNA-1 protein AED:0.01 eAED:0.01 QI:0|0|0|1|1|1|2|0|509
MKLALLALAATTAHAACPNSCSGHGTCGADDTCTCYQDWVMGDQDGGDCSDRRCPYQVAW
SAGPDKTGNIHTYAECAGVGICDRGSGDCECFEGYTGRGCGLQTCQNDCSGHGECVYAED
VTFGTVYGDYAGVPDANGDIVASGVGVGASKVPQKPNWDSGKVRMCVCEPGYTDIDCSRR
MCPKGNDVMDERLDLTTSLKYQTQTVTLIGAGALGDGKVSVSGCGDTTDAAATDACFGDL
VGKSFALTFTSKLNQSYTTKPIIVAGITANTDVATQDAVQAALHELPNYVVDGCTVTCTY
AYKIGVSALYPSVSCDIGFNGGSVAGPQYLLEVEADKCDSGCTPQLSSPVQLKSALVAST
APGFVKASVATTISHATPGSTYADTIVSIDVADGTGIADDDHILIGSEILKVTDASGAPT
LAVDRAQQSTTAPATMADGSEVFLLATDSAGALVPDASSDILSSVSESTKADYNSFECGR
RGKCDYSSGECECFEGYMGDRCQTQTALI
>maker-scf300000870753.0-snap-gene-4.64-mRNA-1 protein AED:0.34 eAED:0.34 QI:0|0|0.5|1|1|1|2|31|330
MGLRRALSRCWALACLASGWQRVPRPFHRATPLRAAFHAEGDLSGAFQLSGVWKLERQSD
DAVEQVPIQPTNPSWSGDRWSDVVRELARKQRQQELLQLDAAGGWRSPPGASVELRGKWS
MDGNAEVTLARFGRHGNHVTDCVTETWTGQYDSSANRVEGVVLEGASEPEYAGRFSLTPA
FPSLQPVVKNNILRKNETQWRVADVAGEYTLEFQGDGSISAYDIRLLPNRTWTSVGLSAT
LAGSWNVFDSDVNLASGIDGTGPRLWLWLRRFGQTSSSGVHLSQDRLYLGRITGAAGDAS
KIRRVKGQVAVGWSTEPAFIGSFRLVPRHQ
>maker-scf300000870753.0-snap-gene-4.65-mRNA-1 protein AED:0.25 eAED:0.25 QI:0|1|0.5|1|0|0.5|2|20|283
MAAMSTACQQRIALNDGRQMPSFGLGVWQAPLGQCKAAVLHALRCGYRHIDTAEVYGNEQ
DVGDALAIFLKERPDVQREDIWITTKFFPRHGAGRAAVVRACKDSLRKLRLQYVDLYLIH
APHTRERIEQYSALEALRAEGRCRSIGVSNYGIHHLQELLAVCAVPPCVNQVECNPFITR
TPLREFCASKGILVEAYSPLARANKFRDPRLLDVARRCSLSPAQVMVRWCLQRGCIVIPK
SVTPARIEENAQLGDAPLSAADMKSLDALDEHFVTHWDPTRSP
>maker-scf300000870753.0-snap-gene-4.66-mRNA-1 protein AED:0.26 eAED:0.28 QI:0|0|0|0.66|0.5|0.33|3|0|2319
MPALAPKRASKSLKAERDRDRAPPAYMVRGRKTPRDRDDSYSDDSSRSRSPSDDSRSKKR
GFAATKTKKRAPAKSAALGLVRKETDRVRADLDREASRALPAARKRDGGAAKSARAALAA
RKARSGDAGRLLLTDREKARKSTSRRGASDDSDDDDEEFRRHAEKSRRRKDDSDDEKPRS
RDKPRRRVDDDADDDDVVLAGLRKAKDLDDEDVFGSRRRAKGRDEDSDVFKSRAKSRDDD
SDVFKSRAKSRDDDSDVFKSRAKGRDEDSGVWGDKSRKSRADDSGVWGDKSRAKSRARDD
DSDPWGGDKSRKSDRPRARSPADESDVWGDRKSRAQDDDDDAFKSRTKTTTWRVRDVDDD
GNTTITSARSPRVIEEARDDAIVNTVRDGGASPVPFSTTRPPDDVAEAFDRLKTENAALR
HELAQSLKAADVLAAGGVAAATMAQSLADGDAPGRALDVVSRLEDQGAGPATRTLAEVPM
IGAAAPVCAVSAERTMVPKRGPRISVWGAHERAVSSAIEDRITRTQSLDCVSRLRAAVSR
VNERDGYTTTSRIYGAFRDAGFLTLTPRDVEDDLCKGLSMDQRGRVDVGELLRLCADVAD
ECAESILGAGDLISRFGPSATGGPPEGWSGDKRPEPDDDDDDDEDGRRRRRKRRSDRDKS
PRSRRDKDKRSSSRRGDDKRSRGAEGRLYDRLRAKRDGSRRRRDDSPRSRRDRDRSPRSR
RDRDASDSPRSRRRGSSRRDRDRDRDDSPRSRRTASSRVLAKRDRAVTGRDGYPVGKGRR
DTRDRDRSRRRKDDDSSTLESRDKSRRRRDDSEDEKSRRRASSRRRKDDSEDEKSRRRTS
SRRRKDDSEDEKSRKRATSRRRKDDSEDEKSRKRATSRRRKDDSEDERSRKRATSRRRKD
DSEDEKSRKRATSRRRKDDSEDERSRKRATSRRRKDDSEDERSRKRATSRRRKDDSEDEK
SRKRATSRRRKDDSEDEKSRKRATSRRRKDDSEDERHEAGSPRDAFARSLRRLFEDMDVN
GDGVLSKREIRDALLDLGRRDKENAFLKPKELRDLFDDMDLNGDGKVSYDELVDFLVEHV
AGDRTARKGDRRRKDDSPAKKASAKEATFVKALKKHFEDVDKDGSGDLSKKEVRDALVSF
ARKDRSGKFPKKDALRDLFDELDLNGDGYVSYDELCDFIDERVSSRKKSPERSRGDDKAE
VTFAKALKKHFDDLDKSGDGDLSKREVKQALQTFARKDKSGKYPKLKEITSIFADMDLDG
DGHVSYDEVCDYIDERVDGKRRRKDDADDEKPRRRKKDDASDDDETDPRKTFAKALKKHF
DDLDKSGDDDLSKKEVKQALVAFTKKDKQGKFPKLKQLADLFRDMDLNGDGHVSYDELTE
FIDGIGGGRDTKKDVTFAKALKKHFDDLDKSGEGDLSKREVKQALQSFAKKDRAGKYPKL
GELRALFDAFDLDGDGYVTYEELCEYIDERVDGKGRGDDKADPRAAFAKALKKHFDDLDK
SGDGDLSKREVKQALQSFSKKDKAGKYPKLKEIAAIFADMDLNGDGHVSYDEVCDYIDER
VGGGGARRGRAEGKGDDTRTTFAKALKKHFDDLDKSGDGDLSKREVKQALQTFARKDKSG
KYPKLKEIASIFADLDLDGDGHVSYEEICDYIDERVDGKRRRRDDGSDDDRSPRGKADPR
ATFAKALKKHFDDLDKSGDGDLSKREVKQALQTFARKDKSGKYPKLKEIASIFADMDLDG
DGHVSYEEICDYIDERVDGKRRRRDDGSDDDRSPRGKADPRAAFAKELKKHFDDLDKSGD
GDLSKREVKQALQTFAKKDRAGKFPKLKELNDIFRDLDLDGDGHVSYDEVCEYIDERVGD
GRKASRSDDDDDDDDADDASRRSGASWALNDDEYDGLVQKLRRSADGARVPIGALLKAAP
RRCEAKLRHLLRDKDPGSATQRKRLGRAACRLRRALCHRARPSGSKKGLDLRELEDAEPE
LFEEGTLAAFRDCCARLAGCSSADADALFRLVDDDKDGALGRRELIEFVRDTGESWSRRA
GLDAAALDISPRSDGDVSAQYSDEDDDDRSVAFEPLVKQLRKRKTSTKRTGGAPHMRAVA
SRIAGALVEDRDGDYEEGHAGKTRQGYLTRPLYDDLEKSERREGHGVTWDQLYAAFKRRG
VVRALSSRDLELLRDEYAGGSDLVRDWRNLLKAVDEAAGEAPDDSPRDRDSKLARAAAQQ
LLDAAARSEAKGSDSDSEGGRDAFAQSLRDLFADMDADGDGVLTKREVRDALADLGERDN
RPGMRPHQIQKLFDAIDLDGDGEVTYAELVDFLVEQTEE
>snap_masked-scf300000870753.0-processed-gene-4.21-mRNA-1 protein AED:0.02 eAED:0.02 QI:0|0|0|1|1|1|2|0|530
MARLLALLATTTAWQSPQQLRQPTRLYRIKNSASVGAEAPVAPKIRYTKPDLSSATDTFS
ALARMCGVTSNVQDATLDFQGFSLAFEQLYNDNVALEEGQLSELRRELSINSDDDPVSLH
DWGPFHAAYMKRSGMASATQKQKEKDNEDALRLLRDQHAQREKDWAQELQKAKMDQAARS
MSKAKLLSKDMEAEKKSRGKYFEARESAAKAAAQYRSLEPGRWDEVVSDVGGMRKALEEI
RRRVWTPLCAPTALLDELGAERLKGVLLYGPPGCGKSYLAKRLAKSLSRRPATVVSGPEI
IDKYVGSSEAQLRDLFASPPLVPPRPGDAEDVAQIAENNELHVVVLDEFDAIARVRSDGK
KSDTATRDSVVNQLLVLMDGIAAMPVPTFVLALTNRRELIDGAILRPGRLEAHVEVPLPD
LSGRGQILKIHAEKMRQSGRLRLDDHDPFQDGCTLQAVDESTYSEWVSSVALKTEGFSGA
SMAAVVRAAVARALSRSVEADDVFACAVTSVDFDDAVEDVRRSQMPVLED
>snap_masked-scf300000870753.0-processed-gene-4.22-mRNA-1 protein AED:0.07 eAED:0.07 QI:0|0|0|1|1|1|2|0|583
MCPPSAPSPRLDPPPPPSPRLAEAVTDELDKAAARAYRLQYQSYRRGSATGVIGEAPDDP
RRQLALDEDEEDSGHASTSEAAEVAFNELLEWRLEYQAYRAGAAKGAKGRASGKKWPLET
LRMLPVARLAAHVRTQRKQLASAKSCIHAHVGCGRLGLGLVVPSLAKGCDKIILVQRPSA
AWTLNEKVLEDGSQIACCVNSHKVLTLEVCSAADADVAERLSKSEHGLLLLSTSQKHMDA
VASVATSSSVSLGPALAKGLEPLAAALRRKGSCLVCYAAENDHDAVERYAKTDVPFRLVP
LLVDRVCTGRELTQSETGYVVDTTTEPWRGEIVVMRGEDDVDDGGAFPFGGEGVYRPPSA
AAAQFLHRRKILTVNGTHTTLAFLTLAAKEPPPHKGLPKGDYELVRCIADENDDDFLDAE
EAYRQVWCFAVARQLLLLFESDVEVKREALVEALLSNARAAIERLGRGGDLTSRVLGAGV
VKRYEGRLLPVAKFLECAALARSFMKTPLARLLLRKARLTETTLRLTVLGLTADAARFAE
KTPDTSTPKTPPQSPRKAPKPPTPLSAKRRIQSSTNLFGMVPR
>snap_masked-scf300000870753.0-processed-gene-4.23-mRNA-1 protein AED:0.13 eAED:0.13 QI:0|0|0|1|1|1|2|0|197
MLRLAVLAALVYADEELRLRVNIPVIDEATMHERAFADVDATGDVREVELVVPKGAEPEG
AALKLCLKEVGPGAGLVDCVVQLASHATVERILRRTPEDEPLPSLSLNVEGDVGTFEHAE
GADFGEEALSFCSRVVREDRSKSIVKNCARNLKAQARRKVTQLLTDERRKAIEQAVDASL
SSNPDKWKKARRRRKDR
>augustus_masked-scf300000870753.0-processed-gene-4.122-mRNA-1 protein AED:0.26 eAED:0.26 QI:264|-1|0|1|-1|1|1|0|406
MAAEAPIAAQPMEGDATLAHTTFTPIQEQRPSPASEDQGCANNCLISTALAGILCSKRCD
VGRVVADFAFFPPDPPTYSVPTEDDDIQRIDFNYRELDCDPAYASLRRTDGVAGRCSGRL
LTTKRGSRTPCFYFARPGADACLLYLHANATDCGAMLPTYAAFSRRLDVHVLAGEYSGYG
PATKSATPRNVEADAEALYDEALRLGFAADQLILYGQSVGSGPACYLAARRPCRGVVLHS
PIASGIRALVAPGCCSPVYVYGCLDPFNNAREAKRIKAPVYVVHGTRDDEVPIEHGKMIV
ANAQQAHEPFWVAGAGHNDLLEVAGDAFFVRLKAFLLAVGKKDDFAVGTRQRRRITGLTA
RPELNGALVDVVTVESAQRVRVRLVAEPHTEFAVKRENLEDVAGGS
>maker-scf300000870753.0-snap-gene-4.67-mRNA-1 protein AED:0.03 eAED:0.03 QI:0|0|0|1|1|1|2|0|523
MSSVYHTEPPTKGKVVFQTSVGPIDVELWSKEAPKACRNFIQLALEGYYDRTTFHRVIPG
FMAQGGDPTGTGEGGDSVWGKYFRDEVNARIRFNHRGQLAMANENRPDTNRAQFFFTLDA
CEWLNGKHTIFGTVAGDTVFNLLRMGEVETDDNDRPVDGITLKTVEVLLNPFDDVVPRIS
QNVPAEVVEVKPKPRGTKNLTLLSFGEEEASEAPQQRMKPAPARKEEKPLRPMLEQAESS
SDEEDEEDRLRGAVKSAVARGGTGNARAFEKKGPTGAAGFAAKMAQKLKERRAAVAKREA
VDKRKAEKRKRDNADNEYGFEQEEDDVDEGVQQQALEAKREEARQARRALARSLRPTVSA
PSSRPAQAALASDDKRREAVAAARQLLSPSETLRQQHRAKSGRTRSREADTLAKLSAFSS
SLKATKEEVGEPSVEPVTYSGQVLDADSESDDEAWFAGKLKFRKHTDDLFRTGTVDDYAT
YDPHGKFGSTAVPRPRSYGGQAPPPNRGGDRRGDGRSGGDWRR
>maker-scf300000870753.0-snap-gene-4.68-mRNA-1 protein AED:0.16 eAED:0.16 QI:119|1|1|1|1|1|2|14|619
MMRSLALAALAATAVALAPPGAPRTLKTRRQAVVSEPDAKAKVSSANAKRQVGNDAFLNK
DLRARARGGTGVVNDAKLKIGIVGAGLAGMVCAMDLADAGHEVEIFELRPFVGGKVSSWK
DKEGNHIEMGLHVFFGCYYNLFGIMERTGSYDLLRMKEHIHTFVNKGGELGALDFRFPVG
APVSGLQAFARTEQLGWGDKAANALRLGTSPIVRALVDFDGGMDMVRDLDDITFTEWFTS
FGGSRGSIDRMWDPIAYALGFIDCDHISARCMLTIFMLFAIRTEASVLRMLDGSPQTYLH
DPIVKYLEERGVKINLRTGIRDIVYETDSSGKPCKVTGLQVQSELKEFDAVVAAVDLPGA
KKLIPEPFRVYPEFDRIYELDAVPIATVQLRFDGWVTELQDQDKMKSTEGDLSDGRAPGI
DNLLYSADAEFSCFADLALTSPAEYYKEGEGSLMQCVMDSRAYGRSEAQIVQDTLDQIHM
LFPSSKQLTMTWSNVVKLGQSLYREKPGQDKYRPSQATPIPNFFLAGSYTYQDYIDSMEG
ATKSGLMCADEIVSKADAIAAEAAKNLDLPSGKVPPNVPGRGPLDMTAAVTFVDDGSFDA
NENTDMSQRPASAPAIDSF
>snap_masked-scf300000870753.0-processed-gene-4.28-mRNA-1 protein AED:0.40 eAED:0.40 QI:0|0|0|1|1|1|2|0|196
MNSEYDYLFKLLLIGDSGVGKSCLLLRFADDTYTESYISTIGVDFKIRTIELDGKTIKLQ
IWDTAGQERFRTITSSYYRGAHGIIVVFDVTDQESFNNVKQWLHEIDRYACANVKKLLVG
NKCDLASKRAAAEFAESLGVEYLETSAKSALNVEKAFTTMASEIRKWMQSQPAPAAQTKV
NIGKGQAIGKESGGCC
>maker-scf300000870753.0-snap-gene-4.70-mRNA-1 protein AED:0.08 eAED:0.08 QI:152|1|1|1|1|1|2|32|691
MRRLLWLAATSAALVGRGSLKPRRSIQRRVFGRQGIDLRPLRPLVDVVEEEYITADSKLT
KDRSVVIVTTASLPWMTGTAVNPALRAAYMVGGGYEDVTLLLPWLEDDNDQRTLFNGRVF
ANKSEQELFVRDWIKKNAPDADASTLKLGWYPSRYATGLGSILNLDDITSHIPSDKNDIV
ILEEPEHLNWYRNGPRWTSRFRHVCGIAHTNYEAYAIADNEDKDGAPEEYFNVKAERFFT
ETVTRAHCDVVVQLSRTLRPLPHSRVENVHGVRKCFLDVGASGGPPAYQPKPGNARCYFV
GKAMWAKGYTQLLVLLQDSTDVEIDCYGGGPELADIQNKSRVLQTSLNFKGPADHADSSI
FGAYDVFVNPSISEVLCTATAEALAMGKRVVIAEHPSNEFFYQFDTCYKVPPGDSEAFSR
QLQHALDAAAQDRVRYKPWASSQLPDSLKPLTWAAATDRLVQASALDARAPPARLALASL
VMHSYHWGMTASPLALDLFLTMSGAGPHTPWSEWRERSIGLSSLKRGDESDSKFQEILRR
NLATTSKALKNANRLSKVIQERLRKRDGAARVARHMGPTVSGRPRRRRKLREALPGPGVP
DAAEEEESLLEESLFFDSEEPSPKESWPRTRRFWRRLRGDVRYLSASWLEPRQFRERDRS
LPRRVATRAARATQSLRRELALNRTATKYFL
>snap_masked-scf300000870753.0-processed-gene-4.3-mRNA-1 protein AED:0.34 eAED:0.34 QI:0|0|0|1|1|1|2|0|152
MGGSASSPEARVSSEYRRREAERARRIMNPRRYGSPDELPETAYVPPVRTTQPSAPQKVA
PSPEREPQPAPPQPEQPAPPQPEQPAPPQPAPGGPPAGQVPPGCQAGQVISAQHNGQTIR
VACPPGCPPGATFQVQVPAAQPVEARVAPEAR
>snap_masked-scf300000870753.0-processed-gene-4.4-mRNA-1 protein AED:0.16 eAED:0.16 QI:0|0|0|0.5|1|1|2|0|144
MSLMQSSQLGGYVHALPYSRRSKKPFLTGGSVISKTRRKLSEPSLEFVDVPSCYDIPSGF
EFFSPSQLQRPQSSWARSSGRSSRLDPNGLNYVASAPMEWGFDGHHLGPGSYTSPLAKSG
SVVLSRTVGLSSVSQRGRMLVSRH
>snap_masked-scf300000870753.0-processed-gene-4.30-mRNA-1 protein AED:0.11 eAED:0.30 QI:0|0|0|0.5|1|1|2|0|199
MRRCMLSAAWGKKLSSLGSSGSSPEGAPSRENVYVWGLLLFVVAFNVVCFDLTRDAAAAA
DDELRAAVADALLPDTEDEEGVTRESLEAVYQEETALPSTASKLTQLADRCDWNAWNLAT
ITGDYDPDHSTLPRRRIQGRVALIRDTAARLGVDEEEVRRRAARRGWMGEAFERDVELSE
LGPPDDGCRTWPRVHYPIP
>snap_masked-scf300000870753.0-processed-gene-4.31-mRNA-1 protein AED:0.10 eAED:0.10 QI:0|0|0|0.5|1|1|2|0|347
MLWALRLLSLRYESTMCSDCDARDRCAGAQPSTFASVLLPLAAGSAPVGFCHIQAHRYVS
AGYGSQYADKDEVAAWLDEHPQSVNDVDTDGTSLLHVCLARDGNYDANRLDLVKYLISRG
ADVNRIAVGEENEGLCPLHLACGGKGTFANKFVVLLIGAGSQVNRRVAGGEFPDRFGALT
QVIRSPLGAAIDSFLCDRGHSGKLAMVCILLRAGASLDNCAGDNSAEELVTAEEQYKNLI
KGNWHFAALKTLIKDVSAAGSWKKYCRRRGPHREILALRSLAMRGYITPYQKRRMRGADW
KAAVAFVARLGDNGVVWNILSFWRDPDDVEEIETTLAGASRVVRVYD
>maker-scf300000870753.0-snap-gene-4.72-mRNA-1 protein AED:0.41 eAED:0.41 QI:107|1|1|1|0|0|2|0|95
MSIAAAGVLRRAALNAFRLNSFRAPVRTLSAGPKKPAAELTFKEAWLSDPATYPIVVIIS
TAVIGCFSYCTFCLFCSPDVRITKTARSQVIRDWT
>maker-scf300000870753.0-snap-gene-4.71-mRNA-1 protein AED:0.13 eAED:0.13 QI:0|0|0|1|1|1|4|0|646
MWRVAAARATAATLGVGYLQKKAENCGIVGVVGEADDARDVLLDGLSILQNRGYDSAGMA
TLKRGTNELAVTKYASKGSTADSIALVRAHAEKHAGHHVGIAHTRWATHGGKTDENAHPH
FDAKERVGVVHNGVIMNADLLREQLQSEGIIFRSQTDTEVIAQLIGRELDAQPDVELRDA
VSRSLQKCEGTWGVAVLSVKDPESVVVACNGSPMNIGLAPEKTFIASETSAFNRHTKNFI
AMQDGEIGVVRAGGTSLDIRRAELAPDLELRQTPAPHAHWMEREIVELRRPVEQPAAIAR
ALAYGGRLGEDRVFLGGLDRRREDMDNIKHLLLVGCGTSMNASLYGAKLMRDLGAFDTAQ
VMDASEVDAPDLPVKNGGVLAVSQSGETKDVLRCVQKAMGHDVTALSVVNSVGSIIARTT
KLGVYLNAGRENAVASTKAFTTQVTVMALLACWFHDLRNENHSPKFEQLMASLHRLPISF
GMGLRLQEQCRRWAHRLVDAEHIFILGKGYAEPIAREGALKIKECAYVHAEGLSGGAMKH
GPFALISEDLERKTPIIMLILDDEHSHLMRTAAEEVKARHAEVFVITDAPHLAKGLDDDP
IVIPRNGKLTALLAVLPLQFLAYELALLRGVNPDFPRHLAKSVTVD
>snap_masked-scf300000870753.0-processed-gene-4.34-mRNA-1 protein AED:0.33 eAED:0.34 QI:0|0|0|1|1|1|2|0|503
MANETPAVRETLSRDAELLEPLASEAAAEAPPMAPAFVMGPDGLMYPAPPAYDPYAAMPM
YGGPMYPGAYAPPPPMALAPPPPDTIFQGTVTNFGNFNKDGRASRHCYGFIKIDHSGNEV
FVSEEDAPDGYLSQGDRCKFRIVDARTKNRRTGAPQWKATDVVCIQRAEFMGPIQIKAID
RELVDLVEANGGEMRVTRLAERYVERHGKPLDVRAVGYKDLRQLIYDPRVSPGEPTLGGL
VRLAPGSAKQRDAELKAREQALIEREEALAKREADARDFPPLKSSPAAPREPGVSEAMRH
LSLEPKRDESKTEPVPAGYTVVAAVLQHLDETRLLPTFLAQQIDDAALPYLEPTDLIELG
VAPMTCLAILGASAAGGKQKKLETQDVLHDVATHQSVLEKELAEHRAELQRLRISTAELP
EDMCCSITCELMKEPYLCVGDSHTYERVAIEQWFATGARTSPTTNERLDNLTLVPNHAMR
RLILALLERRRDASGADETKGPS
>maker-scf300000870753.0-snap-gene-4.73-mRNA-1 protein AED:0.33 eAED:0.33 QI:0|0|0|1|1|1|2|0|205
MTKSILIALLVAPALSLVAPRRSALHAEVAEVDEAAPPPLTDAQADAKKETLEFLQTRYF
FGRVSVYLGPQYKPLNEIFEPSRKDDTTAIASVVVPTPLGMVIEESANYRGKIEVIDVVP
DSNAAKAGIRVGDILRGTTGMALNIQQASEEDFGFSVGLSEGTKQIAFLPTDRKNFDSVM
SALQSNANRGEATLVFERVVKAAAQ
>snap_masked-scf300000870753.0-processed-gene-4.36-mRNA-1 protein AED:0.15 eAED:0.17 QI:0|0|0|1|1|1|2|0|360
MSSPARPQPPKTQPGKPKNSTDAFARRLSNWRRERAKLDLDLEQAPLESRFSPQLADLMA
REEAIVGEGCVDTPARKAAAEDLYKRVDDLLKLETRRYFESATAHAHRRWSQLFQKQARE
ATKVREDLERKTRALLLKAGREDLPVKAENDFEAQERLMRRKTAEAWRESARFDLREAFA
LQLARVDVEWEAYEHRLRLDVDEKLAELGSRAPPSPNVDSPTQRWKSKEKQELLVHTAPV
LSPGQTPKLLSPGNRHDSTKVLSPDRMNARQEVENAFHDAMARVAFQKETARRWIRRQAG
RMTSQVDCSEPVRRFLATRLYAAEEAEDITRLRCEAYDDVSRECALNTAESREAGKGIRF
>maker-scf300000870753.0-snap-gene-4.74-mRNA-1 protein AED:0.12 eAED:0.13 QI:0|0|0|0.66|1|1|3|0|480
MRTLLLLVTHALATTRVVVDDVTTTTLRVDARYVSSVLDPSSLDCGASRNQFSDPRGAGL
ANLTHTKLRTFVRSLAPTLVVITGGRSNCLDATTRKAWRSPYCQARGYGGVCDHVLNELD
AFSTATGADVAWHVNPAFRDASGNFDVDAAPAPSSASTLLLYEELHEKPPRPSKQKLPVQ
ASAASVAIDFASLRKRYNHHTIIGLLNQDTDQAPTWTDAVYRASKNSIDVVAFSYYASTV
ALGRAKKKYGCGAYADAAAGIVDPSHRPPFDRTLARYVDLARSLGKFVWVVAAAPCTHAP
EGSGWGAAAGGARLVARQTLVGGVYGLLDSRTYAETPSAVVARAFAEHFGSEVLQVNAAT
PPHLSIFAHCGRGAATVAFLVVNVGNRTESLMLPRHGAGPVVLSYVLSLAGAALAAPDFA
PSRLEARDSNAPLHIKPFSATVAVVGRLAAPPATCSRPTPQPEHLPHRSKKKKKHGWFSH
>augustus_masked-scf300000870753.0-processed-gene-4.131-mRNA-1 protein AED:0.37 eAED:1.00 QI:0|0|0|0.66|1|1|3|0|235
MGRQNFGGASAAAAAGASAATWTPASACQVARVARDVPGRADGLGRRRGVVARREARRVP
RRPRAHEPERAAALHDAPEEVRVLEGLGRLLRDAAVDALVDARVEARAPRLGPRLRGQAQ
VDAGRAVAAGRTRAGRGARRGHGVRRRQAGRARARRRPAARVLSPACAALRCRMDSCAPS
AAARRPRARRGRSPAALRATARRAPRRPGARPSRRRAREGVGRDGRGLVVGRRLG
>snap_masked-scf300000870753.0-processed-gene-4.41-mRNA-1 protein AED:0.44 eAED:0.44 QI:0|0|0|0.5|1|1|2|0|359
MAAQATAAEEAATPQTDGGANYAAERQAAKHKFQQGEYEDAIKIWTGCLAHGCDAATLHA
NLAEAFLRVGRPTEAEKACDAALAVDDAPEATTKKALLRRARARLCRRDFEGCIADAKRV
GKAAAAILRRAEKRIPTLLVPRDAPTLRAAVSDASCALVLVAPGRYEEKLVIKRALALAG
DNALATVEGIEIHAKGVRLDRIDTTAGVRVAPDAAVECVFAHEAGVALTVAGACLLDDSV
VEHAKIGIVVNEGASLHARGSTIQLCGLGINSKAAIILENVVVEECGRGVAAKQIDERGD
CALQEDRAAPALDDRARARARLRLARRQAFGDAASPDASSDSESDDIDGILASKLKRHV
>snap_masked-scf300000870753.0-processed-gene-4.43-mRNA-1 protein AED:0.33 eAED:0.33 QI:0|0|0|1|1|1|2|0|372
MMRLVLALALGASAQTTRISLTGAARQPTLTTDDVEQLLAVAQRPGLVIVERTEYQVEDP
GGFVRSMLQDFFGPPPQQTMYQPRYYSDDGPSRHDFGCPCGEDVDSYCSKTDDDDAYASI
FEKRLCLGDHFDQLSEQCAAHLASAPTVVEYCRGEILETCRNVQPGENRVHECLLARPTV
GDACASYLATLAPPTPPKPPMLMGGLLDMVDAFFGGDAFVQQDDTMLYDEVLEVPPAPRR
FDAGGFAPPPRFSRVEGPPPPRARGFGPPQPPPPMPRFDDVVDYVRERPPPPPTREVVVE
VEAEEEDAALEEEEAAAAASLLVLASAAALCLASLSLAVLALGAARRRQREREELAAFKA
NYAPMLSENEQA
>snap_masked-scf300000870753.0-processed-gene-4.45-mRNA-1 protein AED:0.11 eAED:0.11 QI:0|0|0|1|1|1|2|0|312
MTLLDHARAQERGAAQEAHEKDAKQGLLVQPKPPAPAPMKVTFAAALPPFYRDTVAAWLR
DDCPSLDVGGLVVGDAETTATLWCKSSGVLAGRPFFDATFEELGCRVAWKVEEGTLLDVS
KGKVAVATVTGPARRLLLGERTALNALSRASGVASAARRCVEVARSCGWAGHVAGTRKTT
PGFRIVEKYALLVGGAATHRLDLSQMVMLKDNHVWQAGSITKAVQTAKTAAGADIVMLDN
FTPSSLKAAARSLKAAFPSVLVEASGGITLKTMAQYLSEDVDVVSQGALTQGYACVDFSL
KLPKPAGATCNV
>maker-scf300000870753.0-snap-gene-4.77-mRNA-1 protein AED:0.07 eAED:0.09 QI:51|1|0.5|1|1|1|2|0|1426
MQHPLPPQPPGPDRVAILKFDDRNRYGTDGVPATLLYGGGVKYIVTCKTPTKLNQWAKVK
LRENDDDVKGARYADLIEILGPVGDHATELLAFQLHFRVKPCRYPAQPWALSDPDDRRDC
RHLHCMSIDNASTRDVDDALSIHEENGRTVLGIHIADVACRIPPGSPLDVWALQRAASAY
NSGVYTDDDRMEGGASVPMLPPQLAHDELSLNQDVDRHSVTLWLTIENDAVVSARHERTL
IRNRDKTTYDAMRVASEGPLRQLRELLEKLSREEDPEDLVAWAMIKYNAHMGTVLASKKQ
WPGGILRAQQEPKTAASYVSAIGSDVGHASLELDFYAHSSSPIRRFADLINQRAIFDEPL
PSHWGDSALAQLNERNTELARYHASVDAMELAYSCRNAPRVYDGRIETDDEGLCLLVHTE
KRRVRIPLHDSYFAEPIVETVKNASEVKVELFGVLIASRTRLRARLVGVGDTLQRGFSDE
GRSASMQRVPSTSSAQKPLPSSADAYIQAAALAAEDNAPEITGGALEESYVNETLGYPID
DFQRRSLAVIVKQDIDLLAMAPTGSGKTAVALIAILQAFKRGLRAVYTSPIKALSNQKYA
EFCEWFRKKGIDAHVTLLTGDVKIRAPPGSEKELIICTSEILRNKLVKASGTQPAAVHFA
AAKAAAEAGDSEAATALAALIRDGFTGDGDPDLERLGCVVSDEIHYINDVDRGAVWEETL
MHMPASIQLVALSATLKDPESFLRWIERARGRKGELVRRLDRHVPLHVGGLDPKTGAFLE
FYGTHDSTDHKAGVFDGEQFNKLFSLKVLERSNEKSDKAKAQAASARSERDAEHQARRDA
FAGGRASTSGRSLKTFGRGGRGGSSRQQSKPLNFSNECQKLAKALDAADKCPAIVFCMSR
KLCCQGAHACKSLNLLLGTRGPPRPGDDASPSEIYDWEQNELLRRERARTAETQRQQMHR
KYLQRYMPELGELEAYRDINFLLERGVAYHHSGMLPILREFVELCFQQKLVRLVFATETL
AVGVNMPARTVAFTQLDKPDDTGAKQGHRWLRVDEFWQMAGRAGRRSLDSVGYVVYAPTL
SVAGLRNLCPLHEMNRMLTADVMGATSQLVVDRPFVLRHVARGHGIEVLEKTLKADEARR
LNGVLEKRMAKVSISDDDRNAFERYRKVVGKLEPSSTSSGIAVRLSQKEVKKLQKERRTI
EEAYPGGSQAFLDALTKDQQRQRQVDAIAENALALRDAWHRSRTWLESCGFIDVNGQLTP
RGKCAAAFADGEPLIVGTCIADGALQGLKREEIMAWLCLFIPDRSGKAEDPLPRDVAQPS
SDLLATCAYADELAQQLDLDPPPRRLLLLALDWCLTKDIHRVARAVDPHLLGSFVKSVMR
ILSYVDVVREVLLGLGEYATHNALDAHADALLGGLVTNESLYLRLD
>snap_masked-scf300000870753.0-processed-gene-4.47-mRNA-1 protein AED:0.08 eAED:0.08 QI:0|0|0|1|1|1|2|0|284
MASYRNGPKVADGLEERYAAIKAAQPQQEQHYAAWLASGTVNCQGYEEMAAALGLALDVA
SGTISYTDAFQAPSLPFELWYCRHGKTTGNTEPRVYQGYVDEPSNALNEVGLQQAQDAAD
KLEALGLDPDLVVLSPLARAADTGKAFLERKKTFPQDRVLTWESCAEMRFGDWDNMMVKD
MPTDSICHLFYLGQNAVVKSSGLYVDPSNGNTVPGENFVEVLHRTRAMLTTLTETVIIYG
HSMAGAALSVLTGNGKQVDGKTYLGFDGKYIMPNATPVKLVDAA
>maker-scf300000870753.0-snap-gene-4.78-mRNA-1 protein AED:0.23 eAED:0.27 QI:0|0|0|1|1|1|2|0|101
MGQLLSSPSPQQSDAPVASSGTASSMPSFTERRKAVELITRVFPGAEVKTQGSSSLGQVI
IKHNATTVIAVKQRDLFSKYRWPAAPKILERLEMLKEDLED
>snap_masked-scf300000870753.0-processed-gene-4.49-mRNA-1 protein AED:0.04 eAED:0.04 QI:0|0|0|1|1|1|2|0|135
MVRVLSLLLPGAAAFMAPAPAPQTLTRHHLFGGKKEGGGGGALGNEIAKKSQELQTELAA
AEFEGASADGAVTFKMNGQQQPVSAAAPGFDGKSAEDLSKAFSEAMADAQAKSLAAMNEK
MQALYASVGLGGAGM
>augustus_masked-scf300000870753.0-processed-gene-4.142-mRNA-1 protein AED:0.00 eAED:0.00 QI:0|-1|0|1|-1|1|1|0|288
MLHKLLLLSACVHALVPPQSRRTHLTKRHAEPDLATLFAETPCFALADADGQLALLDDGK
NKAIEFYIDADVAVKRKQYWDVDGDKLTVKPLSLGKALAAYGDDETAARFVASPDELNEA
RRIFVRCSGGDVPESLEELLATYEALDPRKSFATPLDVPLFCIDALRLSADEPAPCCVEI
KFRAPPSVCVMAWRFHAIDATSWARRLDGVEDDLTHWLISTQAPWYFSSKDLLETWETAS
GKPREEAYDSISMMNLREMLKVLRSPKVPVKPSTFLAAMANLEAVGRR
>snap_masked-scf300000870753.0-processed-gene-4.51-mRNA-1 protein AED:0.46 eAED:0.47 QI:0|0|0|1|1|1|2|0|714
MPPKGVDAQAREAMTHEIAWCLTAMQAGQNMIDAARQIEAKCYDSAKDAQDYERKVEKRL
AKAAKALEAMATRHIYGAAPPGFKCCFCGGDSSIRGFCPLSPVNNPGYLVSFAPDLVAHE
MCALYSSGAQVDIDLLGDNPRIRVVLENPGVVDVESLRSELRRGKRLTCALCGLKGATVG
CHSCSRRSFHFPCALRAGLVEWHWWRTRHRQRVVHCTEHLDPRCLVSWVEVVGEDEEEET
WHEGRVADGPHEGKYRVLYERELYERDQELMNPCELATCARMRRPPPGAARWAAFADLCR
RSGVPAAAASQNRFPSYSKVRVRLGGAPFDQAARVAARRPKADADAACARPLAVTEGERA
ASRAVVASVLGRLGYSTIKGDANRLFTTMLARDHGADGAAALRAGYYTDAWQACRALDGA
HLHWAARHAPTENAGPGATSFRATRPRPDRFAAVQKVGNSAGDLTLCAEHLLEGPLCAFE
IEVSSVVGVAAVGVALGERRRNPSPFWLGCEPCDGSAGISFALDLYGGFFYGTNVEPRSL
GPFLPRRALDEDSLAEKLRESPLRIGVVVDRRFPRQRLSFYVDGEFVGVGLESITDGVAL
DHVRPAVSLREGGDSATLRPAFPVVDPVADATYGAPPHRLRTDTSDDGAELTEAEVRGAL
QAAGGRMKTKDLLVRFKARLKANPANKDAIKRILRAVADVQDLSGVRVLVLKAE
>snap_masked-scf300000870753.0-processed-gene-4.52-mRNA-1 protein AED:0.05 eAED:0.05 QI:0|0|0|1|1|1|2|0|190
MTTRRALDGKVYFSYEDIHDAVSSSVARVKAFKPDVIVKVPIVAVGLELYDDNTNTINEN
GVQIKQWFSTDYGPGALVENGRVLIVDEVDDTRTTLAACVSELRKRHKPSQVGCLVVHNK
LKAKRASLPSDVTYIACEEVPDEWNCYPWDAAAYGLTARAHTKRACACRGGAPVVVIAAA
VGALAALLRR
>maker-scf300000870753.0-snap-gene-4.62-mRNA-1 protein AED:0.43 eAED:0.43 QI:0|0|0|0.5|0|0|2|0|495
MVGQASSATAATHRWDSRASVKGQASTKSPAWRGAATGRDPNAVNGPPHAVARATHRFLD
VYDTCLRDVDECLGVPRDEWAPPLGYDVGETTFRGAPRLWPSEANHPAGYAKGADAPSAL
TGASFRRETTVSSLMSVTTLRGSRRAEARASKRGARMATVAGEIRRVQAARHVDWVKGEP
PKPRGLARATYDRGRLLGVAAAPHSTYRRVMRATGSGAPSKTSRPKRCGSYTVLTNPDAK
RPPEDAVADAVVTHVARDRRRYALRLSGAAACSQQLRSSRSPGASAIFDLHTLWRASASE
NPDPSVIARTQFVTAFRARLSGGPRRAADALYSSLDPRLADRCRVGAATAALLFAHPVWP
VDGRDADYSQEERDVLSAVRAAAECYDYDGRGLSSDEISELLDTPCVDREASDRLAALVG
SHEPGHPRHWLDKPSKVHPIPDVWGLDGRVAPDVFVDGLKERPELLAELVACSAQYKAAV
NALAVMPRAKLEKYL
>maker-scf300000870753.0-snap-gene-4.75-mRNA-1 protein AED:0.37 eAED:0.63 QI:0|0|0|1|0|0|2|0|120
MEQTIASWSMVMVHGLMVAGPGLEPRLTEIVGSQVGQGAGAFGNRKSNAGYLARSTTKAP
EMQIYFTNHRSGAFPWLRLRTVARGERASRSIVNRTTALWSIWIEASLIPADLGSESIFA
>maker-scf300000870753.0-snap-gene-4.76-mRNA-1 protein AED:0.46 eAED:0.75 QI:0|0|0|1|0|0|2|0|107
MHLMQVSYSTKCQGFRFRALWRAPRTGGTTRPQTYPGGRPRAELPPKKVNNLDPMAPRSR
KKRKLPEAPSSRRSGLVGPHTTPAIVNYEYMTSTRREGYFGLPTLGT
>snap_masked-scf300000870753.0-processed-gene-5.50-mRNA-1 protein AED:0.29 eAED:0.34 QI:0|0|0|1|1|1|2|0|464
MKSMFKSKKSTDTIETPPSAKASVGSSAWRRRVGESARNKLGLSRHETDEVTGDVAAGVS
SYRAAASKLKEAVKALESAEASERKADARRKDALRALGDDDALIEACLSSDERTDRFDRT
EGWALEPLRSVRRYEALVDSTIASRESLLQDYFARKRKLDSGKKEDERQFKFEQACRAVK
AATARLEPLLEAFVSAAETALRDALRCAAAARIVQLEDAASRLRPWAASTISGESESAAR
DLLRDVAAARRDGSVIRPAAPASPELERLAAQAEVPEAATPPSFTPDVVPDVSDQEAAAL
RALLRRLGAEDALARKGLFRIPGDATNCAAARERLAAGDDIASSLDVDDAATLAKGWFRD
RPALLPRSVNEALRAAAEACADDEVFAGQARELLDGVPVVRDLLSLLNAVARREADNAMT
PENLAICWAPNVFVLDPNSAASVADLQPAIRLTARLVGVGDRLA
>maker-scf300000870753.0-snap-gene-5.102-mRNA-1 protein AED:0.22 eAED:0.22 QI:0|0|0|0.5|1|1|2|0|454
MAAAAPPHAVAAPAPRRGKLAADHAAIREAYAREQAAAAPPAPPAAPLVQGVDDEWADWR
GCICGGSYYGEMVGCDGHCDNWFHFACVGLTRLPRGEWLCQDCKNKPKKKKQKVEEPPPP
PPQKKKRENPAHSKHERKDREQLEALVERAKPLKFVGGRAPSDHTCSGAGFCSLDPSIFA
PLQQLHANIVAALRRGKLLQSWEGKGKDVRERGFAFLPPTMIPVWDRARLEKGGLRFGAA
QKEGQDFLNDEEANWKSSFHLFPRDVSPEARTALHALIELVKQRVDDKYKDYVSLENLIA
LQPNLHNDAKHLPPHLDFPMHDGFGVVIVTIQMAGPQSVIALLKGADSDFDVTVEKEKER
CWTFSLNVGDCYILSGDARNVCDHGVLCVGGGRRSHKVDAARESLNLRFGLHTPAFADEE
VYWQFPSFSSTLQAAAQASHNGEAPASKGRRRRR
>maker-scf300000870753.0-snap-gene-5.101-mRNA-1 protein AED:0.34 eAED:0.34 QI:0|1|0.5|1|1|1|2|0|198
MPRSLIVALGLLHSAASFQPTSRAVTRTAPLQAGFATTTRKKKVKKGKGSKSKDAAGLTT
DKGWVPLDELTERVELGSAKAVGRTIQGKPYLVRRLSNGALATTSTECGRCEYPLLQAEQ
KTFEDSEFICCDMCGATFDVEDGAPQPSAEGAGKPLFGALLKAKPQKSLLVFENRELKDG
SVYVNITPKSKQLFEDEE
>snap_masked-scf300000870753.0-processed-gene-5.56-mRNA-1 protein AED:0.08 eAED:0.08 QI:0|0|0|1|1|1|2|0|248
MRGLLVLQMMRASAIIARRGRSSLVSAPWLKINLNDPKIRVLDVTQALDRTTNTVSPSVD
TYMTSHIPGARFVDVGGRLSTPNPKLHNLAPSPEQFAAELSRQGVDDDSHVMWATRVWYL
MNAFGFEGQVSVLDGGLKAWTRAGGGTVSGVEPKPTPTTLPIRQARRTAFAGKDDVLRAI
DEEKTLVDTLKPTSFDGSKPSRYGRRGHIRTAVNVPYTSLLDEAGCFLPEPELRRAFAGV
AEDGLVAY
>augustus_masked-scf300000870753.0-processed-gene-5.6-mRNA-1 protein AED:0.06 eAED:0.06 QI:0|-1|0|1|-1|1|1|6|341
MATNSSRFRALPDDVLHRVLAGVALDDHIPTAAVCKTFRAVICGPRFLALRQRYGFAQRG
IVVVGSPTGVAQKPLRIQVTHKGGVLARFPGDWEVESRASTGSTTNGGTRLFVSTRDPHQ
ILAIDASSRRWRRLTTPPLGQGSYCMEWCGGRLYVAGGYIQGPNDLNSLHVFNETTGLWE
ELPPMPYSCMCQASGVIGNQLFIAGGCGSGATYAHRLQIYDTAARTWRLGAPLPLSFSST
TAVVLDGKFHVFFVSMPGLYGSMLVYDPQSNTWAEETVPWRYGQFCRVDTACAHNGRIII
FLNTGDAYARASDGSWSLYEPADLLPQTHQGSYALGSVVLG
>snap_masked-scf300000870753.0-processed-gene-5.57-mRNA-1 protein AED:0.01 eAED:0.01 QI:0|0|0|1|1|1|2|0|373
MILTQCAVCATELGLTLGKKCGRCSTRYCGPECQVQHWKEGGHDKLCKLIKKAGGAERYY
ANNKYAEAVSVAAEACAEDTKGQTCYICTQALHWKTKEGLVRMCACRGTAGFAHVSCLAE
QAKILWAEAEENNLGFKVMTERWERWHTCSLCEQRYHGVVACALGWACWKTYVGRPETGM
ARSLAMSLLGNGHDEDALSVREADLVMRLRIGAPERCLLLAQSNLANTYQRLGRLDDALR
LRQDAYFGTLRLDGEESRNTFLEANNYAADLRCLERFEEVKRLLRRLMPVARRVLGDNDR
LTLKMSWNYATALYMDDGATVDDLREAVTTLEDTDRIARRVMGGGHPLTLDIQDCLRNVR
ATLAAREAPLGSA
>snap_masked-scf300000870753.0-processed-gene-5.58-mRNA-1 protein AED:0.41 eAED:0.41 QI:0|0|0|1|1|1|2|0|746
MDAAGASTATLLEDYDAANVRPWPHQLDAIRAIQQTKSQRCLVQHAAGSGKSLTIAGLAS
SLADDGFRVVVICDRRQLDAQIYATVRRVCQRRHSVGRAASVADLATATATVLCTTLQKV
SRVSQSQRSTKKTAVLVDECHRSYADEQVWRRLDEALGAPSLIVGFTATPEDRELATLGN
PLHCFPLSSAIQHGFVLDVLRDFRAPRLPVTVLDAVSKRPVDDARLRRLALETAQVVQAK
ASHAALEIRAVQRTWPRARAMVICRSRRAVATWTRSLRRLELRTYGAFSGALSDGLDESK
LNPLLALNEAEVVVVCGKLEAGYDDPLLACLIVDRHVSSPARLVQIYSRVNRASPNKPPP
RVVDFANGADFVAFAFRRFWRERKLDERDRSRLGAAAFRALSYIDAAGAANLDTSNAASR
VATVLGADAAAALGADAAIVAASRDEACPEFPAAYARQITAAIGEAKDDDADAATTFKAA
NVAVTVGAVVDGGNTTLAVEAVACLPTHGGAGPSLRPGESLADLTRRAARGHLASVLASV
TSALAAAPDAASRLAALRRLDRLAVDDAAAIASSGVGRAAAALKKSPDPDVAALARRVVS
EAKKRVAAALPPDATPKLVALGLPQDIAAAVAAAARNKPAAEVRALIADLKRNDALRGRV
ATGALSAASLVAMGADDRCREDRKRKAPPPVVEEEILAEGYVCETCGSTRITCATESRPT
TSYGTSEFRQILFLDCLDCGRSWQED
>snap_masked-scf300000870753.0-processed-gene-5.59-mRNA-1 protein AED:0.04 eAED:0.04 QI:0|0|0|1|1|1|2|0|242
MVVPREVMDAAEAGNITVVREWLESGGDANDRSQNGSNALLADVCGAGGQGEISEAHLDV
VRLLIARGADVNGAESNGWYGPIIGLILEAGANVHAKTGDGETPLGVTLACSIWNGTDTA
SSCLDVVTRLLRAGAGLDAIQRDRSAEDMLRSEEAHNSRLFPDFYVCKTLISDYRAAGQT
WKGYVRALPKELLRLRSLVARGRAREKVRTRTKTPREIALLFAPAFPNELFWKVSEYWNP
RS
>augustus_masked-scf300000870753.0-processed-gene-5.11-mRNA-1 protein AED:0.40 eAED:0.40 QI:0|0|0|0.5|1|1|2|873|194
MFSGAEAEAAPATEDAPAPAAAPKPPRLGRGTPRWTPPKRRAVTKAQDAEPFTRREVRGG
RDVVQERRRNDDNIPGLVNFASDPRTFAAGGAIVALSFVLYVYAFLSGGINDGTARYAGD
PETMGSGFDFFASEPDDRPGERAEGRPELAQVPVDLDSREVLGLVERDGRVVVVLDVQDH
LREALALRVRVDGL
>snap_masked-scf300000870753.0-processed-gene-5.60-mRNA-1 protein AED:0.18 eAED:0.19 QI:0|0|0|0.5|1|1|2|0|735
MSDAMSRAREIAAKLRGGFSDTGPPPEKRRRGGFSDGPPAGKPHLADIAAAAAAAVRERL
SGGPPQPKQSQGDHYGPGRSTHIAEPAVALPTAQKFLFTDEPGMEFELKELHVALACSAQ
PITSTKIFTPEDGLTNYMGLVLGPKGSSLKQMQEKYRCKIVVRGRGIQRGGAFDPDPSPD
DDLPMHVSVTGPQDAVQFLEKEYHAMFTNAEKRREVKQRQMDTMVSGETAGTQLALRDGA
LVVASSSGDNWRVIPSAPRPGEKTYEARVPNGMVGLVIGRGGENIKRLNLDFGVRVQVAK
EAEPRKTPDAVETRRIAITGTPEGIDRAKKDLSEMIKTRKANGGWSTGPCAKTLVVDNSK
IGLIIGKGGLTVKGIQERSGANVAIPSEADTDNPLKRTLTITGQTDEAVREASVEIENML
RNHDLSNGFDASDSLWGPPTPVPVPEGCVGLIIGKGGETIQRLQQGTGAKIQIPNDPQPG
SDPPMRVILVAGLPQQRQNAHYEIQLLVEQHNQRNPQYLGSSAMVDPYAESQMLAPDAYY
QDFWNYAGWYGEEAARQTYGAYAPPVGSQPPAAEPAVPGVEPAAPGVAAPAPAAAAGAQT
YGAAPLTYAPDYAAAPPGVTPPAAPPATAAGVMAGFVAATSPAAPAGRGRGVSNLPAWMT
NAEAPAPAADPAADALAAALATPGAPVCFKWRPQDLSRQPRVELVGEGAAVSIPTDGGDA
ARVSSTMSKQSRLDL
>snap_masked-scf300000870753.0-processed-gene-5.62-mRNA-1 protein AED:0.04 eAED:0.04 QI:0|0|0|0.5|1|1|2|0|378
MRQLPSHRSLATLDAVHNVDDFQRLAKDVLERPLYEYLASGSGDEVTLRENRAAFGRYAL
RPRALRPVDALSTTCELFGNELALPVFASPAGVHSLVDDEGECATARACGRAGVLFGLSQ
HATVCIEDVAAAAPGAHRWFQSYLLKDRAATLDLVRRAVAAGYRGVFLTVDSVRFGFREV
DARNNFCALPPPLTLANYVATPPGIGAAAWEAREHRAWDQNSEALFDTAASWDAVSWLRE
ELDPSIPLVVKGVMTGEDAALAVAHGADGVYVSTHGGRQLDETLGALDALPEVAAAVPPG
TPVLLDSGVRRGTDVVKALALGATAVGVGKPLFFSLAVGGERGVDKLFEILAEETRVAMA
LTGCASLADISADVVCAR
>snap_masked-scf300000870753.0-processed-gene-5.64-mRNA-1 protein AED:0.42 eAED:0.42 QI:0|0|0|0.5|1|1|2|0|853
MSHLDQIARAGGGGDGGPPQAKIGPAPTGRAKCSKCAANIEKGTLRATTFSSSAFHDGYD
ASHYHALCAPASARGSFDPKATLLLPWRDQLTFSSHESQKNDLRSNARAQAASDLFCRTR
TALANDCRPKDVKQLVEENGYSLHCGPKPIPLEILVEIAADGLCFGRLPKCAGSHSITWC
TGWASASTPCAFVTSEPPAREACWTGSAGLRKNTKPLRALAALLSEADARARREAPEPEA
RASKKPRTAPPPPPPLPAVSPRLRPVPTDSRLLVVDPMALQEAGCNAGARDAAIVLTHNG
CTAMNVQLTYVDAASETNSFYRLQCFQFERGGFGIFTRWGRVGEDDGLRNYMAGASSAQN
KCMLHFHDDLESATEEFAKVFKRHTRQDWAAYAAAREFTHQPGCYDIVRHADAELLADGE
AAAPGRPALTDAPLPVDLDGLGVKALKGFCAERGVDVSRCLEKGDIVDALRASAPAVAAP
AAETALAAPALPLPESVAQFVELIFSKKRMEDELSRRNVDTSKFPLGEISPACIRAAYAA
LSAASAALDRPASAATDDVQRARDAQAIQTATNDFLRAIPHQVPRGGMAALRLDNIEVIR
QKTDLVSTLEQILKRLQLDRAAPKQAISEAPGDVLRRQYASLKCDLTPVPRDSAAYAAIA
GYLRRGWAECTLEAIFEATLAGQTEAFEPHRKSNVHLLWHGSSLSNWAGILSGGLRIAPP
EAPVNGYNFDKGLYFADVCAKSAQYCRVHSGAAAVLCLAEVAVGDPLLKRAPDHNSNNAR
RLSGKDSVVAMGLREPDPSAGYERLGSARLPLGRVTDYAPPEDGPQRYMGHNEYIVYDAS
RHRIKYVVQCRAA
>snap_masked-scf300000870753.0-processed-gene-5.65-mRNA-1 protein AED:0.01 eAED:0.01 QI:0|0|0|1|1|1|2|0|370
MILTQCAVCATDLGLTLGKKCGRCSTRYCGPECQVQHWKEGGHDQLCKPIKKAGGAEQYN
ANKKYSEAVTVAAEACADDTKGQTCYICTQAVHRHTKEGLVRMCACRGTSGFAHAKILVA
EVEENNLGHEAFNERWTRWYSCSLCEQGYHGVVACALGWACWKTYVGRPDADSARRLAMT
MLGNGLSEAKHYEDALTVEEAMFSMQQRLGDSESNTLVTLGNLAVTYQALGQLEKSLSMK
RDVYSGWVDLFGEEHPETLREGINYANCLVQMLRFKEAKALLRKTMPAARRVLGENHDIP
LEMRSMYAQALCRDPAATLDDLREAVTTLEDTERTARRLLGGSHPVAAEIEKSLRIARAA
LRARDTPGSA
>maker-scf300000870753.0-snap-gene-5.104-mRNA-1 protein AED:0.27 eAED:0.27 QI:0|0|0|1|1|1|2|0|752
MKNKRTVLTMLLARRVCGWSARQLLKPRPIRTAFKSSTRAAPLMSVVDKESMDYVDVDTE
LAAPVEDVVVGEEVVPDAEPEKDPMAIEGRISDRQAERLAERGITTFTEIQHRSYEPVFE
GRDLLGKSRTGTGKTVAFGLPIIEKLAEMRSNGEYDHKRRGRGPAMLVHDELKYLADTHG
FSTTCFHGGVSYGPQEGALRRGVDILVATVGRVIDHIDRGNLQLNDAYHVVLDEADEMLS
MGFADDVERIFGECPAGKAKGMGSGGGAPAPDDAFDLDELLGEEAPPAPVAESRRPQTLL
FSATSPGWIKKMTRRFMTDHVFVDVVGDATQQAATTVTHKAVLVPRSNDARASLLEDIIS
VELSQRQGQVTDEQQNGGGRVIVFTATKRECDELAGGPAFQRLSAQVLHGDIGQSQREAT
LAQFRRGQFSVLVATDVAARGIDVKGVDLVVQFRTPRDAEGYVHRSGRTGRAGRDGTAVV
LYDDREERDVRSLERETGVKFQRLGPPSAGRVLEAASLDAARALTRVQDDVVPHFLETAK
QLCADELAETSDEAASLVARCLAAVARQNELRARSVLTGEADRTTLLMSAPRPLKTSDVV
YAVSKLLERVPKQEGATPNDNDRVGAVRVCKEPSQAVFDVRSTTAQRLLAFCEEQNFNKF
TFEVCEVLPQLQPQQRRDFNGGGGGYRGGGYRGGRGGGGGYRGGGGYRGGGRGGGGGYRQ
GGYRGGGGGGGYRGGGGGGGGGYRGGGGRDRY
>snap_masked-scf300000870753.0-processed-gene-5.69-mRNA-1 protein AED:0.07 eAED:0.07 QI:0|0|0|1|1|1|2|0|216
MVRITEVDAHGHEIETKEEPKTRQLVNLSPADAKAVADHERAADSLIEKDRLHQAHAPLC
EAISIRERALGFKHPDLCKPLCKVGGVLRATGRFDDAEKAYRRSLEIREKHDGGDALEVA
RTLEALGEGNLTSAEACLREGLEKLESCRGPKDPEVGGSLVNLASLLDHVGRSREALVTI
QRAVLIFDNEADERCRIAEAWERHLERKVAEEADSD
>maker-scf300000870753.0-snap-gene-5.110-mRNA-1 protein AED:0.04 eAED:0.04 QI:0|0|0|1|1|1|2|0|108
MRWLTAVATTLLTTNAFVAPPRTRLHALAAVTTDDAIEQKLDSWLLDNLGSCAVPIDDDD
DDAFELPTEGCVDVHNVLAPEEPRAPPAKTKLRIRRRKEPALGRVAHL
>maker-scf300000870753.0-snap-gene-5.111-mRNA-1 protein AED:0.49 eAED:0.49 QI:0|1|0.5|1|1|1|2|23|168
MRRALAVLATAAALAPGARRAPRLAASTPLRPLAGAALAAALSLAPPASARPPSPSVWQA
SYADQLHPGCERKISIEKNGDRVIAHFAGTDVGPKGIGDKVFLACSPDNVEKYKLRTWAF
DGEIVGDRIDAGDGVHAGTWNVNFKGAENPWTGIRWKDGNRWLKLEEE
>snap_masked-scf300000870753.0-processed-gene-5.72-mRNA-1 protein AED:0.43 eAED:0.44 QI:0|0|0|0.5|1|1|2|0|328
MNTLPDDLLCRCLARVPLADRVPAERVCKGWYEAFASRREGATGGVLDKCHMLDSSLRKV
AELAPRLSYSTGSAVIPGLGVLVMGGYGGAYQPTATGWVLDLQAGSTWRHWADLPAPCGR
PSLCALGESIYVDCCYNMHSDDAQSELLRYDKQGNLLETIQKPDAIRRPLGDAPVLCAIN
GRLFVMTQVDADLPSYRMDSYDPATGAWQRMPDPLLQAYGLNAGAAAHAGKLYSIGGLVY
TDTMVRQDIADVRVFDGQEWSTGPPLPTPEYCDVVVSAGDRIFAVVDNFRRAYVLHDGTW
HSHSCEETELIAFPFVVPIGSAVAGHIA
>maker-scf300000870753.0-snap-gene-5.112-mRNA-1 protein AED:0.04 eAED:0.04 QI:0|0.5|0|1|0|0|3|0|453
MQTTKRRRRRRRRRASPARCLVGCLCIAILLSIYTALWATSDVETDDAQPRLRGVNRDRM
AFLFLVRDQIPTAPIWKAFFDDADEQGARGLYKIYTHPRPGFAYAPSSLFYGTEVTNRTR
VKWGAVTVARAEMRLIVSALRDPRTQRSILMSEAGVPLHPFWCLHTYLFSTERSFVASWR
TDERRKVLYDFGVEDDLYRKRWRKGHQWVALTRKHMALLDAAQYETFRKAHAMSSRAADF
RREWRGPAKEADDTHHCFADEHFAATTLAVHGVEGELVPASPTYISFGAYRREGRRLLAP
LDITQPMKRDWRATTYKPADVTRELLDVARGRCRFSTDPAPLADADSTIRTPLSKVTAWA
ASERDARRECRFLHEDAPCYLMMRKIPKETVPRTTYRNLDCIGGQHPSIVPSSVGQQSPP
VNPMALQAVFLAQEAATAWGARTVLFDDLQHPR
>maker-scf300000870753.0-snap-gene-5.114-mRNA-1 protein AED:0.14 eAED:0.14 QI:188|0.5|0.33|1|0.5|0.33|3|0|359
MSLKRVLVGVKRVVDYAVRVRVAGDGSGVELANVKMSMNPFCEIACEEAIRLKEKGLCEE
AVAVSIGPKQAQETLRSALAMGCDRAIHITTDARLDQGGLDPLAVAQLLQKIVEKEEPDL
VLVGKQSIDGDHGTTAPMLAELLGWSQATFAASLNVDGGTAEVERETDAGTEVIKIQLPA
VVSADLRLNAPRYPKLPNIMKAKKKPLEAIDAASLGVDLTPSIVVEGVAPPAARKAGVTV
ESVDDLVDKLKNEAAYVLSSLYGLGGAGAEHGSRLLQRRLKSSRYDRVRTSKHAPRDPFR
VLERRHGLADVVECGAVGPVERHRVGPPQLERDIVTIAENASRHGRRFAQQCLGFFDAP
>augustus_masked-scf300000870753.0-processed-gene-5.27-mRNA-1 protein AED:0.34 eAED:0.93 QI:0|0|0|1|1|1|4|0|284
MSRAVPSGRREGMFPGRYSEIFGLGERIGCILNLGNEEGFGRRLVELGYSPPLHAIEQQT
HHGRRRVDGVARPYRVACDFTYDFRLDSLGGWISSGGPVVADAARRPRRRCLHHNFNRRR
VRVDERGLRRRFVDGRERVLGEDEGLGRDRLLEVEDLADDGERRLLRRLREAALAAPPSE
AADDHDPAQHEPAPLARASCACVHAAGRRVSRTCRAWRSRRRFWSRRPRRTIWMTSRSMR
GGFGGSTVVCASNDTTASCGARSGGRAGRHTWGGPSGTGLGVVR
>snap_masked-scf300000870753.0-processed-gene-5.54-mRNA-1 protein AED:0.10 eAED:0.10 QI:0|0|0|0.5|1|1|2|0|447
MVQACLRDFRRLVDALFGWRARDRLAAALDCVCAKLADFCGRTAFFAQLAASARGAKPKT
LKRTQRTQLTTREMILTQCAVCAAPLGLSLGKKCGRCSTRYCGPECQVQHWKEGGHDKLC
KLIKKAGGAEQYNANKKYTEAVAVAAEACADDTKGQTCYICTQALHWKTKEGLVRGCACR
GTAGFAHVSCLAEQAKILVAEAEENNLGPEKLQTTTCRWHTCSLCEQEYHGVVNCALSWA
CWKTYVGRPEAHWTRLMAMRQLGSSFSRANHPEDALSVQEAELAMLQRHGALIENILIVH
GNLANTYEALQRPERALLLRRDVYSGWLKIHGEEHYETIREANNYARFLVDQKRFEEAKK
LLRKTIPVARRILGESHLLTLSMRAHYARALYTDPAATLDDLREAVTTYEDTVRIARRVM
GGGHPFLGPIERDLERSRAALREAPHS
>snap_masked-scf300000870753.0-processed-gene-5.55-mRNA-1 protein AED:0.35 eAED:0.35 QI:0|0|0|0.5|1|1|2|0|855
MSSNTDKDELWVSDAATKTCFGCERVFAVARRRHHCRRCGGVFCGSCARNALKNDDEKDE
RVCDGCWTAHHEKLLGQSDEEKRQASNSKLRRFVDEGSLVVNDDEKVRVFFADGSCKVFP
IHATETLAVLSRRCGRYLGLSAAVDVVLVASTDTGLLPVDSSHCIIDVLNRWRISSQAKT
QLLYPASKPSTTFDTDDQDDFELHIQQSRLDARADVRRWTLAPVRECQVSVRVERWAGPD
KHTSGELMHAELVRSVCGADASCVVLVQRGGPRVVFRASDPLEARRFRRRVDARRSDSVR
VETKEDSTSEEEDEEDAEDALQAVERARQHVDRASVCAARAAARRTASASTVAQHHALAD
SLRALASEASQAAEVAAAASIASAAKAVAACALLPGQRGASPSDAAKAAKAVQDDTERRD
AWRRALSRAGERCENAPTAASAVALHAKACRNVLDHGGASGREAVLLEAVPRLRLRAEDA
QKRAADCDSTDRVDPLLRWASALPDDASVQAIVSDLSALRARAAASDVAARSTPAEAAKT
AKRLVDECPATARPATAEACLQALADAATKPSSSTAHAAAALKRLSHIRHFAAEWGLAMP
PGVGAHVREATSSSVVAFTLTASSVAESARQLTQALNAVQALEPDDADRAFVAACALERV
AMRCLALRLDRVDKIARPSIQRGTSAFERAAMHAQASVRPPTQAELVASAFVRDSAALDT
AARGALEDDSRRRDALHAHDVCARLCAGDAEGFADAFRPSDAESALKAVMALAELTDEEL
TEKASARRSSTVALGLLPALPLESLAPSPPPKTPPKPPSSDYASALSSVSDGGNPHLLRR
GSFDARPNRWGETVV
>snap_masked-scf300000870753.0-processed-gene-5.77-mRNA-1 protein AED:0.46 eAED:0.46 QI:0|0|0|1|1|1|2|0|602
MYQPADQGFATYFLAMLADEDRNVKYAEAIKQCIGQFRKQQGRAPLVLDLGCGTGLLTRL
ALMHGAAKVVGVDTNHTMCSLATRALKAANIPAEKYEIYHGTVEEYAADKDVKFDVMVSE
ILGTLHTSENLPEYAKQASKYLNTFKLHGYDTCTYVVPSVCSTYLRTVVVRDDTTLPPVC
QAYGRELLKQCTAAPSWTPTNELGAYFLERCDVEGRVEVRTDFFGKVPFQKHEALRSADS
LEWPESTDGNLSISAEINEVSSRHAAELRALADYTVPENKGEKWLCDRDAPRALYLQSIG
ADVVLYEPDAVCRRLAERQSPDLRTANTSRGVRSLSEDRNAATVQDAYRADEVMTGASQS
AAVRAFDSLEVKWPVVERRLSKKMVPLYHWCAKWSPGAPEPILVGLEGIIPQCDPSKSVQ
KTLRCDDNGAHWCLDLLGNAPANTPARSFVCAQVKRTDGGRREDLAAKHARCQVFGPRIL
DVMAVDGQEHWTDETWSCESEPSKGTVVFRSDCELPVDEARRSWCYSWAPAAAEALAVGA
AVEARFRGDVEWFPGKIDGVNEDGTYAVAYDDGDREERVAPALVRAAAKPAAKKPAKRAR
KK
>snap_masked-scf300000870753.0-processed-gene-5.78-mRNA-1 protein AED:0.09 eAED:0.09 QI:0|0|0|1|1|1|2|0|406
MRCTLQVACLACTAAAYAPQRRRRAVAPRCAQQSDAWEQLGLQPTTADAARHLGPEFQSP
TPVQASAIPSIVKDESDALIHARTGSGKTLAYLLPLVERIDSSRQATQGCVVVPTRELGL
QVAKVLRRLTKGTVMSLLDGSSLKRQRTWAWAEPPHIVVGNPTPLRRMADEAGLKSLDAC
AFVVIDEVDSFLDDDERRDALHRLLNDHLPRKRSTVFATAWATRPVSYLSSERGMPTIQH
TLVLCPKPEARLAVLRQFLKGVRTPTVVFFDEKRLGLLPKIASALKQDDLRVDVLNEADD
LESRSSAFEAFVRGEVDVLLTTDLAARGLDAPRTSLVVNFDVPRTATDYLHRAGRTARLG
RNGAVLTICEENERFVVERFGNKLGVGIDEVAAGAEAYQRLAGVGE
>snap_masked-scf300000870753.0-processed-gene-5.79-mRNA-1 protein AED:0.11 eAED:0.11 QI:0|0|0|1|1|1|2|0|619
MSMQGRRAFGASLAAGAALASSKAAFAAEGSRWAVSEFLDVVGKDGVERVVFSADSKNLL
ALDADGARHSVEILPTEVPELVTQLRAKSVPFAVQAAPTGDGDALAGLAANLLFPLVLLG
GLFFLGRRGGGMGGMGGMGGPGGPMGMLQPKSKIEMEPQTGVTFDDVAGCDASKLELEEV
VDFLSNPEKYDKVGAQSPRGVMLEGPPGTGKTLLARAVAGEAGVPFISCSGSEFVEMFVG
VGASRIRSLFADAKKNAPCIIFIDEIDAIGRQRSSGGGFASNDEREQTLNQILTEMDGFS
GNTGVIVIAATNRADILDNALLRPGRFDRRVPVDLPDKAGRVEILKVHCRDKPLAPDVDL
DAIASRAIGFSGASLQNLMNEAAIVAARREKEVITFDEIDFAIDRLQVGMQKPSTQGFQN
KDAARKRQELVAWHEAGHAVMAALTPGYDGVAKVTIIPRTNGAGGFTLFTPSEDRMESGL
YSYKFLKSQLSVALGGRVAEELAVGREDVTTGASNDLQQVRDLARRMIAQWGFLADEANR
GNGNALRAPVAWETPDGGGQMGAPQTASDTTERLIDEETKKLVLVDRLVDKETVDAGEFQ
QMVLEHTSSEKFLAGAATV
>maker-scf300000870753.0-snap-gene-5.118-mRNA-1 protein AED:0.31 eAED:0.31 QI:0|0|0|0.66|0.5|0.66|3|0|475
MQLRGRPNTAWAFATASHRAPRLLDAVAREAARRADEFKPQELANTAWAFATCSRDDFVD
AKIQRQLFDNIARAAYKRLDRFSDQGLSNIAWAFAAAGEAQRHEKLFGAVASEAAPRVAE
FQPQGFSNLAWAFSTAELSSSELFDAMASEIAKQNRAARFNPQEIANTAWAFAKNAEGSK
QLFDSLATMTLVLGAKSGGDLTRAGFTPQELSNLAWAYACADHVDGALLRKLWNAVVEVA
ADDATQCFTIEELRQLQQVVLHARNSGRGTNMDGLVTDIARAPAGFTGLLRRSLAEADAS
PSRAQDEVAQSLEALGLEVVHEFVIPDGLSVDVALKPLRWRVAVEFDGPRHYFRNEKRLP
TGRTNFKVRLLRALGWRVLHVPYFDWARLPDEKARQNYLKTGLAAIVKSARKASKVEVVS
EDDRDEFSALKVAELRRLCEARGLESRVKRGLDARATLIERLRAQKSSSPEEGGG
>snap_masked-scf300000870753.0-processed-gene-5.83-mRNA-1 protein AED:0.10 eAED:0.10 QI:0|0|0|0.5|1|1|2|0|232
MRAILLCAATAGAVIVVRQAAPDELLRVARFRAAAFSSDGRTASPARAQAVHKLVEDRVA
RGSTLLCALASGEDAACLEEETEGDGWHPGLETSQPMKLFQSFFKSEPGATLDESLDDCR
IVGVCDVSRHEFDLPTHSLAPDYALYLTALAVHPALRRRGVASSLLEAVDAHAKREGLAQ
VILHVEDDNDAAIAFYEAQNFARVKVDRDLRQFGTALGLNPDIHYLFSRSVT
>maker-scf300000870753.0-snap-gene-5.119-mRNA-1 protein AED:0.03 eAED:0.03 QI:0|1|0.5|1|1|1|2|0|597
MSGSVLREAAAQGDVEYLKELLETGGNPCSTDDNGLNALHFAVWNGHVEAVELLVVNDVG
CPTLPANTRAKLEDAKSKWLQGYIARDNHDGTYDVNFEDGSSEQAIEKRKIRQAEKEDGT
LYPKPKEGKAWKVNMICLARYSHKRDTSNLVSTDGSYGGAAFNQEQYDAEQAIAAAQQHL
EQLEKNRLKKKPQASCVTGVTEAGWSPLHICAMGSLNDVECAQILLEAGVSPLIQDKDGR
TAYDVALESRNVPLAALLRRPRPDFDTRRRAMRTYRNRCLIQDKPKRPPPPYYDTIEGEP
PLPEVIIETDDEAEPEEKNLLELVVEKKARIDAVLFNAFPDRSKQEWGALVKQGRVQVDG
KTMTKKKSVEENALVVVELPPPSRPQTAVETFEVGDLVQVGDDRGVVTALPVKGKGPWKI
TVGDEPHPRKLKTGEFTKLDEPEEEEEKDLGGEEHATDWVAHEKFLADERLESWDGTTQR
PVQLADPPKELLIPEHLQLKYAKESFTIGTARKDGSRRKRGPHIIQNLIFAVREADKNFE
RRELLAAEQEQFLDHEAIAKAERNKLKSTRDRRNVLEGMSMLGAATGGGMETGGYAI
>snap_masked-scf300000870753.0-processed-gene-5.85-mRNA-1 protein AED:0.11 eAED:0.11 QI:0|0|0|1|1|1|2|0|349
MGQGYSPWAGRLPDQARVVCDGARAATLGAAAGFGAAAAVGYAAGVTAVTARVAEAAPMA
TGAVACVAAGTLLARRHRHKPPPPPPPIERRGPDSKALKEAPRKASDAIRRCLALCRDDE
DEERDGHRLVLNFELQLEADGVFDKFWRDDFYARVLEEKCHNEGLETSAWTLVAHDAHQR
SVTTLHPLAGSVRIPGVPLHVPTAKEQIMVHHPAAGVALAIFESSRFEKIRYAKALSVET
TWLFCDSDQLDQCMARVYYRCVFDDAVLRVPGWLKAFCDQRTREELRATYGRWVHAAGAD
EEDERPPLQKETVCWGLVRETERRRETCWCFGGEAEPDPSFSVREPARG
>snap_masked-scf300000870753.0-processed-gene-5.87-mRNA-1 protein AED:0.03 eAED:0.04 QI:0|0|0|1|1|1|2|0|383
MRYLALALAALASADDDRLARRIHGDKIFDTKSYVDERDRVAEFHRRYGQKWPPPKLTSK
ELPSYTEAMVHREAEIMLLQDSQARWDAWMFLAQARLMHNFTVPQWEVVQAPPEIYAKLL
KNVRDHLANPRREREDDATAHSGVEGPNEPDFIDQERLNYEVLDALKPLHEAWCQCELEP
TSVYGVRLYREGATLVDHLDVPETHVISSILHIDSKLDAPYPIEIQDVTGDYAAVNLQPG
QMMFYESAKSIPMRGDYYGSVFLHYRPKNWTFNRVDIRVAIPPHWGEGLGRRSVAVGEDG
DVEDTSIVVEFALGRGAPAGVSVELAWAGPDGLAPVTILSSESQDARLGTHVGHRFVATP
SNDDAAREFVVSSSPGQRFEVWP
>maker-scf300000870753.0-snap-gene-5.123-mRNA-1 protein AED:0.10 eAED:0.45 QI:0|0|0|1|1|1|2|0|778
MFAAEDEEDLFAALPSALREALEFGSAPVERDRESLDKYAACTNAEEVLRIYAEKGVRND
VNVATAFTRLARGAGGDSRGRGQRDACRRVRQDPRFKGLLEEACMSFPEYGPQALANCAH
SLARLGCGGDAQERRAWRCLVESAEASCTKFSAREGVNVAWACATARTGSATLFDALAVE
CERKAPRLNAQELSIAAWAFATAGRATERLFRVLAAEAAPRVGTFNEQNLSNTAYAYVLA
GVRAPELFDAVAREAAARAEELSAQALANLAWAFATTRHPAPGLYVALADQAERRVQALG
AQNLASLAWAFCAARRARTHPRLYSAIGREVCARLRNPGARRHFAPQAVATLFLACSAAP
GVPYELFDALSAHALRRLDEFNVQDLANCAGALNAVGRDTASRALLWSSIAQEAARRGGR
LGGLGSAALLSVYCRSQPFERELFLAVARESALQISAVAPRHLATIVWCHARASRYDPQL
FGAALGEFSRTSSVVPADAACRACWAFARVAPVNEASALVDALAPRLLAGVGAALRNQQQ
QYSCRPQDLACLAETLCVVGFTPQPLGLTHALDAALSAITTPWSDEDLVRLGLARAAARQ
QGLPFSEHGDPPPSNEAKPFQLSVKAAPGLTIDVGDARNKSGFDCFKLDDSVYDSNNMHL
RDAGPVAVRARLLQGLGWRVRRILPQELVKLVRPPPPPIVTPTPGAAGLPPSGEFNPAAF
LPRPPIGAAGLPPSGEFNPAAVLLPRPGGAAGLPLPGEFNPGGPPPAPIATTIAPHCA
>maker-scf300000870753.0-snap-gene-5.125-mRNA-1 protein AED:0.14 eAED:0.14 QI:0|0.66|0.5|0.75|1|1|4|20|594
MDAAAAKAARKEAKRKKKEAKLLKRKLEGAAEPEAGGQSRAAKKKKAKKAKKRAADEAAA
PAADEPAADEADAADAAPAEEAQAPPPKSDANAASMFGTLTFDALPLAEGTQESIKKMGF
GTMTKIQERAIPPLLEGRDLLGNAKTGSGKTLAFLVPMVDLLTKARFQQNRGLGGLVISP
TRELSLQIYNVLRELVGGSGASHTHGLVIGGANRRGEAERLVKGVCLLVATPGRLLDHLQ
NTSGFIYRNLLMFVIDEADRLLEQGFEEDLRGIVKALPSQRQTALFSATQTRKVEDLARL
AIKTDPVYVGVHDSEQHATVAGLEQGYVVVAPKDRFRLLFTFLKRHRKKEKVMVFFSSCN
AVKYYSDLLNYVDVPVLDIHGRQKQQKRTSTFFEFCRATSGVLLCTDVAARGLDIPEVNW
IVQFDPPDDPREYVHRVGRTARGETGTGRALLFLAPAELGFLRWLRDARVALHEYEFDMS
KVTNIQSALTKLVEKNYYLHRAARDAYRSYLLAYASHAHKDIFDVHSLDLQAVSESFGFA
VPPRVDLNLSHRGDKKTRRNPKKGDRRKGQSGHAFSAANPYGKKSAGDARQFSY
>snap_masked-scf300000870753.0-processed-gene-5.92-mRNA-1 protein AED:0.31 eAED:0.31 QI:0|0|0|0.5|1|1|2|0|187
MRFTRTSCWLCALVLQSRALAPLRLVVRTCGACATAKFDAQQALDGLAKSSENAEVTSGA
CDGECAGPSVSVEIDGEPAVFGANAMTSEERRRRQFDGVADVDAAARVWTAASELRERLA
ALSEAAEAPAKPATSAGFYGEDELQGILAMHEQVLDVVDSEPAVTEASVFDLHEIVKGMV
EGDEDGG
>snap_masked-scf300000870753.0-processed-gene-5.95-mRNA-1 protein AED:0.18 eAED:0.18 QI:0|0|0|0.66|1|1|3|0|287
MAAEEAKNEVEIFGGELPNFLIDDDKYKALKAKRQEAMQRLKDAHEELFKKMPEMPTEVE
GISRDDPPSWEQLFEQQQEIQVLVNKLKERNRKMYEDKDEYYRTVEQMNAKMDSIEAVIE
EKKPLLEAAQKLVAEEKALEQERVDAMDDDERAAWDASEAARIYLEESEKARKEAEEAEA
ERWASLTEAERQAEEKEKRRLAAEEEAAAEERRLQQEEDDEWASSSSWSANGAFDTTETA
YCSATCQQDHWRRGHEQICELIHRGGNAEQYHADKKYKEAVAVAVEA
>snap_masked-scf300000870753.0-processed-gene-5.96-mRNA-1 protein AED:0.15 eAED:0.21 QI:0|0|0|1|1|1|2|0|565
MSQAGLGKPACQYSGAEFRQRAKGLAKRLGEPVERLAALCEALATTNASRSTKPKLPARL
LRDASADGGLETALIALDANQRKNVNEEALQCVEKAWLQAGLTQEKRICFDTTVDARNRR
ELTTIARDMNCTVVNEEASATHIVFFNPAVDAIVDESEYLRTLVVDDARHLALVHWWYRP
DSSDEWIPLERVEGAPPPLKDVDAWARPPLTQGGQPWRVCCRFLRDAKVYNEFGDERDYV
EEEEEDEPEPIKPEPKKSRKRKKREDQPPPRRKFRVKAHEAARPSGGSNARVDITNAGLR
VGADRPRDIPAAPAATPQAPAPPSSSVVLDGEAFRSSTRLDRAACPEWFCGDSSKTPAAF
LAAKAWMVSLSKRSAPDQFLTATICRQRLSVDAAAALRLWSYLDAIGAVNAAVPPDRRRR
PRQPAPVEPPPSENEDLWTPGRLKALVASASVGSDWQTCASDVSQSEGGVVTPIQCCAKF
VDLDPANVKEIAKSEPVLKPPVPVVVDDGKAALDALVAARLDRLEDRVARLSDLERQLAD
DQAAQTVERARLAAEWAGVALNLEP
>maker-scf300000870753.0-snap-gene-5.126-mRNA-1 protein AED:0.18 eAED:0.18 QI:0|1|0|1|1|1|2|0|1056
MRDASQRLEKEAPALWANLAEFREELVPQAPHSYGSERAYLKHLELLVYLRALRVTLAAT
LHDSSCRVDIVKIDTKEGTGWGGSRTSDGLKISRREDRDGLQRRLEVVDAFLTSCSAWRD
SRLEQTERKPRLYRLARAYELEPNGRDDRLFTCLCVMAACQTDAVRCTLIEDDHARRANL
LCRLAACSELEVEAFADAERLYVKENVVFVSDDADAYLSPGGIPPLRVARVTARVLLGET
LPPDELLKTSGSKLEVILREEGAAMDVLDTPSAKQKPPVKTPSSTDDTLADVLKAAATSP
VSRAPSPPEDDEVKPYASDNELEYLSELFEVVALHVRLASATIKSNIKEQSGTTRTWYAQ
EEGNKAGARELKAKLRVAQTKVSRRCSVSTKPRLLQLATKLGLDEWETKVVALLVGRTIS
PAVKSLMDGMESGSAVQRLDDSTTVGALLSIFCPEGFADQVSHRRRFYKGATLVRRGVVR
LQRSRWHSSGSADLTEQRVELDRRVLDFVVGLDTEIDELVEGSELYAPTTHLEDVVLPRK
QKSQLVELCAAFFDLADHAKRTGLFDRAVPYGNGFVVLLCGPSGTGKTMTVHGVARELKK
RVLQVDFASLRGKHHQGGDDVDADLRGLFREAEMSDAVLFFDECEALFRTRDHGGADRLL
RAMLQEIEKCKGLVFLATNRPAELDEAMHRRISTVVEYAPPGASERKAIWEGLVAKGKVV
TDESVDWDAVALKYELSGGFIKNALLAAVLFALARSKSTPIVSEQDVRRGCALQQRGAMH
KHHALLGKKDEEDDSDASFTTLALRPECRREFEHLVVFEQQRGIVYGRWGFADHKAPSAT
ICLLYGPRGAGKRTCGHALAKALGRRTYDVDARDALCDDAKKTEQRLQAALDDARLSDAV
PVLDGFEHALVVPSDSGVLDCAPGLARALDRLARFPGPVLLVAHIEDVRGVRLAPQLTRR
LRFSMPIGAPDAKLRAAVWRRALPSSVPLDADVDLNVLGRRHELLPASIGRAVLDGAARA
AARGGNVTHGDLDAAAAREAKRLRGDHADALDRLFV
>maker-scf300000870753.0-snap-gene-5.107-mRNA-1 protein AED:0.31 eAED:0.31 QI:0|0|0|1|0|0|2|0|618
MENRNAHSLQRQNELEQQLMSRSAPNDAVLPEPRPPPQKPRTDLDALFALTKRFCCVQIG
NCFILLIAVPASIYCMILSMGILIGFLGSIKFVEVRCAAKSEREKRDVFGRHWLLLMHLW
LPYAAMTRAHEAWRFSAPVWAYGLGSTVWVIFGLYQRQLGLRPEIRLWTGAVVSVSFLAH
VPYTDMGQPIEGLLVAGGIAFGELLGLTLEAQRAQVQVEVEREAQRVLNHTAKRLMCNTA
QAAQLVLSQLDDLASDDPVVRHTARSESEEVLRSCWAATVMGYNACRANLLQRRLHHSIR
EPFGVDELLTAVCWPPAKFIVQKPRTFCRPAGDRVLVETVLFNATQNARLHGGDAPVQVS
AAFSCHEDDCDLRLEVINVAGRNHAQLRALRVQDLLAADVDFASLGMGTAESTFLGLRDI
TLAAKAMEPPASVELRVEEDCVRFVMVCTLKVASDEEPVQRGVKRSRDLPDGLCYVVLDD
DKITRLLARKQIAKFGPHPRSIVLGESRQEALSVPERVRTLAHELGEENVVVILDQNLNY
PDGDVLGTDLASTLRRNAYGGTIVIQSANAEPSDCITYADAGADGTLAKGVLAATSAAEL
ALIFWGRLAKGRKRSRTP
>maker-scf300000870753.0-snap-gene-5.103-mRNA-1 protein AED:0.21 eAED:0.22 QI:0|0|0|1|0|0|2|0|290
MRLAHVLAAAAATSTPPRGFLLVATKRPVLLLQGDADTDWRRDELGGLLRDICAQEKYPA
TVVVSTVERNRPCDRVVARLLPDRRRLNLREDGSIFPMRLFKVRAIAAFCNIYEGGTLYI
DNDVQLRLPVLDELFAIFDAMQAQGKTVGILKDPGVPPGHEVDSIPEWFGERNGGVAFWG
PGSSKVADAWVAEMRFNTTKDGHDQMPLRKVLWRYRDVLYDLPETTQCRRCTRRTGRDPC
AYLLWHNHRKKREEHKSPRTTACGYHAPPQELVLRHQHHGHSSSPSPPEG
>maker-scf300000870753.0-snap-gene-5.115-mRNA-1 protein AED:0.22 eAED:0.41 QI:0|0|0|1|0|0|2|0|281
MAAASVETCQFVVLRSPRGRLGSVLYTCTRLRRMRGRFYQWIHISTGPQQKADLSHDPPE
FSIQSSLESPKLLRMRRRRLPDLRATPEGRPRWTPYYPTDSQLRVYDIYVIRRVLWADHA
RDVNILIWTSRKSVGHETNDRVMVHGEGTRADGRRSGIYAPINEIVGSRVGRPAPSIFGS
RSNVVHNQAGYLAHPTTKSPETQIYFVNHRSGANSVPRVRTVVRGERASRSIVNKTTALW
SIWIVASLILAGLGSKAPFAKSHGREISVSRGSNRPSNVAQ
>maker-scf300000870753.0-snap-gene-5.117-mRNA-1 protein AED:0.46 eAED:0.47 QI:0|0|0|1|0|0|2|0|272
MAKAGELIQLNAPKSLTALGDDPLRAALSFLSVSECRRSVGATAKHVRALATSTALARTR
FSDRYVLRGDRHGVVHFLATACGTRVRPTRQVRFDSTGPHTRTAWKVAAAPPAALQINSL
RMRAGGASRPQRDSLLCFESAVVDSVSDVDLSFFTECSIVAGSYVEYQLPFALRVRSFRL
AFGSCYFHKFQDWTFEAFDAEREEWRELYYCDESPTAAFLLRRAVNIPVDASFGSSRFRI
RLAASERYSARCFHLRGFDLFGAILPPWRIDV
>snap_masked-scf300000870753.0-processed-gene-6.31-mRNA-1 protein AED:0.14 eAED:0.21 QI:0|0|0|1|1|1|4|0|4147
MWTRLLLLLPVVTAARRRRLGDALDMEHLRRLADDGQVGTELRFKLAAGTSAARAAKVAA
AVDCSSAKRVFRKAGIHEDKHVAAGLDRWYKVKCSGASNETWSKLDAFLAKGDASHDGVE
FVEPALVVKMSPWEPNDPHFSLQSHYSSIGLENAWELTKGDPSVVVQVIDSGLDLAHEDL
QNNIWKNAQTHPETGESEWPDNCNDGLDNDGNGFIDDCHGYNHADNHAGDASSGNYLGDG
SHGTHCAGTIAADSNNGVGVAGVAGGDGSVGSGASLMTSVVFGQTSVSGFAEALAYGADN
GAQISSNSWGYTAPGVYDQVILDAIDYYNDVGGMVVFAAGNDGTDEEWYPAYHDGAVAVA
ALDDDGARAAFTCYGGWIDISAPGVDVVSTITVSDGSYGYMSGTSMACPHVSGVLALGLS
YHPTASRDELLACAYSTATNIDALNSGYEGKLGAGRVDAFAFLDCLGTRAPTLTPVPSAL
PTPEPSPGPTTTLAPTVLCVCDQTLEVGVFTDNWPGETTWKVTLDEDAPINCVDGSAGGP
YTETSTLHTHAITVCTGQRYLFEIFDSYGDGICCGENGDGYYYLQLNGVEIKRGGDYGPG
DSHDFVVPSTRAPTVVPTATPAPTATLAPTPPTPTCGTLDMGNLRRLADEGQVGTEIRFK
LAAGTSAARAATVAAAVDCSSAKRVFRPAGRYEAKHRAAGLDRWWTVKCSEANETWSKLD
AFLAKESRDGIEIVEPALVVKMSSWEPNDPLFSSQSHYSSIELEAAWELTKGDPSVVVQV
LDTGLDLDHEDLQNNIWQNPGEICGNGEDDDDNGYVDDCHGYNHADGTGTDLLGDGSHGS
HCAGTISADSNNGVGVAGVAGGDGTPGSGASLMISVGFGSTFTGGFAEALVYGADNGAQI
SSNSWGYTSPDVCEQAVIDAIDYYNDEGGIVVFAAGNDDSEACYYPGCYDGVVGVAALDD
NGARAYFSNYGGTVDISAPGHPVLSTVIMGEGSVDSNYDSYSGTSMACPHVAGVLALGLS
LQTTASRNELLDCAYSTATNIDALNPGYVGKLGAGRIDAFAFLDCLGTRAPTLTPVPSAL
PTPAPSPIPTTTPAPTVPCVCDQTLVVGVYTDDWPGETTWSLTMDDAAPENCVDGSMTDG
PYAANGTLYSKETAVCVGVTYTFHIFDSYGDGICCAYGEGYYYLQLNGVEMVRGGEFGGL
ETYVFTPTATHGGVDSYSYSYSYPDSDSCAVGYVADCSGDGDCCLESWIGDEICDGVDQV
DGCDLSCFDNDGGDCDGDDNWDDESPDYSYSYSYSDNWDDKRVLATLTMVAPDSVSACSS
FSEPTACFDDGLPSDGAADCHACCFQGSYSYSYSPTTYAPTAVETYLPTNYEHSYSYSYS
YSSGPTPTCGAGQVADCSGDGDCCPESWIGDDLCDGEDQEWGCDLSCFDNDGGDCDGDDN
WDDESPDYSYSYSYSDNWDDKCLGQTACYPDGSPCATGEFCNFDHGSSGFCEPCSSFSEP
TACFDDGLPSDGAADCHACCFQGSYSYSYSPTTYAPTAVETYLPTNYEHSYSYSYSYSSG
PTPTCGAGQVADCSGDGDCCPESWIGDDLCDGEDQEWGCDLSCFDNDGGDCDGDDNWDDE
SPDYSYSYSYSHKHGGVDSYSYSYSYSYSSGPTPTCDVGYVADCSGDGDCCLQSWIGDGR
CDGEDQRWHCDLTCYANDGGDCDGDDNWDDESPDYSYSYSYSHKHVGVDSYSYSYSYSYS
YLYLCAVGYVADCSGDGDCCLESWIGDEICDGVDQVDGCDLSCFDNDGGDCDPKKSESYS
YSYSYSYSYSHHPHCCVEHAFHATGEVASTTCFGGRSPWEASTMSDLCTAGHSDAGAAAP
PFRDCSQEAIDAGNCGSADWDTCAECADFGIPIGMFFANVGYTSCPDWVVDAAREEAAEG
GQCAPWFEYEEEGDDDCTPGWHSINCLDGTVMYGEGCASCGDCDLQNFTAATGGLITCKR
DGSYSYSYSYGRDHPATYFIGGVEFSVPGECWYDDCGVCTPGWEVLECRDDGTHGTPMRG
VGCAACDATACALHDATFDFGGRMTCEPGTSPIVYYHDYDDDGSVDYEGTVEPCSYTDCG
DGGIGSYSYSHSYSYKHGVDWTAAPSPRPTSTPSARPSPRPTPSPSPHPTPRPSPDPTPE
PGDPTAAPANAVSDALADGSSVARADLTADVGALAAAKRKAHVIADVVAHAPTDFAAKPM
ADAPALARSDGAAEPKTDVVADLVAIAPTNLAAKPMADAPALARSDAAADSQALVGALAR
SEAGAYASTDASALAGAIPKTNPSSHAKTDALADGDARRPHGGSRIFADAAALFAAEFEA
DKSADARTPSSKPTPAPTTALPTTALPSPAPTSVPTISSPPSAVPTTAPTTINYRLADFS
ATAPAELAEAAFTGTGLKVEHLVVNLTVPATEPVKVTLRGGGQSASALRFYDEDPANPGY
ALTSDAGSASVARWIPAGDTNLTVAAGALRDRVNNGHSVVQTITVSLDSDDPIYGRERNF
VGSFAVTVLDVDESLIAVKKFLATTDPVTSGAITAEAKENAATFVFTAALTSLPFSAVRL
EVEGDVDAFESISVDGADATNRTIEPADWASLATYTFRVADDTVLSGDRDYSVWFVARSD
DANYDSRRSATMTCQVIEDDVAFATVSGKALTVGAGINGPTFGDGYWITLSAPPTANVVV
SLDCADTNVFYTKRLLFTPDNWDRKYVAVNASLADPDVLEGRTATLTHSVASADAFFDGL
AVSDVEIAVEFSVDSVPPPKLELVRFLDGGNGLDVLFDSPTNMIDGEWDIDCATLFEYAA
QQFGADGTCSWTNSSALRVTFGAGAQIVPFDYVAATTLNSAWLKGGVLKNDLDGATLTSA
AQYAEAQKPLHPVAPAISITAPESVGVCDGVVLDARGATGGGSRALTYNWGMLTSWDAET
DADMASVAALEAKLQQADAAGAVTLGLGFDDLLAGRAYDFLIAATNFLGVTTTAYATVDK
LASPAPGVQFQGAATQTMVRSDKKSLKLDVALPKLACVDTNVSSTALGFAWRAWRLAGAT
YIRDIPDLAEYTANPMSCRLPADALAAQTTYKFQVTVGFADTMTINSSATTTIVVGSQAL
VASILGGVEQAVAIGATTELDGSESYDPDEQGALAYAWTAARVLDDGSREDANSLLSSTD
TTQSVLAFTPTTAAGWASGATYEFTLTVSHGARSAAYSVLVSVSSDQYMPRATVTEFDES
IKYNPTADTFAAIYFEATSPDPDRTIEQTAWSVGDGQSAGLLGKPSGAPSPMLVDLGKTR
PNAVYRLKLMVTDSIGSTSSTVVSLTTNGPPTSGTFAVAPYRGTALETEFEFLLDGWSDD
VDDYPLTYTYGYRLVQDAALTPLVADQYASAWFLTTLPQAPNVNITCVGRVFDRYLSYAQ
AFTPVRVDPLEISTEDLSAFAGDLLSASADTGDGEASLSLVSNVASVIGGTDASRRRLSA
EQELIDDLMAHTISAASLVGTSSSAAAAAQVLSTVSTLTGDPDSISESSQTGAIGLLSDV
VGGAAGTGFDADTAAATAATLSSLLSASLFASVAADARRSLGAANADLGGQMAGTVGALA
TGMIAGAYGGQNRSVVTDNLELRAFRTDCGTRDAAFRLSSGAGVTDLPASALDAAGGDSC
EGGAPADVDVKVARLKNVYASEGDGAISDLLQIELGGEGATVKVDNLAEPIVFDIPFDYD
PTLEAGYDPGIRTGTCYNRSQVLSFDCDVPTTFDCGESREVTLPDGSTTTVTGDVLPLEI
TVSCPAKTAACSFWDNATSSWSSDGCAVVASTASGVTCACTHLTEFAASTTAADANYFVD
FQPSPGPTPAPTTVQPSLAPTSQPSPGPTTRPTWVPWPAPTTARPTPRPSPAPTPLPGHP
TAAPVFAPTPPPSAPPTAAPGGSTPGPTPRPVCDICGGRGVKVAVAGYTCETTAGEKVGD
SNTHPAMAFAVFNTAVDCLTAGHSWNAYTCEETAHFWAEDVDQWNLGWTCQFHRDFWDSG
GEAGGCCVAAHDDDDDDNRFHRGLVESAGVWSLATVGVTMTGIAIASFANLMQEQCALGP
TIIFEAGTTHPYYITPNLCTIGAHTYSSKKTVRDASPRKVCRKYCEEASGKLALKHVQGL
TCYCKKK
>maker-scf300000870753.0-snap-gene-6.1-mRNA-1 protein AED:0.47 eAED:0.47 QI:0|0|0|1|1|1|2|0|296
MQRFAALAAAVPLAYALRPAAARSKPLTKRHLGTLMDLLGGGGGELIAPEKALPGRKEAM
PNIEGSKHFVLGTDQVKVPEGHKVAVFANGCFWGSEKGIWRFPYGIYSTAVGYCAGFTPN
PTYNEACSGMTGHTEGVRVVYDPEQISFADILRWFWEAHDPTSGMGQGNDRGTQYRSGFY
YFDDDQKRLIEASKEFYEKKLGRPITTEVAAASDYDQYGGVWYFAEQYHQQYLAKPGARP
YCSAQPQGIDLAPFAEWCPADLQEKYAPKLPDVFWDREKPRRGCSVVNSPNEPVVL
>maker-scf300000870753.0-snap-gene-6.4-mRNA-1 protein AED:0.16 eAED:0.18 QI:0|0|0|1|0|0.5|2|0|676
MAPRPPRHRPLKQRRAARHVLIVALGTCALAAWLLRSPRRVAVLMTATKRKVAAFSSEYG
ELKAAYVYTTSIDNKQRYCAVNRCELVVGADRKETSNRSARWTKVAWLREILPQYDWVVW
TDVDCFFTRTDDVVDVFDAAYDVHFTLDSGSEERVNTGFFALRNTQWSRDFLEQVWTDND
GGEGLSDQRSFNTVLNGLSKDEHQRHVKLYSKSILNAFPSGTNYVATEDYEPPTPDGDET
SETRVIHYAGQFGGARNSDGATPPTMLVQFLDLLLARHALYLTKVPDMKHERLRSVSDAS
KLISDARAALANCLKALKTYAPGASKTPVNFLEVYESTGEVCDADAALVNVRRPLSELVV
AGEGYASSLLCSHGDDVPSTSISLSDAFPSPKVGVRKGHKQVHAMEGDLVVVAHECASLR
GRHVVDGASSLILADSGDTDEKPVPAPRLAVLVASSGDDFWASVAPRALACLEACSTFQM
GDETRRAPAPPLVVVGHEGGDWARIGVELFPANNVDATELYTCHGGGAQGAALVRERLGT
PEYAAEGPVVVVEAALADEVRRLLPDARVKILTGAAPWEDMAGALGAARVLVVACVVASG
RAKRCDVVRCRETTSAMLRCRPRTLVLEVGGTSGDEALARELALGYRAVADVPAAVAAIH
EAGVLAVDRFDFVGDV
>snap_masked-scf300000870753.0-processed-gene-6.39-mRNA-1 protein AED:0.03 eAED:0.04 QI:0|0|0|1|1|1|2|0|1606
MAQIDRVTFGFYAPDELREIAVCTITEPRTFDQTNAPTTNGLYDPRLGPTERGLICPTCN
QTERHCDGHLGVIELPVPCYNPLLFPTLHKLLQIRCGTCHQLRLDKLHTRWHVARIALLD
AGQFQRADQLLRPGKPSADEPEAVEYRRIVTERIESVEKDIKDGRLTPTPSAHGRVERQK
AAKEFYSACRAVKKCDRCGASERKLRRDGASKLFQLPLDAKHVQDERLQGIKAPRAVGSR
DISGGVFDDSSSDSDDERPPITTGRALFVTQAEARAQLKLLWKNDGEGCDALLGSIVCTS
QKNDDKAADKFFLDVLGTVGGVLAEHPQNVVLGKVLLLSKQIRALKGEGSEAKLLDLWLR
LQGEVNNYVDSSKSTNRDQPPGIKQLLEKKEGLFRKHMMGKRVDFCCRSVISPDPFLASG
EIGMPVVFARKLSYPEPVTPHNVDHLRRLVQNGPDQWPGANWVETPRASGGTQRTDLSRV
ASAKRRAAIAQQLLTTPGQKVGRHVLDGDSVLVNRQPSLHKPSIMAHRVKVLSADSLKHH
QTLRMHYANCNAYNADFDGDEINVHFPQSELARAECEVIAGTHEQYIVPTDGKPLRGLIQ
DHIDASVKLSMADCFLSRDQFCQLVYESVRPVIGLASLDTSTVQPALLKPEVLYTGRQLL
SCVLAHVTRKHVSPRREPLLRHFEGKAKVQAKAIGGIQGLDEPSVLVRKGLILRGVLDKA
SIGSSANGLVHAIFELYGGRAAADLLDALTRLLTSYLATVEGHTCGIGDLVLTDQAEQAR
KAIVEETEQVGIEAMESFLKERGYKDWDAAGISQTERARRRRDATHKALGEDGAREALDA
HMMGALAPQHSKIVKACLPDGLGTPFPRNAFALMVTTGAKGSVVNQSQVCCALGQQSLEG
RRVPVMPSGRSLPCFDPHDPRPRAGGFIADRFLTGIRPQEYYFHCMAGREGLIDTAVKTS
RSGYLQRCLVKHLEGLRVAYDHTVRDDEGSVIQFLYGDDGLDTTKTHFLSGAKELRFLAA
NHVDSRETTIKDAIGRRDVLELAKDVQAARKASSVQGLALHARVRARRKDAREYSEGSVV
KVRSDSVDVRFDSDGTVQKKLTGVVHDDLSTPVNQRFEAWRLGAVSDRVEALLNEVDAEK
GMRDAVYDKYARSLAAPGEAVGALAAQSVGEPSTQMTLNTFHLAGHGAGNVTLGIPRLRE
IIMTASASIKTPQITIPVLDDDRAKSLASSLTPVRLSDVADLTEGILVKEALLVDKDLIR
RKYTASVTLFGTDLIDGHFGAGTVPDDPRVLAHSLEMLVRRAVMRATAPARAKQSIIGSA
PAQAPKPKAVPEKDSSDDDDDDDSDVDDAEAGTLNRKAREVAGYDDDSSDSDEAPAPAPA
PVDEDEAPKKRAARSERKLAVGVSGRRDDEDRLVFDITVDCAGGAQRVPLGSYIEDALAK
VTVRSCTGVSRATFVPGRGLIVEGNDFHSVHAFCGDYGDTVDLNALTANDISAILHTYGV
EAARATIIQEVTGVFGVYGIDIEPHHLSLIADFMTAGGGYRAMNRGAMMDHSSPYLQMSF
ETTASFLTSAAQSSAVDTLQSPSASIVVGQPVKVGTNSFDVMVPLS
>maker-scf300000870753.0-snap-gene-6.6-mRNA-1 protein AED:0.04 eAED:0.04 QI:155|1|1|1|1|1|2|17|243
MGGGAGEKRDFDTQLRYLFDPTQKTGVTEYTTSTERAHEGVAIPRIPRVDKNASDKEAVI
DSTGFPPCFTSTNTAEFNRDTTTFSRRYVKREPCFDRQSSCATNYSLGEAPFETKTTNDV
LFAHPLTKPRVDQGEIGGWKHPDGSYKLEQEAIDSIKRGGGGGAGCLGISFNVITGEEIP
GIREGKRAIYGARRTLNVTQYREHPGDSYNPVTMRDVPATAPPHQTTEMLKRSEDVHLRT
RPW
>augustus_masked-scf300000870753.0-processed-gene-6.87-mRNA-1 protein AED:0.26 eAED:0.26 QI:0|-1|0|1|-1|1|1|0|248
MERFKEEQAKRFKEELEEARSASRERLAGLEKTHAERLKMATEDELARLMRRRDAIDARR
AADAAANAARAAAYLAASRARDAALAALAMPPPPPPARLAVAGRVASEAVARAVADGLEG
LDVEPAVRGVVVALVDSAVEAAAALNAVDATTEAIPVEAATSAPPIEVTGPSRLPSVDSE
AAEAIEANAAPESPSSLAAEAAAFRAKRKSLSAQPVSSTSLAAAKRKAAISRKIQEKLAA
RRGRPEPL
>maker-scf300000870753.0-snap-gene-6.7-mRNA-1 protein AED:0.26 eAED:0.27 QI:0|0|0|1|0|0.5|2|0|246
MVARTWLVPYTDAERGRQQLLATIYLTHNNVTGQLQLDVRADSKVVVDGGRARVVVGKGH
TIPFSVGSNVGRCSVAEVQRRPVAWLEAFQPTAVSVSVQDRVEFRAGKNYYQLAVQADGG
EPKLYRKRYSEFAEVHDKMKQAYVGSHLRASLPAPPAKILNPFFDQLEPTFVQNRQVELN
DYVKKIITVPRALAQPALLDFLGLALRAPSGEPVDLLAPPPVDLLNAPLDAPPMPPPQPV
FEEAVV
>snap_masked-scf300000870753.0-processed-gene-6.43-mRNA-1 protein AED:0.32 eAED:0.35 QI:0|0|0|1|1|1|2|0|464
MEVTLAWPTAPGGAATRLTEDDFDWKAADRATLTKPLALVATDADCTLAIAGAHVVSTAL
VSNARSVEVSGGSTPATTTYKGTVRGDQQKQPHRFRAELKALDAPFVTLKLLSRKGDART
LSIDSLEIVVDAARTPEAAPPPPPARAAATAASASSSSHQKTLLAGAALLDAAERRLTAH
VDAACARVQRHLGAKLDAQGAALARLEAAVARLGTRPAAARSEAAVAAPRAAVIPRAGED
DAVGAALKKTTVRCGDHAMMLFLRAADATLAPPANGADADGTGLELWGGGRYLANFLTIR
PGVVRGCRVLELGLPGLVAARCGAAEVLLTDGDARAVRLLEKNIAANPSSECPVEAAALA
YGAAPPPPSESNLPTVVLAADALYVSKHCAPFGDTLNAALQTPKDVCYLAHEPRRAWSMK
DGSPVQDATDDVLDAFLDLCCDLDVSEVGKTGNVQLYRIARPCM
>maker-scf300000870753.0-snap-gene-6.8-mRNA-1 protein AED:0.05 eAED:0.05 QI:0|0|0|0.5|1|1|2|0|1323
MELPTDSFELPSPTSDLAWSPSPTKQRLPALSPHLDAALELELGAPDGQGGRIGERLSLG
SDGSGSPVRRRKHRRRKKHRHSRSPEHSPIKESVLEGITVRRKGFGGRRKIDKKNRRKHK
GRKQYARLDEYAQQQEAAAPGPAPSLVKSRPETPADVAPEESDGSSEDELEVEDDGIQGV
PSLANPLYLRITMADGVLARTGAEVARMAVYPINKHCIVRCIKRVTREDPRSGKHIRWYL
INAPVPGSGVDEFERIIPKEFSYLSDNEEGVWIRSMRNMIGFEEVSVLTECTRAEYAELC
RKEHAAFESIEEDAALALIEADVNGCAAFIARATRRLEERRVMIRMFAPICRELETSIEA
RKKATEVVLNDDGDEIAAMNATREVHAKARKEAIDKARLMDLRYRPEILLGALARSACET
HNPREALWTLLLGVAARVNLFILQNNKTRLFVHEAQRLSTDSALRGDIFVGLAMRGEEGK
LRDLLRRGYASADVCHSAAQISALFAAVSSGAVGAVAALLDHGAAVDTRDLHNDLLPYPL
HVAAYNGYHRVTKLLLERGADRYPVNSENQTAHALCKKKWIEEGGDALDRCCELLRLEPT
VVEGVYVAQTTDRSITIEWPVPPEHKVNKLEADQIVEAYKATAIESGVGTEERTLIRKRA
ECLKRGGVYQLTFHDLPSLVCLEVCVCARTNGLYGPLSDKVIAFTEGRRPRPCDVPHLAG
VGLDWLRVEFESVEKTEDKSFEERAPPLEFECELCAWALKQAKPVAVDDVEWATDVDTDD
DEEQHSPSRWSLQTVASVFVEVDSLDDEPPLAEFIDVRQHVASFLVGRGFEEPLRMPALY
VRSRARNKYGWGPFSEASRVGRPREPIIKAVTASTTSVSLKWDALDRRSAAYEVIVRLSR
PDVVERRKRVLFAFNTLPLLNQRRRYPPQPPQQEVVIENRRGQRTWRDDDDVWTRVSRDR
TDTEVVATRLRPGRSYDVRIRSCPLLGPPDDWSNAACGIVKTAPVRPEAPPAPLPPTNAD
ALLMVLAKGLGKNTQRRNLTSMRMGTDRRPSGDSDTLGEIARQRSSKKTIERRRSFESDS
DDDAYGEPSRRDGLIADDRRLGAGSDEGAYLGWCRTVLPPSKDTNGSAVDKWEVEVKSDE
VEVRHSCSTDGDKGVATIFLVPARSYEIRSRCRNGAGWSRFSPPLQIKTPCGLCPPPTMR
IVNKSGRQLQLRVGKPCTIDVGKIFRAGGRGGKPIVTQYEENEPNQRFPPPAECTGSYEI
ASRDIRDKDDAWQVTPKKSSKATFKTVIKRLTPGETYDIRVRARYEAGWSAWSACLRVMT
AQG
>snap_masked-scf300000870753.0-processed-gene-6.46-mRNA-1 protein AED:0.20 eAED:0.20 QI:0|0|0|0.5|1|1|2|0|173
MTRLIVATLATAAALAPSPSVIARRDVAATLGAFAAAVALPAFADDAPAAPPAEAEAPAP
VEFPKDWGITSDYYTDAAKVVAHMRLATSLEKGAPNMEMIALNCKKEMIDFVSFYRRFTN
VSGKQSFSTLYTAINVLAGHYTSYGPKFPVPEKRRKRLFQEYAEVEKNIKKRR
>augustus_masked-scf300000870753.0-processed-gene-6.98-mRNA-1 protein AED:0.32 eAED:0.43 QI:504|0|0|1|1|1|2|738|290
MESTPTWVGFEHEAAKKRYWSQLRARERSDPGFSSHATYVKHRRLYVDGVWQLCEDHRLA
ETTAHLATRYFDFALQKNEDVLFDEFSLDELRVACVLLAAKYDEHEAPPPRVLRTASNER
LDAFRLRDAEAKVAEVLGWRLGVVTSLVALDLASDLIVASPDMVRGAPLQRSPKASKFVA
SYARFFCNMALQANRFQTVAPTLLCSAVIRATRELLNVAPAWPPRLSRFTGYGDGELSRL
ARDLLSYYRREFPEHHASVRSFAASPKSVLDVARTELQSPIQQLDLDRDA
>augustus_masked-scf300000870753.0-processed-gene-6.99-mRNA-1 protein AED:0.40 eAED:0.58 QI:0|0|0|0.5|1|1|2|423|244
MLGRRLAATGGRSGLTASRNSTAALRRAPTSIRAISAPARGAGGPTARAAARALSAQPRP
YEGPYYFTPGGAFPLDDDRNPPRGPGGGHPASIALPDPARPSNEDAMLFPDPVAALDAAA
ALRADQDARRLHADDDDLDIEGHNAGHVGAEARRFLRLPVVVQHGAVEPVPEGRRPWHLC
GRRRVRNCTTSRHRADSGSRTGSFTRSTYASFEGTTVRRTSPTRAPTNARSRPSTTKPWP
SCSR
>snap_masked-scf300000870753.0-processed-gene-6.47-mRNA-1 protein AED:0.12 eAED:0.12 QI:0|0|0|1|1|1|2|0|261
MSKDTATAKDTTTNESALPMAALAGAGAALLALVAIPAPFLLPALRKHCLPYQLELLEKA
CRRRGVEGAAKRIVDLGSGDGVVCVELAKRLGVEARGVELNPWLVYYSRYSAWRENVGEL
CTFERGDLFKADVSDADAVALFVVPAMMADLEKKLARELPADACVLAARFPLATWTETRH
EAHTIKSRGYNVNQLWEYELDPAVVRALREEPSSSPPRYNIVDLSLMGAGICDFCNLCAR
LKRAASIIWIEQKTVVQQLFG
>maker-scf300000870753.0-snap-gene-6.10-mRNA-1 protein AED:0.37 eAED:0.37 QI:0|1|0.5|1|1|1|2|13|462
MSSQQSTPTAHATPLASPGEASPRRRRGGSFGDSLRGTPAPNISPPARATVKSSRRKSGS
FDDDDDDESGRRLDLALLPRASRRNLQRQKRARVVEMHASGKQTTLFLRMRELQQLVRDA
VPKARHPSQTDLHKRKAHNALHPRDLRAVDATNPHACKNPSVVVRQHVIVCNFPPLRCVV
VWDRLLALLPADDHELADELQRQLADQLYPDTSAKPVSTDDVNTSIEENESSQSLPELDD
EAPFELRALEAVLRTCTLRLDAACEEVEPVAEETMRELQTARQVALASLERLRHVKNAVS
HLEARTRDTAEALEAILDEDEDMCMMRLSLLRERPRLFDPPISPELLTQHEDVELLLESY
LQDAEAVQTRLELIRLRIDNAEDLFGMKLDLARNRLITADTIFTLLGMVVGAGAMVGGFF
GMNLHQEKSSFVIVCVVTASALMLSTAFVFWYLVRSGTLVLA
>snap_masked-scf300000870753.0-processed-gene-6.50-mRNA-1 protein AED:0.06 eAED:0.25 QI:0|0|0|1|1|1|2|0|290
MRAAAWLLVLTSAARATPKRRRIARGGALPPAWLLKGGAEATKAQNLKTKADAAQRADKY
KDAVSLYEKALEDSSGDDLLEALNLARCHLKLEQDVECIEVCDVVVDKVSSRSPLRATAL
YRRACAKQSIGELGEAYVDAKTAQSLGHERAFEIVDACAEHAPPEPPQQLLPLRTMQSAG
GAKKALEGLLEDPSQARKLVPLAKTLGSASTLKNVLNLPAERAEKLAAALQDLDEDRAEK
WARRAKRAVGAYRGLRKFSRLWRRYFPKTVYAGVLYLFGTDSLRLLRQKD
>snap_masked-scf300000870753.0-processed-gene-6.32-mRNA-1 protein AED:0.24 eAED:0.24 QI:0|0|0|1|1|1|2|0|308
MAAVARTLAATLAYCCRAAAPSSARRLVRTQATLPPTRDVDGVATLLKDGARCVVMLGAG
ASVAAGLPDFRTPGTGLYDTLEISGLPYPEAVFELDFFRTNPQPFYELAKALWPTDDSRP
TKAHKLVKLLADKNQLIRCYTQNIDSLERAAGVPAEFVVAAHGNFDSATCIATGEKVDAE
ALRRAIYEGTTDAFNAQNGGLCKADIVFFGEALPDRFWASLREDFDEAELLLVIGTSLEV
HPFASLIDLGTMPRVLINRDRVGEHQPDVAFPPSMGKLSGGFDFNETAPGDADAIVVDLV
ERAGWALD
>snap_masked-scf300000870753.0-processed-gene-6.33-mRNA-1 protein AED:0.06 eAED:0.06 QI:0|0|0|1|1|1|2|0|361
MILTQCAACAAPLGLSLGKKCGRCSTRYCGPECQKKSWEEGGHDKLCKKIKKAGGAEQYN
ANKKHAEAVAALHWKTKEGLVRGCSCRGTAGFAHVSCLAEQAKILVAEAEENNLDWKAKS
LRWKRWHTCGLCEQDYHGVVRGALGWACWKTYVGRPETDVDRGMAMGVLANGLASADHHE
DAVSVYEAELSMRQRLGACGSAFWASEYTMLTLYSNLARAYQRVERFDESLRMRRDVYSG
FSKLYGEQHGDTLTVASNLANLLVDLGRIEEAKALLRKTTPVARRVLGDGHDITLKLRRA
YAMALYRADGATLDDIREAVTTLEDAERIARRVLGGAHPVVAGGFEASLQEARAVLRARS
A
>snap_masked-scf300000870753.0-processed-gene-6.35-mRNA-1 protein AED:0.33 eAED:0.34 QI:0|0|0|1|1|1|3|0|354
MPRLALLLTLVAHAGAIAFVTKPVGGFLSRTKALVNEQKAANKIRKRRKDGVNLLYPEWD
RLENANNDIGKCFSVLWLALYAKLYTPLALYFYPGMLPSTYETPVTRARRFADGEKRRKQ
ALEKMLDAFDKAALDKKKAQTPADISLEHVNCLQGVLGASSKKAALRIAMNAEGEELPSV
ALKAASRALDGPYGWLPRWMHRGHVRKGMERLVDGDAALRRSEIDALPVECLESACAARS
LLRPSSEEMRSGLKEWLALCDRTDAEGDGADAKRARLALLAVNTAASVRARAPKAQPAKT
LLYAGGGRCSIPVVIVERAGGILDNPSGEIPPQSERSFIIVSENTSRHGQSSAQ
>maker-scf300000870753.0-snap-gene-6.16-mRNA-1 protein AED:0.46 eAED:0.48 QI:0|0|0|1|1|1|2|0|732
MAAAGAAAHHDHACSLRDASRAGYDRVVISLRDPAARLVSGFQRRVAGGAKKRANRDLAD
IFGDDVDGYVEALRDVTHAKHAAALRVSLAPNAQHWLMPIEEYYLRGFEPRANGSLAVAF
VCTEALDAGVRAVAARWDLRAPPATEATTHHASPNKSHGGMLAPANAAYVRALYARDAAL
HAAHCMNDVSFVRYGPVTGPKKGPRSEWGPSERRAYGRLTVDHARRFVAAATVARRAAVA
RLAPEKRREGVLFAAAGSASFVAAEVAPAVAHLQRVVGVKNATERSRIGYALYLESELHA
AADSLRPFFDLIFDINEPIRKMAAGALRLDGMYKAYKLMSVAASPFDRTLYLDFDSRVCA
PNSMRRLLDAGVDGDVMATSKYLGTSDPWAVQHSSNVVVVNGPRGRALFSVALLAYRLIG
GPRGTQPPDQPALMVALRAVASADGILREAWPLNFTEASPDLVCRAKISSSTTCSPTSPC
AVVHKPAKHDASRKIFVIGFKKTGTTTMERILSTLKMTPALPGKIRVAASRALVRQGDPE
PALAAAASPARAFEDSPWCSAAAIPQFGGARLYEELAKRHENARFILTVRESQSWWASVE
RWVAVKASKKEKLIRTYTTLLGVTRFDNETFIEAYEEHNRRVQDFFSDQPDRLLVVDLRE
ATWSTFCVFLEYWSGCPSGDLPRENTYQAPARSNYRSRRSRSKSSQRLCGSARYVMISDI
VYIVYYEMMLRC
>snap_masked-scf300000870753.0-processed-gene-6.51-mRNA-1 protein AED:0.36 eAED:0.37 QI:0|0|0.33|1|1|1|3|13|510
MASFDDASVDGDTLGGAFAALELVPDTLTYTRCTIAQDADKTWRVAYAYSFCGGPEAWMK
VTLPPRDAMNDECRRVLAHAGLVLLCWPWMATPCRKIVCKATALTADQRQFWADFYREAF
AEFALHNNLDEDACDIEVEAELAEDAEPVAAQHQGDVRVLCGLGGGKDSLVAWLLSTRQP
RVSTVDWLYVDDGGDEYENSKRLQGVVRTAGGAAYLAKHDFSNLTESTYRTPCGHPWAAL
CAFDGVGVAALLGYDGFVVGHERSAAEGNGVFFGGREVNHQFDKSLAWEAALRSYLGRLS
SVSYVSPLQPLWDLQVAGVFCLEVSLRPFYSLFRSCNDSGDCAERELGDAWCGACAKCAF
VFCALSAFRDDASRIFHGVDLYGEPDMIPFFEELVGSEKAMDCVGTARETALALALARRR
RKVIGVALAAFTDGNVRHAHLLIERGAAASAPAWWDSNVLESLDSVKALAALHAQIEEER
SKGTYVNRLCAALPTEPVDPSGWTRRSDGQ
>snap_masked-scf300000870753.0-processed-gene-6.52-mRNA-1 protein AED:0.16 eAED:0.16 QI:0|0|0|1|1|1|2|0|286
MSTSMQDDDHSEASSLSSFEGPLPERPSEARRRIAPIVPGFFDRAVFADRPNSALDSARP
TSAANAEELGCTRLNRLIFIGGRAIASDLMALRKRRITHVLNMAVETENFFEEDLLYCHI
SCTDKNGDGGNFRAALHRIVDFIDSARGRVLVHCNSGISRSSAAVLAYLVRRGPRSGLPD
SGRARDSRRPPSARSGMALLAALEWLKERRPIASPHPAYMDELVEWEVAWRKRPSLDSER
YSDNRYSRAEDLKLLLTPRSARAEAKEEDVWRPSAPPPGQRREWKE
>snap_masked-scf300000870753.0-processed-gene-6.53-mRNA-1 protein AED:0.34 eAED:0.34 QI:0|0|0|1|1|1|2|0|773
MALSESQLAKLEGAIARMVEDDDAQSSVLDKGWLRKKLEEDTASDEEEADDLDDLQKTGG
RWRILVSVWGPAAQKWGAKLIRFKRIIYIMKQYGPGSCVPLAFMYKHHVGYFIKFASDEA
LAPFVPTFPPGAAADDPVDREDGFDLGEVSAEVVASAAINLQRAKYGEGPKGLMARLLCV
CLAAENEGRGFGTYTGGEWILGQLAGIVPYENCDCFEWLHEKSHGDVMYISIGGGRKKSG
YANLRERLRAHDGRLLLLARTYLGNNRARQSAALGNPLADACDDLTYYNDGDQPRIVHAR
PPSSRTRPDERCVIVRQPGDATPRSIPWDPDRDPLYIHQARRGLFVWHESMGTTTFRKIP
KCKLDTAKLYLCCQKNSWGSNIEGTPAELDAATGRQILDLLQASGEKESYLTSMARATAT
VNGKDGRRLTYNTGMLTVAQILGAEAFRLVTECKEHMVILLADGRRIIITTATCTAANSG
DNSICQFSIESNGRHPLLWRQTAVCVLVIKFPSDTYEFCEGNQYCRRLSVATPRDRKLFC
VFSTDLSLELREKVMKIYVPKNLMYEKLLAVQGMRPDARYLSKPRLDPAWKGGDDLYRVF
QNGLVDSSELLDKVREVGAPWADWLDAASVLGPGLDLDALCARLPPATHADVRRAFGVET
LATAPPQPSALERTIAGDLGAAREHLAHHSQATRPAPPPNLGAAAPVVAGRPVPRSGFEN
DGPLGPSFTTPMFRALPNAPYKPQGPGGYRPQDDSSAPVHHFTFSDSDDEEEW
>snap_masked-scf300000870753.0-processed-gene-6.54-mRNA-1 protein AED:0.00 eAED:0.01 QI:0|0|0|1|1|1|2|0|1891
MDTSFAVLEGVSTLASGREAAPDVVRYLQSPQLADLAKCLEQPPPDASKRQKLAASQPLM
LRGKEQALQPRTARLVAALSDELQLDEELALDFVARVTERQHRRDLAGMTGRAEAFDDDI
GGAARQLFYFEAACSLRALGEVVRGALDDNLPHNAQHSLQQAVCALAKQNLAGCLLAAVK
RLASSSWAHPVDRAARAGEFASLVSEAHYYGFYETQLEANEAKELLETTRDVSRLLDDAC
RPQQVGQLAPHASRLRACRDVLLLGALGALDAGAKLRDRNGATRDDSLLRYGASNDDDRT
SNKLAANAAALRSAIQQWPSTLGNEARGAKASANLAAALLARPNRWADATSDIEEAVRSA
LQDAFEGGVCQFLTRTHGLLRGDLRDGHRPPTTYLAAFTEVIVAVVEAALEVDALPEPSS
QYGDSLEDVLELIRVLCGRYPQVCDRFFSSEDMDEEAPSAALAHLTLRAGDAARHGDACR
APYLRLLASIARGSEKCATAVADFLRSDEEDSDLRDGLFLDGAAPPPGYGLRHFSAYGEV
LRAAELETQLATTTPSSIYVAAPPPQREPLWLGGADAEALAAVADVLTACMKTPAHARRV
CAACSNESNAPSRLAASALRLVCRDGDAVAPDLKGALFALIASCASSDDDARTSIAQLVQ
KASLTSSSGQLSAPPSQLRLPRRLVPNAPPLPPTQLFPGQVQRAPKDPLRDNCLAQQLSS
VAKPGVVERDCLAVETRLRTFSGSEGYLRLVHTLGDALDDSSRRSSVRFAARDILLRCAA
RDDGQILAFRFKEERWRLACRALAVLRQALESYDPLSASWKRDFDAKSTEEASASFEVLY
DALSDRGGLAAALASLISAAGKEGDAFLPDADIDTREFLPEPKPQGLIKDANDDKRRLLR
AELDVASVERARRSGLGGAGVAWWRRRCERASLDLLEAVASKEAIFIKACRSASDSPAQR
ALVKAARGPPRRLGDLLLASRTPAVQQQPSTGGSFLRNDFGSQLDGWHDDDLVSLPFFEA
PLASLLPELAKRAQPGDALTAGPSIRLLGALAGAALDGGRFLAALAAAEDKGADARSKFA
ARVAACTDRTMIDEDGVDTADADGLPILKPAGDAGHAALDLLVEPRARHLAGWLLDGGSL
EAAVDVAFRSASALENGGDLGTAERALRLVAELATSHRSCVDCVCRDDALVDLVTMVREA
CSTSTISVPTARCLASALECLAVCTHTAKLPDGVQDQARGRCRNAVDAFLRVDVLQAVFG
AAFKLESVASSDAIPEEARKCVENAPPQPSSVLYENYDLVDETKLDDPQVKQWAKHANQA
QRAVTAAARLADAAQRFAAVCAGYAFESAALEASSTDQNMAFRTDDDQQSDALALLNEPY
GDLAGLSRPRRALAEVRDAAARALTENQSSDARPAEALARCAADAAANLRSLDKLQRSVT
VGGARQLALALDRPQRSTSEALRGHLYAALAHTLARARHRDPQTSMEASDAVGERAWGRV
CADAATAATPWVRLAARAALCEGAPEDGGRGRGARAALAADALTHGGFRGSGGEGPLVDA
AALEASCAALLKLCRTRDAAARVADAGSVDALAAAGAFAPPDIDGGGLRSGLLALELVRV
LLRRLPAHQRLRSSAQKHCCARAADVGRRSLAQALLAVEAPPRDLGHLRGRAALVGVIAE
LAKGEPAANGASPSYVPLADKSSDVVACHARCWRLLAALASENEPERAGWWLACLPSNAR
ERKDALSNVFDDAKRAAHSALWVRLADFAKNAAAAGAPAVDVEVLAASTRRGADGSGAAA
AFALEAGLVALKDALRSPTDAATASAALRCAPLLRDTFRNVPVLRDADPDGLLARLVRVV
GDALDRVEKESKQPKEQPTLRLMSGAASVMA
>maker-scf300000870753.0-snap-gene-6.18-mRNA-1 protein AED:0.07 eAED:0.07 QI:0|0|0|1|1|1|2|0|692
MLAPIPYDGDYNLATTQNHSCFGDATCPSAFQLGGGIKSSINASSIFLPSGLVELKMAIT
TTSSQDAQTSIVSVAVECVPFQLDHAHCQTPSCEQVSTFSATIDPELLQTQCPDQTTLPT
STEVKLSLPVTVGVGPVGAGELASSNHLITYTVDVVDKVVLNATHDSNDINEVQEDLDLG
VAAWRVELANELATPCNVDEHVSASESLAANGRVCIKVNSTKQDADDYVAFIESATLTNN
DKGVSTVLVAGRSHGSSSTDEAYAGAFFNDAHLDGDLTDDYVDYLTFFIDPELRPAEGET
ASISLVMAVAYHHVATGRRVLAERTSMPMTMDAAGEDETVLDLGTTSPTHCVEGDAAVDA
TLALTGLPISDATTAAIVTVVAEAVGTVDESQVRVTSVARDDEGSAVYSVEVSGCGEEAA
NDIVLALEDDVASGSLYFRLLLAGVSPEALDGISIVYIDTRSTPGQLVEVSIQAAVVLDG
VDADAFNADAGAQSQFKKAIVAAVDDVVSTDQITELHAKATERRRLATSDSTSAIVEYTL
TITKIVTDELGSVEAFEKDYLDSVTTSLATATADAYFLEILQAEPLFADASVDIGATFNF
LKGATIEADPVEEDQETSADSDAEPKTAGLPIVAAIVAGASLLGAATGAYIVSKYREAYQ
TERIAPEVYVKDIDLETPPATLPANPALFVRR
>maker-scf300000870753.0-snap-gene-6.19-mRNA-1 protein AED:0.05 eAED:0.05 QI:0|0|0|0.66|0|0.66|3|0|468
MPPARDRIRWQLYESYPGATGPSRLVEDACGYFKSHSPKSQWPKNRPSRRFGARGLVVEF
VPPKTAVNAAIYLHVEGGAKLYYCPAAKSFVADGASNKMPEVGRRKEKIIVDKGLGEGKV
SATICYRAANEMGCGPESPHSNTCHLARPAKPCAPQVTPVGKDQVHVEFALPALSSKASV
KVEEGEEGEKKTIYRVERPQRKRAELPGKGNSPYVVELQIPAGAKVGDTVRAESMPTRGT
VLNMKLKQEHLSGVLVKGLSSPLNTCEEADEFGQGSLRLTLPASEVEYHISVAASNGIAW
SGFGDATIVRLANHFPKAPCAPTLTEIGEDRVRVNFTRPPDVFFPAKMKVVMRVVPGGPV
LYYNGDGGLICTTDANFNEKTCQLDSARVKSCVVGGLAPNTEYEVNVLSVNDVGEGPASA
PTRFKTLPSDVEITGVQTQDERDEEAKKHAVDVDAADEPAAKRAKSES
>maker-scf300000870753.0-snap-gene-6.22-mRNA-1 protein AED:0.22 eAED:0.22 QI:0|0|0|1|1|1|2|0|201
MDVDALAAIAGCVVTRRGAACATECRQSVRVVDSADIVPQILDYLEFCDCFPAAVSHCWK
AAATADPPTTNSRRWSEQAYRAGGNKHSNAWVPKTNYKFMRMSLETFNTFSGSWYEYGRG
DLDDILVSGVDSEIVFESYENFKRAEPKVSRVFRAPAGGWTVRSLFDAIAEGDEREWRGD
HHFFEGLEKSSNGRYQSFWGS
>maker-scf300000870753.0-snap-gene-6.24-mRNA-1 protein AED:0.01 eAED:0.01 QI:218|1|0.5|1|1|1|2|0|1764
MATEPDTADDAAIAAALADEEPPSKMQEVLDFEKRIDGDDFVGCRLRHYWAGDNAWYFAR
ILTFDHEKRLHIVLYDDGEVHEVNLLDSNELYMIGRGCYVVKMPGHSPWPCMEWECCQAL
EDAGTMRMWNRRTPNKMFIIYFGTEEQGLVPVLSDEDYAEQPKKKKKVATTQKVMVKPYI
SGDRSHAGLGTILKQKGRKAAELRAALDEADLEVDLAKQTREDWRVGKSVPTDIPIHRWS
AADAAGPVDVAQLSVADPGYDVIVTTSSLKRPAPTEKPCAKCGGLDLDLHSNAAVCVTCD
KAYHLHCWGGPEILRPPLTQKNGHQWRCADCLRCASCSKTQRQCGTFNKISKHKLDGRGD
SDLCKDCGIDYKAGKYCPSCGLIIQDTEADLLIKCTNCKLFTHAGCEGIGQEEYLTIRGK
THPVLGRQFLCAGGCAIRKTVTLVNKMKACDKLGLFAIPVDDTIAPTYREVVRTPMDLST
MHAKAREGQYRSTQAVRDDFELMCLNAIRFNRAGDKIWKEAARFFAEVSQMFEELVTYEV
RDDQEIEHCTSVLSASGLKVQEKKAHYDKVQATIKRHKANTVLKDRIAGSAVGKVLKLER
YVCRDALPCVPTTEISFITEANARSLAWRDLCLICGSSESTILPGDDRRAGAFVFCCDCG
EAYHGACAACPPNLPNWALATWRCPNCKLCEACGVCEDNDEASLVYCDGCDKAYHLHCLD
PPLTAPPPGKFFCDLCVECQFCGRHTSPDPSKPTYSTRRDACSDCMKSQKQGSVQYYQRM
PLHGNCGARGDCLMSRYRRSSQGYLRGRDPVACGFCGQGYHGECAEQYLGYLEEGSPPAC
PRCRSDPANGMFESHLGEGEFAYTAACKVSDVQKQRKLRRARRPDEVRVPIPRPANGVSD
RQLFGTDDLREICLSKYKSEDYRICELCKRNGDCAFAGRLVPVRDRELKKVEESNTIKPT
GLVLDYWVHANCALWSSEVYEHTRLFRHVQDATRRSRNLKCTHCHKPGATMGCCSTNCKR
NFHFRCGAHAGAVCVGGSHVFCSDCASGARAQARREKKNATLLKNATEAAIAVRKAQAQL
KGIRAGSEVIVTADTDGDPATRRVGSRATVVVDESLEGRGVILRYAGDGGRHTCSGNGLE
VFAEVSELPPPGVPLLPEIEAPPDHLQTPLATYLGDVAGAIRVASNFDGKRKKGEKAAMS
SQEAYEAEMKARKDDLIREEQEAKEREREREKARERAKKSRKGKIPEGGTGRGKRQVKKK
TYDLDDVLDEPKKKKTRGKKKKEEPKLPVESAAVQARAQWLEDRTRMSLALHPQFRIGAL
SIFRLGEAAPAGYVGFHTSDRIFPLNYRACRIFYSFTRNNCRTLYMCRVAAAPVTVGRKL
QYKAQFIIQAVDAPTIPCVGDTVGEAVGEVLRRVRNLKEQSMWKDRVKGGRHRFRRKAPP
YGLCDDGSGFFGFSLPAVRARIETMPRVTSYALEAELMPLSDRKNLHQLEAQERGKNSRR
IISYRFCYVRPTPHDILLAQRQAAIRDAQVKPAISGSARSEPRDAIDDIARRSRITRALA
QAEEDLEQEKAEALEAGRLREERQARLNNAVVKSRKGYIEEVKEGSKEWAAQKYRELRAV
PVLERLAVRRSHIHGWGLYTKVDVSKDDFIIEYVGQVIRNNMGDKREEYYDKAGVGSCYL
FRLDEDCIVDATRRGHIGRFINHCCSPNAYAKTVEIGPHTRKIVIIALKDIKAGEEVMYD
YKFPIEDDKIPCYCGAPNCKGTMN
>snap_masked-scf300000870753.0-processed-gene-6.66-mRNA-1 protein AED:0.37 eAED:0.71 QI:0|0|0|0.5|1|1|2|0|376
MAEWNQTRDPETREIITCRGTIRLAAATAASTPFRDWAPPPPPETNNPQRPKILVVGLGP
AGCACAAQLRKAFGARVELRCAEAGRSIGEKSFIRRLGGPNDEVGDADIGAQCLSVDGAD
PASANVLMDILQHVPGVEHVDDGLRSYGKLARTSERPGGWNAATGQWEHFRIAGGNVNLL
RHLFSFGRPVLLAAASEESVYDIDDLSCKYDAVIVACGAEASRRCAINLDREGRVAAAAK
AVGFREVSVRAYASDNASNESDADGVTVSTGNVAVARCGVFVDGDVVARRGGGGAKLYEA
VLTPTAPPAAGAKIGEAPFVICSERPLVVVCGDWCAGGGTVDRALASGAAAANWVAGRLE
IPPEPPASPPSPETVS
>maker-scf300000870753.0-snap-gene-6.25-mRNA-1 protein AED:0.05 eAED:0.11 QI:0|0|0|1|1|1|2|0|623
MLLRAAFVLATCASLTPPPRATTNQVRRHSTLLDEKERNRRRRAEELGFWDEARLDVSGG
DGGDGCLSFRREKYVAMGGPNGGNGARGGSVIVVCDRNLNTLGVARRRRVRTAERGQHGR
GSNKHARAPRDSYIRVPPGTVVREASSGKVAGELRSHGDALLVARGGRGGRGNAAFKTAR
RTAPRIAERGERGAIVLELQLVADVGLVGLPNAGKSTLLRSATAANPKVADYAFTTLVPN
LGVWEPSLSKDSRKKVRGRRSAVGGATKNELKRRQKLRRRSTGRRGDKRPFVDQAGAAEG
IDKSTGSSADAFADRQLDAILDGVVNEEPTVEEEVEREEEKGLVICDIPGLVDKASQGVG
LGDAFLKHVERCACLLHVVDASRDDPCADYDIISRELESYSDTLAKKPRVVLLNKVDALD
ASREAQLVQELRAKCEHTRVATASALSGKGVDALMTKLRGFVDKHSSDTYAPVGERVDLD
PPFANSPEADSSFTITDGTKEGYAGQWRVDSPRLEKIAAMTKFDQPDAVARFGRVVEALG
VAAELESRGAVRGDLVMIGDDVDLEYDPVGWSPYSELKQASEEEDEEVHEEGEFLDYDGE
VLDDYEEETYGDEDFLFLLDGDS
>snap_masked-scf300000870753.0-processed-gene-6.68-mRNA-1 protein AED:0.34 eAED:0.34 QI:0|0|0|0.5|1|1|2|0|288
MAPPHPLLAIQTPQLIGIACGCAVFVGTIITVAVLFVKGGSIDRLRAEANGDKPAPPRPK
LVDELLEAAKRLKEKPELGTSTVVARTKKGEAPRRIIVRRADEDDEDDPSIPTTEWLVVV
DASLKPPKRVGTLELTDHRPRHLAVRINDVKIRSEAIAPLALFATVDALVQRGYRRIAWR
VLEPTDAALAEATGFALEGVLRKYCIEDGCSRDARLYSVLNTEWRERRPAIAARLDIVDA
QLDAAWTLKDCCAPSTNMAKAARAAAARRTMASSSGLPAARKKNTSNC
>maker-scf300000870753.0-snap-gene-6.26-mRNA-1 protein AED:0.03 eAED:0.03 QI:166|1|1|1|1|1|2|195|188
MRALPLLCVAVSGLQPSTRRQFVAGATSTALAPAAAVARDLQFKDLGDGLTVAQITEGRG
DAVVGRDSIVLVELVGRLVGKQGWTFEDSREDGDPYRLQLGQGLVVEGLERALVGARVGE
VRRTVVPSKLAYVDRVKEPVPRSPAFRNRLYGTVLNDNRKTQETAGLGADVAGVVAFDVK
VLNIRPPR
>snap_masked-scf300000870753.0-processed-gene-6.71-mRNA-1 protein AED:0.20 eAED:0.20 QI:0|0|0|1|1|1|2|0|358
MKRRLAALLAAAAADDCCWFARSPKGTTFEKPRQAIDACDTKHLCFVACSPSRRRVAQTY
YKERIAPKACTCDPNQVAREANFSSLAKTPVSKSLRAVYAGAFLAPYKVAARVDWRGLAG
EPLDAANNGVLREASAVWRPAHPESIRVMHLSAYEHGVVARHSYAEAMRRVDAVIQWQLR
DLCGTTPRRWPRYNSTAAVVPFLGGVRKHGVEARALKARALKASVCGLRRDVAAHALGEL
ADVVVVPCPGRRSSGAFLPRPGHLTFLALVDAIEAFSFVDFLAFGEADLTWRLSEEAGAA
AAKLFEVAPDAVLTPHRWYKRHASAAERGDAAGTQPTGQNLCSLRAGARMAAVARVPG
>snap_masked-scf300000870753.0-processed-gene-6.72-mRNA-1 protein AED:0.10 eAED:0.11 QI:0|0|0|1|1|1|2|0|428
MAAPRAASRSPSPQRDIITAPHPHAAITIRPLSPSLEAPRLARKRVSLAQVTKRMQWDSD
IDDDLDSTDSSGAYSVRSATSSFMKTARCRINVKQLTPLIIAGVLCAAAAISVQPIVAHV
VEERAREAIVIDTVNEWRRLHENVVSSVDVTLWNVTNSEEVLAGATPSLDPVKLGLVHSL
VGYYTTTESMDAEIVTLDTDGTFARRPIRDMLSTILRNATDRIGLRTGRGNIDDVGRYTL
APNPSAVGARTRVKPLRREDAKVKGTVWSDALQKHVALVDDGAMNVKGVACRRVVFEATN
STVDGYDIDADIDGTRFDGFEEGAASWAAVEPLTGRLVESQISTERSLNGWPLVTTVESY
EWEGSEARRHIEDYDTPKKAARGCMVAFAVLALLIGGATCALHVAFNRPRSQSLASVISV
MQNDDADL
>maker-scf300000870753.0-snap-gene-6.20-mRNA-1 protein AED:0.10 eAED:0.11 QI:0|0|0|1|0|0|9|0|2991
MSSPLGAPPPGLHGDDYIPPNLVDVPRPSDAIPEGLVDVQRRSNCALDAIVAVLCRCPTF
VRAAGRPSQGDSRALRALDASLQAAERGANSDAAVDALREALASSGDDTVIRAELKTRGA
HLDVAEVLGEVVNVARPSAQQALRTRGRVSQQACRRCGHFNDDFVDDVELNELARSAPAA
ALVHAAETNGSLERVYLEAHAHAPKTCDKCRAPQACDVDVLLEQSARALVLSVGWPSSNV
SSDDVLALLAFVGRSGARDCGRAGAIWPDRVFAAAGNNARPLDLLAVVVFQNAHYTAFVR
SPDGADAWTHHDRQARIHVGAWTDVVRRCATATSPMLPYLLVYDELLARSAPAAALVHAA
RSDGGSVADVFREAHAHAAKSCDKCHAPGACEVDVVLDHAAKALVLSLAWYSTDQEGDDV
AALLELVWRDARLPAKRVFSSIGKVKFEVDLFAVAVFQNAHYTAFVRARDGSDSWTYHDR
RSAVAVGSFANVLQRCRDGPMLPYLLFYDSLTAAPEALATPVLDAEAALLAEIPERPPRE
VTVRVTQPRVAEALAAPRCCLVIVEPETDCRLFPLDARALATPVAEFLMTSFLGEVDAGD
ERDTLLRELRQTIVVSAAHEKNADATPAGRALRTQLVTTFRSGKAKVTSSKLVRTDATLA
DATDAAAPLVVLHAISRVDSCAAHVTLTLRDHAMEATLPDLLLPQGAFPIPFQDLLDVYI
QSSGRSSSAGARDAFSRETAAPLFKWVSAPTSMVQVSVNGGAPERIHTGLETIAAPEGLQ
VPQQVTRVAVDVIVSLLPTPGSRTPDQKFWLEPELPALVAASVAALEAGEDHPSKPWKKL
EVLGKLGVEVATVELKWLGVLIALGTFPRPSRVAWGVEDPQLQTLNTLLNLRPGQRLDHS
PACRRFLDEHCGGRGPGAQMDALRLLATKRLSLFLCGPRANLSHNLVNFVLENACKSPHP
HAVTTALVFAYWVTETKGAGGFPFFVGALPKASVRGADLRAYFERFGAVSEAVVMFDRPT
QRSRGFGFVTFVEESAARACAATHHHELHGTFIDGLVDVERRSNCSLDAIIAVLSQSPTF
RRELGDGAEAAAAQSDALRYLGDAFQASAEGSDAGVDAAVDGLRAALAKRSNDEAGEGVR
SELATGGAHLDVAEVLGEVVAVLGTAKKCRSAALALRTRGHIHQQACRKCGHRNADFRDD
VAFDELARSAPAAALVHAARSDGGSVADVFRDAHAHAAKSCDACRAQGACEVDVVLDHAA
KALVLSLAWYSTDQEGDDVAALLELVWRDARLPAKRVFSSIGKVKFEVDLFAVAVFQNAH
YTAFVRARDGSDSWTYHDRRSAVAVGSFANVVQQCRDGPMLPYLLFYDSLTAGLVDVERR
SNCSLDAIVAVLSQCPTFRRALGNGAEAAESDALRYLGAAFRASAEGSDAGVDAAVDGLR
AALAARGDQDEDGEGVRSELATGGAHLDVAEVLGEVMSVLSTSERCQKAASALRTKGHIH
QRACVKCGKRNEDFRDDVAFDELARSAPATALVDAARSGTGRVADTFRDAHAHAAKSCDA
CHAPAACEVDVILDHAAKALVLSLAWYSTDQDGNDVAALLELVWRDAPMPVEKVFSKNPN
GRQRGSKAGLRRLDLFAVAVFQNAHYTAFVRASDGSDSWTYHDRRSAVAVGPFANVVARC
[truncated: 7,196,800 more chars]
