# Supplementary material for: Molecular and physiological acclimation to low light and iron scarcity in a globally abundant oceanic pelagophyte
Source: Nat Commun. 2026 Apr 20;17:5480. doi: 10.1038/s41467-026-71628-0 (PMC13284251; doi:10.1038/s41467-026-71628-0)
Supplement: Supplementary file 8 — Supplementary Data 6 [file 41467_2026_71628_MOESM8_ESM.csv]

Sample type	Transcriptome	Transcriptome	Transcriptome	Transcriptome	Transcriptome	Transcriptome	Transcriptome	Transcriptome	Transcriptome	Transcriptome	Transcriptome	Transcriptome	Transcriptome	Transcriptome	Transcriptome	Transcriptome	Transcriptome	Transcriptome	Transcriptome	Transcriptome	Transcriptome	Transcriptome	Transcriptome	Transcriptome	Transcriptome	Transcriptome	Transcriptome	Transcriptome	Transcriptome	Transcriptome	Transcriptome	Transcriptome	Transcriptome	Transcriptome	Transcriptome	Transcriptome	Transcriptome	Transcriptome	Transcriptome	Transcriptome	Transcriptome	Transcriptome	Transcriptome	Transcriptome	Transcriptome	Transcriptome	Transcriptome	Transcriptome	Transcriptome
Response category	Light	Light	Light	Light	Light	Light	Light	Light	Light	Light	Light	Light	Light	Light	Light	Light	Light	Light	Light	Light	Fe	Fe	Fe	Fe	Fe	Fe	Fe	Fe	Fe	Fe	Fe	Fe	Fe	Fe	Fe	Fe	Fe	Fe	Fe	Fe	Time	Time	Time	Time	Time	Time	Time	Time	Time
Comparison	HLpDayvsLLpDay	HLpDayvsLLpDay	HLpDayvsLLpDay	HLpDayvsLLpDay	HLpDayvsLLpDay	HLpNightvsLLpNight	HLpNightvsLLpNight	HLpNightvsLLpNight	HLpNightvsLLpNight	HLpNightvsLLpNight	HLmDayvsLLmDay	HLmDayvsLLmDay	HLmDayvsLLmDay	HLmDayvsLLmDay	HLmDayvsLLmDay	HLmNightvsLLmNight	HLmNightvsLLmNight	HLmNightvsLLmNight	HLmNightvsLLmNight	HLmNightvsLLmNight	HLpDayvsHLmDay	HLpDayvsHLmDay	HLpDayvsHLmDay	HLpDayvsHLmDay	HLpDayvsHLmDay	HLpNightvsHLmNight	HLpNightvsHLmNight	HLpNightvsHLmNight	HLpNightvsHLmNight	HLpNightvsHLmNight	LLpDayvsLLmDay	LLpDayvsLLmDay	LLpDayvsLLmDay	LLpDayvsLLmDay	LLpDayvsLLmDay	LLpNightvsLLmNight	LLpNightvsLLmNight	LLpNightvsLLmNight	LLpNightvsLLmNight	LLpNightvsLLmNight	HLmDayvsHLmNight	HLmDayvsHLmNight	HLmDayvsHLmNight	HLmDayvsHLmNight	HLmDayvsHLmNight	HLpDayvsHLpNight	HLpDayvsHLpNight	HLpDayvsHLpNight	HLpDayvsHLpNight
gene id	logFC	logCPM	LR	PValue	FDR	logFC	logCPM	LR	PValue	FDR	logFC	logCPM	LR	PValue	FDR	logFC	logCPM	LR	PValue	FDR	logFC	logCPM	LR	PValue	FDR	logFC	logCPM	LR	PValue	FDR	logFC	logCPM	LR	PValue	FDR	logFC	logCPM	LR	PValue	FDR	logFC	logCPM	LR	PValue	FDR	logFC	logCPM	LR	PValue
augustus_masked-scf300000870601.0-processed-gene-9.103-mRNA-1	-4.792212405	4.85467446	128.2768863	9.76274E-30	1.24114E-25	3.949473662	4.210753097	54.05935943	1.94523E-13	2.47297E-09	-1.825703926	6.40906919	115.7478442	5.3974E-27	6.86171E-23	2.773961362	6.572831876	64.9813917	7.56087E-16	6.63723E-12	-7.356803737	7.091156618	427.9362017	4.57168E-95	5.81198E-91	-4.128667899	7.091156618	137.2796002	1.04747E-31	1.33165E-27	-7.28662173	7.091156618	437.7982932	3.26306E-97	4.14833E-93	-4.892853825	7.091156618	175.9847734	3.64889E-40	4.63883E-36	5.019959023	12.37948641	109.8447356	1.05975E-25	1.34725E-21	3.691851919	7.998441821	166.4687939	4.36982E-38
snap_masked-scf300000870601.0-processed-gene-9.49-mRNA-1	-4.028017016	3.816027895	73.48713255	1.01294E-17	6.43878E-14	3.119379705	7.446323872	47.39860087	5.7924E-12	3.41394E-08	-2.281254808	5.184687721	71.89778151	2.26639E-17	1.44063E-13	-3.15893299	4.417129186	64.34531272	1.04417E-15	6.63723E-12	4.902492447	5.868865158	221.3203785	4.65993E-50	2.96208E-46	-6.189200052	3.803107566	103.0398345	3.28477E-24	2.08796E-20	6.738362019	5.868865158	331.893499	3.71864E-74	2.36375E-70	-5.335743206	4.417129186	146.8080428	8.64359E-34	5.4943E-30	-3.475224375	6.433211445	89.81189512	2.61915E-21	1.66486E-17	5.401549326	12.37948641	122.1391147	2.15206E-28
maker-scf300000870681.0-snap-gene-0.57-mRNA-1	-2.013111527	4.629016624	65.70900452	5.22665E-16	2.21488E-12	4.678099357	4.374518118	46.75202152	8.05618E-12	3.41394E-08	8.201000527	0.564272242	62.34202967	2.88697E-15	1.2234E-11	-1.606837917	6.40906919	58.82392533	1.72432E-14	7.30708E-11	-10.38707611	6.226521863	185.1090741	3.71523E-42	1.57439E-38	-8.250443592	3.787886851	100.0053629	1.51985E-23	6.44062E-20	8.194990413	5.800046958	268.8634115	2.00736E-60	8.50653E-57	4.632843605	5.868865158	122.6418499	1.67036E-28	7.07842E-25	2.525614537	7.998441821	85.07460281	2.87317E-20	1.21756E-16	-3.342253367	6.040055491	112.6002479	2.63975E-26
snap_masked-scf300000870641.0-processed-gene-1.43-mRNA-1	-5.34913213	1.656581421	63.7260106	1.42984E-15	4.54439E-12	2.985352357	3.830348634	39.19673887	3.8318E-10	1.21784E-06	-1.540349813	8.435823972	60.24586298	8.37186E-15	2.66079E-11	2.138929122	7.178492736	40.82897606	1.66151E-10	5.2807E-07	-8.001523459	5.59904816	175.6181629	4.3875E-40	1.39446E-36	-3.92269624	5.331001648	90.49403241	1.85536E-21	5.89679E-18	6.398317151	7.045725332	224.6786581	8.62773E-51	2.74211E-47	6.237223965	5.800046958	119.0697337	1.01112E-27	2.67177E-24	-4.998183488	5.596546764	78.05011306	1.00459E-18	3.19285E-15	-3.443968588	7.091156618	104.2702376	1.76521E-24
maker-scf300000870603.0-snap-gene-13.56-mRNA-1	-2.281806807	6.040055491	61.86591418	3.67659E-15	9.3481E-12	3.69973483	7.073070503	38.46082377	5.58639E-10	1.29314E-06	2.692885898	7.141435683	59.70903083	1.09971E-14	2.79612E-11	-1.728317451	7.998441821	38.35414489	5.90026E-10	1.4025E-06	-6.548984782	3.803107566	172.2055536	2.44045E-39	6.20508E-36	-7.547513826	6.226521863	83.35273695	6.86437E-20	1.74533E-16	6.623807571	5.135814168	197.2992014	8.11384E-45	2.06302E-41	-5.064825944	3.830348634	118.993371	1.0508E-27	2.67177E-24	-3.854950871	3.521038762	76.97260126	1.73346E-18	4.4075E-15	-2.308635608	5.605266176	86.88648775	1.14932E-20
maker-scf300000870601.0-snap-gene-14.78-mRNA-1	-3.235027161	3.671461598	48.69714178	2.98701E-12	6.32899E-09	2.681093366	4.97326842	38.15983001	6.51805E-10	1.29314E-06	-3.117027266	1.740041927	54.97510955	1.22066E-13	2.58637E-10	-2.470154283	4.68769065	38.12978168	6.61921E-10	1.4025E-06	-6.826175201	3.891847258	167.2162506	3.0005E-38	6.35756E-35	-6.439687976	5.59904816	80.50254794	2.9033E-19	6.15162E-16	-7.780318536	5.59904816	182.0680608	1.71353E-41	3.63069E-38	-3.026296048	7.998441821	106.918704	4.63811E-25	9.82737E-22	-4.151096779	3.421430026	73.80935648	8.60378E-18	1.823E-14	2.460814235	4.395518349	86.50487908	1.39393E-20
snap_masked-scf300000870753.0-processed-gene-14.42-mRNA-1	-2.966010211	3.470907483	46.78039768	7.94037E-12	1.44208E-08	3.479563485	4.069190028	37.98741015	7.12026E-10	1.29314E-06	-2.747749485	4.135455997	53.98973376	2.0154E-13	3.66025E-10	2.624374299	5.868865158	37.64408385	8.49038E-10	1.54197E-06	4.927234071	7.045725332	154.9063655	1.46776E-35	2.66567E-32	3.874885869	5.800046958	62.6445227	2.47593E-15	4.49663E-12	6.20850949	2.888004745	174.8663604	6.4031E-40	1.16289E-36	-7.994156351	6.226521863	98.81406984	2.77357E-23	5.0372E-20	3.606166936	7.141435683	69.32732187	8.34061E-17	1.51477E-13	2.994167813	3.830348634	82.32506136	1.15449E-19
maker-scf300000870745.0-snap-gene-0.62-mRNA-1	5.744454122	0.564272242	46.50755715	9.12658E-12	1.45033E-08	3.782194721	7.420955307	37.44316248	9.41161E-10	1.49562E-06	-1.292687895	6.452718751	50.58792921	1.13944E-12	1.63782E-09	3.634668019	5.135814168	37.12994777	1.10513E-09	1.7562E-06	6.50903665	2.888004745	151.8111822	6.96777E-35	1.10727E-31	2.820234309	5.868865158	56.58839273	5.37281E-14	8.53806E-11	6.447011533	4.0633581	165.2456405	8.08445E-38	1.28472E-34	-4.075863395	5.331001648	96.77099557	7.78279E-23	1.23678E-19	-3.537015023	4.76986104	67.26703771	2.37113E-16	3.76802E-13	2.203869575	6.79494799	80.98063035	2.27941E-19
snap_masked-scf300000870631.0-processed-gene-3.102-mRNA-1	-4.740166545	2.015566138	41.978387	9.22878E-11	1.28017E-07	2.529170646	2.700814852	37.09491393	1.12517E-09	1.58936E-06	-2.556469349	2.505052498	50.55371765	1.15947E-12	1.63782E-09	3.268474906	5.800046958	34.15359477	5.09291E-09	7.19401E-06	-9.251625268	3.787886851	142.6064998	7.16587E-33	1.01222E-29	-4.825637796	4.420156203	56.22889353	6.45066E-14	9.11191E-11	-8.339839244	6.226521863	156.085135	8.1108E-36	1.1457E-32	-6.570353508	3.685465757	94.02773534	3.11134E-22	4.39493E-19	-2.876993921	3.638538129	65.09639117	7.13226E-16	1.00747E-12	5.226160691	1.567667453	80.74659662	2.566E-19
maker-scf300000870673.2-snap-gene-5.62-mRNA-1	3.137157627	1.593522779	41.80786442	1.00698E-10	1.28017E-07	4.961033871	3.043002817	34.26908194	4.79946E-09	6.10156E-06	3.773870003	5.867316964	45.36485274	1.63543E-11	2.07912E-08	3.001297648	5.791164333	33.05983146	8.9366E-09	1.07295E-05	-3.898151118	5.331001648	129.5511462	5.13754E-30	6.53136E-27	4.94775204	2.431471839	52.89620185	3.51649E-13	4.47051E-10	-6.353087193	3.803107566	155.7143978	9.77413E-36	1.24259E-32	6.336403461	2.431471839	92.46749855	6.84396E-22	8.70072E-19	-3.319538466	4.877617984	63.85086393	1.34203E-15	1.70613E-12	-3.531439111	4.377590342	79.07123399	5.99103E-19
maker-scf300000870601.0-snap-gene-4.27-mRNA-1	-2.245264557	2.325149001	40.83360908	1.65758E-10	1.91571E-07	1.541616842	7.118703223	34.03159954	5.42243E-09	6.26685E-06	-2.770087368	2.994705975	44.12729861	3.077E-11	3.37102E-08	-2.904233603	3.878561308	32.98572579	9.2838E-09	1.07295E-05	4.956099991	5.800046958	127.5124659	1.43497E-29	1.65843E-26	3.288728135	7.045725332	52.04743945	5.41758E-13	6.26125E-10	4.822882897	5.791164333	147.4722725	6.18716E-34	7.15067E-31	-3.52813032	4.542759666	84.53418796	3.77628E-20	4.36435E-17	2.275326891	8.036469693	63.47631605	1.62307E-15	1.87582E-12	3.105709872	3.847541964	75.40350043	3.83709E-18
augustus_masked-scf300000870601.0-processed-gene-0.4-mRNA-1	-1.523659602	2.758181945	40.62633195	1.84306E-10	1.95257E-07	1.695609111	8.036469693	32.66246829	1.09634E-08	1.12246E-05	2.777670221	3.070340258	44.06164188	3.18196E-11	3.37102E-08	-4.410023885	5.174219558	31.43784427	2.05928E-08	2.18163E-05	-6.60820166	3.783542808	123.6529503	1.00345E-28	1.06307E-25	-3.529636869	3.891847258	49.96002327	1.5691E-12	1.66234E-09	-6.554673645	2.178008677	137.4586212	9.57172E-32	1.01404E-28	-3.100399961	5.184687721	82.5923925	1.00844E-19	1.06836E-16	3.473286125	7.138034675	61.81991258	3.76349E-15	3.98711E-12	-2.636584025	5.656713894	75.2865239	4.07129E-18
snap_masked-scf300000870733.0-processed-gene-0.174-mRNA-1	-3.295893735	1.219300343	37.43292086	9.46116E-10	9.25228E-07	2.39260916	5.173783698	32.57332019	1.1478E-08	1.12246E-05	-1.669256179	3.662539402	41.4946259	1.18195E-10	1.15586E-07	-2.009765652	4.542759666	30.46418151	3.40088E-08	3.3258E-05	-6.583608859	4.803410492	115.9295025	4.92496E-27	4.81623E-24	2.379498472	6.795633856	45.80056895	1.30926E-11	1.28035E-08	-8.235247539	3.787886851	136.1563835	1.84419E-31	1.80347E-28	-5.402958617	3.803107566	81.53030879	1.72594E-19	1.68784E-16	5.206050366	12.11633963	60.90781097	5.98111E-15	5.84906E-12	1.655927504	6.493167765	75.17397949	4.3101E-18
snap_masked-scf300000870603.0-processed-gene-15.92-mRNA-1	2.754904546	1.122334925	37.09764291	1.12359E-09	1.0203E-06	2.085295728	8.229958992	30.5399803	3.27057E-08	2.96991E-05	-2.442189165	3.993487358	41.03700035	1.49374E-10	1.35643E-07	1.651312874	4.629016624	30.15508988	3.98839E-08	3.62174E-05	5.028414265	4.0633581	112.8364057	2.34333E-26	2.12791E-23	3.55416315	4.0633581	44.37046713	2.71756E-11	2.46774E-08	7.013249984	2.431471839	128.4236967	9.06667E-30	8.23318E-27	-7.543943336	3.787886851	80.07686803	3.60124E-19	3.27018E-16	-3.256440306	3.77355054	59.41835099	1.27475E-14	1.10261E-11	5.151797265	6.120649301	73.94704056	8.02412E-18
snap_masked-scf300000870662.0-processed-gene-7.104-mRNA-1	-2.399859574	4.069190028	35.56431902	2.46766E-09	2.09143E-06	3.23911853	3.65230063	30.08276814	4.13994E-08	3.50873E-05	-2.265484564	2.845109451	40.77218264	1.71051E-10	1.44971E-07	-1.993081442	3.131328159	27.18229755	1.85146E-07	0.000156918	4.199976367	5.135814168	108.051564	2.61876E-25	2.21948E-22	3.029383299	5.791164333	43.23167767	4.8627E-11	4.1213E-08	3.971213176	4.384567028	121.6644855	2.73371E-28	2.31691E-25	-3.097717171	7.697348104	77.72221484	1.186E-18	1.00517E-15	2.935336659	4.417129186	59.378288	1.30097E-14	1.10261E-11	3.16955196	4.766021728	73.18626971	1.17974E-17
snap_masked-scf300000870601.0-processed-gene-14.39-mRNA-1	-2.561935719	1.823213649	32.71754048	1.06571E-08	8.00239E-06	3.89526101	3.790178876	29.55517357	5.43474E-08	4.31824E-05	-1.265168863	8.732943442	39.26458894	3.70093E-10	2.94062E-07	3.4703118	1.122334925	26.57821468	2.53081E-07	0.000197226	-5.106242289	4.35388612	100.0039812	1.52091E-23	1.20846E-20	-4.310712227	3.049206525	39.13175994	3.96147E-10	3.14764E-07	7.355427318	3.137210281	118.7426111	1.1924E-27	9.47438E-25	4.634614524	4.0633581	76.82403665	1.86889E-18	1.48495E-15	5.37181797	4.803410492	58.90572129	1.65411E-14	1.31429E-11	2.418389382	3.76084712	72.28036519	1.86696E-17
snap_masked-scf300000870601.0-processed-gene-13.34-mRNA-1	1.369505965	3.917349703	32.70957104	1.07009E-08	8.00239E-06	3.308048702	2.325149001	29.43753259	5.77483E-08	4.31856E-05	-3.986532532	2.537856797	39.07671401	4.07475E-10	3.0472E-07	-1.97026645	2.404106606	26.49856999	2.63733E-07	0.000197226	7.900331765	3.137210281	99.75637357	1.72345E-23	1.28884E-20	-5.740511017	3.161575834	35.94472459	2.02995E-09	1.51805E-06	-4.880306767	3.891847258	115.4062647	6.41193E-27	4.79499E-24	-4.086324514	7.446323872	75.53289123	3.5937E-18	2.68746E-15	-4.552830464	3.124861257	57.14956996	4.03896E-14	3.02043E-11	5.510355025	3.337862328	70.8505503	3.85336E-17
augustus_masked-scf300000870753.0-processed-gene-11.58-mRNA-1	-0.884179838	7.004331268	31.24843877	2.2703E-08	1.52961E-05	1.778892754	6.572831876	29.27893453	6.26733E-08	4.42648E-05	-4.494668967	1.656581421	38.80513121	4.68295E-10	3.30747E-07	-2.838829801	4.985929668	26.20714017	3.06686E-07	0.000216606	-5.810408919	2.178008677	96.58974366	8.5289E-23	5.92791E-20	-4.453459574	3.184280664	34.27581713	4.78288E-09	3.37804E-06	-6.93159737	3.783542808	114.9148579	8.21499E-27	5.80207E-24	-2.614771352	8.036469693	74.00726464	7.78301E-18	5.49697E-15	2.478533475	5.051815717	56.44635425	5.77527E-14	4.04776E-11	2.02868813	7.118703223	70.80580713	3.94175E-17
maker-scf300000870735.0-snap-gene-13.15-mRNA-1	-1.479255088	7.051936216	31.23501336	2.28605E-08	1.52961E-05	3.13697712	4.544812681	28.68124985	8.53259E-08	5.7092E-05	-1.754910911	3.60103604	37.77524377	7.93828E-10	5.31154E-07	-3.043323763	1.705163356	25.72291352	3.9412E-07	0.000263708	-6.463333768	3.502587016	96.51445598	8.85946E-23	5.92791E-20	-4.063795317	2.178008677	33.9415122	5.67939E-09	3.80011E-06	-5.078374038	4.35388612	106.518564	5.67583E-25	3.79773E-22	-4.055151268	5.412409986	67.05244819	2.64379E-16	1.76897E-13	1.969098569	8.546631477	56.32396585	6.14617E-14	4.04776E-11	2.381995289	5.696921933	70.72216553	4.11246E-17
snap_masked-scf300000870673.2-processed-gene-6.79-mRNA-1	-1.493628219	8.612958648	30.32477039	3.65429E-08	2.32285E-05	3.535140271	6.277455081	28.47692266	9.4822E-08	5.98893E-05	-1.862923397	2.404106606	37.49540383	9.16287E-10	5.82438E-07	-1.675200231	7.697348104	25.30401647	4.89688E-07	0.00031127	4.736110145	2.382162258	94.82971944	2.07487E-22	1.31889E-19	-3.8149931	1.97957026	30.50529933	3.32956E-08	2.11643E-05	-5.929758248	3.049206525	99.01061553	2.51152E-23	1.59645E-20	4.211980652	5.791164333	66.73391494	3.10743E-16	1.97524E-13	-3.29708394	4.240524242	56.19769245	6.55384E-14	4.04776E-11	3.852247755	6.259614825	69.64293385	7.10729E-17
snap_masked-scf300000870613.1-processed-gene-0.229-mRNA-1	-3.212633537	1.224062907	30.0433906	4.22486E-08	2.47023E-05	1.759586253	7.051936216	28.39484575	9.89283E-08	5.98893E-05	-3.027971682	2.921463923	37.0549533	1.14846E-09	6.95259E-07	-1.869554855	3.205586582	24.05426967	9.36584E-07	0.00056699	3.745862896	5.791164333	92.00768395	8.63406E-22	5.22689E-19	4.266672272	1.593522779	29.48702825	5.62922E-08	3.40782E-05	-5.637878377	4.420156203	98.38357278	3.44707E-23	2.08679E-20	7.566482097	1.385166908	65.87444607	4.80582E-16	2.90935E-13	1.938691103	5.983753744	56.15834858	6.68631E-14	4.04776E-11	2.35240112	8.036469693	68.50241325	1.26722E-16
snap_masked-scf300000870743.0-processed-gene-3.91-mRNA-1	-1.321222081	5.640078867	29.94331681	4.44863E-08	2.47023E-05	1.494276023	7.998441821	28.17483429	1.10836E-07	6.40483E-05	-1.44178899	8.060828776	36.55272492	1.48592E-09	8.5866E-07	-1.42155695	8.060828776	23.8711165	1.03006E-06	0.000595233	-3.946202618	4.85467446	89.28985347	3.41004E-21	1.97054E-18	3.588979457	2.888004745	28.53939505	9.18113E-08	5.30544E-05	6.532306009	1.625362442	96.94772545	7.11821E-23	4.11335E-20	3.72793291	7.045725332	64.07203679	1.19952E-15	6.93159E-13	-1.969461702	4.845019894	55.50082805	9.34197E-14	5.39838E-11	2.942951684	6.216978011	67.94114294	1.68449E-16
augustus_masked-scf300000870746.0-processed-gene-12.36-mRNA-1	-2.976041884	0.966246235	29.93442647	4.46907E-08	2.47023E-05	3.211956021	3.470907483	28.02048384	1.20038E-07	6.63497E-05	-4.094908542	3.558035008	35.41569256	2.66332E-09	1.47212E-06	-1.615818268	5.099991932	23.58238936	1.19678E-06	0.000653886	-8.377881639	3.161575834	88.56844341	4.91061E-21	2.71428E-18	2.004809731	6.191711882	26.91971773	2.12084E-07	0.000117227	3.527837745	2.382162258	93.59783471	3.8661E-22	2.13695E-19	-7.108693404	5.174219558	62.1823917	3.13075E-15	1.73049E-12	1.863307926	5.290474776	55.03745963	1.18254E-13	6.53638E-11	-3.481912926	4.85467446	66.20754174	4.05857E-16
maker-scf300000870586.0-snap-gene-0.59-mRNA-1	-2.400029462	3.82626742	29.76285186	4.88259E-08	2.573E-05	3.534235692	6.120649301	27.26695148	1.77215E-07	9.38721E-05	-1.837642936	6.759543605	34.98501717	3.32252E-09	1.75997E-06	-2.65566745	3.9253189	23.52279407	1.23443E-06	0.000653886	6.405775629	1.593522779	86.68907306	1.26997E-20	6.72711E-18	1.365598855	8.546631477	25.26079101	5.00786E-07	0.000259421	-6.541782096	4.277500651	91.92408557	9.00661E-22	4.77088E-19	-2.086384488	7.118703223	61.55184833	4.31237E-15	2.2843E-12	2.074298191	6.974288734	54.62100983	1.46165E-13	7.74246E-11	3.438068887	7.141435683	66.00317594	4.50197E-16
maker-scf300000870595.0-snap-gene-6.216-mRNA-1	-2.10440041	2.816351787	29.69374795	5.05977E-08	2.573E-05	3.044116104	3.77669594	27.07388667	1.95825E-07	9.85965E-05	-3.387821643	1.791522478	34.56585412	4.12072E-09	2.09547E-06	-5.212280627	2.300263535	22.91607888	1.6923E-06	0.000852968	3.22239924	4.384567028	84.56356937	3.72058E-20	1.89199E-17	-3.716171715	0.88324079	25.13299063	5.35095E-07	0.000259421	-3.084387013	5.331001648	88.36819755	5.43374E-21	2.76317E-18	-6.356185406	3.043002817	58.07181008	2.52722E-14	1.28514E-11	3.343462174	6.229231055	53.54246351	2.53063E-13	1.28688E-10	-3.20298117	4.877617984	65.18152455	6.83069E-16
snap_masked-scf300000870754.0-processed-gene-1.23-mRNA-1	-1.967001939	1.740041927	29.36124211	6.0067E-08	2.93705E-05	3.278175504	1.593522779	27.01727946	2.01645E-07	9.85965E-05	-4.784280438	1.886245496	34.33779051	4.63298E-09	2.215E-06	-1.423328036	3.846798128	22.80875629	1.78949E-06	0.000852968	-5.743889468	3.049206525	84.09286505	4.72071E-20	2.30825E-17	-4.046668481	2.825302088	25.09218494	5.46539E-07	0.000259421	4.02310878	3.905078308	82.8624106	8.79682E-20	4.30131E-17	3.254275454	2.382162258	56.36919491	6.0064E-14	2.89149E-11	-3.759918643	3.756645712	53.20464346	3.00548E-13	1.46956E-10	2.783978937	4.417129186	64.70863557	8.68335E-16
snap_masked-scf300000870735.0-processed-gene-2.85-mRNA-1	-1.875416063	5.800046958	28.39900273	9.87161E-08	4.64807E-05	3.562160149	3.685465757	26.85494477	2.19312E-07	0.000103264	-2.492857956	3.569058116	34.3080815	4.70424E-09	2.215E-06	-1.532562805	5.184687721	22.78521179	1.81154E-06	0.000852968	3.389836064	4.135455997	81.70049607	1.58354E-19	7.45612E-17	-4.137555007	1.678257135	25.07664721	5.50961E-07	0.000259421	-7.997354808	3.161575834	80.51062075	2.89147E-19	1.36145E-16	-4.013058088	6.166636556	56.3256282	6.14098E-14	2.89149E-11	4.187976008	6.120649301	52.85064785	3.599E-13	1.6946E-10	3.419241204	4.189563652	64.32848677	1.05312E-15
maker-scf300000870673.2-snap-gene-10.150-mRNA-1	-1.31589677	5.184687721	27.51393892	1.55966E-07	7.08143E-05	3.970264489	6.225369321	26.56836921	2.54375E-07	0.000115495	-0.939902773	6.635999483	33.44281456	7.33904E-09	3.33219E-06	-3.388831377	1.791522478	22.65643618	1.9371E-06	0.000879514	-5.42671402	1.97957026	68.46262881	1.29305E-16	5.87091E-14	-1.465165769	4.629016624	24.36364097	7.97599E-07	0.000362139	-4.533308113	3.249487777	77.87474432	1.09786E-18	4.98468E-16	-5.767373123	1.510825761	55.79064638	8.06142E-14	3.66017E-11	2.01226853	6.88814224	52.57533297	4.14057E-13	1.87997E-10	-3.221453959	4.554108859	64.12526678	1.16755E-15
snap_masked-scf300000870593.0-processed-gene-1.64-mRNA-1	-1.116591765	5.100912734	27.10930881	1.9227E-07	8.42871E-05	2.619111482	3.788974654	25.89025774	3.61388E-07	0.000158425	-3.531273286	5.174219558	33.0989897	8.75842E-09	3.83951E-06	3.391315862	3.790178876	22.40295614	2.21034E-06	0.000968965	1.695937399	6.66873626	68.06144313	1.58479E-16	6.94741E-14	1.089506292	6.824385891	23.69251616	1.13021E-06	0.000495461	1.570437355	6.650328554	77.57895782	1.27521E-18	5.59028E-16	-5.061240628	4.420156203	55.56921675	9.02255E-14	3.9553E-11	2.388885645	5.845813906	51.06355528	8.94232E-13	3.92013E-10	3.317829745	3.620982519	63.17938928	1.88713E-15
snap_masked-scf300000870748.0-processed-gene-2.62-mRNA-1	-1.189906695	5.605266176	27.02228697	2.01123E-07	8.52293E-05	-1.015275299	6.40906919	25.25673523	5.0184E-07	0.000212663	-1.547974402	4.420261621	32.99304368	9.24892E-09	3.91938E-06	-2.184036396	3.902984605	22.21963207	2.43175E-06	0.001030493	-6.240877384	1.678257135	65.81431282	4.95471E-16	2.09964E-13	2.329958235	1.718391349	23.51639916	1.23854E-06	0.00052485	-6.175231021	0.88324079	75.89952872	2.98471E-18	1.26482E-15	-1.923346052	6.79494799	55.14477217	1.11971E-13	4.74496E-11	-5.878295966	2.532314453	49.89150716	1.62486E-12	6.88563E-10	-4.892286321	1.96020848	62.35051853	2.87456E-15
maker-scf300000870651.1-snap-gene-5.138-mRNA-1	1.106227015	3.368673915	26.44945355	2.70525E-07	0.000110941	2.521524749	6.166636556	24.81415533	6.31321E-07	0.000258903	-2.343582557	3.878561308	32.82921224	1.00621E-08	4.06983E-06	-3.417153761	1.325589791	21.64220321	3.28543E-06	0.001347343	3.439080878	1.417291417	65.32061947	6.36519E-16	2.61034E-13	1.539082531	6.00632716	23.19953229	1.46033E-06	0.000598876	-3.356685497	3.993487358	74.23608741	6.93116E-18	2.84245E-15	-4.039495353	5.810911354	53.84792135	2.16624E-13	8.88369E-11	-3.657209851	3.539896574	49.33398561	2.1589E-12	8.85357E-10	-2.101886363	5.221887455	62.33181983	2.90198E-15
maker-scf300000870631.0-snap-gene-4.50-mRNA-1	-1.479188294	4.806851746	26.1436261	3.16942E-07	0.000125915	1.903930139	6.216978011	24.66542581	6.81967E-07	0.000270933	2.848576858	2.624854885	32.79435398	1.02442E-08	4.06983E-06	1.963751204	5.173783698	21.48367187	3.56854E-06	0.001417715	5.117151835	2.431471839	64.75286097	8.49062E-16	3.37317E-13	2.840604556	2.588791694	23.10968786	1.53018E-06	0.000607911	-2.334928303	3.926656798	72.83566565	1.40907E-17	5.59798E-15	-2.787726491	4.544494744	52.96476545	3.39586E-13	1.34911E-10	2.507745485	6.819909339	48.85858513	2.75099E-12	1.06123E-09	2.426606601	6.607943587	62.02598939	3.38954E-15
snap_masked-scf300000870603.0-processed-gene-10.45-mRNA-1	-1.073740996	6.303264845	25.93884018	3.52407E-07	0.000135762	2.059233466	4.766021728	24.54344813	7.2653E-07	0.00027989	-1.324828206	5.605266176	32.20562296	1.38689E-08	5.32897E-06	-2.263615588	2.420852439	21.13581751	4.27856E-06	0.001648283	-5.290863931	2.825302088	64.00363559	1.2419E-15	4.78432E-13	-2.815325779	2.420852439	22.96504297	1.64974E-06	0.00063555	-2.776198375	5.175909699	72.57126638	1.61108E-17	6.20655E-15	-2.103248203	8.060828776	50.30834298	1.3139E-12	5.06169E-10	1.727757427	4.967944111	48.85593428	2.75471E-12	1.06123E-09	-2.300015081	8.612958648	60.37844565	7.82653E-15
maker-scf300000870595.0-snap-gene-5.49-mRNA-1	-2.671768496	3.434264431	25.77145132	3.84331E-07	0.000143706	1.961927154	7.658302857	24.12641828	9.02141E-07	0.000337321	-1.722604967	3.124474593	32.15268759	1.42519E-08	5.32897E-06	-2.238316709	1.976469558	20.84068887	4.99113E-06	0.001866241	-4.206768151	4.420156203	61.72973067	3.93986E-15	1.47316E-12	-3.607971386	1.822336333	22.09824649	2.59046E-06	0.000968604	-5.592889453	1.97957026	69.67425842	6.99531E-17	2.61563E-14	-5.602429518	1.325589791	49.29474951	2.20251E-12	8.23545E-10	3.411214297	3.194967408	48.13081852	3.9871E-12	1.49082E-09	-2.297052741	3.720314856	59.54161648	1.19735E-14
maker-scf300000870673.2-snap-gene-9.120-mRNA-1	-0.813743145	6.40906919	25.46417388	4.50674E-07	0.000163698	2.302447669	5.412409986	23.71329618	1.11807E-06	0.000406116	-1.061699162	6.169348471	31.89925716	1.62379E-08	5.89808E-06	1.648332009	3.76084712	20.76517026	5.19187E-06	0.001885834	2.647674838	6.433211445	60.56639368	7.11382E-15	2.58394E-12	1.663404505	4.478608043	21.76606609	3.08E-06	0.001118743	4.436580668	3.337862328	68.23867467	1.44857E-16	5.16339E-14	-3.456091997	3.878561308	46.18647825	1.07516E-11	3.9053E-09	5.301637163	13.59185499	47.85445481	4.59063E-12	1.66745E-09	2.372558249	5.051815717	59.31066702	1.34645E-14
snap_masked-scf300000870750.0-processed-gene-2.86-mRNA-1	-1.837696583	4.377590342	25.21684957	5.12326E-07	0.000180922	5.148477745	2.672183079	23.18271489	1.47316E-06	0.000520228	-1.384385749	5.082294253	31.83688547	1.67678E-08	5.92136E-06	-2.109529668	3.13413406	20.67153383	5.45205E-06	0.001925333	-5.405170718	4.277500651	60.2898146	8.187E-15	2.89115E-12	-1.153578435	8.009135822	21.3653899	3.79562E-06	0.00134038	4.318399696	1.567667453	68.22028071	1.46214E-16	5.16339E-14	4.690516195	2.888004745	44.8928521	2.08116E-11	7.34939E-09	1.861601623	5.657057122	47.47564938	5.56915E-12	1.96668E-09	3.071289892	3.820198447	58.94783057	1.61908E-14
snap_masked-scf300000870753.0-processed-gene-8.96-mRNA-1	1.6859897	4.97326842	24.49649127	7.44453E-07	0.00025579	1.245617403	5.107410045	22.82133533	1.77781E-06	0.000610846	-2.581913906	3.265325393	31.30296397	2.20742E-08	7.47865E-06	4.311409236	1.13119628	20.55055781	5.80769E-06	0.001986335	-6.37102018	0.88324079	57.51761788	3.34965E-14	1.15092E-11	2.575056264	2.014821832	21.10980799	4.33703E-06	0.001490179	-2.431142435	5.132074743	67.45338541	2.15728E-16	7.41229E-14	-2.390523013	5.132074743	44.08330178	3.14694E-11	1.08127E-08	3.433303723	3.984467038	46.72155287	8.18241E-12	2.81143E-09	-1.321058582	7.004331268	58.74929231	1.79098E-14
maker-scf300000870748.0-snap-gene-4.198-mRNA-1	-2.010331441	4.519694223	23.76749778	1.08703E-06	0.000363668	2.841442595	3.671461598	22.5208823	2.07872E-06	0.00069544	1.73434565	4.738969531	31.27849734	2.23542E-08	7.47865E-06	-1.037127746	5.979228663	20.50831166	5.93729E-06	0.001986335	3.111946398	3.576508487	54.45262618	1.59241E-13	5.32744E-11	1.204876085	7.21460852	20.97067588	4.66367E-06	0.001560244	-2.253036661	3.60103604	67.37765572	2.24175E-16	7.49984E-14	-4.814411206	3.605335427	43.82039904	3.59934E-11	1.20417E-08	1.506688527	6.814213533	46.45929293	9.35417E-12	3.12946E-09	3.394424722	5.135814168	58.57378803	1.95808E-14
maker-scf300000870752.1-snap-gene-1.119-mRNA-1	-2.645559798	4.128802287	23.43050403	1.29509E-06	0.000422165	2.685339264	3.180944885	22.14009006	2.53461E-06	0.000826218	-1.093343587	5.638889417	31.1132219	2.43408E-08	7.93447E-06	-2.349316056	1.939839714	20.39138867	6.31132E-06	0.002057327	-3.512376389	3.249487777	54.35108577	1.67685E-13	5.46611E-11	-2.389048138	4.35388612	20.8017509	5.09364E-06	0.001660395	3.248522295	1.417291417	67.12551217	2.5476E-16	8.30453E-14	-4.400442285	3.226101263	43.7609924	3.71027E-11	1.20945E-08	-3.760034931	3.534879756	46.39633161	9.65962E-12	3.14879E-09	-1.721632458	5.094412194	57.44263068	3.47983E-14
maker-scf300000870753.0-snap-gene-16.27-mRNA-1	-0.85761467	5.272254048	23.11478705	1.52613E-06	0.000485041	1.869080043	4.500291171	21.80619683	3.01624E-06	0.000958638	-3.411458099	1.325589791	30.96756503	2.62377E-08	8.33899E-06	-0.968876882	6.452718751	19.97520316	7.8453E-06	0.002461957	-2.376890185	7.672706967	52.71622676	3.85394E-13	1.22488E-10	-1.985217557	2.900994	20.68043447	5.42677E-06	0.001724763	3.387151938	2.745382657	66.29990466	3.87277E-16	1.23086E-13	-3.769109605	3.9253189	43.68205316	3.86298E-11	1.22775E-08	1.435729219	6.824385891	45.32651026	1.66776E-11	5.30057E-09	4.985559369	12.11633963	57.15995426	4.01769E-14
snap_masked-scf300000870601.0-processed-gene-4.57-mRNA-1	-2.447439742	6.277455081	22.97469664	1.64148E-06	0.000508978	1.250560943	8.546631477	21.51851652	3.50429E-06	0.00107441	-1.636948226	3.014022382	30.72906121	2.96688E-08	9.1995E-06	-1.678443368	3.830348634	19.95227937	7.93992E-06	0.002461957	-4.40696956	4.017095281	52.61198674	4.06401E-13	1.26014E-10	-3.095242494	3.783542808	20.61685093	5.61002E-06	0.001739515	2.031845498	5.640078867	65.40570489	6.09622E-16	1.89027E-13	-3.293918437	3.891847258	43.55846061	4.11481E-11	1.27589E-08	2.338073957	4.544494744	45.0751823	1.89613E-11	5.8794E-09	5.000123105	2.256921729	56.33137646	6.12305E-14
snap_masked-scf300000870601.0-processed-gene-16.61-mRNA-1	-1.010841265	6.615756757	22.56149958	2.03523E-06	0.000616044	2.644349184	5.063902458	21.49391372	3.54953E-06	0.00107441	2.489694341	5.135814168	30.63595579	3.11272E-08	9.42189E-06	-1.065536589	8.435823972	19.85658992	8.34745E-06	0.002526693	-4.634676211	3.184280664	51.98282705	5.59882E-13	1.69471E-10	0.784382369	6.495459449	20.47480303	6.04214E-06	0.0018289	-2.364911955	5.182313683	64.9241653	7.78367E-16	2.35604E-13	-2.817151721	3.412019642	43.13176702	5.11746E-11	1.54901E-08	5.547073239	14.04614387	45.01068367	1.95962E-11	5.9316E-09	-2.903145118	3.673292403	55.93399772	7.49453E-14
maker-scf300000870749.0-snap-gene-13.89-mRNA-1	-1.166130477	5.221887455	22.47377595	2.13032E-06	0.000629832	3.763697076	2.169957288	21.14173543	4.26537E-06	0.0012381	1.935002773	5.868865158	30.07596054	4.15449E-08	1.22828E-05	-1.719846837	2.845109451	19.51539775	9.9792E-06	0.002950363	4.950783348	1.286165353	51.46056808	7.30497E-13	2.15972E-10	1.941064149	1.417291417	20.11445331	7.29434E-06	0.002119222	1.934319431	4.463454598	64.52799432	9.51705E-16	2.81373E-13	5.247665599	3.137210281	42.13432771	8.52141E-11	2.51937E-08	4.975994703	3.502587016	44.84358557	2.13419E-11	6.30975E-09	5.182317219	1.801838993	55.11884178	1.13458E-13
maker-scf300000870753.0-snap-gene-0.107-mRNA-1	-1.620474686	3.095255787	22.11124526	2.57298E-06	0.000743416	1.009774436	6.824385891	21.13289332	4.28509E-06	0.0012381	-2.332952799	3.611225773	29.6223898	5.24951E-08	1.51675E-05	-1.039794898	5.022270191	19.36685049	1.07863E-05	0.003116512	-4.513223931	1.451099675	48.84382545	2.77177E-12	8.00852E-10	1.086182835	7.59847741	20.10390443	7.33468E-06	0.002119222	-3.835728984	3.265325393	64.18253719	1.1341E-15	3.27676E-13	-3.026858685	2.420852439	41.67943621	1.07534E-10	3.107E-08	2.239945322	6.795633856	44.73713552	2.25343E-11	6.51087E-09	4.832695941	2.672183079	54.77387097	1.35227E-13
maker-scf300000870748.0-snap-gene-1.78-mRNA-1	-1.304545954	5.656713894	22.00802645	2.71513E-06	0.000767053	1.462992808	3.622141338	20.78871162	5.12844E-06	0.00144884	-1.469938658	7.697348104	29.48722894	5.62864E-08	1.59015E-05	-1.076778508	8.732943442	19.28777445	1.12424E-05	0.0031761	-4.985431386	1.822336333	48.57736025	3.17514E-12	8.97011E-10	2.905355648	2.64494977	19.94200518	7.98271E-06	0.002255203	-2.371139045	6.819909339	64.07400344	1.19832E-15	3.3854E-13	-5.845667872	4.231576537	41.61134724	1.11345E-10	3.14562E-08	-3.623418584	2.770858709	44.59755677	2.41993E-11	6.83658E-09	3.238810083	4.528865931	54.76652256	1.35733E-13
maker-scf300000870750.0-snap-gene-1.5-mRNA-1	1.584222292	3.070340258	21.88295151	2.89797E-06	0.000800911	2.576451817	1.743577919	20.57184831	5.74345E-06	0.001587315	-1.177526479	6.303264845	29.25566414	6.34305E-08	1.74301E-05	-2.177911074	3.685465757	18.96374923	1.33226E-05	0.003681954	-5.826902434	1.27123595	47.83527978	4.63575E-12	1.28118E-09	-1.07622654	7.226473437	19.86442743	8.31329E-06	0.002297541	3.861038356	1.831913272	63.22858184	1.84058E-15	5.08681E-13	-4.894229882	4.803410492	40.51021212	1.95591E-10	5.40285E-08	-2.681961256	4.256816137	44.2008552	2.96352E-11	8.19026E-09	-5.617492868	2.015566138	53.77793686	2.24479E-13
maker-scf300000870673.2-snap-gene-3.124-mRNA-1	-2.22763901	1.853705173	21.78444139	3.05064E-06	0.000824018	1.022014144	5.62580918	20.06084812	7.50168E-06	0.002029124	-0.869106796	4.428662079	29.22509283	6.44393E-08	1.74301E-05	3.354510224	3.490873142	18.50092352	1.69822E-05	0.00458904	1.658397787	4.463454598	45.74393897	1.34766E-11	3.64527E-09	-1.247107835	4.187974915	19.54667513	9.81714E-06	0.002655433	2.768372571	7.141435683	62.88258547	2.19404E-15	5.93463E-13	-4.343476294	5.59904816	40.46144045	2.00535E-10	5.40285E-08	3.001907538	4.189563652	43.75241929	3.72656E-11	1.00799E-08	1.476288596	6.650328554	52.99468764	3.34452E-13
maker-scf300000870662.0-snap-gene-7.80-mRNA-1	-2.096999846	7.073070503	21.74671842	3.11122E-06	0.000824018	2.361460018	4.433650979	19.83552352	8.43995E-06	0.002235356	-0.877080362	6.174538348	29.06206221	7.00963E-08	1.85653E-05	-3.456417302	4.231576537	18.46265225	1.73267E-05	0.00458904	4.136525763	1.34826336	43.39733023	4.46797E-11	1.18336E-08	-1.006452464	5.571713828	19.44968849	1.03285E-05	0.002735538	-3.255800134	3.878561308	62.83406868	2.24875E-15	5.95591E-13	-2.097801082	3.47627509	40.42802963	2.03993E-10	5.40285E-08	-3.919793109	4.759201665	43.7049274	3.81809E-11	1.01124E-08	-3.937465212	1.219300343	52.61252618	4.0629E-13
maker-scf300000870601.0-snap-gene-4.29-mRNA-1	-2.168674098	7.420955307	21.58161507	3.39087E-06	0.000879757	1.169641767	4.986925326	19.75082173	8.82238E-06	0.002288956	-1.6853952	5.373971256	28.90420909	7.60475E-08	1.97304E-05	-1.515480978	3.926656798	18.38080595	1.80871E-05	0.004692675	-3.481990146	3.658240505	41.6785035	1.07585E-10	2.79129E-08	1.479979729	2.157048407	19.17947696	1.18986E-05	0.003087074	6.252552191	3.038469596	61.51534712	4.39306E-15	1.13977E-12	-3.596433824	1.605077152	40.26306217	2.21966E-10	5.75889E-08	-2.028511294	6.040055491	43.57736752	4.07525E-11	1.05732E-08	2.377746148	4.782064599	50.58289614	1.14236E-12
snap_masked-scf300000870595.0-processed-gene-5.106-mRNA-1	-1.559164899	5.791164333	21.0613275	4.44815E-06	0.001130988	-1.875017299	4.85467446	19.39144522	1.06483E-05	0.002707436	2.50409315	1.122334925	28.41281743	9.80142E-08	2.45752E-05	-3.202182332	1.886245496	18.3193132	1.86804E-05	0.004749672	-1.868612922	6.040055491	41.37465023	1.25677E-10	3.19545E-08	2.746734874	2.627160461	18.97071943	1.3274E-05	0.003316326	-1.93369345	8.645316713	61.22355243	5.09484E-15	1.29541E-12	-4.778061312	1.97957026	40.21008593	2.28068E-10	5.79885E-08	1.99388331	4.110511372	43.19965703	4.94293E-11	1.25679E-08	3.133845328	3.984467038	50.16946419	1.41025E-12
snap_masked-scf300000870603.0-processed-gene-16.118-mRNA-1	1.815975625	1.333089038	20.78535225	5.13744E-06	0.001280633	2.12364165	3.820198447	19.09103937	1.24629E-05	0.003106675	-1.449028675	3.926656798	28.40153602	9.85871E-08	2.45752E-05	-1.592106513	5.373971256	17.97489186	2.23838E-05	0.005579711	1.9186266	4.138816075	40.22924246	2.25842E-10	5.62967E-08	1.222937602	5.657057122	18.9664238	1.33039E-05	0.003316326	-5.915469876	1.822336333	61.02389767	5.63862E-15	1.40556E-12	-1.774853751	3.846798128	37.37877684	9.72749E-10	2.40211E-07	2.145081881	8.385883949	43.09333151	5.21898E-11	1.30096E-08	2.503755497	2.995148987	49.77384906	1.72528E-12
maker-scf300000870693.1-snap-gene-3.63-mRNA-1	-1.704397457	4.760467578	20.44724989	6.12976E-06	0.001498608	1.08771938	5.290474776	18.85035774	1.41385E-05	0.003456581	-1.198391623	4.124531314	28.22329689	1.08096E-07	2.54551E-05	1.552061301	5.051815717	17.52231379	2.83955E-05	0.006942166	-2.918629583	3.816027895	39.48393644	3.30769E-10	8.08667E-08	3.158880245	1.385166908	18.72512986	1.5098E-05	0.003640205	2.864390507	2.612095025	59.46766422	1.2432E-14	3.00898E-12	-4.492155208	1.791522478	37.3592584	9.82533E-10	2.40211E-07	2.40367926	4.205411586	43.0031801	5.4651E-11	1.33611E-08	3.099486199	6.229231055	49.59087843	1.89392E-12
maker-scf300000870673.2-snap-gene-2.6-mRNA-1	-1.670026422	4.554108859	20.39233576	6.30819E-06	0.001513133	1.970150935	6.259614825	18.77643969	1.46972E-05	0.003525376	1.391244724	5.237101397	28.21563298	1.08524E-07	2.54551E-05	1.153566282	5.655133831	17.09090473	3.56325E-05	0.008547104	-3.533299916	4.128802287	39.33236238	3.57467E-10	8.57449E-08	1.830767145	2.583441765	18.71531506	1.51759E-05	0.003640205	-4.229665028	3.658240505	59.44996868	1.25443E-14	3.00898E-12	-2.212233726	3.972349785	37.21352874	1.05877E-09	2.53964E-07	-3.459522613	2.878156985	42.68952006	6.41551E-11	1.53887E-08	2.834150258	5.48711416	49.39977172	2.0877E-12
maker-scf300000870662.0-snap-gene-7.82-mRNA-1	-1.954220676	2.329355483	20.25062677	6.79312E-06	0.001599277	1.818700295	5.791164333	18.41751029	1.7742E-05	0.004176929	-4.104714962	2.015566138	28.20486198	1.0913E-07	2.54551E-05	-2.483455587	1.151580089	16.95918009	3.81922E-05	0.008830343	1.362534808	7.998441821	38.2609935	6.18874E-10	1.45699E-07	1.125513612	5.290474776	18.61081764	1.60308E-05	0.003774073	-3.122339222	2.420852439	58.42567677	2.11118E-14	4.97026E-12	-2.865236526	3.902984605	37.15536453	1.09082E-09	2.56808E-07	1.838181387	5.131030708	42.53947517	6.927E-11	1.6308E-08	-2.340442902	3.851755557	48.84577075	2.76902E-12
maker-scf300000870754.0-snap-gene-10.1-mRNA-1	1.662718889	2.792094248	20.21416594	6.92383E-06	0.001600412	2.028743896	5.036570404	18.3529752	1.83532E-05	0.004242262	-1.724232816	4.763511165	28.18728194	1.10126E-07	2.54551E-05	-2.28597294	1.605077152	16.95866588	3.82025E-05	0.008830343	-2.656490063	3.099134437	38.20397471	6.37225E-10	1.47292E-07	2.549615285	1.848342924	18.40281228	1.78794E-05	0.004108634	2.402848045	4.773490577	57.92955516	2.71675E-14	6.27963E-12	3.503775773	5.135814168	36.21347028	1.76844E-09	4.08767E-07	1.480149354	5.221919242	42.41958957	7.36487E-11	1.70236E-08	2.42429182	5.357930805	48.50057594	3.30192E-12
augustus_masked-scf300000870754.0-processed-gene-8.118-mRNA-1	-0.675403081	5.786644407	20.16994589	7.08575E-06	0.001608592	1.899985432	4.152287448	18.3000505	1.88702E-05	0.004283876	-1.062651411	5.535654718	28.09155744	1.1571E-07	2.62681E-05	-2.38540766	3.086083159	16.91818324	3.9026E-05	0.008859588	-5.915237652	-0.816039411	37.97389045	7.16977E-10	1.62767E-07	3.242034987	2.241768208	18.37962589	1.80983E-05	0.004108634	5.804505942	1.385166908	57.38572773	3.58197E-14	8.13171E-12	-3.511902332	2.807931634	35.88257161	2.09575E-09	4.75773E-07	1.703393115	5.142093995	42.18759869	8.29242E-11	1.88253E-08	-1.727688063	5.706894509	48.46070302	3.36974E-12
maker-scf300000870673.2-snap-gene-7.60-mRNA-1	-0.858458033	6.592245349	19.97489919	7.84655E-06	0.001750055	2.124198464	2.792094248	17.78859186	2.46859E-05	0.005505821	-2.346333564	3.043002817	27.5815444	1.50609E-07	3.35911E-05	-1.088316034	7.16118864	16.82598037	4.09686E-05	0.009137429	4.656286809	1.385166908	37.91596154	7.38585E-10	1.6473E-07	-1.298663551	7.573716333	18.22282602	1.9651E-05	0.004382853	-2.539646372	5.149658806	57.01994809	4.31414E-14	9.62204E-12	-1.228389009	6.493167765	35.80904545	2.17635E-09	4.85403E-07	-4.372216804	2.537856797	41.5309006	1.16022E-10	2.58771E-08	-3.693382301	3.891847258	47.38677398	5.82746E-12
augustus_masked-scf300000870601.0-processed-gene-7.35-mRNA-1	-1.396972658	5.048123624	19.88467762	8.2257E-06	0.001802988	1.370952119	10.81840721	17.16499089	3.42694E-05	0.007511502	1.423440805	4.049255616	27.53254031	1.54474E-07	3.36771E-05	1.598816255	4.877767214	16.74926022	4.26589E-05	0.009203548	2.228145853	6.259614825	37.51982986	9.04883E-10	1.98341E-07	3.063471937	3.137210281	17.96277319	2.25268E-05	0.004937634	-4.557529362	3.502587016	56.62057291	5.28559E-14	1.15855E-11	-4.079759151	4.374518118	35.75629439	2.23608E-09	4.90126E-07	1.654031061	4.986925326	40.74178025	1.73733E-10	3.79609E-08	2.272309415	4.556047386	47.26055521	6.21504E-12
snap_masked-scf300000870673.2-processed-gene-14.41-mRNA-1	-0.90806521	5.29531472	19.71277421	8.99978E-06	0.001939223	1.463386276	4.285293684	17.10136932	3.54367E-05	0.007635718	-2.383056931	3.9253189	27.50989579	1.56293E-07	3.36771E-05	-1.667085243	5.272099618	16.7468589	4.27129E-05	0.009203548	-4.025414894	1.537441118	36.69046919	1.38455E-09	2.98335E-07	1.780125746	4.97326842	17.70274073	2.58254E-05	0.005530536	-2.24079239	6.67559994	56.45916813	5.73776E-14	1.23634E-11	-4.110305468	2.145818486	35.50631721	2.54225E-09	5.4779E-07	1.471037037	7.59847741	40.68713263	1.7866E-10	3.79609E-08	-3.559309409	2.537856797	46.46380716	9.33264E-12
snap_masked-scf300000870749.0-processed-gene-2.70-mRNA-1	1.301160384	3.69717898	19.46484861	1.02468E-05	0.002171129	2.951782515	1.4722444	16.57629104	4.67316E-05	0.009870048	-1.517873968	5.132074743	27.16655108	1.8666E-07	3.95502E-05	0.994410326	5.227661219	16.61615485	4.57596E-05	0.009695694	2.87430005	2.197025483	36.04699907	1.92615E-09	4.08119E-07	-0.785369508	7.119489773	17.68249276	2.61018E-05	0.005530536	-2.059179984	7.697348104	56.11859598	6.82287E-14	1.44565E-11	-2.311030012	4.68769065	35.47327844	2.58574E-09	5.47874E-07	1.521508127	5.710027656	40.68167507	1.79159E-10	3.79609E-08	2.943457273	5.412409986	46.37378828	9.7714E-12
snap_masked-scf300000870746.0-processed-gene-7.28-mRNA-1	-1.510082419	4.798856966	19.36860858	1.07764E-05	0.002245907	0.98357386	5.193663277	16.55100661	4.73588E-05	0.009870048	6.705628449	-0.218485011	26.95066434	2.08715E-07	4.34983E-05	-2.492185279	1.510825761	16.58317204	4.65623E-05	0.00970405	4.631911893	1.12959234	35.80887322	2.17654E-09	4.50468E-07	1.953297497	1.706601146	17.54537563	2.80532E-05	0.005846567	-2.247123886	6.639802041	55.92780518	7.51817E-14	1.56686E-11	-1.995214736	2.404106606	35.21949461	2.9456E-09	6.13892E-07	3.744321333	3.336600419	40.43574077	2.0319E-10	4.23468E-08	2.096345934	5.015381051	46.09964275	1.12389E-11
snap_masked-scf300000870595.0-processed-gene-6.111-mRNA-1	-1.138475188	2.914173106	19.18057755	1.18917E-05	0.002438378	0.999873739	4.967944111	16.29544879	5.4194E-05	0.010989863	-1.089042694	5.087231754	26.87706317	2.16817E-07	4.44579E-05	1.063771627	4.76256922	16.37543114	5.19543E-05	0.010653152	1.059045203	6.650328554	35.79074649	2.19689E-09	4.50468E-07	-1.430780096	3.551179697	17.16848491	3.42064E-05	0.007013975	-2.487336354	7.890039514	55.10803162	1.14084E-13	2.33927E-11	-3.418546614	2.426278923	35.13918629	3.06961E-09	6.29419E-07	-2.433653008	4.392001643	40.16388945	2.33525E-10	4.7884E-08	-2.236551241	3.477912752	45.90528633	1.24111E-11
snap_masked-scf300000870752.1-processed-gene-1.159-mRNA-1	-0.907398927	6.310643872	19.12834452	1.22216E-05	0.002454309	1.355385684	5.967861972	16.28613833	5.44609E-05	0.010989863	-2.95548958	4.277500651	26.76453402	2.29817E-07	4.63755E-05	1.927325374	4.528865931	16.10607573	5.98916E-05	0.01205766	6.67359126	-0.305270516	35.44526553	2.62319E-09	5.29344E-07	1.202082221	5.131030708	17.02374312	3.69153E-05	0.007436602	1.504270795	6.66873626	54.93189553	1.2478E-13	2.51797E-11	-5.199669081	0.88324079	34.18931045	5.00029E-09	1.00903E-06	5.909716052	2.256921729	39.88247315	2.69713E-10	5.44263E-08	3.192143961	2.998354639	45.80013674	1.30954E-11
snap_masked-scf300000870629.0-processed-gene-6.22-mRNA-1	-2.466951885	2.313675031	19.09792178	1.2418E-05	0.002454309	-0.867584798	6.45045347	15.89373668	6.70001E-05	0.013308937	-1.335078498	3.47627509	26.35928565	2.83453E-07	5.63053E-05	-2.409047031	1.848342924	16.08065744	6.07009E-05	0.01205766	-4.69798408	0.300103402	35.39442104	2.69257E-09	5.34854E-07	1.742181519	2.382162258	16.99707393	3.74375E-05	0.007436602	-1.445071459	8.435823972	53.95197546	2.0545E-13	4.08108E-11	-2.62969094	3.13413406	33.95933024	5.62762E-09	1.11315E-06	1.877946104	4.171634971	39.77156197	2.85472E-10	5.60167E-08	6.344925155	3.038469596	45.00901484	1.96129E-11
maker-scf300000870673.2-snap-gene-2.2-mRNA-1	-1.174199847	4.912178224	19.07795881	1.25486E-05	0.002454309	-0.957041021	7.226473437	15.86088493	6.81733E-05	0.013333644	3.762507324	3.038469596	26.00323922	3.40845E-07	6.6664E-05	4.51846948	0.265626241	16.04984893	6.16965E-05	0.012066896	-1.19983372	5.346819631	35.32882014	2.78481E-09	5.44665E-07	1.852207856	2.677585183	16.92986465	3.87865E-05	0.00758605	-3.002873749	3.099134437	53.25725134	2.92605E-13	5.72291E-11	-2.151925615	3.205586582	33.93740042	5.69141E-09	1.11315E-06	3.470120171	5.407102725	39.76517484	2.86407E-10	5.60167E-08	3.622660727	5.407102725	44.92567382	2.04657E-11
augustus_masked-scf300000870749.0-processed-gene-4.125-mRNA-1	-1.466956983	7.446323872	18.92898521	1.35676E-05	0.002613399	1.325208159	5.015381051	15.76581202	7.16863E-05	0.013808295	-2.446495812	3.756645712	25.97068235	3.46642E-07	6.67705E-05	-6.345326986	0.180079297	15.92431961	6.59262E-05	0.012698777	2.354769661	4.76986104	35.04516139	3.22146E-09	6.20522E-07	-0.892569808	6.45045347	16.56641707	4.69755E-05	0.009048486	3.432534465	1.61691561	53.16867817	3.06101E-13	5.89615E-11	-2.674006455	3.032439317	33.88224966	5.85505E-09	1.12781E-06	-2.204308923	5.003311684	39.66858229	3.00928E-10	5.79651E-08	-4.029074837	2.313675031	44.88040266	2.09444E-11
snap_masked-scf300000870733.0-processed-gene-0.132-mRNA-1	-1.081347108	4.82270859	18.77883066	1.46787E-05	0.002785236	-1.218656586	3.337982574	15.68764062	7.47108E-05	0.01417609	1.175093355	6.88814224	25.93998231	3.52198E-07	6.68283E-05	-1.490512994	2.943727346	15.61949477	7.7452E-05	0.014696219	1.683910316	4.782064599	34.88218154	3.50272E-09	6.59037E-07	-0.888750225	4.657365971	16.51335304	4.83087E-05	0.009166388	-4.426490104	4.017095281	52.64453008	3.99723E-13	7.58459E-11	-3.200852788	3.886863314	33.48980775	7.16384E-09	1.35931E-06	-1.893707566	5.656713894	39.63100364	3.06774E-10	5.82093E-08	2.367921443	4.877767214	44.51146354	2.52872E-11
maker-scf300000870631.0-snap-gene-3.87-mRNA-1	-2.890576837	2.127798125	18.72095321	1.51311E-05	0.002828842	1.806587174	3.150227234	15.46814084	8.39077E-05	0.015687037	-0.763208655	6.518954308	25.46853606	4.49657E-07	8.32092E-05	-3.033219044	1.112219154	15.5872958	7.87821E-05	0.014728785	1.817341337	4.200840472	34.86978247	3.5251E-09	6.59037E-07	1.857673914	2.410072555	16.43886582	5.02444E-05	0.00939349	-1.724045451	8.060828776	51.99575598	5.56207E-13	1.03986E-10	-5.713070758	3.161575834	33.33316396	7.76471E-09	1.45166E-06	-2.078651599	4.138816075	39.37533555	3.49686E-10	6.53759E-08	2.352198303	2.914715929	44.02670137	3.23927E-11
maker-scf300000870748.0-snap-gene-2.22-mRNA-1	-1.466055004	2.994705975	18.65333139	1.56773E-05	0.002888488	2.313478679	0.22007099	15.31770115	9.08611E-05	0.016575176	-1.706324287	7.643539358	25.46013428	4.51619E-07	8.32092E-05	1.539246051	1.809685955	15.52654587	8.13547E-05	0.014989315	2.715696626	3.642361082	34.4362495	4.40443E-09	8.11501E-07	-0.874908764	7.013710408	16.38999912	5.15565E-05	0.009499105	1.927902708	7.051936216	51.17570221	8.44576E-13	1.54704E-10	-5.033399768	3.049206525	32.49246309	1.19656E-08	2.20461E-06	-4.88246354	1.516175769	38.93389042	4.38403E-10	8.07742E-08	2.387813332	3.005298691	43.97060941	3.33344E-11
maker-scf300000870673.2-snap-gene-0.1-mRNA-1	-1.068350252	4.589225582	18.29099423	1.89601E-05	0.003443432	2.315167105	1.09982356	15.30930565	9.12658E-05	0.016575176	-2.368136819	1.605077152	25.06371613	5.54668E-07	0.00010037	-3.020044805	1.174649829	15.3806352	8.78844E-05	0.015961054	2.262203914	3.905078308	33.48072099	7.19739E-09	1.30715E-06	1.258785903	4.110511372	16.28413285	5.45186E-05	0.009901351	2.902454105	3.576508487	51.15892199	8.51826E-13	1.54704E-10	-5.387093112	3.502587016	31.502184	1.99216E-08	3.61805E-06	3.806296607	3.783542808	38.69796787	4.94724E-10	8.98489E-08	2.173069505	5.775976257	43.96058345	3.35056E-11
snap_masked-scf300000870750.0-processed-gene-4.216-mRNA-1	2.308909239	1.748713466	18.19481467	1.99421E-05	0.003556013	1.025766653	4.937563386	15.19943829	9.67322E-05	0.017320512	-3.64513185	0.491063692	25.04337706	5.6055E-07	0.00010037	-2.010661566	1.785223549	15.1732102	9.80852E-05	0.017562768	2.176231313	5.560961549	33.25671496	8.07604E-09	1.44607E-06	1.442652326	5.100862239	16.23158385	5.60518E-05	0.01003643	5.190548538	0.205087852	50.85559162	9.94176E-13	1.78014E-10	2.681648563	1.706601146	31.41599399	2.08258E-08	3.729E-06	2.455305733	3.847541964	38.44064772	5.64444E-10	1.01067E-07	-2.16408551	3.451239459	43.86984741	3.50954E-11
snap_masked-scf300000870746.0-processed-gene-4.20-mRNA-1	-0.974190075	5.706894509	18.17605957	2.01395E-05	0.003556013	2.277077441	2.807931634	15.0743903	0.000103356	0.018249517	-1.433300133	5.182313683	24.86580059	6.14632E-07	0.000108525	2.766129549	1.833847225	15.0755277	0.000103294	0.018207094	-2.489747315	3.262035368	33.08192251	8.83564E-09	1.5601E-06	-1.144321574	4.496492935	16.1893025	5.73169E-05	0.010061286	2.28307758	4.052188001	49.99444948	1.54182E-12	2.72237E-10	-4.044386607	4.277500651	30.31053092	3.68122E-08	6.49991E-06	-2.85106807	4.865695364	38.2960685	6.0785E-10	1.07328E-07	2.408388438	4.500291171	43.31046545	4.67079E-11
maker-scf300000870673.2-snap-gene-9.127-mRNA-1	-1.846992574	2.120584408	18.12235194	2.07155E-05	0.003607625	-0.962304934	4.776252451	14.90706978	0.000112939	0.019668394	-1.758860861	3.289831933	24.45251198	7.61641E-07	0.00013264	-1.609067506	3.412019642	15.05274799	0.000104548	0.018207094	2.415754695	2.021218085	33.04204667	9.01872E-09	1.57062E-06	1.041798461	5.312592463	16.17427316	5.77734E-05	0.010061286	2.722818552	1.718391349	49.90373796	1.61477E-12	2.81213E-10	-2.524514648	1.976469558	29.74840634	4.91911E-08	8.50525E-06	3.459061375	3.086083159	37.84183708	7.67187E-10	1.33606E-07	-2.674881416	2.816351787	42.98623399	5.51264E-11
maker-scf300000870744.1-snap-gene-5.23-mRNA-1	1.187934044	4.285293684	17.84339931	2.3985E-05	0.004120555	-2.052082682	2.420852439	14.80151729	0.000119439	0.02051936	1.827875999	1.96191316	24.36350474	7.97656E-07	0.000137035	-2.556356439	1.340019698	14.94778607	0.000110528	0.018988357	-1.710773432	3.551179697	32.6129449	1.12463E-08	1.93209E-06	1.196557743	4.929886173	15.96157526	6.46413E-05	0.0111052	-1.399954114	5.886251619	49.11739417	2.41093E-12	4.14191E-10	-5.037340355	2.931072694	29.73566378	4.95155E-08	8.50525E-06	1.576948967	7.201655237	37.16899215	1.08323E-09	1.83647E-07	-1.903463939	4.832357261	42.95685345	5.59605E-11
maker-scf300000870662.0-snap-gene-1.7-mRNA-1	-2.41995098	0.759987333	17.71576482	2.56492E-05	0.004347712	1.69832174	6.229231055	14.74475361	0.00012309	0.0208645	-1.957246016	1.976469558	24.32075149	8.15557E-07	0.000138199	1.27819833	7.051936216	14.87732407	0.000114734	0.019279439	1.52449086	6.00632716	32.53753722	1.16912E-08	1.98174E-06	-1.099782923	7.347131831	15.90052007	6.67604E-05	0.011316328	-2.570613167	2.086066798	48.94043141	2.63855E-12	4.47252E-10	-6.672029463	0.321183542	29.7099554	5.01765E-08	8.50525E-06	-1.837350804	4.536005045	37.16863687	1.08342E-09	1.83647E-07	1.646070381	3.223826102	42.9194551	5.70406E-11
maker-scf300000870641.0-snap-gene-2.123-mRNA-1	-1.395734723	4.843103302	17.61525863	2.7041E-05	0.004455086	-0.934462577	4.4811858	14.52030852	0.000138657	0.023193981	-1.055976237	6.615756757	24.29584557	8.26171E-07	0.000138199	-5.709183904	0.209524875	14.86877599	0.000115255	0.019279439	2.333580362	3.521038762	32.44588016	1.22559E-08	2.05011E-06	1.061498782	5.983753744	15.77375385	7.1386E-05	0.011941181	3.783857604	1.34826336	48.78291998	2.85919E-12	4.78275E-10	-2.161945245	5.554780293	29.66594674	5.13286E-08	8.58606E-06	1.527047266	7.21460852	37.10583082	1.11889E-09	1.87163E-07	-2.581965642	4.384325491	42.89888632	5.76435E-11
maker-scf300000870753.0-snap-gene-14.26-mRNA-1	2.722792824	-1.111734978	17.59663127	2.73072E-05	0.004455086	-1.812023927	1.219300343	14.46826847	0.000142541	0.023534009	-1.860577546	3.902984605	24.02420874	9.5132E-07	0.000157067	1.255677158	4.049255616	14.77048453	0.000121421	0.019729034	2.721991342	3.337862328	32.40657531	1.25063E-08	2.06483E-06	-3.43120624	-0.614515863	15.74900936	7.23258E-05	0.011941272	-2.161756435	6.759543605	48.45063691	3.38708E-12	5.59221E-10	-3.083620606	1.151580089	29.61295432	5.27512E-08	8.70943E-06	-3.064043949	2.620344638	36.96547541	1.2024E-09	1.9852E-07	-1.549144313	5.897468002	42.7181399	6.32233E-11
maker-scf300000870743.0-snap-gene-3.114-mRNA-1	-0.718311322	8.184342785	17.59117855	2.73856E-05	0.004455086	2.467888644	5.867316964	14.39123929	0.000148492	0.024202218	-1.619768738	3.541850346	23.82844877	1.05314E-06	0.000169902	1.106406281	3.898899362	14.77001852	0.000121451	0.019729034	2.416112159	4.865695364	31.79875427	1.71002E-08	2.78712E-06	-1.180078935	3.635566801	15.70256055	7.41238E-05	0.012081222	-2.093711887	5.897436261	48.41434769	3.45035E-12	5.62362E-10	-2.037262641	5.373971256	29.57332914	5.38407E-08	8.77534E-06	-1.285604039	5.571713828	36.81587434	1.29829E-09	2.11604E-07	-1.508179232	5.100912734	42.5335785	6.94791E-11
snap_masked-scf300000870749.0-processed-gene-4.81-mRNA-1	-0.975248966	4.05104179	17.57054102	2.76844E-05	0.004455086	-0.848109245	5.571713828	14.20172294	0.00016422	0.02642696	-1.188135658	4.845019894	23.82361652	1.05579E-06	0.000169902	-1.789611933	3.032439317	14.7522918	0.000122598	0.019729034	2.273270749	1.339850993	31.4553382	2.04081E-08	3.28415E-06	-0.932186394	4.974475471	15.62056711	7.7408E-05	0.012456816	2.913819242	4.386540386	47.87682033	4.53856E-12	7.30363E-10	-1.499231863	3.760811009	29.22586341	6.44136E-08	1.03657E-05	1.179376654	6.629590216	36.40904342	1.59959E-09	2.57413E-07	-3.670382059	3.434264431	42.16169065	8.40301E-11
snap_masked-scf300000870662.0-processed-gene-7.96-mRNA-1	-0.99363754	7.588189813	17.38762695	3.04804E-05	0.004843712	2.156128566	1.708623524	14.11037047	0.000172391	0.027395041	-1.458697468	3.972349785	23.70220455	1.12454E-06	0.000178703	2.151869502	5.063902458	14.72362113	0.000124477	0.019780949	2.530680022	4.55860926	30.97121812	2.61883E-08	4.16165E-06	-0.957039095	5.346819631	15.47341465	8.36739E-05	0.013296828	-1.668110136	4.417963673	47.38715885	5.82631E-12	9.25874E-10	-1.939912059	4.556047386	29.19680264	6.5387E-08	1.03908E-05	4.636020906	1.102237523	36.35326086	1.64604E-09	2.61576E-07	1.940779783	6.572831876	41.77347199	1.02485E-10
snap_masked-scf300000870743.0-processed-gene-2.67-mRNA-1	-2.161188659	4.803410492	17.34265917	3.12101E-05	0.004898452	1.395856423	6.191711882	13.95430327	0.000187308	0.029398169	2.444227943	1.543554245	23.38844446	1.32371E-06	0.000206259	-1.536972994	2.640765608	14.64157612	0.000130014	0.0201865	2.793925566	1.625362442	30.94471186	2.65484E-08	4.1668E-06	2.29361616	1.988687147	15.42527986	8.58323E-05	0.01347144	2.825414982	3.070340258	47.21845488	6.34997E-12	9.96632E-10	-1.294502808	8.435823972	29.14565077	6.71363E-08	1.05371E-05	-1.48379532	5.100912734	36.16479793	1.81316E-09	2.84577E-07	4.819057569	13.59185499	41.61418298	1.11184E-10
snap_masked-scf300000870749.0-processed-gene-3.25-mRNA-1	1.365903146	2.278249158	17.2834131	3.21985E-05	0.00499195	-1.852216139	3.816027895	13.88972386	0.000193855	0.030054693	-1.706545187	2.86068883	23.37876769	1.33039E-06	0.000206259	1.208069393	6.607943587	14.61597506	0.000131793	0.0201865	2.257624673	2.792094248	30.83789716	2.80506E-08	4.34887E-06	1.619563099	5.405744166	15.19580375	9.69185E-05	0.014775007	-2.596185374	1.976469558	47.10757902	6.71953E-12	1.03251E-09	2.211148126	1.417291417	29.0955251	6.88959E-08	1.06814E-05	1.868763323	6.470332674	35.9572908	2.0169E-09	3.12694E-07	2.688422277	7.138034675	41.31779058	1.29386E-10
snap_masked-scf300000870662.0-processed-gene-1.65-mRNA-1	-1.506517238	2.505052498	17.2393797	3.29534E-05	0.005047435	1.638144835	4.417129186	13.77365649	0.000206208	0.031584539	-0.85193113	5.711105582	23.20048881	1.4596E-06	0.000223565	-1.230074304	3.526227435	14.61597474	0.000131793	0.0201865	-1.964344971	2.086066798	30.74447456	2.94341E-08	4.47539E-06	2.18633498	2.038768203	15.17102481	9.81987E-05	0.014775007	-6.331375083	0.825316483	47.10133714	6.74097E-12	1.03251E-09	-4.195838456	3.184280664	29.04806238	7.06047E-08	1.08144E-05	-1.413347205	5.094412194	35.59157607	2.43338E-09	3.72717E-07	2.055972932	8.385883949	40.47080237	1.99576E-10
maker-deg300000870423-snap-gene-0.59-mRNA-1	-0.964877826	14.5833618	17.17083613	3.41641E-05	0.005170578	2.492261809	1.122334925	13.56970514	0.000229865	0.034789047	-0.846431989	7.471293922	23.11263045	1.52784E-06	0.000231231	-3.978090505	0.408606184	14.42614351	0.000145765	0.022060779	2.223897756	2.998354639	30.73548699	2.95707E-08	4.47539E-06	2.798492812	1.450230327	15.15153714	9.92175E-05	0.014775007	-1.792148055	3.740055996	47.04906996	6.92315E-12	1.04779E-09	-1.22008849	5.979228663	28.96462989	7.3712E-08	1.1156E-05	1.341795472	5.62580918	35.54811596	2.48828E-09	3.76589E-07	2.58470833	2.888004745	40.41918511	2.04919E-10
snap_masked-scf300000870743.0-processed-gene-3.102-mRNA-1	-0.777431744	4.93458562	17.07730747	3.58886E-05	0.005314291	1.431463357	4.877767214	13.54473833	0.000232944	0.034840134	-2.179058561	4.985929668	23.07865969	1.55507E-06	0.000232584	2.107578994	7.073070503	14.37509585	0.00014977	0.022400319	2.420399835	1.567667453	30.56714295	3.2251E-08	4.8236E-06	1.973190337	2.564036042	15.14653501	9.94807E-05	0.014775007	-2.700014299	3.886076731	46.87443728	7.56835E-12	1.13196E-09	-2.915237063	1.705163356	28.88044883	7.69861E-08	1.14986E-05	3.394599441	3.262035368	35.49525457	2.55673E-09	3.8149E-07	2.118072101	4.544494744	39.94380973	2.61375E-10
snap_masked-scf300000870748.0-processed-gene-4.113-mRNA-1	-1.236550491	4.773490577	17.07407395	3.59497E-05	0.005314291	1.172983655	4.82270859	13.50657325	0.000237729	0.035142465	-1.315100591	4.289270117	23.02484889	1.59921E-06	0.000236404	1.233580814	3.740441599	14.23961322	0.000160947	0.023792028	1.38684761	5.789587606	30.21716644	3.86275E-08	5.71014E-06	-1.109398527	6.419012118	15.13766987	9.99489E-05	0.014775007	-6.37093816	1.27123595	46.77060326	7.98015E-12	1.17967E-09	-2.625705344	3.820198447	28.86044919	7.77851E-08	1.14986E-05	0.969436703	6.10524384	35.47709131	2.58068E-09	3.8149E-07	1.239805005	5.302805797	39.47834651	3.31717E-10
maker-scf300000870641.1-snap-gene-0.24-mRNA-1	-2.907249903	3.674696488	17.01006516	3.71822E-05	0.005433301	2.065504316	2.64494977	13.48381157	0.00024063	0.035162477	-1.667534785	4.85467446	22.54793289	2.04965E-06	0.000299508	-1.570958805	2.147625326	14.20094323	0.000164288	0.024006841	-4.103017305	0.924506912	30.06615198	4.17556E-08	6.1016E-06	1.46124992	4.782064599	14.97912471	0.000108707	0.015884983	3.266030885	2.895733678	46.66318611	8.42978E-12	1.23181E-09	2.367910907	1.718391349	28.67908371	8.54214E-08	1.24823E-05	1.276611201	5.809212865	35.03937027	3.23106E-09	4.72143E-07	-2.13303599	5.048123624	39.35864988	3.52687E-10
snap_masked-scf300000870746.0-processed-gene-10.30-mRNA-1	-2.458462448	0.966723405	16.87087431	4.00109E-05	0.005760833	0.984687849	5.657057122	13.28675455	0.000267288	0.038613971	-2.163861662	2.329355483	22.45004631	2.1568E-06	0.000311584	-2.103087105	2.090458367	14.16212617	0.000167713	0.02422876	-1.370553693	5.221887455	29.80152639	4.78615E-08	6.91436E-06	2.060745053	3.15806935	14.88762825	0.000114109	0.016110694	3.822793713	5.867316964	46.43392544	9.47606E-12	1.36897E-09	-4.257117335	0.73017686	28.62349184	8.79092E-08	1.26999E-05	-2.142527987	3.028252466	34.87961459	3.50734E-09	5.06691E-07	2.107436818	4.542759666	39.32877666	3.58124E-10
augustus_masked-scf300000870662.0-processed-gene-5.26-mRNA-1	1.901693278	1.451424774	16.8557993	4.03299E-05	0.005760833	2.658396859	2.329355483	13.1758469	0.000283581	0.040507409	-1.385882714	6.639802041	22.37658855	2.24089E-06	0.000320095	-1.399663295	2.476187107	14.06023141	0.000177048	0.025290015	2.176831183	1.706601146	29.483477	5.63954E-08	8.05568E-06	1.135767497	5.522380435	14.88010459	0.000114565	0.016110694	-2.192402027	7.672706967	46.24193155	1.04516E-11	1.48961E-09	-2.5828405	3.225187069	28.5045582	9.34782E-08	1.32534E-05	2.047962813	6.216978011	34.76118643	3.72731E-09	5.32419E-07	-1.408617045	6.310643872	39.07083146	4.08705E-10
snap_masked-scf300000870631.0-processed-gene-2.63-mRNA-1	-1.458416474	4.142249637	16.58425585	4.65357E-05	0.006573432	4.267405703	-0.306948599	13.05892827	0.000301842	0.042636874	-1.461077386	4.806851746	22.24435536	2.40063E-06	0.000339103	-1.086687017	8.036469693	14.03478589	0.00017946	0.025349699	1.922020718	2.623044088	29.40190983	5.88196E-08	8.3086E-06	1.038744881	5.897468002	14.87503325	0.000114873	0.016110694	-2.253143934	2.505052498	46.22441008	1.05455E-11	1.48961E-09	-4.549726417	2.825302088	28.49737156	9.38258E-08	1.32534E-05	2.155085752	4.782064599	34.38160852	4.52984E-09	6.39864E-07	-3.922186879	3.558035008	39.06743052	4.09417E-10
snap_masked-scf300000870754.0-processed-gene-6.93-mRNA-1	-0.82495461	9.438957131	16.20514198	5.68396E-05	0.007940683	2.519259274	1.823213649	12.98640462	0.000313761	0.042945863	2.123888649	3.905078308	22.18756809	2.4727E-06	0.000341757	2.14851134	7.420955307	13.98364173	0.000184408	0.025762417	1.927014047	5.18780271	29.10005891	6.87349E-08	9.60249E-06	3.566064152	2.247845629	14.85984966	0.000115802	0.016110694	1.6697659	3.76084712	46.17220762	1.08302E-11	1.51302E-09	-1.842561174	4.253780068	28.38852357	9.92519E-08	1.37573E-05	2.376485984	4.229363201	34.29551429	4.73472E-09	6.61456E-07	-1.930807007	5.848510068	38.75602849	4.80225E-10
maker-scf300000870754.0-snap-gene-8.58-mRNA-1	-0.763421323	5.08710478	16.16608972	5.80236E-05	0.007982176	1.159459713	6.607943587	12.978371	0.00031511	0.042945863	-1.437093647	3.390001184	22.1831924	2.47834E-06	0.000341757	-2.41248982	3.605335427	13.96289467	0.000186454	0.025765154	1.55144218	5.21647764	28.66180837	8.61868E-08	1.1807E-05	2.255325803	17.61228984	14.84708614	0.000116588	0.016110694	-4.229103598	1.451099675	45.92723088	1.22728E-11	1.69592E-09	-1.756785815	5.099991932	28.38257128	9.95576E-08	1.37573E-05	3.486030566	17.61228984	34.20063618	4.97127E-09	6.82826E-07	-2.102969789	4.127684167	38.51498861	5.43348E-10
maker-scf300000870749.0-snap-gene-18.126-mRNA-1	-1.286652601	3.141214827	16.1540887	5.83924E-05	0.007982176	0.73624975	6.493167765	12.97596692	0.000315515	0.042945863	-1.607186341	2.797293951	22.1664326	2.50007E-06	0.000341757	3.802210275	1.385166908	13.90192525	0.000192601	0.026120619	-1.233415774	6.331798504	28.6576381	8.63726E-08	1.1807E-05	-0.908433604	5.069468651	14.68076589	0.000127339	0.017407122	-1.242567438	6.169348471	45.86999543	1.26367E-11	1.72742E-09	-4.10041063	6.225369321	28.00592689	1.20944E-07	1.6533E-05	-1.117903924	6.131233831	34.19132635	4.99511E-09	6.82826E-07	3.139481364	1.906197265	38.4453263	5.63093E-10
maker-scf300000870601.0-snap-gene-11.18-mRNA-1	0.608255419	5.838299979	16.10295971	5.99902E-05	0.008113356	2.151599931	12.11633963	12.96397668	0.000317542	0.042945863	-1.002161317	5.243064825	22.04269798	2.66652E-06	0.000360633	2.797624008	0.710762795	13.89408168	0.000193407	0.026120619	-1.396720333	5.139980832	27.54878417	1.53182E-07	2.0717E-05	5.631492556	0.170606054	14.61789889	0.000131658	0.0175128	2.167697454	6.433211445	45.22169793	1.75945E-11	2.37956E-09	2.68463583	1.219300343	27.91250749	1.26927E-07	1.71662E-05	-1.774371531	6.026231042	33.90803374	5.77796E-09	7.81439E-07	2.612101574	3.194967408	38.36569852	5.86543E-10
maker-scf300000870603.0-snap-gene-14.118-mRNA-1	-1.026282952	7.511594128	16.05231394	6.16163E-05	0.008245556	0.685459799	6.811671126	12.91001216	0.000326829	0.043736624	-1.474219807	5.175909699	22.01319167	2.70783E-06	0.000362365	1.971026234	2.193176623	13.87682397	0.000195191	0.026120619	2.368228025	4.934355853	27.13793737	1.89444E-07	2.53515E-05	1.620182581	3.903439851	14.61088333	0.000132149	0.0175128	3.546440994	1.796272582	45.15799116	1.81763E-11	2.43236E-09	-1.130200558	6.452718751	27.59469828	1.49588E-07	2.00181E-05	-1.240576755	5.438871973	33.87759147	5.86908E-09	7.85407E-07	-2.621789647	3.142851771	38.30941413	6.03707E-10
snap_masked-scf300000870599.0-processed-gene-1.260-mRNA-1	-1.309783011	1.132372422	15.76831881	7.15913E-05	0.009480632	1.268613702	5.759658364	12.8179578	0.000343308	0.04546331	1.576054935	7.038843701	21.96069686	2.78291E-06	0.000365772	-1.515746547	2.873980983	13.84929959	0.000198071	0.026229905	1.982195255	2.526676613	26.94956268	2.08834E-07	2.76553E-05	5.682188212	0.37125061	14.60951911	0.000132245	0.0175128	-2.312869174	7.643539358	44.98590483	1.98458E-11	2.62812E-09	-2.786705011	4.35388612	27.18354536	1.85027E-07	2.45026E-05	-1.193830112	6.792496093	33.75354492	6.25549E-09	8.21872E-07	2.192536752	8.229958992	38.01533851	7.01906E-10
snap_masked-scf300000870749.0-processed-gene-11.70-mRNA-1	-2.130602573	3.419030926	15.40528148	8.67455E-05	0.011369027	-0.794379671	6.07905592	12.69902008	0.000365847	0.047948618	-2.275039521	2.545936463	21.95524326	2.79083E-06	0.000365772	-2.97574967	0.73017686	13.7047161	0.000213917	0.027797848	2.583874733	1.61691561	26.61573669	2.48214E-07	3.25314E-05	0.985055985	4.457081094	14.54052386	0.000137177	0.017978654	3.518511923	1.286165353	44.91608174	2.05662E-11	2.69544E-09	-2.532158394	1.939839714	26.77860393	2.28149E-07	2.99017E-05	-3.508785627	2.046197946	33.7487696	6.27087E-09	8.21872E-07	2.236652505	3.885035281	37.95224906	7.24974E-10
snap_masked-scf300000870748.0-processed-gene-0.53-mRNA-1	-1.431285233	4.384325491	15.32066862	9.07185E-05	0.011710877	-0.655701238	5.209619593	12.62332273	0.000380964	0.049420303	-1.079124503	5.84117548	21.64820279	3.27517E-06	0.000424869	2.273045166	2.517419074	13.68585706	0.000216076	0.027797848	-1.55986911	3.371987696	26.10221036	3.23813E-07	4.20065E-05	-1.036081557	4.780513498	14.48072956	0.000141601	0.018369083	-2.872489269	3.611225773	44.53035738	2.50444E-11	3.24887E-09	1.860664946	3.186245507	26.31740385	2.89667E-07	3.75769E-05	4.288102454	4.350050649	33.67388478	6.51697E-09	8.45411E-07	2.332997161	3.984958406	37.9412092	7.29088E-10
snap_masked-scf300000870753.0-processed-gene-26.142-mRNA-1	1.22068362	5.175909699	15.30966882	9.12483E-05	0.011710877	1.624586059	2.336966348	12.55001849	0.000396202	0.050877989	-1.122725597	8.645316713	21.52907044	3.48505E-06	0.00044753	-2.188128174	1.265676076	13.68243009	0.00021647	0.027797848	2.292264212	1.948010655	25.97661714	3.45578E-07	4.43771E-05	5.622413414	0.209524875	14.42823331	0.000145603	0.018697478	1.628821619	9.106695294	44.25339799	2.88503E-11	3.70479E-09	-2.267328717	3.379052731	26.21972703	3.04694E-07	3.9127E-05	-2.901336241	3.396965694	33.60544015	6.75037E-09	8.66843E-07	1.750160965	9.106695294	37.82110322	7.75384E-10
maker-scf300000870603.0-snap-gene-13.75-mRNA-1	-1.048257211	10.81840721	15.28458943	9.24678E-05	0.011710877	1.093817718	5.696921933	12.52816328	0.000400864	0.050961798	-0.903967227	5.736676246	21.37454458	3.77753E-06	0.000472813	1.850395948	4.433650979	13.65679484	0.000219446	0.02789814	1.846988579	4.798856966	25.93004034	3.54017E-07	4.50062E-05	1.121760659	5.688495004	14.40832906	0.00014715	0.018707183	2.514942774	4.142249637	44.14487193	3.0495E-11	3.87682E-09	-1.870586774	2.943727346	26.15019623	3.15865E-07	4.01559E-05	-2.67246557	2.227198212	33.52717657	7.02752E-09	8.93408E-07	3.187503793	3.336600419	37.45545817	9.35246E-10
snap_masked-scf300000870749.0-processed-gene-16.42-mRNA-1	-0.962675946	4.405273081	15.27296739	9.30385E-05	0.011710877	1.501719883	12.37948641	12.46317357	0.000415054	0.052243401	-1.142755894	4.417963673	21.36727735	3.79188E-06	0.000472813	4.581118071	-1.241194706	13.58385001	0.00022814	0.028574912	-5.342432088	-0.135041188	25.78187319	3.82262E-07	4.81158E-05	5.620582116	0.205087852	14.30413187	0.000155523	0.019575897	2.49496391	5.560961549	44.12285257	3.08399E-11	3.88186E-09	1.743645919	6.795633856	26.12925724	3.19309E-07	4.01918E-05	2.114734447	4.766021728	33.45753768	7.28369E-09	9.16808E-07	4.853789056	14.04614387	37.07462288	1.13694E-09
snap_masked-scf300000870586.0-processed-gene-4.7-mRNA-1	-1.013350015	7.425111414	15.21198623	9.60916E-05	0.011976589	2.641864598	1.26247321	12.42683806	0.000423208	0.05274746	1.433177081	4.08731732	21.36645373	3.79351E-06	0.000472813	3.187027823	2.169957288	13.56167337	0.000230851	0.028574912	0.83428392	6.493167765	25.73755292	3.91142E-07	4.81725E-05	1.245678823	3.930416531	14.2538278	0.000159736	0.019771793	-1.332984187	8.732943442	43.92000703	3.42074E-11	4.26352E-09	-2.323526236	5.78740095	25.98077942	3.44833E-07	4.29791E-05	-4.355420917	1.96020848	33.42679214	7.39975E-09	9.22285E-07	-2.913524299	3.816027895	37.01507727	1.17219E-09
maker-scf300000870601.0-snap-gene-6.51-mRNA-1	1.260948005	5.149658806	15.06233704	0.000104018	0.012838666	-0.862300562	5.29531472	12.32379209	0.000447221	0.055058118	-1.827706909	3.77355054	21.26400632	4.00176E-06	0.000493925	-1.303092678	3.972349785	13.55630584	0.000231512	0.028574912	1.073183779	6.11251404	25.73007948	3.92659E-07	4.81725E-05	0.887697807	5.62580918	14.24125952	0.000160806	0.019771793	-1.059409087	6.40906919	43.63067352	3.96574E-11	4.8948E-09	-3.875639184	4.017095281	25.73368936	3.91925E-07	4.83742E-05	1.803190867	5.237101397	32.94879922	9.46182E-09	1.16785E-06	-1.272570405	6.592245349	36.89684094	1.24548E-09
augustus_masked-scf300000870754.0-processed-gene-8.93-mRNA-1	-0.455553226	6.7089445	14.99741005	0.000107659	0.013160257	1.152996783	6.870653591	12.31053614	0.000450409	0.055058118	-1.183132234	3.846798128	21.17553364	4.1908E-06	0.000512285	-1.968140611	1.465720426	13.51366862	0.000236832	0.028701987	-2.32277191	3.366064488	25.72310956	3.9408E-07	4.81725E-05	-1.037791542	8.636502013	14.23029886	0.000161745	0.019771793	3.054791297	3.642361082	43.06547111	5.29383E-11	6.4712E-09	1.40697815	3.898899362	25.67451479	4.04129E-07	4.94009E-05	-1.858476105	4.334862982	32.92044795	9.60081E-09	1.17361E-06	2.92430534	2.605900109	36.20236254	1.77855E-09
snap_masked-scf300000870619.0-processed-gene-0.27-mRNA-1	1.658871263	2.624854885	14.94779174	0.000110527	0.013367446	2.07237456	1.889305682	12.26358994	0.000461882	0.055922924	-1.318614857	6.819909339	21.08383693	4.39621E-06	0.000532276	-0.851806315	3.744488888	13.51188551	0.000237057	0.028701987	2.686837258	1.801838993	25.56003998	4.28829E-07	5.1921E-05	6.124807587	0.533635172	14.16993171	0.000167018	0.02022194	2.889560248	1.948010655	42.66295775	6.50322E-11	7.87385E-09	-2.305057592	6.259614825	25.13695231	5.33997E-07	6.46544E-05	1.702558057	3.368673915	32.81934819	1.01133E-08	1.22448E-06	-3.56379743	3.419030926	36.02220152	1.95082E-09
maker-scf300000870754.0-snap-gene-8.40-mRNA-1	-0.611967434	7.194563568	14.93199352	0.000111457	0.013367446	1.458812248	5.655735686	12.22418315	0.00047174	0.056577699	-0.970142407	5.139621488	20.99287152	4.60995E-06	0.000549359	3.285455188	1.26247321	13.27512032	0.000268952	0.032256434	2.762710269	4.759201665	25.4152226	4.62256E-07	5.54402E-05	2.072316144	2.090458367	14.04843335	0.000178162	0.021354007	1.834900009	3.229659618	41.81744639	1.00205E-10	1.2018E-08	-1.903587878	4.284358586	24.86019797	6.16421E-07	7.39298E-05	3.1945892	3.198649906	32.75159142	1.04721E-08	1.25595E-06	2.816525226	3.17492227	35.89674111	2.08056E-09
maker-scf300000870673.1-snap-gene-1.181-mRNA-1	-0.850670046	5.048373186	14.8960999	0.000113598	0.013496881	1.192211365	4.478608043	12.17844318	0.00048345	0.057131308	2.52693186	1.567667453	20.98715695	4.62373E-06	0.000549359	-0.828546315	5.302805797	13.22867024	0.000275699	0.032589673	1.358511903	4.289270117	25.12515116	5.37275E-07	6.38353E-05	6.799711401	-0.478653332	14.03198072	0.000179728	0.021354007	-6.18116359	0.300103402	41.79097337	1.01571E-10	1.2068E-08	-0.967187472	8.610734117	24.54434778	7.2619E-07	8.62809E-05	-2.85240493	2.896793337	32.7136849	1.06783E-08	1.26872E-06	-1.739651204	4.912178224	35.87747314	2.10124E-09
augustus_masked-scf300000870746.0-processed-gene-0.68-mRNA-1	3.166234366	-0.781087126	14.74548378	0.000123042	0.014483626	1.170769498	4.794885708	12.17114809	0.000485344	0.057131308	-1.454163892	6.95482244	20.92990871	4.76398E-06	0.000560782	-1.904715961	3.065100866	13.22081553	0.000276857	0.032589673	1.769640847	4.392001643	25.0109764	5.70049E-07	6.71021E-05	0.725112375	6.811671126	13.98140243	0.000184628	0.021733091	4.929188504	1.593522779	41.56119084	1.14239E-10	1.34474E-08	-3.737253154	1.112219154	24.43310531	7.69352E-07	9.05627E-05	1.241551074	5.302805797	32.6554901	1.10028E-08	1.29517E-06	2.19599489	2.103097597	35.50769767	2.54045E-09
maker-scf300000870586.0-snap-gene-1.72-mRNA-1	-0.84353189	5.181880389	14.63564914	0.000130424	0.015211739	1.90697821	4.261334253	12.13911325	0.000493752	0.057587846	-0.822463415	5.752166727	20.75559922	5.21788E-06	0.000607212	-5.470479557	0.170606054	13.03766967	0.000305288	0.035606632	-1.247323482	7.573716333	24.9263867	5.95616E-07	6.94685E-05	-1.412576108	3.30262068	13.94376414	0.000188361	0.021969166	-3.104956138	4.245656145	41.43122783	1.22091E-10	1.42399E-08	-1.973796882	7.658302857	24.39293386	7.85563E-07	9.16226E-05	-3.00065554	3.03245495	32.50052796	1.1916E-08	1.3898E-06	1.366048537	4.764580505	35.10211276	3.12861E-09
snap_masked-scf300000870753.0-processed-gene-26.106-mRNA-1	1.133340517	2.272236903	14.60155903	0.000132805	0.015348593	-1.193032422	4.206543186	12.10116436	0.000503903	0.058237498	-2.563706416	1.360727503	20.74241196	5.25394E-06	0.000607212	-1.538612245	4.341392426	13.00794074	0.000310173	0.035847522	-2.376185423	2.420852439	24.89739984	6.04639E-07	6.97004E-05	3.543568008	0.9061874	13.89338341	0.000193478	0.022360825	-3.163149925	1.844830642	41.31910977	1.29299E-10	1.49434E-08	3.921773015	0.726604486	24.29144237	8.28061E-07	9.57013E-05	1.80908115	5.015381051	32.34414242	1.29146E-08	1.49257E-06	1.7739932	4.812693978	34.84937072	3.56225E-09
snap_masked-scf300000870749.1-processed-gene-0.215-mRNA-1	-1.216271004	4.211872099	14.57923883	0.000134387	0.015391551	1.726492183	2.662698676	12.07006727	0.000512379	0.058683497	-0.934112659	4.482990937	20.7105374	5.34212E-06	0.000607908	-1.71940831	3.225187069	12.97209	0.000316169	0.036211307	1.200688258	4.121777832	24.8849083	6.0857E-07	6.97004E-05	2.41970128	1.678408797	13.83087292	0.000200022	0.022812979	3.055854026	5.871175085	41.18230522	1.38672E-10	1.58823E-08	-5.327432161	2.672183079	24.17668012	8.78901E-07	0.000100662	3.806073773	5.867316964	32.3165169	1.30995E-08	1.50031E-06	-1.799349649	2.373452469	34.67184777	3.90234E-09
snap_masked-scf300000870641.0-processed-gene-2.34-mRNA-1	1.079528344	3.233910916	14.52072497	0.000138626	0.015735294	2.266153486	1.359344829	11.98384779	0.000536637	0.060913048	-1.96189136	1.558518444	20.70571437	5.35559E-06	0.000607908	-1.369823838	2.67018951	12.90480058	0.00032774	0.036884186	3.543611249	2.247845629	24.63390998	6.93211E-07	7.86857E-05	-1.447785358	6.443178011	13.82038289	0.000201142	0.022812979	-1.946071674	2.978049374	40.76007454	1.72114E-10	1.95365E-08	-1.867610757	4.763511165	24.07997547	9.24163E-07	0.000104901	-1.201542824	5.482324826	32.22802697	1.37099E-08	1.55619E-06	-2.198173121	3.446589783	34.47328528	4.32142E-09
maker-scf300000870745.0-snap-gene-0.61-mRNA-1	-1.415429629	5.036570404	14.47981748	0.000141669	0.015938425	1.497242312	4.523699478	11.81033845	0.000589027	0.066268171	-0.743874559	5.387631577	20.64460819	5.52927E-06	0.000622067	2.031121295	1.336358376	12.88986029	0.000330367	0.036884186	-1.433434909	4.769588274	24.4783889	7.5148E-07	8.45449E-05	0.765738907	6.629590216	13.80520159	0.000202774	0.022812979	3.086504788	1.543554245	40.27487224	2.20629E-10	2.48217E-08	-5.150752757	0.825316483	23.93608164	9.95877E-07	0.000112041	1.363816875	6.79494799	32.07955243	1.47987E-08	1.66388E-06	2.788822706	0.684908023	34.4526686	4.36744E-09
maker-scf300000870754.0-snap-gene-4.45-mRNA-1	-1.080720263	4.769588274	14.44236666	0.000144514	0.016115888	1.529586477	5.78740095	11.75999339	0.000605174	0.067487564	4.309387467	1.217293928	20.60334485	5.64973E-06	0.000630044	-6.048006053	-0.392076263	12.88770456	0.000330748	0.036884186	2.546707897	2.839917772	24.40173281	7.81983E-07	8.72049E-05	-1.050267615	7.931395232	13.7705255	0.000206552	0.02303412	1.810687153	4.782064599	40.17756812	2.31896E-10	2.58604E-08	-2.639302705	4.985929668	23.39125091	1.32178E-06	0.000147402	-1.905958834	4.200840472	32.06364185	1.49204E-08	1.66388E-06	-5.132678384	1.923109189	33.46528823	7.25473E-09
maker-scf300000870735.0-augustus-gene-0.7-mRNA-1	-1.165886798	2.583441765	14.37307272	0.000149931	0.016574557	1.427562943	4.843103302	11.73855401	0.000612186	0.067675797	1.951571668	0.676926458	20.5724234	5.74173E-06	0.000634735	-0.95616626	5.478433613	12.81622317	0.000343627	0.037925858	1.410457091	5.410197284	24.36558369	7.96795E-07	8.8084E-05	5.591090942	0.283106543	13.72809238	0.000211271	0.023355509	-1.177940599	5.444586755	39.97257174	2.57554E-10	2.8472E-08	-3.21312472	1.360727503	23.31035762	1.37856E-06	0.000152396	8.201000527	0.564272242	31.91693149	1.60908E-08	1.77881E-06	-2.419103997	2.389189068	33.2812912	7.97462E-09
maker-scf300000870631.0-snap-gene-2.19-mRNA-1	-1.22225938	4.486474639	14.32697689	0.000153647	0.016715106	1.780528844	5.52829409	11.69498022	0.000626689	0.068681912	-0.72408825	5.54499879	20.4805609	6.024E-06	0.000660199	-1.40898037	6.95482244	12.80304753	0.000346055	0.037925858	1.868964272	4.612484656	24.31965846	8.1602E-07	8.94316E-05	1.277624954	6.075466498	13.67349239	0.000217503	0.023837209	-2.018729228	5.13169326	39.84223706	2.75326E-10	3.01743E-08	-5.813844245	-0.306948599	23.25815457	1.41649E-06	0.00015524	3.376412246	3.274377001	31.89305501	1.62899E-08	1.78528E-06	-1.832986762	3.371987696	33.25628173	8.07784E-09
snap_masked-scf300000870753.0-processed-gene-23.86-mRNA-1	0.86866272	5.720411231	14.31576397	0.000154565	0.016715106	2.507106342	14.04614387	11.65364887	0.000640767	0.069624566	-1.640274256	4.798856966	20.41853597	6.22242E-06	0.000676116	1.906437617	5.59904816	12.76649152	0.000352884	0.038168799	1.406001812	3.447019042	24.16742085	8.83137E-07	9.596E-05	1.238424408	3.622141338	13.64613802	0.000220695	0.023965328	2.509547985	2.450314755	39.66273861	3.0183E-10	3.27962E-08	-1.04605354	5.302805797	22.61649631	1.97779E-06	0.000214903	-3.512295931	2.247826389	31.6773334	1.82034E-08	1.97795E-06	-2.444328106	3.578557978	33.21536527	8.24961E-09
maker-scf300000870651.1-snap-gene-2.69-mRNA-1	-1.786595971	2.921463923	14.30869129	0.000155147	0.016715106	1.898770564	3.17492227	11.6290542	0.000649296	0.069898029	-0.973080277	5.765957446	20.15982965	7.12332E-06	0.000767448	-0.658324546	6.518954308	12.75038715	0.000355935	0.038168799	2.014679391	2.994705975	23.8275218	1.05365E-06	0.000113518	1.272313952	3.560136367	13.63132971	0.000222442	0.023965328	2.351875848	2.021218085	39.39446934	3.46276E-10	3.73069E-08	-1.915492289	4.500291171	22.4423471	2.16547E-06	0.000233301	2.455008833	3.620982519	31.57702895	1.91684E-08	2.06515E-06	-1.9341598	3.141214827	32.83017324	1.00572E-08
maker-scf300000870735.0-augustus-gene-4.11-mRNA-1	0.865216915	4.68633309	14.2882371	0.000156842	0.016755727	0.625468067	5.890834521	11.61482966	0.00065428	0.069898029	-1.704183779	3.673292403	20.14090259	7.19416E-06	0.000768566	-1.681579791	2.332724732	12.72971348	0.000359892	0.038168799	2.722420166	1.846243887	23.77083319	1.08514E-06	0.000115928	3.531407827	0.547855151	13.51674602	0.000236444	0.025259774	-2.041979254	4.365180443	38.71051146	4.91555E-10	5.25137E-08	-1.250902746	7.16118864	22.33825065	2.28607E-06	0.000244226	-1.382924704	4.688520619	31.55216522	1.94154E-08	2.07418E-06	-1.557876751	4.570425773	32.78746067	1.02806E-08
maker-scf300000870631.0-snap-gene-2.6-mRNA-1	-2.053774458	0.614040886	14.23357208	0.000161464	0.017080557	1.33815276	4.298728957	11.59527788	0.000661195	0.070048094	-0.837045547	4.535774422	20.11580491	7.28918E-06	0.000772228	-2.208410304	0.683480566	12.72768999	0.000360281	0.038168799	1.809691473	4.806561628	23.48236763	1.26064E-06	0.000133554	-0.827321467	6.792496093	13.38775004	0.000253273	0.026832167	-1.33277831	5.765957446	38.39780924	5.76971E-10	6.11253E-08	-5.869115676	0.300103402	22.27122175	2.36728E-06	0.000250794	1.413229474	6.315900311	31.41613243	2.08243E-08	2.19967E-06	-1.518394451	2.797749454	32.47269006	1.20879E-08
maker-scf300000870749.0-snap-gene-12.28-mRNA-1	0.683798785	4.82312633	14.22073116	0.00016257	0.017080557	-2.49234922	1.886245496	11.54652144	0.000678761	0.071314816	-0.898936517	5.886251619	20.08926474	7.39104E-06	0.000776548	-0.807047957	5.809212865	12.7063727	0.000364412	0.03828731	-1.233309387	4.629016624	23.44295286	1.28673E-06	0.000135088	2.316188998	1.291749885	13.3478564	0.000258718	0.027182515	-1.866360882	3.390001184	38.28503665	6.11296E-10	6.42265E-08	-1.906149096	3.193264287	22.1963175	2.46145E-06	0.000258615	-2.140750628	2.636772162	31.40574684	2.0936E-08	2.19967E-06	4.272437179	5.174219558	32.19269638	1.39615E-08
snap_masked-scf300000870603.0-processed-gene-16.84-mRNA-1	-3.501022479	-0.969049395	14.20218877	0.000164179	0.017108304	1.129102583	5.051815717	11.47770004	0.000704362	0.073398029	-1.712728634	3.13413406	20.02536798	7.64216E-06	0.00079635	-0.688562716	5.209619593	12.68999092	0.000367618	0.038307609	2.478753099	3.514871586	23.42860402	1.29637E-06	0.000135088	-0.816972047	7.002333455	13.23398288	0.000274919	0.028416503	2.794803014	1.28432965	38.22918296	6.29046E-10	6.55497E-08	-4.13043544	2.300263535	22.16027049	2.50811E-06	0.000261357	-2.436121062	3.299187975	31.33384477	2.17259E-08	2.26395E-06	-1.636766601	5.396159011	31.9610986	1.57291E-08
maker-scf300000870744.1-snap-gene-1.86-mRNA-1	1.709887497	2.256921729	14.14005365	0.000169692	0.017538967	1.286170609	15.84368993	11.41075537	0.000730201	0.075471951	-1.501998031	2.407209461	19.74814399	8.83474E-06	0.000913139	2.242477063	4.024156661	12.60034959	0.000385675	0.03986245	4.613950689	0.726604486	23.33058778	1.36413E-06	0.000140994	1.036541824	6.88814224	13.23388398	0.000274934	0.028416503	-1.315992289	4.711308231	38.08376343	6.77718E-10	7.00473E-08	2.30597319	4.386540386	22.08463152	2.6089E-06	0.00026965	-2.138497913	3.152459912	31.23198172	2.28963E-08	2.36651E-06	-1.352349622	3.345397121	31.9122824	1.61294E-08
maker-scf300000870673.2-snap-gene-12.77-mRNA-1	0.879237502	4.040571856	13.95331012	0.000187407	0.01921379	1.115889852	5.184687721	11.29129308	0.000778714	0.079372203	1.569606898	4.97326842	19.62690414	9.41343E-06	0.000965104	-6.104377743	-0.782250138	12.48312336	0.000410645	0.042101051	1.622404902	3.069285093	23.23578229	1.43306E-06	0.000146923	-1.580431167	3.33759097	13.21578567	0.000277601	0.02846083	2.398150493	4.760467578	37.55791462	8.87386E-10	9.09785E-08	-1.788924312	2.995321715	21.96155831	2.78167E-06	0.000285188	-1.542630394	4.405273081	31.21610433	2.30843E-08	2.3667E-06	-2.013675363	5.887893147	31.91134608	1.61372E-08
snap_masked-scf300000870651.1-processed-gene-3.9-mRNA-1	0.798904885	4.588853709	13.87316	0.000195572	0.019890411	1.464846169	4.446543903	11.28722224	0.000780424	0.079372203	-1.96252962	3.470907483	19.45675956	1.02903E-05	0.001040669	-1.166455197	3.47627509	12.43268498	0.000421885	0.042871156	3.347240789	0.952635936	22.96298923	1.65151E-06	0.000167142	3.333009514	0.337722803	13.10350784	0.000294743	0.029976578	-1.268062553	5.139621488	37.5366377	8.97119E-10	9.12406E-08	1.862485505	3.175691981	21.94001354	2.81307E-06	0.000285966	-4.030160682	1.77837503	31.15206594	2.38585E-08	2.42651E-06	2.727155439	3.449153136	31.85235325	1.66348E-08
snap_masked-scf300000870735.0-processed-gene-4.127-mRNA-1	-1.383946884	2.900994	13.80205563	0.000203114	0.020462583	-3.137987654	-1.121138102	11.22606881	0.000806563	0.081379657	-2.131325899	1.712519373	19.43783997	1.03927E-05	0.001040669	3.462933367	0.402274569	12.4193815	0.000424901	0.042871156	-1.783330369	3.33759097	22.95711524	1.65656E-06	0.000167142	2.141783527	1.798700174	13.04793446	0.000303619	0.0306342	-1.224468006	4.482990937	37.48674598	9.20363E-10	9.28617E-08	-1.447970707	5.696921933	21.9256217	2.83424E-06	0.000285966	-3.741317845	1.364861423	31.11984312	2.42579E-08	2.44645E-06	-3.813435532	-0.384598999	31.82540827	1.68672E-08
snap_masked-scf300000870613.1-processed-gene-0.186-mRNA-1	-0.983771362	4.794885708	13.79004437	0.000204417	0.020462583	2.066675931	1.562984576	11.15251587	0.000839178	0.084003687	-1.824317588	3.426821236	19.42240833	1.04771E-05	0.001040669	-5.789644694	0.595490336	12.28216678	0.000457307	0.045777523	2.481713334	3.534879756	22.90151555	1.70517E-06	0.000170692	1.090228794	9.188215977	13.03196718	0.000306219	0.030653217	1.104484873	5.915543132	37.08925878	1.12844E-09	1.12136E-07	2.798274238	2.517419074	21.81042278	3.00961E-06	0.000301269	1.206091046	6.017718773	31.1053641	2.44395E-08	2.44645E-06	-1.158710191	5.08710478	31.80467324	1.70482E-08
maker-scf300000870753.0-snap-gene-18.16-mRNA-1	-1.196857723	3.412019642	13.7244062	0.000211686	0.020826066	1.038313716	6.00632716	11.01044819	0.000905997	0.089710183	-0.764585442	6.131233831	19.4222519	1.04779E-05	0.001040669	-1.022855419	3.423131313	12.15103566	0.000490606	0.047793697	0.958488037	4.903063966	22.81254048	1.78597E-06	0.000177383	3.267483443	1.089190962	12.98149551	0.000314585	0.031047269	-1.874519812	1.929037335	37.08823245	1.12903E-09	1.12136E-07	-2.015189411	2.914715929	21.38996577	3.74727E-06	0.00037218	1.815913369	4.812693978	30.72466241	2.97361E-08	2.9534E-06	-1.780505287	3.77264734	31.57891599	1.91497E-08
snap_masked-scf300000870746.0-processed-gene-5.81-mRNA-1	4.014135801	-0.724080856	13.71523088	0.000212722	0.020826066	-0.845948753	4.665643387	11.00167142	0.000910298	0.089710183	-1.370667054	4.284358586	19.31203046	1.11005E-05	0.001087697	-2.619429124	0.684411752	12.15073542	0.000490685	0.047793697	2.725002535	1.708623524	22.65584955	1.93769E-06	0.000190961	-4.179606475	-0.643935993	12.9686254	0.000316754	0.031047269	-1.901973904	4.68769065	37.02985049	1.16335E-09	1.14648E-07	-4.690467895	0.658316402	20.85825978	4.94555E-06	0.000487386	1.549261827	5.696921933	30.57824048	3.2067E-08	3.16022E-06	1.726293944	7.178492736	31.55419036	1.93951E-08
maker-scf300000870753.0-snap-gene-10.33-mRNA-1	-1.589136933	12.6579826	13.71311424	0.000212962	0.020826066	1.662065473	3.154976758	10.93879401	0.000941714	0.09209243	1.502641134	2.190564134	19.30824159	1.11225E-05	0.001087697	1.271967943	8.229958992	12.14544107	0.00049208	0.047793697	1.474517045	4.372953149	22.61220373	1.98222E-06	0.000193845	1.609846655	4.152287448	12.96433205	0.000317482	0.031047269	-2.259991192	3.902984605	36.6946402	1.38159E-09	1.35109E-07	-2.695896038	3.249487777	20.8389393	4.99569E-06	0.00048854	-2.246351684	3.22244578	30.46793841	3.3943E-08	3.31937E-06	-1.45806675	7.588189813	31.42083184	2.0774E-08
snap_masked-scf300000870651.1-processed-gene-4.52-mRNA-1	-1.198527284	4.783890535	13.69374409	0.00021517	0.020881351	2.154518409	0.951534387	10.91140584	0.00095574	0.092556282	-3.317672179	1.516175769	19.27140697	1.13392E-05	0.00110042	-1.448484827	2.621882593	12.14390312	0.000492486	0.047793697	-3.187267689	1.68304868	22.55904667	2.03783E-06	0.000197762	-0.953699964	4.711308231	12.94834891	0.000320204	0.031074432	2.108620495	2.623044088	36.55422015	1.48478E-09	1.44092E-07	-1.486760517	4.776101519	20.75960932	5.20696E-06	0.000505314	-3.179723272	2.382162258	30.37648901	3.55815E-08	3.45303E-06	-2.192060696	3.77355054	31.37720042	2.12461E-08
snap_masked-scf300000870749.0-processed-gene-0.58-mRNA-1	-1.613625954	4.544812681	13.66763932	0.000218182	0.021013246	1.660348187	3.194967408	10.90120239	0.000961019	0.092556282	0.893778143	5.290474776	19.1401635	1.21462E-05	0.001169806	-5.671023773	0.039279996	12.11319493	0.000500663	0.048219137	-3.219202199	0.508603878	22.52810656	2.07091E-06	0.000199451	2.238551966	1.366163204	12.92309954	0.000324552	0.0312578	-1.879871302	7.311337388	36.44612069	1.56945E-09	1.51155E-07	1.201176938	5.897468002	20.2238616	6.88883E-06	0.000663467	1.427650364	4.309316785	30.35813223	3.59198E-08	3.45946E-06	-2.042867522	3.095255787	31.26939423	2.24593E-08
augustus_masked-scf300000870754.0-processed-gene-5.46-mRNA-1	-0.747969651	4.301101887	13.49629425	0.000239035	0.022790007	-0.702056814	4.657365971	10.86471002	0.000980141	0.093688212	-2.383800519	1.6488566	19.11628734	1.22991E-05	0.001175626	1.483251589	2.900994	12.04768441	0.000518568	0.049568041	1.550236988	4.268380962	22.50468599	2.09632E-06	0.000200379	-1.197092463	6.435683693	12.89244586	0.000329911	0.031400997	-3.255929529	2.145818486	36.41347774	1.59596E-09	1.52552E-07	-3.272515255	2.962651426	19.83898244	8.42469E-06	0.000805286	2.025829143	6.191711882	30.17987924	3.93774E-08	3.76394E-06	1.380894103	5.655133831	31.2347056	2.28642E-08
maker-scf300000870754.0-snap-gene-6.63-mRNA-1	1.465149993	1.038849477	13.48704967	0.000240216	0.022790007	3.110013823	-1.414841142	10.76140223	0.001036388	0.098325408	-0.815807924	5.979228663	18.935125	1.3524E-05	0.001283061	-5.422008342	0.283106543	12.01562517	0.000527564	0.05005164	-0.941720691	7.226473437	22.31048366	2.31937E-06	0.000220046	1.950952151	2.706668889	12.88639803	0.000330979	0.031400997	-3.37532316	1.951265127	36.38553763	1.619E-09	1.536E-07	-1.497156346	3.60103604	19.68505403	9.13128E-06	0.000866313	1.208257431	7.352142956	30.02563672	4.26372E-08	4.0171E-06	-0.919062386	5.786644407	31.22848723	2.29375E-08
snap_masked-scf300000870753.0-processed-gene-21.54-mRNA-1	-1.063715724	3.551179697	13.39468694	0.000252338	0.023632599	2.43468504	2.552215786	10.71179904	0.001064545	0.100248567	-0.863347788	4.232522275	18.81838456	1.43775E-05	0.001340208	-2.109178294	1.591378775	12.00049304	0.000531865	0.050085903	1.107193745	5.851450824	22.14820681	2.52392E-06	0.000237678	-1.394260767	1.211911297	12.79080022	0.000348328	0.03266286	3.243379589	2.483294106	36.29941291	1.69215E-09	1.5935E-07	-1.759645337	3.246369252	19.50636051	1.00265E-05	0.000944202	1.591532152	7.02064694	30.02469838	4.26578E-08	4.0171E-06	3.785304397	3.490873142	31.187303	2.34294E-08
maker-deg300000870423-snap-gene-0.36-mRNA-1	-7.835567243	11.77398729	13.37946664	0.000254394	0.023632599	1.544235632	4.9501906	10.6891303	0.001077669	0.100738239	-0.964966965	7.890886845	18.81155366	1.4429E-05	0.001340208	1.141655016	5.656713894	11.96011637	0.000543515	0.050806641	1.653456795	4.600536843	22.1036134	2.58323E-06	0.000241475	1.444029769	5.115738639	12.78169429	0.000350028	0.03266286	-2.841220897	3.528761141	36.0462078	1.92693E-09	1.80126E-07	-2.759835578	1.049660911	19.4586789	1.028E-05	0.00096095	-1.797894173	4.534627186	29.98505231	4.3539E-08	4.06993E-06	1.635176761	4.776101519	31.10510504	2.44428E-08
maker-scf300000870614.0-snap-gene-0.4-mRNA-1	2.721250026	-0.329981813	13.37740651	0.000254674	0.023632599	0.821323097	5.312592463	10.66642218	0.001090979	0.101238107	-1.292048637	4.574909153	18.79825989	1.453E-05	0.001340208	1.428975659	4.298728957	11.90901763	0.000558629	0.051647341	2.097222745	5.871175085	22.02158374	2.69602E-06	0.000250178	3.229407468	1.286165353	12.77125242	0.000351987	0.03266286	-2.401108095	5.491407906	35.99323796	1.98003E-09	1.83739E-07	-3.639994007	3.823131773	19.25762192	1.14213E-05	0.00105484	-1.779037578	4.709587808	29.91724574	4.50885E-08	4.18401E-06	2.543455314	3.479650037	31.09705341	2.45444E-08
maker-scf300000870753.0-snap-gene-10.32-mRNA-1	-0.694484957	4.236102034	13.31666962	0.000263057	0.024233648	1.444374355	3.245237649	10.58958293	0.001137266	0.104768598	1.481249128	1.986300133	18.7958938	1.4548E-05	0.001340208	1.893051844	4.374518118	11.89794609	0.000561959	0.051647341	1.382105883	3.215795001	21.84058372	2.96267E-06	0.000272931	1.395546271	4.135455997	12.71315342	0.000363093	0.033449252	-2.532838528	1.939839714	35.8879833	2.08994E-09	1.92532E-07	1.74748467	4.384567028	19.25278624	1.14503E-05	0.00105484	1.098591197	7.009410061	29.86836323	4.62397E-08	4.25974E-06	2.953209578	3.274377001	31.01419218	2.56149E-08
maker-scf300000870745.0-snap-gene-1.8-mRNA-1	-1.268902977	2.463576265	13.2472228	0.000272984	0.024967235	1.75513942	11.87756803	10.53260821	0.001172866	0.107270804	-1.443242123	3.028252466	18.78051217	1.46658E-05	0.001341341	-1.308677275	4.782064599	11.88889536	0.000564696	0.051647341	-11.52744109	11.77398729	21.82387056	2.98859E-06	0.000273338	5.428877769	-0.324797325	12.68131547	0.000369328	0.033778866	-3.09238363	4.803410492	35.7954729	2.19157E-09	2.00442E-07	-1.632748841	8.229958992	19.17375768	1.19343E-05	0.001091515	1.438169564	4.932711418	29.48291722	5.64117E-08	5.15944E-06	-0.856082266	5.250794903	30.98853333	2.59557E-08
snap_masked-scf300000870595.0-processed-gene-6.175-mRNA-1	1.235756602	1.734155846	13.2086815	0.000278655	0.024989771	-1.069951345	3.124474593	10.47789417	0.001208114	0.109705364	-1.178905606	4.99477024	18.76448197	1.47896E-05	0.001343001	-0.797516313	4.917339914	11.86095705	0.000573231	0.052053449	1.631967054	3.070340258	21.80928892	3.01139E-06	0.000273455	0.860426019	4.518435606	12.63908358	0.000377765	0.034303771	1.975148385	3.11696128	35.62344729	2.39389E-09	2.17382E-07	-4.870843512	1.27123595	19.03854402	1.28105E-05	0.001163281	-2.224579198	4.612484656	29.4207734	5.82499E-08	5.28951E-06	2.389324308	3.052312616	30.871063	2.75753E-08
snap_masked-scf300000870753.0-processed-gene-14.66-mRNA-1	1.809865779	0.19470523	13.20816877	0.000278732	0.024989771	0.739747747	5.221919242	10.4230323	0.001244534	0.111294424	-1.005294933	4.269895247	18.71181197	1.52038E-05	0.00136146	-1.218005966	4.937160985	11.76897769	0.00060226	0.054016883	-2.01580506	3.600593707	21.77832025	3.06039E-06	0.000274698	-0.895392872	7.614300512	12.61889676	0.000381867	0.034425927	-1.133401446	9.12546641	35.55990608	2.47326E-09	2.22997E-07	-4.015243352	3.783542808	18.80916286	1.44471E-05	0.001296002	-1.794973853	4.580515142	29.40541145	5.87135E-08	5.29379E-06	-3.224373236	4.128802287	30.78935253	2.87612E-08
maker-scf300000870735.0-snap-gene-14.43-mRNA-1	-1.602563179	2.64494977	13.20550875	0.000279127	0.024989771	-0.850014659	5.985310192	10.41823533	0.001247771	0.111294424	1.072895625	3.898899362	18.71140094	1.52071E-05	0.00136146	-0.867822739	6.79494799	11.76561113	0.000603351	0.054016883	0.712806516	4.948175791	21.7733735	3.06829E-06	0.000274698	1.781187863	3.070393182	12.60592356	0.000384526	0.034425927	-1.977979599	4.00556424	35.47180953	2.58769E-09	2.31671E-07	3.551763843	-0.318442547	18.80536804	1.44759E-05	0.001296002	-6.0265151	-0.115027696	29.32130872	6.13177E-08	5.48966E-06	-2.598368566	3.396965694	30.77242457	2.90132E-08
maker-scf300000870753.0-snap-gene-9.45-mRNA-1	-2.008189683	3.891847258	13.15728629	0.000286403	0.025409815	1.069824625	5.845813906	10.41216895	0.001251876	0.111294424	-1.55396505	2.021188405	18.65709139	1.56464E-05	0.001391	4.358541185	1.567667453	11.75171744	0.000607871	0.054041026	-1.692480935	3.601583202	21.70809338	3.17449E-06	0.000282219	0.683642413	5.847124127	12.59074594	0.000387661	0.034463911	-3.291579936	1.661496784	35.28432911	2.84915E-09	2.53296E-07	-5.259514357	0.446183421	18.44347222	1.75019E-05	0.001555959	-3.251585831	1.499650227	29.28320003	6.25355E-08	5.55954E-06	2.414355525	2.807931634	30.69040642	3.02658E-08
snap_masked-scf300000870641.0-processed-gene-2.0-mRNA-1	1.677077745	1.205659595	13.14806271	0.000287817	0.025409815	2.134688881	1.621998027	10.3473022	0.00129664	0.114126316	-1.887552422	1.939839714	18.60109236	1.61128E-05	0.001422516	1.649074199	3.070340258	11.73153044	0.0006145	0.054250995	2.38280616	2.774166798	21.5657293	3.41907E-06	0.000301852	1.747640492	2.839917772	12.54529601	0.000397205	0.03497325	2.2337436	3.150227234	34.93085131	3.41625E-09	3.00598E-07	-1.734269646	2.505052498	18.37128875	1.81777E-05	0.001604809	2.454873327	2.103097597	29.12473799	6.78649E-08	5.99143E-06	-1.429230985	6.152701916	30.67033169	3.05805E-08
snap_masked-scf300000870641.0-processed-gene-1.66-mRNA-1	1.425796957	0.812524567	13.06436979	0.000300966	0.026387493	-1.043127521	4.029445891	10.3401355	0.001301685	0.114126316	-1.314306721	4.580515142	18.5773095	1.63151E-05	0.00143044	-1.793723796	2.401356764	11.65791639	0.000639299	0.056051094	3.222289741	1.310808574	21.45653066	3.61941E-06	0.000317335	3.991137779	-0.213554479	12.53737364	0.000398893	0.03497325	-1.569281085	5.845813906	34.92386929	3.42852E-09	3.00598E-07	5.31792153	-0.56270595	18.08873136	2.10846E-05	0.001848607	-2.08221573	5.18780271	29.09478036	6.89224E-08	6.04283E-06	-1.295916624	4.688520619	30.56854367	3.22277E-08
snap_masked-scf300000870601.1-processed-gene-6.180-mRNA-1	1.031837913	2.077480615	13.045977	0.000303937	0.02640771	1.61286516	4.528865931	10.30459395	0.001326994	0.115548499	-3.067252284	0.759987333	18.53816792	1.66536E-05	0.001448612	0.88618786	7.136236494	11.62964764	0.000649088	0.056519603	2.384359568	1.796272582	21.43557599	3.65918E-06	0.000318625	0.854582126	7.268889458	12.50703013	0.000405424	0.035012661	1.595153189	5.967861972	34.82701752	3.60338E-09	3.13003E-07	-2.355499344	0.683480566	18.07508494	2.12362E-05	0.001849151	4.46007611	0.337722803	28.93642678	7.47931E-08	6.51263E-06	-3.345294437	1.224062907	30.54529923	3.26161E-08
maker-scf300000870744.1-snap-gene-4.66-mRNA-1	2.978599325	1.217293928	13.03216994	0.000306186	0.02640771	1.243302882	5.554780293	10.18782536	0.001413709	0.12226182	-0.831054627	5.571713828	18.52713538	1.67503E-05	0.001448612	-1.212168645	3.749999675	11.60054611	0.000659325	0.056682753	5.652482435	-0.532991934	21.38315683	3.7606E-06	0.000325228	-0.984935433	8.446999639	12.49793669	0.000407402	0.035012661	-5.211155319	0.508603878	34.8184638	3.61925E-09	3.13003E-07	-3.158296775	1.741945012	17.98843233	2.22251E-05	0.001922097	0.961616062	5.890834521	28.81216087	7.97488E-08	6.89692E-06	2.196596553	7.038843701	30.5014366	3.33619E-08
snap_masked-scf300000870605.0-processed-gene-0.46-mRNA-1	0.65020679	4.162259157	13.02458191	0.000307429	0.02640771	0.859117293	5.655133831	10.11217304	0.001472932	0.12652286	3.451744881	1.625362442	18.46023323	1.73487E-05	0.001490228	-1.170704783	3.480022283	11.59898158	0.000659879	0.056682753	2.896716612	-0.502721657	21.34176524	3.84268E-06	0.000328822	-1.100920637	10.41143153	12.48954911	0.000409235	0.035012661	3.942995198	-0.241624731	34.72412946	3.79894E-09	3.26323E-07	4.092239086	1.593522779	17.94760803	2.2707E-05	0.001950497	-1.141221322	6.592245349	28.70800744	8.4155E-08	7.18265E-06	-1.610381736	3.046305475	30.47807344	3.37661E-08
maker-scf300000870631.0-snap-gene-2.22-mRNA-1	-1.006882831	3.720314856	12.9921394	0.000312801	0.026688884	3.806570091	0.337478774	10.0319759	0.001538459	0.1311653	-1.442715368	6.433211445	18.44103501	1.75243E-05	0.001495214	-1.906922294	1.76921481	11.58168214	0.000666047	0.05682853	1.019545384	4.782383644	21.33617897	3.85389E-06	0.000328822	-2.231318176	4.024156661	12.48442771	0.000410358	0.035012661	-2.696693145	1.705163356	34.70299418	3.8404E-09	3.27672E-07	-4.46509887	0.594129915	17.86147811	2.37582E-05	0.0020271	-0.943934844	7.004331268	28.70736977	8.41828E-08	7.18265E-06	-2.787711836	4.35388612	30.36071403	3.5872E-08
maker-scf300000870749.0-snap-gene-18.116-mRNA-1	1.086665654	6.191711882	12.88744124	0.000330794	0.028035926	1.365972437	4.579752257	10.02104985	0.001547612	0.1311653	-1.090496289	3.817011406	18.42037207	1.77154E-05	0.001501438	-3.106479072	0.656301334	11.54196903	0.000680425	0.057544229	-1.110012425	4.496492935	21.03918238	4.49986E-06	0.000379241	-1.586736206	4.528865931	12.28757893	0.000455983	0.038552189	-1.910631078	2.797293951	34.22426217	4.91128E-09	4.16247E-07	-2.535827158	3.65230063	17.84068591	2.40192E-05	0.002035708	-1.961341988	4.948174111	28.49947426	9.37239E-08	7.92181E-06	1.48733052	3.72061301	30.19446289	3.90824E-08
snap_masked-scf300000870743.0-processed-gene-0.8-mRNA-1	3.941149188	-0.858611969	12.85052627	0.000337384	0.028405081	-1.857346634	1.224062907	10.00203073	0.001563677	0.131649179	1.711715123	2.195571588	18.28592387	1.90107E-05	0.001600547	-3.281346838	-0.095526324	11.53362077	0.000683488	0.057544229	1.146962622	5.640078867	21.03721676	4.50448E-06	0.000379241	2.82422779	0.810399017	12.27956422	0.000457945	0.038552189	1.965640662	4.783890535	34.13416074	5.14402E-09	4.33086E-07	-2.287982354	2.545936463	17.74263376	2.52895E-05	0.002129173	-1.941088844	5.156216646	28.49188308	9.40921E-08	7.92181E-06	1.739861027	5.868865158	30.11687616	4.06776E-08
snap_masked-scf300000870735.0-processed-gene-8.108-mRNA-1	3.670645379	-1.107281346	12.83245765	0.000340658	0.028492009	1.462670031	4.760467578	9.98839296	0.0015753	0.131755209	-1.441573045	3.246369252	18.19754665	1.99135E-05	0.00165948	1.43620536	1.879281047	11.47543291	0.000705222	0.058194424	1.946007195	3.228984685	20.9818167	4.63663E-06	0.000387799	1.176110898	2.725960272	12.26194228	0.00046229	0.038552189	1.381307058	4.368803644	34.108146	5.21326E-09	4.36027E-07	2.417882036	1.796272582	17.72467639	2.55293E-05	0.002135226	-1.930844553	5.929143802	28.18289378	1.10376E-07	9.23163E-06	1.381289037	4.187974915	30.0592359	4.19048E-08
maker-scf300000870607.0-snap-gene-1.10-mRNA-1	-1.283877404	4.210753097	12.79815887	0.000346961	0.028829481	-1.170194035	6.618717075	9.95462115	0.001604461	0.13331711	-1.235006484	4.674318328	18.19198819	1.99717E-05	0.00165948	0.991347293	5.4753135	11.47185808	0.00070658	0.058194424	1.284788945	2.815607942	20.94036986	4.73804E-06	0.00039247	3.456735222	1.923109189	12.25079661	0.00046506	0.038552189	1.826844069	3.005298691	34.06694629	5.32481E-09	4.42447E-07	-2.128759105	3.086083159	17.69774538	2.58933E-05	0.002151516	1.649330115	4.914859949	28.08915304	1.15853E-07	9.62643E-06	2.209220041	7.045725332	30.03569767	4.24165E-08
maker-scf300000870753.0-snap-gene-21.121-mRNA-1	-1.092385434	3.792400446	12.7849922	0.000349411	0.028844577	1.655437354	12.6579826	9.879544127	0.001671263	0.136963581	-3.039048768	1.310808574	18.17556944	2.01446E-05	0.00166298	-1.405639794	2.651856862	11.46656436	0.000708596	0.058194424	1.839651671	2.360994312	20.93383978	4.75421E-06	0.00039247	-1.355724959	1.695952155	12.24300651	0.000467005	0.038552189	-2.851934147	3.226101263	33.47911332	7.20334E-09	5.9465E-07	-1.677087835	5.272099618	17.6677507	2.63049E-05	0.002171519	1.593982775	4.72117388	28.01922347	1.20116E-07	9.91583E-06	-4.218104582	3.674696488	29.88123031	4.59338E-08
augustus_masked-scf300000870746.0-processed-gene-0.72-mRNA-1	2.833163126	-1.398842707	12.73034615	0.00035977	0.029508099	1.931387352	1.845207221	9.863890923	0.001685543	0.136963581	-1.734446824	5.810911354	18.15453807	2.03683E-05	0.001670599	1.825599874	2.024827631	11.46413987	0.000709521	0.058194424	2.690722056	4.145612833	20.90912541	4.81595E-06	0.000395001	1.175132859	4.021069148	12.20487778	0.000476647	0.0390943	1.627891623	4.138816075	33.34052585	7.73537E-09	6.3445E-07	-3.563614669	0.574091004	17.39142037	3.04196E-05	0.002494996	1.217418344	6.58311083	27.93431556	1.25504E-07	1.02938E-05	1.984891774	2.336966348	29.66442012	5.13691E-08
maker-scf300000870748.0-snap-gene-1.52-mRNA-1	-1.042665962	4.284358586	12.68380966	0.000368835	0.030057714	1.480960706	4.189563652	9.862255518	0.001687042	0.136963581	-2.354364057	1.951265127	18.05356931	2.14776E-05	0.001746215	-2.302725876	1.360727503	11.39618977	0.000735949	0.059975125	1.411503551	4.500291171	20.77901488	5.15447E-06	0.000418648	1.183328292	3.447019042	12.17834975	0.000483474	0.03940003	1.845324815	3.792400446	33.32413357	7.80085E-09	6.35719E-07	-0.821900557	6.40906919	17.3287536	3.14394E-05	0.002562106	1.821714138	3.285444646	27.90640436	1.27328E-07	1.03764E-05	2.524524732	3.086083159	29.65401048	5.16457E-08
snap_masked-scf300000870753.0-processed-gene-9.77-mRNA-1	-2.602102688	6.226521863	12.62556535	0.000380507	0.030656432	0.889310336	6.592539494	9.848997585	0.001699243	0.136963581	-0.759302881	7.740999493	18.04583448	2.1565E-05	0.001746215	-0.879515237	6.303264845	11.37708448	0.000743557	0.060209201	1.018915646	4.124531314	20.77320771	5.17012E-06	0.000418648	1.359299679	4.871968911	12.13432395	0.000495022	0.040045549	1.479171884	4.82270859	33.05115645	8.97656E-09	7.26873E-07	2.879873249	1.833847225	17.22445183	3.32134E-05	0.002689438	1.489466853	9.106695294	27.84781951	1.31242E-07	1.06272E-05	2.392202276	4.433650979	29.61773665	5.26212E-08
maker-scf300000870601.1-snap-gene-2.52-mRNA-1	-1.208011372	3.004583796	12.61811773	0.000382026	0.030656432	1.812976204	1.700853449	9.845784374	0.001702214	0.136963581	1.360900656	3.005298691	17.99557601	2.21419E-05	0.001781582	-1.671481159	5.810911354	11.3546045	0.000752611	0.060556643	-1.284477997	5.656713894	20.71037168	5.34258E-06	0.000429004	3.053474576	0.360385109	12.12428159	0.000497695	0.040045549	3.191455477	1.801838993	33.03005961	9.0745E-09	7.30152E-07	-2.579295313	0.676946514	17.00586655	3.72645E-05	0.002998377	-1.798788443	4.372953149	27.83116661	1.32376E-07	1.06513E-05	-1.104821706	5.482324826	29.43942825	5.76919E-08
maker-scf300000870619.2-snap-gene-1.70-mRNA-1	0.847904376	6.168722638	12.61132609	0.000383416	0.030656432	2.964351356	3.783542808	9.796385333	0.001748552	0.139207145	-0.862590963	2.936788921	17.95728476	2.25918E-05	0.00180635	4.620676503	-1.584552777	11.31964315	0.000766915	0.06100415	-9.334188005	14.06731327	20.70217692	5.3655E-06	0.000429004	-3.25866341	0.592274572	12.01378739	0.000528084	0.042223499	-1.570838162	4.417129186	32.95948373	9.40996E-09	7.52382E-07	-4.213673408	-0.405694688	16.94437949	3.84911E-05	0.003077594	1.420585751	6.592539494	27.81414698	1.33546E-07	1.06778E-05	-3.865861361	2.127798125	29.38887033	5.92168E-08
maker-scf300000870749.0-snap-gene-13.101-mRNA-1	0.844897658	3.930416531	12.5951978	0.000386739	0.03072884	1.023457118	7.178492736	9.792765849	0.001751997	0.139207145	-0.61158913	7.435440362	17.93942101	2.28048E-05	0.001807883	1.50724259	4.579752257	11.30900505	0.000771321	0.06100415	4.843552358	-0.115027696	20.68327674	5.41872E-06	0.000430551	3.738000559	0.441963356	12.0001519	0.000531962	0.042267717	-1.347136828	4.459192094	32.92775239	9.56481E-09	7.59984E-07	-4.464728832	0.039279996	16.88144847	3.97886E-05	0.00316145	1.260296694	4.76256922	27.7752649	1.36257E-07	1.08265E-05	2.221354	3.457030116	29.37662392	5.95921E-08
maker-scf300000870750.0-snap-gene-4.147-mRNA-1	-1.374046879	2.567405102	12.57665799	0.000390595	0.030840261	0.939607644	5.640078867	9.775407989	0.001768615	0.139632318	-1.667733998	1.192386021	17.93187805	2.28954E-05	0.001807883	-0.672528444	6.259367994	11.30600336	0.000772569	0.06100415	-1.182034763	8.101753592	20.48448061	6.01167E-06	0.000474698	3.607600231	0.408606184	11.9578432	0.000544178	0.042969802	-1.649522321	3.972349785	32.86484488	9.87938E-09	7.80103E-07	-1.182866561	4.040571856	16.82374669	4.10168E-05	0.003227435	2.139547446	5.149658806	27.66117417	1.44535E-07	1.14129E-05	-2.263482016	2.896793337	29.34488001	6.05764E-08
maker-scf300000870601.0-snap-gene-6.67-mRNA-1	-1.109302391	5.173783698	12.56521669	0.000392993	0.030840261	1.009849931	4.776101519	9.75566242	0.001787712	0.139632318	-1.899062526	3.82626742	17.86635687	2.36974E-05	0.001859658	-1.752382592	1.227102618	11.2499058	0.000796271	0.062487579	1.682034565	4.256816137	20.37222107	6.37485E-06	0.000500268	1.320051481	3.229659618	11.92502166	0.00055385	0.043463537	-3.690310001	1.678257135	32.82704663	1.00733E-08	7.90509E-07	2.192651268	0.750885471	16.81866702	4.11268E-05	0.003227435	-1.247061057	5.627285607	27.59089104	1.49883E-07	1.17621E-05	1.654715997	5.160561243	29.07085625	6.97788E-08
snap_masked-scf300000870601.0-processed-gene-18.52-mRNA-1	-0.989281839	3.142075537	12.5053539	0.000405787	0.031648933	2.499679495	0.526367351	9.753004484	0.001790299	0.139632318	-1.703624653	4.069190028	17.79438053	2.46109E-05	0.001917417	-1.836672736	2.426278923	11.22429685	0.000807334	0.062961862	1.342591342	4.534627186	20.15793756	7.13037E-06	0.000556125	0.997584032	4.459192094	11.8887619	0.000564736	0.044045981	2.470824936	6.336890713	32.71955349	1.06461E-08	8.30329E-07	-1.493457169	3.541850346	16.80507068	4.14225E-05	0.003230699	-2.552727157	3.489069806	27.53462989	1.54307E-07	1.2035E-05	2.04514559	3.685045945	29.0677589	6.98905E-08
augustus_masked-scf300000870754.0-processed-gene-5.64-mRNA-1	-0.576683364	6.57958685	12.47131931	0.000413248	0.032034289	3.828313468	-1.072662113	9.729061827	0.00181377	0.140600388	-1.556858148	2.325149001	17.78480941	2.4735E-05	0.001917417	-0.636200571	5.54499879	11.21309963	0.000812219	0.062961862	-0.998226449	5.985310192	20.14313753	7.18576E-06	0.000557028	1.188192344	2.711628623	11.80402886	0.000591027	0.045815391	-1.731232301	2.845109451	32.40750209	1.25003E-08	9.69002E-07	-1.440436281	4.157586956	16.73513143	4.29777E-05	0.003331561	1.377485468	5.707538132	27.43307565	1.62626E-07	1.26065E-05	-4.949561795	-1.090148201	29.03953705	7.09161E-08
maker-scf300000870753.0-snap-gene-4.66-mRNA-1	-0.941304406	5.396159011	12.45576494	0.000416704	0.032077445	1.79268337	3.449153136	9.64342872	0.001900302	0.145563055	-1.477006536	4.478978976	17.68780648	2.6029E-05	0.001981817	-1.988522795	2.588791694	11.18459709	0.000824792	0.063548947	1.20558721	3.770674398	19.81724686	8.52103E-06	0.000654282	3.423587364	0.505627851	11.76684224	0.000602952	0.046174356	-2.063665679	3.33759097	32.3744971	1.27144E-08	9.79627E-07	-1.566516166	6.216978011	16.70236102	4.37265E-05	0.003356336	-2.323061675	3.089300105	27.27377169	1.76591E-07	1.35656E-05	-1.879161762	4.486474639	29.03877645	7.09439E-08
snap_masked-scf300000870651.1-processed-gene-4.41-mRNA-1	1.018129621	6.67559994	12.44616369	0.000418851	0.032077445	3.48168421	-0.305270516	9.643053924	0.00190069	0.145563055	3.37482923	-0.17709562	17.68501872	2.60672E-05	0.001981817	-0.780745523	4.648623336	11.16125988	0.000835232	0.06358883	-1.201183767	8.612958648	19.8122621	8.54328E-06	0.000654282	1.305479349	4.052188001	11.75633487	0.000606365	0.046174356	-3.286701256	3.184280664	32.20101415	1.39018E-08	1.06028E-06	-3.569435693	1.678257135	16.67479496	4.43666E-05	0.003356336	1.343969504	4.937563386	27.26784428	1.77133E-07	1.35656E-05	1.488761568	7.434047131	28.67738707	8.54963E-08
snap_masked-scf300000870629.0-processed-gene-2.82-mRNA-1	-0.705365276	4.324758463	12.34303528	0.000442635	0.033695901	1.723932726	2.65912206	9.590497844	0.001955869	0.14723326	-0.908854624	9.339392825	17.67615076	2.6189E-05	0.001981817	-2.131818132	1.460404842	11.15074365	0.00083998	0.06358883	1.171757078	4.504392036	19.67924528	9.15907E-06	0.000697241	5.633929661	-0.822838553	11.75575593	0.000606554	0.046174356	-2.00320776	4.478978976	32.18274576	1.40331E-08	1.06028E-06	2.062299641	2.743944846	16.66461794	4.46052E-05	0.003356336	1.1108551	5.2855947	27.10366696	1.92832E-07	1.46795E-05	-1.533899862	4.536005045	28.62062553	8.80394E-08
maker-scf300000870662.0-snap-gene-7.76-mRNA-1	-1.176030158	5.655735686	12.31449755	0.000449454	0.034011337	-3.124367808	-1.438784215	9.577804001	0.001969438	0.14723326	-1.706448499	2.420852439	17.67612289	2.61894E-05	0.001981817	-5.526853262	-0.189692675	11.15000403	0.000840315	0.06358883	-1.068958736	4.05104179	19.66361517	9.2343E-06	0.000698784	5.479625061	0.097522015	11.74327746	0.000610634	0.046208272	-1.895930778	3.289831933	32.17686347	1.40757E-08	1.06028E-06	-1.65682598	6.534933021	16.66456036	4.46066E-05	0.003356336	1.493640872	9.188215977	27.02638175	2.00697E-07	1.51873E-05	2.275314685	4.315185889	28.53305583	9.21124E-08
maker-scf300000870651.1-snap-gene-5.140-mRNA-1	-0.725084504	5.283988924	12.27135185	0.000459965	0.034600795	2.756318563	0.761186236	9.573711721	0.001973833	0.14723326	-1.313013708	4.880281619	17.65979038	2.64152E-05	0.00198708	4.868377418	-1.09739708	11.13748687	0.000846004	0.06364055	-0.71971706	5.441635115	19.64274121	9.33573E-06	0.000702279	-0.875403725	4.301101887	11.72907065	0.000615313	0.046286838	-1.213273243	4.729149684	32.16534431	1.41594E-08	1.06028E-06	1.69274141	2.190564134	16.66410174	4.46174E-05	0.003356336	2.142646836	6.810573327	26.9055219	2.13648E-07	1.60716E-05	1.948689055	5.554780293	28.52875378	9.23173E-08
snap_masked-scf300000870601.1-processed-gene-6.194-mRNA-1	-1.885451809	0.440919483	12.25190698	0.000464783	0.03475756	1.69912057	4.488276861	9.561856835	0.001986621	0.14723326	-1.422505452	2.943727346	17.58268132	2.75082E-05	0.002050088	-5.577097597	-0.050238758	11.09908319	0.000863704	0.064310083	1.384514056	4.773490577	19.54620324	9.81957E-06	0.000727887	1.062214752	7.10114576	11.69683888	0.000626064	0.046818514	2.5200537	2.792094248	32.16276752	1.41782E-08	1.06028E-06	-0.995106659	8.732943442	16.60674566	4.59872E-05	0.003439029	2.175703637	3.005298691	26.71414286	2.35889E-07	1.76403E-05	-1.422262485	4.405273081	28.41217605	9.80467E-08
maker-scf300000870629.0-snap-gene-3.50-mRNA-1	-1.810835808	2.514574189	12.19204535	0.000479937	0.035603921	-1.276232011	2.831926001	9.557653717	0.001991174	0.14723326	-0.650045073	7.109985116	17.57804841	2.75753E-05	0.002050088	1.663066273	3.457030116	11.088457	0.000868667	0.064310083	0.893322328	5.115996372	19.5427203	9.83749E-06	0.000727887	1.674458708	3.32883269	11.66551006	0.000636695	0.047335097	2.294417299	3.15806935	32.01653403	1.52866E-08	1.13648E-06	2.380550644	17.61228984	16.38719142	5.1633E-05	0.003838654	-6.512701885	-0.041869257	26.67781284	2.40366E-07	1.787E-05	-2.679573834	1.134459946	28.40073573	9.86278E-08
maker-scf300000870673.2-snap-gene-13.60-mRNA-1	-1.287685995	2.284370097	12.18519995	0.000481702	0.035603921	1.030075533	3.76084712	9.553080365	0.001996142	0.14723326	-1.039109379	2.758181945	17.51020651	2.85769E-05	0.002096324	-1.346297026	3.328202781	11.08544253	0.000870081	0.064310083	1.756924369	2.745382657	19.54069535	9.84792E-06	0.000727887	2.076040379	2.231947189	11.64836185	0.000642591	0.047423863	2.038242415	6.259614825	31.75158802	1.75206E-08	1.295E-06	-1.157143005	2.758181945	16.18141009	5.75562E-05	0.004250471	-2.103278247	4.135455997	26.58259221	2.52509E-07	1.86636E-05	-2.663525558	2.921463923	28.38776695	9.92907E-08
maker-scf300000870749.0-snap-gene-4.17-mRNA-1	-0.690386011	7.118703223	12.16399484	0.000487209	0.035802831	0.676238233	5.809212865	9.546264479	0.002003568	0.14723326	-1.918916592	1.658608229	17.51020308	2.8577E-05	0.002096324	-1.746716611	1.521326038	11.03941703	0.000891949	0.064771754	1.429962152	2.564153748	19.46437874	1.02493E-05	0.000749904	1.397644035	5.946289512	11.63490562	0.000647256	0.047423863	-1.300723405	6.974288734	31.72996301	1.77168E-08	1.30193E-06	-3.378568656	1.047349251	16.17206266	5.78409E-05	0.004250471	-3.190394909	4.749896923	26.42181702	2.74423E-07	2.01661E-05	-2.646312213	1.593920454	28.35137677	1.01175E-07
snap_masked-scf300000870605.0-processed-gene-0.88-mRNA-1	-1.223310464	3.11548089	12.10202456	0.000503671	0.036622098	-0.861332616	4.496492935	9.51177353	0.002041578	0.149164223	-1.738414555	3.521038762	17.50257221	2.86919E-05	0.002096324	1.092662172	10.81840721	11.03482052	0.000894163	0.064771754	1.952351681	3.043002817	19.46168977	1.02638E-05	0.000749904	5.816834181	-0.14988281	11.62216827	0.000651704	0.047423863	2.564412399	2.64861119	31.59961258	1.89467E-08	1.38431E-06	-1.821226557	4.315185889	16.13788238	5.88942E-05	0.004302997	1.663737476	4.021069148	26.29116222	2.93629E-07	2.14535E-05	-1.477654651	6.00632716	27.96864483	1.23297E-07
augustus_masked-scf300000870619.2-processed-gene-3.23-mRNA-1	-0.752855488	8.426707473	12.10036632	0.000504119	0.036622098	2.133730154	0.030030427	9.465056846	0.002094229	0.152136793	-2.233210743	3.434264431	17.46888499	2.92049E-05	0.00210961	-0.9169926	5.707538132	11.03073793	0.000896135	0.064771754	0.844767168	5.433020527	19.43803037	1.03917E-05	0.000754913	1.374368471	1.463133863	11.61439713	0.000654432	0.047423863	2.032466457	1.706601146	31.54217668	1.95155E-08	1.41772E-06	3.956747161	-0.467790837	15.94540409	6.51959E-05	0.004720777	1.281574631	5.107410045	26.18280284	3.10576E-07	2.25083E-05	-2.352246383	2.362657073	27.89644104	1.27985E-07
snap_masked-scf300000870745.0-processed-gene-0.23-mRNA-1	-0.617200806	4.657365971	12.06554116	0.000513624	0.037100578	1.225836926	2.797293951	9.360892014	0.002216642	0.160114631	-1.891965373	2.569839859	17.45388362	2.94362E-05	0.00210961	-1.932642796	2.014821832	11.01868598	0.00090198	0.064771754	2.258830411	2.029743816	19.39612777	1.06222E-05	0.000764743	1.263216784	7.500171913	11.60356137	0.000658256	0.047423863	-2.000320949	3.945880076	31.4549633	2.0412E-08	1.47442E-06	1.013239675	4.76256922	15.94079278	6.53549E-05	0.004720777	-2.715198134	1.806431042	26.16816363	3.1294E-07	2.25083E-05	2.68992142	0.273319504	27.88350476	1.28844E-07
maker-scf300000870693.1-snap-gene-2.91-mRNA-1	-1.09015489	3.211061887	12.01338804	0.000528198	0.037937712	1.521929865	5.276419515	9.347359127	0.00223307	0.160267126	-1.906631046	2.896000604	17.45153027	2.94727E-05	0.00210961	-5.378439806	0.097522015	11.00782469	0.000907281	0.064771754	-2.454375772	0.659230431	19.39161855	1.06473E-05	0.000764743	-1.071882073	6.607943587	11.59787875	0.000660271	0.047423863	1.954992299	4.579752257	31.43218052	2.06529E-08	1.48339E-06	-2.365079878	3.507698601	15.83689277	6.90431E-05	0.004959012	-2.159306702	1.879281047	26.16545939	3.13378E-07	2.25083E-05	4.508135332	0.564272242	27.69295887	1.42179E-07
maker-scf300000870756.2-snap-gene-0.35-mRNA-1	0.653036101	3.65667718	11.98642467	0.000535895	0.038274348	1.234291276	4.783890535	9.338305203	0.00224413	0.160267126	-1.138072221	4.300694387	17.44735339	2.95375E-05	0.00210961	-1.936095049	2.395002148	11.00510687	0.000908612	0.064771754	1.410786815	5.003311684	19.3468688	1.08998E-05	0.000778477	-3.854003721	-1.391424777	11.55644588	0.000675148	0.04821997	3.371894588	-0.502721657	31.4122949	2.08655E-08	1.49025E-06	-1.921343367	6.964911652	15.75827931	7.19723E-05	0.005140356	-2.891989617	2.839917772	26.05669985	3.31536E-07	2.36788E-05	-2.322460386	3.099134437	27.59790563	1.4934E-07
maker-scf300000870748.0-snap-gene-4.184-mRNA-1	-1.480260925	4.374518118	11.95280335	0.000545652	0.038753499	1.76556781	0.460258565	9.328172243	0.002256573	0.160267126	3.315181536	-0.302332899	17.43638608	2.97084E-05	0.002109962	2.065540976	6.277455081	10.99822636	0.000911991	0.064771754	1.779203004	4.240524242	19.33586234	1.09628E-05	0.000778603	-3.273791973	-0.402059697	11.50028302	0.000695856	0.049421321	3.564502081	1.076767383	31.3903343	2.11029E-08	1.49878E-06	-3.141212765	1.643044579	15.74319468	7.25485E-05	0.005152562	-2.625940966	2.89444889	26.03219521	3.35771E-07	2.38473E-05	1.325504961	6.045800557	27.56951973	1.51548E-07
maker-scf300000870749.1-snap-gene-0.141-mRNA-1	1.394813845	0.936621596	11.93454686	0.000551025	0.038917692	1.614734256	3.479650037	9.315400742	0.002272357	0.160491506	-0.733791771	6.232562619	17.39177233	3.0414E-05	0.002148071	1.318412648	4.773490577	10.96723721	0.000927369	0.065351037	-1.689312233	2.900994	19.26980775	1.13487E-05	0.000801532	1.19619849	6.622131872	11.42814127	0.0007234	0.051092147	-0.965049763	4.423172297	31.31694009	2.19159E-08	1.54787E-06	2.671525035	1.176404801	15.67713267	7.5127E-05	0.005306053	1.983468097	2.974984545	25.97895328	3.4516E-07	2.43779E-05	2.639077702	3.043002817	27.50965315	1.56312E-07
snap_masked-scf300000870749.0-processed-gene-2.68-mRNA-1	-0.786812823	4.368803644	11.88290494	0.000566515	0.039758975	0.742044615	5.279085446	9.302970062	0.002287827	0.160691378	0.65417582	5.838299979	17.35430776	3.10194E-05	0.00217873	-5.203137245	0.37125061	10.94733587	0.000937383	0.065351037	1.144749286	6.856331943	19.21009555	1.17093E-05	0.000822429	-2.011270823	3.658240505	11.39077109	0.000738099	0.05184227	1.866048108	3.211061887	31.30146865	2.20912E-08	1.55164E-06	1.554203316	1.974551434	15.55113559	8.03034E-05	0.005640315	-2.984283867	2.445631465	25.95646937	3.49203E-07	2.45272E-05	-1.226287338	8.424860757	27.47502702	1.59136E-07
maker-scf300000870593.0-snap-gene-4.73-mRNA-1	2.380097177	-0.325098817	11.87412632	0.000569192	0.039758975	1.134652298	4.773490577	9.23112512	0.002379354	0.165923532	-1.97630357	1.705163356	17.33639528	3.13132E-05	0.002187278	-3.059154235	0.236850192	10.93418689	0.000944059	0.065351037	1.532738866	2.604174219	19.10032188	1.24024E-05	0.000866328	5.251392897	-0.507962644	11.34848038	0.000755097	0.05274479	-0.980742445	6.452718751	31.10443523	2.44512E-08	1.70796E-06	2.135196644	0.865922778	15.52547708	8.14007E-05	0.005668328	1.842669748	3.830348634	25.9403195	3.52137E-07	2.45973E-05	-1.165181785	8.869634458	27.21630677	1.81918E-07
snap_masked-scf300000870603.0-processed-gene-10.43-mRNA-1	1.399093335	1.811202225	11.82830335	0.000583371	0.04052677	-0.733620341	5.886251619	9.224160514	0.002388422	0.165923532	0.825779315	5.692895277	17.30018581	3.19156E-05	0.002198122	1.098965964	3.494680845	10.92804146	0.000947196	0.065351037	-1.540820238	3.095255787	19.02292865	1.29157E-05	0.000897254	1.00041485	4.886789378	11.29823721	0.000775807	0.053419069	1.914017641	4.189563652	30.9404792	2.66064E-08	1.84835E-06	-2.018957015	1.76921481	15.52099507	8.1594E-05	0.005668328	-1.195817778	7.735616529	25.88103491	3.63119E-07	2.52259E-05	3.575552487	6.225369321	27.12245655	1.90967E-07
snap_masked-scf300000870735.0-processed-gene-12.19-mRNA-1	-0.902650111	2.006818562	11.80205781	0.000591653	0.040878713	-0.844935097	4.05104179	9.191859097	0.002430939	0.167959362	-1.753063365	2.091373632	17.29736902	3.19629E-05	0.002198122	-2.39561434	2.962651426	10.92091442	0.000950847	0.065351037	-2.702603469	0.966723405	18.97270118	1.32602E-05	0.00091618	1.458019326	4.377590342	11.29460776	0.000777325	0.053419069	2.65877465	2.64494977	30.8336711	2.81118E-08	1.94231E-06	1.262183437	4.049255616	15.49213338	8.28493E-05	0.005724259	-2.255770921	3.904706835	25.84561401	3.69844E-07	2.55534E-05	-1.823251344	7.766397383	27.10968453	1.92233E-07
snap_masked-scf300000870593.0-processed-gene-2.26-mRNA-1	-1.605135241	1.108952991	11.77258183	0.000601095	0.040963701	-2.9799774	-0.643935993	9.17736238	0.002450269	0.168379828	-1.164347163	5.19705572	17.29592866	3.19871E-05	0.002198122	1.463932329	5.104845183	10.92063421	0.00095099	0.065351037	-2.105689296	3.226101263	18.80819072	1.44545E-05	0.000990644	0.953198094	5.323267621	11.29064254	0.000778987	0.053419069	1.851847923	5.260268424	30.76977968	2.90527E-08	1.99647E-06	-1.06473129	3.998454311	15.42955394	8.56384E-05	0.005884981	2.221242444	2.521134212	25.82660445	3.73505E-07	2.56668E-05	-3.385012315	1.9702257	26.93233042	2.10705E-07
snap_masked-scf300000870673.2-processed-gene-2.68-mRNA-1	0.716830892	6.315900311	11.77085459	0.000601653	0.040963701	-0.850883973	4.447270606	9.162225429	0.002470619	0.168865504	0.904891695	5.118579227	17.25531839	3.26782E-05	0.002233534	-0.847321381	5.139621488	10.88963103	0.000967041	0.065969208	-1.644223364	2.70564863	18.80301115	1.44938E-05	0.000990644	5.956654271	0.163364331	11.28452563	0.000781558	0.053419069	-1.195583762	5.476026292	30.57930301	3.20494E-08	2.19056E-06	4.316374417	-0.633732542	15.38773194	8.75549E-05	0.00598433	-1.043821188	6.34350624	25.69386454	4.00097E-07	2.73464E-05	-3.388337666	0.324138593	26.89603329	2.14699E-07
snap_masked-scf300000870749.0-processed-gene-11.65-mRNA-1	-0.650190322	6.915231533	11.76808446	0.00060255	0.040963701	0.89889964	3.930416531	9.144949852	0.002494055	0.169555711	-1.90876095	2.426278923	17.20879287	3.34883E-05	0.002276666	3.755770395	-0.143460094	10.87717389	0.000973567	0.065969208	-0.873833138	5.886251619	18.72917604	1.5066E-05	0.001024244	5.433306947	-1.11096751	11.23448988	0.000802912	0.054300949	-1.728010256	3.767462493	30.30226273	3.69694E-08	2.51333E-06	-4.153888848	0.092089076	15.34159903	8.9719E-05	0.006099452	0.926492002	6.811671126	25.63560559	4.1236E-07	2.80339E-05	-2.305322977	4.385633006	26.88421097	2.16016E-07
snap_masked-scf300000870651.1-processed-gene-1.59-mRNA-1	-0.685132928	6.25001499	11.7277181	0.00061576	0.041639165	1.162313722	4.544494744	9.063213468	0.002608032	0.175488571	-1.607902761	2.233312462	17.18255827	3.3954E-05	0.002296046	2.639539426	-0.384598999	10.87015717	0.000977262	0.065969208	0.922814164	5.204946094	18.6881692	1.53935E-05	0.001040942	-1.423693274	4.85467446	11.23427865	0.000803003	0.054300949	3.123750839	1.132292214	30.17005084	3.95774E-08	2.67632E-06	4.671256065	0.857841898	15.26740424	9.33129E-05	0.006310039	-3.735544869	1.347310672	25.5724869	4.26071E-07	2.8812E-05	1.471608162	3.47627509	26.85852482	2.18907E-07
snap_masked-scf300000870651.1-processed-gene-5.102-mRNA-1	-1.244022153	2.680521384	11.66518	0.000636808	0.042834592	-0.739328327	4.861039456	9.059054524	0.002613971	0.175488571	-0.508950551	6.7089445	17.1559639	3.44327E-05	0.002310746	1.956601827	6.120649301	10.86169619	0.000981737	0.065969208	-0.71758665	6.57958685	18.61937177	1.59591E-05	0.001073479	1.43025507	3.045705157	11.19935082	0.00081826	0.05503986	-2.764804246	1.194714228	30.03618296	4.24059E-08	2.85242E-06	-0.766983996	6.116986553	15.13919084	9.98684E-05	0.006717605	-2.336782083	3.518330247	25.38411928	4.6977E-07	3.15988E-05	1.004030107	5.72900184	26.70493418	2.37016E-07
snap_masked-scf300000870601.0-processed-gene-2.94-mRNA-1	-1.615663082	2.812083656	11.64810977	0.000642678	0.043001927	-0.774870073	4.711308231	9.052934773	0.002622735	0.175488571	-0.920082998	3.739407233	17.15033417	3.45349E-05	0.002310746	-1.220701463	4.324346843	10.85380118	0.000985932	0.065969208	2.666850905	4.831128737	18.49706251	1.70166E-05	0.001138068	0.960431453	6.974288734	11.17817501	0.000827651	0.055378592	-3.120297481	1.238134014	30.00726992	4.3043E-08	2.88003E-06	-1.982826064	1.365152259	14.98627869	0.000108296	0.007246127	1.324323118	7.211658148	25.37229318	4.72658E-07	3.16258E-05	2.092333046	6.810573327	26.62528391	2.4699E-07
maker-scf300000870749.0-snap-gene-5.66-mRNA-1	-1.255488782	3.788974654	11.61622334	0.00065379	0.043495112	2.121832207	1.951265127	9.028589117	0.002657895	0.176910078	-1.287483227	4.324346843	16.99163283	3.75449E-05	0.002498997	-1.685365963	2.79460345	10.84349435	0.000991435	0.065990095	-11.92679924	11.15069178	18.48793497	1.70983E-05	0.001138068	0.930388532	4.289545682	11.15261351	0.000839134	0.055852915	1.938873175	5.104845183	29.94273882	4.44995E-08	2.9619E-06	1.56901302	1.845690163	14.96583118	0.000109476	0.007286723	1.396126342	4.395518349	25.34620799	4.79093E-07	3.18885E-05	2.387787623	3.65230063	26.44420167	2.71262E-07
maker-scf300000870754.0-snap-gene-6.60-mRNA-1	-0.765989517	4.066151079	11.60742185	0.000656891	0.043495112	-0.739909606	5.243064825	9.008780885	0.002686856	0.177906239	0.951473685	5.007726043	16.96535828	3.80681E-05	0.002520624	1.095145374	4.016908325	10.82899064	0.000999231	0.06616262	-1.232126511	2.385691679	18.45900123	1.73599E-05	0.00114946	1.864061756	1.663533601	11.13249599	0.000848284	0.056167866	-0.935109759	5.711105582	29.83783353	4.69735E-08	3.11028E-06	-1.819146721	3.426821236	14.8994939	0.000113393	0.007508179	-3.159020609	2.437249589	25.26117932	5.00685E-07	3.31521E-05	2.116406459	2.451654798	26.41022247	2.76076E-07
snap_masked-scf300000870662.0-processed-gene-7.97-mRNA-1	-1.038704747	4.298728957	11.55648272	0.000675134	0.044328492	3.758385634	-0.829384551	8.99276881	0.0027105	0.178541903	1.925147917	2.792094248	16.92362966	3.89141E-05	0.002555653	-5.625819555	-0.184745764	10.8167416	0.001005864	0.066256704	-10.20954213	9.428580528	18.42776103	1.76468E-05	0.001162405	5.5697938	-0.99684648	11.10755698	0.000859767	0.056633233	1.787692912	5.185599372	29.70647105	5.02667E-08	3.31109E-06	-1.469706696	2.873980983	14.8179937	0.0001184	0.007799089	-1.159170815	6.665236558	25.25113557	5.03299E-07	3.31526E-05	-1.763553479	1.845351174	26.38699503	2.79415E-07
maker-scf300000870750.0-snap-gene-3.125-mRNA-1	1.261809528	0.758714209	11.55285932	0.000676451	0.044328492	-0.592553592	6.194223756	8.94395274	0.002783897	0.182431322	2.110549782	3.337862328	16.91880514	3.90132E-05	0.002555653	-1.213839109	2.796753368	10.806503	0.001011442	0.066280717	-0.875636278	8.009135822	18.31827909	1.86905E-05	0.001224807	2.353017163	1.09982356	11.07688182	0.000874107	0.057087623	1.29538612	3.898899362	29.62547465	5.24116E-08	3.43458E-06	-3.187995199	1.925366347	14.77509123	0.000121125	0.00793743	-1.46306298	6.00632716	25.22912537	5.09076E-07	3.33602E-05	2.205044082	3.065100866	26.38344975	2.79929E-07
snap_masked-scf300000870745.0-processed-gene-3.84-mRNA-1	2.041321083	-0.207534691	11.54259982	0.000680195	0.044345197	1.270091426	5.104845183	8.820778417	0.002978196	0.194163101	-1.318634091	3.767462493	16.90972612	3.92002E-05	0.002555653	1.651213101	3.039394785	10.78048648	0.001025757	0.066874108	1.779062043	3.471645623	18.276911	1.91008E-05	0.001245276	-0.796810911	5.736676246	11.07361944	0.000875646	0.057087623	1.864682332	4.843103302	29.6055127	5.29541E-08	3.45234E-06	-3.119391151	2.178008677	14.75283425	0.000122563	0.007990489	1.652512495	3.241383355	25.21059275	5.13991E-07	3.35096E-05	2.944410972	3.384063363	26.19564772	3.08517E-07
snap_masked-scf300000870735.0-processed-gene-7.1-mRNA-1	-1.198869764	3.601583202	11.49497477	0.000697846	0.045186035	1.521987124	0.88588572	8.807410521	0.003000095	0.194592907	-2.073140105	1.166836943	16.88984563	3.96129E-05	0.002569384	-1.212208576	6.759543605	10.76329201	0.001035331	0.067153869	1.262491545	6.339368787	18.25876969	1.92836E-05	0.001250298	1.657571897	1.98709337	11.0456736	0.000888944	0.057580093	2.661523335	0.388703115	29.44956461	5.73909E-08	3.7225E-06	-1.011421385	4.986925326	14.6862837	0.000126967	0.00823536	3.471495424	6.225369321	25.1132309	5.40607E-07	3.5065E-05	1.910679769	3.193264287	26.11716076	3.21316E-07
maker-scf300000870631.0-snap-gene-4.55-mRNA-1	-1.467919532	2.65912206	11.48871446	0.000700201	0.045186035	0.800628732	5.142093995	8.722793907	0.003142561	0.20103927	-2.571777372	1.279818879	16.86662671	4.01005E-05	0.002576487	4.200120945	-0.633732542	10.71610493	0.00106207	0.068245284	0.712787894	5.364954716	18.24980702	1.93746E-05	0.001250298	0.881420578	4.014295313	11.03877463	0.000892258	0.057580093	1.634945915	2.995148987	29.4332825	5.78751E-08	3.73486E-06	-4.746824592	-0.776616665	14.62256843	0.000131332	0.008475268	-1.752564214	4.245399892	25.03733756	5.62308E-07	3.62874E-05	1.356941898	4.32649704	25.93975975	3.52239E-07
maker-scf300000870752.0-snap-gene-6.136-mRNA-1	-1.184653986	2.797536846	11.46993266	0.000707312	0.04541446	0.840498619	14.5833618	8.722578647	0.003142932	0.20103927	-1.346600593	2.421822642	16.8637065	4.01622E-05	0.002576487	-1.966994519	1.963612883	10.7071355	0.001067231	0.068245284	-0.879835197	5.687668319	18.22812882	1.95963E-05	0.001258223	3.996462954	0.857841898	11.02187785	0.000900428	0.057813849	1.841938991	5.405744166	29.3807108	5.94666E-08	3.81818E-06	-1.411656787	6.759543605	14.54946282	0.000136528	0.008755751	-3.74091465	1.9702257	24.90755228	6.01463E-07	3.86182E-05	1.232712622	6.315900311	25.90078954	3.59422E-07
maker-scf300000870673.2-snap-gene-14.84-mRNA-1	0.819186442	5.129586224	11.3713853	0.000745842	0.047178142	-0.996108449	3.551179697	8.720265777	0.003146922	0.20103927	1.924494499	2.093625253	16.84528659	4.05539E-05	0.002576487	-2.750046342	1.148334235	10.69980713	0.001071467	0.068245284	-1.128520878	2.758181945	18.21724051	1.97087E-05	0.001259077	2.285770999	1.149076852	10.98828009	0.000916899	0.058575537	2.522407893	4.208113352	29.32177021	6.13031E-08	3.91631E-06	-0.865267702	5.022270191	14.54218293	0.000137056	0.008755751	-1.919876736	4.600536843	24.81928811	6.29643E-07	4.02244E-05	-2.430306245	3.366064488	25.79562289	3.79548E-07
snap_masked-scf300000870603.0-processed-gene-3.116-mRNA-1	-1.335969348	1.953254644	11.36703829	0.00074759	0.047178142	1.214488942	3.211061887	8.687445315	0.003204094	0.203668241	-1.365216362	3.638538129	16.8443102	4.05748E-05	0.002576487	-1.240269956	2.205216395	10.69607638	0.00107363	0.068245284	3.563736907	1.14110758	18.19389618	1.99517E-05	0.001267514	-0.699171325	7.34727035	10.97353415	0.000924223	0.058748255	3.339071564	2.241768208	29.12745057	6.77699E-08	4.3078E-06	1.959296966	2.193176623	14.44662283	0.000144188	0.009165321	1.277534499	5.655133831	24.80454519	6.34477E-07	4.03305E-05	-3.460871866	1.537441118	25.74653665	3.89325E-07
maker-scf300000870754.0-snap-gene-7.131-mRNA-1	0.542077127	6.259367994	11.36331689	0.000749089	0.047178142	1.168886498	4.733656544	8.6566802	0.003258645	0.206105214	-0.700623772	8.786327218	16.83349177	4.08067E-05	0.002576487	1.818031282	3.479650037	10.66329418	0.001092826	0.06878747	2.67278434	2.241768208	18.18547425	2.00401E-05	0.001267514	1.410699322	2.51387505	10.95835453	0.000931825	0.058936789	-1.545604713	4.778466619	29.11590005	6.81752E-08	4.31199E-06	-1.798538136	2.401356764	14.40331809	0.000147542	0.009331855	-1.080025345	7.226473437	24.77950152	6.42774E-07	4.06547E-05	1.334192081	4.57478948	25.72164621	3.94379E-07
snap_masked-scf300000870631.0-processed-gene-5.205-mRNA-1	-1.156404571	4.523699478	11.36198867	0.000749625	0.047178142	1.920084464	2.514574189	8.558000368	0.003440071	0.215829633	-0.752901833	5.566226803	16.82737643	4.09384E-05	0.002576487	2.227326694	1.889305682	10.66303147	0.001092981	0.06878747	4.315291655	-0.014614123	18.12051552	2.07355E-05	0.001305004	1.000587867	4.88903671	10.93448314	0.000943908	0.059405466	-1.899787938	4.450149001	29.00282779	7.22727E-08	4.54853E-06	1.61127888	2.131906481	14.37704919	0.000149615	0.009416103	2.104028946	4.00556424	24.74319697	6.54996E-07	4.12226E-05	1.969516551	4.429412191	25.62511768	4.14607E-07
maker-scf300000870595.0-snap-gene-6.221-mRNA-1	0.738848217	7.992080225	11.34857531	0.000755059	0.047286016	-2.209032687	2.697239655	8.531342341	0.003490821	0.215829633	-0.841343047	6.6564076	16.79598304	4.16213E-05	0.00260656	-1.763933042	2.545936463	10.59209195	0.001135724	0.071125413	1.74250913	2.229424841	18.11007618	2.08495E-05	0.001305714	5.420396389	-0.097005787	10.91792415	0.000952383	0.059500127	-0.764641209	6.402600105	28.91413797	7.56587E-08	4.73817E-06	-2.143984814	1.80499121	14.36701413	0.000150414	0.009419789	-2.106096334	2.517693925	24.73028775	6.59398E-07	4.12952E-05	-1.428808966	7.425111414	25.40175574	4.65494E-07
snap_masked-scf300000870749.0-processed-gene-8.44-mRNA-1	-1.188646797	3.150227234	11.33232967	0.000761693	0.047467652	-1.134193553	1.954512211	8.530303394	0.003492815	0.215829633	-1.05875086	4.398563758	16.71031042	4.35437E-05	0.002713584	-5.513407176	0.533635172	10.5603466	0.001155395	0.072002649	-0.797857956	5.444586755	18.07804151	2.12033E-05	0.001319775	2.079472752	3.672204569	10.9118315	0.00095552	0.059500127	1.785455548	5.48711416	28.82685099	7.91462E-08	4.93228E-06	4.688875081	-0.269903419	14.29055597	0.000156649	0.00976214	1.417142283	7.324651914	24.70585368	6.6781E-07	4.1617E-05	-2.092922212	2.839917772	25.2698576	4.98437E-07
maker-scf300000870619.2-snap-gene-2.20-mRNA-1	2.694797237	-1.086408476	11.2856941	0.000781066	0.048345679	-2.217983524	0.499721228	8.52863232	0.003496023	0.215829633	-3.07934963	0.825316483	16.6646284	4.4605E-05	0.002766162	-2.032388444	1.233272752	10.45139659	0.001225568	0.076003125	2.257291276	1.037132327	18.07101472	2.12817E-05	0.001319775	1.845581879	1.863777616	10.89820554	0.000962575	0.059500127	-1.66642158	4.763511165	28.81187161	7.97607E-08	4.94633E-06	-1.555608595	4.437389356	14.19401295	0.000164894	0.010225862	-2.971273692	2.056134495	24.6653564	6.81991E-07	4.22935E-05	2.091211924	5.78740095	24.9903394	5.76183E-07
maker-scf300000870748.0-snap-gene-0.93-mRNA-1	-1.333831955	3.578557978	11.27199971	0.000786849	0.048345679	3.382785342	0.321183542	8.527052213	0.00349906	0.215829633	-1.139433512	6.026231042	16.56487522	4.70138E-05	0.002901388	-2.336626214	1.113894181	10.43457051	0.001236783	0.076326325	-0.894316181	6.310643872	18.05221714	2.14928E-05	0.001320348	1.619416847	3.336366887	10.89520867	0.000964133	0.059500127	-1.089148068	6.6564076	28.79992278	8.02543E-08	4.95278E-06	-1.54308816	2.86068883	14.17206308	0.000166829	0.01029563	-1.739288754	7.766397383	24.61609077	6.99651E-07	4.3178E-05	1.145163786	5.107410045	24.94944835	5.88534E-07
snap_masked-scf300000870750.0-processed-gene-1.57-mRNA-1	-1.152367518	5.104845183	11.27119422	0.000787191	0.048345679	0.568196219	8.610734117	8.519165601	0.003514256	0.215829633	-2.159892372	2.259670089	16.41803172	5.07997E-05	0.003105664	1.211259758	4.44718111	10.41655324	0.001248908	0.076702239	-0.906800724	6.564352235	18.05170261	2.14986E-05	0.001320348	2.433912419	1.775057592	10.87588801	0.000974243	0.059833585	2.243154064	2.956801579	28.72458987	8.34375E-08	5.12435E-06	-3.075698348	0.434164025	14.11887458	0.000171613	0.010539699	2.721183792	1.74933914	24.48900497	7.47351E-07	4.5852E-05	-3.578696745	-0.253193625	24.87386973	6.12065E-07
snap_masked-scf300000870673.2-processed-gene-13.7-mRNA-1	-0.725770546	4.688520619	11.22934167	0.000805142	0.049210434	2.213456136	-0.088707091	8.473470822	0.003603632	0.219206749	-2.722226514	1.285690908	16.41755658	5.08124E-05	0.003105664	2.044350497	3.783542808	10.39300519	0.001264936	0.077044279	-0.923890246	8.426707473	17.96669267	2.24804E-05	0.001374008	-0.786614119	7.036379953	10.84183126	0.000992325	0.060651123	-2.40823472	3.366064488	28.57189105	9.02833E-08	5.5141E-06	-0.822724837	5.809212865	14.07936529	0.000175256	0.010711677	1.586896136	3.930416531	24.4816884	7.50194E-07	4.5852E-05	3.078734193	1.13119628	24.79873775	6.36391E-07
snap_masked-scf300000870749.0-processed-gene-17.60-mRNA-1	-2.188171908	0.499721228	11.1691	0.00083171	0.050591027	1.195108104	2.677585183	8.455572125	0.003639268	0.219206749	-0.800547425	7.906355991	16.3464992	5.27535E-05	0.003197459	-2.479362944	1.601157371	10.38179675	0.001272638	0.077044279	2.206021391	4.99595714	17.92455912	2.29836E-05	0.001398041	5.595809212	0.909606139	10.77168602	0.001030646	0.062691868	-1.601835944	5.183211514	28.56298726	9.06994E-08	5.5141E-06	2.786308422	0.694037695	13.89454064	0.000193359	0.011761611	-2.827798633	3.434264431	24.41209701	7.77788E-07	4.73111E-05	1.307918896	6.592539494	24.7165811	6.64104E-07
maker-scf300000870735.0-snap-gene-2.71-mRNA-1	2.666077214	-0.014614123	11.10621753	0.000860388	0.052086243	1.682075603	2.775136156	8.452727845	0.003644963	0.219206749	-1.224549965	3.248465239	16.33495406	5.30759E-05	0.003197459	-1.94065091	6.653640878	10.38176784	0.001272658	0.077044279	-1.375325425	4.365180443	17.88853654	2.34228E-05	0.001409285	5.489155587	-0.050238758	10.75431204	0.001040366	0.062981796	2.333339277	7.063061877	28.54815891	9.13967E-08	5.5141E-06	-1.214222067	4.75374335	13.87011075	0.000195889	0.011858756	-5.37308229	1.317203066	24.34175135	8.06714E-07	4.86664E-05	1.20235371	3.368673915	24.69425539	6.71841E-07
maker-scf300000870735.0-snap-gene-4.79-mRNA-1	-1.658709927	2.537856797	11.08227973	0.000871566	0.052512875	-0.875770516	7.573716333	8.447825944	0.003654801	0.219206749	1.045660379	3.917349703	16.32946095	5.32299E-05	0.003197459	0.768622567	5.883004796	10.33529316	0.001305104	0.078371828	1.500149386	2.612095025	17.88803131	2.3429E-05	0.001409285	5.441762476	0.180079297	10.74519895	0.001045502	0.062992735	-1.396480687	8.101753592	28.54558086	9.15185E-08	5.5141E-06	-2.257975916	6.653640878	13.85753483	0.000197204	0.011881801	-3.727890885	0.539719104	24.33933893	8.07725E-07	4.86664E-05	1.014347008	5.915543132	24.46261151	7.57659E-07
maker-deg300000870423-snap-gene-0.4-mRNA-1	-7.944633758	11.15069178	11.07175378	0.000876527	0.052562701	1.946039164	0.173296117	8.44749921	0.003655457	0.219206749	-1.462404337	1.918192919	16.32624551	5.33203E-05	0.003197459	2.368782342	1.823213649	10.33273174	0.001306916	0.078371828	1.878791405	1.831913272	17.88219003	2.3501E-05	0.001409285	5.004386462	-0.758550461	10.69657947	0.001073338	0.064229868	1.484184012	4.393567729	28.07409559	1.16758E-07	7.00164E-06	-1.308657913	5.759658364	13.8350351	0.00019958	0.011968201	1.149419215	5.692895277	24.19502514	8.70569E-07	5.22054E-05	-1.517425769	4.769588274	24.34802821	8.0409E-07
maker-scf300000870753.0-snap-gene-23.134-mRNA-1	-1.53158638	2.844421593	11.03394142	0.000894587	0.053393851	2.082672389	2.505906138	8.429387057	0.003692048	0.220361519	-2.440984592	1.207199339	16.31175861	5.37295E-05	0.00320687	0.725723379	5.870357032	10.25548873	0.001362785	0.081171372	-4.358294931	-0.218485011	17.80751986	2.44415E-05	0.001458804	2.161723935	1.196443614	10.68972359	0.001077323	0.064229868	5.702350741	-0.40035918	28.0640342	1.17367E-07	7.00509E-06	1.351027936	3.229659618	13.82324897	0.000200836	0.011986966	5.248494828	2.300263535	24.17156584	8.81238E-07	5.25971E-05	-1.132669316	4.704131212	24.33886092	8.07926E-07
maker-scf300000870601.1-snap-gene-4.150-mRNA-1	0.653091738	6.465322418	10.98653308	0.000917763	0.054386325	1.817277638	3.796322656	8.398225861	0.003755874	0.222559317	-0.832287993	3.775824212	16.23932988	5.58231E-05	0.003312094	-1.151021833	4.544494744	10.25064129	0.001366371	0.081171372	0.949557707	4.944733294	17.7888211	2.46829E-05	0.001466327	1.91204196	1.708623524	10.68071894	0.00108258	0.064229868	-1.987887636	2.408205019	28.02218498	1.19933E-07	7.07485E-06	-1.30259438	4.937160985	13.7999866	0.000203338	0.012079588	2.38427886	3.685465757	24.16028915	8.86413E-07	5.26587E-05	-5.083597387	0.857841898	24.17752242	8.78517E-07
snap_masked-scf300000870743.0-processed-gene-6.62-mRNA-1	0.860891959	3.524804664	10.97672874	0.000922631	0.054386325	1.958553134	13.59185499	8.394353438	0.003763884	0.222559317	4.365534545	0.094971909	16.23287728	5.60135E-05	0.003312094	-1.05942674	4.75374335	10.23581078	0.001377401	0.081446015	0.928098644	4.189617786	17.77873239	2.48142E-05	0.001467267	-0.867350777	5.985310192	10.67446818	0.001086244	0.064229868	1.975511156	4.210753097	28.02000602	1.20068E-07	7.07485E-06	2.799672722	2.247845629	13.78476571	0.000204992	0.01212121	-1.655802442	4.806851746	24.12085808	9.0475E-07	5.34981E-05	-1.47145949	4.289124127	24.12008383	9.05114E-07
snap_masked-scf300000870673.2-processed-gene-0.23-mRNA-1	0.556573847	5.093444025	10.96686459	0.000927556	0.054386325	1.294677425	3.081908861	8.376482279	0.003801074	0.223717851	-1.680571259	3.816027895	16.20887604	5.67277E-05	0.003338793	-1.35267023	1.729226775	10.18719171	0.001414195	0.082820571	3.479713558	0.925172364	17.76573933	2.49842E-05	0.001467335	2.338041761	1.09463288	10.61889576	0.001119379	0.065882693	4.3290026	-0.305270516	28.01779282	1.20205E-07	7.07485E-06	-2.657404408	4.162675031	13.75722402	0.000208019	0.012243283	1.383346668	8.645316713	24.10013587	9.14538E-07	5.38265E-05	-1.688659348	7.672706967	24.09637976	9.16324E-07
maker-scf300000870744.1-snap-gene-5.31-mRNA-1	1.808738051	-0.056014643	10.95847537	0.000931764	0.054386325	1.39424983	3.15806935	8.35814466	0.003839624	0.224945347	-1.182666808	5.897436261	16.10978657	5.97743E-05	0.003501895	-1.723209103	1.97547292	10.18128371	0.001418734	0.082820571	-1.526191834	5.986522908	17.7610269	2.50462E-05	0.001467335	1.705594836	2.472034981	10.58921295	0.001137494	0.066640369	1.882915951	4.523699478	27.84531913	1.31412E-07	7.69878E-06	-0.980234844	9.339392825	13.74295554	0.000209605	0.012279787	2.034437291	3.036614192	23.98915173	9.688E-07	5.67574E-05	-2.02804901	1.195505958	23.86527772	1.03319E-06
maker-deg300000870423-snap-gene-0.28-mRNA-1	-0.922329349	5.759658364	10.95680286	0.000932606	0.054386325	-0.657196774	4.93458562	8.323221784	0.003914144	0.227530833	-1.284607115	3.262043028	16.08141695	6.06765E-05	0.003538444	2.418190466	0.371057895	10.17939112	0.001420191	0.082820571	1.556205063	3.162557572	17.6897102	2.60029E-05	0.001513945	1.717022046	1.524498391	10.5347094	0.001171533	0.068075903	1.723789871	4.211872099	27.56148308	1.52179E-07	8.87456E-06	2.271214389	1.83095823	13.7207333	0.0002121	0.012302231	-0.958881465	7.013710408	23.86334416	1.03422E-06	6.03124E-05	-1.048890716	4.324758463	23.86001529	1.03601E-06
snap_masked-scf300000870746.0-processed-gene-12.80-mRNA-1	1.02719431	3.767462493	10.9169564	0.00095288	0.05531492	1.965043606	-1.28531363	8.320713994	0.003919551	0.227530833	-2.629749487	3.823131773	16.05010452	6.16882E-05	0.003574559	2.124408989	0.192432576	10.16107583	0.001434369	0.083226917	-0.96959067	8.403088259	17.67947833	2.61432E-05	0.001513945	5.140693956	-0.625397509	10.52931715	0.001174956	0.068075903	-1.871158765	2.269026706	27.4828285	1.58496E-07	9.2007E-06	2.124436343	0.578978602	13.71653694	0.000212574	0.012302231	2.146068512	4.450149001	23.73530929	1.10536E-06	6.41663E-05	-2.23184566	3.756645712	23.84620899	1.04347E-06
snap_masked-scf300000870752.0-processed-gene-0.80-mRNA-1	-0.582313975	5.915543132	10.88608581	0.000968894	0.05598884	-0.710497861	4.301101887	8.301112353	0.00396208	0.228954217	-1.327855619	2.564153748	16.04489491	6.18582E-05	0.003574559	0.992284658	5.640078867	10.15353012	0.001440252	0.083226917	1.010986469	3.961148456	17.67408789	2.62174E-05	0.001513945	-0.81723265	7.118703223	10.52443895	0.001178062	0.068075903	2.848532545	4.99595714	27.41302723	1.64321E-07	9.49549E-06	1.777055638	0.779537183	13.71373711	0.000212892	0.012302231	1.498681686	4.359777618	23.59733125	1.18752E-06	6.83601E-05	1.867675476	2.623044088	23.8074009	1.06472E-06
augustus_masked-scf300000870673.2-processed-gene-2.116-mRNA-1	0.681297375	2.768801005	10.87171678	0.00097644	0.056122713	1.716327375	0.558775224	8.253931458	0.004066384	0.233918259	-0.993634434	4.47172432	16.0332769	6.22389E-05	0.003580286	-1.41677045	2.61939468	10.14144805	0.001449722	0.083395115	1.2951056	3.520840534	17.6667962	2.63181E-05	0.001513945	1.154284879	3.694385846	10.50839478	0.001188334	0.068358802	1.894098597	4.446543903	27.36979444	1.68036E-07	9.66623E-06	-1.2027309	2.476187107	13.67450181	0.000217386	0.012505114	-1.716925373	2.373452469	23.59597802	1.18836E-06	6.83601E-05	-2.638945579	3.672204569	23.71194227	1.11886E-06
maker-scf300000870603.0-snap-gene-1.120-mRNA-1	2.471795715	-0.224622592	10.85811256	0.000983639	0.056122713	2.921748763	0.87111796	8.241969131	0.00409327	0.234404248	-1.095524086	4.75374335	15.90299994	6.6673E-05	0.003815061	-1.399031496	3.379052731	10.12703276	0.001461104	0.083671257	0.973974601	5.329231583	17.64059318	2.66832E-05	0.001528032	1.126562149	4.393567729	10.4798775	0.001206818	0.068987582	-2.28398647	3.9253189	27.33497842	1.71088E-07	9.77729E-06	-1.147012942	4.959326086	13.65506918	0.000219648	0.012578284	1.860099953	7.890039514	23.55394038	1.2146E-06	6.95552E-05	2.775415339	2.169957288	23.69028522	1.13152E-06
maker-scf300000870744.1-snap-gene-1.79-mRNA-1	0.947952038	5.132074743	10.85657856	0.000984454	0.056122713	0.789055055	4.110922289	8.233700544	0.00411196	0.234418612	-1.416253071	4.214086175	15.89598981	6.69204E-05	0.003815061	3.628288038	-0.467790837	10.10216992	0.001480948	0.084427343	1.324051869	4.531273176	17.55007316	2.7984E-05	0.001595339	0.890766175	4.782383644	10.47483181	0.001210118	0.068987582	-1.487158952	2.734894239	27.33028162	1.71504E-07	9.77729E-06	-1.096724978	4.398563758	13.61115887	0.000224845	0.012767525	1.951231976	5.48711416	23.48672884	1.25778E-06	7.1705E-05	1.426279743	4.038254386	23.40058888	1.31538E-06
maker-scf300000870601.0-snap-gene-13.8-mRNA-1	2.110165924	-0.200083137	10.83801616	0.000994372	0.056435057	2.800077812	0.402274569	8.209368047	0.004167466	0.234882812	-0.94005253	8.171431069	15.83850149	6.89844E-05	0.003915175	-0.858836464	5.476026292	10.02521371	0.001544118	0.087635567	2.460667322	5.174219558	17.46848735	2.9211E-05	0.001657853	5.17370605	-0.220075468	10.40889902	0.001254095	0.070995826	-1.477907268	4.423765092	27.30975954	1.73334E-07	9.8375E-06	-1.185728428	5.632364608	13.61019332	0.000224961	0.012767525	3.992796748	1.28432965	23.31303573	1.37664E-06	7.81304E-05	1.32649428	4.230143032	23.35645192	1.34591E-06
maker-scf300000870601.0-snap-gene-7.118-mRNA-1	0.666836819	5.654817201	10.82954463	0.000998932	0.056441879	1.173242375	7.141435683	8.207195883	0.004172458	0.234882812	1.776206448	2.081429019	15.81271952	6.99308E-05	0.003925095	-2.662944715	1.047349251	9.955638734	0.001603575	0.09060554	1.019715154	5.090009903	17.34820591	3.11192E-05	0.001758303	-3.867851856	-1.438784215	10.40534056	0.001256514	0.070995826	2.78081789	3.796322656	27.27701409	1.76295E-07	9.96105E-06	2.242899974	1.224062907	13.55071695	0.000232203	0.01311455	-1.061255753	5.883004796	23.29455032	1.38993E-06	7.85343E-05	-1.554375824	3.660888405	23.2624901	1.4133E-06
maker-scf300000870613.1-snap-gene-0.124-mRNA-1	1.147104894	0.958265989	10.81694478	0.001005753	0.056575843	2.049280932	3.895521351	8.205860484	0.00417553	0.234882812	-1.268769461	3.782332883	15.80883905	7.00744E-05	0.003925095	-1.995158931	1.399934652	9.902743904	0.001650325	0.092661242	2.191328621	1.205659595	17.32026527	3.15801E-05	0.001776451	2.049161718	1.516466024	10.39180233	0.00126576	0.071201807	1.431949266	3.186245507	27.22994242	1.80639E-07	1.01614E-05	2.533262432	-0.356947034	13.54316918	0.000233138	0.01311455	-1.068072418	7.325199178	23.2601588	1.41501E-06	7.95975E-05	-2.432044334	3.674649919	23.25326342	1.42009E-06
maker-scf300000870752.0-snap-gene-2.1-mRNA-1	-0.718537613	4.675209911	10.78997146	0.001020515	0.057117375	0.579696172	5.016416689	8.143067653	0.004322609	0.242085168	-1.252916967	5.13169326	15.80853992	7.00855E-05	0.003925095	-3.76351131	0.148205356	9.890899493	0.001660982	0.092661242	-1.475119061	2.2255385	17.30932177	3.17625E-05	0.001778839	-1.373097271	3.22244578	10.35310844	0.001292568	0.072142304	2.10188575	2.58284908	27.12950627	1.90272E-07	1.06102E-05	-3.66215325	2.256921729	13.50486903	0.000237945	0.013325982	-2.074535675	3.458323023	23.23590895	1.43297E-06	8.02524E-05	1.029489766	3.65667718	23.24661913	1.42501E-06
snap_masked-scf300000870735.0-processed-gene-13.57-mRNA-1	-0.931335144	7.107681332	10.78299914	0.001024366	0.057117375	-1.049529379	2.636772162	8.089924273	0.004451202	0.248193569	-1.653202571	2.178008677	15.73867943	7.27218E-05	0.00405488	-1.387562655	2.104047432	9.881106832	0.001669845	0.092661242	1.363249019	3.638538129	17.28943897	3.20966E-05	0.001789666	5.134546085	0.226746978	10.35130937	0.001293829	0.072142304	1.756256502	7.038843701	27.12477608	1.90738E-07	1.06102E-05	1.752588407	1.74933914	13.47801327	0.000241375	0.013458787	2.649012715	2.014821832	23.09413344	1.54261E-06	8.60138E-05	-0.990700137	5.438871973	23.16875033	1.48389E-06
snap_masked-scf300000870754.0-processed-gene-9.74-mRNA-1	3.38326416	-1.37043432	10.7079073	0.001066786	0.05922294	0.726876287	6.79494799	8.047984821	0.00455543	0.251404109	-1.50179856	0.638622088	15.70494014	7.40306E-05	0.004109828	-1.978523664	4.749896923	9.871856248	0.001678261	0.092661242	1.393171904	4.948174111	17.13679933	3.47818E-05	0.001918236	-0.700574038	5.566226803	10.34000666	0.001301775	0.072268432	-2.525404549	3.556648628	27.12089238	1.91121E-07	1.06102E-05	-1.129608597	3.526227435	13.46307766	0.000243304	0.013507108	-1.887347816	1.845351174	23.074161	1.55871E-06	8.65324E-05	1.637234136	3.216247087	23.157034	1.49296E-06
maker-scf300000870753.0-snap-gene-4.53-mRNA-1	-0.606558589	6.792496093	10.69056409	0.001076834	0.059421711	1.41551355	13.25552236	8.04642138	0.004559363	0.251404109	-3.04942069	0.179038867	15.63827272	7.66867E-05	0.004225245	-0.715043429	6.017718773	9.868734752	0.001681111	0.092661242	-1.063612053	7.511594128	17.13649927	3.47873E-05	0.001918236	-0.914561529	9.0896088	10.32400095	0.001313113	0.072580905	2.741860358	2.52762788	27.02887006	2.00439E-07	1.10791E-05	-1.27035237	2.845109451	13.44234774	0.000246008	0.013597801	-1.707556658	3.851755557	23.06540351	1.56583E-06	8.65495E-05	1.655132765	2.870378038	23.02976893	1.59512E-06
maker-scf300000870601.0-snap-gene-4.28-mRNA-1	1.625428578	3.249487777	10.68562093	0.001079715	0.059421711	1.757033537	2.483294106	8.042950411	0.004568107	0.251404109	-2.223311546	1.499650227	15.63611308	7.67743E-05	0.004225245	4.466654531	-1.170156219	9.858637442	0.001690363	0.092661242	-1.076588439	4.959326086	17.13280392	3.48551E-05	0.001918236	-1.081227851	3.564997823	10.31390172	0.001320318	0.07266324	3.388093086	2.247845629	27.00815568	2.02599E-07	1.115E-05	1.873887238	-0.082425067	13.43371043	0.000247143	0.013601414	1.068001591	5.229529863	23.0474567	1.58051E-06	8.6983E-05	1.938155945	3.136860486	23.02794724	1.59663E-06
maker-scf300000870662.0-snap-gene-7.67-mRNA-1	-1.612027604	3.790178876	10.66104138	0.001094158	0.059957014	2.306922786	1.325589791	8.034182997	0.004590271	0.251534978	1.309779826	5.260268424	15.61414306	7.76715E-05	0.004256195	1.785618951	3.17492227	9.857967278	0.001690978	0.092661242	1.285745118	4.052188001	17.03595922	3.66786E-05	0.002009891	-1.032281439	7.178492736	10.22661601	0.001384284	0.07550887	-2.414563039	3.19797995	26.98977999	2.04534E-07	1.12079E-05	-3.01131064	3.153132253	13.26352256	0.000270621	0.014829312	-2.339846144	2.894656169	22.97427376	1.64184E-06	8.99685E-05	-1.608145267	2.700814852	22.79281356	1.80439E-06
augustus_masked-scf300000870586.0-processed-gene-0.109-mRNA-1	-2.16247718	0.788688462	10.62543349	0.001115428	0.060860251	1.813462884	2.223871714	8.023967957	0.004616232	0.251871935	-2.826515739	1.112219154	15.5899147	7.86731E-05	0.004269561	-1.327221635	2.972978746	9.830974125	0.001715974	0.093292931	1.660841866	2.326121521	17.00086313	3.73628E-05	0.002038599	0.774567573	3.741902047	10.20959885	0.001397116	0.07550887	-1.423438736	6.042136242	26.96627983	2.07036E-07	1.12963E-05	1.216777464	3.215795001	13.20276198	0.000279537	0.015252154	-4.011266372	0.381696045	22.72697241	1.86728E-06	0.000101883	-2.000072792	2.937558131	22.55451218	2.04264E-06
maker-scf300000870744.1-snap-gene-5.28-mRNA-1	-5.697060904	14.06731327	10.58212835	0.001141861	0.062036248	2.823970924	2.256921729	7.923781068	0.00487892	0.265067155	-2.060340059	3.534879756	15.58937781	7.86954E-05	0.004269561	-3.118313459	-0.00734633	9.829679291	0.001717183	0.093292931	1.20264007	4.478608043	16.98898765	3.75973E-05	0.002042623	2.127181164	0.927323582	10.20760346	0.001398628	0.07550887	3.178224374	3.895521351	26.75355591	2.31126E-07	1.25434E-05	4.440738639	-0.99684648	13.1727905	0.000284043	0.015431813	-1.016430718	5.08710478	22.53790715	2.06037E-06	0.000111938	-1.124389222	8.426707473	22.45605521	2.15007E-06
augustus_masked-deg300000870423-processed-gene-0.117-mRNA-1	-6.660932839	9.428580528	10.48765557	0.001201748	0.065011991	1.376440287	2.038768203	7.898439656	0.004947746	0.26766253	-4.186059491	-0.21622744	15.58354654	7.89385E-05	0.004269561	-3.373100038	0.371714882	9.807438435	0.001738074	0.09402612	2.661352626	0.205087852	16.95701913	3.82357E-05	0.002068469	1.051018699	3.346663864	10.20474209	0.0014008	0.07550887	1.58377731	4.738969531	26.74738309	2.31866E-07	1.25434E-05	0.874756866	5.692895277	13.14667288	0.00028803	0.015562972	2.391134075	2.401356764	22.4943491	2.10763E-06	0.000114018	3.335972674	2.300263535	22.42365963	2.18664E-06
snap_masked-scf300000870586.0-processed-gene-1.111-mRNA-1	-3.265993872	-0.667637028	10.47468579	0.001210214	0.065192571	-1.262215019	2.371428382	7.849443056	0.005083637	0.272132194	-1.277238422	5.149658806	15.57589205	7.92587E-05	0.004269561	2.646082544	-0.312507815	9.791574791	0.001753133	0.094438875	1.249772011	2.930487149	16.93883491	3.86037E-05	0.002079529	1.648807077	1.785223549	10.19598046	0.001407471	0.07550887	4.643812882	-0.633815622	26.55823633	2.55712E-07	1.37749E-05	-0.853892647	5.67731645	13.14098493	0.000288906	0.015562972	-1.8902096	4.554108859	22.47821997	2.1254E-06	0.000114351	-1.724631586	3.004583796	22.41583178	2.19557E-06
maker-scf300000870631.0-snap-gene-3.74-mRNA-1	-0.831458798	7.178492736	10.46102306	0.001219197	0.065399394	-1.02442201	1.931718696	7.848285994	0.005086891	0.272132194	2.597261683	0.988108364	15.54796056	8.04384E-05	0.004310602	-1.360048552	2.51387505	9.770580983	0.001773264	0.09512028	1.700189686	2.788685813	16.87406874	3.99436E-05	0.002142627	1.157162674	4.045359859	10.19437219	0.001408699	0.07550887	2.264026062	0.273319504	26.44169502	2.71614E-07	1.45697E-05	-0.950830808	5.478433613	13.12315335	0.000291669	0.015645503	-0.808740567	7.119489773	22.46939012	2.13519E-06	0.000114351	-1.130901966	5.460005061	22.29017468	2.34403E-06
maker-scf300000870662.0-snap-gene-12.92-mRNA-1	0.607772492	3.630356831	10.40621979	0.001255916	0.066957332	0.810188271	4.040571856	7.845553682	0.005094585	0.272132194	-1.40021848	4.392001643	15.54185078	8.06988E-05	0.004310602	-1.072813821	2.240203051	9.733131272	0.001809759	0.096670034	3.064368845	-0.637123959	16.8587785	4.02667E-05	0.002143805	-1.02423093	3.740441599	10.18796659	0.001413601	0.07550887	-0.948472884	5.979228663	26.36431684	2.82715E-07	1.51015E-05	-1.255820229	3.131328159	13.10565813	0.000294405	0.01572594	-4.818867104	-0.384598999	22.46438624	2.14076E-06	0.000114351	1.653793299	2.995321715	22.26941684	2.36951E-06
snap_masked-scf300000870749.0-processed-gene-1.91-mRNA-1	0.886497577	4.797039631	10.40202104	0.001258775	0.066957332	1.082824663	3.216247087	7.79898843	0.005227549	0.278066245	-0.738125734	5.198821792	15.52057269	8.16122E-05	0.004341154	-1.838268173	2.197025483	9.700431827	0.001842247	0.097693976	-1.668947491	2.989126681	16.85707572	4.03028E-05	0.002143805	3.443237909	0.189222247	10.12940104	0.001459228	0.077267286	2.475478344	2.517419074	26.00556364	3.40435E-07	1.81086E-05	1.263745318	4.806851746	13.09252103	0.000296477	0.015770348	2.635176177	3.77669594	22.33800111	2.28637E-06	0.000121618	-3.023507275	-0.759379481	22.09820261	2.59052E-06
maker-scf300000870748.0-snap-gene-1.64-mRNA-1	-0.947050248	3.77264734	10.38321997	0.001271657	0.067360745	1.777703004	0.115525476	7.790173755	0.005253114	0.278261844	-1.209902909	3.001769823	15.4793825	8.34101E-05	0.004418303	1.421050862	4.152287448	9.698387777	0.001844298	0.097693976	1.461630831	4.576733828	16.7548579	4.25332E-05	0.00225302	-1.372454448	3.412019642	10.12147979	0.001465513	0.077267286	-1.37058292	4.567254337	25.84989982	3.69024E-07	1.95475E-05	2.210838317	2.624854885	13.05497128	0.00030248	0.015993333	-2.474276732	2.661468996	22.30222601	2.32936E-06	0.000123085	-1.717912676	2.463576265	22.0083058	2.71473E-06
maker-scf300000870631.0-snap-gene-0.128-mRNA-1	1.83064723	-0.093884159	10.36229089	0.001286155	0.06784601	-0.648474033	5.069468651	7.750623805	0.005369399	0.283241374	-0.720222009	7.068063001	15.4623552	8.41649E-05	0.004439788	-3.082284923	0.9061874	9.652857338	0.001890573	0.099692081	1.296847366	3.89466498	16.74534066	4.27471E-05	0.002254954	-3.380779038	-0.519351135	10.0998418	0.001482821	0.077267286	-0.801790714	6.174538348	25.83922878	3.7107E-07	1.95743E-05	2.614743785	2.241768208	13.05061282	0.000303185	0.015993333	2.117695124	4.233160325	22.29896117	2.33333E-06	0.000123085	2.399083942	2.64861119	21.95329329	2.79367E-06
snap_masked-scf300000870749.0-processed-gene-11.67-mRNA-1	-0.694892096	2.96979377	10.33380626	0.001306156	0.068439778	1.107635072	3.792400446	7.698001374	0.005528201	0.289718904	-0.740458869	5.696821725	15.42202664	8.59802E-05	0.004516805	-1.106625476	3.42910218	9.645943624	0.001897702	0.099692081	2.149619464	1.459984103	16.72926113	4.31109E-05	0.002264749	5.310298287	-0.244266627	10.09945148	0.001483135	0.077267286	-2.688415546	1.325589791	25.82336916	3.74131E-07	1.96543E-05	-1.175974372	2.727481241	12.96915769	0.000316664	0.016635352	1.105669539	7.118703223	22.16172697	2.5062E-06	0.000131659	-1.916931239	3.518330247	21.94079973	2.81192E-06
maker-scf300000870746.0-snap-gene-9.65-mRNA-1	-2.366621272	-0.135771846	10.33095089	0.001308178	0.068439778	0.696644145	6.11251404	7.694879119	0.005537772	0.289718904	-1.685870595	2.377191718	15.41109263	8.64792E-05	0.004524319	1.290612514	4.783890535	9.631951047	0.001912214	0.099804645	1.776010916	2.395002148	16.68174685	4.42043E-05	0.00231263	-0.830289849	5.114247404	10.09444991	0.001487165	0.077267286	2.768996172	1.714919222	25.79356073	3.79954E-07	1.9878E-05	1.275172335	2.662824659	12.85865373	0.000335922	0.017574398	-2.549574034	1.668447948	22.09010595	2.60147E-06	0.000135706	-1.182501822	2.758181945	21.89612741	2.87814E-06
maker-scf300000870629.0-snap-gene-0.51-mRNA-1	-0.658015991	3.280272561	10.30470007	0.001326918	0.069019376	3.81222206	-1.339278171	7.66749785	0.005622437	0.292942797	-0.679128974	6.145369568	15.38260216	8.77929E-05	0.004574227	2.066682089	1.037314388	9.621897572	0.00192271	0.099804645	-0.746612083	6.45045347	16.64041101	4.51781E-05	0.002353891	1.085534421	2.822799414	10.09282019	0.001488481	0.077267286	1.391072561	6.795633856	25.73427228	3.91807E-07	2.04141E-05	-0.804155523	4.648623336	12.82177363	0.000342609	0.01785076	1.06397954	7.381408134	22.08780653	2.60459E-06	0.000135706	-2.585519387	6.086447047	21.89579487	2.87864E-06
snap_masked-scf300000870749.0-processed-gene-10.27-mRNA-1	-0.872114921	2.59286011	10.30026008	0.001330115	0.069019376	-0.548005845	7.467721335	7.609917865	0.005804813	0.301210551	-0.78084962	5.67731645	15.36420028	8.86521E-05	0.00460014	1.607334871	4.069190028	9.611402686	0.001933729	0.099804645	1.723404466	1.934722679	16.62647893	4.55112E-05	0.002361566	2.253374865	0.998737552	10.09209753	0.001489065	0.077267286	0.961218189	5.119031378	25.59027343	4.22162E-07	2.19059E-05	1.653801143	3.518330247	12.75880547	0.000354337	0.01838648	-1.836005119	4.379222426	22.06497525	2.63575E-06	0.000136769	0.886832093	5.419273253	21.82723346	2.98335E-06
augustus_masked-scf300000870735.0-processed-gene-3.0-mRNA-1	-2.708146102	-0.115357959	10.28435177	0.001341631	0.069333986	2.287130489	1.510825761	7.590598013	0.005867348	0.303217883	-1.092522761	2.914173106	15.34306305	8.96495E-05	0.004630457	-1.199030466	2.117799126	9.604512539	0.001940998	0.099804645	-0.804987407	5.069468651	16.61867956	4.56987E-05	0.002361658	-1.806207703	7.84785082	10.00509132	0.001561081	0.08051237	3.181145388	0.706259406	25.56605845	4.27493E-07	2.20924E-05	-1.48610646	2.332724732	12.72020879	0.000361725	0.018693556	-2.603480801	2.774166798	21.93569346	2.81941E-06	0.000145117	1.657642665	4.284358586	21.75256759	3.10174E-06
maker-scf300000870754.0-snap-gene-12.223-mRNA-1	0.743295513	4.459192094	10.26922026	0.00135268	0.069621926	0.600622366	5.302805797	7.577945209	0.005908676	0.303946134	-0.934691684	3.998454311	15.33642911	8.99648E-05	0.004630457	1.870867876	3.470907483	9.589829599	0.001956581	0.099804645	2.356267563	0.671780964	16.53097162	4.78619E-05	0.002463433	5.149900256	-0.406726714	10.00133334	0.001564269	0.08051237	-2.777053152	1.748713466	25.48551723	4.45716E-07	2.29409E-05	3.460082618	-0.14199296	12.66800024	0.000371967	0.019145014	4.964897429	3.038469596	21.93565704	2.81946E-06	0.000145117	1.644122951	2.625933788	21.59613515	3.36529E-06
snap_masked-scf300000870735.0-processed-gene-1.41-mRNA-1	1.066349179	1.242350115	10.23716408	0.00137639	0.070556656	0.88345624	11.61668318	7.571677715	0.005929257	0.303946134	-0.942114855	3.976793843	15.32753571	9.03893E-05	0.004633547	-2.704669027	1.102237523	9.584846042	0.001961899	0.099804645	1.32909324	3.028252466	16.50811761	4.84422E-05	0.00248325	1.878789452	2.577305815	9.993697502	0.001570769	0.080520908	-2.219745681	1.207950635	25.45929404	4.51816E-07	2.3161E-05	-1.090921032	3.740055996	12.64005534	0.000377569	0.019354968	1.657060458	7.500171913	21.88371277	2.89682E-06	0.000148497	1.542005686	2.61939468	21.49143489	3.55413E-06
snap_masked-scf300000870744.1-processed-gene-2.105-mRNA-1	0.823872123	3.168710565	10.21726951	0.001391317	0.071035383	-1.692286041	4.128802287	7.537493613	0.006042804	0.306283355	-1.766582103	1.885701423	15.2597768	9.36905E-05	0.004769447	-5.079415963	-0.308869527	9.58457343	0.00196219	0.099804645	0.941360338	4.05428398	16.49827267	4.86944E-05	0.002486153	-1.405208229	2.054287287	9.98229431	0.001580526	0.080695705	4.124580837	-0.789023464	25.42410217	4.60133E-07	2.34927E-05	-2.483423517	0.800609258	12.63149532	0.000379302	0.01936571	-2.891017506	1.846243887	21.86107734	2.9312E-06	0.000149656	-0.852685373	6.219653481	21.46925589	3.59547E-06
snap_masked-scf300000870651.0-processed-gene-0.13-mRNA-1	-0.539580276	5.109717892	10.18459063	0.001416192	0.071614424	1.368681789	2.965944478	7.535081182	0.006050901	0.306283355	-0.908279415	4.969212339	15.25775753	9.37907E-05	0.004769447	-0.740722672	5.67731645	9.584143854	0.001962649	0.099804645	1.070119233	5.587837554	16.4808016	4.91452E-05	0.002499132	-1.007634123	4.420261621	9.908842573	0.001644865	0.083644691	2.061668835	3.154976758	25.38252707	4.70157E-07	2.39084E-05	-1.112648854	4.983203481	12.56525345	0.000392985	0.019984096	0.766660506	6.495459449	21.8235383	2.98911E-06	0.000151441	-1.065331828	6.564352235	21.4520229	3.62793E-06
snap_masked-scf300000870611.0-processed-gene-0.86-mRNA-1	-0.731382681	8.403088259	10.181618	0.001418477	0.071614424	3.366128186	-0.352528643	7.526724947	0.006079032	0.306283355	-1.813813457	3.51460176	15.24555251	9.43988E-05	0.004781242	-1.077065916	3.124474593	9.570417555	0.001977378	0.10001991	1.329201606	4.95615189	16.44916352	4.99722E-05	0.002531063	1.3603075	2.071162191	9.896600116	0.001655844	0.083867513	-2.507244448	-0.303459012	25.29962252	4.90805E-07	2.4859E-05	-2.268177455	3.384063363	12.5136787	0.000403983	0.020461517	1.837815933	2.914715929	21.82296772	2.98999E-06	0.000151441	1.390783903	6.856331943	21.44743982	3.63661E-06
maker-scf300000870743.0-snap-gene-1.80-mRNA-1	-1.006283663	1.255669923	10.18021337	0.001419558	0.071614424	1.012251837	3.980367451	7.524162912	0.006087684	0.306283355	-1.040080938	3.740055996	15.18863232	9.72873E-05	0.004907991	-1.923855912	1.690788653	9.563637292	0.001984695	0.10001991	1.339257041	2.699515773	16.43989051	5.02173E-05	0.002533381	5.314155577	-0.781087126	9.857352604	0.001691543	0.085002369	2.809106472	0.960267159	25.19192391	5.18991E-07	2.61823E-05	3.859897468	-0.443155103	12.4896386	0.000409215	0.020644265	-0.861459909	7.79716735	21.7716467	3.07105E-06	0.00015493	1.342849603	4.914859949	21.42536311	3.67873E-06
snap_masked-scf300000870593.0-processed-gene-3.12-mRNA-1	-1.203050418	4.9501906	10.1721492	0.00142578	0.071644026	-0.657681776	5.346819631	7.521907268	0.006095311	0.306283355	-0.653865895	6.116986553	15.17511603	9.79862E-05	0.00492371	-1.116509767	3.386948743	9.558289373	0.001990485	0.10001991	2.524394269	0.713984725	16.42616571	5.05822E-05	0.002541704	0.926367525	5.847399611	9.857266417	0.001691623	0.085002369	-1.271581887	4.157636816	25.06833225	5.53342E-07	2.78049E-05	-1.713827015	2.335630643	12.47994304	0.000411345	0.020669667	1.413698534	7.178492736	21.76056143	3.08885E-06	0.000155212	1.407212675	2.671906538	21.27300799	3.98301E-06
maker-scf300000870601.0-snap-gene-6.65-mRNA-1	-2.403625194	0.106547238	10.16459544	0.001431633	0.071654936	1.712205525	1.714919222	7.492031868	0.006197259	0.310180137	-0.75544031	5.08710478	15.14781684	9.94132E-05	0.004975748	1.951767731	3.671461598	9.541492368	0.002008783	0.10027497	-0.904433484	5.114247404	16.41391517	5.09101E-05	0.002548112	2.057198503	0.484546534	9.820866987	0.00172543	0.086335925	-1.458969622	4.157586956	25.05414721	5.57427E-07	2.78999E-05	-1.005039242	14.5833618	12.39981116	0.000429377	0.021490839	1.682460021	3.344247415	21.75029615	3.10542E-06	0.00015543	2.232776851	3.903732763	21.21184298	4.11216E-06
augustus_masked-scf300000870744.0-processed-gene-1.37-mRNA-1	-1.354734517	2.568699226	10.12673495	0.00146134	0.072811163	1.301633176	2.136875017	7.459922725	0.006308771	0.314523184	-0.639898474	7.467721335	15.11842464	0.000100973	0.005033999	-5.268411937	0.19851864	9.539161395	0.002011336	0.10027497	0.938002241	4.678326209	16.39343959	5.1463E-05	0.002565624	-2.278891866	4.277500651	9.814148913	0.001731744	0.086335925	1.165424458	5.329231583	25.03799511	5.62116E-07	2.80243E-05	-2.406134373	1.322253122	12.38278542	0.00043331	0.021602641	-3.028575515	2.304039775	21.71797028	3.15819E-06	0.000157451	1.755182058	2.604174219	21.21127495	4.11338E-06
augustus_masked-scf300000870629.0-processed-gene-5.85-mRNA-1	-0.809399558	4.420261621	10.12062999	0.001466189	0.072811163	1.240227863	3.541521363	7.409354716	0.006488559	0.322222863	-2.481445741	0.418965666	15.10453772	0.000101718	0.005051356	1.520922837	4.210753097	9.522764211	0.002029387	0.100774099	1.66901681	1.82646469	16.38141168	5.17907E-05	0.002565624	1.775261685	3.198649906	9.805337494	0.001740061	0.086411701	2.441568964	3.084985331	24.86294047	6.15544E-07	3.0568E-05	1.426572625	2.411256528	12.37414055	0.000435321	0.021618116	1.838994436	7.038843701	21.69339276	3.19891E-06	0.000158858	2.112339916	6.166636556	21.21090228	4.11418E-06
maker-scf300000870735.0-snap-gene-6.12-mRNA-1	-0.776043164	4.509836135	10.0948756	0.001486822	0.073548513	1.219125498	5.135814168	7.392242588	0.006550577	0.324036888	-0.582212985	6.689817132	15.02299969	0.000106209	0.005253826	1.605229962	1.142593647	9.515711025	0.002037202	0.100774099	1.101969696	4.949036361	16.37867651	5.18654E-05	0.002565624	1.782993912	3.77669594	9.764319401	0.001779314	0.088017181	0.84106817	5.419273253	24.81140755	6.32222E-07	3.12741E-05	-1.537597555	2.93130716	12.35115093	0.000440715	0.021800801	1.964023533	4.528865931	21.59415135	3.36878E-06	0.000166643	0.905170626	3.643423292	21.20217166	4.13296E-06
snap_masked-scf300000870749.0-processed-gene-13.49-mRNA-1	-1.059883916	4.579752257	10.07562717	0.001502435	0.074032762	1.365229683	5.810911354	7.341659524	0.006737461	0.331309771	-1.099506978	6.622131872	15.01543158	0.000106636	0.005254491	-1.15461919	3.541850346	9.505903904	0.002048118	0.100921432	1.228138583	4.756913196	16.33917461	5.29578E-05	0.002609506	1.378395601	2.797293951	9.714655117	0.001828044	0.088662601	-1.875655528	3.685465757	24.65129905	6.86984E-07	3.38409E-05	3.84800368	-1.241194706	12.17602568	0.000484077	0.023704002	-0.986525756	7.023071317	21.56225925	3.42526E-06	0.00016878	-0.820166119	6.57958685	21.07177372	4.42397E-06
snap_masked-scf300000870748.0-processed-gene-2.80-mRNA-1	-0.5790585	6.07905592	10.05815314	0.001516752	0.074449683	1.231999597	3.543937454	7.338390902	0.006749723	0.331309771	-0.756937142	4.92907558	14.9942352	0.00010784	0.005293326	2.845253119	3.337862328	9.490519016	0.002065364	0.101053435	1.343611127	5.929143802	16.23620734	5.59152E-05	0.002744593	1.687084094	1.561890823	9.702282522	0.001840393	0.088662601	3.001183048	1.908308252	24.64024528	6.90936E-07	3.38409E-05	2.534868379	0.374584949	12.17198672	0.000485126	0.023704002	1.435940114	4.776101519	21.54526787	3.45574E-06	0.000169625	-1.098437908	5.048373186	21.02252079	4.53916E-06
snap_masked-scf300000870744.0-processed-gene-2.166-mRNA-1	1.387956415	3.588359734	10.04332383	0.001529011	0.07476274	1.13496786	3.070340258	7.305692096	0.006873652	0.33609513	-1.735173002	2.968373366	14.98336646	0.000108463	0.005303425	-1.044771294	3.059424682	9.485845682	0.002070631	0.101053435	-0.718981084	5.531625508	16.10922744	5.9792E-05	0.002923599	1.913907441	1.951131256	9.699309585	0.001843373	0.088662601	-1.1013222	7.890886845	24.63700861	6.92097E-07	3.38409E-05	1.690343003	1.61691561	12.16746036	0.000486305	0.023704002	-1.025280715	4.974475471	21.50476828	3.5295E-06	0.000172579	-2.266844774	5.596546764	20.97468242	4.65393E-06
snap_masked-scf300000870744.1-processed-gene-3.39-mRNA-1	-1.065365485	2.662698676	10.02915984	0.001540813	0.074787162	0.746144159	5.323267621	7.290972729	0.006930194	0.336693045	-2.258913029	1.748713466	14.97466112	0.000108965	0.005307534	-1.922301651	2.026741222	9.473740993	0.002084339	0.101053435	3.033771016	0.179038867	16.04842967	6.17428E-05	0.003007419	-2.363803992	1.435249568	9.696820978	0.001845871	0.088662601	1.919751592	1.108153699	24.5611135	7.19899E-07	3.50654E-05	1.315953076	4.135455997	12.16614776	0.000486647	0.023704002	-3.254834385	0.447953928	21.38672216	3.75362E-06	0.000182834	1.116561533	2.938727924	20.94961327	4.71523E-06
augustus_masked-scf300000870753.0-processed-gene-11.18-mRNA-1	-0.79413084	7.465514705	10.02860696	0.001541276	0.074787162	-1.166252162	2.054287287	7.288730732	0.006938848	0.336693045	-0.877276095	8.764909645	14.92841124	0.000111669	0.005418482	-1.672011304	1.535295183	9.473134548	0.002085028	0.101053435	3.463191054	1.026972274	16.03537538	6.217E-05	0.003016667	-1.317903662	1.705144201	9.693945773	0.001848761	0.088662601	-1.061789286	5.444585009	24.44966492	7.62768E-07	3.70117E-05	-1.71279706	1.902013214	12.14644893	0.000491814	0.023864251	3.381101351	11.90964061	21.3729159	3.78075E-06	0.000183453	-1.652702442	2.76243789	20.9242112	4.77817E-06
maker-scf300000870750.0-snap-gene-1.7-mRNA-1	-0.555986034	4.193245202	9.997708723	0.001567351	0.075743526	0.489847539	5.118961096	7.23732091	0.007140345	0.345152857	-1.211821518	4.922137926	14.91903095	0.000112225	0.005424784	-2.975355499	0.694410053	9.468290103	0.002090541	0.101053435	4.943618866	-0.752597808	15.99663871	6.3455E-05	0.003067316	-1.073380351	3.111301261	9.692769541	0.001849945	0.088662601	1.716796742	4.798856966	24.42284468	7.73461E-07	3.73879E-05	-1.372690726	3.548627903	12.04041809	0.000520593	0.025164631	1.311250834	4.565049218	21.31218141	3.90244E-06	0.000188638	-2.991699506	-0.200652241	20.8270918	5.02669E-06
snap_masked-scf300000870601.0-processed-gene-5.82-mRNA-1	-0.794430772	4.570425773	9.990631464	0.001573386	0.075743526	1.425169291	0.974704019	7.202716057	0.007279333	0.350331949	-1.874633687	3.539896574	14.9027868	0.000113196	0.00545097	-1.163402711	2.941465333	9.460955594	0.002098917	0.101073984	1.353906219	3.193264287	15.94060365	6.53614E-05	0.003147499	0.664714715	5.02184965	9.69256673	0.001850149	0.088662601	-0.918088998	6.263352435	24.23950477	8.50694E-07	4.09654E-05	2.264761219	3.419030926	12.02920355	0.000523735	0.025220594	-2.079870631	2.2872339	21.14862034	4.25007E-06	0.000204663	-1.301773586	3.560136367	20.56817426	5.75449E-06
snap_masked-scf300000870601.0-processed-gene-11.51-mRNA-1	-1.181179059	6.143822371	9.976983938	0.001585091	0.075743526	1.17681995	4.453602888	7.19698888	0.007302601	0.350331949	-1.198512972	4.68769065	14.88447412	0.0001143	0.005483374	-1.87446784	1.144345392	9.453287005	0.00210771	0.101114425	1.70139555	7.063061877	15.91091499	6.63947E-05	0.003169546	-0.908255609	5.104572665	9.678976116	0.001863885	0.088662601	-0.725299244	4.428662079	24.16256345	8.85367E-07	4.24742E-05	1.283422638	4.052188001	12.01222564	0.000528527	0.025355337	2.688839056	2.231947189	21.07355155	4.41987E-06	0.000212037	-1.987885536	2.878156985	20.5244677	5.88739E-06
snap_masked-scf300000870735.0-processed-gene-1.49-mRNA-1	-0.763235625	4.826204412	9.972039441	0.001589353	0.075743526	3.545257918	-1.374190494	7.16197057	0.007446535	0.354851704	-1.120489983	2.784440078	14.78095699	0.000120749	0.005770972	-1.852481644	1.798700174	9.438012866	0.002125336	0.101374938	-1.955275129	0.571290238	15.91090774	6.6395E-05	0.003169546	2.239937295	1.113894181	9.676200938	0.001866702	0.088662601	1.466796942	3.175691981	24.12541074	9.02613E-07	4.31388E-05	-1.517061399	6.003806228	12.00109355	0.000531693	0.025411348	-1.067812132	5.283988924	21.04387427	4.48886E-06	0.000214129	-2.688342605	1.347310672	20.52281162	5.89248E-06
maker-scf300000870651.1-snap-gene-6.125-mRNA-1	-0.690926191	5.985310192	9.962714469	0.001597424	0.075743526	2.795361346	-1.232410065	7.156033425	0.007471224	0.354851704	-3.267248175	1.14110758	14.77300788	0.000121259	0.005773646	-2.910201479	0.340589952	9.434777666	0.002129089	0.101374938	1.857070419	2.620344638	15.90600459	6.65672E-05	0.003169546	1.112017031	5.182313683	9.671732241	0.001871248	0.088662601	1.588358046	2.077242573	24.04082707	9.43145E-07	4.47513E-05	-1.23138727	4.285293684	11.98663242	0.000535835	0.025418584	-3.308991471	3.558035008	21.04033068	4.49717E-06	0.000214129	1.105589643	5.142093995	20.51268711	5.92373E-06
maker-scf300000870735.0-snap-gene-2.73-mRNA-1	0.424154767	6.495459449	9.962013997	0.001598031	0.075743526	-0.628121519	4.324758463	7.153795382	0.007480552	0.354851704	-3.679773023	0.965343088	14.71640483	0.000124954	0.005927406	1.437458238	3.211061887	9.4212905	0.002144805	0.101742199	1.538987248	1.716513737	15.86146267	6.81525E-05	0.003232919	5.470237761	-0.441403999	9.669593601	0.001873427	0.088662601	-1.119419412	4.969212339	24.03983444	9.43631E-07	4.47513E-05	-0.866422007	4.732944312	11.98660344	0.000535844	0.025418584	-2.921143677	1.640157364	21.01220128	4.56368E-06	0.000216485	2.929822743	0.189230809	20.48369309	6.01415E-06
snap_masked-scf300000870673.1-processed-gene-1.152-mRNA-1	-0.725503649	5.211529542	9.956653874	0.001602691	0.075743526	1.151313016	2.995148987	7.136375366	0.007553568	0.35698333	1.914506559	1.284823142	14.70114848	0.00012597	0.005953355	-3.408600169	0.100212251	9.412929101	0.002154608	0.101827238	-10.48814722	8.643756985	15.8496665	6.85786E-05	0.003237834	5.139778938	-0.616719895	9.667022394	0.001876051	0.088662601	1.964755208	4.027745134	24.03297547	9.46999E-07	4.47513E-05	-1.860844227	4.210753097	11.95609469	0.000544689	0.025742131	-5.439283124	1.017666375	20.97819541	4.6454E-06	0.000219543	-3.588455375	-0.041869257	20.42022924	6.21691E-06
snap_masked-scf300000870599.0-processed-gene-1.239-mRNA-1	-0.993456016	7.672706967	9.94969813	0.001608758	0.075748657	0.791268828	7.324651914	7.12538907	0.007599992	0.357172427	-1.806679581	1.823213649	14.68201072	0.000127255	0.005991828	-0.903757069	3.745923257	9.399604809	0.002170322	0.102190022	1.660215061	6.336890713	15.83805123	6.90009E-05	0.003237834	-1.350464998	5.986522908	9.658234097	0.001885047	0.088757804	-1.677737219	1.918192919	24.02600792	9.50432E-07	4.47513E-05	-1.87115639	3.865047367	11.94171307	0.00054891	0.025845522	-1.05385664	5.29531472	20.96801754	4.67015E-06	0.000219895	-1.673173633	2.702970367	20.38908325	6.31892E-06
maker-scf300000870735.0-snap-gene-1.23-mRNA-1	-0.586913278	5.746521882	9.930591559	0.001625543	0.076256554	1.081878103	5.149658806	7.11815075	0.007630738	0.357172427	-1.776542934	3.671461598	14.66230757	0.000128592	0.006032446	-1.971392395	0.739838377	9.389066418	0.002182833	0.102399854	1.057842577	4.252595608	15.83752254	6.90201E-05	0.003237834	1.341731158	3.544258377	9.626818748	0.001917565	0.08971656	-1.726946513	2.401356764	23.96683304	9.80096E-07	4.59777E-05	1.593472436	3.070340258	11.93371114	0.000551273	0.025860988	-1.054874034	7.049739947	20.95861275	4.69313E-06	0.000220162	0.866105384	7.009410061	20.38055276	6.34715E-06
maker-scf300000870744.1-snap-gene-4.60-mRNA-1	-0.962737984	6.433211445	9.891454053	0.001660481	0.077596655	-1.347715827	1.77969442	7.115540793	0.007641855	0.357172427	-1.501961558	1.684395794	14.65455931	0.000129122	0.006035026	-4.934541055	-0.507962644	9.34353067	0.00223774	0.104589661	2.473947773	0.706259406	15.79522183	7.05805E-05	0.003298861	5.086631195	-0.233608572	9.624943385	0.001919524	0.08971656	-1.119035023	4.323161728	23.94619114	9.90661E-07	4.63025E-05	2.602270642	-0.384598999	11.92085019	0.000555091	0.025944401	-1.524894389	3.766613966	20.8191322	5.04762E-06	0.000235921	-0.917348712	6.792496093	20.37285665	6.37273E-06
snap_masked-scf300000870586.0-processed-gene-1.84-mRNA-1	-1.532790466	4.394065022	9.884998232	0.001666317	0.077596655	0.504478229	5.298875044	7.101430154	0.007702247	0.357574106	0.938936064	4.88903671	14.57279045	0.000134848	0.00626126	1.675073863	2.325149001	9.332637843	0.002251081	0.104782063	1.314150872	3.541850346	15.77697526	7.12645E-05	0.003318629	1.37882636	6.229231055	9.578872893	0.001968292	0.091053652	1.834916499	3.052312616	23.92850129	9.99806E-07	4.65587E-05	1.582427708	3.324728207	11.83233778	0.000582109	0.027071885	1.916700281	5.412409986	20.7976654	5.10451E-06	0.000237458	2.39916408	3.890364294	20.36523895	6.39815E-06
snap_masked-scf300000870749.0-processed-gene-5.41-mRNA-1	-0.722381372	3.345397121	9.866364816	0.001683278	0.078100395	0.85612531	3.560136367	7.100393702	0.007706702	0.357574106	-3.155597664	0.499721228	14.57139905	0.000134947	0.00626126	-0.807102298	6.315900311	9.326737582	0.002258341	0.104782063	0.702622452	6.798908111	15.7461952	7.24335E-05	0.003340232	1.459478165	4.919223801	9.578535433	0.001968654	0.091053652	-1.425268183	4.574909153	23.87104686	1.03009E-06	4.77941E-05	1.996515822	1.900915839	11.8273838	0.000583659	0.027071885	1.934420261	5.78740095	20.79265925	5.11788E-06	0.000237458	-1.559082016	5.190954115	20.36009058	6.41539E-06
snap_masked-scf300000870754.0-processed-gene-9.63-mRNA-1	0.843622289	2.727481241	9.856151404	0.001692648	0.078123111	4.265917511	-1.293131716	7.090899783	0.007747634	0.358166073	-1.698066812	7.073070503	14.55991112	0.000135773	0.006276643	-2.439412045	1.01859152	9.310323876	0.002278662	0.104939977	0.922149532	5.089346211	15.74459611	7.24947E-05	0.003340232	-2.139339763	4.803410492	9.577636445	0.001969618	0.091053652	1.667334541	4.429412191	23.85387004	1.03933E-06	4.80472E-05	2.404388815	0.190346516	11.81396694	0.00058788	0.027071885	-1.988435375	3.142851771	20.77294486	5.17083E-06	0.000239043	2.336259544	1.650122252	20.2754838	6.70543E-06
maker-scf300000870613.1-snap-gene-0.148-mRNA-1	-1.019258753	1.105813646	9.849343088	0.001698924	0.078123111	-0.626516453	5.736676246	7.062216882	0.007872652	0.36262689	1.880064505	2.517419074	14.54882949	0.000136573	0.006290792	-1.100981163	3.285444646	9.306237156	0.00228375	0.104939977	0.93306544	4.929886173	15.7440243	7.25166E-05	0.003340232	-0.978663434	3.337982574	9.560130047	0.00198849	0.091593029	1.284011416	4.812693978	23.84396558	1.04469E-06	4.812E-05	-0.756107449	7.068063001	11.81298748	0.00058819	0.027071885	1.410877781	4.185233271	20.70234274	5.36503E-06	0.000247122	-0.858641909	5.205892061	20.25095705	6.79195E-06
snap_masked-scf300000870749.0-processed-gene-2.73-mRNA-1	0.868819232	3.42910218	9.845796632	0.001702203	0.078123111	1.556817085	3.507698601	7.038838033	0.007976076	0.366064464	-1.137622022	5.183211514	14.53318684	0.000137712	0.006320339	-2.903839335	0.161044559	9.304026425	0.002286508	0.104939977	-0.851678069	6.615756757	15.73608958	7.28215E-05	0.003342163	-0.925560829	5.069629605	9.539386244	0.00201109	0.092188845	1.559445265	5.173783698	23.81174449	1.06232E-06	4.87556E-05	-2.13704679	0.791880956	11.80770265	0.000589862	0.027071885	2.369682125	1.984704647	20.68271723	5.4203E-06	0.000248766	-2.672349123	2.721439844	20.21113044	6.93483E-06
maker-scf300000870752.0-snap-gene-0.103-mRNA-1	-0.554774656	3.950154605	9.812772555	0.00173304	0.079014324	3.688671865	-1.140560415	7.027805274	0.008025365	0.366614175	-1.749427082	3.528761141	14.52269436	0.000138481	0.006332776	1.992217498	0.81220876	9.293062882	0.002300232	0.105190126	-0.952542289	6.152701916	15.72625063	7.32012E-05	0.003347507	1.919713962	2.026741222	9.534975644	0.002015928	0.092188845	1.289723448	3.858046698	23.77008849	1.08556E-06	4.96431E-05	3.087543595	-0.674699098	11.78615618	0.000596728	0.027288509	2.302887788	3.449153136	20.61453111	5.61682E-06	0.000256293	-2.426402133	1.059253967	20.20543638	6.9555E-06
snap_masked-scf300000870605.0-processed-gene-0.3-mRNA-1	-1.536538457	1.134459946	9.811699945	0.001734051	0.079014324	1.096008632	2.332724732	7.023267193	0.008045729	0.366614175	-0.839884993	4.786231694	14.50201922	0.000140009	0.006379711	1.841988471	1.774813021	9.226886121	0.002384869	0.10828206	1.596542375	2.835552733	15.71114259	7.37882E-05	0.003362256	5.105303711	-0.178580437	9.46042291	0.002099527	0.095667676	1.901655984	2.788685813	23.66826084	1.14455E-06	5.20359E-05	1.112516011	3.447019042	11.69681228	0.000626073	0.028527818	2.116056714	2.807931634	20.61187464	5.62462E-06	0.000256293	-1.022860195	5.193003472	20.10938134	7.31371E-06
snap_masked-scf300000870635.0-processed-gene-0.88-mRNA-1	3.239263328	-1.51521488	9.802222807	0.001743011	0.079083467	-0.768658233	3.635566801	7.005063477	0.008127949	0.368383205	-0.808879191	6.11251404	14.48348621	0.000141394	0.006419777	-1.549939275	3.886863314	9.226877764	0.00238488	0.10828206	1.349710906	4.97326842	15.69615002	7.43754E-05	0.003367028	1.993665329	3.796322656	9.42292153	0.002142898	0.097295242	1.948002611	2.326121521	23.66569187	1.14608E-06	5.20359E-05	-1.542360285	3.245237649	11.65312444	0.000640948	0.029002955	-1.146116043	5.181880389	20.60239679	5.65253E-06	0.000256645	3.111158852	1.087352184	20.07508737	7.44603E-06
maker-scf300000870601.0-snap-gene-12.70-mRNA-1	0.714929113	6.974288734	9.796955536	0.00174801	0.079083467	1.769711559	2.155231845	6.996962653	0.008164814	0.368383205	-0.925944901	5.104572665	14.45671511	0.000143418	0.006482195	3.645425721	-1.033448273	9.214257152	0.002401376	0.108643049	-2.062495069	1.493241527	15.6935499	7.44777E-05	0.003367028	1.002406679	2.166011215	9.413067385	0.002154445	0.097471392	1.507427721	2.870378038	23.65840863	1.15042E-06	5.20474E-05	-0.815382465	3.775824212	11.65129488	0.000641579	0.029002955	3.621282754	1.575312797	20.58585205	5.70159E-06	0.000257951	1.759147329	2.934369886	20.00909487	7.70747E-06
maker-scf300000870673.2-snap-gene-10.129-mRNA-1	-1.230599152	2.012492182	9.762036745	0.001781524	0.079949458	0.570184176	6.650328554	6.991365537	0.008190384	0.368383205	-2.158387804	3.124861257	14.45185495	0.000143788	0.006482195	1.054250946	4.038254386	9.160734371	0.002472633	0.111122525	1.856654488	3.481354876	15.68823047	7.46875E-05	0.003367028	-1.008445807	7.697348104	9.397048995	0.00217335	0.097949183	-1.71278632	6.840352974	23.61005979	1.17969E-06	5.31823E-05	-2.102580614	1.340019698	11.64618299	0.000643344	0.029002955	1.531396928	6.622131872	20.55313278	5.79988E-06	0.000261468	-1.264116438	8.101753592	19.93173768	8.02569E-06
snap_masked-scf300000870586.0-processed-gene-4.56-mRNA-1	3.171950685	-0.200652241	9.759338082	0.001784141	0.079949458	1.426618213	5.407102725	6.983881338	0.008224704	0.368383205	-1.637916849	3.518330247	14.44394923	0.000144393	0.00648646	-1.276711154	2.407209461	9.154419816	0.00248118	0.111122525	1.422777687	3.096293224	15.59918662	7.82883E-05	0.003516886	1.174466439	3.774219915	9.39109847	0.002180415	0.097949183	-0.866612764	4.270478978	23.50494689	1.24593E-06	5.597E-05	-2.22336576	0.115525476	11.57858136	0.000667158	0.029970255	3.248825508	1.906197265	20.54344766	5.8293E-06	0.000261865	1.368713128	5.967861972	19.80439777	8.57851E-06
snap_masked-scf300000870601.1-processed-gene-0.11-mRNA-1	-1.079979675	1.32062423	9.757405457	0.001786018	0.079949458	0.822154935	6.805419042	6.97900838	0.008247129	0.368383205	-0.736691306	4.648623336	14.39820239	0.000147943	0.00657272	-1.096629499	3.290165415	9.14351151	0.002496016	0.111122525	-1.265720828	4.127684167	15.47396505	8.36495E-05	0.003744495	-0.825802397	5.181880389	9.376668448	0.002197646	0.098375607	-3.130636729	1.643044579	23.49059077	1.25526E-06	5.61906E-05	2.902503626	-0.647189154	11.56376921	0.000672494	0.030103574	1.135754909	5.941772372	20.37275793	6.37306E-06	0.000285284	-2.026265662	-0.141892826	19.70571081	9.0331E-06
snap_masked-scf300000870749.0-processed-gene-4.33-mRNA-1	1.205816071	2.606182419	9.69056266	0.001852168	0.08235619	0.744636398	6.974288734	6.973592708	0.008272125	0.368383205	-0.706751181	7.345176156	14.39746264	0.000148002	0.00657272	-1.668198214	1.561890823	9.140996439	0.002499449	0.111122525	1.386669877	6.314363433	15.46535524	8.40314E-05	0.003748392	1.986417188	1.123052929	9.352027732	0.002227389	0.099203966	-1.396320422	3.233910916	23.47521948	1.26533E-06	5.64426E-05	-1.151239983	2.829160276	11.5505514	0.000677292	0.030211962	-1.435536864	5.21647764	20.36261933	6.40692E-06	0.000285793	-3.203454599	4.277500651	19.66619409	9.22184E-06
maker-deg300000870423-augustus-gene-0.153-mRNA-1	-7.188492621	8.643756985	9.689996468	0.001852739	0.08235619	-0.981893601	3.30262068	6.97029343	0.008287391	0.368383205	2.541600711	1.076767383	14.39722181	0.000148021	0.00657272	-3.41093275	0.926907258	9.14067739	0.002499885	0.111122525	1.465135362	1.822882636	15.4534596	8.4562E-05	0.00375887	0.784764499	4.967944111	9.348436674	0.002231758	0.099203966	2.689549525	2.104092216	23.40585289	1.31179E-06	5.83104E-05	-1.767258418	5.52829409	11.48412079	0.000701933	0.031201669	-3.046115379	1.84815131	20.35284605	6.43972E-06	0.000286252	1.398554237	3.475400644	19.58921875	9.60095E-06
snap_masked-scf300000870744.1-processed-gene-5.93-mRNA-1	-0.998052663	2.324420731	9.639986917	0.001903866	0.084333963	1.855259419	0.422699712	6.955198157	0.008357604	0.370209832	-1.032513492	5.211930154	14.39045918	0.000148553	0.00657272	-0.815188715	6.02399459	9.13301596	0.002510375	0.111200011	1.374348934	3.510616655	15.40756489	8.66407E-05	0.003825136	1.153298837	4.151598781	9.334450563	0.002248855	0.099524238	-1.477993193	3.30262068	23.39907956	1.31642E-06	5.83121E-05	-1.995376045	3.351579216	11.46743871	0.000708262	0.031373304	-1.59009288	4.343412467	20.33533449	6.49893E-06	0.000287878	2.005721769	1.03858938	19.52043836	9.95291E-06
snap_masked-scf300000870745.0-processed-gene-1.32-mRNA-1	1.416733317	4.245656145	9.586469122	0.001960165	0.086526326	2.534704206	-0.455025437	6.933189749	0.008461066	0.37349141	-1.094743945	6.67559994	14.37593664	0.000149703	0.00657272	-1.072747525	3.24505042	9.106594607	0.002546896	0.112425998	1.728756493	3.82210174	15.40726389	8.66546E-05	0.003825136	5.239682235	-0.09220076	9.329759259	0.00225462	0.099524238	-1.330309823	2.476187107	23.2667691	1.41016E-06	6.22476E-05	-0.890575642	4.937563386	11.37145407	0.000745815	0.032624433	1.876362591	3.820198447	20.32767588	6.52499E-06	0.000288029	0.986555508	5.710027656	19.49731396	1.00741E-05
maker-scf300000870673.2-snap-gene-0.9-mRNA-1	-1.311249686	2.028486538	9.563121428	0.001985253	0.087330503	-0.486608855	7.109985116	6.916463459	0.008540572	0.375696491	-3.160403894	-0.328923526	14.37432644	0.000149831	0.00657272	-1.092150076	4.292166628	9.091705589	0.002567713	0.11295272	3.142525376	0.850780787	15.35544895	8.90637E-05	0.003917878	2.557478364	1.166081058	9.302220678	0.002288763	0.100681795	-1.090457236	5.84117548	23.09475192	1.54211E-06	6.78368E-05	1.653113162	3.039394785	11.36926234	0.000746695	0.032624433	-2.848882389	1.177393605	20.31988548	6.55161E-06	0.000288203	1.686557422	3.621272023	19.41635931	1.05103E-05
maker-scf300000870735.0-snap-gene-2.58-mRNA-1	-1.175504326	3.15806935	9.52250978	0.002029668	0.088355187	-0.650706085	5.283988924	6.896741837	0.008635298	0.378471717	-1.603820452	2.378452924	14.37305802	0.000149932	0.00657272	1.05208193	3.263639283	9.079258294	0.002585249	0.113004455	-1.214413655	3.30262068	15.31366196	9.10556E-05	0.003989845	1.443356228	4.71381392	9.292903729	0.002300432	0.100846192	1.819536478	3.788974654	23.0658783	1.56544E-06	6.86258E-05	-0.590579015	7.122757966	11.36920276	0.000746719	0.032624433	1.069408398	5.06909328	20.27311919	6.71372E-06	0.000294316	2.13634601	1.543554245	19.36122948	1.08181E-05
snap_masked-scf300000870651.1-processed-gene-3.44-mRNA-1	-1.123681595	1.123902191	9.519383129	0.002033129	0.088355187	-1.019502673	3.527829138	6.888816969	0.008673665	0.378471717	0.964286548	3.76084712	14.3519724	0.000151621	0.0066239	-1.294567563	2.86068883	9.078255432	0.002586667	0.113004455	2.733383353	0.737274538	15.3080321	9.13274E-05	0.003989845	-0.96820741	3.784082775	9.282902926	0.002313026	0.101049815	1.631464406	1.339850993	23.04934766	1.57896E-06	6.89805E-05	4.003666238	-0.822838553	11.36907196	0.000746772	0.032624433	-1.915000712	2.376555399	20.17720133	7.05893E-06	0.000308385	-0.568423891	6.7089445	19.34740631	1.08967E-05
maker-scf300000870603.0-snap-gene-9.122-mRNA-1	-0.463284873	8.223092594	9.517334029	0.002035401	0.088355187	2.356953085	1.13119628	6.884842838	0.008692971	0.378471717	-1.640130436	2.905155916	14.34286829	0.000152356	0.006633213	-1.323511275	3.381917594	9.065416843	0.002604891	0.113068904	1.27548518	5.48711416	15.28348028	9.25221E-05	0.004028198	5.125807911	-0.40354214	9.234085282	0.00237551	0.103424192	1.38928928	2.971127359	23.00951232	1.61202E-06	7.01835E-05	-1.129176647	3.42910218	11.33116853	0.000762169	0.03317604	2.079611012	3.400152688	20.08661136	7.4013E-06	0.000322235	-1.726593589	2.284370097	19.3341629	1.09726E-05
augustus_masked-scf300000870607.0-processed-gene-1.111-mRNA-1	1.450988025	0.642510075	9.516481643	0.002036346	0.088355187	0.64067503	6.772981506	6.876808097	0.008732137	0.378879384	-2.919156476	-0.109866742	14.31046133	0.000155001	0.006725354	-2.633043783	0.967802359	9.064687925	0.00260593	0.113068904	4.707404133	0.128276126	15.26889448	9.32393E-05	0.004045569	2.835802831	0.438010751	9.214172959	0.002401487	0.104198297	-1.03637294	9.339392825	22.98244147	1.63488E-06	7.09359E-05	-0.841652268	5.139621488	11.32521366	0.000764617	0.03317604	1.434811462	5.160561243	20.05817693	7.51216E-06	0.000325946	2.090216696	1.28432965	19.23384242	1.15645E-05
snap_masked-scf300000870735.0-processed-gene-3.83-mRNA-1	0.527099284	5.02184965	9.486792504	0.002069563	0.089491008	1.675806575	3.384063363	6.861652369	0.008806507	0.380806564	-3.074585322	0.658316402	14.25064718	0.000160006	0.006904975	0.859578154	8.655004226	9.04166115	0.002638957	0.114112469	-0.714477052	6.490595217	15.19544517	9.6937E-05	0.004191699	-0.760564806	5.243064825	9.200129768	0.00241998	0.104643544	-2.042600726	3.262035368	22.95683406	1.6568E-06	7.16426E-05	-1.40787334	4.255022219	11.2999451	0.000775094	0.033516217	-1.229801325	4.47172432	20.0210551	7.65941E-06	0.000331205	3.034004482	4.145612833	19.16193924	1.20084E-05
maker-scf300000870631.0-snap-gene-3.99-mRNA-1	-2.132908134	-0.384598999	9.459857646	0.002100174	0.090506808	-1.293218718	1.972962699	6.827919257	0.008974375	0.385886717	-2.45237443	1.432952096	14.24804522	0.000160227	0.006904975	-1.129049713	4.763511165	8.995106371	0.002707035	0.116385237	0.648929695	6.259367994	15.11072951	0.000101385	0.004369196	2.59743972	0.40246409	9.191484759	0.002431436	0.10478252	1.9351426	3.800647282	22.87976086	1.72458E-06	7.43207E-05	-3.256873807	-0.980969562	11.26033809	0.000791808	0.034122893	3.1224846	2.672183079	19.99715805	7.75573E-06	0.000334233	-1.90890212	3.003155662	19.13380044	1.21867E-05
snap_masked-scf300000870743.0-processed-gene-3.71-mRNA-1	-1.125026491	1.867629015	9.387270017	0.002184973	0.093833193	1.675348333	5.090654764	6.825865976	0.008984698	0.385886717	-2.406229362	-0.31875938	14.21255399	0.000163278	0.007012661	-5.266499963	-0.136526557	8.993222683	0.002709827	0.116385237	1.535491711	4.531545618	15.10147042	0.000101884	0.004375845	5.099439367	-0.67300874	9.180431963	0.002446163	0.105061041	1.789359106	4.152287448	22.87091073	1.73254E-06	7.44115E-05	-3.753484122	-0.212461337	11.21380147	0.000811912	0.034871085	-4.682021006	-0.200652241	19.97095123	7.86276E-06	0.0003377	-0.945519495	7.226473437	19.12174154	1.2264E-05
snap_masked-scf300000870750.0-processed-gene-1.72-mRNA-1	-1.18964649	3.154976758	9.375131226	0.00219949	0.093833193	2.919066247	-0.478653332	6.800954036	0.009110918	0.389990219	-0.655255354	7.032653391	14.15976797	0.000167923	0.007187896	-1.617544373	1.646366173	8.983434816	0.00272438	0.116616327	1.251494124	3.903439851	15.05656527	0.000104337	0.004466103	-0.652287181	4.423172297	9.155612242	0.002479564	0.105697833	-1.437734114	4.369184418	22.85113505	1.75046E-06	7.49046E-05	-0.834547192	6.321513412	11.19354348	0.000820824	0.035135155	1.469309498	5.295463328	19.91760807	8.08522E-06	0.000344768	1.291300097	3.858046698	19.11406267	1.23134E-05
snap_masked-scf300000870599.0-processed-gene-1.285-mRNA-1	3.1486221	-1.072662113	9.375119402	0.002199504	0.093833193	3.688923816	-1.144823388	6.743776383	0.009407528	0.398492312	-1.844589117	2.661468996	14.14820414	0.000168958	0.007207943	-2.022398984	1.678408797	8.966575073	0.002749636	0.117302403	1.801858206	3.454028109	15.00492983	0.000107231	0.004574576	1.031300456	3.479430568	9.146868681	0.002491441	0.105697833	2.042732614	3.213978795	22.84527261	1.75581E-06	7.49046E-05	2.808337646	0.168237346	11.15808389	0.000836663	0.035692939	-1.257810656	3.199441677	19.91533831	8.09483E-06	0.000344768	-1.507763534	3.674182411	18.97388677	1.3252E-05
snap_masked-scf300000870754.0-processed-gene-11.42-mRNA-1	-1.442331809	2.349352356	9.35755841	0.002220678	0.094419651	-1.34751082	2.537856797	6.74004972	0.0094272	0.398492312	-3.285105305	-0.099850326	14.09546116	0.000173763	0.007388106	-1.965592869	1.123052929	8.949477597	0.002775489	0.118009356	1.344051125	2.580744829	14.97902553	0.000108713	0.004622295	5.054641527	-0.669185329	9.146039389	0.00249257	0.105697833	-1.340074457	4.048518653	22.80096865	1.79675E-06	7.6395E-05	1.228215323	3.851755557	11.11314211	0.000857181	0.03644598	1.529941869	4.556047386	19.91207021	8.10868E-06	0.000344768	-1.639121879	3.11548089	18.97306915	1.32577E-05
maker-scf300000870603.0-snap-gene-5.19-mRNA-1	-0.590811541	7.036379953	9.328119253	0.002256638	0.095628817	0.884975131	4.132491872	6.739294808	0.00943119	0.398492312	1.307034793	2.808628697	14.07464923	0.000175696	0.007445408	-2.945934138	0.658316402	8.93913051	0.002791256	0.118284106	2.68647673	0.635592721	14.91020774	0.000112751	0.004771624	3.441369559	0.238000122	9.14238468	0.002497554	0.105697833	-6.055448102	-0.595066084	22.78029553	1.81618E-06	7.69638E-05	-2.013934049	3.658240505	11.0709759	0.000876895	0.037159895	-1.654932617	3.477912752	19.78961883	8.64509E-06	0.00036635	-1.037624898	5.225701484	18.96193221	1.33353E-05
snap_masked-scf300000870754.0-processed-gene-4.57-mRNA-1	-0.993061156	8.068326917	9.278206687	0.002318964	0.097943467	2.255347476	2.785151286	6.738017378	0.009437946	0.398492312	-0.599810358	6.368083515	14.05468841	0.000177571	0.007499851	-2.333007308	0.466678702	8.926307999	0.00281092	0.118721672	1.397006678	2.849092699	14.90645744	0.000112976	0.004771624	5.155135964	-0.401274642	9.138720718	0.00250256	0.105697833	-5.240114014	-0.135041188	22.74179357	1.85294E-06	7.82604E-05	2.5796038	-0.502721657	11.06114023	0.000881559	0.037233426	1.377889616	3.258710337	19.7172363	8.97879E-06	0.000379227	1.644728875	5.260268424	18.92856474	1.35705E-05
maker-scf300000870748.0-snap-gene-4.167-mRNA-1	-1.128879476	2.836153477	9.256123234	0.002347093	0.098803304	1.450059475	0.803019241	6.729371361	0.009483802	0.398492312	-2.096746577	2.300263535	13.99518074	0.00018328	0.007715351	-2.59519459	0.40246409	8.911913753	0.002833162	0.119264865	-1.617393198	1.329570272	14.84807773	0.000116527	0.004905314	-1.142442569	6.433211445	9.12942077	0.002515313	0.105780594	-1.046938688	5.682559356	22.65031844	1.94328E-06	8.18044E-05	-2.377922912	1.951265127	11.04400556	0.000889744	0.037454694	-1.201747473	3.961148456	19.69208419	9.09774E-06	0.000382979	0.962069987	4.76256922	18.90640966	1.37291E-05
snap_masked-scf300000870745.0-processed-gene-3.63-mRNA-1	1.241448711	0.246658497	9.249054134	0.002356171	0.098817461	1.885530264	0.093735398	6.726775446	0.009497614	0.398492312	1.02231537	6.795633856	13.95303493	0.000187435	0.00786422	-2.562076158	0.491063692	8.879276154	0.002884259	0.121015121	-4.323138771	-0.595066084	14.84101922	0.000116964	0.004907456	-0.798517275	7.110131899	9.121546626	0.002526163	0.105780594	1.390921436	4.877767214	22.5998281	1.99502E-06	8.37054E-05	3.070124469	-0.593360415	11.03103385	0.000895992	0.037593207	-1.334186335	4.949036361	19.64074087	9.34551E-06	0.00039211	-1.870612242	1.499650227	18.89893956	1.37829E-05
maker-scf300000870693.1-snap-gene-3.77-mRNA-1	1.252079193	0.290759031	9.243773163	0.002362976	0.098817461	0.749990148	5.847399611	6.708301522	0.009596509	0.400165078	-1.206335476	3.358284929	13.92795494	0.000189952	0.007943629	0.826289902	6.676009171	8.867747191	0.002902531	0.121381179	1.765200091	3.237912616	14.79918722	0.000119587	0.004997421	1.048648935	5.848510068	9.119144926	0.002529482	0.105780594	2.319319067	1.562984576	22.58725349	2.00813E-06	8.39779E-05	-1.661409689	1.524980568	10.96355154	0.000929216	0.038858937	-1.573632397	2.69085211	19.61757022	9.45953E-06	0.000395589	1.278810191	5.184687721	18.83540446	1.42497E-05
snap_masked-scf300000870693.1-processed-gene-1.95-mRNA-1	-1.164849617	1.963252859	9.229491178	0.002381478	0.098965376	2.549239803	3.502587016	6.707571815	0.009600436	0.400165078	3.128195767	-0.623503193	13.86381918	0.000196546	0.008192426	-1.51818367	2.335630643	8.854475333	0.002923711	0.121866046	-0.904863649	3.70348586	14.79435178	0.000119894	0.004997421	4.719147313	-0.372206224	9.093833544	0.002564727	0.106615724	2.275382579	2.029743816	22.54153401	2.05649E-06	8.57185E-05	-0.733708887	6.017718773	10.93376516	0.000944274	0.039359198	-0.990127352	7.412823884	19.56913898	9.70238E-06	0.000404414	-2.144503748	1.364861423	18.76490155	1.47863E-05
snap_masked-scf300000870673.2-processed-gene-12.135-mRNA-1	3.366542984	-1.538449121	9.229027203	0.002382082	0.098965376	3.102502199	-0.576362701	6.692160601	0.009683777	0.401519641	-0.554083454	6.395612187	13.85530398	0.000197439	0.008202738	2.452479597	2.155231845	8.845419068	0.002938254	0.122071982	4.003406157	-0.169616152	14.77593265	0.000121071	0.005029982	1.779397891	1.58851254	9.092766198	0.002566224	0.106615724	3.064009699	0.739488358	22.48483449	2.11809E-06	8.79977E-05	-0.837158294	4.162655723	10.90533513	0.000958877	0.039709376	1.705852818	4.500291171	19.51073592	1.00036E-05	0.000415607	-1.057219184	4.066151079	18.75972055	1.48266E-05
snap_masked-scf300000870749.0-processed-gene-9.126-mRNA-1	-2.028166696	1.537441118	9.167543046	0.002463451	0.102012538	1.330020373	0.782346861	6.682873819	0.009734356	0.401519641	-1.671210595	1.744277259	13.81793804	0.000201404	0.008319897	1.275880513	3.77355054	8.837745727	0.002950634	0.122186995	1.083608389	6.106230541	14.75927228	0.000122145	0.005058092	1.165843967	5.853117559	9.074390111	0.00259214	0.107067868	-0.798255846	6.145369568	22.24744908	2.39677E-06	9.92513E-05	0.786717722	4.228991159	10.90301945	0.000960076	0.039709376	2.819743687	1.678408797	19.47836278	1.01746E-05	0.000421073	1.939931751	3.685465757	18.75872777	1.48343E-05
maker-scf300000870746.0-snap-gene-11.141-mRNA-1	0.692738952	5.932405468	9.140312383	0.002500384	0.103205789	1.077932004	3.060522156	6.680520196	0.009747217	0.401519641	-4.355963	1.923109189	13.81641427	0.000201568	0.008319897	-1.231669478	4.437389356	8.810783473	0.002994554	0.12317182	-1.207482246	2.613752385	14.74396746	0.000123141	0.00508276	2.065115394	0.731823363	9.068845109	0.002600012	0.107067868	-1.439403387	6.191711882	22.24087394	2.40499E-06	9.92684E-05	-0.89592621	5.707538132	10.89685876	0.000963275	0.039709376	1.728080883	3.885035281	19.47332949	1.02014E-05	0.000421073	4.59343815	-0.014614123	18.63691404	1.58129E-05
snap_masked-scf300000870586.0-processed-gene-2.76-mRNA-1	0.634844164	5.006750133	9.08974193	0.002570471	0.105524646	-0.686286364	5.181880389	6.678317937	0.009759268	0.401519641	-1.045808362	4.117793596	13.79802841	0.00020355	0.008374523	3.544386295	-0.882563965	8.807110549	0.003000588	0.12317182	1.011244686	5.184687721	14.73241724	0.000123898	0.005097443	1.952847509	0.711354746	9.067185388	0.002602373	0.107067868	-0.852605636	6.017718773	22.21865951	2.43298E-06	0.000100034	-1.129826981	2.67018951	10.89321937	0.000965169	0.039709376	1.553388094	5.897436261	19.46547635	1.02434E-05	0.00042144	3.19190705	-0.305270516	18.53715429	1.66624E-05
snap_masked-scf300000870744.1-processed-gene-0.55-mRNA-1	3.566268678	-1.437966868	9.082204226	0.002581088	0.105524646	1.589056626	0.676946514	6.649987649	0.009915651	0.405545583	0.718747925	4.923563676	13.7568123	0.000208065	0.008530485	-1.417894423	6.166636556	8.805352075	0.003003482	0.12317182	-1.199375772	2.228904155	14.64943562	0.000129473	0.005309663	1.293904651	6.840352974	9.049071847	0.002628282	0.107183977	2.103600878	3.82210174	22.21368631	2.43929E-06	0.000100034	2.232011464	0.091564055	10.86944173	0.00097764	0.040071625	1.955431329	2.625933788	19.42101287	1.04847E-05	0.000429975	-1.012200503	2.157048407	18.53403618	1.66897E-05
maker-scf300000870662.0-snap-gene-3.76-mRNA-1	-1.347330777	1.917439649	9.081936841	0.002581465	0.105524646	-0.841440589	3.257149484	6.649040857	0.009920922	0.405545583	-1.026466965	4.378421035	13.74561179	0.000209309	0.008530485	0.933387271	3.346625132	8.788067733	0.003032072	0.12394449	1.365476312	4.379222426	14.64285257	0.000129926	0.005311108	-2.152543266	7.803323033	9.042651073	0.002637529	0.107183977	-0.853652498	7.068063001	22.16702364	2.4993E-06	0.000102166	1.285994596	2.852039638	10.86445096	0.000980278	0.040071625	1.12606062	5.118579227	19.39210548	1.06446E-05	0.000435129	-1.505431254	2.420774208	18.53247338	1.67034E-05
maker-scf300000870753.0-snap-gene-4.64-mRNA-1	-1.454436042	3.411213515	9.050235721	0.00262661	0.106829567	-0.711884635	4.422810329	6.62766022	0.010040707	0.408042552	-2.641762996	0.539719104	13.7452144	0.000209354	0.008530485	0.952191811	11.61668318	8.77920271	0.003046843	0.124149105	1.231633611	2.662824659	14.61158002	0.0001321	0.005382664	1.44650375	2.751534716	9.042489468	0.002637762	0.107183977	-1.379786559	3.371987696	22.15773573	2.51142E-06	0.000102332	1.507263901	0.734153902	10.83701755	0.000994909	0.040539334	-0.89359273	5.566226803	19.36722931	1.07842E-05	0.000439421	-1.649757437	2.313474481	18.52369203	1.67805E-05
snap_masked-scf300000870744.0-processed-gene-2.196-mRNA-1	0.997705792	2.700814852	9.047742497	0.002630194	0.106829567	2.104620152	1.808021084	6.623705729	0.010063024	0.408042552	-2.25082877	4.162675031	13.70940956	0.000213383	0.008666883	-1.182529095	3.246369252	8.763205973	0.003073683	0.124562135	-1.193845547	4.307038498	14.57316238	0.000134821	0.005475976	1.732941945	1.74933914	9.041687354	0.00263892	0.107183977	1.029397592	3.582958951	22.12195148	2.55867E-06	0.000103925	0.915940822	4.463454598	10.83021473	0.000998571	0.040558555	0.955176415	9.12546641	19.29992108	1.11711E-05	0.000452602	-0.973406588	9.340646852	18.47820839	1.71858E-05
snap_masked-scf300000870601.0-processed-gene-19.59-mRNA-1	0.593523301	5.764827847	9.015660561	0.002676761	0.108374735	1.277813571	1.423439256	6.61916259	0.010088726	0.408042552	-1.345767809	4.384325491	13.70233525	0.000214188	0.00866872	3.20179886	-0.457351583	8.761489998	0.003076576	0.124562135	1.836302365	2.661468996	14.54676093	0.000136723	0.00553556	1.285276896	3.036614192	9.025588121	0.002662263	0.107706553	-2.132919974	3.789703736	22.05884142	2.64419E-06	0.000107056	-0.66763512	5.016416689	10.81578849	0.001006382	0.040745632	-3.997976044	1.12959234	19.28785346	1.12419E-05	0.000452602	2.484023389	2.155231845	18.45732429	1.73752E-05
snap_masked-scf300000870662.0-processed-gene-6.55-mRNA-1	-1.055017901	6.003806228	9.006612004	0.002690046	0.108566848	3.515680826	-0.946668847	6.612820169	0.010124719	0.408042552	-1.366860753	2.904234846	13.69704932	0.000214792	0.00866872	-1.670843853	1.518465656	8.748407402	0.003098726	0.125060628	4.522348561	-0.948547077	14.53612165	0.000137498	0.005549235	-0.704767562	7.287217881	9.021153006	0.00266873	0.107706553	-2.001680622	1.605077152	21.91654875	2.84768E-06	0.000114929	-0.929673092	6.592539494	10.80775225	0.001010759	0.040792969	1.189438132	4.504823541	19.28390293	1.12652E-05	0.000452602	2.522387798	3.975657365	18.4377453	1.75546E-05
snap_masked-scf300000870601.0-processed-gene-15.45-mRNA-1	-0.5345133	5.462510695	8.98922484	0.002715762	0.109257846	0.891770536	5.100862239	6.609697717	0.010142488	0.408042552	-1.674064879	3.789703736	13.6770542	0.000217091	0.008733786	-0.627444848	5.711105582	8.734874529	0.003121808	0.125593496	1.16349127	2.167371328	14.46656187	0.00014267	0.005739751	5.114893521	0.19851864	9.007148598	0.002689257	0.108191512	-1.719244953	4.056369262	21.89742852	2.87619E-06	0.000115712	-2.307897133	6.120649301	10.79645192	0.001016948	0.040912856	-2.009415598	4.385633006	19.28104563	1.12821E-05	0.000452602	-1.66365678	3.1465413	18.42300528	1.76909E-05
snap_masked-scf300000870746.0-processed-gene-12.54-mRNA-1	-1.264124425	3.600593707	8.983165685	0.002724782	0.109274923	-0.715515204	5.211529542	6.581433654	0.010304786	0.41326419	-1.673070877	2.567405102	13.59714479	0.00022653	0.009084774	-1.172681362	4.60451969	8.720914431	0.003145802	0.126159569	1.94685454	2.52762788	14.4315995	0.000145343	0.005828848	-0.762177904	6.665236558	8.994373325	0.002708121	0.108490376	-1.069327031	5.925139988	21.86370654	2.92718E-06	0.000117392	2.047220557	0.81220876	10.78690295	0.001022208	0.040994718	-1.507875576	4.882651093	19.28043812	1.12857E-05	0.000452602	-1.519485878	1.879281047	18.39754111	1.79289E-05
maker-scf300000870601.0-snap-gene-14.61-mRNA-1	0.76034226	4.548402733	8.975760819	0.002735846	0.109373633	-0.808751377	4.665009527	6.51333835	0.010706832	0.42803759	-0.706930686	3.455650269	13.58695138	0.000227763	0.009105515	1.655865473	4.544812681	8.713566223	0.003158507	0.126270764	1.555819593	3.001904466	14.4123825	0.000146834	0.005870113	-3.330844552	-0.832119646	8.990577124	0.002713753	0.108490376	-1.474617998	6.95482244	21.65184868	3.26895E-06	0.000130686	-2.122879896	3.00853373	10.75110889	0.001042169	0.041663801	-1.789619826	3.247477506	19.23087578	1.15825E-05	0.000463044	-1.638899479	3.089300105	18.3413041	1.8466E-05
snap_masked-scf300000870601.0-processed-gene-17.9-mRNA-1	-1.806574834	1.14110758	8.950888081	0.002773347	0.110525279	2.04549275	1.003148439	6.505399532	0.01075474	0.428563989	-1.354401492	3.379052731	13.56552087	0.000230378	0.009181196	-1.351492608	2.655583382	8.698279772	0.003185105	0.126934919	-0.828096185	4.768577407	14.39557167	0.00014815	0.005904184	3.497478383	0.103281971	8.972512298	0.002740715	0.109224789	1.320618243	3.551176678	21.63748877	3.29351E-06	0.000131143	-1.084802849	5.112864066	10.72791008	0.001055316	0.042057143	1.300900886	4.473370116	19.22001135	1.16486E-05	0.000464098	2.041046513	2.436816027	18.33306679	1.8546E-05
augustus_masked-scf300000870629.0-processed-gene-4.44-mRNA-1	-0.951155457	3.427094324	8.906475899	0.002841611	0.112891884	1.164282564	3.32883269	6.500004742	0.01078742	0.428563989	1.348293785	3.914919416	13.55921585	0.000231154	0.009183301	2.074416186	1.553937529	8.666884927	0.003240446	0.128736861	-1.151054515	2.734894239	14.30933931	0.000155094	0.006143483	1.43436341	2.405041034	8.89931723	0.002852773	0.113313601	-1.968292651	0.961451013	21.63312538	3.30101E-06	0.000131143	3.018525275	-0.463510515	10.66621274	0.001091103	0.043347473	2.342216084	3.249487777	19.21456641	1.16819E-05	0.000464098	-1.64202308	3.601583202	18.17732706	2.01261E-05
augustus_masked-scf300000870603.0-processed-gene-9.12-mRNA-1	-0.430282512	8.292928735	8.869743015	0.00289936	0.114494807	0.627385291	4.979063155	6.477884453	0.010922491	0.43257828	1.513808164	1.718391349	13.49658853	0.000238998	0.009465346	-1.253559687	3.903439851	8.63466589	0.003298257	0.130625372	1.050279155	2.842409409	14.30900089	0.000155121	0.006143483	-0.622970148	6.003229699	8.893970068	0.002861139	0.113313601	1.362627773	5.418299639	21.6227526	3.31891E-06	0.000131443	1.044016616	4.832357261	10.64316845	0.001104782	0.0437542	6.363235458	0.226746978	19.19857632	1.17801E-05	0.000466544	-2.241901039	1.009499184	18.17244855	2.01777E-05
snap_masked-scf300000870603.0-processed-gene-0.29-mRNA-1	-0.86861824	5.191750492	8.86935823	0.002899971	0.114494807	-0.663990769	5.765957446	6.459228864	0.011037754	0.434239463	-2.332304972	0.707289772	13.47867979	0.00024129	0.00952644	-0.709355843	4.4198367	8.609169801	0.003344747	0.132055192	2.651410428	0.539719104	14.29669962	0.000156138	0.006164557	4.844379868	-0.230232847	8.872419145	0.002895112	0.113672182	2.477033225	2.096906653	21.5162088	3.50851E-06	0.000138249	1.184892931	3.451239459	10.63611276	0.001109005	0.043785046	-0.787170227	6.635999483	19.17730302	1.19121E-05	0.000470253	-1.350896208	4.334862982	18.13773583	2.05489E-05
snap_masked-scf300000870586.0-processed-gene-3.15-mRNA-1	-1.282423331	4.261334253	8.854416916	0.002923805	0.115078432	2.064693752	1.925366347	6.445119415	0.011125756	0.434239463	-0.806989285	5.476026292	13.46795523	0.000242673	0.009551384	1.86875092	1.773958483	8.595355649	0.003370214	0.132648697	2.196671226	2.437249589	14.28526341	0.00015709	0.006182923	0.86347892	4.110922289	8.871887674	0.002895955	0.113672182	-1.60169405	2.431581231	21.51402362	3.51251E-06	0.000138249	-1.014489952	3.8030478	10.59663928	0.001132934	0.044591302	1.00887913	5.087303257	19.16172614	1.20097E-05	0.000470253	1.278951055	5.587837554	18.0909648	2.10598E-05
snap_masked-scf300000870651.0-processed-gene-0.20-mRNA-1	-1.951740821	0.295007633	8.842504601	0.00294295	0.115474455	0.680290417	4.084650683	6.442551536	0.01114185	0.434239463	-1.20793768	3.131328159	13.41532602	0.000249577	0.009792808	-1.842287121	1.483959456	8.587437785	0.003384899	0.132815512	4.358628975	-0.40035918	14.2763996	0.000157831	0.006185105	2.117598747	1.331430741	8.871218061	0.002897018	0.113672182	2.081714441	2.563395281	21.50534557	3.52844E-06	0.000138448	-1.269344345	3.533556629	10.43623445	0.001235669	0.048482899	0.979334465	4.951342891	19.16065288	1.20165E-05	0.000470253	-2.334886991	0.899783624	18.0423782	2.16042E-05
augustus_masked-scf300000870746.0-processed-gene-13.36-mRNA-1	-1.183267248	0.072007211	8.831737189	0.002960364	0.115800349	0.885743209	5.132074743	6.440502722	0.011154707	0.434239463	2.996115789	0.06086197	13.38674422	0.000253409	0.009912576	1.890027475	2.624854885	8.570974085	0.003415644	0.133609471	2.102016464	3.124861257	14.26939239	0.00015842	0.006185105	2.320953324	1.174649829	8.850414453	0.002930223	0.114621326	-1.434301384	4.880281619	21.46776656	3.59827E-06	0.000140418	-1.192888068	5.626270341	10.42261116	0.001244818	0.048482899	1.641100715	6.95482244	19.15982328	1.20217E-05	0.000470253	-1.644639954	3.421430026	18.02990934	2.17461E-05
maker-scf300000870733.0-snap-gene-0.242-mRNA-1	3.190896763	-1.503044784	8.813529427	0.002990051	0.116602816	2.750870775	-0.625766498	6.440284074	0.01115608	0.434239463	1.796419986	0.592359876	13.36058312	0.000256968	0.010020979	-4.784938235	-0.553414775	8.549432926	0.003456299	0.134583112	1.118637359	3.090074046	14.26719768	0.000158605	0.006185105	-5.671621943	-1.566396097	8.806313289	0.0030019	0.117012756	1.221653317	5.734999911	21.46494643	3.60356E-06	0.000140418	2.777569992	-0.842777965	10.42045063	0.001246275	0.048482899	1.429878594	4.138008139	19.11368359	1.23159E-05	0.000480281	2.631410075	5.867316964	18.02934605	2.17526E-05
maker-scf300000870601.0-snap-gene-10.113-mRNA-1	0.610318672	6.513251655	8.805607404	0.003003062	0.116693549	-0.858650471	4.769588274	6.431467176	0.011211593	0.434239463	-1.367471652	4.377590342	13.27353288	0.000269179	0.010465072	2.611472515	0.726604486	8.536976365	0.003480032	0.134583112	3.068466966	-1.111734978	14.25612579	0.000159541	0.006202571	1.16456292	3.396163356	8.801537925	0.003009767	0.117012756	-1.370363259	3.472152578	21.46056918	3.6118E-06	0.000140418	1.459809891	3.486287026	10.41928348	0.001247063	0.048482899	-1.535607314	3.89466498	19.09822721	1.2416E-05	0.000482706	-1.325789403	4.806851746	18.0179695	2.1883E-05
maker-scf300000870642.0-snap-gene-0.13-mRNA-1	-0.436904676	5.362413029	8.799241329	0.003013558	0.116693549	-0.698633933	4.073858884	6.428451819	0.011230643	0.434239463	-1.164194092	3.205586582	13.24298646	0.000273602	0.010604566	1.495897857	1.946175527	8.533610718	0.003486474	0.134583112	-1.864917143	3.411213515	14.2386297	0.000161031	0.006241415	-1.178717922	2.553748667	8.78409764	0.003038678	0.117261491	-0.990524867	5.114247404	21.4195199	3.68995E-06	0.000143019	-0.580999532	6.518954308	10.40215163	0.001258686	0.048785582	0.992136292	7.268889458	19.04216022	1.27862E-05	0.000495582	1.592542586	4.613104522	18.01026849	2.19717E-05
maker-scf300000870749.0-snap-gene-18.146-mRNA-1	-1.403042409	1.250540208	8.795397211	0.003019915	0.116693549	1.792309927	0.268890535	6.427337321	0.011237692	0.434239463	-1.798872999	1.964253621	13.21226962	0.000278122	0.01074702	-1.214796497	2.096651597	8.528974591	0.003495366	0.134583112	1.686914368	2.758306668	14.23060477	0.000161719	0.006249034	2.555538097	0.063278739	8.783424767	0.003039799	0.117261491	-1.879235845	5.810911354	21.3898107	3.74758E-06	0.000144811	-0.749532038	5.736676246	10.37895268	0.0012746	0.049252239	1.26456687	3.840939027	19.01942931	1.29394E-05	0.000499996	-0.925789645	5.953667978	17.9617288	2.25391E-05
snap_masked-scf300000870641.0-processed-gene-1.91-mRNA-1	0.475309755	5.489994157	8.772346973	0.003058317	0.117819333	-0.938157196	2.412684555	6.408053155	0.011360391	0.437650449	-4.803344718	-0.97979453	13.19069159	0.000281343	0.010838528	-1.271567269	5.412409986	8.527524104	0.003498153	0.134583112	2.08492677	1.695860463	14.19164264	0.000165102	0.006360437	-2.312891873	2.931072694	8.770615818	0.003061221	0.117261491	-1.977831674	2.862505214	21.33559422	3.85507E-06	0.000148514	1.421619827	1.712952145	10.36306642	0.001285615	0.049527337	-3.007737137	1.037314388	19.01124665	1.2995E-05	0.000500624	-1.753253077	2.012492182	17.92805808	2.29414E-05
maker-scf300000870753.0-snap-gene-12.54-mRNA-1	0.973923955	7.038843701	8.759570015	0.003079817	0.118074047	1.650170404	1.121668862	6.330530372	0.011867682	0.455812214	1.074195637	4.766021728	13.1828404	0.000282524	0.010851149	-1.725558592	2.325656146	8.519256279	0.003514081	0.134583112	1.364271739	2.618080037	14.18069711	0.000166065	0.006378216	-0.83859305	4.073858884	8.770156423	0.003061992	0.117261491	0.906030779	4.566614207	21.29219479	3.94334E-06	0.000151455	-0.830877897	6.615756757	10.30624757	0.001325806	0.050711947	6.848024981	-0.302332899	19.00076988	1.30666E-05	0.000501859	1.816276993	1.86491059	17.87242885	2.36219E-05
snap_masked-scf300000870662.0-processed-gene-0.26-mRNA-1	1.013515691	3.109373481	8.757387846	0.003083504	0.118074047	-0.432762094	6.402600105	6.32484847	0.011905766	0.4558976	-2.13179551	0.544149007	13.12155007	0.000291918	0.011178189	-2.265669003	1.198774268	8.518615981	0.003515317	0.134583112	-0.871468293	6.005730312	14.04890284	0.000178118	0.006817566	4.975954137	0.617790873	8.769982487	0.003062284	0.117261491	1.034668563	5.783822904	21.2837383	3.96077E-06	0.000151667	1.380133272	2.557536572	10.29819424	0.001331605	0.050711947	2.860559858	1.650188368	18.95883574	1.33569E-05	0.000511466	-2.125773571	2.056134495	17.85650831	2.38203E-05
snap_masked-scf300000870603.0-processed-gene-16.101-mRNA-1	-1.261604381	1.406987152	8.741750962	0.003110057	0.118733212	0.969131377	2.660096858	6.311401438	0.011996398	0.457988601	-1.140261993	4.773547797	13.10490122	0.000294524	0.011244103	1.866825989	0.375652401	8.507111186	0.003537612	0.134583112	1.157396708	4.658524903	14.04276766	0.0001787	0.006817566	1.798639407	0.974704019	8.763112235	0.003073841	0.11735056	1.698878186	2.291180182	21.2448572	4.04193E-06	0.00015431	1.482672606	2.839917772	10.29803268	0.001331721	0.050711947	6.300472076	0.283106543	18.94897422	1.34261E-05	0.000512572	-0.857658553	6.34350624	17.85283497	2.38663E-05
maker-scf300000870754.0-snap-gene-5.115-mRNA-1	-0.517581338	5.752166727	8.729511905	0.003131003	0.119174974	1.085606033	2.287243895	6.293539746	0.012117881	0.461241366	-1.27278369	3.945880076	13.02878622	0.000306739	0.011675379	1.591406462	1.706601146	8.505142137	0.003541442	0.134583112	-1.01729861	5.396159011	14.03842096	0.000179113	0.006817566	0.858426371	5.720411231	8.74477747	0.0031049	0.11788615	1.251195096	4.794885708	21.17419989	4.19372E-06	0.000159625	1.093467158	3.694385846	10.29720231	0.00133232	0.050711947	1.438889981	3.829043323	18.93196574	1.35464E-05	0.000514672	-1.923528706	3.534879756	17.84069256	2.40191E-05
snap_masked-scf300000870601.1-processed-gene-1.7-mRNA-1	1.160527372	1.834865085	8.698215563	0.003185217	0.120380863	-0.867635301	2.250892628	6.27264892	0.01226157	0.465317435	1.314355926	7.045725332	13.02282432	0.000307717	0.011677645	-0.699285886	5.04910173	8.50259838	0.003546397	0.134583112	1.593813942	2.227198212	14.01667765	0.000181196	0.006876266	-0.950309583	11.61668318	8.74388756	0.003106415	0.11788615	1.099569994	7.434047131	21.14288538	4.26281E-06	0.00016177	4.409253305	-1.170156219	10.28744004	0.001339388	0.050828768	1.475930455	3.880045196	18.92974901	1.35621E-05	0.000514672	-1.720082987	6.143822371	17.832032	2.41287E-05
maker-scf300000870601.0-augustus-gene-5.38-mRNA-1	1.780344062	0.236850192	8.697783251	0.003185973	0.120380863	1.280829474	3.198649906	6.252455623	0.012402126	0.467506515	-0.587842239	7.569682025	13.00671144	0.000310377	0.011743456	-1.279053	2.324158122	8.470472066	0.003609577	0.13657309	1.139994724	2.602077201	13.99696243	0.000183106	0.006928063	2.299647588	1.020028239	8.73119345	0.003128117	0.118160759	3.151755123	-0.811940697	20.99547908	4.60368E-06	0.000173917	3.140715447	-0.781087126	10.27584756	0.001347829	0.050996892	-2.741159493	1.405612585	18.91509024	1.36667E-05	0.000516074	1.991403288	1.122334925	17.82823634	2.41769E-05
snap_masked-scf300000870595.1-processed-gene-0.97-mRNA-1	-1.187827867	3.426821236	8.694856809	0.003191092	0.120380863	1.063422556	1.312989127	6.250575244	0.012415298	0.467506515	-0.591947115	8.2751451	13.00115421	0.000311299	0.011743456	-1.3424161	1.475749436	8.446373096	0.003657722	0.137984022	-1.490321275	2.816351787	13.92929788	0.000189817	0.007160649	-0.820059289	6.331798504	8.718037648	0.00315077	0.118160759	3.449624774	1.123847696	20.9927518	4.61024E-06	0.000173917	1.523381569	2.343500578	10.26964124	0.001352371	0.051016891	-2.915641068	0.895138078	18.91320643	1.36802E-05	0.000516074	-1.503714581	8.068326917	17.81267594	2.43754E-05
maker-scf300000870586.0-snap-gene-3.60-mRNA-1	1.053908024	2.807931634	8.676014155	0.003224254	0.121263299	0.934684516	2.645065017	6.248539336	0.012429576	0.467506515	1.651282724	2.64861119	12.97445805	0.000315769	0.01183037	-0.842527261	4.323161728	8.438647652	0.003673293	0.138161467	1.471722064	5.177710791	13.90023728	0.000192774	0.007250703	1.759056391	1.12959234	8.708244343	0.003167741	0.118160759	-1.488607626	3.891404331	20.9472678	4.72101E-06	0.000177569	-1.612982813	1.773709181	10.2384038	0.001375466	0.051734599	1.620532114	4.015898859	18.87606836	1.39492E-05	0.000524662	-1.889150636	4.691431691	17.74006753	2.53236E-05
snap_masked-scf300000870601.0-processed-gene-4.54-mRNA-1	1.900075933	0.987075971	8.670761301	0.003233561	0.121263299	-0.785604123	5.139980832	6.224501679	0.012599436	0.470903947	-0.850116286	5.720806793	12.97121535	0.000316317	0.01183037	0.795563303	7.347131831	8.430285255	0.003690224	0.138388861	1.211241258	3.685045945	13.88381269	0.000194466	0.007292768	4.758089306	-0.528582928	8.708038629	0.003168099	0.118160759	3.398680864	0.850780787	20.92279482	4.78171E-06	0.000179321	-1.838014178	1.104776503	10.22902894	0.001382474	0.051844824	1.371538269	3.457720042	18.84792137	1.41565E-05	0.000530891	-1.591390357	1.740041927	17.72812717	2.54831E-05
maker-scf300000870749.0-snap-gene-16.65-mRNA-1	1.522794929	0.988108364	8.664472496	0.003244739	0.121324615	0.8405959	4.335995899	6.223345536	0.012607666	0.470903947	-1.927770075	1.80499121	12.97075325	0.000316395	0.01183037	1.191740361	1.849386449	8.421027496	0.003709061	0.138686164	1.822269071	2.45097352	13.85844842	0.000197109	0.007362849	1.459172769	5.387948424	8.705055371	0.003173288	0.118160759	1.63782791	1.98709337	20.89835441	4.8431E-06	0.000181089	-1.344852882	4.766021728	10.22332763	0.001386754	0.051852373	-1.359873666	3.720314856	18.81975892	1.43671E-05	0.000537203	1.182993467	7.02064694	17.72506405	2.55241E-05
maker-scf300000870749.0-snap-gene-7.8-mRNA-1	0.901102734	2.580744829	8.647858038	0.003274461	0.122076892	-1.121090826	6.823978207	6.220067885	0.012631027	0.470903947	-0.826817519	5.181880389	12.96383726	0.000317566	0.011830579	1.018550657	2.987025357	8.408983272	0.003733714	0.139166717	1.18999484	4.617774557	13.85478489	0.000197493	0.007362849	2.164735023	0.143108285	8.70435574	0.003174506	0.118160759	1.974947753	1.559577706	20.84368892	4.98332E-06	0.000185786	1.33649516	4.377590342	10.17219262	0.001425746	0.053153993	1.832499806	2.641991029	18.77323597	1.47219E-05	0.000548854	-1.365738933	2.583441765	17.60588563	2.71746E-05
maker-scf300000870601.0-snap-gene-18.54-mRNA-1	-2.066415934	-0.836253522	8.641885935	0.003285212	0.122119583	1.230300142	1.104068324	6.200855743	0.012768856	0.474650497	-1.802347978	1.591378775	12.9597394	0.000318261	0.011830579	1.425521761	3.788974654	8.404075739	0.003743807	0.139166717	-0.984779352	3.346625132	13.82763699	0.000200367	0.007448152	-0.833912584	8.006452854	8.701941479	0.003178713	0.118160759	1.190984705	5.587837554	20.82986828	5.0194E-06	0.000186584	-1.777828697	0.520788621	10.16567547	0.001430795	0.053186242	-1.476336991	4.025741941	18.70032925	1.52956E-05	0.000563807	1.414629969	3.69717898	17.52975025	2.82847E-05
snap_masked-scf300000870735.0-processed-gene-6.70-mRNA-1	1.818765832	-0.115027696	8.619950259	0.003325009	0.123238608	0.912203112	1.778811168	6.19344424	0.012822439	0.474742842	-1.812222119	5.596546764	12.93705436	0.000322142	0.011939898	-4.919500363	-0.178580437	8.392925184	0.003766842	0.139392973	-1.56569517	3.142851771	13.7939727	0.00020399	0.007552701	2.169241315	1.567222827	8.696364278	0.003188454	0.118177298	1.802094302	2.304407995	20.79697693	5.10635E-06	0.000189262	2.460425375	0.388703115	10.13432536	0.001455335	0.05394074	1.585767044	5.554780293	18.68842289	1.53914E-05	0.000563807	1.323233495	2.521134212	17.49488479	2.88082E-05
maker-scf300000870743.0-snap-gene-6.20-mRNA-1	-0.705550076	3.985524326	8.606116626	0.003350359	0.123617853	1.057337236	1.789270927	6.190191747	0.012846027	0.474742842	-1.78529741	1.157939524	12.92854931	0.000323608	0.011959403	-1.527599072	2.208619814	8.390523443	0.003771823	0.139392973	1.233115464	4.961550848	13.79049194	0.000204368	0.007552701	2.801147196	0.694410053	8.691008758	0.003197836	0.118180488	1.756589552	4.9501906	20.76707247	5.18671E-06	0.000191682	0.541972275	5.250794903	10.11859564	0.001467808	0.054244892	1.490713147	6.639802041	18.68343595	1.54317E-05	0.000563807	-1.488453714	1.845690163	17.48046434	2.90275E-05
snap_masked-scf300000870601.0-processed-gene-15.88-mRNA-1	-2.586385068	-0.641397125	8.596782125	0.003367575	0.123617853	-1.861236445	-0.665458717	6.180480462	0.01291672	0.475971765	-0.670082637	7.053206243	12.89939494	0.000328688	0.012095533	-3.214933647	-0.705713562	8.360478081	0.003834697	0.141305793	1.744078428	2.325656146	13.77005216	0.000206604	0.007613192	-0.830306781	4.422810329	8.678161933	0.003220456	0.118517388	1.437959207	4.319024121	20.75114568	5.23003E-06	0.000192723	-1.023272394	6.607943587	10.10640593	0.001477548	0.054446584	1.016490979	6.142983395	18.68076697	1.54533E-05	0.000563807	3.3731268	13.04991989	17.43341625	2.97549E-05
snap_masked-scf300000870693.1-processed-gene-1.61-mRNA-1	0.526301247	6.017718773	8.594130606	0.003372482	0.123617853	-1.214670295	3.600593707	6.161412191	0.013056693	0.477818941	1.72057704	1.28432965	12.88772172	0.000330745	0.012095533	1.838786509	0.140734234	8.319092886	0.003923051	0.144143765	1.432916314	1.130057436	13.67120062	0.000217769	0.008001425	1.684843626	1.830033403	8.675255038	0.003225597	0.118517388	1.61003955	4.220783352	20.67143666	5.45233E-06	0.000200334	-1.459908366	2.360994312	10.04992804	0.001523539	0.055979047	-1.787372754	2.816351787	18.67931971	1.54651E-05	0.000563807	-2.827170023	0.199303893	17.38849772	3.04664E-05
snap_masked-scf300000870619.2-processed-gene-0.94-mRNA-1	-0.923667904	4.127684167	8.593237395	0.003374136	0.123617853	1.278648402	2.266906785	6.158840824	0.013075687	0.477818941	-0.76471074	3.595463181	12.88595464	0.000331057	0.012095533	-1.122406663	2.995321715	8.305464004	0.003952598	0.144510214	0.874572228	2.624367052	13.66032944	0.000219033	0.00802469	-1.154594174	2.412684555	8.629991576	0.003306731	0.121148333	1.608982984	6.314363433	20.6553639	5.49829E-06	0.00020144	-0.755539508	5.535654718	10.03394615	0.001536814	0.056304099	-3.387550709	0.378261888	18.6784194	1.54724E-05	0.000563807	1.988019922	3.048864373	17.37806981	3.0634E-05
snap_masked-scf300000870746.0-processed-gene-12.82-mRNA-1	-0.988552147	1.644187687	8.563176976	0.003430303	0.124712226	-0.742103623	4.285014781	6.158311193	0.013079603	0.477818941	-1.72469087	2.620344638	12.88572578	0.000331098	0.012095533	-2.634760982	0.3014326	8.304012615	0.003955758	0.144510214	-1.047959207	2.934596014	13.65084903	0.000220142	0.008042133	5.185558169	-0.642465031	8.623181294	0.003319117	0.121244781	-2.83755858	1.182553843	20.62048319	5.59938E-06	0.000204554	2.258930437	0.925172364	10.01418291	0.001553393	0.056502342	1.97260162	2.086066798	18.67834696	1.5473E-05	0.000563807	-3.005067634	1.285690908	17.35636439	3.09859E-05
snap_masked-scf300000870599.0-processed-gene-1.281-mRNA-1	1.121027006	2.136875017	8.559772387	0.003436724	0.124712226	0.560633223	4.518435606	6.150771859	0.013135476	0.478485123	-1.739567047	2.812083656	12.87395974	0.000333186	0.01213694	4.115435852	-1.071060128	8.285926689	0.003995351	0.145136295	2.788347353	-0.720581728	13.64297617	0.000221067	0.008052784	0.622278909	7.009410061	8.618073057	0.003328438	0.121244781	2.320975959	1.559684917	20.61173533	5.62503E-06	0.000204902	-1.145270649	4.324346843	10.00850226	0.001558192	0.056502342	2.91406721	4.017095281	18.67775891	1.54777E-05	0.000563807	-1.42604906	3.928294776	17.3273077	3.14633E-05
snap_masked-scf300000870586.0-processed-gene-0.7-mRNA-1	-0.730053204	2.516817095	8.554993885	0.003445757	0.124712226	-0.777319222	3.526227435	6.137395266	0.013235213	0.480740764	-2.59913906	1.424946162	12.8341811	0.000340344	0.01236228	-0.603597293	6.145369568	8.285754873	0.003995729	0.145136295	1.607366098	1.710011741	13.59058321	0.000227323	0.008251673	1.234616654	2.812591151	8.592836354	0.003374879	0.122585265	4.632376061	0.094971909	20.58733729	5.69717E-06	0.000206938	1.28486918	5.405744166	10.00311516	0.001562757	0.056502342	-1.221235927	4.570425773	18.65787681	1.564E-05	0.000568089	1.114564731	3.1753949	17.26635396	3.24889E-05
snap_masked-scf300000870673.2-processed-gene-13.51-mRNA-1	0.79340148	3.386948743	8.552252679	0.003450949	0.124712226	-2.700851534	-1.470888451	6.123232533	0.013341661	0.483226602	2.241133478	0.7256646	12.82569279	0.000341892	0.01238311	-1.674851935	1.175860226	8.220423586	0.004142153	0.150026187	0.813825718	4.784429909	13.58644364	0.000227825	0.008251673	2.151520019	0.776185415	8.569411807	0.003418576	0.123615654	-1.863363081	1.762085583	20.56602926	5.76094E-06	0.00020833	3.509667424	-0.602370773	9.998302761	0.001566846	0.056502342	1.6645829	2.970422056	18.64549892	1.57418E-05	0.000568808	1.941444652	1.650188368	17.24228976	3.2903E-05
snap_masked-scf300000870651.1-processed-gene-6.47-mRNA-1	-0.923392234	2.383675624	8.551141542	0.003453056	0.124712226	1.515510808	0.604169534	6.11741802	0.013385618	0.483441358	-1.240480825	4.437389356	12.81662057	0.000343554	0.01240795	0.67919455	6.659661059	8.204212723	0.004179324	0.150892017	1.162039172	3.62595654	13.5553286	0.000231633	0.008365763	2.397915162	0.558775224	8.562817426	0.00343098	0.123615654	0.988131555	6.045800557	20.56359044	5.76828E-06	0.00020833	2.312534341	4.350050649	9.995968071	0.001568833	0.056502342	1.623683245	3.69717898	18.64460161	1.57493E-05	0.000568808	1.449114481	3.915086228	17.22285957	3.32412E-05
maker-scf300000870611.0-snap-gene-0.131-mRNA-1	-1.01149143	3.832629642	8.545552202	0.003463675	0.124741364	1.291263927	0.113697634	6.106578529	0.01346796	0.485037336	1.88860147	0.976592752	12.79520143	0.00034751	0.012497023	3.822660042	-1.506565547	8.199671958	0.004189796	0.150892017	1.509005426	2.304407995	13.54114159	0.00023339	0.008398183	1.033989575	3.890032739	8.557279925	0.003441432	0.123615654	-1.123142689	4.359777618	20.53630248	5.8511E-06	0.000210722	3.780067134	-1.29237769	9.995898986	0.001568892	0.056502342	3.907754911	0.694410053	18.62974167	1.58725E-05	0.000571634	-1.882802784	1.405612585	17.2148109	3.33824E-05
maker-scf300000870631.0-snap-gene-3.76-mRNA-1	0.636928815	4.121777832	8.516492319	0.003519422	0.125786524	-0.788774803	7.566299055	6.091534754	0.013583105	0.487383852	-0.589905479	6.57958685	12.79165194	0.00034817	0.012497023	-1.064956645	5.626270341	8.193098972	0.004205003	0.150917149	0.794933224	6.303264845	13.53406455	0.000234272	0.008398183	-0.512381563	6.402600105	8.55690496	0.003442141	0.123615654	1.542071969	1.956968837	20.44626849	6.1329E-06	0.000220247	-1.816170314	7.420955307	9.944627178	0.001613195	0.057789779	1.385593582	3.346663864	18.56685998	1.64048E-05	0.000589136	-0.983353488	4.675209911	17.17805223	3.40346E-05
augustus_masked-scf300000870601.0-processed-gene-10.30-mRNA-1	0.636757863	4.359827301	8.514752281	0.003522789	0.125786524	-0.549426199	5.696821725	6.086364511	0.013622911	0.487383852	0.545421135	5.890834521	12.78736124	0.000348969	0.012497023	-0.732966677	4.614938935	8.189119848	0.004214236	0.150917149	-1.520482014	2.257222781	13.53214148	0.000234512	0.008398183	1.780434538	1.35325088	8.545147603	0.003464445	0.123801913	-1.827023913	1.558518444	20.42698948	6.19499E-06	0.000221851	1.820625365	1.293377087	9.939492288	0.001617702	0.057789779	2.248253802	3.363678476	18.54135814	1.66257E-05	0.000594651	-2.278011716	1.925569036	17.17686094	3.40559E-05
snap_masked-scf300000870603.0-processed-gene-3.90-mRNA-1	1.332832194	1.505816153	8.512101202	0.003527925	0.125786524	-0.721046444	4.826204412	6.083097258	0.013648128	0.487383852	0.861121544	9.106695294	12.75998311	0.000354114	0.012626507	1.352714724	1.41292725	8.141359054	0.004326684	0.153729507	-0.671342057	5.61208173	13.51251136	0.000236978	0.008460354	1.073766691	5.313194866	8.539616532	0.003474988	0.123801913	1.42415132	4.017480323	20.35902692	6.41896E-06	0.000229225	1.156999676	3.15430229	9.938837154	0.001618277	0.057789779	1.775479645	2.926671802	18.53713218	1.66626E-05	0.000594651	-1.354960914	3.398379657	17.16774117	3.42198E-05
augustus_masked-scf300000870754.0-processed-gene-6.0-mRNA-1	-0.684915499	5.344915766	8.505678295	0.003540399	0.125786524	0.68846463	6.88814224	6.072561509	0.013729771	0.488925984	0.849316106	5.167499209	12.75659118	0.000354757	0.012626507	1.266404343	2.695514424	8.138087083	0.004334499	0.153729507	0.610287775	6.116986553	13.50707153	0.000237666	0.008460354	0.660561353	5.809212865	8.534871805	0.003484059	0.123801913	-0.801108776	5.566226803	20.29880517	6.62419E-06	0.000235892	3.696703413	-1.168019632	9.932409882	0.001623938	0.057829473	6.168998758	0.37125061	18.53301211	1.66987E-05	0.000594651	1.399455878	2.800679627	17.14974204	3.45456E-05
maker-scf300000870753.0-augustus-gene-8.7-mRNA-1	0.633932823	5.478433613	8.504769649	0.003542168	0.125786524	-0.878396526	3.390793632	6.044938617	0.013946218	0.495246559	2.298137054	0.560738849	12.75233847	0.000355564	0.012626507	-4.632067383	-0.758550461	8.138058146	0.004334568	0.153729507	2.154751279	0.574217379	13.50250777	0.000238245	0.008460354	5.189493493	-0.587953508	8.531836426	0.003489874	0.123801913	-1.063584046	6.152701916	20.2800516	6.68944E-06	0.000237109	2.264221339	0.790716607	9.909723154	0.001644078	0.058383156	-1.47137086	3.219675891	18.52398534	1.6778E-05	0.000595805	-1.919193212	2.770858709	17.14250635	3.46775E-05
snap_masked-scf300000870749.0-processed-gene-10.36-mRNA-1	-1.443774503	1.4229282	8.49118331	0.003568716	0.126164063	-0.819197057	6.040055491	6.023704495	0.014114988	0.499843589	-2.129029525	1.148334235	12.72372193	0.000361047	0.012785471	-1.457597375	3.067049262	8.135311686	0.004341138	0.153729507	-0.721279071	5.08710478	13.42777121	0.000247926	0.008760994	-1.047835832	7.984833507	8.528634591	0.003496019	0.123801913	1.147487213	5.051815717	20.27667579	6.70126E-06	0.000237109	2.287218387	0.004289644	9.851764256	0.00169669	0.060056337	1.096575164	6.02399459	18.49846151	1.70042E-05	0.000601491	-0.948366319	6.876957117	17.05217875	3.63666E-05
snap_masked-scf300000870603.0-processed-gene-8.53-mRNA-1	-0.989182874	1.214123871	8.489180418	0.003572647	0.126164063	-0.743745115	3.153490417	5.993485343	0.014358804	0.506184599	-1.637742874	7.420955307	12.69931543	0.000365789	0.012917448	2.067964691	0.614537275	8.11843754	0.004381731	0.154735951	-0.671470533	4.931957125	13.4265407	0.000248089	0.008760994	0.726029984	5.193663277	8.507899316	0.00353608	0.124872751	-0.730808765	6.57958685	20.27294822	6.71432E-06	0.000237109	1.64379603	1.091960158	9.847482293	0.001700644	0.060056337	1.13832679	4.588853709	18.49526477	1.70327E-05	0.000601491	-1.078166164	6.650256165	17.01695188	3.70476E-05
maker-scf300000870603.0-snap-gene-8.16-mRNA-1	-0.482290662	5.823851433	8.483070226	0.003584666	0.126237843	0.660064384	5.216390105	5.986251146	0.014417812	0.506184599	-2.120708948	1.059253967	12.67493845	0.000370589	0.013017311	-2.560804088	-0.113398386	8.108043662	0.004406926	0.155194607	-1.71171881	1.946636533	13.41961958	0.000249006	0.008769019	1.804080164	2.015747235	8.494986249	0.003561265	0.125413734	2.365701777	3.01443915	20.26200144	6.75285E-06	0.000237809	-0.753284398	5.111534527	9.787690859	0.001756839	0.061771088	-2.685289107	2.115913876	18.43110946	1.76158E-05	0.000620361	1.44152985	2.468860206	17.00626665	3.72567E-05
snap_masked-scf300000870593.0-processed-gene-6.15-mRNA-1	3.090798234	-1.23319804	8.438058415	0.003674484	0.129043397	0.886319054	4.556047386	5.976384987	0.014498691	0.506184599	-2.65035165	0.18428384	12.67455612	0.000370665	0.013017311	0.776062807	5.107410045	8.102984584	0.004419243	0.155198447	-1.593780761	1.687236131	13.32823075	0.00026144	0.009181458	1.422003699	4.386540386	8.488002118	0.003574962	0.125420422	2.413482628	2.223871714	20.2416211	6.82517E-06	0.000239692	3.335051898	-0.860498943	9.78551588	0.001758919	0.061771088	-1.170291456	4.629016624	18.37126258	1.81779E-05	0.000636527	1.040911821	7.992080225	17.00145451	3.73512E-05
snap_masked-scf300000870746.0-processed-gene-5.77-mRNA-1	-0.935802057	2.673730877	8.403735665	0.003744507	0.13114028	-0.684725186	2.516817095	5.970906546	0.014543802	0.506184599	-2.25590015	2.313675031	12.66396111	0.000372772	0.013041005	-0.850044852	4.208866546	8.097511824	0.004432607	0.155238921	-0.653028019	5.069036418	13.31564066	0.000263201	0.009217849	2.235293827	0.932614273	8.4848375	0.003581186	0.125420422	2.409240932	1.405612585	20.20630392	6.95235E-06	0.000243156	-2.421860462	0.161044559	9.777849197	0.001766268	0.061858307	-1.182164379	4.224457603	18.36656684	1.82228E-05	0.000636527	2.23441512	0.135463914	16.9772698	3.783E-05
snap_masked-scf300000870745.0-processed-gene-0.30-mRNA-1	0.7471593	5.43845749	8.398287105	0.003755747	0.131172574	0.854196639	5.674460257	5.967634073	0.014570818	0.506184599	1.222718928	4.189563652	12.6602741	0.000373507	0.013041005	1.37333326	4.760467578	8.072541938	0.004494103	0.15583512	2.963836748	-0.30453021	13.30446899	0.000264774	0.009247459	1.269489858	3.928365688	8.475192456	0.003600223	0.125740753	-1.755103545	2.900846636	20.20363005	6.96207E-06	0.000243156	-2.445607799	0.288187953	9.747435038	0.001795731	0.06265137	1.507940031	4.877767214	18.36632119	1.82251E-05	0.000636527	2.0593508	7.063061877	16.94197879	3.85398E-05
maker-scf300000870601.0-snap-gene-7.125-mRNA-1	0.92253846	3.557736963	8.379900264	0.003793932	0.132143186	-0.896949093	2.721009559	5.967073041	0.014575454	0.506184599	-5.468994382	-0.523675368	12.65572553	0.000374417	0.013041005	1.215753627	3.22244578	8.070491254	0.004499192	0.15583512	1.269659542	2.906891827	13.24555447	0.000273227	0.009516537	4.983512251	-1.043861676	8.467196907	0.003616082	0.12574127	-1.101574926	5.129586224	20.16775419	7.09387E-06	0.000247081	-2.364817554	0.967802359	9.739890578	0.001803116	0.06265137	1.119863312	6.064937109	18.33180052	1.85583E-05	0.000646389	0.927344122	6.465322418	16.90485376	3.9301E-05
snap_masked-scf300000870743.0-processed-gene-5.57-mRNA-1	3.792340492	-1.307957331	8.364645834	0.003825912	0.132617768	0.866960486	6.819909339	5.965105268	0.014591729	0.506184599	4.324809041	-0.921608027	12.64457059	0.000376658	0.013083204	1.22517521	3.175691981	8.064987026	0.00451288	0.15583512	-0.949973117	3.789199023	13.24004872	0.000274031	0.009518452	0.783414245	4.986925326	8.456595291	0.003637221	0.12574127	1.017282051	3.223826102	20.15727566	7.13284E-06	0.00024735	-1.593528152	3.194967408	9.738753205	0.001804232	0.06265137	1.824531107	3.621272023	18.30172841	1.88536E-05	0.000654879	-1.122624589	0.976156688	16.90457361	3.93068E-05
maker-scf300000870601.1-snap-gene-3.54-mRNA-1	-0.905449054	6.247882491	8.363454242	0.003828421	0.132617768	0.811765003	5.868865158	5.962587394	0.014612581	0.506184599	2.359326121	-0.463951649	12.6342395	0.000378745	0.01311986	1.90938191	1.289187332	8.064536589	0.004514002	0.15583512	1.829966738	1.601206366	13.20241815	0.000279588	0.009685025	1.233107268	3.15254739	8.456243879	0.003637924	0.12574127	-2.023304293	1.151580089	20.15521911	7.14051E-06	0.00024735	-0.867877281	4.187974915	9.731079052	0.001811781	0.06265137	0.890605916	5.419273253	18.29140996	1.8956E-05	0.000656642	-1.185071761	3.028252466	16.85859023	4.02706E-05
snap_masked-scf300000870749.0-processed-gene-14.48-mRNA-1	0.45683065	5.417354969	8.3562398	0.003843651	0.132783527	-0.574662525	3.595463181	5.957239852	0.014656969	0.506342534	-2.527752587	0.635592721	12.56866882	0.000392268	0.013551363	-5.057109073	-0.479001239	8.062346634	0.004519461	0.15583512	1.622261151	3.751185593	13.18152313	0.000282723	0.009767	0.721523532	6.465322418	8.454401254	0.003641611	0.12574127	2.40654543	1.12959234	20.12359341	7.25956E-06	0.00025079	3.271054575	-0.08127912	9.725511849	0.001817277	0.06265137	1.296934236	4.179891202	18.27712864	1.90986E-05	0.000659786	1.926961681	3.886863314	16.84975837	4.04585E-05
maker-scf300000870635.0-snap-gene-0.182-mRNA-1	1.307593	0.626298076	8.348125683	0.003860854	0.13301636	-0.684619248	3.423131313	5.947121612	0.014741337	0.507300652	-0.791616271	4.851063391	12.51972256	0.000402679	0.013873317	0.931738668	4.82270859	8.051082972	0.004547646	0.15583512	-0.984489187	4.196762921	13.16764577	0.000284824	0.009802645	0.876888026	3.867278816	8.450370143	0.003649692	0.12574127	-1.056808429	8.171431069	20.10617951	7.32596E-06	0.000252398	-0.716055267	5.221919242	9.724294072	0.001818482	0.06265137	-1.795158678	2.70015682	18.27060247	1.91642E-05	0.000660256	-1.112397967	6.385928246	16.81085792	4.12963E-05
snap_masked-scf300000870735.0-processed-gene-5.44-mRNA-1	0.757869179	5.632364608	8.338521421	0.003881317	0.133139946	2.033126099	0.479838604	5.943158632	0.014774518	0.507300652	-1.86888511	1.388019511	12.50734856	0.000405354	0.013897486	-0.809273874	4.573431272	8.047537841	0.004556554	0.15583512	0.730246788	4.671767829	13.16453986	0.000285297	0.009802645	-0.683377891	4.766381661	8.434035469	0.003682622	0.126532889	1.478296736	2.602897433	20.06889205	7.47019E-06	0.000256672	2.053544389	1.779916893	9.717325054	0.00182539	0.062719414	-2.486985594	1.196197987	18.25059786	1.93665E-05	0.000664944	1.911403873	5.276419515	16.77855094	4.20054E-05
maker-scf300000870745.0-snap-gene-3.19-mRNA-1	-0.485539936	6.132899966	8.336617659	0.003885387	0.133139946	-0.897584837	1.740041927	5.939595483	0.014804416	0.507300652	-0.568826392	7.194563568	12.50637141	0.000405567	0.013897486	-1.14798052	2.257324574	8.046417452	0.004559373	0.15583512	-2.117157036	0.892109209	13.14643307	0.000288067	0.009871151	2.397818231	1.575312797	8.417979834	0.003715284	0.126986088	2.030221488	3.454028109	19.97399563	7.85026E-06	0.000269003	4.162315732	-0.40035918	9.698027773	0.001844659	0.063210642	-3.306260628	0.635592721	18.24682926	1.94049E-05	0.000664944	-1.192213605	2.934596014	16.76707371	4.22603E-05
maker-scf300000870753.0-snap-gene-10.30-mRNA-1	-0.544656345	5.638889417	8.305249916	0.003953064	0.135094908	1.714496276	1.058862362	5.933637271	0.014854551	0.507650275	-0.872456985	3.184960618	12.48734555	0.000409718	0.014002001	-2.208802401	0.413148438	8.046187563	0.004559952	0.15583512	1.38741154	1.216079577	13.13384998	0.000290008	0.009910953	4.675594086	-0.754298034	8.417732615	0.003715789	0.126986088	1.332423069	4.086433863	19.95170696	7.9423E-06	0.000271426	-0.793497828	3.92963693	9.619243323	0.001925491	0.06580312	-1.697291972	1.684077858	18.23902863	1.94845E-05	0.000665878	-0.900797963	7.325199178	16.75673264	4.24912E-05
snap_masked-scf300000870607.1-processed-gene-0.16-mRNA-1	1.640931073	0.1241922	8.295157731	0.003975093	0.135483523	-1.255331322	1.75024971	5.926166322	0.014917661	0.507823767	-0.696191868	6.659661059	12.47923185	0.000411501	0.014025247	1.520483126	11.87756803	8.017376336	0.004633064	0.157909232	-0.767769004	5.071863352	13.07397715	0.000299427	0.010205393	1.341764291	2.526676613	8.396619858	0.003759194	0.127769261	2.12281252	2.775136156	19.92672578	8.04676E-06	0.000274258	-1.430517946	3.065100866	9.59382536	0.001952328	0.066541403	1.475320528	4.292166628	18.23337433	1.95424E-05	0.000666067	0.816800586	5.686006118	16.70300772	4.37116E-05
maker-scf300000870753.0-snap-gene-23.141-mRNA-1	-1.689993176	0.617790873	8.289461354	0.003987582	0.135545785	0.72419629	9.499395142	5.923586527	0.014939518	0.507823767	-0.845125092	5.179162997	12.47390094	0.000412677	0.014027721	1.416186851	2.623044088	7.997427904	0.004684384	0.159231497	1.195228087	4.613104522	13.05634608	0.000302259	0.010274365	0.940402907	3.611607031	8.394199872	0.003764202	0.127769261	2.015323035	2.65912206	19.91751128	8.08563E-06	0.000274847	1.169839776	2.150816666	9.554545495	0.001994549	0.067654901	-1.106183799	5.851450824	18.19088133	1.99833E-05	0.000679273	-1.823973262	0.615394934	16.59677154	4.62296E-05
snap_masked-scf300000870744.1-processed-gene-3.30-mRNA-1	-2.222838977	-0.041869257	8.283636567	0.004000393	0.135568835	0.847719181	3.249634114	5.90497047	0.015098219	0.511849748	-1.067747285	1.965995484	12.45549404	0.000416764	0.01412886	-1.044802651	2.948153758	7.983546896	0.004720437	0.159982759	-1.477564051	2.054287287	13.03036924	0.00030648	0.010390085	-2.110464056	7.232296583	8.391953459	0.003768857	0.127769261	-2.998806242	0.490543357	19.90471075	8.13995E-06	0.000275955	-1.383321847	1.185819031	9.553540437	0.001995641	0.067654901	-2.778802511	1.2097863	18.13966315	2.05281E-05	0.000695929	-1.518311061	1.809695054	16.51448628	4.82798E-05
snap_masked-scf300000870749.0-processed-gene-5.28-mRNA-1	-1.279087893	2.775136156	8.279468137	0.004009587	0.135568835	-1.047894387	1.644187687	5.899754056	0.015142999	0.511958344	-1.083019847	3.920228281	12.43664738	0.000420991	0.014234192	-1.982030829	4.162675031	7.97857044	0.004733431	0.159982759	-1.520582932	2.475411422	12.99995533	0.000311498	0.010532126	-0.722302705	4.861039456	8.381109157	0.00379141	0.128192001	-2.797387804	1.285690908	19.7729934	8.72062E-06	0.000294854	-1.028625144	3.749999675	9.527501506	0.002024155	0.068400549	-1.801954523	3.625689082	18.11356434	2.08114E-05	0.000703656	2.205909351	1.958976549	16.46801049	4.94779E-05
maker-scf300000870662.0-snap-gene-5.142-mRNA-1	-2.664299584	0.857841898	8.259494154	0.004053942	0.136410514	2.66796754	-0.462939488	5.895228113	0.015181963	0.511958344	2.882221312	-0.053990256	12.41198162	0.000426588	0.014385179	-0.975291559	3.60103604	7.974441846	0.004744238	0.159982759	-0.985299631	4.912178224	12.94534777	0.000320718	0.01080122	1.233345226	2.190564134	8.366862474	0.003821248	0.128563645	-1.754536765	3.569058116	19.75831667	8.78785E-06	0.000295874	-1.107193761	5.357930805	9.523659755	0.002028397	0.068400549	-1.677322356	3.004583796	18.08815091	2.1091E-05	0.000711219	1.703768291	2.792094248	16.45221733	4.98918E-05
maker-scf300000870595.1-snap-gene-2.115-mRNA-1	0.62891478	6.439570234	8.258599438	0.004055941	0.136410514	0.632187568	4.289545682	5.884102771	0.015278181	0.513839972	-0.937228136	6.00632716	12.37878152	0.00043424	0.014575068	-4.904170926	-0.097005787	7.968226406	0.004760556	0.160055612	0.725037644	5.937674649	12.94017655	0.000321605	0.01080122	-1.010414437	4.206543186	8.366206689	0.003822627	0.128563645	1.521874197	6.810573327	19.75400896	8.80767E-06	0.000295874	1.909012144	0.941522199	9.488662009	0.002067455	0.069533228	1.09180013	4.764580505	18.02905995	2.17558E-05	0.000731699	-0.994396053	4.845019894	16.4449313	5.00839E-05
maker-scf300000870586.0-snap-gene-4.95-mRNA-1	-2.435331489	-1.020157984	8.235142635	0.004108694	0.137467223	-1.531313202	1.340019698	5.87303465	0.015374527	0.515550297	-0.817132254	5.925139988	12.37761432	0.000434512	0.014575068	0.781195345	3.635741539	7.964040267	0.004771578	0.160055612	1.192806976	5.405744166	12.93784201	0.000322006	0.01080122	0.763890854	4.06781972	8.355160554	0.003845935	0.129006252	-1.436285946	2.076929111	19.75120867	8.82059E-06	0.000295874	3.125492572	-0.457351583	9.474072894	0.002083962	0.069903446	-1.340193447	3.953977337	18.0091101	2.1985E-05	0.000737456	1.435009632	4.384567028	16.41136993	5.09785E-05
snap_masked-scf300000870593.0-processed-gene-7.136-mRNA-1	-1.642883407	-0.002534425	8.233758428	0.004111829	0.137467223	-2.661073521	-1.483995727	5.868961478	0.01541014	0.515550297	1.441032269	4.027745134	12.36606674	0.000437208	0.014626898	-5.181957088	0.163364331	7.948532623	0.004812638	0.160797915	1.117602371	3.112447482	12.90676254	0.000327397	0.010953156	4.72629437	-0.682232946	8.339547145	0.003879127	0.12964484	1.932676397	2.718643239	19.71079436	9.0091E-06	0.000301402	3.92444092	-1.065031775	9.465460185	0.002093769	0.070047593	-1.833773379	4.531545618	17.99698187	2.21255E-05	0.000740216	1.376081961	4.738969531	16.39678524	5.13723E-05
snap_masked-scf300000870749.0-processed-gene-7.37-mRNA-1	-0.516835105	6.45045347	8.230243773	0.0041198	0.137467223	1.263836455	0.449339603	5.857243573	0.01551307	0.517466064	-0.911805834	6.128732287	12.36084612	0.000438432	0.014629358	3.809779393	-1.416799688	7.946140212	0.004819005	0.160797915	-1.119433312	2.686075575	12.88954678	0.000330422	0.011007979	4.806787979	-0.491077364	8.336626328	0.003885368	0.12964484	-2.794410391	4.231576537	19.63964572	9.35087E-06	0.000311202	-0.650292862	5.72900184	9.445289209	0.002116921	0.07063627	1.665938232	5.260268424	17.98377678	2.22796E-05	0.000743412	1.340715989	6.819909339	16.39593542	5.13953E-05
snap_masked-scf300000870753.0-processed-gene-17.32-mRNA-1	-1.253062955	4.208113352	8.220123674	0.004142838	0.137874072	0.959126157	3.891016185	5.853193379	0.015548811	0.517466064	-1.18553216	2.583441765	12.2787611	0.000458142	0.015247027	-1.10290818	1.9404883	7.93223045	0.00485619	0.161614507	-1.222387395	4.180579902	12.88759295	0.000330768	0.011007979	-1.116272761	1.684077858	8.331226655	0.003896934	0.129690356	-1.347035546	3.030498303	19.63962012	9.35099E-06	0.000311202	2.606064877	-0.046076305	9.436576608	0.002127002	0.070729723	-1.451491705	2.928292389	17.96026699	2.25564E-05	0.000750681	-2.694478881	1.433406665	16.38036394	5.18193E-05
maker-scf300000870619.2-snap-gene-3.144-mRNA-1	-0.485472926	8.786327218	8.207017504	0.004172868	0.138090307	2.634934691	0.189788268	5.841635049	0.015651276	0.51917849	-1.34388003	1.785223549	12.27077608	0.000460107	0.015272425	-1.161378013	4.079726039	7.896900531	0.004951958	0.164371385	1.885456107	1.668932364	12.85685294	0.000336246	0.011143022	2.638059456	0.780388298	8.323051111	0.003914511	0.129858847	-0.89298269	5.035840913	19.60072769	9.54328E-06	0.000316772	-2.986477465	0.307339749	9.433262242	0.002130849	0.070729723	1.778316945	3.642549125	17.9542552	2.26278E-05	0.000751089	2.292265303	0.558229733	16.37613627	5.1935E-05
snap_masked-scf300000870746.0-processed-gene-11.108-mRNA-1	-0.815306362	3.109958786	8.199749477	0.004189617	0.138090307	1.294265294	3.886863314	5.831891955	0.015738189	0.51917849	-1.541344146	1.77969442	12.25110238	0.000464983	0.015394098	-4.960768544	0.909606139	7.870579102	0.005024556	0.166346822	-1.765578781	1.939839714	12.85500207	0.000336578	0.011143022	0.911005953	3.200604692	8.319382288	0.003922426	0.129858847	2.143230997	3.240427909	19.59571548	9.56835E-06	0.000316777	2.437846834	-0.312507815	9.415552257	0.002151528	0.071230129	-1.376448009	5.191750492	17.93438371	2.28653E-05	0.000756995	-0.77364243	4.193245202	16.34290616	5.28536E-05
snap_masked-scf300000870601.0-processed-gene-3.87-mRNA-1	-1.01255432	3.218474055	8.196871413	0.004196269	0.138090307	-0.695522135	3.917029334	5.823266751	0.015815545	0.51917849	-1.862986721	2.839917772	12.24057372	0.000467614	0.015440995	-1.037302288	3.026884473	7.857786324	0.005060231	0.167092767	1.743679498	1.806431042	12.75375075	0.000355296	0.011709191	-0.704165518	5.886251619	8.311290455	0.003939939	0.130099851	-1.94106951	1.744277259	19.58733354	9.61042E-06	0.000317344	2.106735967	1.553937529	9.404726675	0.002164268	0.071465809	1.446776849	3.584989335	17.90876287	2.31752E-05	0.000765262	2.052771487	1.635557732	16.32432344	5.33744E-05
snap_masked-scf300000870603.0-processed-gene-18.29-mRNA-1	0.510562637	8.379690846	8.194804523	0.004201052	0.138090307	-0.453058559	6.822727273	5.823258896	0.015815615	0.51917849	1.884858265	1.02446656	12.22510117	0.000471508	0.015469682	-2.674480324	0.981525851	7.844215199	0.005098359	0.16764356	1.453159162	3.904706835	12.75256268	0.000355522	0.011709191	1.071103413	3.451239459	8.304685898	0.003954292	0.130235531	4.56191333	-0.860498943	19.54467814	9.82741E-06	0.000323668	1.172100546	1.78476998	9.396158493	0.002174406	0.071614556	-0.877282275	6.921174951	17.85907387	2.37882E-05	0.000783471	-2.52107837	0.869679597	16.18038046	5.75875E-05
maker-scf300000870735.0-snap-gene-1.18-mRNA-1	1.383128908	-0.593360415	8.187236614	0.004218613	0.138090307	-1.405863324	0.131986833	5.818166804	0.015861468	0.51917849	-0.567327859	7.113263095	12.217887	0.000473335	0.015469682	-0.743953975	4.162655723	7.840540096	0.005108734	0.16764356	-0.817094736	3.745923257	12.72888034	0.000360052	0.01179778	-0.64900416	6.34350624	8.282089014	0.004003804	0.131316203	2.113777767	3.429667896	19.48485404	1.01401E-05	0.000333102	-0.680466292	4.917339914	9.386208658	0.002186239	0.071818223	-2.661529149	1.708623524	17.81394236	2.43592E-05	0.000800202	-2.452905881	0.463934235	16.08846033	6.04513E-05
maker-scf300000870749.0-snap-gene-18.151-mRNA-1	1.130269933	1.09748995	8.186660481	0.004219953	0.138090307	2.87938338	-1.132348886	5.816714125	0.015874574	0.51917849	-2.005880566	0.926907258	12.21078807	0.00047514	0.015469682	-0.780101895	3.998454311	7.837804373	0.005116471	0.16764356	1.41906106	1.962696648	12.72879975	0.000360068	0.01179778	-0.991379036	5.132074743	8.280294578	0.004007763	0.131316203	-0.896674642	8.009135822	19.47704002	1.01816E-05	0.000333605	1.795235303	1.341720831	9.373325022	0.002201658	0.072138343	-1.118672455	4.422810329	17.80453768	2.44799E-05	0.000801659	1.538074152	3.516506729	16.05852856	6.14144E-05
maker-scf300000870662.0-snap-gene-6.16-mRNA-1	-0.999083185	2.702970367	8.184333485	0.00422537	0.138090307	-0.927305151	2.218664161	5.808328348	0.015950449	0.51917849	-1.255131031	1.141592416	12.20940348	0.000475492	0.015469682	-1.450035659	2.896000604	7.813130973	0.005186796	0.169024343	-1.007313599	4.295637755	12.68295887	0.000369003	0.012059479	-0.982675019	3.804511016	8.263801954	0.004044334	0.132093425	-0.932503074	5.941772372	19.40249272	1.05869E-05	0.000345992	1.504885786	0.894608744	9.368176541	0.00220785	0.072155277	-2.712421626	1.733037322	17.80067299	2.45296E-05	0.000801659	0.713949865	5.417354969	15.87863324	6.75369E-05
snap_masked-scf300000870586.0-processed-gene-2.91-mRNA-1	-0.916613097	6.099879207	8.177290927	0.004241806	0.138272007	-1.046971713	1.849015137	5.798784718	0.016037255	0.51917849	1.526969248	1.439977403	12.20900249	0.000475595	0.015469682	-1.000900256	5.182313683	7.811488388	0.005191513	0.169024343	-0.921778225	3.904972851	12.66142346	0.000373278	0.012167903	1.551933847	1.655633382	8.255980967	0.004061795	0.132093425	1.27074801	5.423364054	19.39365597	1.0636E-05	0.000346706	0.910074841	5.378454368	9.340403833	0.002241561	0.073069149	2.655699363	2.709353905	17.7936234	2.46207E-05	0.000802572	-1.178414098	5.074466954	15.87432295	6.76909E-05
maker-scf300000870651.1-snap-gene-5.126-mRNA-1	-0.636068205	3.976793843	8.163728221	0.004273643	0.13892912	2.750698684	0.300103402	5.798516993	0.016039698	0.51917849	2.246122568	0.068136904	12.20825839	0.000475784	0.015469682	-5.168882665	-0.81610971	7.805983878	0.005207351	0.169024343	1.120176337	4.805799961	12.60583952	0.000384543	0.012503073	1.642530089	2.093625253	8.255596889	0.004062655	0.132093425	-1.69089075	2.79460345	19.38343791	1.0693E-05	0.000347674	-0.892162605	5.71759182	9.330656928	0.002253516	0.073270954	1.32842779	6.883677206	17.76657977	2.49732E-05	0.000811979	-1.146707763	3.839065788	15.87177596	6.77821E-05
maker-scf300000870641.0-snap-gene-2.94-mRNA-1	0.892767955	2.03168147	8.159414069	0.004283821	0.13892912	-0.523153424	3.643423292	5.792793897	0.016091995	0.51917849	-1.032119567	2.476187107	12.19284519	0.000479732	0.015558234	-0.978299188	3.761813422	7.804442462	0.005211794	0.169024343	1.642384214	3.421430026	12.58296912	0.000389278	0.012624716	-0.73754834	4.768577407	8.241490745	0.004094349	0.132784337	2.418869348	2.137711752	19.37220995	1.07561E-05	0.000348832	1.906885018	1.34826336	9.318896925	0.002268025	0.073554594	0.88155072	5.693974462	17.74192928	2.52988E-05	0.00082047	1.58525642	5.058957525	15.82840167	6.93536E-05
snap_masked-scf300000870593.0-processed-gene-7.154-mRNA-1	-0.646922395	6.331798504	8.154784209	0.004294771	0.138929832	2.173150566	3.049206525	5.790857865	0.016109726	0.51917849	-1.122035942	7.890039514	12.17772524	0.000483636	0.015644944	-2.192613289	1.279818879	7.786086585	0.005265012	0.170315755	2.710175436	0.367597041	12.5752399	0.000390891	0.012644779	-0.671897008	5.501690601	8.228341126	0.004124121	0.133203459	-1.352626169	1.740041927	19.35847935	1.08337E-05	0.000350455	1.390562574	1.137679793	9.314023537	0.002274065	0.073562834	-1.123250713	4.434388918	17.68104151	2.61217E-05	0.000845001	-1.836334318	2.130040792	15.81463587	6.986E-05
snap_masked-scf300000870693.1-processed-gene-0.4-mRNA-1	1.762517229	-0.277103228	8.141296576	0.004326833	0.139289883	2.153820045	-0.401274642	5.787065506	0.016144517	0.51917849	-0.982942776	3.796151797	12.15820908	0.000488723	0.015735734	-4.523981217	-0.199785778	7.739837292	0.005401567	0.174289641	-1.335932119	4.384325491	12.56106628	0.000393867	0.012708707	-0.981142409	5.775976257	8.226534687	0.004128228	0.133203459	-1.727571825	2.937558131	19.24100713	1.15212E-05	0.000370483	-2.449182346	0.306786788	9.304663338	0.002285713	0.073618465	-3.613050922	0.199303893	17.62599948	2.68887E-05	0.000867605	-0.887869336	5.29531472	15.78480922	7.097E-05
snap_masked-scf300000870749.0-processed-gene-15.104-mRNA-1	-2.13473336	-0.253193625	8.13683565	0.004337491	0.139289883	2.53082318	-1.247800116	5.785000591	0.016163492	0.51917849	-1.605050894	1.296041977	12.15746424	0.000488918	0.015735734	0.615469683	6.490595217	7.702791997	0.005513548	0.177378044	1.343961182	4.429746715	12.53491797	0.000399417	0.012855165	-0.910758935	5.139980832	8.216780874	0.004150476	0.133582289	2.643528449	2.831499714	19.23818511	1.15382E-05	0.000370483	1.132278273	4.102698672	9.302109104	0.002288902	0.073618465	-1.689006252	4.154997641	17.62029684	2.69695E-05	0.000868007	1.649605418	2.401356764	15.75516283	7.20909E-05
augustus_masked-scf300000870735.0-processed-gene-7.90-mRNA-1	-1.101164441	1.787469946	8.136300848	0.004338771	0.139289883	-0.876697885	2.435911256	5.780495315	0.016204974	0.51917849	-2.44013818	1.385568124	12.11735271	0.000499548	0.016037248	-1.98803753	0.765222615	7.698985474	0.005525187	0.177378044	1.534779424	2.439591591	12.51374114	0.00040397	0.012896101	2.025998257	1.165856523	8.203205369	0.004181645	0.134245585	2.443918081	2.61674044	19.23784686	1.15403E-05	0.000370483	-2.373975265	0.115193032	9.298706142	0.002293158	0.073618465	-0.733692271	5.786644407	17.59691977	2.7303E-05	0.000876133	0.738706895	6.40906919	15.71735586	7.35462E-05
maker-scf300000870603.0-snap-gene-10.17-mRNA-1	-0.450477541	5.387631577	8.10988465	0.004402453	0.140873555	1.830089502	-0.887932145	5.77964214	0.016212842	0.51917849	-1.798567379	2.145818486	12.07664905	0.000510573	0.016349905	3.867851856	-1.438784215	7.67712766	0.005592511	0.178895431	2.226264878	1.039714696	12.51150678	0.000404453	0.012896101	4.866627517	-0.575868863	8.173566953	0.004250524	0.136113118	-5.749187496	-0.640352264	19.22609243	1.16115E-05	0.000371833	1.28301444	2.745382657	9.284828204	0.002310596	0.073831852	2.822093322	3.337862328	17.59297043	2.73598E-05	0.000876133	-1.218534858	4.580515142	15.63299925	7.69008E-05
augustus_masked-scf300000870753.0-processed-gene-1.42-mRNA-1	1.207751089	-0.31858374	8.106671639	0.004410263	0.140873555	-2.61345968	-1.588407463	5.766248606	0.016336873	0.520400687	-1.239122543	4.600536843	12.06140812	0.000514764	0.016442699	-4.624489098	-0.528582928	7.674520823	0.005600596	0.178895431	1.370611617	4.760467578	12.51145827	0.000404464	0.012896101	0.917733847	3.480686215	8.165058398	0.00427051	0.136409528	1.347886461	4.500291171	19.14776015	1.20979E-05	0.000386435	1.739766594	1.12959234	9.284175343	0.00231142	0.073831852	-1.904003452	4.249162555	17.58118649	2.75298E-05	0.000879364	1.917413609	1.4722444	15.6020406	7.81702E-05
snap_masked-scf300000870651.1-processed-gene-6.33-mRNA-1	-1.58530908	-0.789023464	8.100720407	0.004424767	0.140982609	1.522267858	2.096906653	5.763006493	0.016367043	0.520400687	-1.22846754	4.363540636	12.03281704	0.00052272	0.016654991	-1.289988745	2.410072555	7.661357028	0.005641606	0.179753713	2.048194329	1.177393605	12.51015199	0.000404747	0.012896101	1.135510442	3.259821756	8.151284327	0.004303068	0.137105006	-2.016553543	2.256921729	19.13619791	1.21714E-05	0.000387809	1.091121496	3.166006886	9.277280859	0.002320136	0.073924532	-1.308167779	5.074466954	17.56486889	2.77671E-05	0.00088472	-1.183505498	3.142075537	15.59995858	7.82563E-05
maker-scf300000870735.0-snap-gene-8.124-mRNA-1	-0.916158138	3.519692573	8.092020979	0.004446056	0.141306764	0.940071409	1.655489725	5.762279897	0.016373812	0.520400687	-0.86481606	3.841694756	11.98449619	0.00053645	0.01704972	3.779822135	-1.161973283	7.633085775	0.005730717	0.182136523	-1.094647965	3.465879696	12.48294952	0.000410683	0.01305254	-0.683534963	7.604728951	8.139975118	0.004329988	0.13744071	-1.330500449	6.618717075	19.11416833	1.23127E-05	0.00039133	-1.557262571	2.221067874	9.256060633	0.002347174	0.074414864	1.150959161	5.720411231	17.43576819	2.97181E-05	0.000944515	1.519276923	2.618080037	15.59318404	7.85372E-05
snap_masked-scf300000870749.1-processed-gene-0.199-mRNA-1	0.925631674	1.77845768	8.072420521	0.004494404	0.142274345	1.611109249	3.605335427	5.747514173	0.016512006	0.522467907	-5.332636974	-1.099710688	11.97867572	0.000538128	0.017060406	-0.604936835	4.906870868	7.624185541	0.005759067	0.182309644	3.450528505	-0.001587395	12.45122056	0.000417719	0.013243039	-1.577247897	0.662741577	8.137782979	0.004335226	0.13744071	1.30950448	4.623250642	19.0797188	1.2537E-05	0.000397464	2.409791228	-0.354667902	9.255821836	0.00234748	0.074414864	-3.46783836	0.844508751	17.41572712	3.00331E-05	0.000952146	-2.194369956	4.749896923	15.56614347	7.96685E-05
snap_masked-scf300000870735.0-processed-gene-6.26-mRNA-1	-1.122300844	2.208689136	8.070616012	0.004498882	0.142274345	1.0812917	4.27513284	5.746552333	0.016521049	0.522467907	0.71799208	3.65667718	11.97363002	0.000539587	0.017064111	1.271301121	4.446543903	7.622377067	0.005764845	0.182309644	3.296206902	-0.884687599	12.4335049	0.0004217	0.013330115	-0.743030703	7.735616529	8.129251072	0.004355674	0.137590725	1.890665346	3.475799	19.07059472	1.25971E-05	0.000398375	-1.436256363	3.003595642	9.250928697	0.00235376	0.074414864	-0.930316473	8.009135822	17.38237673	3.05647E-05	0.000965353	1.213976025	5.112864066	15.55887561	7.99753E-05
maker-scf300000870619.2-snap-gene-0.47-mRNA-1	-1.31661093	1.019668565	8.062837454	0.004518237	0.142531878	-3.738676883	-1.676481091	5.724285887	0.01673184	0.527248874	-2.569204741	0.909606139	11.96241777	0.000542844	0.017124501	-1.632008181	1.787964431	7.615242395	0.005787698	0.182578172	2.049699469	1.908308252	12.42554224	0.000423502	0.013330115	1.397840959	1.430109307	8.126784506	0.004361603	0.137590725	1.034005543	4.32649704	19.04270703	1.27825E-05	0.000402397	1.293422794	2.590812481	9.244333584	0.002362252	0.074414864	5.851527423	0.273319504	17.38008759	3.06015E-05	0.000965353	-1.242854563	5.243904296	15.55331552	8.02109E-05
maker-scf300000870586.0-snap-gene-3.62-mRNA-1	-0.897837565	3.928294776	8.05307092	0.004542659	0.142947574	-0.550114607	3.755414929	5.72183868	0.016755175	0.527248874	-0.866740631	2.947497209	11.95211079	0.000545855	0.017132822	2.955097743	-0.463510515	7.601096782	0.005833281	0.183560633	1.536212367	2.181498271	12.42505981	0.000423611	0.013330115	-0.979679599	3.263639283	8.112941997	0.004395034	0.138302146	1.661482216	2.646211184	19.04195718	1.27876E-05	0.000402397	1.587614132	2.130040792	9.242365773	0.002364792	0.074414864	0.808085502	5.417354969	17.32488254	3.15035E-05	0.000991345	-2.212962466	2.401056894	15.50617532	8.22362E-05
snap_masked-scf300000870595.0-processed-gene-2.8-mRNA-1	-1.122137684	5.217318695	8.036235565	0.004585072	0.143925988	1.080645604	1.731431077	5.699234442	0.016972314	0.532424565	-3.01729556	0.547036535	11.94832114	0.000546966	0.017132822	1.087746622	4.766021728	7.591962226	0.00586291	0.184037472	-0.56604687	7.004331268	12.40098304	0.000429108	0.013454789	1.177225222	4.079726039	8.106292606	0.004411185	0.138467655	-1.521249907	2.436509317	19.01174278	1.29916E-05	0.000407809	-4.033910895	-0.135041188	9.22458443	0.002387869	0.074955498	-0.902350717	6.659661059	17.28567606	3.21602E-05	0.001009513	2.440366851	4.350050649	15.49746966	8.26158E-05
maker-scf300000870601.0-snap-gene-7.117-mRNA-1	0.540652344	5.868294434	8.029627021	0.004601831	0.144096265	1.5344979	-0.759379481	5.69382571	0.0170247	0.532424565	-3.462182339	0.595490336	11.94540744	0.000547822	0.017132822	0.620754428	6.34350624	7.579557339	0.005903394	0.184645235	0.946748693	3.176323464	12.39845327	0.00042969	0.013454789	2.490214063	1.102237523	8.082783529	0.004468775	0.139247812	-0.625156629	7.122757966	18.99756595	1.30885E-05	0.000409839	-2.051382332	2.325149001	9.21853936	0.002395766	0.075018162	1.45778282	4.045359859	17.26256225	3.25538E-05	0.001019351	-1.338288655	2.641811349	15.40218259	8.68879E-05
snap_masked-scf300000870662.0-processed-gene-9.18-mRNA-1	-1.34248309	1.155864119	8.022635627	0.004619629	0.144298153	-0.636935821	4.376081247	5.691704348	0.017045292	0.532424565	-1.812348965	0.88324079	11.94018927	0.000549359	0.017132822	-4.523235533	-0.76854281	7.574176098	0.005921044	0.184645235	1.467755327	0.958265989	12.39314987	0.000430912	0.013459904	3.219504387	-0.647189154	8.079258925	0.004477475	0.139247812	-1.343942097	4.229363201	18.97099388	1.32721E-05	0.000414565	-1.143116247	4.922137926	9.182384164	0.002443555	0.076326575	6.51836477	0.19851864	17.24036455	3.29364E-05	0.001027769	-1.083883472	4.269456826	15.38848153	8.75202E-05
maker-scf300000870752.0-snap-gene-6.96-mRNA-1	-0.529580769	5.482324826	8.014848895	0.004639534	0.144370355	1.288585594	3.588359734	5.68697076	0.017091333	0.532554212	-1.465776262	4.865695364	11.93853857	0.000549846	0.017132822	-1.296345659	3.426821236	7.572715431	0.005925844	0.184645235	1.154246033	1.846973948	12.36856396	0.000436623	0.01360291	1.297029494	3.509217251	8.079043993	0.004478006	0.139247812	-1.552823874	2.418007084	18.96571127	1.33089E-05	0.000414696	-1.987833066	0.339486869	9.149608341	0.002487713	0.077515433	-1.095831653	6.650256165	17.23759935	3.29843E-05	0.001027769	2.662714256	3.479882883	15.34541147	8.95381E-05
snap_masked-scf300000870601.0-processed-gene-11.78-mRNA-1	-0.978671674	4.446543903	8.012852026	0.004644653	0.144370355	2.802814015	-1.437536706	5.6796536	0.017162756	0.533171464	-0.501737637	6.402600105	11.90706287	0.000559215	0.017382154	-3.40429413	-0.10327636	7.566527769	0.005946223	0.184827214	2.53036483	0.319775107	12.36426426	0.00043763	0.01360291	2.423061319	0.285538033	8.077128907	0.004482741	0.139247812	-3.130598291	0.602624305	18.95659662	1.33726E-05	0.000415663	0.818884404	5.07368098	9.138730494	0.002502547	0.077786987	-5.423439674	-0.744340371	17.20345289	3.35825E-05	0.00104385	3.033024587	-0.625766498	15.33523923	9.00215E-05
maker-scf300000870754.0-augustus-gene-5.17-mRNA-1	-0.599413923	4.786231694	8.003445454	0.004668843	0.144768286	1.492614677	1.049660911	5.672350691	0.017234347	0.533171464	-0.747451059	7.16118864	11.88367681	0.00056628	0.017558836	-4.608592853	0.226746978	7.533472125	0.006056308	0.187789848	2.110271482	2.55428548	12.34871955	0.000441289	0.013683189	0.865541352	3.336098193	8.073872171	0.004490805	0.139247812	-1.417253583	2.021188405	18.94010671	1.34887E-05	0.000418248	-0.612792868	4.423172297	9.031317992	0.002653931	0.082291269	2.550413914	1.366163204	17.19778374	3.36829E-05	0.001044417	-0.658440181	3.178281817	15.31359405	9.10589E-05
snap_masked-scf300000870749.0-processed-gene-15.91-mRNA-1	-1.026706707	3.22244578	7.99896883	0.0046804	0.14477353	1.679270658	0.344925184	5.672084706	0.01723696	0.533171464	-0.579990199	6.194223756	11.85870737	0.000573924	0.017745212	1.434908807	2.336966348	7.52400988	0.006088201	0.18797755	0.603317266	4.649178168	12.31701567	0.000448848	0.013883702	5.040077808	-0.594236979	8.05199251	0.004545364	0.14059661	3.094698271	0.925172364	18.93428744	1.35299E-05	0.000418505	-2.152293068	0.098306401	9.016982891	0.002674826	0.082695905	-0.97732709	5.243064825	17.18893112	3.38402E-05	0.001046742	0.963489398	3.429004884	15.31174806	9.11479E-05
maker-scf300000870593.0-snap-gene-4.66-mRNA-1	0.53328248	5.628921448	7.992674574	0.004696698	0.144925063	1.501649139	3.226101263	5.655353865	0.017402163	0.53528403	-0.827237083	3.345397121	11.85495011	0.000575083	0.017745212	-0.782738674	3.593885782	7.522905741	0.006091933	0.18797755	-0.975332167	3.926656798	12.30073406	0.00045278	0.013971346	1.037135223	4.05748902	8.045548629	0.00456156	0.140755132	0.948665836	7.998441821	18.92765459	1.3577E-05	0.000418943	-1.499112352	5.276419515	9.01345726	0.00267999	0.082695905	-1.644350362	2.900994	17.1766178	3.40603E-05	0.001050992	1.429223144	1.96191316	15.30956712	9.12532E-05
snap_masked-scf300000870749.0-processed-gene-7.71-mRNA-1	1.14364331	3.336600419	7.981463965	0.004725871	0.14547215	0.762712813	3.829043323	5.65466023	0.017409047	0.53528403	-1.646500066	1.844830642	11.82821045	0.0005834	0.017958278	0.924401976	4.295637755	7.507046179	0.006145808	0.189180765	-1.268308997	4.233160325	12.28174129	0.000457411	0.014080075	4.731884758	-0.819688459	8.024193246	0.004615658	0.142079568	-0.855346544	5.303109254	18.8899041	1.38484E-05	0.000426281	-1.695247015	1.059731718	8.963877871	0.002753698	0.084706021	-1.018381179	8.636502013	17.15474346	3.44548E-05	0.00106059	2.374626632	3.01443915	15.30884128	9.12883E-05
snap_masked-scf300000870603.0-processed-gene-1.53-mRNA-1	1.056616361	1.657459611	7.971009487	0.004753242	0.14596128	0.739061243	3.8030478	5.649197228	0.017463365	0.53528403	-1.168462212	3.412019642	11.80941716	0.000589319	0.018066964	-0.925445432	2.842409409	7.49383865	0.006191044	0.190044042	0.866249977	3.336098193	12.27631304	0.000458744	0.01408698	0.971814658	5.310486594	8.010303079	0.004651195	0.142270171	1.975025361	3.81481612	18.8787231	1.39298E-05	0.000427752	1.100904964	2.114998719	8.957938572	0.002762664	0.084706021	1.205005376	5.129586224	17.09319074	3.55897E-05	0.001092725	-0.623563173	8.292928735	15.29200008	9.21058E-05
snap_masked-scf300000870651.1-processed-gene-3.14-mRNA-1	0.566081902	4.53966481	7.964634105	0.004770013	0.146090023	1.063217947	2.405041034	5.648161945	0.017473678	0.53528403	2.533319574	-0.318442547	11.80798128	0.000589773	0.018066964	3.78285186	-1.400217224	7.490146673	0.00620375	0.190044042	1.00567416	5.423364054	12.25261621	0.000464606	0.014232626	0.817434323	4.113883689	8.006918105	0.004659898	0.142270171	2.084286796	2.987751841	18.86940505	1.3998E-05	0.000428251	2.221977304	-0.066886417	8.956314048	0.002765122	0.084706021	-3.430062881	2.015566138	17.08887471	3.56707E-05	0.001092725	1.077441072	4.0570207	15.27521354	9.29279E-05
maker-scf300000870651.1-snap-gene-0.61-mRNA-1	-0.556151095	7.226473437	7.958616496	0.004785898	0.146090023	1.008100966	6.840352974	5.638504368	0.017570189	0.535314085	-4.212199729	-0.828198508	11.79455774	0.000594041	0.018153957	-1.108580325	3.548627903	7.473905644	0.00625996	0.191304991	1.22230271	1.718391349	12.24055519	0.000467619	0.014290486	-1.090485814	4.080092286	8.005645177	0.004663175	0.142270171	-1.965842798	1.267073233	18.86730457	1.40134E-05	0.000428251	-1.150978851	2.750174184	8.936101139	0.002795889	0.085145169	-1.457963777	3.782332883	17.06364718	3.61477E-05	0.001104676	1.710965414	3.180944885	15.26763489	9.33015E-05
maker-scf300000870735.0-snap-gene-2.62-mRNA-1	-0.463986177	5.419273253	7.956344803	0.004791909	0.146090023	-0.743428157	3.011921243	5.638193952	0.017573301	0.535314085	-1.773194811	2.770858709	11.76938848	0.000602128	0.018293652	1.510820226	3.642361082	7.462789997	0.006298731	0.192028217	1.009741643	4.151598781	12.21024408	0.000475278	0.014483599	-0.906533888	2.918938097	8.003104575	0.004669722	0.142270171	-2.943769805	0.115193032	18.85671902	1.40914E-05	0.000429601	-2.663676835	0.924506912	8.934953532	0.002797646	0.085145169	1.317193016	4.656777465	17.05748201	3.62652E-05	0.00110561	1.389974816	2.269159285	15.26754523	9.3306E-05
maker-scf300000870744.1-snap-gene-5.22-mRNA-1	-0.671309565	2.496841224	7.938756298	0.004838708	0.14716386	-1.181018571	0.050503564	5.635434525	0.017600982	0.535314085	-0.691675693	3.549177983	11.76721368	0.000602831	0.018293652	1.311015253	2.382162258	7.455175539	0.006325431	0.192380871	1.108366968	4.065811115	12.20182655	0.000477427	0.014483599	-1.214155941	1.880426555	7.999973008	0.004677805	0.142270171	1.654133585	3.17492227	18.8464101	1.41677E-05	0.000430896	-1.047740292	2.774149447	8.929414668	0.002806143	0.085145169	1.281132137	3.76084712	16.9768978	3.78374E-05	0.001150783	1.182835202	5.845813906	15.25625838	9.38652E-05
maker-scf300000870735.0-snap-gene-0.96-mRNA-1	-0.87629056	1.956968837	7.927530865	0.004868819	0.147726253	1.807490523	0.760965681	5.622213627	0.017734236	0.538079578	-0.718933411	4.94156961	11.76691166	0.000602929	0.018293652	-1.850948617	0.791880956	7.448413164	0.00634924	0.192644127	0.663172476	5.791202033	12.20049242	0.000477769	0.014483599	0.784554877	5.07368098	7.992506821	0.004697134	0.142387328	1.629580352	2.680521384	18.81669103	1.43902E-05	0.000436618	1.852039469	1.625362442	8.929346326	0.002806248	0.085145169	-0.922412826	4.232522275	16.96305137	3.81144E-05	0.00115644	-3.306793371	0.121478755	15.25535526	9.39101E-05
maker-scf300000870753.0-snap-gene-25.62-mRNA-1	-1.127632125	3.890639712	7.920130996	0.004888773	0.147978511	-0.644037828	5.007726043	5.576589527	0.018202136	0.550961311	2.108500496	1.833847225	11.73501858	0.00061335	0.018565512	-0.598168307	5.990033793	7.441635058	0.006373196	0.192910584	-1.124327246	2.098329515	12.19765854	0.000478495	0.014483599	4.921641917	-0.390535974	7.989840045	0.004704057	0.142387328	-2.974992784	1.0860463	18.78055621	1.46655E-05	0.00044391	0.97059596	3.494680845	8.909406058	0.002837055	0.08587496	-1.410938693	5.048123624	16.94273091	3.85245E-05	0.001166101	-1.139107306	2.59286011	15.2401722	9.46681E-05
maker-scf300000870749.0-snap-gene-15.115-mRNA-1	0.851728754	3.421790732	7.890251529	0.004970195	0.150085728	0.683185297	7.13186268	5.555161507	0.018426273	0.556420918	-0.623213493	7.616697353	11.72744432	0.000615851	0.018596947	3.111369205	-0.17709562	7.410025967	0.006486139	0.195635674	1.22460831	4.066076474	12.19224838	0.000479885	0.014491162	1.136277724	2.974984545	7.972986849	0.004748053	0.143156748	2.774232308	0.190346516	18.71662619	1.51654E-05	0.000457953	3.187399065	-0.633815622	8.879569165	0.002883796	0.086708334	2.225891058	3.048864373	16.86427674	4.01502E-05	0.001211052	-0.774107533	7.068063001	15.19936814	9.67358E-05
snap_masked-scf300000870744.0-processed-gene-2.157-mRNA-1	-1.605660836	3.895521351	7.87324795	0.005017146	0.151144488	0.766073217	2.698440664	5.542900356	0.018555805	0.558379302	-1.076139999	7.41187912	11.6917825	0.000627767	0.018911862	-0.824276727	3.053344485	7.407846094	0.006494003	0.195635674	0.705469366	5.279085446	12.18568262	0.000481577	0.014503006	0.85936055	3.487480102	7.971483522	0.004751998	0.143156748	-2.18405874	0.354666471	18.70899593	1.52262E-05	0.0004587	1.051249685	1.754766804	8.876438768	0.002888745	0.086708334	1.409562609	3.21376309	16.86053897	4.02293E-05	0.001211052	-0.891468487	7.049739947	15.1900701	9.72133E-05
maker-scf300000870730.0-snap-gene-0.35-mRNA-1	0.488886714	3.643423292	7.858310534	0.005058764	0.151856836	3.279049934	-1.534626407	5.538231744	0.018605373	0.558379302	0.929177514	3.858046698	11.68574841	0.000629806	0.018928439	-4.833943564	-0.390535974	7.401845763	0.006515699	0.195825246	1.155416768	4.691717169	12.18188361	0.000482559	0.014503006	1.327584215	2.995844873	7.959804712	0.004782757	0.143742778	-0.94022835	7.201655237	18.6959955	1.53304E-05	0.000460746	2.163642896	-0.811940697	8.876087606	0.002889301	0.086708334	2.425473837	3.789703736	16.85742526	4.02954E-05	0.001211052	-1.168299202	3.892967001	15.18156302	9.76522E-05
maker-scf300000870619.2-snap-gene-4.87-mRNA-1	-0.717940793	3.637960694	7.853662847	0.005071785	0.151856836	1.198555293	0.815582344	5.536584781	0.018622892	0.558379302	-1.017438469	2.759677391	11.64123279	0.000645058	0.019311705	1.638600295	0.054483693	7.39325761	0.006546881	0.196171954	1.065491561	3.219675891	12.17353071	0.000484725	0.014533737	1.811261931	1.178778101	7.945206226	0.004821492	0.14456517	1.262001557	4.151598781	18.62112788	1.59444E-05	0.000478068	1.999439841	-0.735225084	8.874465327	0.002891869	0.086708334	0.975033139	5.193663277	16.8439738	4.0582E-05	0.001214973	-1.037626593	3.789199023	15.1766525	9.79065E-05
maker-scf300000870752.0-snap-gene-1.81-mRNA-1	-0.51940592	6.082134969	7.848894036	0.005085181	0.151856836	2.824160751	0.446183421	5.521404645	0.018785169	0.560318756	-2.111065622	0.586526179	11.63968026	0.000645597	0.019311705	0.689745704	6.665236558	7.389998448	0.006558755	0.196171954	1.154125522	7.038843701	12.14643195	0.000491819	0.014706974	0.938516344	4.656777465	7.933685059	0.004852288	0.145146193	2.519893855	0.731151341	18.59799347	1.6139E-05	0.000482766	-1.462119324	2.169007433	8.851472538	0.002928525	0.087013573	2.826588008	2.825302088	16.8423385	4.0617E-05	0.001214973	1.138640236	3.308163332	15.12392629	0.000100679
snap_masked-scf300000870735.0-processed-gene-5.50-mRNA-1	1.230902703	1.446207236	7.839770653	0.005110909	0.151856836	0.598490453	5.983753744	5.514910965	0.018855033	0.560318756	1.116242713	2.103097597	11.59668558	0.000660695	0.019640674	-1.867267422	1.019668565	7.385951825	0.006573527	0.196171954	0.982175862	4.404254128	12.14055746	0.00049337	0.014706974	-1.398688657	3.600593707	7.929377254	0.004863853	0.14515063	-1.509241616	3.152409548	18.53514975	1.668E-05	0.000497776	-1.23332737	2.324158122	8.848597295	0.002933142	0.087013573	-0.981889564	4.738738464	16.82389885	4.10135E-05	0.001223955	1.818385891	-0.502721657	15.11577204	0.000101115
maker-scf300000870641.0-snap-gene-0.48-mRNA-1	-0.530289579	4.479068228	7.839262964	0.005112345	0.151856836	1.442030647	0.709012126	5.512647673	0.018879446	0.560318756	-1.96232272	1.322253122	11.59636374	0.000660809	0.019640674	1.486558017	1.818324036	7.380995389	0.006591668	0.196252628	4.195755404	-0.828198508	12.13558514	0.000494687	0.014706974	1.107414327	3.098728662	7.912861763	0.004908456	0.145832979	1.829556849	2.590168228	18.50963263	1.69048E-05	0.000503303	-0.825927702	6.453446796	8.847322891	0.002935191	0.087013573	-1.474539231	6.534933021	16.76898206	4.22178E-05	0.001256943	2.1261026	2.552215786	15.10662921	0.000101606
snap_masked-scf300000870748.0-processed-gene-3.36-mRNA-1	-0.452256368	6.194223756	7.839221574	0.005112462	0.151856836	1.999762082	-1.086408476	5.509170834	0.018917013	0.560318756	-0.965361359	3.891915997	11.59518117	0.000661229	0.019640674	5.671621943	-1.566396097	7.375356793	0.006612367	0.196408932	-1.01649285	3.672149509	12.13140785	0.000495797	0.014706974	1.813133418	2.313675031	7.912417875	0.004909661	0.145832979	1.487552962	3.510616655	18.46256105	1.73275E-05	0.000514683	-1.997629108	1.886245496	8.844537853	0.002939673	0.087013573	-2.300207421	1.739976162	16.76205515	4.23722E-05	0.001257273	-1.421602516	2.282741562	15.03578056	0.000105492
maker-scf300000870752.0-augustus-gene-0.75-mRNA-1	-0.521526067	4.648623336	7.829212954	0.005140848	0.152344057	2.363195269	-0.8705028	5.508739524	0.018921679	0.560318756	1.285090865	11.85795729	11.53499184	0.000682984	0.020239563	-0.675334813	6.6564076	7.365969323	0.006646976	0.196976701	1.078297401	4.284358586	12.12956621	0.000496287	0.014706974	0.840428444	7.324651914	7.903713747	0.004933341	0.145835823	1.460638754	5.655735686	18.43899533	1.75431E-05	0.000519873	-1.783950023	1.219648852	8.843019811	0.002942119	0.087013573	-1.659631516	5.560961549	16.75961722	4.24267E-05	0.001257273	2.470033493	2.61674044	15.0048994	0.000107232
snap_masked-scf300000870607.0-processed-gene-1.72-mRNA-1	-0.568752457	5.243064825	7.812286058	0.005189222	0.153212956	1.004820642	3.509217251	5.505937067	0.018952023	0.560318756	-0.879617674	5.235083471	11.52372421	0.000687136	0.020315253	4.138227566	-0.558006583	7.355204766	0.006686889	0.197680982	2.394604353	1.77837503	12.10970777	0.0005016	0.014829861	2.025670112	0.951534387	7.903569145	0.004933735	0.145835823	-2.496899913	1.537441118	18.41913042	1.77269E-05	0.000524099	1.471782507	0.75077348	8.842401519	0.002943116	0.087013573	-2.70729587	1.447957852	16.71733732	4.33827E-05	0.001282615	-1.631289209	3.458323023	14.99317991	0.0001079
augustus_masked-scf300000870619.2-processed-gene-4.52-mRNA-1	-0.574005653	6.530044105	7.810528081	0.005194272	0.153212956	1.135271976	3.620982519	5.488734515	0.019139392	0.564545442	-3.489014921	-0.335340376	11.45607696	0.000712606	0.02101939	1.219353078	7.045725332	7.351189265	0.006701841	0.197680982	0.693963567	6.465322418	12.07500008	0.000511025	0.015073448	2.111459921	1.121668862	7.899747256	0.004944171	0.145835823	-2.192052892	3.605335427	18.40589861	1.78505E-05	0.00052561	0.545125829	4.974625133	8.834121182	0.0029565	0.087206453	-1.133347503	10.41143153	16.69117133	4.39852E-05	0.001297411	-0.92581435	5.985310192	14.98599395	0.000108312
maker-scf300000870641.0-snap-gene-1.5-mRNA-1	-0.870274198	2.852039638	7.795758278	0.005236903	0.154112837	1.206387327	3.642361082	5.480544548	0.019229268	0.56588352	-1.535559213	1.32062423	11.42714196	0.000723789	0.021299847	-4.983753571	-0.701558124	7.344648803	0.006726267	0.197719473	2.12754756	0.925214536	12.05144759	0.000517522	0.015229755	-1.112725458	1.606281906	7.882085725	0.004992687	0.146925984	-1.359886522	2.072429196	18.40480203	1.78607E-05	0.00052561	-1.095841974	3.099426702	8.820301446	0.002978974	0.087426014	2.095671957	5.063902458	16.66708365	4.45473E-05	0.001310949	2.128994202	3.084985331	14.97576574	0.000108901
maker-scf300000870735.0-snap-gene-12.61-mRNA-1	-1.074136492	4.386540386	7.779446896	0.005284397	0.154478853	0.853432481	3.099426702	5.46944471	0.019351773	0.567176347	-1.349431586	2.900846636	11.39155882	0.000737786	0.021661599	-2.660067541	0.485010661	7.342516288	0.006734251	0.197719473	0.831102278	4.605694078	12.03666124	0.000521643	0.015315049	1.45210022	3.095519548	7.830443143	0.00513735	0.150834029	-1.183015602	2.829160276	18.35696697	1.83148E-05	0.000537728	-0.680053298	5.62580918	8.816310533	0.002985497	0.087426014	-3.693672804	0.925172364	16.60288483	4.60809E-05	0.001352947	0.808432602	6.814213533	14.90055061	0.00011333
snap_masked-scf300000870673.0-processed-gene-0.138-mRNA-1	-1.18838874	0.946228007	7.775302343	0.005296535	0.154478853	1.010333784	12.85703273	5.465226092	0.019398544	0.567176347	-0.723950437	3.456774634	11.38410782	0.000740751	0.021698549	-2.745285284	-0.058661476	7.326232562	0.006795535	0.199059058	0.820820092	2.938727924	12.03051513	0.000523366	0.015315049	4.636587126	-0.464185105	7.825077487	0.005152624	0.150933885	-1.197709509	2.439446083	18.3505709	1.83764E-05	0.000538293	-1.047743546	1.791161812	8.813969271	0.00298933	0.087426014	-0.840607064	4.657365971	16.5731875	4.68081E-05	0.001367381	1.119346347	4.299436409	14.87890178	0.000114638
maker-scf300000870735.0-snap-gene-3.70-mRNA-1	-0.717936844	5.185609747	7.773816819	0.005300892	0.154478853	-0.775871994	3.54133114	5.461189843	0.019443403	0.567176347	-1.758643283	1.943221164	11.37228399	0.000745482	0.021770323	-0.893750404	3.937918938	7.321342054	0.006814051	0.199142597	-0.918761615	4.511240443	12.02813735	0.000524034	0.015315049	4.961071293	-0.639808106	7.815239106	0.005180749	0.151297378	1.019490565	5.688495004	18.30820407	1.87896E-05	0.000549132	2.563888111	-0.28988238	8.809476171	0.002996701	0.087426014	1.72898166	5.417368954	16.57217598	4.68331E-05	0.001367381	1.253776722	4.151598781	14.87001306	0.000115179
maker-scf300000870641.0-snap-gene-2.102-mRNA-1	0.535036687	6.58311083	7.772592513	0.005304486	0.154478853	2.616707055	-0.665887277	5.460448376	0.019451655	0.567176347	1.87519732	2.825302088	11.36644135	0.00074783	0.021770323	2.211962027	-0.427205232	7.315313371	0.006836948	0.199353475	-2.652645413	0.106547238	12.01336578	0.000528204	0.015390787	3.168282819	-0.103220561	7.809751592	0.005196505	0.151297378	-0.929726754	5.756317349	18.26668898	1.92036E-05	0.000559944	1.070472237	2.209666675	8.799598324	0.003012969	0.087426014	0.954904087	6.465322418	16.56966517	4.68952E-05	0.001367381	-0.934963183	4.625652287	14.86272419	0.000115625
augustus_masked-scf300000870605.0-processed-gene-0.163-mRNA-1	1.369274957	4.024156661	7.770683028	0.005310097	0.154478853	1.334541127	3.265325393	5.448543239	0.019584651	0.569080369	-0.662338464	5.258738686	11.36259642	0.00074938	0.021770323	3.102212429	-0.593360415	7.289291848	0.006936681	0.201798695	0.784651681	3.223826102	12.00634989	0.000530196	0.015390787	1.445859085	1.227102618	7.808280813	0.005200736	0.151297378	1.461286961	2.934369886	18.24628155	1.94105E-05	0.00056468	-2.401000029	0.490543357	8.79883328	0.003014232	0.087426014	1.956226317	3.886076731	16.5517111	4.73412E-05	0.001376487	-1.139683837	3.867292282	14.7920946	0.000120038
augustus_masked-scf300000870752.0-processed-gene-2.99-mRNA-1	2.357019651	-1.124990304	7.761819731	0.005336217	0.154884309	1.278404211	0.280047799	5.442954805	0.019647405	0.569080369	0.532675156	6.811671126	11.36093331	0.000750051	0.021770323	1.165796569	4.629100179	7.280642686	0.006970159	0.202309672	1.987498778	1.484221771	12.00613322	0.000530258	0.015390787	4.93689126	-0.326598568	7.792116164	0.00524747	0.152308411	1.633952749	2.04960039	18.23148189	1.95619E-05	0.000567785	-3.447373912	-1.299757083	8.796791333	0.003017608	0.087426014	-3.802980628	0.33250357	16.54839904	4.7424E-05	0.001376487	1.128221781	4.252595608	14.77846082	0.000120909
snap_masked-scf300000870601.0-processed-gene-4.85-mRNA-1	-0.962493162	2.011788221	7.756793192	0.005351089	0.154962162	2.290093673	-0.136526557	5.439520922	0.019686068	0.569080369	-1.11391963	3.922033678	11.34667138	0.000755833	0.021888171	2.289013771	-1.013335922	7.262610859	0.007040486	0.20388543	3.460712738	-0.576362701	11.97977586	0.000537811	0.015574454	1.453986985	2.544570642	7.784950158	0.005268324	0.152565395	-3.208950788	0.924506912	18.21570092	1.97246E-05	0.000571205	-2.402304927	0.842841359	8.795975007	0.003018959	0.087426014	-1.899460359	2.243292028	16.5357651	4.7741E-05	0.001379751	1.130543731	2.840998642	14.72487896	0.000124394
snap_masked-scf300000870641.0-processed-gene-1.88-mRNA-1	0.537744124	4.76256922	7.738333423	0.005406067	0.15586505	-0.881787526	2.069476893	5.438334647	0.019699443	0.569080369	-4.220838215	-0.702970177	11.29073793	0.000778947	0.022506261	1.381729766	0.734153902	7.240675213	0.007127017	0.205922206	1.575094042	1.58851254	11.95968438	0.000543641	0.015707512	1.003244441	3.386948743	7.778256318	0.005287881	0.152783713	1.919553456	1.700853449	18.15261176	2.0389E-05	0.000589102	1.63499167	1.516466024	8.77582768	0.003052486	0.088196038	-1.69299555	2.121339873	16.53526912	4.77535E-05	0.001379751	-2.725174559	-0.067415275	14.71951894	0.000124748
snap_masked-scf300000870752.1-processed-gene-1.231-mRNA-1	-0.648222572	4.47172432	7.73483807	0.005416542	0.15586505	0.991589315	2.269026706	5.425789895	0.019841458	0.569080369	-1.032698011	4.74410542	11.28115704	0.000782977	0.02257141	2.572782539	3.137210281	7.222766948	0.007198466	0.207514971	1.64864999	0.939474578	11.92849879	0.000552817	0.015936425	-1.023897374	5.138551955	7.770491192	0.005310661	0.153093942	-2.119359619	1.360727503	18.11474469	2.07985E-05	0.000599571	0.618879514	8.184342785	8.749774136	0.003096404	0.089226569	-1.301051881	7.434030756	16.52643095	4.79766E-05	0.001382532	-0.730183407	5.461034386	14.66287667	0.000128553
maker-scf300000870754.0-snap-gene-7.109-mRNA-1	-0.44147774	6.174538348	7.734003017	0.005419048	0.15586505	2.029790978	-0.419489148	5.420554189	0.019901042	0.569080369	1.280330205	3.052312616	11.26989581	0.000787742	0.02265737	-2.398554589	0.246347305	7.20946414	0.007252014	0.208123498	1.611732926	2.348376548	11.89455719	0.000562982	0.016176047	1.264252251	4.142249637	7.71031809	0.005490608	0.157516597	-0.84178411	8.133691096	18.09394472	2.10269E-05	0.000604785	-0.681790191	4.4198367	8.746369624	0.00310219	0.089226569	-1.808016331	2.291180182	16.5228517	4.80673E-05	0.001382532	-1.509199082	3.299187975	14.63781221	0.000130274
maker-scf300000870749.1-snap-gene-0.105-mRNA-1	-0.955181957	2.282741562	7.723940764	0.005449332	0.1563823	-0.798578076	4.854034102	5.419873001	0.019908808	0.569080369	-1.994687523	0.709012126	11.24740291	0.000797345	0.022881822	-1.541178967	2.460443591	7.209389157	0.007252317	0.208123498	1.153473159	4.429412191	11.88762489	0.000565081	0.016176047	1.097731763	2.347994217	7.705843361	0.005504235	0.157516597	-1.168664627	2.711178814	18.08115216	2.11687E-05	0.000607488	-0.704668042	7.036379953	8.739194413	0.003114421	0.089376144	-3.651302701	0.267401128	16.45818063	4.97351E-05	0.001427274	-0.946340465	4.279488384	14.62712224	0.000131015
snap_masked-scf300000870673.2-processed-gene-5.48-mRNA-1	-0.729881507	5.967861972	7.708024905	0.005497587	0.156942931	3.194345444	-0.966139651	5.416937379	0.019942311	0.569080369	-1.648772729	2.232925611	11.23597008	0.000802272	0.022960823	-3.174212076	-0.496592541	7.172475752	0.007403054	0.211970774	1.511420123	3.967928128	11.88729091	0.000565183	0.016176047	4.788208795	-0.529404359	7.705794027	0.005504385	0.157516597	-0.896813041	6.615756757	18.03057563	2.17385E-05	0.000622437	2.892841896	-0.368923727	8.710781208	0.003163336	0.090575435	-1.864060379	1.898156198	16.43296744	5.0401E-05	0.001443126	1.645368743	2.286989615	14.56232684	0.000135599
maker-scf300000870748.0-snap-gene-4.180-mRNA-1	-2.174791485	1.923109189	7.705928497	0.005503975	0.156942931	0.851174219	7.500171913	5.407494317	0.020050476	0.569080369	-1.133443221	1.915589649	11.2255945	0.000806769	0.022960823	1.436448845	6.139515478	7.158710826	0.007460079	0.21237309	2.058400304	0.413148438	11.88043725	0.000567266	0.016176047	2.937962519	-0.439072965	7.699816734	0.005522643	0.157516597	-2.773014769	1.68304868	18.01605602	2.1905E-05	0.000625793	-0.594232514	5.776151362	8.705519764	0.003172479	0.090633104	-1.287948014	3.867292282	16.37556711	5.19506E-05	0.001484153	-1.942696887	0.666898297	14.55949974	0.000135802
maker-scf300000870748.0-snap-gene-1.80-mRNA-1	-1.163560108	1.896140374	7.705296388	0.005505903	0.156942931	0.90476488	3.903439851	5.404857528	0.020080788	0.569080369	-0.96794668	4.289124127	11.22159519	0.00080851	0.022960823	2.6253538	0.06086197	7.157925174	0.007463348	0.21237309	1.000010274	3.475400644	11.87969835	0.000567491	0.016176047	3.014531098	0.371714882	7.69681331	0.005531841	0.157516597	-1.673173776	2.989126681	17.96753121	2.24705E-05	0.000640511	1.341542897	2.848535025	8.682506181	0.003212789	0.091414517	-4.475112108	1.671030921	16.3711412	5.20721E-05	0.001484287	1.7648435	3.198649906	14.44297654	0.000144468
snap_masked-scf300000870629.0-processed-gene-3.13-mRNA-1	-0.589298723	3.975209468	7.693026774	0.005543458	0.157659921	0.948604936	3.984958406	5.401445835	0.020120077	0.569080369	-0.630169742	4.270478978	11.22012698	0.00080915	0.022960823	-0.969453521	2.594770988	7.156994758	0.00746722	0.21237309	2.662931779	0.844508751	11.8714423	0.000570013	0.016211564	1.925520631	1.019668565	7.691384422	0.005548505	0.157516597	-1.109929819	2.404106606	17.93073514	2.29091E-05	0.000651553	-1.035813908	5.674460257	8.681698507	0.003214213	0.091414517	3.245318277	13.04991989	16.36385103	5.22727E-05	0.001486674	-1.396978914	2.871901948	14.39416069	0.000148261
augustus_masked-scf300000870753.0-processed-gene-26.73-mRNA-1	1.206573129	1.255192961	7.665694693	0.005628059	0.159495636	-0.877866171	5.190954115	5.400854622	0.020126894	0.569080369	-0.759681084	5.659506267	11.21995051	0.000809227	0.022960823	-4.820198121	-0.506955902	7.151455735	0.007490317	0.212476918	-0.848307572	4.72117388	11.81898241	0.000586299	0.016637541	4.898650693	0.279724206	7.690635113	0.005550809	0.157516597	2.266639449	1.155864119	17.90420141	2.32308E-05	0.000659225	-0.653797415	6.169348471	8.659247539	0.003254056	0.092004337	-0.824679342	7.002333455	16.35823708	5.24278E-05	0.001487384	-1.488262524	0.447953928	14.38877491	0.000148686
snap_masked-scf300000870601.0-processed-gene-10.69-mRNA-1	-1.142035308	4.691431691	7.664080741	0.005633095	0.159495636	-0.53329611	5.638889417	5.399953453	0.020137289	0.569080369	0.653747141	5.883821472	11.21603789	0.000810934	0.022960823	1.520671053	3.124861257	7.148111213	0.007504298	0.212476918	0.969226668	3.926548987	11.77527361	0.000600227	0.016994843	4.610303047	-0.297689584	7.684238057	0.005570519	0.15772386	-1.450431044	1.877421748	17.87483753	2.3592E-05	0.000667984	1.941928705	0.542764615	8.658833674	0.003254796	0.092004337	1.978092307	3.052312616	16.35234402	5.25911E-05	0.001487384	1.516152414	0.364656834	14.38288021	0.000149152
snap_masked-scf300000870601.0-processed-gene-2.92-mRNA-1	1.832638909	-0.357108462	7.656699692	0.005656188	0.15979359	-1.76112851	0.817775876	5.399402584	0.020143646	0.569080369	0.629412604	4.959683328	11.20941105	0.000813835	0.022991756	3.477856732	-1.470164801	7.141999098	0.007529917	0.212728525	1.070415504	4.871968911	11.7632967	0.000604101	0.017066535	1.776168292	0.739838377	7.671862552	0.005608853	0.158456333	-0.856830455	6.321513412	17.82955806	2.41601E-05	0.000682549	-1.014392895	4.202775881	8.657788769	0.003256663	0.092004337	-1.158523261	4.398563758	16.35026886	5.26487E-05	0.001487384	1.858671262	3.77669594	14.34516672	0.00015217
snap_masked-scf300000870749.0-processed-gene-2.88-mRNA-1	0.960197037	6.229231055	7.646171097	0.005689295	0.160157024	1.259677902	4.208113352	5.393094806	0.020216585	0.569874591	-1.51902026	2.758306668	11.2013196	0.000817392	0.023041025	3.776210047	-0.914478652	7.119864635	0.007623446	0.214063192	1.727170907	3.630778663	11.68126579	0.000631326	0.017796105	0.926208908	3.059424682	7.651302398	0.005673135	0.15957815	-1.842066152	2.921463923	17.80903761	2.4422E-05	0.00068842	1.873936987	0.861890111	8.653297076	0.003264701	0.092026914	-2.591882207	3.212078874	16.33462298	5.30851E-05	0.001494009	-2.017569324	1.544810243	14.33666651	0.000152858
maker-scf300000870673.2-snap-gene-14.90-mRNA-1	-1.024008673	2.94754402	7.641925966	0.0057027	0.160157024	1.136718404	2.588791694	5.372212593	0.020460008	0.575460367	-0.747148079	4.189617786	11.16642788	0.000832908	0.02342647	-1.835564179	0.58596259	7.119027653	0.007627006	0.214063192	1.509568997	2.895733678	11.66863464	0.000635626	0.017851334	4.525243111	-0.553414775	7.651133332	0.005673667	0.15957815	-1.634396359	3.426821236	17.79361093	2.46209E-05	0.000692489	-0.809169242	3.745923257	8.627831655	0.003310654	0.093115809	6.539351204	0.279724206	16.33344167	5.31182E-05	0.001494009	-0.775196983	4.479068228	14.33102094	0.000153318
snap_masked-scf300000870601.0-processed-gene-5.51-mRNA-1	-1.086003521	3.458323023	7.640614923	0.005706846	0.160157024	0.575272561	6.321513412	5.36258556	0.02057325	0.576589261	-0.648093999	6.978085123	11.15597555	0.000837614	0.023506823	-4.804160331	-0.954515193	7.118870545	0.007627674	0.214063192	-1.08450374	5.048123624	11.66712352	0.000636143	0.017851334	2.772938112	0.198688082	7.628299328	0.005745946	0.160925796	-0.925568105	5.707538132	17.77077091	2.49182E-05	0.000699305	1.452852201	1.831913272	8.617446911	0.003329582	0.09344145	-1.297330144	4.022978935	16.30275025	5.39855E-05	0.001515051	0.649736487	6.03587804	14.3197153	0.000154241
augustus_masked-scf300000870603.0-processed-gene-9.16-mRNA-1	-0.458982318	7.79716735	7.635081303	0.005724381	0.160295263	3.127078572	-1.533863527	5.361093906	0.020590854	0.576589261	-1.325173125	4.76986104	11.14958244	0.000840506	0.023536017	0.594777777	7.349588169	7.114408906	0.007646681	0.214123919	-0.943050533	8.629486425	11.66316623	0.000637498	0.017851334	2.046554229	1.098123875	7.624589034	0.005757779	0.160925796	-1.154540568	5.458211976	17.75115681	2.51764E-05	0.000704996	0.975496594	3.539603305	8.607455485	0.003347897	0.093580913	1.147861436	7.230701878	16.29465647	5.42166E-05	0.001518185	1.144596797	2.161165592	14.2747804	0.000157967
maker-scf300000870754.0-snap-gene-1.77-mRNA-1	-1.042025923	3.518330247	7.623339142	0.005761771	0.160987671	1.125013116	3.984467038	5.335906107	0.020890478	0.582465869	0.737092616	5.657057122	11.12408583	0.000852139	0.023809316	0.513210563	4.974625133	7.094027568	0.007734124	0.215861618	-1.491811008	1.776867401	11.64489815	0.000643789	0.017987878	-1.879051134	-0.10716289	7.623541632	0.005761124	0.160925796	1.887935349	1.359344829	17.72637301	2.55066E-05	0.00071267	-1.798668171	0.466678702	8.60670672	0.003349274	0.093580913	2.186610615	16.11797035	16.26085457	5.51925E-05	0.001542115	-2.170018138	0.67749743	14.27147377	0.000158245
snap_masked-scf300000870735.0-processed-gene-8.93-mRNA-1	-1.527977987	1.041444894	7.604387283	0.005822645	0.162331759	2.577259997	-1.42130017	5.332834402	0.020927325	0.582465869	1.159753181	3.1563551	11.11525807	0.000856204	0.023848716	-1.198669992	2.557736367	7.09204232	0.007742696	0.215861618	0.668599555	4.232522275	11.63262564	0.00064805	0.018067239	-0.774950297	5.479370312	7.620073196	0.005772215	0.160925796	2.383744281	4.138911261	17.6863992	2.60482E-05	0.000725457	1.240047838	3.544258377	8.594183967	0.003372383	0.094019966	-5.652732374	-0.439629801	16.24075421	5.57811E-05	0.001555144	1.867025424	2.659382161	14.18652564	0.000165552
snap_masked-scf300000870752.0-processed-gene-6.15-mRNA-1	-0.553138785	7.445412978	7.575669502	0.00591614	0.164577439	3.513081875	-1.298741888	5.329877317	0.020962861	0.582465869	-1.863142105	1.483959456	11.10864167	0.000859264	0.023848716	2.950204202	-1.134237921	7.082997116	0.007781875	0.216479152	0.976894166	5.357930805	11.54858764	0.000678007	0.018861069	4.884318222	-0.136526557	7.600811062	0.005834205	0.161947332	2.060036502	0.021629077	17.68420386	2.60783E-05	0.000725457	-2.09586393	1.064101119	8.575757257	0.003406682	0.094768389	-1.874671001	3.576508487	16.23472683	5.59589E-05	0.001556686	-1.003556996	4.509836135	14.15428756	0.000168413
snap_masked-scf300000870651.1-processed-gene-5.86-mRNA-1	0.963168287	2.457527695	7.569013974	0.005938026	0.164664216	0.451476973	6.152682258	5.324788436	0.021024161	0.582465869	-1.30476775	3.225187069	11.10806724	0.00085953	0.023848716	3.106889906	-0.948025051	7.059774989	0.00788339	0.218258226	1.055587386	5.373971256	11.54105033	0.000680762	0.018896339	3.226988502	0.509919656	7.600771445	0.005834333	0.161947332	-0.797155719	5.736676246	17.66674996	2.63187E-05	0.000730546	5.025259206	-1.10505188	8.564337219	0.003428118	0.095156458	-0.901785352	6.25001499	16.22165076	5.63465E-05	0.001564045	-3.574714046	0.14047162	14.09004704	0.000174263
augustus_masked-scf300000870631.0-processed-gene-0.48-mRNA-1	-1.385161718	0.409989385	7.56490939	0.005951565	0.164664216	0.608419854	5.183231825	5.321208551	0.021067395	0.582465869	-1.013021427	2.663255821	11.10478542	0.000861053	0.023848716	-1.005938846	2.460445372	7.059731074	0.007883583	0.218258226	1.476144273	2.335630643	11.51714591	0.000689572	0.019099186	0.747418062	2.801778661	7.569207033	0.00593739	0.164448888	-1.963349672	4.307950566	17.6302256	2.6829E-05	0.000743088	1.342433939	2.623044088	8.551964276	0.003451496	0.095596662	3.07824587	3.486053961	16.20802293	5.67533E-05	0.001571904	-0.857014865	2.96979377	14.06612393	0.000176494
maker-scf300000870601.0-snap-gene-12.82-mRNA-1	-0.609979416	6.519223411	7.562926344	0.005958117	0.164664216	2.875120667	-0.993443373	5.316735343	0.021121547	0.582465869	3.719915872	-1.289359392	11.09492268	0.000865644	0.02387577	-1.265128667	2.017599699	7.052442114	0.007915726	0.218258226	-0.730861997	4.665643387	11.48896969	0.000700104	0.01931389	1.103439624	2.640765608	7.553747354	0.005988541	0.165026097	-0.992552648	5.082294253	17.60093973	2.72454E-05	0.000752979	1.927974695	1.575485183	8.539612837	0.003474995	0.095962513	3.558390111	1.089190962	16.19640411	5.71024E-05	0.001578137	-1.803134318	2.481550662	14.04862159	0.000178144
maker-scf300000870754.0-snap-gene-0.103-mRNA-1	-0.51230324	5.571713828	7.526172248	0.006080897	0.167692943	2.265321689	-0.17709562	5.316191832	0.021128137	0.582465869	-2.282719113	0.817775876	11.09461958	0.000865785	0.02387577	-0.801782975	3.825931756	7.047281671	0.007938563	0.218258226	3.450747842	-0.633815622	11.48828558	0.000700362	0.01931389	1.353018425	1.888533493	7.547751708	0.0060085	0.165026097	2.979690361	0.183893551	17.5423202	2.80983E-05	0.000774868	-1.00735039	2.876311476	8.537097106	0.003479802	0.095962513	2.392147848	2.389832985	16.17053273	5.78876E-05	0.001596368	-1.848568573	1.708623524	14.02699416	0.000180205
augustus_masked-scf300000870619.2-processed-gene-3.48-mRNA-1	-0.822845877	2.854882324	7.483891575	0.006225338	0.171027488	1.014137335	1.037872942	5.312969425	0.021167249	0.582465869	1.547096488	2.745382657	11.02881972	0.000897062	0.024684751	-1.642047288	1.289652464	7.046707535	0.007941108	0.218258226	-1.47243865	2.028486538	11.48314062	0.000702304	0.019325508	-1.482119738	6.139515478	7.544078115	0.006020762	0.165026097	-2.471562094	2.825302088	17.52893388	2.82969E-05	0.000778653	3.279001239	-1.291887526	8.51749514	0.003517483	0.096669024	-1.268121625	3.840188773	16.14969854	5.85279E-05	0.00161053	1.33754892	3.11696128	14.01551403	0.000181309
snap_masked-scf300000870743.0-processed-gene-3.93-mRNA-1	-0.485890292	4.931957125	7.479859036	0.006239296	0.171027488	3.139455479	-1.255825489	5.308131399	0.021226111	0.582585166	-0.797075044	2.96979377	11.01604306	0.000903267	0.024783846	1.617049271	0.890574955	7.04080802	0.007967308	0.218258226	-1.274629395	3.685465757	11.47811617	0.000704205	0.019335971	0.729610281	5.503195258	7.540064117	0.00603419	0.165026097	1.164153732	4.730802158	17.43660176	2.97051E-05	0.000815269	-1.739180165	3.180944885	8.513134604	0.003525922	0.096669024	-1.935419924	2.542729671	16.14106997	5.87951E-05	0.00161439	-0.903231262	5.07368098	13.98385746	0.000184387
snap_masked-scf300000870744.0-processed-gene-0.46-mRNA-1	-0.814530043	3.112104225	7.477081631	0.006248928	0.171027488	1.724040361	2.801762701	5.298574456	0.021342885	0.582585166	0.907520013	3.346625132	11.01338586	0.000904563	0.024783846	-1.17466302	2.595944639	7.03963169	0.007972542	0.218258226	-1.214496831	3.232713681	11.46840822	0.000707893	0.019395349	-1.28982386	1.41292725	7.539842203	0.006034933	0.165026097	2.256162374	3.187591897	17.43335977	2.97558E-05	0.000815269	-1.625514711	7.073070503	8.511942097	0.003528233	0.096669024	-0.991595554	5.460005061	16.11983202	5.94581E-05	0.001629076	-1.698865922	2.028486538	13.98259086	0.000184511
snap_masked-scf300000870753.0-processed-gene-15.131-mRNA-1	2.672445951	-0.805975528	7.475152497	0.006255627	0.171027488	-0.634546927	6.331798504	5.296194294	0.021372071	0.582585166	-1.710510489	0.700126232	10.99542876	0.000913369	0.024971307	-0.742606055	3.760811009	7.034915804	0.007993563	0.218258226	-0.737093043	5.765957446	11.46156914	0.000710503	0.019403431	1.44161343	3.946194548	7.539489162	0.006036115	0.165026097	-1.100348303	2.430718228	17.42508521	2.98856E-05	0.000817065	-0.933865953	4.378421035	8.506289548	0.00353921	0.096704342	-1.400963029	4.531273176	16.11111411	5.97325E-05	0.001633073	2.22216817	4.024156661	13.9808373	0.000184683
maker-scf300000870601.0-snap-gene-5.92-mRNA-1	-1.071159754	1.869411064	7.466210523	0.006286774	0.17151022	1.61339356	2.962651426	5.296025855	0.021374138	0.582585166	-1.373376308	3.890639712	10.98000505	0.000921002	0.025125957	1.031441896	2.870805588	7.033397961	0.008000341	0.218258226	-0.905626838	10.81840721	11.45964102	0.00071124	0.019403431	1.291481963	2.332724732	7.523074718	0.006091362	0.166168099	-1.026337038	4.179891202	17.41729331	3.00083E-05	0.000818661	2.269246219	0.394342472	8.50345092	0.003544736	0.096704342	1.765108359	3.509217251	15.99488149	6.3514E-05	0.001732732	1.82045811	2.395047737	13.93769886	0.00018897
augustus_masked-scf300000870745.0-processed-gene-2.14-mRNA-1	0.499104828	6.814213533	7.456118875	0.006322117	0.171978682	2.594036647	-0.892090022	5.292455557	0.021417999	0.582585166	-3.346985162	-0.61615892	10.96504776	0.000928466	0.025175664	-4.543604218	-0.406726714	7.022613542	0.008048667	0.219106424	4.083925303	-1.247800116	11.45170395	0.000714285	0.019444757	1.468979994	0.971723532	7.510818936	0.006132948	0.166168099	-1.047428386	4.371685291	17.37141815	3.07414E-05	0.000836785	2.445020434	-0.213554479	8.485594533	0.003579696	0.097448977	-2.375588672	1.544810243	15.98991616	6.36808E-05	0.001733562	0.875883822	5.983753744	13.93077996	0.000189667
maker-scf300000870651.1-snap-gene-6.127-mRNA-1	-1.226871536	2.481550662	7.45359102	0.006331002	0.171978682	1.649682233	0.818344277	5.289926743	0.021449122	0.582585166	-0.601869902	4.59986194	10.96195534	0.000930016	0.025175664	-0.887682684	3.796151797	6.996081976	0.008168832	0.221902473	-0.894119042	3.304936853	11.44636643	0.000716339	0.0194479	1.137547323	3.187432066	7.507658314	0.00614372	0.166168099	-0.98038747	5.71759182	17.36753341	3.08043E-05	0.000836785	-4.28250662	-1.144823388	8.453259831	0.003643897	0.098984757	-3.640154789	1.886245496	15.98168797	6.39581E-05	0.001737393	-0.721972489	5.397356312	13.89180002	0.000193641
snap_masked-scf300000870651.1-processed-gene-2.124-mRNA-1	-1.284738874	0.571290238	7.440958194	0.006375594	0.172262933	-0.587639053	6.303264845	5.286419444	0.021492366	0.582585166	-1.508141593	0.802253661	10.96092494	0.000930534	0.025175664	1.427224386	2.336528102	6.990129401	0.008196043	0.222166935	0.816465453	4.774332745	11.44346259	0.00071746	0.0194479	5.401869218	-0.574982591	7.502514165	0.006161292	0.166168099	-0.726432636	5.752166727	17.35125541	3.10693E-05	0.000842183	2.29422334	0.057868615	8.441510042	0.003667516	0.099413921	0.95882005	6.513251655	15.96799179	6.44226E-05	0.001746277	-1.309610834	0.871261982	13.88287888	0.000194563
snap_masked-scf300000870662.0-processed-gene-9.10-mRNA-1	-2.024685733	-0.626108551	7.439495142	0.006380779	0.172262933	1.850141328	-1.11096751	5.279137051	0.021582442	0.582879091	-1.165497414	2.147625326	10.96050383	0.000930745	0.025175664	1.924607563	2.096906653	6.981239123	0.008236856	0.222781155	1.258698916	2.973040415	11.42877939	0.000723152	0.019554301	0.942999401	3.355448443	7.501150777	0.006165958	0.166168099	-0.713120481	7.032653391	17.31184624	3.17203E-05	0.000858001	-2.22581354	2.329355483	8.430254512	0.003690287	0.099818334	-2.054307183	1.400518836	15.93893422	6.54191E-05	0.001767753	-1.30466094	5.156216646	13.85778542	0.000197178
snap_masked-scf300000870743.0-processed-gene-6.99-mRNA-1	-0.704503807	3.388112854	7.430291865	0.006413494	0.172262933	3.34286793	-1.423109201	5.278131802	0.021594907	0.582879091	-0.744374902	8.916267506	10.94178197	0.000940197	0.025377334	2.359497331	0.361986357	6.976349356	0.008259392	0.222781155	1.120484352	2.335055127	11.42541803	0.000724461	0.019554301	-1.016758348	6.759543605	7.498965267	0.006173445	0.166168099	-0.970095249	4.073858884	17.30408783	3.18501E-05	0.000859682	-2.288658916	2.552215786	8.412701722	0.003726085	0.100572657	-2.408463305	1.593920454	15.93679927	6.54929E-05	0.001767753	-3.024739946	-0.620520023	13.84064398	0.000198985
maker-scf300000870595.0-snap-gene-6.214-mRNA-1	1.021729065	1.669199845	7.429290816	0.006417063	0.172262933	3.815861129	-0.975873461	5.267377566	0.021728723	0.585248417	-0.528873647	6.442046751	10.92790671	0.000947265	0.025513931	3.798804825	-0.462108192	6.973776834	0.008271274	0.222781155	4.026223064	-1.097757082	11.41154679	0.00072989	0.019659102	1.033922486	2.941465333	7.498478546	0.006175114	0.166168099	2.349995464	1.487777789	17.29530804	3.19976E-05	0.000861834	-1.777657043	0.490256603	8.398186766	0.003755955	0.101164094	1.503313162	3.238616017	15.92736418	6.58202E-05	0.001772823	1.555626556	-0.31858374	13.77393092	0.000206177
augustus_masked-scf300000870750.0-processed-gene-4.59-mRNA-1	0.745036692	4.051809537	7.428344599	0.006420438	0.172262933	-1.826652769	0.168237346	5.262168942	0.021793842	0.585761352	0.858296485	3.692465744	10.9127227	0.000955061	0.025650519	-1.300644008	1.222406508	6.955059134	0.008358254	0.224647946	0.877372693	3.164277725	11.33826521	0.000759262	0.020406977	2.499755324	0.818344277	7.493504581	0.006192193	0.166168099	-1.802425639	4.985929668	17.23504579	3.30287E-05	0.000886588	-1.774435364	3.735022145	8.380564776	0.003792546	0.101933682	-1.048300432	4.360304106	15.9213686	6.6029E-05	0.00177317	-3.165011747	-1.48329889	13.76727251	0.00020691
snap_masked-scf300000870746.0-processed-gene-2.27-mRNA-1	-1.080220498	0.835621966	7.426340407	0.006427593	0.172262933	1.97579887	-1.029283288	5.248874838	0.021960967	0.589007963	-1.912830284	2.046197946	10.91018232	0.000956371	0.025650519	-1.239473541	3.397547154	6.945777614	0.008401731	0.224898357	1.445805334	2.905155916	11.32495405	0.000764724	0.020495444	0.780524735	5.957394059	7.492536525	0.006195523	0.166168099	-1.291601733	2.943727346	17.233469	3.30561E-05	0.000886588	1.04794734	5.38257374	8.37498232	0.003804213	0.10203155	-1.915568208	2.905155916	15.91898967	6.61121E-05	0.00177317	-2.116989667	0.736732745	13.69556152	0.000214962
maker-scf300000870601.0-snap-gene-19.37-mRNA-1	-0.859474752	5.185599372	7.423899813	0.006436317	0.172262933	2.761674856	-0.014614123	5.24041827	0.022067968	0.58925169	-1.648123169	6.277455081	10.90076607	0.000961245	0.025726963	2.040505003	-0.142655562	6.945517752	0.008402951	0.224898357	-0.894582744	4.314272154	11.32239691	0.000765778	0.020495444	-0.708845243	7.136236494	7.486033194	0.006217938	0.166418205	-1.138520326	5.19705572	17.20461024	3.35621E-05	0.000898263	-1.798030452	0.22007099	8.359309997	0.003837162	0.102698623	-1.014769416	5.706894509	15.89716902	6.68787E-05	0.001789955	-1.303129185	4.504209418	13.63421257	0.000222101
snap_masked-scf300000870733.0-processed-gene-0.118-mRNA-1	1.63147559	0.094971909	7.41501254	0.006468186	0.172704954	1.825854706	-0.164585146	5.240013844	0.022073098	0.58925169	-1.726044504	3.672204569	10.87956015	0.000972313	0.025968529	-1.41222089	2.569839859	6.920325783	0.008522145	0.227609303	1.307370012	3.120813493	11.30006444	0.000775044	0.020699862	2.007674629	0.770501866	7.467873314	0.00628097	0.166721329	-2.167495977	0.709012126	17.19962213	3.36503E-05	0.000898732	1.937492178	0.711987965	8.348643157	0.003859755	0.10308626	-1.458149191	4.961550848	15.8557934	6.83569E-05	0.001825676	-0.981646316	3.917029334	13.62535825	0.000223151
augustus_masked-scf300000870754.0-processed-gene-8.76-mRNA-1	-0.579912859	8.424860757	7.411729015	0.006480002	0.172704954	1.221370961	2.093625253	5.237178334	0.022109105	0.58925169	-0.487038723	8.567533377	10.85200416	0.000986889	0.026295915	-4.784048364	-0.642465031	6.910949674	0.008566948	0.228326219	1.42630538	3.599268879	11.2872943	0.000780393	0.020799036	-0.816478366	5.696921933	7.46287744	0.006298425	0.166721329	2.015465284	2.624854885	17.1932282	3.37638E-05	0.000899872	2.45520186	-0.880132894	8.33897336	0.003880352	0.103419106	-1.574694314	2.76243789	15.81848981	6.97179E-05	0.00185812	-0.675435307	7.79716735	13.60873042	0.000225136
snap_masked-scf300000870754.0-processed-gene-3.45-mRNA-1	1.476388317	0.362262424	7.402255699	0.006514214	0.173253567	0.682208076	4.357301666	5.230665223	0.022192043	0.590224784	-0.925872316	6.040055491	10.84859359	0.000988708	0.026295915	-1.446231842	1.785929408	6.901914116	0.008610351	0.229002923	-0.803620887	5.152244631	11.23051821	0.000804632	0.021400174	-0.68735273	4.556732148	7.461679719	0.006302617	0.166721329	-2.687137052	3.823131773	17.18850803	3.38478E-05	0.000900223	1.8515891	-0.072599788	8.331200185	0.00389699	0.103618635	-1.539205539	4.214086175	15.79844724	7.04603E-05	0.001873979	-1.911054387	3.411213515	13.58968921	0.000227431
snap_masked-scf300000870746.0-processed-gene-6.76-mRNA-1	-2.515794687	-0.888964336	7.393598523	0.00654564	0.173725943	0.808131697	3.371987696	5.224655994	0.022268851	0.591031106	1.336818736	1.099649055	10.82167221	0.001003188	0.026625333	-4.824423999	-0.582958708	6.895422623	0.008641673	0.229356138	1.572102443	0.830043775	11.2254713	0.000806823	0.02141365	1.062843147	2.858555024	7.457016183	0.006318966	0.166721329	1.727753442	1.620887702	17.14280073	3.46721E-05	0.00091999	-3.120782191	-0.725869863	8.327870563	0.00390414	0.103618635	1.699347376	3.210438442	15.78590222	7.09291E-05	0.001882507	-2.011514887	0.579586567	13.5714816	0.000229648
maker-scf300000870752.0-snap-gene-2.5-mRNA-1	2.708128449	-1.151086931	7.38808547	0.006565734	0.173896198	1.806919574	-0.236711327	5.203864945	0.022536725	0.59478637	-1.194598474	3.381917594	10.81015565	0.001009448	0.026735655	3.162476473	-1.255417714	6.889655925	0.008669595	0.229617847	0.718536392	4.011219944	11.1878673	0.000823339	0.021806483	2.022301195	0.872480891	7.456934646	0.006319252	0.166721329	3.831959045	-1.247800116	17.13931902	3.47357E-05	0.00091999	-0.868857638	3.3823967	8.311347276	0.003939816	0.104347657	2.046331987	2.408205019	15.77644133	7.12846E-05	0.001888003	1.283241252	5.899278663	13.54869896	0.000232453
snap_masked-scf300000870595.0-processed-gene-3.17-mRNA-1	2.111413092	-0.781992334	7.364193803	0.006653542	0.175855479	-1.106120984	1.946636533	5.198536563	0.022605912	0.59478637	-0.542540423	6.493167765	10.76488996	0.001034437	0.027290775	1.12482149	4.843103302	6.87861974	0.00872329	0.230484066	1.512506654	3.81481612	11.17357032	0.000829708	0.021908931	-0.623040057	6.921174951	7.455956422	0.006322688	0.166721329	-1.319657481	1.8957497	17.12999823	3.49066E-05	0.000922594	1.477479848	2.706668889	8.296504265	0.003972146	0.104958143	-1.83247666	2.012492182	15.74838058	7.23498E-05	0.001912232	0.660271751	8.610734117	13.50382143	0.000238078
snap_masked-scf300000870593.0-processed-gene-1.96-mRNA-1	-0.916340181	1.985382582	7.355551915	0.006685598	0.176336125	2.777327138	-1.590291917	5.198045412	0.022612301	0.59478637	-0.534167204	7.476943731	10.76441797	0.001034701	0.027290775	-1.395133806	1.902013214	6.875493895	0.008738561	0.230484066	-1.502275693	1.207950635	11.1714562	0.000830654	0.021908931	4.242836206	-1.014402481	7.45189768	0.00633696	0.166721329	-1.009790757	7.02064694	17.0916224	3.56191E-05	0.000939472	1.938698435	1.166081058	8.293201362	0.003979377	0.104958143	2.170706744	2.04960039	15.72716919	7.31657E-05	0.001929782	-1.699365243	3.82626742	13.47654565	0.000241564
snap_masked-scf300000870601.0-processed-gene-15.68-mRNA-1	1.711500776	-0.182228664	7.335775122	0.006759552	0.177556951	-0.847314677	1.266480089	5.195642124	0.022643588	0.59478637	1.375542132	11.54978266	10.73786338	0.001049655	0.027627865	-1.476147645	0.654317811	6.851641894	0.008855985	0.233097592	1.598509559	0.388703115	11.16331279	0.000834308	0.021933147	-2.566628792	-1.244534702	7.449671973	0.006344801	0.166721329	1.283186583	3.885035281	17.08247229	3.57911E-05	0.000942055	1.190328682	2.323507094	8.256601343	0.004060407	0.106873622	-3.769436074	0.629334626	15.71653745	7.35781E-05	0.001936641	1.576297284	1.525466543	13.44124731	0.000246152
snap_masked-scf300000870611.0-processed-gene-0.97-mRNA-1	-1.041166357	3.515236525	7.335704553	0.006759818	0.177556951	2.584655312	-1.584552777	5.195589785	0.02264427	0.59478637	-1.839978301	1.283519327	10.6841155	0.001080594	0.028383451	4.482659391	-1.580611164	6.839012752	0.008918812	0.234266223	1.365170487	5.672008593	11.16082834	0.000835426	0.021933147	-0.801652537	10.39620367	7.448965494	0.006347292	0.166721329	-0.907746878	4.952753335	17.00168781	3.73466E-05	0.000980966	1.826571896	1.059727685	8.245192094	0.004086008	0.107325259	-1.41371704	4.486474639	15.69312079	7.44946E-05	0.001956715	0.781069325	3.630356831	13.41326924	0.000249851
snap_masked-scf300000870746.0-processed-gene-10.54-mRNA-1	-1.657074856	-0.574016349	7.327052258	0.006792436	0.178045855	0.7374082	2.727481241	5.191460825	0.022698129	0.594971784	3.227137886	-0.062203399	10.67613382	0.001085266	0.028447408	-4.607017896	-0.566007227	6.83058422	0.008960995	0.234888928	1.849355146	1.714919222	11.15789543	0.000836748	0.021933147	1.369727625	1.944445747	7.438235386	0.006385247	0.167372457	-1.763538196	1.059731718	16.97583525	3.78586E-05	0.000991653	-0.707627335	6.6564076	8.23994793	0.004097831	0.107413862	1.196366622	3.72061301	15.66265217	7.57044E-05	0.001984392	-2.358733531	0.842965882	13.40193407	0.000251365
maker-scf300000870673.1-snap-gene-1.196-mRNA-1	0.718767952	3.880045196	7.317657203	0.006828037	0.178481306	1.916967724	-1.529576112	5.185295365	0.0227788	0.595857792	1.59790232	2.895733678	10.67080599	0.001088397	0.028470759	-4.440342784	-0.727154338	6.826537238	0.008981322	0.23493734	1.037659948	5.083761764	11.15121939	0.000839765	0.021966928	1.092278241	2.742107728	7.431448526	0.006409373	0.167659172	-0.644887447	5.387631577	16.97066357	3.79619E-05	0.000991653	1.675178565	2.52762788	8.233124338	0.004113266	0.107596604	-0.986629572	8.446999639	15.65447469	7.60325E-05	0.00198889	-1.351941511	2.70015682	13.39105943	0.000252827
snap_masked-scf300000870754.0-processed-gene-12.145-mRNA-1	-0.724758456	2.862085106	7.315266214	0.006837127	0.178481306	1.36932198	0.117039846	5.168243829	0.02300346	0.60011144	-1.525982309	1.367493914	10.61746093	0.001120248	0.029197011	-2.454683186	-0.153153991	6.815220194	0.009038416	0.23594534	1.290410675	4.563558448	11.12683501	0.000850877	0.022211897	1.08444282	4.384567028	7.416655443	0.006462283	0.167942371	1.667438698	1.963252859	16.96938276	3.79875E-05	0.000991653	0.841553524	4.016513074	8.209726766	0.004166642	0.108554737	-1.136494754	2.947497209	15.62382136	7.72749E-05	0.002017241	1.557846548	3.343920769	13.38329847	0.000253875
snap_masked-scf300000870754.0-processed-gene-10.65-mRNA-1	-0.812454182	2.077242573	7.286568177	0.006947206	0.180983258	-0.742559638	2.928292389	5.165801919	0.02303582	0.60011144	0.871588144	3.304936853	10.61662583	0.001120754	0.029197011	-2.107344278	0.215518779	6.797657934	0.009127753	0.237789192	0.870836803	4.82270859	11.1165156	0.000855624	0.022290051	1.952936517	0.231483421	7.416032313	0.006464521	0.167942371	-1.816828294	2.545936463	16.9446748	3.84851E-05	0.001002585	2.84021779	0.023118369	8.209583385	0.004166972	0.108554737	-1.619346919	4.799642517	15.61367615	7.76906E-05	0.002023937	-1.354443862	5.085263394	13.38291807	0.000253926
maker-scf300000870603.0-snap-gene-16.62-mRNA-1	-0.822746133	3.398379657	7.262109924	0.00704245	0.182927746	1.186246654	2.834920041	5.156963514	0.023153343	0.601939566	0.729560668	4.588853709	10.60257214	0.001129304	0.029359607	-2.548481803	1.064101119	6.780016435	0.009218404	0.239659656	2.246576101	1.026988676	11.06790895	0.000878347	0.022793261	-0.859277892	3.153490417	7.415250798	0.00646733	0.167942371	2.381476612	4.145612833	16.92519973	3.8882E-05	0.001010852	0.825060869	3.137758843	8.198668948	0.004192113	0.108827683	-3.125267511	0.529480045	15.57856989	7.91466E-05	0.002057649	-1.855823451	2.980743986	13.38179084	0.000254079
augustus_masked-scf300000870673.2-processed-gene-12.53-mRNA-1	-0.877994094	5.05641845	7.25915576	0.007054044	0.182927746	0.606329499	7.201655237	5.151921741	0.023220661	0.60245767	1.118215542	3.11696128	10.59314372	0.001135078	0.029449484	-1.370814807	1.065652646	6.774284426	0.009248056	0.239689742	-0.853699085	3.917029334	11.06753122	0.000878526	0.022793261	1.255251381	4.233160325	7.413662879	0.00647304	0.167942371	-1.289335963	2.686075575	16.9159071	3.90728E-05	0.001013739	-1.195806165	3.381917594	8.197606161	0.00419457	0.108827683	1.398576122	4.460120765	15.56046613	7.99081E-05	0.002073206	1.320955708	3.121841741	13.35562365	0.000257649
snap_masked-scf300000870746.0-processed-gene-12.102-mRNA-1	0.899312426	1.228262427	7.253265884	0.007077218	0.182927746	-0.655573067	3.277292057	5.145460886	0.023307223	0.60347194	1.702386195	1.192458402	10.57095145	0.001148786	0.029667837	-1.040835455	2.167371328	6.772507287	0.009257269	0.239689742	1.934278048	1.488988	11.0528591	0.000885505	0.022927556	-0.831999152	7.465514705	7.380785174	0.006592438	0.170691788	1.469754194	3.124404427	16.87848317	3.98508E-05	0.001031819	1.695152336	1.175390915	8.187403001	0.004218227	0.109218563	1.746434479	4.438766758	15.53579109	8.09578E-05	0.002096165	-0.800398952	6.25001499	13.34044285	0.000259743
maker-scf300000870753.0-snap-gene-1.93-mRNA-1	0.501812864	6.427283893	7.252711568	0.007079403	0.182927746	1.189673286	2.563395281	5.139014714	0.023393922	0.60448562	0.898937918	2.711271889	10.56986852	0.001149459	0.029667837	-1.356977186	1.971062781	6.759455351	0.009325222	0.240629889	-1.612417483	3.556648628	11.0458029	0.000888882	0.022968205	2.008124946	0.251043218	7.374689484	0.006614821	0.170890158	1.641981197	3.515236525	16.86407444	4.01545E-05	0.001037568	-1.617537545	3.00071089	8.180528039	0.004234243	0.109410437	1.74406592	4.433650979	15.51237066	8.19671E-05	0.002114137	-1.166482697	4.709587808	13.32853994	0.000261397
maker-scf300000870673.2-snap-gene-9.128-mRNA-1	-0.493101544	6.959020967	7.243783717	0.007114689	0.18346662	2.666446791	-1.481613206	5.123314762	0.023606483	0.6087408	-4.68183028	-1.016127109	10.56414741	0.001153022	0.029667837	-0.752127124	4.63735845	6.7582668	0.009331435	0.240629889	-2.354533564	-0.812060392	11.04144338	0.000890975	0.02297558	-0.801610895	7.905675144	7.371385911	0.006626984	0.170890158	1.745087642	1.92971577	16.84065888	4.06529E-05	0.001048318	-0.908387581	3.868089817	8.17618437	0.004244395	0.109450283	2.278788897	2.577305815	15.51196799	8.19845E-05	0.002114137	-0.783158198	5.883004796	13.29259053	0.000266457
maker-scf300000870753.0-snap-gene-23.120-mRNA-1	0.785694807	5.897436261	7.236341551	0.007144241	0.183855732	1.185999996	14.44344155	5.114181292	0.023731061	0.610714532	-0.463278844	5.448330508	10.56191012	0.001154418	0.029667837	-0.872033471	3.628722615	6.750295143	0.009373218	0.241197846	1.699952907	3.555002157	11.03630857	0.000893446	0.022992667	0.892888882	6.870653591	7.365265618	0.006649578	0.171043999	-2.401698261	4.162675031	16.8116217	4.12797E-05	0.001062326	1.415491471	0.66335349	8.153855108	0.004296972	0.110581788	-4.079061629	0.125946967	15.42711286	8.57491E-05	0.002206738	-1.218519163	9.837585914	13.29091697	0.000266695
snap_masked-scf300000870745.0-processed-gene-3.100-mRNA-1	-0.66794423	3.917029334	7.220261712	0.00720852	0.185031895	0.376816219	6.495459449	5.10558407	0.023848948	0.612491654	-1.58558225	1.194714228	10.56071926	0.001155162	0.029667837	-2.973414307	0.441963356	6.746836565	0.009391405	0.241197846	2.661257395	2.532314453	11.00721869	0.000907577	0.023309152	1.672260906	0.779537183	7.362487757	0.006659858	0.171043999	1.809078696	4.544812681	16.78925541	4.17691E-05	0.001072603	-0.533215063	6.341742141	8.139232505	0.004331761	0.111251886	-4.290113827	0.726604486	15.40743355	8.66468E-05	0.002225334	-0.811043636	7.412823884	13.26854109	0.000269897
snap_masked-scf300000870673.2-processed-gene-10.67-mRNA-1	0.761582351	4.202775881	7.217640732	0.007219053	0.185031895	-0.629622799	4.153655769	5.100497733	0.023918979	0.612491654	-2.089163432	0.970046422	10.51383907	0.001184838	0.030368651	-4.726699995	-1.299757083	6.740495942	0.009424842	0.241568583	1.818339663	0.576331417	10.99861229	0.000911801	0.023370423	0.733515486	5.476026292	7.357942648	0.006676715	0.171131193	1.128432566	3.447019042	16.78568468	4.18478E-05	0.001072603	1.276152434	2.482925765	8.134506332	0.004343067	0.111317362	-3.96577972	-0.903254053	15.3545735	8.9105E-05	0.002283854	-3.178104906	0.88324079	13.2673792	0.000270064
maker-scf300000870641.0-snap-gene-1.15-mRNA-1	-1.336451828	1.005969509	7.207796488	0.007258756	0.185675175	-0.944349954	1.860531136	5.08985617	0.024066188	0.612491654	1.450730106	1.776867401	10.50751016	0.001188903	0.030411528	0.710319751	4.250542151	6.723747643	0.009513751	0.243104062	-1.605657724	3.351579216	10.99436555	0.000913893	0.023376903	1.453773305	2.648106591	7.351765058	0.006699695	0.17137469	-0.900048105	3.70348586	16.77932411	4.19883E-05	0.001074039	-3.398025871	-0.816039411	8.125496163	0.004364704	0.111646838	-1.539380849	2.655585443	15.35037264	8.93033E-05	0.002284332	0.662067921	5.489994157	13.24760909	0.000272928
maker-scf300000870751.0-snap-gene-1.105-mRNA-1	-1.79719204	-0.0965359	7.202491481	0.007280244	0.185850884	0.884632704	2.276956617	5.085335016	0.024129014	0.612491654	-1.400306929	1.252610871	10.4998942	0.001193814	0.030475813	-2.45435532	-0.335340376	6.722015662	0.009522994	0.243104062	1.489612445	1.038849477	10.98198837	0.000920017	0.023485737	1.822637873	2.741717474	7.332454671	0.006772051	0.172764179	0.78266442	4.903063966	16.76293529	4.23525E-05	0.001081181	-2.160624183	0.288792091	8.114571295	0.004391086	0.112096127	-5.086306294	-0.701972565	15.31914301	9.07918E-05	0.002317743	1.550958475	4.438766758	13.24294364	0.000273608
maker-scf300000870753.0-augustus-gene-11.84-mRNA-1	-0.525795353	7.906355991	7.181748756	0.007364889	0.187321461	3.276922311	-1.519639545	5.080163053	0.024201094	0.612491654	-3.205234332	-0.001587395	10.48244113	0.001205144	0.030657869	-1.869499121	1.165856523	6.713036586	0.009571061	0.243841476	2.300262688	0.091869499	10.97663493	0.000922678	0.023485737	4.683587965	-0.622896853	7.330029403	0.006781194	0.172764179	2.248635878	0.848608015	16.75896687	4.24412E-05	0.001081273	3.429981225	-0.709544076	8.099729284	0.004427187	0.11279124	2.844375042	3.479882883	15.29712811	9.18561E-05	0.00233789	1.524365884	2.360994312	13.23303167	0.000275059
maker-scf300000870619.2-snap-gene-3.107-mRNA-1	-0.46382889	7.471293922	7.181156745	0.007367319	0.187321461	-0.462926921	6.132899966	5.080144745	0.024201349	0.612491654	-0.753491176	4.625652287	10.48148432	0.001205768	0.030657869	-1.255762072	2.360994312	6.691766496	0.009685918	0.245358917	1.210979126	2.651929058	10.97460421	0.00092369	0.023485737	1.069988878	2.770536506	7.295376313	0.006913229	0.175775757	-1.25453054	2.01362014	16.7479582	4.26882E-05	0.001083968	5.012418956	-1.060313413	8.093829568	0.004441621	0.112932661	6.122052204	-0.097005787	15.2952219	9.19488E-05	0.00233789	-0.823150634	5.283988924	13.22746904	0.000275876
snap_masked-scf300000870749.0-processed-gene-10.30-mRNA-1	-1.463701631	0.659230431	7.150614136	0.007493832	0.189952035	2.082681219	-0.961222128	5.08003766	0.024202844	0.612491654	-2.026021569	0.884405807	10.46590808	0.001215978	0.030855735	-0.974086247	3.249634114	6.685991506	0.009717346	0.245358917	-1.547279326	3.06053778	10.9604174	0.000930788	0.023591219	2.817020655	-0.735225084	7.285329342	0.006951998	0.176408696	1.72246391	3.363678476	16.74665381	4.27175E-05	0.001083968	1.783936587	0.285538033	8.084784541	0.004463844	0.113271149	-2.836112092	0.789582353	15.28784488	9.23086E-05	0.002342353	-0.822728659	4.313441619	13.22317455	0.000276509
maker-scf300000870603.0-snap-gene-5.7-mRNA-1	1.152372057	1.74349563	7.148980207	0.007500662	0.189952035	-1.009064693	-0.347912976	5.078142088	0.02422932	0.612491654	-0.741722737	4.527539479	10.45010365	0.001226426	0.031031287	3.190171481	-1.093871145	6.683012584	0.009733598	0.245358917	1.920920837	1.071973862	10.95890253	0.00093155	0.023591219	-1.604991598	3.226101263	7.271841839	0.007004394	0.17696841	-0.880627739	6.03885693	16.71675889	4.3396E-05	0.00109899	-0.937850116	2.784440078	8.065317656	0.004512056	0.114266481	1.489938256	5.13169326	15.2663581	9.33646E-05	0.002364431	-1.25547362	2.227198212	13.21452213	0.000277788
maker-scf300000870753.0-snap-gene-1.86-mRNA-1	1.274149378	1.147597312	7.128047787	0.007588731	0.191679679	1.963504411	-0.927137938	5.077827156	0.024233722	0.612491654	-3.456338108	-0.870822387	10.44746146	0.001228181	0.031031287	-0.684785196	4.451715221	6.681242243	0.00974327	0.245358917	1.488039276	0.40067812	10.94289577	0.000939632	0.023748591	2.027760421	0.550228798	7.269851554	0.00701216	0.17696841	-2.220406517	4.927712942	16.67883105	4.42723E-05	0.001117533	0.928243391	8.612958648	8.050809687	0.004548332	0.114956157	2.263803062	1.798700174	15.17539235	9.79719E-05	0.002472429	0.775388063	5.672887987	13.21121149	0.000278279
maker-scf300000870593.0-snap-gene-0.113-mRNA-1	-0.912605804	2.2255385	7.119408466	0.007625386	0.191679679	-0.631595091	4.086018669	5.061345442	0.024465238	0.61700352	0.986608911	4.086433863	10.44366237	0.00123071	0.031031287	1.760691517	1.543554245	6.681220302	0.00974339	0.245358917	-1.73013752	1.134459946	10.90275665	0.000960213	0.02415034	1.082447841	3.139122462	7.268915109	0.007015817	0.17696841	0.966854459	6.596351325	16.67747247	4.4304E-05	0.001117533	-0.90772522	5.587837554	8.044539388	0.004564102	0.115125856	-2.153627232	3.514871586	15.17450144	9.80181E-05	0.002472429	1.921273624	3.262035368	13.20415987	0.000279328
snap_masked-scf300000870603.0-processed-gene-13.26-mRNA-1	-1.451257064	-0.068368006	7.114600456	0.007645864	0.191679679	-2.63294884	-1.57071876	5.058226713	0.024509304	0.61700352	1.179244535	0.337722803	10.44073893	0.001232659	0.031031287	-0.988082266	2.978049374	6.680665816	0.009746421	0.245358917	1.573643024	2.672183079	10.89752342	0.000962929	0.02415034	-1.885812677	2.36577572	7.26445763	0.007033251	0.177056859	-1.89049923	0.242337731	16.64530558	4.50617E-05	0.001134395	0.830359612	4.88903671	8.040925404	0.004573217	0.115127337	-2.220410941	1.075242567	15.10427057	0.000101733	0.00256033	1.479144224	2.941360262	13.16930306	0.000284573
maker-scf300000870603.0-snap-gene-12.154-mRNA-1	0.698673633	3.513716668	7.114480394	0.007646376	0.191679679	1.258358235	3.890364294	5.054392606	0.02456359	0.617148073	-0.700842877	4.551171958	10.42448586	0.001243555	0.031214213	-1.53748712	3.41540825	6.676759822	0.009767802	0.245411209	1.067424127	3.792400446	10.89729659	0.000963047	0.02415034	3.307619911	-0.190526513	7.260639486	0.007048219	0.177083018	1.470798006	5.458618746	16.61185705	4.58634E-05	0.001152295	1.51227082	1.896140374	8.028148379	0.00460559	0.115547062	-0.778307853	6.45045347	15.10106711	0.000101906	0.00256033	-2.062943915	0.39279762	13.15318003	0.000287032
snap_masked-scf300000870753.0-processed-gene-23.88-mRNA-1	-0.595550777	4.032883081	7.112592797	0.007654432	0.191679679	1.311925413	1.219648852	5.047702186	0.024658619	0.617401014	-0.708523207	4.711308231	10.42258326	0.001244836	0.031214213	-0.73401676	4.008458208	6.663812863	0.009839018	0.246524489	1.489022476	4.438989551	10.89531531	0.000964078	0.02415034	0.819724288	5.082294253	7.249478573	0.00709216	0.177606071	-0.599258045	8.567533377	16.59185083	4.63498E-05	0.001162218	-0.549406992	5.54274861	8.027174298	0.004608067	0.115547062	-0.880891176	9.340646852	15.07216892	0.000103478	0.002594699	-0.838347271	4.786231694	13.15188413	0.00028723
maker-deg300000870423-snap-gene-0.30-mRNA-1	-0.905933387	12.37948641	7.111442082	0.007659347	0.191679679	0.611953358	4.359827301	5.046847401	0.024670787	0.617401014	1.379731132	3.32599312	10.41827752	0.001247742	0.031225484	-0.578662337	5.2855947	6.661662703	0.009850896	0.246524489	0.857716593	3.905754406	10.89349475	0.000965026	0.02415034	4.533360502	-0.775301548	7.246016723	0.007105847	0.177606071	-1.769822541	1.712519373	16.52805997	4.79354E-05	0.001198331	-1.774716435	0.709012126	8.017676458	0.004632296	0.115591814	0.884238584	4.914650579	15.06387658	0.000103933	0.002600993	1.652823106	1.383124383	13.14222675	0.000288715
snap_masked-scf300000870605.0-processed-gene-0.103-mRNA-1	-0.910149605	2.229944844	7.103689785	0.007692543	0.192132227	0.772857035	3.500491151	5.023511999	0.025005403	0.624545548	-0.884676577	5.099991932	10.39814574	0.001261419	0.031505741	-0.574997084	6.824385891	6.65258158	0.009901226	0.246894522	3.454592723	-1.080657773	10.8849205	0.000969503	0.024214729	-0.942327675	3.379295627	7.244727974	0.007110949	0.177606071	-0.778333418	5.087303257	16.52635637	4.79785E-05	0.001198331	2.069671787	0.710762795	8.016096947	0.004636338	0.115591814	1.762876837	3.941783174	15.05960874	0.000104169	0.002601759	0.889767991	4.223915652	13.13919631	0.000289182
snap_masked-scf300000870673.2-processed-gene-11.44-mRNA-1	0.402693356	6.03587804	7.07836956	0.007801997	0.194483892	-3.030002767	-1.551014458	5.018888925	0.025072252	0.624987334	0.960176324	3.551179697	10.37499579	0.001277334	0.031829307	-1.146279722	2.933423384	6.651988358	0.009904523	0.246894522	-1.246791391	0.736717834	10.88093775	0.00097159	0.024219272	4.737314784	-1.049383636	7.240466447	0.007127846	0.177679032	1.325290605	4.613104522	16.452522	4.98838E-05	0.001243475	-0.947817471	5.967861972	8.012294301	0.004646084	0.115591814	1.327351651	8.229958992	15.04607351	0.000104918	0.002610652	1.319506433	0.696995074	13.10771801	0.000294082
maker-scf300000870595.0-snap-gene-0.9-mRNA-1	0.597637013	7.166084734	7.072740708	0.007826545	0.194714014	1.404770744	0.515666738	4.996220715	0.025402729	0.630160762	-4.461339337	-0.988952039	10.36854349	0.001281806	0.031829307	1.602855246	1.02446656	6.638818685	0.009978008	0.248239554	1.338182878	3.523270893	10.8523797	0.000986689	0.024544715	3.005979865	-0.088707091	7.234018992	0.007153489	0.177969281	1.148227786	2.331596126	16.43561283	5.03307E-05	0.001252161	-1.206304176	3.33759097	8.012240525	0.004646222	0.115591814	-1.374725153	4.617774557	15.04576677	0.000104935	0.002610652	-0.847114874	7.735616529	13.10037215	0.000295237
maker-scf300000870750.0-snap-gene-4.167-mRNA-1	3.25634842	-1.525995643	7.0609098	0.007878398	0.195621231	1.575438997	1.064101119	4.99606173	0.025405063	0.630160762	1.406095354	1.266409939	10.36843006	0.001281885	0.031829307	2.635187825	-0.535218004	6.632900274	0.010011213	0.248579203	1.105590599	3.246369252	10.84896977	0.000988507	0.024544715	-0.595840512	6.490595217	7.216675033	0.007222938	0.179341425	2.377313069	0.952635936	16.42208251	5.06912E-05	0.001258403	-1.599956411	4.069190028	7.998120562	0.004682593	0.116269146	-2.745256411	1.432952096	15.04102539	0.000105199	0.002612107	-1.70276456	2.338238241	13.0701254	0.000300043
augustus_masked-scf300000870643.0-processed-gene-0.1-mRNA-1	-0.55252345	7.049739947	7.047690023	0.007936754	0.196478731	-1.140985847	0.895022585	4.994466178	0.025428496	0.630160762	-1.643207276	1.002289824	10.34798944	0.001296158	0.032120964	-4.530432577	-0.622896853	6.627909792	0.0100393	0.248785529	-0.986396558	4.620160663	10.83729664	0.000994759	0.024651785	2.172397888	0.054845407	7.213219656	0.007236856	0.179341425	-3.425751138	-0.568579499	16.41878228	5.07796E-05	0.001258403	1.255271692	2.328110899	7.993717582	0.004693994	0.116321259	0.993434181	4.788267941	15.03523025	0.000105523	0.002615032	-1.240780522	1.132372422	13.06571601	0.00030075
snap_masked-scf300000870673.2-processed-gene-12.114-mRNA-1	-0.767805611	4.731699936	7.042726389	0.007958779	0.196478731	2.236717875	-1.616338105	4.988851376	0.025511137	0.630647187	-1.511655295	1.151580089	10.32578487	0.001311845	0.03244646	-0.96643742	3.564601587	6.624478073	0.010058661	0.248785529	-1.002482547	3.77264734	10.82488463	0.001001449	0.02476931	1.178674522	2.939796166	7.203182884	0.00727744	0.179996284	-1.146735383	4.423964873	16.40009829	5.12826E-05	0.001268396	-0.591680931	7.032653391	7.990250329	0.004702991	0.116321259	-1.228390819	5.132074743	15.01184141	0.000106839	0.002642491	-2.001066466	0.37286546	13.06512597	0.000300845
maker-scf300000870662.0-snap-gene-7.84-mRNA-1	3.291926948	-0.608899053	7.042609718	0.007959297	0.196478731	1.613316191	-0.436551712	4.984760652	0.025571522	0.630647187	1.217815545	1.490325751	10.31675887	0.001318276	0.032511191	-1.082898411	5.149658806	6.620025894	0.010083837	0.248923916	1.147024448	2.621182091	10.79217166	0.001019302	0.025122032	1.172395742	2.641991029	7.19532741	0.007309365	0.180121374	1.568187545	2.405041034	16.36287239	5.22997E-05	0.001289933	-1.384345593	0.835621966	7.952702439	0.004801562	0.118528668	1.547246032	3.121841741	15.00410541	0.000107278	0.002648193	1.690504992	3.363678476	13.06222976	0.000301311
snap_masked-scf300000870641.0-processed-gene-2.8-mRNA-1	0.892750273	1.922626386	7.027676693	0.008025941	0.197739905	0.82749103	4.658524903	4.983041481	0.025596944	0.630647187	3.002860454	1.9702257	10.31493925	0.001319576	0.032511191	-1.070757502	5.794816126	6.611143956	0.010134254	0.249476664	-1.430782102	0.961451013	10.79151774	0.001019662	0.025122032	1.726759494	1.284823142	7.188543208	0.007337052	0.180121374	-1.265175161	4.773547797	16.36082413	5.23563E-05	0.001289933	4.166834707	-1.061492052	7.946795943	0.004817259	0.11868568	2.307361061	3.528761141	14.99917329	0.000107558	0.002649978	1.701823687	1.049660911	13.03611149	0.000305542
maker-scf300000870753.0-snap-gene-9.38-mRNA-1	2.501963188	0.508603878	7.003902739	0.008133221	0.199533268	-0.618987752	4.434388918	4.972580701	0.025752196	0.631803465	-3.140614802	-0.170055208	10.30299926	0.001328142	0.032658927	3.103742318	1.593522779	6.609173151	0.010145476	0.249476664	0.620318952	4.162259157	10.77463644	0.001029004	0.025264457	4.838216458	-0.583417868	7.182812637	0.007360523	0.180121374	-0.718717044	5.61208173	16.3368104	5.30239E-05	0.001303855	0.932623346	3.749180686	7.931746989	0.004857488	0.119444788	1.845490402	3.479650037	14.98786899	0.000108205	0.002660743	-0.918017416	4.47172432	13.03417109	0.000305859
maker-scf300000870601.1-snap-gene-1.44-mRNA-1	-1.818878201	4.277500651	7.001220482	0.008145416	0.199533268	1.889406849	-0.373371951	4.965925741	0.025851474	0.631803465	0.864366137	5.174510179	10.28380555	0.001342029	0.0329367	-2.040994278	1.020028239	6.604257964	0.010173519	0.249683298	1.338379809	2.348109767	10.769522	0.001031852	0.025264457	-0.907042086	4.253780068	7.176099426	0.007388116	0.180121374	1.472285765	1.543221824	16.33029555	5.32065E-05	0.001305819	2.206021505	-0.64835862	7.928258868	0.004866861	0.119444788	-1.806538418	2.065431593	14.94225722	0.000110852	0.002720583	-1.110458277	4.556652027	13.03186253	0.000306236
maker-scf300000870603.0-snap-gene-11.65-mRNA-1	-1.027953654	1.142373488	7.00113251	0.008145817	0.199533268	1.729466752	-0.792089495	4.963567729	0.025886745	0.631803465	-0.844087093	7.566299055	10.27714999	0.001346878	0.032992031	0.718411076	5.479370312	6.593521196	0.010235054	0.25070951	4.001444742	-1.11096751	10.76856322	0.001032386	0.025264457	-0.53164361	6.57958685	7.174429388	0.007394996	0.180121374	1.066176851	3.770674398	16.2796667	5.46472E-05	0.001338594	1.884738683	0.422825516	7.911814487	0.004911298	0.120185575	1.711670057	3.084904236	14.93634728	0.0001112	0.00272386	-1.207428925	2.383675624	13.02846099	0.000306793
snap_masked-scf300000870749.0-processed-gene-15.88-mRNA-1	1.205518691	2.954180199	6.991687252	0.008188912	0.200203161	1.131118465	3.475799	4.961412892	0.025919022	0.631803465	0.943617889	3.229659618	10.27056224	0.001351696	0.033046369	-0.620667409	4.261888817	6.581722617	0.010303114	0.251371148	-0.859313294	4.269456826	10.7667602	0.001033392	0.025264457	1.460284438	0.654317811	7.171824093	0.007405743	0.180121374	1.441540082	1.96191316	16.26960552	5.49382E-05	0.001343133	2.56963574	1.923109189	7.910101138	0.004915952	0.120185575	2.343759879	1.002177496	14.91937624	0.000112205	0.002743187	-1.552945445	5.217318695	13.00415591	0.0003108
snap_masked-scf300000870752.0-processed-gene-4.69-mRNA-1	2.425725574	-0.964655705	6.973791369	0.008271207	0.201826969	1.206136356	4.042934299	4.960138974	0.025938123	0.631803465	-2.224832647	0.490543357	10.26455624	0.001356104	0.033090488	-3.300342484	-0.104273274	6.580384288	0.010310863	0.251371148	1.853841661	2.046197946	10.75296604	0.001041123	0.025404607	4.571835296	-0.633815622	7.169724019	0.007414418	0.180121374	-0.800393236	5.074798923	16.21935324	5.64148E-05	0.001376587	1.725904456	1.098123875	7.881997048	0.004992931	0.121757558	1.608072985	2.51387505	14.91003257	0.000112762	0.002751516	-3.051828898	-0.295011396	12.97582913	0.000315538
snap_masked-scf300000870750.0-processed-gene-1.37-mRNA-1	1.136906445	1.785929408	6.960013712	0.008335139	0.20299737	0.485444041	5.29524052	4.958714314	0.025959501	0.631803465	-2.301318071	-0.209341483	10.2595114	0.001359817	0.033117533	0.538863751	7.143295207	6.577026538	0.010330332	0.251371148	2.437550427	0.836190704	10.74887131	0.001043429	0.025412103	2.141722407	1.01859152	7.165859235	0.007430409	0.180121374	-1.911767418	1.964253621	16.21148046	5.66498E-05	0.001379671	1.124042382	2.249751165	7.879653531	0.004999406	0.121757558	-1.001718203	6.152701916	14.86872032	0.000115258	0.002807051	0.75974058	4.914650579	12.89343701	0.000329736
augustus_masked-scf300000870619.2-processed-gene-4.67-mRNA-1	-1.204850459	1.023864693	6.942807151	0.008415694	0.204567336	-0.497777552	5.08710478	4.951732327	0.026064539	0.631803465	1.755723947	1.831913272	10.24340514	0.001371741	0.03324543	0.93172022	5.138551955	6.572561626	0.010356279	0.251371148	2.466248499	-0.811940697	10.73671996	0.001050303	0.025530605	-0.638734413	5.883004796	7.165577245	0.007431577	0.180121374	4.689035791	-0.014614123	16.19444635	5.71615E-05	0.001389471	-2.129348528	-0.040361087	7.866456051	0.005036026	0.122412523	1.397333916	4.151598781	14.85645336	0.00011601	0.002819964	-1.914529973	0.965657444	12.86972145	0.000333941
maker-scf300000870693.1-snap-gene-1.103-mRNA-1	0.511964099	6.29957579	6.93109639	0.008470974	0.205518125	0.535243445	8.108956671	4.947732265	0.026124915	0.631803465	-0.551298609	6.277092529	10.24285086	0.001372154	0.03324543	1.447851113	2.287521436	6.57105447	0.010365052	0.251371148	1.752223757	1.6488566	10.71880924	0.001060519	0.025729729	4.51604354	-0.948705835	7.161868051	0.00744696	0.180121374	-0.96874185	3.930416531	16.1412549	5.87894E-05	0.001426316	3.206755741	-1.163290807	7.863037236	0.005045557	0.122412523	-1.591393218	3.446589783	14.82849359	0.000117743	0.002856617	-0.924309707	3.474372904	12.84845363	0.000337758
snap_masked-scf300000870748.0-processed-gene-4.126-mRNA-1	-0.838576869	3.674182411	6.923240455	0.008508266	0.206029695	1.37878323	-0.176598393	4.947424691	0.026129564	0.631803465	-2.04453876	0.374584949	10.24182937	0.001372914	0.03324543	-0.603897083	4.656028867	6.568369494	0.010380701	0.251371148	-0.712097269	8.546631477	10.70878935	0.001066278	0.02582017	4.488824722	-1.10285532	7.159981347	0.007454797	0.180121374	-1.11871053	3.42910218	16.12721669	5.92267E-05	0.00143419	1.439159348	3.82626742	7.85529567	0.005067207	0.122703612	-1.271241769	2.815607942	14.80984974	0.000118913	0.002879502	0.737197222	4.82312633	12.84844322	0.00033776
augustus_masked-scf300000870603.0-processed-gene-17.96-mRNA-1	1.33635095	0.020279079	6.900915912	0.00861516	0.208221542	-0.616162697	4.807844077	4.946678156	0.02614085	0.631803465	-1.83905007	4.749896923	10.21709708	0.001391447	0.03363016	-1.417418903	1.428898204	6.552596334	0.010473122	0.252959097	0.915921404	3.891915997	10.70275593	0.001069761	0.02585526	-0.990640512	4.438288758	7.15850845	0.007460921	0.180121374	-0.753528406	5.638889417	16.0879614	6.04672E-05	0.001461444	-1.574915561	3.890364294	7.812859049	0.005187577	0.125221562	-3.132935567	0.836190704	14.78923968	0.00012022	0.002901	-2.230915614	1.535230486	12.82518636	0.000341984
snap_masked-scf300000870607.1-processed-gene-0.12-mRNA-1	-0.892694716	3.115513795	6.891404195	0.008661121	0.208558597	1.312316389	-0.191747169	4.942168118	0.026209141	0.632252009	-3.644995429	-0.969049395	10.20682362	0.00139922	0.03375385	2.064162008	1.359344829	6.546181187	0.010510952	0.252959097	0.714424917	4.186864061	10.68841569	0.001078085	0.026007009	1.135830238	2.926671802	7.15712338	0.007466685	0.180121374	1.891417648	4.433058538	16.06274053	6.12779E-05	0.001478228	1.023117735	3.477912752	7.811705797	0.005190888	0.125221562	1.692546182	2.80422249	14.78865225	0.000120257	0.002901	-1.168793288	2.653064303	12.7971932	0.00034714
augustus_masked-scf300000870735.0-processed-gene-14.241-mRNA-1	-1.805799789	-0.759379481	6.891240014	0.008661916	0.208558597	0.649566392	4.368803644	4.923334883	0.026496324	0.637969265	1.19833855	4.152287448	10.1959838	0.001407469	0.033888536	-0.61025463	5.221919242	6.540179657	0.01054647	0.252959097	3.141679389	-0.170055208	10.67260606	0.001087338	0.026164886	1.944312136	4.350050649	7.14379305	0.007522388	0.180936215	1.050574923	7.534335297	16.03262484	6.22603E-05	0.001499083	1.862102553	3.558035008	7.793186164	0.005244363	0.126271948	2.102171059	1.863777616	14.75322239	0.000122538	0.002950425	0.998349938	4.359777618	12.79185781	0.000348131
snap_masked-scf300000870607.0-processed-gene-0.35-mRNA-1	2.844765675	-1.300036223	6.886619029	0.008684337	0.208703173	-1.610787367	-0.785430423	4.910300233	0.026697	0.641581874	-5.238530764	-0.904547144	10.17967926	0.001419969	0.034124883	-1.944797307	2.697239655	6.536002513	0.010571263	0.252959097	-2.199761688	2.127798125	10.66826237	0.001089895	0.026164886	0.995705243	3.477912752	7.136993457	0.007550965	0.180936215	3.786528394	-1.11096751	15.98916568	6.3706E-05	0.001530992	1.607890914	1.08640429	7.783801788	0.005271674	0.126689593	-1.757371913	0.871261982	14.74533525	0.000123052	0.002954197	-0.931022093	3.200604692	12.75421081	0.000355209
snap_masked-scf300000870586.0-processed-gene-1.90-mRNA-1	0.82473633	1.695952155	6.873984287	0.008745945	0.209016903	-0.817310137	6.759543605	4.907049204	0.026747297	0.641581874	-0.785547572	9.364059158	10.1411805	0.001449933	0.034779237	-0.557055387	5.841581142	6.535568996	0.01057384	0.252959097	0.919602959	3.081540149	10.66671975	0.001090804	0.026164886	1.466439834	3.454028109	7.135667943	0.007556549	0.180936215	2.734094827	0.821492446	15.97662907	6.41293E-05	0.001535862	-1.322965463	2.79460345	7.78008366	0.005282535	0.126711073	1.092061159	3.745923257	14.74285693	0.000123213	0.002954197	1.825698033	1.114807639	12.73523805	0.00035883
snap_masked-scf300000870673.0-processed-gene-0.136-mRNA-1	-0.601319836	4.279488384	6.87175797	0.008756847	0.209016903	1.121856862	1.76921481	4.893868428	0.026952231	0.642239177	-1.01217903	4.531273176	10.1227341	0.001464516	0.035039012	1.392129738	1.637478699	6.533855606	0.010584029	0.252959097	0.656526428	6.92303325	10.64308297	0.001104833	0.026451502	1.207416433	3.152811303	7.12884265	0.007585367	0.180936215	2.141751123	2.514574189	15.97521597	6.41772E-05	0.001535862	2.933805892	-0.932038578	7.767710428	0.005318842	0.12721351	-3.107561809	0.324138593	14.74013125	0.000123392	0.002954197	1.470040233	2.332841001	12.72292143	0.000361201
snap_masked-scf300000870629.0-processed-gene-3.2-mRNA-1	1.986557249	-0.306267561	6.868342289	0.0087736	0.209016903	-1.692587086	-0.059276693	4.892998518	0.026965813	0.642239177	0.574759527	6.176649434	10.12052156	0.001466275	0.035039012	2.077613862	0.328119215	6.533598169	0.010585561	0.252959097	-0.442662972	6.10524384	10.63128814	0.001111902	0.026531219	1.148278045	4.220783352	7.126012108	0.007597352	0.180936215	-0.894606175	3.38777062	15.97244738	6.42711E-05	0.001535862	-4.242281993	-0.640352264	7.766131225	0.005323495	0.12721351	0.968585212	4.315585854	14.72115298	0.00012464	0.002978476	-1.491776143	2.151329417	12.69195475	0.000367232
maker-scf300000870751.0-augustus-gene-1.178-mRNA-1	-2.447321193	-1.634222395	6.867252013	0.008778954	0.209016903	-1.528685834	-0.460997291	4.889943389	0.027013572	0.642239177	-1.853029615	1.057875145	10.11595216	0.001469915	0.035060087	-2.226615571	1.329509969	6.513850517	0.010703749	0.255303484	1.741985863	3.187591897	10.62977429	0.001112813	0.026531219	0.742054654	5.963232705	7.120960881	0.007618786	0.180936215	1.274288385	2.197876549	15.96558474	6.45045E-05	0.001538548	2.545991568	0.06086197	7.75504145	0.005356281	0.127748846	-1.063320854	3.758073753	14.71584359	0.000124992	0.002981272	-2.946063926	1.317203066	12.67265785	0.000371042
snap_masked-scf300000870662.0-processed-gene-1.46-mRNA-1	2.162417393	-0.852420443	6.867121052	0.008779598	0.209016903	1.604780245	0.55441152	4.888643842	0.027033913	0.642239177	0.941024559	3.672149509	10.09540941	0.001486391	0.035386691	-0.754459535	6.570518836	6.507485542	0.01074213	0.255739138	1.154655027	2.884568788	10.62649423	0.001114789	0.026531219	1.822438245	2.259670089	7.119920973	0.007623207	0.180936215	1.575156227	2.998354639	15.90884404	6.64674E-05	0.001582397	-1.888381167	1.234086377	7.751441219	0.005366969	0.127748846	-0.97687786	9.0896088	14.70130081	0.00012596	0.002998733	-1.382564544	5.986522908	12.66342377	0.000372879
snap_masked-scf300000870744.0-processed-gene-0.41-mRNA-1	-1.385946553	0.669792021	6.86320389	0.008798864	0.209084042	-1.815080359	-0.502121298	4.885254936	0.027087034	0.642239177	-1.075098844	1.464100114	10.08216037	0.001497117	0.035460429	-1.677225946	1.049660911	6.502786243	0.010770558	0.255936639	1.721553538	0.665506835	10.62116159	0.001118008	0.026531219	6.110266758	-1.060313413	7.119760619	0.007623889	0.180936215	1.999553819	2.155231845	15.8669874	6.79538E-05	0.00161476	-1.059484173	2.645065017	7.748390632	0.005376043	0.127748846	-1.908454777	2.798218718	14.68080599	0.000127336	0.003025847	-0.78358845	4.457081094	12.65425701	0.000374711
maker-scf300000870601.0-snap-gene-19.26-mRNA-1	-1.754551429	0.120029143	6.857110272	0.008828922	0.209406875	1.015561473	1.383556014	4.883940755	0.027107663	0.642239177	-3.861226609	0.128276126	10.08174505	0.001497454	0.035460429	-0.848426425	3.537425112	6.499432855	0.010790891	0.25594141	-0.71652853	4.54487765	10.62018629	0.001118598	0.026531219	1.97167295	2.072787505	7.11738208	0.00763401	0.180936215	1.04176784	4.252595608	15.85581079	6.83563E-05	0.001621294	-2.473585682	-0.516805237	7.728141337	0.005436669	0.128948449	-1.386286077	4.268380962	14.54051557	0.000137177	0.003253614	-0.669209512	8.184342785	12.62984097	0.000379637
maker-scf300000870603.0-snap-gene-8.25-mRNA-1	-0.426293039	7.467721335	6.842927309	0.008899289	0.210672191	-1.660995008	0.557765558	4.88262528	0.027128328	0.642239177	-1.595183519	6.086447047	10.08125035	0.001497857	0.035460429	-0.955918018	3.180750503	6.491620091	0.010838416	0.256589909	-1.255991124	1.678834705	10.61559896	0.001121376	0.026547591	2.552295831	0.706259406	7.115322188	0.007642787	0.180936215	1.598774333	0.888061426	15.83877079	6.89746E-05	0.001632913	1.724070442	2.64494977	7.717875072	0.005467671	0.129386741	-0.960359336	4.944733294	14.53378037	0.000137669	0.003259185	2.381775563	0.54611381	12.6122582	0.000383225
maker-scf300000870601.1-snap-gene-6.126-mRNA-1	0.786194116	4.015898859	6.837978031	0.008923979	0.210672191	-0.466169768	5.973340321	4.871636775	0.027301594	0.642964447	1.020347749	3.422773949	10.06959778	0.001507359	0.03561907	-1.720644984	1.196443614	6.471623988	0.010961033	0.259006109	-0.664299763	6.805812513	10.60496221	0.001127846	0.026643079	2.509531017	0.981525851	7.100585997	0.007705875	0.182090696	-1.005399826	3.999973443	15.82727464	6.9395E-05	0.00163981	0.744980542	5.783822904	7.715291173	0.005475503	0.129386741	-1.802180598	2.696905658	14.51990968	0.000138686	0.003277167	1.893543788	2.709353905	12.59350223	0.00038709
augustus_masked-scf300000870662.0-processed-gene-2.60-mRNA-1	-0.790650202	2.228904155	6.836376468	0.008931984	0.210672191	1.812550883	-0.64565808	4.871619407	0.027301868	0.642964447	-1.557549543	1.204369631	10.04439468	0.001528122	0.036042701	1.562503867	1.914741896	6.468353332	0.010981223	0.259006109	1.114777667	5.794816126	10.6012632	0.001130104	0.026643079	4.311373654	-0.785883713	7.090457308	0.007749547	0.182782915	1.727954934	2.081429019	15.82242904	6.95729E-05	0.001640241	1.360990537	2.342561493	7.699266208	0.005524328	0.129872758	5.894098321	0.097522015	14.50595755	0.000139717	0.003292341	-1.402976675	0.886120581	12.5384676	0.000398659
snap_masked-scf300000870750.0-processed-gene-2.89-mRNA-1	0.636232133	4.179891202	6.831147689	0.008958169	0.210898514	-1.166496865	1.179629045	4.870376522	0.027321539	0.642964447	-4.057603565	-0.626108551	10.0318719	0.001538546	0.036221362	-0.68437535	4.788267941	6.463916088	0.011008677	0.259172795	2.883326314	0.629334626	10.59865935	0.001131697	0.026643079	0.63394711	5.221919242	7.086164107	0.007768134	0.182882018	2.350843989	0.7256646	15.81975701	6.96712E-05	0.001640241	3.640598304	-1.121361147	7.698733337	0.005525959	0.129872758	-1.120332834	4.912178224	14.50421663	0.000139846	0.003292341	-1.330804863	0.928362382	12.50496205	0.000405873
maker-scf300000870601.0-snap-gene-13.22-mRNA-1	2.689937391	-1.561601693	6.810662311	0.009061515	0.212937226	0.558834096	4.671679293	4.867869176	0.027361265	0.642964447	-0.504748571	5.362413029	10.02744533	0.001542248	0.0362414	1.387616616	2.151246764	6.45357056	0.011072959	0.260127177	0.975157903	3.980367451	10.59218708	0.001135666	0.02668709	2.313975337	-0.046076305	7.069168153	0.007842166	0.184283645	-2.440022212	0.07929287	15.80781791	7.01122E-05	0.001647572	-2.104928745	1.68304868	7.698485584	0.005526718	0.129872758	2.022650966	1.967674015	14.49249505	0.000140719	0.003306768	-1.200943926	2.660096858	12.5005283	0.000406837
snap_masked-scf300000870749.0-processed-gene-10.51-mRNA-1	-0.731361311	3.73432117	6.805382511	0.009088348	0.213173747	-0.31337019	6.7089445	4.854741096	0.027570251	0.646172615	-1.692721574	0.354666471	10.00747666	0.00155906	0.036568871	-0.600790198	4.915581186	6.449451383	0.011098661	0.260127177	1.590897108	1.27592258	10.58651832	0.001139153	0.026719654	-0.657238521	7.412823884	7.063325451	0.007867782	0.184544484	-2.123209983	0.033507789	15.79903816	7.04383E-05	0.001652181	1.12045338	1.866236127	7.67603179	0.005595909	0.131256066	2.085972839	2.038768203	14.47384862	0.000142119	0.003333502	-2.794961068	-0.460997291	12.44227789	0.000419724
augustus_masked-scf300000870673.2-processed-gene-9.53-mRNA-1	-1.20506823	2.080156633	6.795877929	0.009136858	0.213527276	1.660340482	-0.1583774	4.84937547	0.027656144	0.646172615	-1.183039705	1.916949607	9.984318774	0.00157879	0.036963446	2.069874936	0.374584949	6.444189144	0.011131584	0.260127177	1.648809793	1.756574335	10.57622944	0.001145511	0.026819294	1.658940651	1.126885553	7.056770769	0.007896621	0.184879829	2.334254919	3.045167263	15.76515939	7.1711E-05	0.001676319	-0.745937567	7.890886845	7.644085506	0.005695876	0.133354839	-2.61373893	1.622717756	14.4556118	0.000143502	0.003359736	-0.794250875	6.530044105	12.41105155	0.0004268
snap_masked-scf300000870601.1-processed-gene-5.52-mRNA-1	0.652491901	4.044184265	6.793412852	0.009149483	0.213527276	0.725349286	6.795633856	4.842968396	0.027759073	0.646172615	-1.000026935	2.415672527	9.980054753	0.00158245	0.036981037	-1.166840263	6.078443564	6.444004969	0.011132738	0.260127177	1.950716394	0.780159081	10.55832016	0.001156663	0.027030611	2.393980195	1.28432965	7.044831164	0.007949432	0.185039321	-1.482207156	2.547600326	15.76462894	7.17311E-05	0.001676319	2.267024765	-0.040013157	7.637205243	0.005717644	0.133618393	-1.601090817	3.430285609	14.44449292	0.000144351	0.003373416	-0.910441618	4.886789378	12.38886844	0.000431901
snap_masked-scf300000870749.0-processed-gene-10.63-mRNA-1	0.770008539	2.596296972	6.792569051	0.009153808	0.213527276	-0.938441347	2.467902759	4.840556963	0.027797916	0.646172615	1.486563694	1.700853449	9.965720677	0.001594817	0.037185358	-2.523167787	-0.136756421	6.441009927	0.011151523	0.260127177	1.134850385	6.229231055	10.54992688	0.001161927	0.027103809	1.837362797	0.515666738	7.042254864	0.007960874	0.185039321	-0.890383347	3.998454311	15.66456045	7.56281E-05	0.001764146	-1.377759979	1.97547292	7.626366829	0.005752106	0.134177106	1.263634205	3.761813422	14.37135251	0.000150068	0.00350058	2.141822715	0.856271187	12.37763416	0.000434507
maker-scf300000870595.0-snap-gene-6.230-mRNA-1	1.21345191	0.487721399	6.788050133	0.009177009	0.213676405	0.544276976	4.014295313	4.838664898	0.027828432	0.646172615	-1.755869748	2.382162258	9.963153329	0.001597043	0.037185358	-2.566343912	0.03431871	6.433539177	0.011198522	0.26074507	2.499961045	0.987075971	10.53549205	0.001171037	0.027266289	1.883374464	0.792413147	7.042204603	0.007961098	0.185039321	1.164312991	6.339368787	15.65558772	7.59877E-05	0.001767302	-0.756253252	4.532111866	7.60167165	0.005831421	0.13548703	-1.581551615	4.429746715	14.36112124	0.000150886	0.003513207	-1.986707556	-0.347820716	12.3723562	0.000435737
augustus_masked-scf300000870605.0-processed-gene-0.167-mRNA-1	0.669502023	3.829043323	6.775025738	0.009244216	0.214847743	1.31170229	4.394065022	4.835241522	0.027883735	0.646172615	-1.490341892	3.049206525	9.945857912	0.001612117	0.037467726	1.42854946	7.84785082	6.416471688	0.011306658	0.262781624	1.734750955	1.431467874	10.52688351	0.001176504	0.027343512	-1.005435894	2.636772162	7.042079443	0.007961654	0.185039321	-0.895093054	8.764909645	15.6542527	7.60414E-05	0.001767302	1.269026666	2.151329417	7.599213791	0.005839376	0.13548703	-0.837159925	6.302663129	14.33896183	0.000152672	0.003548302	-0.938435074	4.629016624	12.36983919	0.000436325
maker-scf300000870673.2-snap-gene-2.20-mRNA-1	0.955224237	1.430109307	6.767700665	0.009282235	0.214926629	-0.908710787	0.608507453	4.830879269	0.027954371	0.646172615	0.661102432	3.630356831	9.921868162	0.001633265	0.037889965	-1.939260181	0.550228798	6.393816982	0.011451852	0.265244596	-0.904155088	2.63660141	10.50972718	0.001187478	0.027548186	1.890454154	0.950315522	7.038630685	0.007977	0.185042828	-1.633687372	-0.161714421	15.63167242	7.69548E-05	0.00178489	-1.303103885	0.419558911	7.596234689	0.005849033	0.13548703	-0.970910231	4.250542151	14.32981856	0.000153415	0.003559071	2.350335583	1.329509969	12.34955864	0.000441091
maker-scf300000870673.2-snap-gene-3.125-mRNA-1	0.740240139	5.182313683	6.765859252	0.009291817	0.214926629	0.873565585	4.211872099	4.829808976	0.02797173	0.646172615	0.699709533	3.358157199	9.897882752	0.00165469	0.038317083	-0.755584687	4.417963673	6.393428215	0.01145436	0.265244596	-1.27648955	0.676926458	10.50576899	0.001190024	0.027556973	1.748434625	1.104272131	7.035031324	0.007993048	0.185042828	-1.555008663	2.297032197	15.62862375	7.70789E-05	0.00178489	1.631312213	1.96020848	7.595658666	0.005850902	0.13548703	-0.859753248	4.903063966	14.30283377	0.00015563	0.003603879	0.722008021	4.923563676	12.34020323	0.000443307
maker-scf300000870641.0-snap-gene-0.50-mRNA-1	-1.307973886	6.086447047	6.762258197	0.009310586	0.214926629	0.944999582	4.450149001	4.828283324	0.027996494	0.646172615	-1.107641103	1.583490174	9.88292478	0.001668196	0.038559584	-1.948881322	3.823131773	6.379400362	0.011545243	0.265966553	1.760734708	-0.233071696	10.48701488	0.001202164	0.027787485	1.107816535	4.229363201	7.029510426	0.008017727	0.185042828	2.368022511	1.833847225	15.58657156	7.88123E-05	0.001821711	-1.125914497	5.149658806	7.592380961	0.005861549	0.13548703	-4.710343945	1.923109189	14.29836271	0.000156001	0.003605881	-1.181226371	4.017842955	12.33101817	0.000445493
snap_masked-scf300000870745.0-processed-gene-3.135-mRNA-1	2.012455068	-0.878265078	6.758709155	0.009329122	0.214926629	0.809100329	4.487805052	4.827694002	0.028006066	0.646172615	-0.548969467	6.863738482	9.865029069	0.0016845	0.03886579	-2.572630446	-0.188162534	6.37918485	0.011546645	0.265966553	-0.953384698	2.974984545	10.47896297	0.001207415	0.0278582	0.993237015	4.205411586	7.028996862	0.008020027	0.185042828	1.958534074	2.627160461	15.54906187	8.03915E-05	0.001854841	-0.789514217	8.171431069	7.582901259	0.005892453	0.135838985	-1.571267935	3.673292403	14.28189545	0.000157371	0.003630963	-2.223006185	-0.060129121	12.3168812	0.00044888
maker-scf300000870662.0-snap-gene-7.69-mRNA-1	0.440199317	5.895002795	6.752220133	0.009363111	0.214926629	1.343486182	1.791198434	4.811160179	0.028276002	0.651218874	-1.007221262	4.343412467	9.822421166	0.001723972	0.039680895	0.807522942	5.021636256	6.376996957	0.011560888	0.265966553	0.893327993	2.697862844	10.47337538	0.001211072	0.027891963	-0.841057652	3.740055996	7.009431723	0.008108141	0.186736956	-0.969128964	4.72117388	15.52811931	8.1287E-05	0.001872105	-3.867209126	-1.130575056	7.580580559	0.005900043	0.135838985	3.302620468	0.656301334	14.25603794	0.000159548	0.003674521	-0.844087165	3.898899362	12.31414477	0.000449539
maker-scf300000870601.1-snap-gene-5.0-mRNA-1	-1.906513418	-0.10327636	6.751293144	0.009367976	0.214926629	1.01293815	0.052008107	4.801674997	0.028432082	0.652098766	-0.929921723	4.202775881	9.819786166	0.001726444	0.039680895	1.127864972	2.870378038	6.375718288	0.011569221	0.265966553	0.988130813	5.848899808	10.45518904	0.001223054	0.028116971	1.823336993	2.223871714	7.004875823	0.008128801	0.186808734	0.89085517	2.938727924	15.52275383	8.15181E-05	0.001874032	-1.411135942	1.785929408	7.577898056	0.00590883	0.135838985	-0.885152511	7.136236494	14.23227972	0.000161575	0.003709809	-0.872115862	4.087183862	12.30527634	0.00045168
snap_masked-scf300000870601.0-processed-gene-16.56-mRNA-1	-1.499486982	3.233483198	6.750518384	0.009372045	0.214926629	1.379589042	1.663182942	4.801240173	0.028439258	0.652098766	-0.884778608	4.542759666	9.816861332	0.001729192	0.039680895	-0.803989913	2.746471194	6.369889476	0.011607282	0.266359896	-3.163535178	0.14047162	10.44984039	0.001226601	0.028147604	0.984513099	3.344247415	7.002269064	0.008140646	0.186808734	3.13776883	-0.552136039	15.5141454	8.18902E-05	0.001879187	1.066500352	1.849386449	7.566120326	0.005947567	0.136482711	-1.039746258	7.465514705	14.2312437	0.000161664	0.003709809	1.853364957	0.550491596	12.29370524	0.000454489
augustus_masked-scf300000870754.0-processed-gene-6.27-mRNA-1	-2.758872851	-1.115392114	6.748460995	0.009382858	0.214926629	1.132974173	1.157939524	4.787728705	0.028663199	0.652098766	-1.590832851	3.605335427	9.797720755	0.001747283	0.039952936	-0.78679561	3.176323464	6.364916513	0.011639857	0.266626134	1.238987391	3.150227234	10.444719	0.001230006	0.028174898	-0.590641586	7.349588169	6.998519942	0.008157714	0.186863088	-1.183980087	2.108956811	15.47482271	8.36116E-05	0.001915233	-2.696996585	0.592274572	7.560616004	0.00596576	0.136482801	0.971788778	6.439570234	14.21369007	0.000163179	0.003737829	1.29672868	2.527039009	12.28918708	0.00045559
snap_masked-scf300000870753.0-processed-gene-18.65-mRNA-1	-1.067422531	2.020864424	6.73974846	0.009428792	0.215395315	2.6410905	-1.66124192	4.785204733	0.028705235	0.652098766	-0.939305366	2.889746117	9.797669152	0.001747332	0.039952936	-0.918317214	3.949060613	6.357079765	0.011691381	0.267324695	2.694322568	0.267401128	10.42436337	0.001243637	0.028435899	4.669572761	-0.184745764	6.992607146	0.008184705	0.187008615	1.662981427	11.54978266	15.45555796	8.44682E-05	0.001931374	1.907247476	-0.005954375	7.559624584	0.005969042	0.136482801	-5.526823509	-0.196957686	14.20120711	0.000164265	0.003755939	1.408225401	4.798856966	12.25135021	0.000464922
maker-scf300000870593.0-snap-gene-4.68-mRNA-1	-0.662020646	4.269456826	6.738157347	0.009437205	0.215395315	1.243700702	3.429667896	4.780727829	0.028779954	0.652098766	-1.0205976	4.00556424	9.793928015	0.001750891	0.039962425	-3.076352422	0.067436909	6.34682997	0.011759124	0.268001605	0.761108539	6.186576185	10.41153151	0.001252308	0.02858276	4.293566121	-0.502721657	6.990687663	0.008193487	0.187008615	1.370165869	2.526676613	15.42153675	8.60025E-05	0.001962927	-1.654597072	0.684411752	7.55599831	0.005981066	0.136512184	-0.820657799	4.789772249	14.19154841	0.00016511	0.00376849	0.738138488	4.718872784	12.22907168	0.000470506
snap_masked-scf300000870752.0-processed-gene-6.80-mRNA-1	-1.093134568	2.563395281	6.726300898	0.009500142	0.216443189	2.355722384	0.039279996	4.780328099	0.028786635	0.652098766	-0.899667017	4.048518653	9.752746208	0.00179055	0.040712225	-1.311704223	1.903828029	6.345149923	0.011770266	0.268001605	3.96884653	-0.702970177	10.40664125	0.001255629	0.028607192	0.715144895	7.35129456	6.985768592	0.008216036	0.187141227	-1.578992779	1.525854655	15.40995127	8.65314E-05	0.001970255	-3.316846564	-0.520272035	7.544237776	0.006020228	0.13715979	-2.42053666	1.858146019	14.18647289	0.000165556	0.003771898	-1.916760355	0.33250357	12.20494748	0.000476629
maker-scf300000870693.1-snap-gene-0.47-mRNA-1	2.148512391	-0.668993775	6.720846103	0.009529241	0.216717781	1.134220469	0.384033711	4.779783886	0.028795734	0.652098766	-0.55005082	5.016818151	9.752313466	0.001790972	0.040712225	2.242904202	0.761186236	6.343046929	0.011784229	0.268001605	-1.335620265	0.733376406	10.40055236	0.001259776	0.028650332	1.202397194	2.521134212	6.980918007	0.008238334	0.187141227	-1.480391929	5.764640894	15.40772197	8.66335E-05	0.001970255	-0.881574013	11.61668318	7.541008502	0.006031028	0.137160025	-1.306676537	3.148348296	14.16986822	0.000167024	0.003798525	-2.077000365	1.516175769	12.19419439	0.000479385
maker-scf300000870641.0-snap-gene-1.2-mRNA-1	0.560618544	4.666502269	6.713743465	0.009567268	0.217194063	1.210594204	-0.593360415	4.779323669	0.028803431	0.652098766	-0.934636547	4.334862982	9.745188565	0.001797927	0.040712225	-4.353208415	-0.297689584	6.33765955	0.011820075	0.268047865	1.232922021	1.696442683	10.39321029	0.001264795	0.028713112	1.831013857	0.669540983	6.979805135	0.008243458	0.187141227	-0.951159783	3.789199023	15.38869541	8.75103E-05	0.001986639	3.146611612	-1.416387659	7.51862296	0.006106434	0.138464369	-2.218816236	1.459984103	14.15614879	0.000168246	0.003819492	0.823831016	4.788267941	12.19036524	0.00048037
snap_masked-scf300000870629.0-processed-gene-3.16-mRNA-1	-1.05608351	3.475799	6.695852614	0.009663744	0.218993194	-1.523269149	-0.32558468	4.776091746	0.028857543	0.652098766	-1.013362644	3.891404331	9.742293829	0.00180076	0.040712225	0.850568246	5.620552611	6.331218236	0.01186308	0.268047865	-1.482843704	2.481550662	10.38650337	0.001269398	0.028728754	-3.094088387	-1.506565547	6.970542545	0.008286237	0.187700963	-1.164082825	2.002844731	15.36791789	8.84779E-05	0.002005025	-0.743131251	4.269895247	7.514925627	0.006118981	0.138464369	-2.046924075	2.130040792	14.14581601	0.000169173	0.003833682	1.409560963	2.470834216	12.18976773	0.000480524
maker-scf300000870603.0-snap-gene-13.80-mRNA-1	0.823842087	2.286747199	6.683101546	0.009733112	0.219859667	-0.44216214	3.744488888	4.77473739	0.028880251	0.652098766	1.719993025	0.364921379	9.740869282	0.001802157	0.040712225	-1.352688979	1.835164016	6.32757756	0.011887458	0.268047865	1.528190525	2.89444889	10.38481115	0.001270562	0.028728754	1.667650056	0.87210927	6.965276764	0.008310658	0.187700963	1.217153035	4.617774557	15.35381167	8.91409E-05	0.002016456	0.946878759	2.81051971	7.514315186	0.006121055	0.138464369	1.634982582	2.336966348	14.14066382	0.000169637	0.003837355	-1.048585812	3.728056788	12.18270673	0.000482346
snap_masked-scf300000870748.0-processed-gene-2.49-mRNA-1	-1.150706474	2.552215786	6.682468742	0.009736568	0.219859667	1.162924715	2.624854885	4.772128093	0.028924052	0.652098766	-0.747406027	5.883005778	9.740053759	0.001802956	0.040712225	1.005312656	2.700814852	6.321823722	0.011926091	0.268047865	0.443260094	6.495459449	10.38003529	0.001273853	0.028728754	2.072296676	0.317390548	6.964899979	0.008312408	0.187700963	0.936525343	5.090009903	15.35018003	8.93124E-05	0.002016747	-1.787262302	0.605017243	7.502761812	0.006160445	0.139107882	0.970726986	4.06781972	14.12377441	0.000171167	0.003865084	1.399526269	2.978599109	12.172648	0.000484954
maker-scf300000870748.0-snap-gene-3.0-mRNA-1	-0.395398183	6.822727273	6.678140076	0.009760241	0.219951891	1.52320922	0.629482268	4.771789896	0.028929734	0.652098766	-0.929244192	3.241961334	9.727915868	0.001814902	0.040840833	1.285517324	3.150227234	6.320448696	0.011935342	0.268047865	-1.187539369	2.463576265	10.37827795	0.001275066	0.028728754	-2.158993963	-0.903254053	6.960408268	0.008333302	0.187839118	-1.001173589	4.959326086	15.34527179	8.95447E-05	0.002018408	1.463336807	1.75261212	7.495691952	0.006184676	0.139407429	2.758133789	1.451099675	14.11437108	0.000172024	0.003877566	-1.518810069	1.576671296	12.13202625	0.000495632
snap_masked-scf300000870603.0-processed-gene-5.48-mRNA-1	-1.855277733	-0.717541471	6.674985272	0.009777532	0.219951891	1.292730775	0.977314137	4.762923129	0.029079123	0.654020835	-3.854842592	-1.097757082	9.725485098	0.001817303	0.040840833	-0.9034159	2.966580371	6.319892136	0.011939089	0.268047865	-0.695022045	5.193003472	10.37579248	0.001276783	0.028728754	4.462845483	-0.64835862	6.951821757	0.008373392	0.188205645	2.273300431	1.206391254	15.3306703	9.02395E-05	0.002030468	-3.389263426	-1.42130017	7.488767008	0.006208505	0.139617782	3.536192701	1.27123595	14.10942176	0.000172478	0.003880901	-1.354727478	3.22244578	12.11657957	0.000499755
snap_masked-scf300000870743.0-processed-gene-4.69-mRNA-1	-1.291292193	1.493241527	6.67224858	0.009792556	0.219951891	1.287388519	0.361225428	4.760629642	0.029117894	0.654020835	-1.171744365	2.121339873	9.724488399	0.001818289	0.040840833	-1.007066066	2.050799733	6.31945671	0.011942021	0.268047865	1.560750798	1.02498937	10.35144534	0.001293733	0.029058717	1.566685667	1.423439256	6.94368919	0.008411545	0.188205645	1.371214238	2.662698676	15.31388178	9.1045E-05	0.002044974	0.99910053	4.08731732	7.486602372	0.006215973	0.139617782	1.513532603	2.812591151	14.06731352	0.000176383	0.003959961	1.092400512	3.090074046	12.10046138	0.000504093
maker-scf300000870662.0-snap-gene-8.12-mRNA-1	2.543586377	-1.604617611	6.66748304	0.009818776	0.220151845	1.254273867	3.274377001	4.754373709	0.029223926	0.654533904	-2.498685295	-0.009185302	9.71167272	0.001831013	0.041054084	-1.000851882	3.533556629	6.317539676	0.011954939	0.268047865	-0.800883232	4.788642819	10.33670216	0.001304108	0.02924008	1.668666809	1.460404842	6.939367388	0.008431893	0.188205645	1.225949467	8.354020805	15.29263669	9.20747E-05	0.002064455	-1.84413364	1.621998027	7.459860596	0.006308989	0.141457108	0.77825594	4.809226326	14.06484387	0.000176614	0.003959961	-0.873549791	4.855054309	12.09808706	0.000504736
snap_masked-scf300000870735.0-processed-gene-7.30-mRNA-1	-0.835866907	3.347112835	6.662047035	0.009848772	0.220435624	-1.694642793	-0.071507871	4.753209178	0.029243708	0.654533904	-0.594066086	6.174697437	9.680935291	0.001861898	0.041673086	2.984481838	-0.537278531	6.312666559	0.011987841	0.268175177	0.688789575	4.56684342	10.33306336	0.001306682	0.029246202	4.744662787	-0.56270595	6.938228149	0.008437265	0.188205645	2.437245913	0.726604486	15.27525677	9.29258E-05	0.002079869	1.024755971	6.191711882	7.445147605	0.00636077	0.142367028	-1.167331661	4.264851407	14.03919461	0.00017904	0.004007272	-1.85360683	0.279373562	12.05448633	0.000516679
snap_masked-scf300000870750.0-processed-gene-0.86-mRNA-1	-1.32899804	1.009499184	6.653736006	0.009894814	0.221076917	0.918399274	1.692676906	4.7445791	0.029390742	0.656668734	-1.409869312	4.245656145	9.663707588	0.001879439	0.041991761	-0.883388253	4.202775881	6.31045456	0.012002806	0.268175177	-0.498355475	7.119489773	10.29699663	0.001332469	0.029770964	2.63251709	-0.264967805	6.938149622	0.008437635	0.188205645	1.640646394	1.571873384	15.27186185	9.3093E-05	0.002079949	-0.678193369	4.967944111	7.439302364	0.006381462	0.142579138	-0.924948548	7.347131831	13.99769392	0.000183035	0.004083238	1.040600855	2.467244434	12.05350584	0.000516951
maker-scf300000870603.0-snap-gene-7.1-mRNA-1	0.533071427	4.788267941	6.644034315	0.009948839	0.221770622	2.408215229	-1.121222643	4.734504108	0.02956337	0.659366873	-0.805584914	3.17522108	9.660382375	0.001882844	0.041994034	-1.366448925	3.51460176	6.303920598	0.012047124	0.268693142	0.799531815	3.137758843	10.27222754	0.001350477	0.030094222	2.161704787	0.277077548	6.937990234	0.008438387	0.188205645	0.977485993	4.833295505	15.26440097	9.34614E-05	0.002082367	-0.80539052	3.176323464	7.414623426	0.006469585	0.144294455	-1.853820251	3.81481612	13.99727241	0.000183076	0.004083238	-1.015217005	7.900655031	12.0513598	0.000517546
snap_masked-scf300000870750.0-processed-gene-1.44-mRNA-1	0.715367191	3.215534473	6.641902469	0.009960751	0.221770622	-1.365439128	0.341251162	4.730912049	0.029625172	0.659588108	-1.21400112	1.934574379	9.646710215	0.00189691	0.042196087	-0.791119939	3.905754406	6.298780426	0.012082107	0.269001441	1.560512676	0.73007149	10.26981534	0.001352243	0.030094222	-1.351047239	1.972962699	6.922390397	0.008512312	0.189521922	2.487491814	0.988108364	15.26304012	9.35288E-05	0.002082367	-0.523449277	6.635999483	7.368697174	0.0066369	0.147766919	1.459576495	7.643539358	13.96320577	0.000186423	0.004146561	1.751998538	4.488276861	12.04430816	0.000519508
maker-scf300000870749.0-snap-gene-17.9-mRNA-1	0.741721968	7.118757864	6.620968149	0.010078503	0.223900148	1.476241645	-0.605433678	4.727839745	0.029678138	0.65961219	-1.186560585	4.877617984	9.645130807	0.001898542	0.042196087	1.916053885	-0.083848471	6.284301935	0.012181205	0.269962962	2.581514399	-0.692612809	10.26736736	0.001354039	0.030094222	2.971804618	0.926907258	6.917614434	0.008535076	0.189696543	-1.224468197	2.021431417	15.24890268	9.42315E-05	0.002094344	3.628778764	-0.805491534	7.334624178	0.006763882	0.150325138	-1.045250452	5.364781407	13.95903477	0.000186838	0.004146561	1.598876105	0.388703115	12.03919887	0.000520934
maker-scf300000870754.0-snap-gene-3.12-mRNA-1	1.521961036	0.584936131	6.618651491	0.010091622	0.223900148	0.939995086	1.8153721	4.721813566	0.029782316	0.660772406	-1.03516194	2.621882593	9.630028406	0.001914216	0.042470217	-2.008729344	0.486022462	6.281811598	0.012198334	0.269962962	2.615599754	0.125506976	10.26079761	0.001358869	0.030148872	-3.96337635	-1.505586824	6.897787525	0.008630249	0.191477057	1.436563453	4.806561628	15.24281995	9.45355E-05	0.002097433	-0.893737477	3.244143782	7.331552498	0.006775451	0.150325138	-1.825750885	3.751185593	13.95847027	0.000186894	0.004146561	-1.065027273	4.525236653	12.00500935	0.000530577
maker-scf300000870735.0-snap-gene-8.131-mRNA-1	0.86059161	2.506222835	6.598308033	0.010207572	0.22607001	1.135457915	1.705566021	4.716384679	0.029876495	0.66170711	0.666599558	4.68934282	9.625079932	0.001919381	0.04248176	0.686128525	4.069790978	6.279237661	0.012216064	0.269962962	-1.053119513	3.141214827	10.21306082	0.001394495	0.030885401	0.74713352	4.463454598	6.893953399	0.008648778	0.191553865	0.843888365	5.105056572	15.23653283	9.48507E-05	0.002100761	-2.499683023	0.965343088	7.305251847	0.006875336	0.152253257	-3.878306379	0.475783324	13.93984779	0.000188754	0.004180546	1.122103567	4.918461049	11.99858942	0.000532408
maker-scf300000870603.0-snap-gene-12.115-mRNA-1	-1.044192517	3.142851771	6.59527316	0.010224987	0.22607001	-0.933734488	5.986522908	4.710962368	0.029970869	0.66264289	1.51601156	0.856174912	9.621379364	0.001923252	0.04248176	-0.636090887	5.654817201	6.277986461	0.012224692	0.269962962	-0.905669444	4.132491872	10.20600553	0.00139984	0.030949864	4.403952559	-0.616124993	6.885972835	0.008687477	0.191741593	-1.280583272	0.638622088	15.22491449	9.5436E-05	0.002110048	-0.897554955	5.19705572	7.302386869	0.006886307	0.152253257	-1.304039005	3.542186631	13.92041656	0.000190716	0.004216639	2.17616081	-1.111734978	11.9758336	0.00053895
maker-scf300000870595.1-snap-gene-1.131-mRNA-1	-1.63066967	0.237347197	6.583308058	0.010293941	0.226584048	1.88237824	0.122576757	4.704795903	0.030078573	0.663869618	-1.890137068	0.606683999	9.61993872	0.001924762	0.04248176	1.741332219	1.625362442	6.277004376	0.012231469	0.269962962	0.960314504	2.161165592	10.19164045	0.001410788	0.031062593	0.763332833	4.774332745	6.88377861	0.008698148	0.191741593	-1.308490754	2.363102693	15.21131095	9.61259E-05	0.002120592	1.413419508	2.081429019	7.297267815	0.006905955	0.152422571	-2.116589647	1.988359027	13.90223306	0.00019257	0.004243913	-1.758668879	0.702020025	11.97435506	0.000539377
maker-scf300000870662.0-snap-gene-10.10-mRNA-1	1.723453166	-0.054816444	6.58155004	0.010304113	0.226584048	-0.765081911	2.650440591	4.698479614	0.030189312	0.665158966	-1.001773424	2.002844731	9.566150104	0.00198198	0.043628258	-3.047279116	-0.620520023	6.265311486	0.012312452	0.271279383	-1.541556702	1.023864693	10.19104938	0.00141124	0.031062593	1.735586856	1.560142395	6.878340458	0.008724654	0.191741593	1.378394251	3.984467038	15.20776594	9.63066E-05	0.002120592	-2.702726665	-0.559626083	7.290722535	0.006931159	0.152713744	1.395099627	3.229659618	13.90177134	0.000192617	0.004243913	-2.119208613	2.532314453	11.96473724	0.000542169
maker-scf300000870595.0-snap-gene-0.7-mRNA-1	1.226313883	0.704135677	6.579262009	0.010317366	0.226584048	1.567056155	1.094140906	4.685852421	0.030411971	0.668860955	-1.260509898	1.845690163	9.562789364	0.001985612	0.043628258	-0.862987291	2.725960272	6.253124904	0.012397441	0.272679351	-0.71781453	5.048373186	10.18970479	0.001412269	0.031062593	-0.973006479	6.618717075	6.874538313	0.008743234	0.191741593	-1.866899511	0.656301334	15.20567423	9.64133E-05	0.002120592	3.106817018	-0.790156727	7.28149052	0.00696687	0.153222585	-1.98225836	2.576570979	13.87517988	0.000195361	0.004296939	1.648554647	5.52829409	11.95352209	0.000545442
snap_masked-scf300000870753.0-processed-gene-2.50-mRNA-1	-0.567001938	5.659506267	6.578888995	0.010319528	0.226584048	1.008484013	2.510106064	4.680580017	0.030505447	0.668860955	-0.97482818	3.672371037	9.55939016	0.001989292	0.043628258	1.307059723	3.180944885	6.249444224	0.012423228	0.272774607	2.089680623	-0.107978457	10.18124163	0.001418766	0.031151595	-0.989762174	3.27796363	6.872503582	0.008753194	0.191741593	-1.26549952	2.212288513	15.1958242	9.69175E-05	0.002128	1.59325296	0.731823363	7.278530786	0.006978359	0.153222585	1.091543061	6.572831876	13.86767018	0.000196144	0.004303299	-1.616511151	1.141018799	11.93141164	0.000551953
maker-scf300000870673.1-snap-gene-1.187-mRNA-1	-0.986612708	1.92971577	6.569065071	0.010376645	0.227419434	-0.500085473	6.592245349	4.6798212	0.030518925	0.668860955	-0.641539796	5.71935322	9.556967149	0.001991919	0.043628258	-1.304631222	1.482561268	6.235421002	0.012521982	0.274468894	0.829590457	7.534335297	10.16124754	0.001434235	0.031436955	1.826430165	1.492401676	6.871694493	0.008757158	0.191741593	1.406863494	2.978599109	15.18595408	9.74254E-05	0.002135464	3.279997775	-1.416799688	7.243118211	0.007117327	0.156004438	3.043725469	1.166081058	13.86590852	0.000196328	0.004303299	-1.235663208	2.2255385	11.92076935	0.000555116
snap_masked-scf300000870746.0-processed-gene-6.87-mRNA-1	-1.194676718	3.674649919	6.566201826	0.010393353	0.227419434	-1.09274184	2.338193047	4.677073416	0.030567782	0.668860955	0.821033988	3.536897457	9.555174139	0.001993866	0.043628258	1.428423806	2.463089026	6.226822151	0.012582935	0.275330219	-0.909112377	3.278987738	10.13359662	0.00145591	0.031857125	1.595979853	1.398962711	6.870537211	0.008762831	0.191741593	-0.986892859	4.420261621	15.17944352	9.77619E-05	0.002139151	-3.343264314	-0.829384551	7.238260255	0.00713661	0.156157868	1.88723211	3.946194548	13.8409012	0.000198958	0.004353443	-0.975857994	4.314272154	11.90575222	0.000559609
maker-scf300000870601.0-snap-gene-12.60-mRNA-1	0.848301839	0.696995074	6.560027649	0.010429475	0.227817715	-0.45243104	6.232562619	4.669286214	0.030706687	0.670745898	-2.533241512	2.532314453	9.514022493	0.002039077	0.044540868	1.779166797	2.61674044	6.218202459	0.012644342	0.276198496	1.021711923	3.449657134	10.11457317	0.001471015	0.032132325	1.895601679	1.632225272	6.862588343	0.008801896	0.192179886	-0.83364249	3.315320459	15.16342257	9.85949E-05	0.002153672	-1.587464813	0.704822549	7.231187599	0.00716478	0.156504883	-1.233007289	4.279366615	13.83183695	0.00019992	0.004366977	-0.89437042	3.758073753	11.89611655	0.000562511
maker-scf300000870748.0-snap-gene-0.94-mRNA-1	-2.097913494	-0.460997291	6.549221702	0.010493005	0.228812301	1.304967366	1.011335805	4.663064022	0.030818149	0.672025947	-4.253643112	-0.439629801	9.50288494	0.002051491	0.04473517	-0.869946461	2.727481241	6.208822535	0.012711515	0.276514856	-2.95319443	-0.656399632	10.10035827	0.001482405	0.032325583	-0.559022177	5.309200366	6.857733648	0.008825842	0.192179886	2.64647664	1.808021084	15.1272773	0.000100501	0.002189417	-3.523519183	-0.519351135	7.208935816	0.007254149	0.15818525	0.866564661	4.228991159	13.8195351	0.000201233	0.004388123	1.84876239	3.137210281	11.87052868	0.000570292
snap_masked-scf300000870603.0-processed-gene-18.50-mRNA-1	-0.922438367	3.673292403	6.535583823	0.010573752	0.23017826	0.65352669	3.76421083	4.659580378	0.030880738	0.672237701	-4.177768741	-1.082410343	9.489995625	0.002065953	0.044973394	-1.81623278	0.275550026	6.208466833	0.01271407	0.276514856	1.594938115	0.469014131	10.08883008	0.001491708	0.032472743	-0.612260716	7.023071317	6.854103475	0.008843792	0.192179886	1.584632972	2.965944478	15.1239897	0.000100676	0.002189417	1.977744414	0.005668751	7.199375529	0.007292895	0.158746854	-0.809977513	8.133691096	13.80777291	0.000202497	0.004404647	1.671246941	2.203078008	11.86557852	0.00057181
maker-scf300000870603.0-snap-gene-17.10-mRNA-1	1.415257544	0.491761524	6.513597352	0.010705273	0.232642958	0.939366214	2.914715929	4.656031632	0.030944632	0.672477112	2.026726391	0.739488358	9.474523913	0.002083449	0.045276741	2.262053787	-0.033560848	6.206568939	0.012727709	0.276514856	1.151106592	1.962366845	10.07271981	0.001504807	0.032701907	1.864218486	1.266620608	6.85318042	0.008848362	0.192179886	-0.964706203	4.914859949	15.12263669	0.000100748	0.002189417	2.966709426	0.265626241	7.19642951	0.007304878	0.158746854	-0.510586706	6.7089445	13.80189195	0.000203132	0.004404647	-0.97979936	2.862085106	11.85154105	0.000576136
snap_masked-scf300000870750.0-processed-gene-3.56-mRNA-1	-0.992408572	2.151329417	6.502595336	0.010771714	0.233687379	0.967681539	2.77957584	4.647260532	0.031103147	0.674252954	-2.711511428	-0.760480421	9.460503126	0.002099435	0.045546271	-4.435247076	-0.244266627	6.202385803	0.012757823	0.276514856	2.133962691	0.243171513	10.06835039	0.00150838	0.032723614	0.942316727	3.341234679	6.848213694	0.008872994	0.192179886	1.41846098	1.621107969	15.0740375	0.000103375	0.002242681	-1.103083078	4.341392426	7.189945925	0.007331319	0.159049588	0.733744978	5.090420402	13.79891351	0.000203454	0.004404647	0.95088691	4.389782848	11.85044143	0.000576477
snap_masked-scf300000870693.1-processed-gene-1.91-mRNA-1	-1.007176782	3.950648857	6.495979387	0.010811872	0.23415899	-0.503245625	4.030799349	4.644324954	0.031156389	0.674252954	-1.22248526	2.460521562	9.452691066	0.002108395	0.045662743	-1.242858269	1.696442683	6.201032927	0.012767578	0.276514856	4.211142436	-0.439629801	10.06410826	0.001511857	0.03274317	-1.860141477	4.017095281	6.848099425	0.008873562	0.192179886	2.381734413	4.831128737	15.04571313	0.000104938	0.00227271	1.895795396	0.350237618	7.168883133	0.007417894	0.160311753	5.670139094	-0.230232847	13.79657531	0.000203707	0.004404647	-1.775834235	1.149076852	11.84585057	0.0005779
maker-scf300000870735.0-snap-gene-2.70-mRNA-1	-1.987596361	-1.309389062	6.48382657	0.010886038	0.235364283	0.754021229	3.086437408	4.640743335	0.031221476	0.674252954	-1.001366015	4.733656544	9.444699289	0.002117602	0.045784143	-2.610174472	0.063854849	6.189487315	0.012851141	0.277851289	1.027556768	2.995321715	10.06063206	0.001514713	0.032749218	1.16359403	2.630475084	6.84001516	0.008913808	0.192723205	-2.555431762	0.288792091	15.03727108	0.000105409	0.002279016	2.975541543	-1.233334748	7.168088035	0.007421183	0.160311753	1.066238321	4.88903671	13.79642822	0.000203723	0.004404647	-1.513720276	0.247923535	11.84289343	0.000578818
augustus_masked-scf300000870752.0-processed-gene-0.14-mRNA-1	-0.516740499	4.4811858	6.477579991	0.010924362	0.235731809	0.983019663	1.782518289	4.633654454	0.031350719	0.674252954	-0.531321517	5.776151362	9.439094527	0.002124083	0.045846302	-1.781927081	1.362323098	6.185781833	0.012878079	0.277960985	0.600663328	4.82312633	10.02505238	0.001544253	0.03327468	1.935258115	1.132292214	6.834522902	0.008941257	0.192737838	-2.161024774	1.322253122	15.02177818	0.000106278	0.002293901	1.805847425	0.810399017	7.166603189	0.007427328	0.160311753	1.494977778	2.800679627	13.79124287	0.000204286	0.004409322	2.45695126	4.831128737	11.82558581	0.000584223
maker-scf300000870593.0-snap-gene-0.105-mRNA-1	-1.081849709	2.619182975	6.473544244	0.010949196	0.235731809	0.876662854	0.711354746	4.628826215	0.031439065	0.674252954	-0.970896657	2.396352801	9.428039594	0.002136926	0.046045324	-0.997862246	3.068014114	6.176145793	0.012948403	0.278667779	1.166702059	2.332724732	10.02400019	0.001545135	0.03327468	1.24999587	3.400152688	6.833813999	0.008944806	0.192737838	-1.048441035	4.544494744	15.00985709	0.000106951	0.002302672	1.364024076	2.179910649	7.142756137	0.007526739	0.161856368	2.657089293	0.968613988	13.77174909	0.000206417	0.004445349	0.770847073	6.66873626	11.81879491	0.000586358
snap_masked-scf300000870746.0-processed-gene-6.72-mRNA-1	2.89784048	-1.507789954	6.471111028	0.010964197	0.235731809	0.863055396	1.706601146	4.627713779	0.031459457	0.674252954	1.661814531	0.75275144	9.416450152	0.002150474	0.046258848	-0.56501698	5.61208173	6.17529033	0.012954665	0.278667779	-0.847819054	7.697348104	10.02193555	0.001546868	0.03327468	2.216474145	0.592387916	6.826494614	0.008981536	0.193201814	-1.63089109	1.373763345	15.0081781	0.000107046	0.002302672	-1.744965953	0.386721906	7.139387542	0.007540891	0.161856368	1.75989293	5.276419515	13.76958721	0.000206655	0.004445349	-1.207663174	3.289831933	11.78657417	0.000596594
snap_masked-scf300000870593.0-processed-gene-3.25-mRNA-1	1.044636584	2.465459442	6.466537803	0.010992448	0.235731809	-0.397666677	5.54499879	4.62619013	0.03148741	0.674252954	2.933076796	-0.822838553	9.408607914	0.002159691	0.046378642	2.286275219	-0.894495794	6.168352747	0.013005565	0.279290117	-0.647090275	5.227661219	10.01404927	0.001553506	0.033361014	-0.617690381	7.604747002	6.821413517	0.009007125	0.193424967	2.040333176	1.733037322	14.99798631	0.000107626	0.002311231	-0.900052115	3.290165415	7.138893247	0.00754297	0.161856368	1.420902508	4.566699988	13.75039422	0.000208777	0.004483416	-0.722782135	7.023071317	11.77745099	0.000599525
snap_masked-scf300000870753.0-processed-gene-13.85-mRNA-1	-1.572470564	0.757163541	6.466004104	0.010995749	0.235731809	0.532275385	6.805812513	4.625936702	0.031492061	0.674252954	0.870706816	3.288058959	9.395659195	0.002174998	0.04662858	-1.196557973	1.818565406	6.15539962	0.013101151	0.280868357	1.161544815	2.782210515	9.991357154	0.001572766	0.033717673	-0.816593621	6.075680045	6.817607077	0.009026343	0.193510797	1.261207442	3.084784211	14.96372095	0.000109598	0.002349615	-1.439708366	3.51460176	7.137266126	0.007549817	0.161856368	-2.478853418	0.842786959	13.71566217	0.000212673	0.00455939	-1.820458871	2.986358679	11.76908808	0.000602225
snap_masked-scf300000870735.0-processed-gene-14.90-mRNA-1	2.886570646	-1.104701497	6.461351514	0.011024576	0.235951914	2.674604704	-1.360148222	4.623561797	0.031535689	0.674252954	-2.586908863	0.446183421	9.387880076	0.002184246	0.04674802	-4.703941106	-0.976845095	6.150694724	0.013136049	0.28114241	1.30406131	2.135808073	9.984894158	0.001578296	0.033760483	1.451401545	1.284116539	6.812331774	0.009053047	0.193554611	1.856912093	1.192458402	14.91219224	0.000112633	0.002409023	0.759877394	2.157048407	7.123964549	0.007606033	0.162525478	0.733257327	5.273418048	13.70753645	0.000213596	0.00457145	1.105739923	6.622131872	11.76249566	0.000604361
snap_masked-scf300000870607.0-processed-gene-0.21-mRNA-1	0.853170151	5.794816126	6.450442136	0.011092473	0.236955816	0.788598834	2.838620298	4.622418492	0.031556714	0.674252954	2.564005701	-1.21774382	9.372879481	0.002202193	0.047052909	-2.340599967	0.360385109	6.140540364	0.013211693	0.281814152	1.956114257	0.82571988	9.982820657	0.001580075	0.033760483	-2.601979558	0.300103402	6.811190122	0.009058837	0.193554611	-1.367733408	5.417368954	14.91025742	0.000112748	0.002409023	1.780425086	0.1241922	7.12383173	0.007606596	0.162525478	1.742068331	3.32883269	13.64091058	0.00022131	0.004728597	-1.086938096	4.620160663	11.75679788	0.000606214
snap_masked-scf300000870749.0-processed-gene-13.61-mRNA-1	0.978331516	1.411867791	6.445333286	0.011124417	0.236955816	1.466422565	0.137819127	4.618526507	0.031628397	0.674650691	-0.872716345	4.264851407	9.356052081	0.002222504	0.047403794	-0.759069759	5.082294253	6.140530085	0.01321177	0.281814152	0.986678383	4.319024121	9.965562622	0.001594954	0.034021232	0.849774453	2.944849702	6.802938004	0.009100799	0.194124936	1.51256869	5.177710791	14.88272578	0.000114406	0.002440338	-2.672275414	-0.136526557	7.097144821	0.007720684	0.164686343	6.52123793	-0.135041188	13.61886368	0.000223924	0.004774391	0.846475908	4.05428398	11.72813173	0.000615624
maker-scf300000870744.1-snap-gene-0.7-mRNA-1	-0.735385508	4.426242132	6.444857152	0.011127399	0.236955816	-1.133622686	1.570435464	4.613589007	0.031719581	0.674977437	-3.279003814	1.671030921	9.353110929	0.002226073	0.047403794	0.833630043	2.59286011	6.13262305	0.013270984	0.282396672	3.399824023	-0.646356373	9.932535729	0.001623827	0.034579079	4.333384022	-0.443155103	6.788916808	0.009172555	0.194952337	-1.100622608	3.358250418	14.87469121	0.000114894	0.002446649	0.792439003	3.796744568	7.08025839	0.007793777	0.165966982	-0.772349242	5.397356312	13.6149024	0.000224397	0.004774391	-0.837161829	3.199441677	11.7037128	0.000623755
snap_masked-scf300000870601.1-processed-gene-4.94-mRNA-1	-0.996019151	1.578135877	6.433663833	0.011197736	0.238054878	0.906136809	5.800046958	4.609510822	0.031795102	0.674977437	-1.162880354	4.612484656	9.309081115	0.002280208	0.048453684	-1.342624025	1.61477104	6.130955554	0.013283506	0.282396672	1.507940387	3.539896574	9.915729858	0.001638721	0.034837901	1.483735558	2.624854885	6.785299017	0.009191163	0.194952337	1.506434209	4.531545618	14.85849731	0.000115885	0.002463618	1.577995263	1.098109013	7.076475438	0.007810248	0.166039611	0.822085686	5.356889837	13.6105402	0.000224919	0.004774391	-1.542622205	1.373763345	11.70025228	0.000624916
maker-scf300000870603.0-snap-gene-2.12-mRNA-1	0.47392928	4.4198367	6.426191257	0.011244946	0.238659435	-1.09534536	0.864984279	4.606529451	0.031850431	0.674977437	-1.220837796	3.946194548	9.306840654	0.002282998	0.048453684	-0.80531942	5.587837554	6.125070125	0.0133278	0.282865313	0.969416276	2.61939468	9.911832744	0.001642195	0.034839871	0.97699878	5.863983509	6.784150122	0.009197081	0.194952337	1.476675805	3.421430026	14.82406053	0.00011802	0.002503636	-1.419108893	1.854231168	7.072280223	0.007828556	0.166150978	-0.749723065	5.205892061	13.61023642	0.000224956	0.004774391	-1.438419152	1.953254644	11.68707285	0.000629358
maker-scf300000870662.0-snap-gene-5.126-mRNA-1	-0.531519954	5.094412194	6.417913651	0.011297481	0.239374795	-0.537863152	3.668358084	4.606224841	0.031856089	0.674977437	-0.831894961	3.176323464	9.29984179	0.002291736	0.048558077	-4.316847902	-0.775301548	6.118903355	0.013374375	0.28336565	-1.176665542	2.115744426	9.909480766	0.001644295	0.034839871	0.904108415	3.513716668	6.783403518	0.009200928	0.194952337	1.546562127	4.249162555	14.82180959	0.000118161	0.002503636	1.00581103	5.190954115	7.051388721	0.007920382	0.1678197	1.450024181	4.017047978	13.60230794	0.000225908	0.004786606	-0.670300518	5.272254048	11.68411386	0.00063036
maker-scf300000870673.2-snap-gene-15.122-mRNA-1	-0.624074604	7.573716333	6.404685251	0.01138196	0.240763495	-1.941884913	-0.368923727	4.601962138	0.031935386	0.675531723	-1.063191471	3.05312724	9.294816577	0.002298031	0.04861044	-2.161467024	0.139715302	6.116053685	0.013395953	0.28336565	-0.918048118	3.720314856	9.902003484	0.001650989	0.034923507	1.44680801	4.208113352	6.776177718	0.009238251	0.195417451	-0.830156188	8.426707473	14.77184523	0.000121334	0.00256658	3.468230629	-0.885337373	7.02372558	0.00804367	0.169918341	1.276877132	4.542759666	13.58246523	0.000228308	0.004819333	-2.314534986	0.396500738	11.68384598	0.000630451
augustus_masked-scf300000870749.0-processed-gene-18.16-mRNA-1	-1.328838992	1.059253967	6.400284665	0.011410207	0.240960063	0.840124269	5.493191398	4.585509633	0.032243381	0.679134086	-0.966479034	2.015514206	9.281525288	0.002314766	0.048883089	-0.85495025	4.674318328	6.113066508	0.013418612	0.283373441	1.045797816	3.73402161	9.898831346	0.001653838	0.034925645	0.740601278	3.483344055	6.764699828	0.009297856	0.196351571	-1.608555147	0.290759031	14.76609492	0.000121704	0.002570142	1.884803736	-0.060129121	7.023171154	0.008046161	0.169918341	1.407210491	3.421790732	13.58227389	0.000228331	0.004819333	1.300808507	3.070340258	11.66644987	0.000636373
snap_masked-scf300000870754.0-processed-gene-12.117-mRNA-1	-1.9515306	-0.374797312	6.39609909	0.01143714	0.24112829	2.43400787	-1.34053986	4.58548601	0.032243826	0.679134086	-0.65912143	8.426707473	9.271660445	0.002327266	0.049065566	-0.787514484	4.110511372	6.099593663	0.013521297	0.285068404	2.479960416	-0.407440819	9.880163288	0.001670701	0.035223256	4.626002386	-0.269903419	6.751931968	0.009364623	0.197177045	-1.507442133	2.702628772	14.7382955	0.000123512	0.002603991	0.933426832	3.79473614	7.015571324	0.008080384	0.169958568	1.938715655	4.488276861	13.58015435	0.000228589	0.004819333	-2.540108359	-0.274255854	11.64392125	0.000644127
maker-scf300000870748.0-snap-gene-4.204-mRNA-1	0.963929165	1.798700174	6.389055361	0.011482612	0.241686167	2.751247262	-1.485722792	4.582815311	0.032294115	0.679134086	-0.622102059	4.030799349	9.26191183	0.002339687	0.049245754	-0.539065527	5.72900184	6.087894187	0.013611122	0.286482525	1.513973754	1.632115786	9.868467984	0.001681355	0.035375383	-0.56525433	5.752166727	6.750195656	0.00937374	0.197177045	2.516295661	0.921393964	14.72702648	0.000124252	0.002615265	1.299300158	0.696995074	7.014058254	0.008087216	0.169958568	0.686478175	5.118961096	13.5692066	0.000229927	0.004839497	-1.207022138	1.1421342	11.6156234	0.000654001
maker-scf300000870629.0-snap-gene-4.114-mRNA-1	-0.534273404	4.135117415	6.383981517	0.011515482	0.241977392	1.040909081	1.099649055	4.578388405	0.032377653	0.679134086	0.662204182	4.932711418	9.229246372	0.002381797	0.049928827	2.735395082	-0.092642075	6.084177704	0.013639784	0.286482525	1.915885579	1.206391254	9.86614142	0.001683482	0.035375383	-0.720179539	4.360304106	6.748094498	0.009384786	0.197177045	-0.925643317	4.857835481	14.71701247	0.000124914	0.002624848	1.428159649	1.570435464	7.013846556	0.008088172	0.169958568	5.548765023	0.209524875	13.55633403	0.000231509	0.004864747	-1.914820416	0.997925983	11.60314901	0.000658402
snap_masked-scf300000870744.1-processed-gene-4.106-mRNA-1	-1.375662516	4.138911261	6.375408048	0.011571243	0.242493139	-1.838211972	-0.614515863	4.576143311	0.032420105	0.679134086	1.425922189	4.433058538	9.227789189	0.002383693	0.049928827	-2.807945784	-0.212744367	6.080417128	0.013668849	0.286482525	0.966126623	3.428147111	9.840333189	0.001707266	0.035815955	-0.859444875	3.011921243	6.742764344	0.009412866	0.197177045	1.684552563	2.039280731	14.69871809	0.000126132	0.00264607	1.195841125	2.242822923	7.009746222	0.008106717	0.170067151	-1.523335751	3.1465413	13.55287111	0.000231936	0.004865688	0.888508183	6.974288734	11.59443737	0.000661494
snap_masked-scf300000870748.0-processed-gene-4.112-mRNA-1	1.596892141	-0.266646693	6.373077614	0.011586448	0.242493139	-2.829267223	-1.632251639	4.575474295	0.032432766	0.679134086	-0.728457452	6.276584473	9.226834038	0.002384937	0.049928827	1.125767386	1.588208305	6.079169054	0.01367851	0.286482525	1.089524815	4.607445054	9.826735021	0.001719934	0.036001439	4.601874507	-0.923539204	6.742455713	0.009414494	0.197177045	4.230691692	-1.077837508	14.68869037	0.000126805	0.002655801	-1.837219622	0.061312393	7.005985901	0.008123762	0.17014397	-0.946809538	5.605266176	13.54420642	0.00023301	0.00488015	1.736300904	1.286165353	11.5903164	0.000662961
snap_masked-scf300000870754.0-processed-gene-2.25-mRNA-1	-1.205724187	0.703365108	6.366281633	0.011630906	0.242493139	1.245338153	0.704822549	4.572870116	0.032482102	0.679134086	-1.614277724	0.64951225	9.224599505	0.002387849	0.049928827	3.738816963	-1.234094755	6.062892092	0.013805142	0.288659171	-0.82164742	6.936582284	9.824771372	0.001721771	0.036001439	0.970128902	2.662824659	6.734892807	0.009454491	0.197689059	-4.68183028	-1.016127109	14.68415884	0.00012711	0.002657814	0.972929287	2.721009559	6.996675822	0.008166122	0.170520882	1.23242187	3.112153525	13.52456075	0.000235461	0.004923391	-1.086762368	7.434030756	11.56704635	0.00067131
snap_masked-scf300000870745.0-processed-gene-1.54-mRNA-1	1.335871969	4.927712942	6.365665057	0.011634948	0.242493139	2.30615577	-1.481735177	4.570185128	0.03253305	0.679134086	-1.14341392	3.886076731	9.209674761	0.002407395	0.050254856	-0.579237579	5.736676246	6.050235131	0.013904445	0.28971824	0.612768628	5.868294434	9.818629855	0.00172753	0.036062541	1.386561922	2.025866552	6.719817997	0.009534736	0.198780428	1.861837017	1.216684408	14.67233947	0.00012791	0.00267014	1.130921857	4.648110532	6.99468896	0.008175191	0.170520882	0.941363413	5.756317349	13.51896788	0.000236164	0.004929978	-2.07239469	-0.321527913	11.56430655	0.0006723
maker-scf300000870603.0-snap-gene-9.141-mRNA-1	-0.340112379	6.8536071	6.364426403	0.011643073	0.242493139	1.161956312	0.251043218	4.56565535	0.032619192	0.679816043	-0.992505241	4.494710196	9.200386102	0.002419641	0.050406331	1.212933414	2.243292028	6.046080766	0.013937199	0.28971824	1.566485344	5.596546764	9.809439344	0.001736184	0.036133715	0.569999871	5.693974462	6.719215347	0.009537958	0.198780428	2.317076754	1.059727685	14.64684049	0.000129652	0.002702071	-0.816256729	4.420261621	6.993199289	0.008181998	0.170520882	1.755537609	2.547600326	13.50716338	0.000237655	0.004942611	0.645871148	4.809226326	11.56417489	0.000672347
snap_masked-scf300000870603.0-processed-gene-4.78-mRNA-1	0.959155796	3.886076731	6.360457576	0.011669145	0.242493139	-2.034310858	-1.64967795	4.558472182	0.032756282	0.680811667	-0.92392016	7.311337388	9.198163383	0.002422581	0.050406331	2.555803392	-0.829384551	6.04125584	0.013975339	0.28971824	0.997649338	2.169026828	9.807876635	0.00173766	0.036133715	-0.911105956	4.709587808	6.70805585	0.009597831	0.199424442	-1.526082357	3.946194548	14.63646289	0.000130368	0.002712543	3.815701902	-1.094644553	6.989390743	0.008199426	0.170604422	1.375493713	7.301455928	13.50613376	0.000237785	0.004942611	-1.192637082	2.27123711	11.55918493	0.000674154
maker-scf300000870631.0-snap-gene-2.7-mRNA-1	-0.843139164	1.543221824	6.353720185	0.011713541	0.242493139	1.048097101	3.515236525	4.557542485	0.032774069	0.680811667	0.977582659	2.800679627	9.173603905	0.002455306	0.05093522	4.106842635	-1.419499731	6.040598348	0.013980545	0.28971824	0.976109613	4.882651093	9.805495079	0.001739912	0.036133715	-0.718038512	6.676009171	6.70502155	0.009614177	0.199424442	-0.713298057	5.08710478	14.60523014	0.000132546	0.002753365	1.500154887	1.216684408	6.977069906	0.008256067	0.171194889	-1.702440111	3.509715832	13.50460102	0.000237979	0.004942611	-1.464756351	5.387948424	11.53425301	0.000683255
maker-scf300000870603.0-snap-gene-7.10-mRNA-1	-0.747586415	3.263788088	6.349579812	0.01174091	0.242493139	0.79129234	2.071162191	4.553094863	0.032859301	0.681468675	-1.243087169	4.240524242	9.173077131	0.002456013	0.05093522	-4.392954699	-0.67300874	6.039313181	0.013990726	0.28971824	1.122078795	5.458618746	9.802963777	0.001742308	0.036133715	1.428540221	2.723322032	6.704698405	0.009615919	0.199424442	-1.145836131	2.396352801	14.55738172	0.000135955	0.002819568	1.453980305	0.460578158	6.976149305	0.008260316	0.171194889	2.129351422	2.998354639	13.50187966	0.000238325	0.004942611	-1.986127786	1.076600386	11.52345519	0.000687235
snap_masked-scf300000870750.0-processed-gene-4.170-mRNA-1	0.727401943	5.078171561	6.349480845	0.011741565	0.242493139	1.011214402	3.128040445	4.543137119	0.033050967	0.683613272	-1.826137471	0.671780964	9.165129572	0.002466702	0.051024408	-1.129636709	2.999325589	6.039085923	0.013992527	0.28971824	-0.592054891	6.082134969	9.777657336	0.001766452	0.03657477	2.378070731	0.476717012	6.698592159	0.009648907	0.199782661	2.280736293	0.62339789	14.54515229	0.00013684	0.002833307	0.806422118	3.337982574	6.972673839	0.008276374	0.171194889	5.495079309	-0.758550461	13.49070244	0.000239748	0.004964042	-0.773430664	4.363466648	11.5094793	0.000692422
[truncated: 12,099 more rows]
[truncated: 11 more columns]
