# Supplementary material for: Molecular and physiological acclimation to low light and iron scarcity in a globally abundant oceanic pelagophyte
Source: Nat Commun. 2026 Apr 20;17:5480. doi: 10.1038/s41467-026-71628-0 (PMC13284251; doi:10.1038/s41467-026-71628-0)
Supplement: Supplementary file 9 — Supplementary Data 7 [file 41467_2026_71628_MOESM9_ESM.xlsx]

## Sheet: WGCNA_gene_modules
GeneID	module	Gene membership in WGCNA modules.
augustus_masked-deg300000870423-processed-gene-0.112-mRNA-1	magenta
augustus_masked-deg300000870423-processed-gene-0.113-mRNA-1	turquoise
augustus_masked-deg300000870423-processed-gene-0.117-mRNA-1	blue
augustus_masked-deg300000870423-processed-gene-0.127-mRNA-1	magenta
augustus_masked-deg300000870423-processed-gene-0.131-mRNA-1	magenta
augustus_masked-deg300000870423-processed-gene-0.132-mRNA-1	magenta
augustus_masked-scf300000870586.0-processed-gene-0.109-mRNA-1	green
augustus_masked-scf300000870586.0-processed-gene-0.89-mRNA-1	red
augustus_masked-scf300000870586.0-processed-gene-1.20-mRNA-1	grey
augustus_masked-scf300000870586.0-processed-gene-1.9-mRNA-1	blue
augustus_masked-scf300000870586.0-processed-gene-2.23-mRNA-1	turquoise
augustus_masked-scf300000870586.0-processed-gene-2.31-mRNA-1	blue
augustus_masked-scf300000870586.0-processed-gene-2.33-mRNA-1	red
augustus_masked-scf300000870586.0-processed-gene-2.34-mRNA-1	grey
augustus_masked-scf300000870586.0-processed-gene-2.39-mRNA-1	grey
augustus_masked-scf300000870586.0-processed-gene-3.106-mRNA-1	turquoise
augustus_masked-scf300000870586.0-processed-gene-3.119-mRNA-1	blue
augustus_masked-scf300000870586.0-processed-gene-3.120-mRNA-1	blue
augustus_masked-scf300000870586.0-processed-gene-3.124-mRNA-1	grey
augustus_masked-scf300000870586.0-processed-gene-3.96-mRNA-1	grey
augustus_masked-scf300000870586.0-processed-gene-4.156-mRNA-1	pink
augustus_masked-scf300000870586.0-processed-gene-4.159-mRNA-1	grey
augustus_masked-scf300000870586.0-processed-gene-4.184-mRNA-1	grey
augustus_masked-scf300000870586.0-processed-gene-4.190-mRNA-1	grey
augustus_masked-scf300000870586.0-processed-gene-4.210-mRNA-1	blue
augustus_masked-scf300000870586.0-processed-gene-4.212-mRNA-1	turquoise
augustus_masked-scf300000870586.0-processed-gene-4.213-mRNA-1	grey
augustus_masked-scf300000870586.0-processed-gene-4.231-mRNA-1	grey
augustus_masked-scf300000870586.0-processed-gene-4.233-mRNA-1	blue
augustus_masked-scf300000870588.0-processed-gene-0.0-mRNA-1	blue
augustus_masked-scf300000870588.0-processed-gene-0.1-mRNA-1	grey
augustus_masked-scf300000870591.0-processed-gene-0.1-mRNA-1	turquoise
augustus_masked-scf300000870593.0-processed-gene-0.11-mRNA-1	grey
augustus_masked-scf300000870593.0-processed-gene-0.37-mRNA-1	blue
augustus_masked-scf300000870593.0-processed-gene-0.42-mRNA-1	green
augustus_masked-scf300000870593.0-processed-gene-0.44-mRNA-1	blue
augustus_masked-scf300000870593.0-processed-gene-0.46-mRNA-1	green
augustus_masked-scf300000870593.0-processed-gene-1.19-mRNA-1	grey
augustus_masked-scf300000870593.0-processed-gene-1.34-mRNA-1	yellow
augustus_masked-scf300000870593.0-processed-gene-1.38-mRNA-1	turquoise
augustus_masked-scf300000870593.0-processed-gene-1.8-mRNA-1	grey
augustus_masked-scf300000870593.0-processed-gene-2.105-mRNA-1	grey
augustus_masked-scf300000870593.0-processed-gene-2.81-mRNA-1	blue
augustus_masked-scf300000870593.0-processed-gene-3.120-mRNA-1	salmon
augustus_masked-scf300000870593.0-processed-gene-3.122-mRNA-1	blue
augustus_masked-scf300000870593.0-processed-gene-3.131-mRNA-1	yellow
augustus_masked-scf300000870593.0-processed-gene-3.134-mRNA-1	yellow
augustus_masked-scf300000870593.0-processed-gene-3.135-mRNA-1	grey
augustus_masked-scf300000870593.0-processed-gene-4.110-mRNA-1	turquoise
augustus_masked-scf300000870593.0-processed-gene-4.129-mRNA-1	blue
augustus_masked-scf300000870593.0-processed-gene-5.16-mRNA-1	pink
augustus_masked-scf300000870593.0-processed-gene-6.131-mRNA-1	blue
augustus_masked-scf300000870593.0-processed-gene-6.137-mRNA-1	brown
augustus_masked-scf300000870593.0-processed-gene-6.141-mRNA-1	blue
augustus_masked-scf300000870593.0-processed-gene-6.142-mRNA-1	blue
augustus_masked-scf300000870593.0-processed-gene-7.12-mRNA-1	turquoise
augustus_masked-scf300000870593.0-processed-gene-7.17-mRNA-1	blue
augustus_masked-scf300000870593.0-processed-gene-7.2-mRNA-1	turquoise
augustus_masked-scf300000870593.0-processed-gene-7.23-mRNA-1	grey
augustus_masked-scf300000870593.0-processed-gene-7.33-mRNA-1	pink
augustus_masked-scf300000870593.0-processed-gene-7.38-mRNA-1	turquoise
augustus_masked-scf300000870593.0-processed-gene-7.39-mRNA-1	yellow
augustus_masked-scf300000870593.0-processed-gene-7.58-mRNA-1	green
augustus_masked-scf300000870593.0-processed-gene-7.62-mRNA-1	turquoise
augustus_masked-scf300000870593.0-processed-gene-7.68-mRNA-1	magenta
augustus_masked-scf300000870595.0-processed-gene-0.72-mRNA-1	blue
augustus_masked-scf300000870595.0-processed-gene-0.78-mRNA-1	turquoise
augustus_masked-scf300000870595.0-processed-gene-0.83-mRNA-1	grey
augustus_masked-scf300000870595.0-processed-gene-1.67-mRNA-1	grey
augustus_masked-scf300000870595.0-processed-gene-1.69-mRNA-1	blue
augustus_masked-scf300000870595.0-processed-gene-1.71-mRNA-1	grey
augustus_masked-scf300000870595.0-processed-gene-1.80-mRNA-1	brown
augustus_masked-scf300000870595.0-processed-gene-1.97-mRNA-1	turquoise
augustus_masked-scf300000870595.0-processed-gene-2.106-mRNA-1	turquoise
augustus_masked-scf300000870595.0-processed-gene-2.122-mRNA-1	turquoise
augustus_masked-scf300000870595.0-processed-gene-2.135-mRNA-1	pink
augustus_masked-scf300000870595.0-processed-gene-3.116-mRNA-1	grey
augustus_masked-scf300000870595.0-processed-gene-3.77-mRNA-1	grey
augustus_masked-scf300000870595.0-processed-gene-3.94-mRNA-1	turquoise
augustus_masked-scf300000870595.0-processed-gene-4.141-mRNA-1	brown
augustus_masked-scf300000870595.0-processed-gene-4.142-mRNA-1	green
augustus_masked-scf300000870595.0-processed-gene-4.162-mRNA-1	grey
augustus_masked-scf300000870595.0-processed-gene-4.164-mRNA-1	blue
augustus_masked-scf300000870595.0-processed-gene-4.174-mRNA-1	blue
augustus_masked-scf300000870595.0-processed-gene-5.21-mRNA-1	magenta
augustus_masked-scf300000870595.0-processed-gene-6.35-mRNA-1	blue
augustus_masked-scf300000870595.0-processed-gene-6.62-mRNA-1	blue
augustus_masked-scf300000870595.0-processed-gene-6.64-mRNA-1	blue
augustus_masked-scf300000870595.0-processed-gene-6.86-mRNA-1	turquoise
augustus_masked-scf300000870595.1-processed-gene-0.11-mRNA-1	green
augustus_masked-scf300000870595.1-processed-gene-0.28-mRNA-1	turquoise
augustus_masked-scf300000870595.1-processed-gene-1.17-mRNA-1	blue
augustus_masked-scf300000870595.1-processed-gene-1.45-mRNA-1	black
augustus_masked-scf300000870595.1-processed-gene-2.104-mRNA-1	pink
augustus_masked-scf300000870595.1-processed-gene-2.46-mRNA-1	blue
augustus_masked-scf300000870595.1-processed-gene-2.75-mRNA-1	blue
augustus_masked-scf300000870595.1-processed-gene-2.84-mRNA-1	turquoise
augustus_masked-scf300000870599.0-processed-gene-0.12-mRNA-1	grey
augustus_masked-scf300000870599.0-processed-gene-0.23-mRNA-1	blue
augustus_masked-scf300000870599.0-processed-gene-1.43-mRNA-1	turquoise
augustus_masked-scf300000870599.0-processed-gene-1.55-mRNA-1	yellow
augustus_masked-scf300000870599.0-processed-gene-1.70-mRNA-1	green
augustus_masked-scf300000870599.0-processed-gene-1.83-mRNA-1	grey
augustus_masked-scf300000870599.0-processed-gene-1.9-mRNA-1	red
augustus_masked-scf300000870601.0-processed-gene-0.4-mRNA-1	grey
augustus_masked-scf300000870601.0-processed-gene-1.11-mRNA-1	brown
augustus_masked-scf300000870601.0-processed-gene-1.14-mRNA-1	grey
augustus_masked-scf300000870601.0-processed-gene-1.33-mRNA-1	turquoise
augustus_masked-scf300000870601.0-processed-gene-1.35-mRNA-1	grey
augustus_masked-scf300000870601.0-processed-gene-1.39-mRNA-1	blue
augustus_masked-scf300000870601.0-processed-gene-1.42-mRNA-1	green
augustus_masked-scf300000870601.0-processed-gene-10.13-mRNA-1	grey
augustus_masked-scf300000870601.0-processed-gene-10.29-mRNA-1	grey
augustus_masked-scf300000870601.0-processed-gene-10.30-mRNA-1	blue
augustus_masked-scf300000870601.0-processed-gene-10.36-mRNA-1	blue
augustus_masked-scf300000870601.0-processed-gene-11.108-mRNA-1	cyan
augustus_masked-scf300000870601.0-processed-gene-11.127-mRNA-1	black
augustus_masked-scf300000870601.0-processed-gene-12.17-mRNA-1	grey
augustus_masked-scf300000870601.0-processed-gene-12.39-mRNA-1	grey
augustus_masked-scf300000870601.0-processed-gene-13.103-mRNA-1	grey
augustus_masked-scf300000870601.0-processed-gene-13.108-mRNA-1	blue
augustus_masked-scf300000870601.0-processed-gene-13.93-mRNA-1	green
augustus_masked-scf300000870601.0-processed-gene-13.94-mRNA-1	blue
augustus_masked-scf300000870601.0-processed-gene-14.118-mRNA-1	blue
augustus_masked-scf300000870601.0-processed-gene-14.131-mRNA-1	greenyellow
augustus_masked-scf300000870601.0-processed-gene-14.137-mRNA-1	grey
augustus_masked-scf300000870601.0-processed-gene-15.4-mRNA-1	grey
augustus_masked-scf300000870601.0-processed-gene-16.25-mRNA-1	blue
augustus_masked-scf300000870601.0-processed-gene-17.111-mRNA-1	grey
augustus_masked-scf300000870601.0-processed-gene-17.113-mRNA-1	grey
augustus_masked-scf300000870601.0-processed-gene-17.120-mRNA-1	cyan
augustus_masked-scf300000870601.0-processed-gene-17.123-mRNA-1	grey
augustus_masked-scf300000870601.0-processed-gene-17.128-mRNA-1	blue
augustus_masked-scf300000870601.0-processed-gene-17.93-mRNA-1	grey
augustus_masked-scf300000870601.0-processed-gene-18.111-mRNA-1	blue
augustus_masked-scf300000870601.0-processed-gene-18.119-mRNA-1	blue
augustus_masked-scf300000870601.0-processed-gene-18.77-mRNA-1	brown
augustus_masked-scf300000870601.0-processed-gene-18.95-mRNA-1	blue
augustus_masked-scf300000870601.0-processed-gene-18.96-mRNA-1	grey
augustus_masked-scf300000870601.0-processed-gene-18.99-mRNA-1	blue
augustus_masked-scf300000870601.0-processed-gene-19.182-mRNA-1	turquoise
augustus_masked-scf300000870601.0-processed-gene-19.204-mRNA-1	green
augustus_masked-scf300000870601.0-processed-gene-19.207-mRNA-1	green
augustus_masked-scf300000870601.0-processed-gene-19.209-mRNA-1	green
augustus_masked-scf300000870601.0-processed-gene-19.214-mRNA-1	turquoise
augustus_masked-scf300000870601.0-processed-gene-19.231-mRNA-1	grey
augustus_masked-scf300000870601.0-processed-gene-19.235-mRNA-1	blue
augustus_masked-scf300000870601.0-processed-gene-19.260-mRNA-1	blue
augustus_masked-scf300000870601.0-processed-gene-19.272-mRNA-1	blue
augustus_masked-scf300000870601.0-processed-gene-2.64-mRNA-1	blue
augustus_masked-scf300000870601.0-processed-gene-3.52-mRNA-1	blue
augustus_masked-scf300000870601.0-processed-gene-4.118-mRNA-1	blue
augustus_masked-scf300000870601.0-processed-gene-4.119-mRNA-1	grey
augustus_masked-scf300000870601.0-processed-gene-4.134-mRNA-1	grey
augustus_masked-scf300000870601.0-processed-gene-5.11-mRNA-1	green
augustus_masked-scf300000870601.0-processed-gene-5.15-mRNA-1	red
augustus_masked-scf300000870601.0-processed-gene-5.17-mRNA-1	blue
augustus_masked-scf300000870601.0-processed-gene-5.20-mRNA-1	black
augustus_masked-scf300000870601.0-processed-gene-6.104-mRNA-1	black
augustus_masked-scf300000870601.0-processed-gene-6.117-mRNA-1	black
augustus_masked-scf300000870601.0-processed-gene-6.141-mRNA-1	grey
augustus_masked-scf300000870601.0-processed-gene-6.143-mRNA-1	turquoise
augustus_masked-scf300000870601.0-processed-gene-6.99-mRNA-1	green
augustus_masked-scf300000870601.0-processed-gene-7.35-mRNA-1	red
augustus_masked-scf300000870601.0-processed-gene-7.54-mRNA-1	green
augustus_masked-scf300000870601.0-processed-gene-7.61-mRNA-1	grey
augustus_masked-scf300000870601.0-processed-gene-8.33-mRNA-1	turquoise
augustus_masked-scf300000870601.0-processed-gene-8.35-mRNA-1	turquoise
augustus_masked-scf300000870601.0-processed-gene-9.103-mRNA-1	red
augustus_masked-scf300000870601.0-processed-gene-9.113-mRNA-1	cyan
augustus_masked-scf300000870601.0-processed-gene-9.121-mRNA-1	magenta
augustus_masked-scf300000870601.0-processed-gene-9.127-mRNA-1	grey
augustus_masked-scf300000870601.1-processed-gene-0.115-mRNA-1	blue
augustus_masked-scf300000870601.1-processed-gene-0.127-mRNA-1	turquoise
augustus_masked-scf300000870601.1-processed-gene-0.86-mRNA-1	purple
augustus_masked-scf300000870601.1-processed-gene-1.74-mRNA-1	blue
augustus_masked-scf300000870601.1-processed-gene-1.86-mRNA-1	yellow
augustus_masked-scf300000870601.1-processed-gene-1.98-mRNA-1	yellow
augustus_masked-scf300000870601.1-processed-gene-2.115-mRNA-1	blue
augustus_masked-scf300000870601.1-processed-gene-2.118-mRNA-1	grey
augustus_masked-scf300000870601.1-processed-gene-2.99-mRNA-1	turquoise
augustus_masked-scf300000870601.1-processed-gene-3.110-mRNA-1	turquoise
augustus_masked-scf300000870601.1-processed-gene-3.119-mRNA-1	blue
augustus_masked-scf300000870601.1-processed-gene-3.87-mRNA-1	turquoise
augustus_masked-scf300000870601.1-processed-gene-3.90-mRNA-1	turquoise
augustus_masked-scf300000870601.1-processed-gene-3.95-mRNA-1	yellow
augustus_masked-scf300000870601.1-processed-gene-4.19-mRNA-1	green
augustus_masked-scf300000870601.1-processed-gene-4.21-mRNA-1	turquoise
augustus_masked-scf300000870601.1-processed-gene-4.32-mRNA-1	brown
augustus_masked-scf300000870601.1-processed-gene-4.33-mRNA-1	turquoise
augustus_masked-scf300000870601.1-processed-gene-5.107-mRNA-1	brown
augustus_masked-scf300000870601.1-processed-gene-5.89-mRNA-1	greenyellow
augustus_masked-scf300000870601.1-processed-gene-6.20-mRNA-1	blue
augustus_masked-scf300000870601.1-processed-gene-6.86-mRNA-1	turquoise
augustus_masked-scf300000870601.1-processed-gene-6.89-mRNA-1	blue
augustus_masked-scf300000870603.0-processed-gene-0.101-mRNA-1	turquoise
augustus_masked-scf300000870603.0-processed-gene-0.105-mRNA-1	blue
augustus_masked-scf300000870603.0-processed-gene-0.114-mRNA-1	blue
augustus_masked-scf300000870603.0-processed-gene-0.86-mRNA-1	grey
augustus_masked-scf300000870603.0-processed-gene-0.97-mRNA-1	magenta
augustus_masked-scf300000870603.0-processed-gene-1.20-mRNA-1	grey
augustus_masked-scf300000870603.0-processed-gene-1.27-mRNA-1	grey
augustus_masked-scf300000870603.0-processed-gene-1.30-mRNA-1	blue
augustus_masked-scf300000870603.0-processed-gene-1.7-mRNA-1	black
augustus_masked-scf300000870603.0-processed-gene-10.102-mRNA-1	turquoise
augustus_masked-scf300000870603.0-processed-gene-10.64-mRNA-1	turquoise
augustus_masked-scf300000870603.0-processed-gene-10.75-mRNA-1	blue
augustus_masked-scf300000870603.0-processed-gene-10.95-mRNA-1	grey
augustus_masked-scf300000870603.0-processed-gene-11.105-mRNA-1	grey
augustus_masked-scf300000870603.0-processed-gene-12.27-mRNA-1	yellow
augustus_masked-scf300000870603.0-processed-gene-12.35-mRNA-1	red
augustus_masked-scf300000870603.0-processed-gene-12.49-mRNA-1	blue
augustus_masked-scf300000870603.0-processed-gene-13.101-mRNA-1	yellow
augustus_masked-scf300000870603.0-processed-gene-13.111-mRNA-1	blue
augustus_masked-scf300000870603.0-processed-gene-13.132-mRNA-1	purple
augustus_masked-scf300000870603.0-processed-gene-14.34-mRNA-1	green
augustus_masked-scf300000870603.0-processed-gene-15.29-mRNA-1	blue
augustus_masked-scf300000870603.0-processed-gene-15.30-mRNA-1	grey
augustus_masked-scf300000870603.0-processed-gene-15.47-mRNA-1	blue
augustus_masked-scf300000870603.0-processed-gene-15.50-mRNA-1	turquoise
augustus_masked-scf300000870603.0-processed-gene-16.16-mRNA-1	grey
augustus_masked-scf300000870603.0-processed-gene-16.25-mRNA-1	turquoise
augustus_masked-scf300000870603.0-processed-gene-16.44-mRNA-1	blue
augustus_masked-scf300000870603.0-processed-gene-17.140-mRNA-1	blue
augustus_masked-scf300000870603.0-processed-gene-17.96-mRNA-1	grey
augustus_masked-scf300000870603.0-processed-gene-18.181-mRNA-1	magenta
augustus_masked-scf300000870603.0-processed-gene-18.186-mRNA-1	grey
augustus_masked-scf300000870603.0-processed-gene-18.217-mRNA-1	turquoise
augustus_masked-scf300000870603.0-processed-gene-18.229-mRNA-1	turquoise
augustus_masked-scf300000870603.0-processed-gene-18.230-mRNA-1	turquoise
augustus_masked-scf300000870603.0-processed-gene-18.238-mRNA-1	blue
augustus_masked-scf300000870603.0-processed-gene-18.256-mRNA-1	turquoise
augustus_masked-scf300000870603.0-processed-gene-2.72-mRNA-1	yellow
augustus_masked-scf300000870603.0-processed-gene-2.74-mRNA-1	turquoise
augustus_masked-scf300000870603.0-processed-gene-2.89-mRNA-1	turquoise
augustus_masked-scf300000870603.0-processed-gene-2.94-mRNA-1	blue
augustus_masked-scf300000870603.0-processed-gene-3.21-mRNA-1	yellow
augustus_masked-scf300000870603.0-processed-gene-3.26-mRNA-1	grey
augustus_masked-scf300000870603.0-processed-gene-3.35-mRNA-1	tan
augustus_masked-scf300000870603.0-processed-gene-3.9-mRNA-1	blue
augustus_masked-scf300000870603.0-processed-gene-4.33-mRNA-1	green
augustus_masked-scf300000870603.0-processed-gene-4.34-mRNA-1	grey
augustus_masked-scf300000870603.0-processed-gene-4.4-mRNA-1	yellow
augustus_masked-scf300000870603.0-processed-gene-5.100-mRNA-1	blue
augustus_masked-scf300000870603.0-processed-gene-6.101-mRNA-1	pink
augustus_masked-scf300000870603.0-processed-gene-6.105-mRNA-1	green
augustus_masked-scf300000870603.0-processed-gene-6.72-mRNA-1	pink
augustus_masked-scf300000870603.0-processed-gene-6.76-mRNA-1	grey
augustus_masked-scf300000870603.0-processed-gene-6.96-mRNA-1	turquoise
augustus_masked-scf300000870603.0-processed-gene-8.90-mRNA-1	turquoise
augustus_masked-scf300000870603.0-processed-gene-9.0-mRNA-1	salmon
augustus_masked-scf300000870603.0-processed-gene-9.1-mRNA-1	turquoise
augustus_masked-scf300000870603.0-processed-gene-9.12-mRNA-1	blue
augustus_masked-scf300000870603.0-processed-gene-9.15-mRNA-1	turquoise
augustus_masked-scf300000870603.0-processed-gene-9.16-mRNA-1	brown
augustus_masked-scf300000870603.0-processed-gene-9.17-mRNA-1	turquoise
augustus_masked-scf300000870603.0-processed-gene-9.40-mRNA-1	turquoise
augustus_masked-scf300000870603.0-processed-gene-9.46-mRNA-1	turquoise
augustus_masked-scf300000870603.1-processed-gene-0.101-mRNA-1	blue
augustus_masked-scf300000870603.1-processed-gene-0.109-mRNA-1	blue
augustus_masked-scf300000870603.1-processed-gene-0.133-mRNA-1	grey
augustus_masked-scf300000870605.0-processed-gene-0.163-mRNA-1	blue
augustus_masked-scf300000870605.0-processed-gene-0.167-mRNA-1	green
augustus_masked-scf300000870605.0-processed-gene-0.192-mRNA-1	yellow
augustus_masked-scf300000870605.0-processed-gene-0.209-mRNA-1	turquoise
augustus_masked-scf300000870605.0-processed-gene-0.211-mRNA-1	grey
augustus_masked-scf300000870605.0-processed-gene-0.212-mRNA-1	pink
augustus_masked-scf300000870605.0-processed-gene-0.226-mRNA-1	turquoise
augustus_masked-scf300000870605.0-processed-gene-0.248-mRNA-1	grey
augustus_masked-scf300000870606.0-processed-gene-0.5-mRNA-1	blue
augustus_masked-scf300000870607.0-processed-gene-0.102-mRNA-1	blue
augustus_masked-scf300000870607.0-processed-gene-0.67-mRNA-1	green
augustus_masked-scf300000870607.0-processed-gene-0.79-mRNA-1	blue
augustus_masked-scf300000870607.0-processed-gene-1.102-mRNA-1	grey
augustus_masked-scf300000870607.0-processed-gene-1.111-mRNA-1	purple
augustus_masked-scf300000870607.0-processed-gene-1.94-mRNA-1	turquoise
augustus_masked-scf300000870611.0-processed-gene-0.25-mRNA-1	turquoise
augustus_masked-scf300000870611.0-processed-gene-0.36-mRNA-1	grey
augustus_masked-scf300000870611.0-processed-gene-0.52-mRNA-1	brown
augustus_masked-scf300000870613.1-processed-gene-0.109-mRNA-1	blue
augustus_masked-scf300000870613.1-processed-gene-0.35-mRNA-1	grey
augustus_masked-scf300000870613.1-processed-gene-0.55-mRNA-1	grey
augustus_masked-scf300000870613.1-processed-gene-0.58-mRNA-1	blue
augustus_masked-scf300000870613.1-processed-gene-0.66-mRNA-1	grey
augustus_masked-scf300000870613.1-processed-gene-0.80-mRNA-1	brown
augustus_masked-scf300000870613.1-processed-gene-0.91-mRNA-1	blue
augustus_masked-scf300000870613.1-processed-gene-0.93-mRNA-1	yellow
augustus_masked-scf300000870614.0-processed-gene-0.1-mRNA-1	blue
augustus_masked-scf300000870619.0-processed-gene-0.36-mRNA-1	grey
augustus_masked-scf300000870619.0-processed-gene-0.43-mRNA-1	turquoise
augustus_masked-scf300000870619.0-processed-gene-0.45-mRNA-1	grey
augustus_masked-scf300000870619.0-processed-gene-0.51-mRNA-1	turquoise
augustus_masked-scf300000870619.1-processed-gene-0.1-mRNA-1	grey
augustus_masked-scf300000870619.2-processed-gene-0.21-mRNA-1	brown
augustus_masked-scf300000870619.2-processed-gene-1.102-mRNA-1	blue
augustus_masked-scf300000870619.2-processed-gene-1.116-mRNA-1	turquoise
augustus_masked-scf300000870619.2-processed-gene-2.100-mRNA-1	blue
augustus_masked-scf300000870619.2-processed-gene-2.105-mRNA-1	grey
augustus_masked-scf300000870619.2-processed-gene-2.117-mRNA-1	turquoise
augustus_masked-scf300000870619.2-processed-gene-2.119-mRNA-1	grey
augustus_masked-scf300000870619.2-processed-gene-2.131-mRNA-1	blue
augustus_masked-scf300000870619.2-processed-gene-2.139-mRNA-1	turquoise
augustus_masked-scf300000870619.2-processed-gene-3.0-mRNA-1	turquoise
augustus_masked-scf300000870619.2-processed-gene-3.10-mRNA-1	turquoise
augustus_masked-scf300000870619.2-processed-gene-3.23-mRNA-1	brown
augustus_masked-scf300000870619.2-processed-gene-3.48-mRNA-1	blue
augustus_masked-scf300000870619.2-processed-gene-3.6-mRNA-1	turquoise
augustus_masked-scf300000870619.2-processed-gene-4.32-mRNA-1	turquoise
augustus_masked-scf300000870619.2-processed-gene-4.34-mRNA-1	turquoise
augustus_masked-scf300000870619.2-processed-gene-4.46-mRNA-1	turquoise
augustus_masked-scf300000870619.2-processed-gene-4.52-mRNA-1	brown
augustus_masked-scf300000870619.2-processed-gene-4.55-mRNA-1	turquoise
augustus_masked-scf300000870619.2-processed-gene-4.66-mRNA-1	turquoise
augustus_masked-scf300000870619.2-processed-gene-4.67-mRNA-1	turquoise
augustus_masked-scf300000870622.0-processed-gene-0.1-mRNA-1	blue
augustus_masked-scf300000870624.0-processed-gene-0.15-mRNA-1	blue
augustus_masked-scf300000870626.0-processed-gene-0.13-mRNA-1	black
augustus_masked-scf300000870626.0-processed-gene-0.14-mRNA-1	blue
augustus_masked-scf300000870626.0-processed-gene-0.15-mRNA-1	turquoise
augustus_masked-scf300000870629.0-processed-gene-0.25-mRNA-1	blue
augustus_masked-scf300000870629.0-processed-gene-0.30-mRNA-1	blue
augustus_masked-scf300000870629.0-processed-gene-0.38-mRNA-1	blue
augustus_masked-scf300000870629.0-processed-gene-1.25-mRNA-1	turquoise
augustus_masked-scf300000870629.0-processed-gene-2.10-mRNA-1	blue
augustus_masked-scf300000870629.0-processed-gene-2.12-mRNA-1	grey
augustus_masked-scf300000870629.0-processed-gene-2.27-mRNA-1	turquoise
augustus_masked-scf300000870629.0-processed-gene-2.37-mRNA-1	blue
augustus_masked-scf300000870629.0-processed-gene-2.41-mRNA-1	blue
augustus_masked-scf300000870629.0-processed-gene-3.105-mRNA-1	turquoise
augustus_masked-scf300000870629.0-processed-gene-3.122-mRNA-1	grey
augustus_masked-scf300000870629.0-processed-gene-3.70-mRNA-1	grey
augustus_masked-scf300000870629.0-processed-gene-3.77-mRNA-1	turquoise
augustus_masked-scf300000870629.0-processed-gene-3.87-mRNA-1	blue
augustus_masked-scf300000870629.0-processed-gene-3.92-mRNA-1	grey
augustus_masked-scf300000870629.0-processed-gene-4.13-mRNA-1	magenta
augustus_masked-scf300000870629.0-processed-gene-4.15-mRNA-1	blue
augustus_masked-scf300000870629.0-processed-gene-4.22-mRNA-1	turquoise
augustus_masked-scf300000870629.0-processed-gene-4.34-mRNA-1	turquoise
augustus_masked-scf300000870629.0-processed-gene-4.40-mRNA-1	turquoise
augustus_masked-scf300000870629.0-processed-gene-4.43-mRNA-1	turquoise
augustus_masked-scf300000870629.0-processed-gene-4.44-mRNA-1	blue
augustus_masked-scf300000870629.0-processed-gene-4.51-mRNA-1	turquoise
augustus_masked-scf300000870629.0-processed-gene-4.52-mRNA-1	turquoise
augustus_masked-scf300000870629.0-processed-gene-5.79-mRNA-1	grey
augustus_masked-scf300000870629.0-processed-gene-5.84-mRNA-1	grey
augustus_masked-scf300000870629.0-processed-gene-5.85-mRNA-1	greenyellow
augustus_masked-scf300000870629.0-processed-gene-5.99-mRNA-1	turquoise
augustus_masked-scf300000870629.0-processed-gene-6.114-mRNA-1	turquoise
augustus_masked-scf300000870629.0-processed-gene-6.166-mRNA-1	turquoise
augustus_masked-scf300000870630.0-processed-gene-0.2-mRNA-1	turquoise
augustus_masked-scf300000870631.0-processed-gene-0.25-mRNA-1	blue
augustus_masked-scf300000870631.0-processed-gene-0.27-mRNA-1	black
augustus_masked-scf300000870631.0-processed-gene-0.36-mRNA-1	blue
augustus_masked-scf300000870631.0-processed-gene-0.46-mRNA-1	grey
augustus_masked-scf300000870631.0-processed-gene-0.48-mRNA-1	magenta
augustus_masked-scf300000870631.0-processed-gene-1.120-mRNA-1	grey
augustus_masked-scf300000870631.0-processed-gene-1.123-mRNA-1	turquoise
augustus_masked-scf300000870631.0-processed-gene-1.126-mRNA-1	turquoise
augustus_masked-scf300000870631.0-processed-gene-1.131-mRNA-1	grey
augustus_masked-scf300000870631.0-processed-gene-1.90-mRNA-1	turquoise
augustus_masked-scf300000870631.0-processed-gene-2.85-mRNA-1	grey
augustus_masked-scf300000870631.0-processed-gene-2.87-mRNA-1	magenta
augustus_masked-scf300000870631.0-processed-gene-2.98-mRNA-1	grey
augustus_masked-scf300000870631.0-processed-gene-3.17-mRNA-1	grey
augustus_masked-scf300000870631.0-processed-gene-4.113-mRNA-1	grey
augustus_masked-scf300000870631.0-processed-gene-4.125-mRNA-1	black
augustus_masked-scf300000870631.0-processed-gene-4.136-mRNA-1	green
augustus_masked-scf300000870631.0-processed-gene-5.16-mRNA-1	turquoise
augustus_masked-scf300000870631.0-processed-gene-5.22-mRNA-1	blue
augustus_masked-scf300000870631.0-processed-gene-5.62-mRNA-1	turquoise
augustus_masked-scf300000870631.0-processed-gene-5.69-mRNA-1	turquoise
augustus_masked-scf300000870631.0-processed-gene-5.79-mRNA-1	blue
augustus_masked-scf300000870635.0-processed-gene-0.15-mRNA-1	turquoise
augustus_masked-scf300000870635.0-processed-gene-0.16-mRNA-1	brown
augustus_masked-scf300000870635.0-processed-gene-0.22-mRNA-1	blue
augustus_masked-scf300000870635.0-processed-gene-0.48-mRNA-1	blue
augustus_masked-scf300000870641.0-processed-gene-0.15-mRNA-1	grey
augustus_masked-scf300000870641.0-processed-gene-1.127-mRNA-1	turquoise
augustus_masked-scf300000870641.0-processed-gene-1.130-mRNA-1	grey
augustus_masked-scf300000870641.0-processed-gene-1.156-mRNA-1	blue
augustus_masked-scf300000870641.0-processed-gene-1.161-mRNA-1	grey
augustus_masked-scf300000870641.0-processed-gene-2.147-mRNA-1	brown
augustus_masked-scf300000870641.0-processed-gene-2.149-mRNA-1	pink
augustus_masked-scf300000870641.0-processed-gene-2.151-mRNA-1	grey
augustus_masked-scf300000870641.0-processed-gene-2.155-mRNA-1	blue
augustus_masked-scf300000870641.0-processed-gene-2.167-mRNA-1	turquoise
augustus_masked-scf300000870641.0-processed-gene-2.183-mRNA-1	blue
augustus_masked-scf300000870641.0-processed-gene-2.207-mRNA-1	grey
augustus_masked-scf300000870641.1-processed-gene-0.120-mRNA-1	turquoise
augustus_masked-scf300000870641.1-processed-gene-0.123-mRNA-1	grey
augustus_masked-scf300000870641.1-processed-gene-0.126-mRNA-1	blue
augustus_masked-scf300000870641.1-processed-gene-0.136-mRNA-1	grey
augustus_masked-scf300000870641.1-processed-gene-0.137-mRNA-1	magenta
augustus_masked-scf300000870641.1-processed-gene-0.98-mRNA-1	magenta
augustus_masked-scf300000870642.0-processed-gene-0.60-mRNA-1	turquoise
augustus_masked-scf300000870642.0-processed-gene-0.64-mRNA-1	turquoise
augustus_masked-scf300000870642.0-processed-gene-0.66-mRNA-1	red
augustus_masked-scf300000870642.0-processed-gene-0.87-mRNA-1	blue
augustus_masked-scf300000870642.2-processed-gene-0.11-mRNA-1	grey
augustus_masked-scf300000870642.2-processed-gene-0.17-mRNA-1	grey
augustus_masked-scf300000870642.2-processed-gene-0.23-mRNA-1	turquoise
augustus_masked-scf300000870642.2-processed-gene-0.25-mRNA-1	turquoise
augustus_masked-scf300000870642.2-processed-gene-0.30-mRNA-1	grey
augustus_masked-scf300000870642.2-processed-gene-0.37-mRNA-1	blue
augustus_masked-scf300000870642.2-processed-gene-0.41-mRNA-1	blue
augustus_masked-scf300000870643.0-processed-gene-0.1-mRNA-1	brown
augustus_masked-scf300000870644.0-processed-gene-0.11-mRNA-1	blue
augustus_masked-scf300000870645.0-processed-gene-0.69-mRNA-1	grey
augustus_masked-scf300000870645.0-processed-gene-0.76-mRNA-1	blue
augustus_masked-scf300000870651.0-processed-gene-0.60-mRNA-1	turquoise
augustus_masked-scf300000870651.0-processed-gene-0.62-mRNA-1	turquoise
augustus_masked-scf300000870651.0-processed-gene-0.70-mRNA-1	black
augustus_masked-scf300000870651.0-processed-gene-0.73-mRNA-1	grey
augustus_masked-scf300000870651.0-processed-gene-0.82-mRNA-1	grey
augustus_masked-scf300000870651.0-processed-gene-0.84-mRNA-1	turquoise
augustus_masked-scf300000870651.0-processed-gene-0.91-mRNA-1	turquoise
augustus_masked-scf300000870651.0-processed-gene-0.97-mRNA-1	grey
augustus_masked-scf300000870651.1-processed-gene-0.17-mRNA-1	cyan
augustus_masked-scf300000870651.1-processed-gene-0.33-mRNA-1	blue
augustus_masked-scf300000870651.1-processed-gene-0.46-mRNA-1	grey
augustus_masked-scf300000870651.1-processed-gene-1.89-mRNA-1	grey
augustus_masked-scf300000870651.1-processed-gene-1.95-mRNA-1	blue
augustus_masked-scf300000870651.1-processed-gene-2.13-mRNA-1	blue
augustus_masked-scf300000870651.1-processed-gene-2.15-mRNA-1	grey
augustus_masked-scf300000870651.1-processed-gene-2.16-mRNA-1	grey
augustus_masked-scf300000870651.1-processed-gene-2.4-mRNA-1	grey
augustus_masked-scf300000870651.1-processed-gene-3.104-mRNA-1	grey
augustus_masked-scf300000870651.1-processed-gene-3.117-mRNA-1	pink
augustus_masked-scf300000870651.1-processed-gene-3.121-mRNA-1	turquoise
augustus_masked-scf300000870651.1-processed-gene-3.128-mRNA-1	blue
augustus_masked-scf300000870651.1-processed-gene-3.130-mRNA-1	turquoise
augustus_masked-scf300000870651.1-processed-gene-4.101-mRNA-1	blue
augustus_masked-scf300000870651.1-processed-gene-4.105-mRNA-1	grey
augustus_masked-scf300000870651.1-processed-gene-4.115-mRNA-1	blue
augustus_masked-scf300000870651.1-processed-gene-4.125-mRNA-1	grey
augustus_masked-scf300000870651.1-processed-gene-4.126-mRNA-1	green
augustus_masked-scf300000870651.1-processed-gene-4.127-mRNA-1	turquoise
augustus_masked-scf300000870651.1-processed-gene-4.141-mRNA-1	blue
augustus_masked-scf300000870651.1-processed-gene-5.23-mRNA-1	grey
augustus_masked-scf300000870651.1-processed-gene-5.34-mRNA-1	turquoise
augustus_masked-scf300000870651.1-processed-gene-5.40-mRNA-1	blue
augustus_masked-scf300000870651.1-processed-gene-5.56-mRNA-1	blue
augustus_masked-scf300000870651.1-processed-gene-6.145-mRNA-1	blue
augustus_masked-scf300000870651.1-processed-gene-6.165-mRNA-1	purple
augustus_masked-scf300000870651.1-processed-gene-6.166-mRNA-1	blue
augustus_masked-scf300000870651.1-processed-gene-6.170-mRNA-1	blue
augustus_masked-scf300000870651.1-processed-gene-6.181-mRNA-1	turquoise
augustus_masked-scf300000870651.1-processed-gene-6.198-mRNA-1	turquoise
augustus_masked-scf300000870662.0-processed-gene-0.102-mRNA-1	brown
augustus_masked-scf300000870662.0-processed-gene-0.104-mRNA-1	grey
augustus_masked-scf300000870662.0-processed-gene-0.109-mRNA-1	blue
augustus_masked-scf300000870662.0-processed-gene-0.88-mRNA-1	yellow
augustus_masked-scf300000870662.0-processed-gene-10.103-mRNA-1	grey
augustus_masked-scf300000870662.0-processed-gene-10.107-mRNA-1	turquoise
augustus_masked-scf300000870662.0-processed-gene-10.114-mRNA-1	turquoise
augustus_masked-scf300000870662.0-processed-gene-10.122-mRNA-1	green
augustus_masked-scf300000870662.0-processed-gene-10.98-mRNA-1	blue
augustus_masked-scf300000870662.0-processed-gene-11.100-mRNA-1	grey
augustus_masked-scf300000870662.0-processed-gene-11.101-mRNA-1	blue
augustus_masked-scf300000870662.0-processed-gene-11.113-mRNA-1	blue
augustus_masked-scf300000870662.0-processed-gene-11.122-mRNA-1	blue
augustus_masked-scf300000870662.0-processed-gene-12.144-mRNA-1	blue
augustus_masked-scf300000870662.0-processed-gene-12.152-mRNA-1	turquoise
augustus_masked-scf300000870662.0-processed-gene-2.39-mRNA-1	grey
augustus_masked-scf300000870662.0-processed-gene-2.50-mRNA-1	black
augustus_masked-scf300000870662.0-processed-gene-2.60-mRNA-1	grey
augustus_masked-scf300000870662.0-processed-gene-3.104-mRNA-1	green
augustus_masked-scf300000870662.0-processed-gene-3.113-mRNA-1	turquoise
augustus_masked-scf300000870662.0-processed-gene-3.119-mRNA-1	grey
augustus_masked-scf300000870662.0-processed-gene-3.90-mRNA-1	red
augustus_masked-scf300000870662.0-processed-gene-4.44-mRNA-1	turquoise
augustus_masked-scf300000870662.0-processed-gene-5.26-mRNA-1	green
augustus_masked-scf300000870662.0-processed-gene-5.37-mRNA-1	yellow
augustus_masked-scf300000870662.0-processed-gene-5.49-mRNA-1	blue
augustus_masked-scf300000870662.0-processed-gene-5.55-mRNA-1	brown
augustus_masked-scf300000870662.0-processed-gene-6.71-mRNA-1	blue
augustus_masked-scf300000870662.0-processed-gene-6.85-mRNA-1	yellow
augustus_masked-scf300000870662.0-processed-gene-6.98-mRNA-1	greenyellow
augustus_masked-scf300000870662.0-processed-gene-7.20-mRNA-1	blue
augustus_masked-scf300000870662.0-processed-gene-7.34-mRNA-1	grey
augustus_masked-scf300000870662.0-processed-gene-7.35-mRNA-1	grey
augustus_masked-scf300000870662.0-processed-gene-8.62-mRNA-1	red
augustus_masked-scf300000870662.0-processed-gene-8.77-mRNA-1	grey
augustus_masked-scf300000870662.0-processed-gene-8.81-mRNA-1	grey
augustus_masked-scf300000870662.0-processed-gene-9.106-mRNA-1	black
augustus_masked-scf300000870662.0-processed-gene-9.121-mRNA-1	grey
augustus_masked-scf300000870662.0-processed-gene-9.128-mRNA-1	blue
augustus_masked-scf300000870662.0-processed-gene-9.134-mRNA-1	grey
augustus_masked-scf300000870662.0-processed-gene-9.94-mRNA-1	turquoise
augustus_masked-scf300000870672.0-processed-gene-0.3-mRNA-1	blue
augustus_masked-scf300000870672.0-processed-gene-0.4-mRNA-1	tan
augustus_masked-scf300000870673.0-processed-gene-0.17-mRNA-1	turquoise
augustus_masked-scf300000870673.0-processed-gene-0.27-mRNA-1	turquoise
augustus_masked-scf300000870673.0-processed-gene-0.47-mRNA-1	brown
augustus_masked-scf300000870673.0-processed-gene-0.48-mRNA-1	blue
augustus_masked-scf300000870673.0-processed-gene-0.56-mRNA-1	turquoise
augustus_masked-scf300000870673.1-processed-gene-0.71-mRNA-1	blue
augustus_masked-scf300000870673.1-processed-gene-0.80-mRNA-1	turquoise
augustus_masked-scf300000870673.1-processed-gene-1.28-mRNA-1	grey
augustus_masked-scf300000870673.1-processed-gene-1.29-mRNA-1	blue
augustus_masked-scf300000870673.1-processed-gene-1.41-mRNA-1	greenyellow
augustus_masked-scf300000870673.1-processed-gene-1.67-mRNA-1	blue
augustus_masked-scf300000870673.1-processed-gene-1.75-mRNA-1	grey
augustus_masked-scf300000870673.1-processed-gene-1.78-mRNA-1	black
augustus_masked-scf300000870673.1-processed-gene-1.80-mRNA-1	turquoise
augustus_masked-scf300000870673.2-processed-gene-0.65-mRNA-1	yellow
augustus_masked-scf300000870673.2-processed-gene-0.92-mRNA-1	blue
augustus_masked-scf300000870673.2-processed-gene-0.95-mRNA-1	blue
augustus_masked-scf300000870673.2-processed-gene-0.96-mRNA-1	grey
augustus_masked-scf300000870673.2-processed-gene-1.14-mRNA-1	grey
augustus_masked-scf300000870673.2-processed-gene-1.38-mRNA-1	turquoise
augustus_masked-scf300000870673.2-processed-gene-10.34-mRNA-1	blue
augustus_masked-scf300000870673.2-processed-gene-10.36-mRNA-1	green
augustus_masked-scf300000870673.2-processed-gene-10.40-mRNA-1	green
augustus_masked-scf300000870673.2-processed-gene-10.41-mRNA-1	blue
augustus_masked-scf300000870673.2-processed-gene-10.45-mRNA-1	blue
augustus_masked-scf300000870673.2-processed-gene-10.8-mRNA-1	turquoise
augustus_masked-scf300000870673.2-processed-gene-10.9-mRNA-1	brown
augustus_masked-scf300000870673.2-processed-gene-11.108-mRNA-1	turquoise
augustus_masked-scf300000870673.2-processed-gene-11.122-mRNA-1	turquoise
augustus_masked-scf300000870673.2-processed-gene-11.126-mRNA-1	grey
augustus_masked-scf300000870673.2-processed-gene-11.89-mRNA-1	turquoise
augustus_masked-scf300000870673.2-processed-gene-11.99-mRNA-1	tan
augustus_masked-scf300000870673.2-processed-gene-12.48-mRNA-1	grey
augustus_masked-scf300000870673.2-processed-gene-12.53-mRNA-1	black
augustus_masked-scf300000870673.2-processed-gene-13.106-mRNA-1	blue
augustus_masked-scf300000870673.2-processed-gene-13.115-mRNA-1	grey
augustus_masked-scf300000870673.2-processed-gene-13.116-mRNA-1	blue
augustus_masked-scf300000870673.2-processed-gene-13.89-mRNA-1	blue
augustus_masked-scf300000870673.2-processed-gene-14.120-mRNA-1	blue
augustus_masked-scf300000870673.2-processed-gene-14.134-mRNA-1	turquoise
augustus_masked-scf300000870673.2-processed-gene-14.158-mRNA-1	turquoise
augustus_masked-scf300000870673.2-processed-gene-15.164-mRNA-1	grey
augustus_masked-scf300000870673.2-processed-gene-15.187-mRNA-1	blue
augustus_masked-scf300000870673.2-processed-gene-15.215-mRNA-1	turquoise
augustus_masked-scf300000870673.2-processed-gene-15.225-mRNA-1	blue
augustus_masked-scf300000870673.2-processed-gene-15.229-mRNA-1	turquoise
augustus_masked-scf300000870673.2-processed-gene-2.100-mRNA-1	green
augustus_masked-scf300000870673.2-processed-gene-2.106-mRNA-1	blue
augustus_masked-scf300000870673.2-processed-gene-2.115-mRNA-1	turquoise
augustus_masked-scf300000870673.2-processed-gene-2.116-mRNA-1	blue
augustus_masked-scf300000870673.2-processed-gene-3.21-mRNA-1	turquoise
augustus_masked-scf300000870673.2-processed-gene-3.49-mRNA-1	blue
augustus_masked-scf300000870673.2-processed-gene-4.32-mRNA-1	grey
augustus_masked-scf300000870673.2-processed-gene-5.103-mRNA-1	blue
augustus_masked-scf300000870673.2-processed-gene-5.107-mRNA-1	turquoise
augustus_masked-scf300000870673.2-processed-gene-5.112-mRNA-1	turquoise
augustus_masked-scf300000870673.2-processed-gene-5.121-mRNA-1	blue
augustus_masked-scf300000870673.2-processed-gene-5.80-mRNA-1	grey
augustus_masked-scf300000870673.2-processed-gene-5.81-mRNA-1	turquoise
augustus_masked-scf300000870673.2-processed-gene-5.95-mRNA-1	blue
augustus_masked-scf300000870673.2-processed-gene-6.22-mRNA-1	turquoise
augustus_masked-scf300000870673.2-processed-gene-6.23-mRNA-1	blue
augustus_masked-scf300000870673.2-processed-gene-6.24-mRNA-1	blue
augustus_masked-scf300000870673.2-processed-gene-6.41-mRNA-1	tan
augustus_masked-scf300000870673.2-processed-gene-6.51-mRNA-1	grey
augustus_masked-scf300000870673.2-processed-gene-7.13-mRNA-1	grey
augustus_masked-scf300000870673.2-processed-gene-8.22-mRNA-1	blue
augustus_masked-scf300000870673.2-processed-gene-8.28-mRNA-1	turquoise
augustus_masked-scf300000870673.2-processed-gene-8.32-mRNA-1	blue
augustus_masked-scf300000870673.2-processed-gene-8.57-mRNA-1	yellow
augustus_masked-scf300000870673.2-processed-gene-8.59-mRNA-1	blue
augustus_masked-scf300000870673.2-processed-gene-9.18-mRNA-1	green
augustus_masked-scf300000870673.2-processed-gene-9.38-mRNA-1	blue
augustus_masked-scf300000870673.2-processed-gene-9.45-mRNA-1	grey
augustus_masked-scf300000870673.2-processed-gene-9.47-mRNA-1	grey
augustus_masked-scf300000870673.2-processed-gene-9.52-mRNA-1	turquoise
augustus_masked-scf300000870673.2-processed-gene-9.53-mRNA-1	blue
augustus_masked-scf300000870673.2-processed-gene-9.54-mRNA-1	blue
augustus_masked-scf300000870675.0-processed-gene-0.3-mRNA-1	blue
augustus_masked-scf300000870679.0-processed-gene-0.3-mRNA-1	blue
augustus_masked-scf300000870681.0-processed-gene-0.28-mRNA-1	blue
augustus_masked-scf300000870681.0-processed-gene-0.33-mRNA-1	blue
augustus_masked-scf300000870686.0-processed-gene-0.0-mRNA-1	blue
augustus_masked-scf300000870693.1-processed-gene-0.103-mRNA-1	black
augustus_masked-scf300000870693.1-processed-gene-0.83-mRNA-1	green
augustus_masked-scf300000870693.1-processed-gene-1.37-mRNA-1	grey
augustus_masked-scf300000870693.1-processed-gene-2.25-mRNA-1	blue
augustus_masked-scf300000870693.1-processed-gene-2.9-mRNA-1	turquoise
augustus_masked-scf300000870693.1-processed-gene-3.122-mRNA-1	greenyellow
augustus_masked-scf300000870693.1-processed-gene-3.156-mRNA-1	turquoise
augustus_masked-scf300000870693.1-processed-gene-3.157-mRNA-1	blue
augustus_masked-scf300000870693.1-processed-gene-3.158-mRNA-1	greenyellow
augustus_masked-scf300000870693.1-processed-gene-3.165-mRNA-1	blue
augustus_masked-scf300000870693.1-processed-gene-4.121-mRNA-1	turquoise
augustus_masked-scf300000870693.1-processed-gene-4.123-mRNA-1	blue
augustus_masked-scf300000870693.1-processed-gene-4.149-mRNA-1	turquoise
augustus_masked-scf300000870693.1-processed-gene-4.181-mRNA-1	turquoise
augustus_masked-scf300000870693.1-processed-gene-4.187-mRNA-1	turquoise
augustus_masked-scf300000870701.0-processed-gene-0.8-mRNA-1	grey
augustus_masked-scf300000870708.0-processed-gene-0.3-mRNA-1	salmon
augustus_masked-scf300000870716.0-processed-gene-0.3-mRNA-1	blue
augustus_masked-scf300000870717.0-processed-gene-0.0-mRNA-1	grey
augustus_masked-scf300000870733.0-processed-gene-0.1-mRNA-1	yellow
augustus_masked-scf300000870733.0-processed-gene-0.27-mRNA-1	blue
augustus_masked-scf300000870733.0-processed-gene-0.30-mRNA-1	blue
augustus_masked-scf300000870733.0-processed-gene-0.38-mRNA-1	green
augustus_masked-scf300000870733.0-processed-gene-0.52-mRNA-1	turquoise
augustus_masked-scf300000870733.0-processed-gene-0.54-mRNA-1	grey
augustus_masked-scf300000870733.0-processed-gene-0.65-mRNA-1	yellow
augustus_masked-scf300000870733.0-processed-gene-0.8-mRNA-1	blue
augustus_masked-scf300000870735.0-processed-gene-0.11-mRNA-1	brown
augustus_masked-scf300000870735.0-processed-gene-0.13-mRNA-1	turquoise
augustus_masked-scf300000870735.0-processed-gene-0.19-mRNA-1	grey
augustus_masked-scf300000870735.0-processed-gene-1.107-mRNA-1	grey
augustus_masked-scf300000870735.0-processed-gene-1.110-mRNA-1	blue
augustus_masked-scf300000870735.0-processed-gene-1.116-mRNA-1	grey
augustus_masked-scf300000870735.0-processed-gene-1.120-mRNA-1	brown
augustus_masked-scf300000870735.0-processed-gene-1.123-mRNA-1	turquoise
augustus_masked-scf300000870735.0-processed-gene-10.11-mRNA-1	blue
augustus_masked-scf300000870735.0-processed-gene-10.16-mRNA-1	yellow
augustus_masked-scf300000870735.0-processed-gene-10.23-mRNA-1	blue
augustus_masked-scf300000870735.0-processed-gene-10.37-mRNA-1	green
augustus_masked-scf300000870735.0-processed-gene-10.43-mRNA-1	grey
augustus_masked-scf300000870735.0-processed-gene-10.44-mRNA-1	grey
augustus_masked-scf300000870735.0-processed-gene-10.8-mRNA-1	grey
augustus_masked-scf300000870735.0-processed-gene-11.107-mRNA-1	yellow
augustus_masked-scf300000870735.0-processed-gene-11.110-mRNA-1	turquoise
augustus_masked-scf300000870735.0-processed-gene-11.115-mRNA-1	grey
augustus_masked-scf300000870735.0-processed-gene-11.80-mRNA-1	red
augustus_masked-scf300000870735.0-processed-gene-12.121-mRNA-1	grey
augustus_masked-scf300000870735.0-processed-gene-12.129-mRNA-1	blue
augustus_masked-scf300000870735.0-processed-gene-13.102-mRNA-1	blue
augustus_masked-scf300000870735.0-processed-gene-13.105-mRNA-1	turquoise
augustus_masked-scf300000870735.0-processed-gene-13.123-mRNA-1	turquoise
augustus_masked-scf300000870735.0-processed-gene-13.124-mRNA-1	magenta
augustus_masked-scf300000870735.0-processed-gene-13.89-mRNA-1	yellow
augustus_masked-scf300000870735.0-processed-gene-13.97-mRNA-1	grey
augustus_masked-scf300000870735.0-processed-gene-14.178-mRNA-1	turquoise
augustus_masked-scf300000870735.0-processed-gene-14.220-mRNA-1	blue
augustus_masked-scf300000870735.0-processed-gene-14.225-mRNA-1	green
augustus_masked-scf300000870735.0-processed-gene-14.231-mRNA-1	turquoise
augustus_masked-scf300000870735.0-processed-gene-14.241-mRNA-1	blue
augustus_masked-scf300000870735.0-processed-gene-14.246-mRNA-1	blue
augustus_masked-scf300000870735.0-processed-gene-2.18-mRNA-1	green
augustus_masked-scf300000870735.0-processed-gene-2.54-mRNA-1	turquoise
augustus_masked-scf300000870735.0-processed-gene-3.0-mRNA-1	grey
augustus_masked-scf300000870735.0-processed-gene-3.22-mRNA-1	blue
augustus_masked-scf300000870735.0-processed-gene-3.37-mRNA-1	turquoise
augustus_masked-scf300000870735.0-processed-gene-4.20-mRNA-1	blue
augustus_masked-scf300000870735.0-processed-gene-4.33-mRNA-1	blue
augustus_masked-scf300000870735.0-processed-gene-4.63-mRNA-1	grey
augustus_masked-scf300000870735.0-processed-gene-4.73-mRNA-1	blue
augustus_masked-scf300000870735.0-processed-gene-5.105-mRNA-1	black
augustus_masked-scf300000870735.0-processed-gene-5.131-mRNA-1	turquoise
augustus_masked-scf300000870735.0-processed-gene-5.133-mRNA-1	turquoise
augustus_masked-scf300000870735.0-processed-gene-5.146-mRNA-1	grey
augustus_masked-scf300000870735.0-processed-gene-6.111-mRNA-1	black
augustus_masked-scf300000870735.0-processed-gene-6.93-mRNA-1	purple
augustus_masked-scf300000870735.0-processed-gene-6.94-mRNA-1	salmon
augustus_masked-scf300000870735.0-processed-gene-7.111-mRNA-1	red
augustus_masked-scf300000870735.0-processed-gene-7.90-mRNA-1	pink
augustus_masked-scf300000870735.0-processed-gene-8.22-mRNA-1	brown
augustus_masked-scf300000870735.0-processed-gene-8.39-mRNA-1	blue
augustus_masked-scf300000870735.0-processed-gene-8.40-mRNA-1	turquoise
augustus_masked-scf300000870735.0-processed-gene-8.48-mRNA-1	purple
augustus_masked-scf300000870735.0-processed-gene-9.107-mRNA-1	blue
augustus_masked-scf300000870735.0-processed-gene-9.108-mRNA-1	brown
augustus_masked-scf300000870735.0-processed-gene-9.97-mRNA-1	turquoise
augustus_masked-scf300000870736.0-processed-gene-0.11-mRNA-1	blue
augustus_masked-scf300000870743.0-processed-gene-0.125-mRNA-1	green
augustus_masked-scf300000870743.0-processed-gene-1.100-mRNA-1	blue
augustus_masked-scf300000870743.0-processed-gene-1.106-mRNA-1	green
augustus_masked-scf300000870743.0-processed-gene-2.125-mRNA-1	grey
augustus_masked-scf300000870743.0-processed-gene-2.137-mRNA-1	turquoise
augustus_masked-scf300000870743.0-processed-gene-3.1-mRNA-1	yellow
augustus_masked-scf300000870743.0-processed-gene-3.28-mRNA-1	grey
augustus_masked-scf300000870743.0-processed-gene-3.34-mRNA-1	black
augustus_masked-scf300000870743.0-processed-gene-4.17-mRNA-1	blue
augustus_masked-scf300000870743.0-processed-gene-4.21-mRNA-1	tan
augustus_masked-scf300000870743.0-processed-gene-5.122-mRNA-1	turquoise
augustus_masked-scf300000870743.0-processed-gene-5.131-mRNA-1	turquoise
augustus_masked-scf300000870743.0-processed-gene-5.139-mRNA-1	blue
augustus_masked-scf300000870743.0-processed-gene-5.140-mRNA-1	brown
augustus_masked-scf300000870743.0-processed-gene-5.144-mRNA-1	turquoise
augustus_masked-scf300000870743.0-processed-gene-6.109-mRNA-1	turquoise
augustus_masked-scf300000870743.0-processed-gene-6.136-mRNA-1	grey
augustus_masked-scf300000870743.0-processed-gene-6.145-mRNA-1	grey
augustus_masked-scf300000870744.0-processed-gene-1.31-mRNA-1	purple
augustus_masked-scf300000870744.0-processed-gene-1.34-mRNA-1	brown
augustus_masked-scf300000870744.0-processed-gene-1.36-mRNA-1	salmon
augustus_masked-scf300000870744.0-processed-gene-1.37-mRNA-1	red
augustus_masked-scf300000870744.0-processed-gene-1.53-mRNA-1	yellow
augustus_masked-scf300000870744.0-processed-gene-1.56-mRNA-1	red
augustus_masked-scf300000870744.0-processed-gene-2.24-mRNA-1	turquoise
augustus_masked-scf300000870744.0-processed-gene-2.32-mRNA-1	yellow
augustus_masked-scf300000870744.1-processed-gene-1.17-mRNA-1	turquoise
augustus_masked-scf300000870744.1-processed-gene-1.36-mRNA-1	blue
augustus_masked-scf300000870744.1-processed-gene-2.15-mRNA-1	blue
augustus_masked-scf300000870744.1-processed-gene-2.27-mRNA-1	blue
augustus_masked-scf300000870744.1-processed-gene-3.102-mRNA-1	blue
augustus_masked-scf300000870744.1-processed-gene-3.111-mRNA-1	grey
augustus_masked-scf300000870744.1-processed-gene-3.114-mRNA-1	red
augustus_masked-scf300000870744.1-processed-gene-3.118-mRNA-1	blue
augustus_masked-scf300000870744.1-processed-gene-3.144-mRNA-1	blue
augustus_masked-scf300000870744.1-processed-gene-3.98-mRNA-1	grey
augustus_masked-scf300000870744.1-processed-gene-4.12-mRNA-1	blue
augustus_masked-scf300000870744.1-processed-gene-4.17-mRNA-1	greenyellow
augustus_masked-scf300000870744.1-processed-gene-4.20-mRNA-1	grey
augustus_masked-scf300000870744.1-processed-gene-5.152-mRNA-1	blue
augustus_masked-scf300000870744.1-processed-gene-5.153-mRNA-1	blue
augustus_masked-scf300000870744.1-processed-gene-5.167-mRNA-1	blue
augustus_masked-scf300000870744.1-processed-gene-5.168-mRNA-1	turquoise
augustus_masked-scf300000870744.1-processed-gene-5.177-mRNA-1	turquoise
augustus_masked-scf300000870744.1-processed-gene-5.179-mRNA-1	blue
augustus_masked-scf300000870744.1-processed-gene-5.184-mRNA-1	turquoise
augustus_masked-scf300000870744.1-processed-gene-5.185-mRNA-1	blue
augustus_masked-scf300000870744.1-processed-gene-5.186-mRNA-1	blue
augustus_masked-scf300000870744.1-processed-gene-5.210-mRNA-1	turquoise
augustus_masked-scf300000870744.1-processed-gene-5.211-mRNA-1	blue
augustus_masked-scf300000870744.1-processed-gene-5.219-mRNA-1	turquoise
augustus_masked-scf300000870745.0-processed-gene-1.111-mRNA-1	grey
augustus_masked-scf300000870745.0-processed-gene-1.115-mRNA-1	blue
augustus_masked-scf300000870745.0-processed-gene-2.14-mRNA-1	green
augustus_masked-scf300000870745.0-processed-gene-2.27-mRNA-1	pink
augustus_masked-scf300000870745.0-processed-gene-2.28-mRNA-1	salmon
augustus_masked-scf300000870745.0-processed-gene-3.171-mRNA-1	grey
augustus_masked-scf300000870745.0-processed-gene-3.191-mRNA-1	blue
augustus_masked-scf300000870745.0-processed-gene-3.192-mRNA-1	turquoise
augustus_masked-scf300000870745.0-processed-gene-3.194-mRNA-1	blue
augustus_masked-scf300000870745.0-processed-gene-3.200-mRNA-1	turquoise
augustus_masked-scf300000870745.0-processed-gene-3.214-mRNA-1	grey
augustus_masked-scf300000870745.0-processed-gene-3.216-mRNA-1	blue
augustus_masked-scf300000870745.0-processed-gene-3.233-mRNA-1	green
augustus_masked-scf300000870746.0-processed-gene-0.102-mRNA-1	green
augustus_masked-scf300000870746.0-processed-gene-0.65-mRNA-1	blue
augustus_masked-scf300000870746.0-processed-gene-0.68-mRNA-1	blue
augustus_masked-scf300000870746.0-processed-gene-0.72-mRNA-1	blue
augustus_masked-scf300000870746.0-processed-gene-0.79-mRNA-1	black
augustus_masked-scf300000870746.0-processed-gene-1.123-mRNA-1	grey
augustus_masked-scf300000870746.0-processed-gene-1.143-mRNA-1	blue
augustus_masked-scf300000870746.0-processed-gene-1.147-mRNA-1	turquoise
augustus_masked-scf300000870746.0-processed-gene-10.112-mRNA-1	pink
augustus_masked-scf300000870746.0-processed-gene-11.0-mRNA-1	green
augustus_masked-scf300000870746.0-processed-gene-11.17-mRNA-1	turquoise
augustus_masked-scf300000870746.0-processed-gene-11.23-mRNA-1	black
augustus_masked-scf300000870746.0-processed-gene-11.37-mRNA-1	grey
augustus_masked-scf300000870746.0-processed-gene-11.53-mRNA-1	brown
augustus_masked-scf300000870746.0-processed-gene-12.12-mRNA-1	grey
augustus_masked-scf300000870746.0-processed-gene-12.20-mRNA-1	pink
augustus_masked-scf300000870746.0-processed-gene-12.27-mRNA-1	grey
augustus_masked-scf300000870746.0-processed-gene-12.3-mRNA-1	grey
augustus_masked-scf300000870746.0-processed-gene-12.36-mRNA-1	grey
augustus_masked-scf300000870746.0-processed-gene-12.7-mRNA-1	grey
augustus_masked-scf300000870746.0-processed-gene-13.17-mRNA-1	blue
augustus_masked-scf300000870746.0-processed-gene-13.18-mRNA-1	blue
augustus_masked-scf300000870746.0-processed-gene-13.21-mRNA-1	grey
augustus_masked-scf300000870746.0-processed-gene-13.25-mRNA-1	turquoise
augustus_masked-scf300000870746.0-processed-gene-13.36-mRNA-1	grey
augustus_masked-scf300000870746.0-processed-gene-13.56-mRNA-1	grey
augustus_masked-scf300000870746.0-processed-gene-13.59-mRNA-1	magenta
augustus_masked-scf300000870746.0-processed-gene-13.60-mRNA-1	turquoise
augustus_masked-scf300000870746.0-processed-gene-2.113-mRNA-1	green
augustus_masked-scf300000870746.0-processed-gene-2.114-mRNA-1	grey
augustus_masked-scf300000870746.0-processed-gene-2.126-mRNA-1	blue
augustus_masked-scf300000870746.0-processed-gene-3.101-mRNA-1	turquoise
augustus_masked-scf300000870746.0-processed-gene-3.107-mRNA-1	black
augustus_masked-scf300000870746.0-processed-gene-3.111-mRNA-1	black
augustus_masked-scf300000870746.0-processed-gene-3.121-mRNA-1	turquoise
augustus_masked-scf300000870746.0-processed-gene-3.124-mRNA-1	grey
augustus_masked-scf300000870746.0-processed-gene-3.91-mRNA-1	brown
augustus_masked-scf300000870746.0-processed-gene-3.94-mRNA-1	turquoise
augustus_masked-scf300000870746.0-processed-gene-4.94-mRNA-1	blue
augustus_masked-scf300000870746.0-processed-gene-4.99-mRNA-1	grey
augustus_masked-scf300000870746.0-processed-gene-5.12-mRNA-1	grey
augustus_masked-scf300000870746.0-processed-gene-5.14-mRNA-1	turquoise
augustus_masked-scf300000870746.0-processed-gene-5.31-mRNA-1	magenta
augustus_masked-scf300000870746.0-processed-gene-5.42-mRNA-1	blue
augustus_masked-scf300000870746.0-processed-gene-5.45-mRNA-1	blue
augustus_masked-scf300000870746.0-processed-gene-5.48-mRNA-1	blue
augustus_masked-scf300000870746.0-processed-gene-5.7-mRNA-1	turquoise
augustus_masked-scf300000870746.0-processed-gene-6.18-mRNA-1	blue
augustus_masked-scf300000870746.0-processed-gene-6.25-mRNA-1	pink
augustus_masked-scf300000870746.0-processed-gene-6.43-mRNA-1	yellow
augustus_masked-scf300000870746.0-processed-gene-6.55-mRNA-1	red
augustus_masked-scf300000870746.0-processed-gene-7.106-mRNA-1	turquoise
augustus_masked-scf300000870746.0-processed-gene-7.111-mRNA-1	brown
augustus_masked-scf300000870746.0-processed-gene-7.119-mRNA-1	midnightblue
augustus_masked-scf300000870746.0-processed-gene-8.126-mRNA-1	blue
augustus_masked-scf300000870746.0-processed-gene-8.132-mRNA-1	grey
augustus_masked-scf300000870746.0-processed-gene-9.31-mRNA-1	turquoise
augustus_masked-scf300000870746.0-processed-gene-9.55-mRNA-1	magenta
augustus_masked-scf300000870747.0-processed-gene-0.107-mRNA-1	blue
augustus_masked-scf300000870747.0-processed-gene-0.89-mRNA-1	greenyellow
augustus_masked-scf300000870748.0-processed-gene-0.3-mRNA-1	blue
augustus_masked-scf300000870748.0-processed-gene-1.102-mRNA-1	grey
augustus_masked-scf300000870748.0-processed-gene-1.107-mRNA-1	magenta
augustus_masked-scf300000870748.0-processed-gene-1.129-mRNA-1	red
augustus_masked-scf300000870748.0-processed-gene-1.98-mRNA-1	blue
augustus_masked-scf300000870748.0-processed-gene-2.106-mRNA-1	magenta
augustus_masked-scf300000870748.0-processed-gene-2.121-mRNA-1	grey
augustus_masked-scf300000870748.0-processed-gene-2.122-mRNA-1	yellow
augustus_masked-scf300000870748.0-processed-gene-2.124-mRNA-1	green
augustus_masked-scf300000870748.0-processed-gene-2.128-mRNA-1	blue
augustus_masked-scf300000870748.0-processed-gene-2.135-mRNA-1	grey
augustus_masked-scf300000870748.0-processed-gene-3.111-mRNA-1	turquoise
augustus_masked-scf300000870748.0-processed-gene-3.149-mRNA-1	turquoise
augustus_masked-scf300000870748.0-processed-gene-4.20-mRNA-1	blue
augustus_masked-scf300000870748.0-processed-gene-4.41-mRNA-1	tan
augustus_masked-scf300000870749.0-processed-gene-0.27-mRNA-1	turquoise
augustus_masked-scf300000870749.0-processed-gene-0.35-mRNA-1	brown
augustus_masked-scf300000870749.0-processed-gene-1.27-mRNA-1	grey
augustus_masked-scf300000870749.0-processed-gene-1.31-mRNA-1	pink
augustus_masked-scf300000870749.0-processed-gene-1.49-mRNA-1	turquoise
augustus_masked-scf300000870749.0-processed-gene-10.110-mRNA-1	turquoise
augustus_masked-scf300000870749.0-processed-gene-10.93-mRNA-1	blue
augustus_masked-scf300000870749.0-processed-gene-11.120-mRNA-1	turquoise
augustus_masked-scf300000870749.0-processed-gene-11.124-mRNA-1	blue
augustus_masked-scf300000870749.0-processed-gene-11.137-mRNA-1	blue
augustus_masked-scf300000870749.0-processed-gene-11.156-mRNA-1	blue
augustus_masked-scf300000870749.0-processed-gene-12.106-mRNA-1	pink
augustus_masked-scf300000870749.0-processed-gene-12.133-mRNA-1	turquoise
augustus_masked-scf300000870749.0-processed-gene-12.147-mRNA-1	yellow
augustus_masked-scf300000870749.0-processed-gene-12.149-mRNA-1	turquoise
augustus_masked-scf300000870749.0-processed-gene-13.26-mRNA-1	grey
augustus_masked-scf300000870749.0-processed-gene-14.27-mRNA-1	magenta
augustus_masked-scf300000870749.0-processed-gene-14.31-mRNA-1	grey
augustus_masked-scf300000870749.0-processed-gene-15.13-mRNA-1	tan
augustus_masked-scf300000870749.0-processed-gene-15.42-mRNA-1	yellow
augustus_masked-scf300000870749.0-processed-gene-15.6-mRNA-1	turquoise
augustus_masked-scf300000870749.0-processed-gene-16.106-mRNA-1	green
augustus_masked-scf300000870749.0-processed-gene-16.121-mRNA-1	turquoise
augustus_masked-scf300000870749.0-processed-gene-16.127-mRNA-1	blue
augustus_masked-scf300000870749.0-processed-gene-17.100-mRNA-1	black
augustus_masked-scf300000870749.0-processed-gene-17.105-mRNA-1	turquoise
augustus_masked-scf300000870749.0-processed-gene-17.84-mRNA-1	grey
augustus_masked-scf300000870749.0-processed-gene-18.10-mRNA-1	turquoise
augustus_masked-scf300000870749.0-processed-gene-18.16-mRNA-1	black
augustus_masked-scf300000870749.0-processed-gene-18.17-mRNA-1	green
augustus_masked-scf300000870749.0-processed-gene-18.30-mRNA-1	turquoise
augustus_masked-scf300000870749.0-processed-gene-18.37-mRNA-1	yellow
augustus_masked-scf300000870749.0-processed-gene-18.45-mRNA-1	blue
augustus_masked-scf300000870749.0-processed-gene-18.5-mRNA-1	blue
augustus_masked-scf300000870749.0-processed-gene-18.63-mRNA-1	grey
augustus_masked-scf300000870749.0-processed-gene-18.7-mRNA-1	blue
augustus_masked-scf300000870749.0-processed-gene-18.72-mRNA-1	green
augustus_masked-scf300000870749.0-processed-gene-18.85-mRNA-1	turquoise
augustus_masked-scf300000870749.0-processed-gene-18.89-mRNA-1	grey
augustus_masked-scf300000870749.0-processed-gene-18.9-mRNA-1	green
augustus_masked-scf300000870749.0-processed-gene-2.123-mRNA-1	turquoise
augustus_masked-scf300000870749.0-processed-gene-2.125-mRNA-1	blue
augustus_masked-scf300000870749.0-processed-gene-2.126-mRNA-1	blue
augustus_masked-scf300000870749.0-processed-gene-2.95-mRNA-1	grey
augustus_masked-scf300000870749.0-processed-gene-3.107-mRNA-1	grey
augustus_masked-scf300000870749.0-processed-gene-3.92-mRNA-1	yellow
augustus_masked-scf300000870749.0-processed-gene-3.99-mRNA-1	pink
augustus_masked-scf300000870749.0-processed-gene-4.111-mRNA-1	grey
augustus_masked-scf300000870749.0-processed-gene-4.121-mRNA-1	grey
augustus_masked-scf300000870749.0-processed-gene-4.125-mRNA-1	yellow
augustus_masked-scf300000870749.0-processed-gene-4.144-mRNA-1	green
augustus_masked-scf300000870749.0-processed-gene-5.119-mRNA-1	turquoise
augustus_masked-scf300000870749.0-processed-gene-5.120-mRNA-1	brown
augustus_masked-scf300000870749.0-processed-gene-6.85-mRNA-1	grey
augustus_masked-scf300000870749.0-processed-gene-7.106-mRNA-1	grey
augustus_masked-scf300000870749.0-processed-gene-7.107-mRNA-1	turquoise
augustus_masked-scf300000870749.0-processed-gene-7.119-mRNA-1	turquoise
augustus_masked-scf300000870749.0-processed-gene-7.91-mRNA-1	brown
augustus_masked-scf300000870749.0-processed-gene-8.103-mRNA-1	turquoise
augustus_masked-scf300000870749.0-processed-gene-8.134-mRNA-1	blue
augustus_masked-scf300000870749.0-processed-gene-9.10-mRNA-1	salmon
augustus_masked-scf300000870749.0-processed-gene-9.15-mRNA-1	grey
augustus_masked-scf300000870749.0-processed-gene-9.2-mRNA-1	blue
augustus_masked-scf300000870749.0-processed-gene-9.28-mRNA-1	turquoise
augustus_masked-scf300000870749.0-processed-gene-9.30-mRNA-1	blue
augustus_masked-scf300000870749.1-processed-gene-0.103-mRNA-1	brown
augustus_masked-scf300000870749.1-processed-gene-0.25-mRNA-1	blue
augustus_masked-scf300000870749.1-processed-gene-0.42-mRNA-1	yellow
augustus_masked-scf300000870749.1-processed-gene-0.54-mRNA-1	grey
augustus_masked-scf300000870749.1-processed-gene-0.56-mRNA-1	turquoise
augustus_masked-scf300000870749.1-processed-gene-0.66-mRNA-1	grey
augustus_masked-scf300000870749.1-processed-gene-0.77-mRNA-1	turquoise
augustus_masked-scf300000870749.1-processed-gene-0.96-mRNA-1	grey
augustus_masked-scf300000870750.0-processed-gene-0.22-mRNA-1	grey
augustus_masked-scf300000870750.0-processed-gene-0.27-mRNA-1	blue
augustus_masked-scf300000870750.0-processed-gene-1.111-mRNA-1	turquoise
augustus_masked-scf300000870750.0-processed-gene-2.20-mRNA-1	blue
augustus_masked-scf300000870750.0-processed-gene-2.23-mRNA-1	brown
augustus_masked-scf300000870750.0-processed-gene-2.27-mRNA-1	grey
augustus_masked-scf300000870750.0-processed-gene-2.33-mRNA-1	turquoise
augustus_masked-scf300000870750.0-processed-gene-2.35-mRNA-1	blue
augustus_masked-scf300000870750.0-processed-gene-2.36-mRNA-1	blue
augustus_masked-scf300000870750.0-processed-gene-2.41-mRNA-1	blue
augustus_masked-scf300000870750.0-processed-gene-2.48-mRNA-1	grey
augustus_masked-scf300000870750.0-processed-gene-3.0-mRNA-1	blue
augustus_masked-scf300000870750.0-processed-gene-3.29-mRNA-1	turquoise
augustus_masked-scf300000870750.0-processed-gene-3.32-mRNA-1	grey
augustus_masked-scf300000870750.0-processed-gene-3.35-mRNA-1	turquoise
augustus_masked-scf300000870750.0-processed-gene-3.40-mRNA-1	turquoise
augustus_masked-scf300000870750.0-processed-gene-3.5-mRNA-1	turquoise
augustus_masked-scf300000870750.0-processed-gene-4.27-mRNA-1	grey
augustus_masked-scf300000870750.0-processed-gene-4.50-mRNA-1	turquoise
augustus_masked-scf300000870750.0-processed-gene-4.59-mRNA-1	blue
augustus_masked-scf300000870751.0-processed-gene-0.19-mRNA-1	red
augustus_masked-scf300000870751.0-processed-gene-0.20-mRNA-1	grey
augustus_masked-scf300000870751.0-processed-gene-1.118-mRNA-1	yellow
augustus_masked-scf300000870752.0-processed-gene-0.12-mRNA-1	greenyellow
augustus_masked-scf300000870752.0-processed-gene-0.14-mRNA-1	turquoise
augustus_masked-scf300000870752.0-processed-gene-0.32-mRNA-1	turquoise
augustus_masked-scf300000870752.0-processed-gene-0.35-mRNA-1	yellow
augustus_masked-scf300000870752.0-processed-gene-0.37-mRNA-1	turquoise
augustus_masked-scf300000870752.0-processed-gene-0.44-mRNA-1	greenyellow
augustus_masked-scf300000870752.0-processed-gene-0.47-mRNA-1	turquoise
augustus_masked-scf300000870752.0-processed-gene-0.51-mRNA-1	turquoise
augustus_masked-scf300000870752.0-processed-gene-1.25-mRNA-1	turquoise
augustus_masked-scf300000870752.0-processed-gene-1.34-mRNA-1	turquoise
augustus_masked-scf300000870752.0-processed-gene-1.39-mRNA-1	grey
augustus_masked-scf300000870752.0-processed-gene-1.44-mRNA-1	turquoise
augustus_masked-scf300000870752.0-processed-gene-1.45-mRNA-1	blue
augustus_masked-scf300000870752.0-processed-gene-2.104-mRNA-1	turquoise
augustus_masked-scf300000870752.0-processed-gene-2.59-mRNA-1	blue
augustus_masked-scf300000870752.0-processed-gene-2.60-mRNA-1	turquoise
augustus_masked-scf300000870752.0-processed-gene-2.61-mRNA-1	brown
augustus_masked-scf300000870752.0-processed-gene-2.68-mRNA-1	turquoise
augustus_masked-scf300000870752.0-processed-gene-2.72-mRNA-1	turquoise
augustus_masked-scf300000870752.0-processed-gene-2.99-mRNA-1	blue
augustus_masked-scf300000870752.0-processed-gene-3.95-mRNA-1	green
augustus_masked-scf300000870752.0-processed-gene-4.11-mRNA-1	blue
augustus_masked-scf300000870752.0-processed-gene-4.17-mRNA-1	blue
augustus_masked-scf300000870752.0-processed-gene-4.8-mRNA-1	grey
augustus_masked-scf300000870752.0-processed-gene-5.101-mRNA-1	grey
augustus_masked-scf300000870752.0-processed-gene-5.104-mRNA-1	brown
augustus_masked-scf300000870752.0-processed-gene-6.157-mRNA-1	blue
augustus_masked-scf300000870752.0-processed-gene-6.178-mRNA-1	blue
augustus_masked-scf300000870752.0-processed-gene-6.193-mRNA-1	green
augustus_masked-scf300000870752.0-processed-gene-6.202-mRNA-1	blue
augustus_masked-scf300000870752.1-processed-gene-1.10-mRNA-1	blue
augustus_masked-scf300000870752.1-processed-gene-1.13-mRNA-1	turquoise
augustus_masked-scf300000870752.1-processed-gene-1.53-mRNA-1	turquoise
augustus_masked-scf300000870752.1-processed-gene-1.61-mRNA-1	grey
augustus_masked-scf300000870752.1-processed-gene-1.77-mRNA-1	blue
augustus_masked-scf300000870753.0-processed-gene-0.11-mRNA-1	blue
augustus_masked-scf300000870753.0-processed-gene-0.35-mRNA-1	grey
augustus_masked-scf300000870753.0-processed-gene-0.45-mRNA-1	grey
augustus_masked-scf300000870753.0-processed-gene-1.2-mRNA-1	turquoise
augustus_masked-scf300000870753.0-processed-gene-1.38-mRNA-1	turquoise
augustus_masked-scf300000870753.0-processed-gene-1.40-mRNA-1	grey
augustus_masked-scf300000870753.0-processed-gene-1.42-mRNA-1	grey
augustus_masked-scf300000870753.0-processed-gene-1.49-mRNA-1	red
augustus_masked-scf300000870753.0-processed-gene-10.106-mRNA-1	blue
augustus_masked-scf300000870753.0-processed-gene-10.119-mRNA-1	turquoise
augustus_masked-scf300000870753.0-processed-gene-10.137-mRNA-1	blue
augustus_masked-scf300000870753.0-processed-gene-10.83-mRNA-1	grey
augustus_masked-scf300000870753.0-processed-gene-10.88-mRNA-1	turquoise
augustus_masked-scf300000870753.0-processed-gene-10.89-mRNA-1	blue
augustus_masked-scf300000870753.0-processed-gene-10.91-mRNA-1	turquoise
augustus_masked-scf300000870753.0-processed-gene-11.0-mRNA-1	turquoise
augustus_masked-scf300000870753.0-processed-gene-11.1-mRNA-1	greenyellow
augustus_masked-scf300000870753.0-processed-gene-11.17-mRNA-1	turquoise
augustus_masked-scf300000870753.0-processed-gene-11.18-mRNA-1	brown
augustus_masked-scf300000870753.0-processed-gene-11.19-mRNA-1	turquoise
augustus_masked-scf300000870753.0-processed-gene-11.21-mRNA-1	turquoise
augustus_masked-scf300000870753.0-processed-gene-11.27-mRNA-1	turquoise
augustus_masked-scf300000870753.0-processed-gene-11.33-mRNA-1	grey
augustus_masked-scf300000870753.0-processed-gene-11.46-mRNA-1	turquoise
augustus_masked-scf300000870753.0-processed-gene-11.47-mRNA-1	turquoise
augustus_masked-scf300000870753.0-processed-gene-11.58-mRNA-1	red
augustus_masked-scf300000870753.0-processed-gene-11.64-mRNA-1	blue
augustus_masked-scf300000870753.0-processed-gene-12.12-mRNA-1	yellow
augustus_masked-scf300000870753.0-processed-gene-12.16-mRNA-1	blue
augustus_masked-scf300000870753.0-processed-gene-12.4-mRNA-1	turquoise
augustus_masked-scf300000870753.0-processed-gene-13.33-mRNA-1	blue
augustus_masked-scf300000870753.0-processed-gene-13.35-mRNA-1	blue
augustus_masked-scf300000870753.0-processed-gene-14.110-mRNA-1	blue
augustus_masked-scf300000870753.0-processed-gene-14.113-mRNA-1	pink
augustus_masked-scf300000870753.0-processed-gene-15.14-mRNA-1	turquoise
augustus_masked-scf300000870753.0-processed-gene-15.15-mRNA-1	greenyellow
augustus_masked-scf300000870753.0-processed-gene-15.39-mRNA-1	turquoise
augustus_masked-scf300000870753.0-processed-gene-15.44-mRNA-1	grey
augustus_masked-scf300000870753.0-processed-gene-15.50-mRNA-1	blue
augustus_masked-scf300000870753.0-processed-gene-16.105-mRNA-1	turquoise
augustus_masked-scf300000870753.0-processed-gene-16.109-mRNA-1	grey
augustus_masked-scf300000870753.0-processed-gene-16.123-mRNA-1	grey
augustus_masked-scf300000870753.0-processed-gene-16.124-mRNA-1	blue
augustus_masked-scf300000870753.0-processed-gene-16.129-mRNA-1	yellow
augustus_masked-scf300000870753.0-processed-gene-17.83-mRNA-1	turquoise
augustus_masked-scf300000870753.0-processed-gene-18.102-mRNA-1	blue
augustus_masked-scf300000870753.0-processed-gene-18.114-mRNA-1	purple
augustus_masked-scf300000870753.0-processed-gene-18.116-mRNA-1	blue
augustus_masked-scf300000870753.0-processed-gene-18.131-mRNA-1	grey
augustus_masked-scf300000870753.0-processed-gene-18.140-mRNA-1	blue
augustus_masked-scf300000870753.0-processed-gene-2.93-mRNA-1	blue
augustus_masked-scf300000870753.0-processed-gene-20.117-mRNA-1	grey
augustus_masked-scf300000870753.0-processed-gene-20.130-mRNA-1	blue
augustus_masked-scf300000870753.0-processed-gene-21.18-mRNA-1	grey
augustus_masked-scf300000870753.0-processed-gene-21.22-mRNA-1	grey
augustus_masked-scf300000870753.0-processed-gene-21.49-mRNA-1	blue
augustus_masked-scf300000870753.0-processed-gene-21.51-mRNA-1	green
augustus_masked-scf300000870753.0-processed-gene-22.4-mRNA-1	blue
augustus_masked-scf300000870753.0-processed-gene-22.9-mRNA-1	grey
augustus_masked-scf300000870753.0-processed-gene-23.16-mRNA-1	turquoise
augustus_masked-scf300000870753.0-processed-gene-23.31-mRNA-1	turquoise
augustus_masked-scf300000870753.0-processed-gene-23.39-mRNA-1	turquoise
augustus_masked-scf300000870753.0-processed-gene-23.53-mRNA-1	brown
augustus_masked-scf300000870753.0-processed-gene-24.115-mRNA-1	green
augustus_masked-scf300000870753.0-processed-gene-24.119-mRNA-1	turquoise
augustus_masked-scf300000870753.0-processed-gene-24.93-mRNA-1	blue
augustus_masked-scf300000870753.0-processed-gene-25.120-mRNA-1	grey
augustus_masked-scf300000870753.0-processed-gene-25.133-mRNA-1	grey
augustus_masked-scf300000870753.0-processed-gene-25.137-mRNA-1	grey
augustus_masked-scf300000870753.0-processed-gene-25.157-mRNA-1	turquoise
augustus_masked-scf300000870753.0-processed-gene-25.159-mRNA-1	grey
augustus_masked-scf300000870753.0-processed-gene-25.99-mRNA-1	grey
augustus_masked-scf300000870753.0-processed-gene-26.31-mRNA-1	grey
augustus_masked-scf300000870753.0-processed-gene-26.42-mRNA-1	grey
augustus_masked-scf300000870753.0-processed-gene-26.59-mRNA-1	red
augustus_masked-scf300000870753.0-processed-gene-26.72-mRNA-1	brown
augustus_masked-scf300000870753.0-processed-gene-26.73-mRNA-1	turquoise
augustus_masked-scf300000870753.0-processed-gene-3.100-mRNA-1	turquoise
augustus_masked-scf300000870753.0-processed-gene-3.103-mRNA-1	turquoise
augustus_masked-scf300000870753.0-processed-gene-3.83-mRNA-1	grey
augustus_masked-scf300000870753.0-processed-gene-3.86-mRNA-1	grey
augustus_masked-scf300000870753.0-processed-gene-3.97-mRNA-1	blue
augustus_masked-scf300000870753.0-processed-gene-4.122-mRNA-1	turquoise
augustus_masked-scf300000870753.0-processed-gene-4.131-mRNA-1	blue
augustus_masked-scf300000870753.0-processed-gene-4.142-mRNA-1	blue
augustus_masked-scf300000870753.0-processed-gene-5.11-mRNA-1	grey
augustus_masked-scf300000870753.0-processed-gene-5.27-mRNA-1	blue
augustus_masked-scf300000870753.0-processed-gene-5.6-mRNA-1	turquoise
augustus_masked-scf300000870753.0-processed-gene-6.87-mRNA-1	grey
augustus_masked-scf300000870753.0-processed-gene-6.98-mRNA-1	red
augustus_masked-scf300000870753.0-processed-gene-6.99-mRNA-1	blue
augustus_masked-scf300000870753.0-processed-gene-7.2-mRNA-1	cyan
augustus_masked-scf300000870753.0-processed-gene-7.23-mRNA-1	turquoise
augustus_masked-scf300000870753.0-processed-gene-7.24-mRNA-1	grey
augustus_masked-scf300000870753.0-processed-gene-7.27-mRNA-1	yellow
augustus_masked-scf300000870753.0-processed-gene-7.39-mRNA-1	turquoise
augustus_masked-scf300000870753.0-processed-gene-7.6-mRNA-1	green
augustus_masked-scf300000870753.0-processed-gene-8.11-mRNA-1	blue
augustus_masked-scf300000870753.0-processed-gene-8.42-mRNA-1	blue
augustus_masked-scf300000870753.0-processed-gene-8.51-mRNA-1	turquoise
augustus_masked-scf300000870753.0-processed-gene-8.55-mRNA-1	blue
augustus_masked-scf300000870753.0-processed-gene-9.23-mRNA-1	salmon
augustus_masked-scf300000870753.0-processed-gene-9.5-mRNA-1	blue
augustus_masked-scf300000870754.0-processed-gene-0.1-mRNA-1	blue
augustus_masked-scf300000870754.0-processed-gene-0.10-mRNA-1	turquoise
augustus_masked-scf300000870754.0-processed-gene-0.27-mRNA-1	blue
augustus_masked-scf300000870754.0-processed-gene-0.29-mRNA-1	blue
augustus_masked-scf300000870754.0-processed-gene-1.117-mRNA-1	turquoise
augustus_masked-scf300000870754.0-processed-gene-1.146-mRNA-1	blue
augustus_masked-scf300000870754.0-processed-gene-1.147-mRNA-1	yellow
augustus_masked-scf300000870754.0-processed-gene-1.148-mRNA-1	blue
augustus_masked-scf300000870754.0-processed-gene-10.102-mRNA-1	grey
augustus_masked-scf300000870754.0-processed-gene-10.103-mRNA-1	blue
augustus_masked-scf300000870754.0-processed-gene-10.104-mRNA-1	blue
augustus_masked-scf300000870754.0-processed-gene-11.104-mRNA-1	turquoise
augustus_masked-scf300000870754.0-processed-gene-11.119-mRNA-1	turquoise
augustus_masked-scf300000870754.0-processed-gene-11.128-mRNA-1	blue
augustus_masked-scf300000870754.0-processed-gene-11.149-mRNA-1	grey
augustus_masked-scf300000870754.0-processed-gene-12.12-mRNA-1	red
augustus_masked-scf300000870754.0-processed-gene-12.31-mRNA-1	grey
augustus_masked-scf300000870754.0-processed-gene-12.32-mRNA-1	turquoise
augustus_masked-scf300000870754.0-processed-gene-12.43-mRNA-1	grey
augustus_masked-scf300000870754.0-processed-gene-12.45-mRNA-1	blue
augustus_masked-scf300000870754.0-processed-gene-12.64-mRNA-1	blue
augustus_masked-scf300000870754.0-processed-gene-12.65-mRNA-1	grey
augustus_masked-scf300000870754.0-processed-gene-2.81-mRNA-1	purple
augustus_masked-scf300000870754.0-processed-gene-2.86-mRNA-1	turquoise
augustus_masked-scf300000870754.0-processed-gene-2.97-mRNA-1	grey
augustus_masked-scf300000870754.0-processed-gene-3.136-mRNA-1	grey
augustus_masked-scf300000870754.0-processed-gene-3.94-mRNA-1	blue
augustus_masked-scf300000870754.0-processed-gene-4.22-mRNA-1	turquoise
augustus_masked-scf300000870754.0-processed-gene-5.37-mRNA-1	turquoise
augustus_masked-scf300000870754.0-processed-gene-5.46-mRNA-1	brown
augustus_masked-scf300000870754.0-processed-gene-5.49-mRNA-1	turquoise
augustus_masked-scf300000870754.0-processed-gene-5.64-mRNA-1	brown
augustus_masked-scf300000870754.0-processed-gene-5.65-mRNA-1	grey
augustus_masked-scf300000870754.0-processed-gene-5.66-mRNA-1	turquoise
augustus_masked-scf300000870754.0-processed-gene-5.68-mRNA-1	turquoise
augustus_masked-scf300000870754.0-processed-gene-6.0-mRNA-1	turquoise
augustus_masked-scf300000870754.0-processed-gene-6.13-mRNA-1	yellow
augustus_masked-scf300000870754.0-processed-gene-6.18-mRNA-1	blue
augustus_masked-scf300000870754.0-processed-gene-6.24-mRNA-1	blue
augustus_masked-scf300000870754.0-processed-gene-6.27-mRNA-1	blue
augustus_masked-scf300000870754.0-processed-gene-6.28-mRNA-1	blue
augustus_masked-scf300000870754.0-processed-gene-6.3-mRNA-1	brown
augustus_masked-scf300000870754.0-processed-gene-6.30-mRNA-1	yellow
augustus_masked-scf300000870754.0-processed-gene-7.10-mRNA-1	turquoise
augustus_masked-scf300000870754.0-processed-gene-7.19-mRNA-1	blue
augustus_masked-scf300000870754.0-processed-gene-7.32-mRNA-1	grey
augustus_masked-scf300000870754.0-processed-gene-7.44-mRNA-1	turquoise
augustus_masked-scf300000870754.0-processed-gene-7.46-mRNA-1	turquoise
augustus_masked-scf300000870754.0-processed-gene-8.106-mRNA-1	turquoise
augustus_masked-scf300000870754.0-processed-gene-8.108-mRNA-1	greenyellow
augustus_masked-scf300000870754.0-processed-gene-8.113-mRNA-1	turquoise
augustus_masked-scf300000870754.0-processed-gene-8.118-mRNA-1	red
augustus_masked-scf300000870754.0-processed-gene-8.71-mRNA-1	blue
augustus_masked-scf300000870754.0-processed-gene-8.76-mRNA-1	brown
augustus_masked-scf300000870754.0-processed-gene-8.88-mRNA-1	turquoise
augustus_masked-scf300000870754.0-processed-gene-8.93-mRNA-1	red
augustus_masked-scf300000870754.0-processed-gene-9.76-mRNA-1	blue
augustus_masked-scf300000870754.0-processed-gene-9.95-mRNA-1	brown
augustus_masked-scf300000870756.0-processed-gene-0.0-mRNA-1	brown
augustus_masked-scf300000870756.2-processed-gene-0.3-mRNA-1	cyan
maker-deg300000870423-augustus-gene-0.153-mRNA-1	blue
maker-deg300000870423-snap-gene-0.0-mRNA-1	salmon
maker-deg300000870423-snap-gene-0.1-mRNA-1	salmon
maker-deg300000870423-snap-gene-0.10-mRNA-1	turquoise
maker-deg300000870423-snap-gene-0.11-mRNA-1	turquoise
maker-deg300000870423-snap-gene-0.12-mRNA-1	turquoise
maker-deg300000870423-snap-gene-0.13-mRNA-1	salmon
maker-deg300000870423-snap-gene-0.14-mRNA-1	salmon
maker-deg300000870423-snap-gene-0.15-mRNA-1	salmon
maker-deg300000870423-snap-gene-0.16-mRNA-1	salmon
maker-deg300000870423-snap-gene-0.17-mRNA-1	salmon
maker-deg300000870423-snap-gene-0.18-mRNA-1	salmon
maker-deg300000870423-snap-gene-0.19-mRNA-1	salmon
maker-deg300000870423-snap-gene-0.2-mRNA-1	red
maker-deg300000870423-snap-gene-0.20-mRNA-1	salmon
maker-deg300000870423-snap-gene-0.21-mRNA-1	salmon
maker-deg300000870423-snap-gene-0.22-mRNA-1	salmon
maker-deg300000870423-snap-gene-0.23-mRNA-1	salmon
maker-deg300000870423-snap-gene-0.25-mRNA-1	salmon
maker-deg300000870423-snap-gene-0.26-mRNA-1	magenta
maker-deg300000870423-snap-gene-0.27-mRNA-1	turquoise
maker-deg300000870423-snap-gene-0.28-mRNA-1	turquoise
maker-deg300000870423-snap-gene-0.29-mRNA-1	salmon
maker-deg300000870423-snap-gene-0.30-mRNA-1	yellow
maker-deg300000870423-snap-gene-0.31-mRNA-1	turquoise
maker-deg300000870423-snap-gene-0.32-mRNA-1	salmon
maker-deg300000870423-snap-gene-0.33-mRNA-1	magenta
maker-deg300000870423-snap-gene-0.34-mRNA-1	magenta
maker-deg300000870423-snap-gene-0.36-mRNA-1	blue
maker-deg300000870423-snap-gene-0.4-mRNA-1	blue
maker-deg300000870423-snap-gene-0.40-mRNA-1	salmon
maker-deg300000870423-snap-gene-0.43-mRNA-1	salmon
maker-deg300000870423-snap-gene-0.44-mRNA-1	salmon
maker-deg300000870423-snap-gene-0.45-mRNA-1	salmon
maker-deg300000870423-snap-gene-0.46-mRNA-1	salmon
maker-deg300000870423-snap-gene-0.5-mRNA-1	magenta
maker-deg300000870423-snap-gene-0.50-mRNA-1	magenta
maker-deg300000870423-snap-gene-0.51-mRNA-1	magenta
maker-deg300000870423-snap-gene-0.52-mRNA-1	magenta
maker-deg300000870423-snap-gene-0.53-mRNA-1	turquoise
maker-deg300000870423-snap-gene-0.54-mRNA-1	turquoise
maker-deg300000870423-snap-gene-0.55-mRNA-1	turquoise
maker-deg300000870423-snap-gene-0.56-mRNA-1	salmon
maker-deg300000870423-snap-gene-0.57-mRNA-1	salmon
maker-deg300000870423-snap-gene-0.58-mRNA-1	salmon
maker-deg300000870423-snap-gene-0.59-mRNA-1	yellow
maker-deg300000870423-snap-gene-0.60-mRNA-1	turquoise
maker-deg300000870423-snap-gene-0.62-mRNA-1	salmon
maker-deg300000870423-snap-gene-0.63-mRNA-1	salmon
maker-deg300000870423-snap-gene-0.7-mRNA-1	turquoise
maker-deg300000870423-snap-gene-0.8-mRNA-1	turquoise
maker-deg300000870423-snap-gene-0.9-mRNA-1	magenta
maker-scf300000870586.0-augustus-gene-3.130-mRNA-1	brown
maker-scf300000870586.0-snap-gene-0.54-mRNA-1	blue
maker-scf300000870586.0-snap-gene-0.55-mRNA-1	turquoise
maker-scf300000870586.0-snap-gene-0.56-mRNA-1	brown
maker-scf300000870586.0-snap-gene-0.57-mRNA-1	blue
maker-scf300000870586.0-snap-gene-0.59-mRNA-1	blue
maker-scf300000870586.0-snap-gene-0.62-mRNA-1	blue
maker-scf300000870586.0-snap-gene-0.63-mRNA-1	blue
maker-scf300000870586.0-snap-gene-0.64-mRNA-1	turquoise
maker-scf300000870586.0-snap-gene-0.67-mRNA-1	turquoise
maker-scf300000870586.0-snap-gene-0.68-mRNA-1	cyan
maker-scf300000870586.0-snap-gene-0.71-mRNA-1	turquoise
maker-scf300000870586.0-snap-gene-0.73-mRNA-1	pink
maker-scf300000870586.0-snap-gene-0.74-mRNA-1	blue
maker-scf300000870586.0-snap-gene-0.75-mRNA-1	red
maker-scf300000870586.0-snap-gene-1.63-mRNA-1	blue
maker-scf300000870586.0-snap-gene-1.64-mRNA-1	blue
maker-scf300000870586.0-snap-gene-1.65-mRNA-1	blue
maker-scf300000870586.0-snap-gene-1.66-mRNA-1	brown
maker-scf300000870586.0-snap-gene-1.67-mRNA-1	blue
maker-scf300000870586.0-snap-gene-1.70-mRNA-1	yellow
maker-scf300000870586.0-snap-gene-1.71-mRNA-1	blue
maker-scf300000870586.0-snap-gene-1.72-mRNA-1	brown
maker-scf300000870586.0-snap-gene-1.73-mRNA-1	blue
maker-scf300000870586.0-snap-gene-1.74-mRNA-1	grey
maker-scf300000870586.0-snap-gene-1.75-mRNA-1	grey
maker-scf300000870586.0-snap-gene-1.76-mRNA-1	blue
maker-scf300000870586.0-snap-gene-1.77-mRNA-1	grey
maker-scf300000870586.0-snap-gene-1.78-mRNA-1	red
maker-scf300000870586.0-snap-gene-1.79-mRNA-1	turquoise
maker-scf300000870586.0-snap-gene-2.49-mRNA-1	green
maker-scf300000870586.0-snap-gene-2.51-mRNA-1	red
maker-scf300000870586.0-snap-gene-2.53-mRNA-1	green
maker-scf300000870586.0-snap-gene-2.54-mRNA-1	blue
maker-scf300000870586.0-snap-gene-2.55-mRNA-1	blue
maker-scf300000870586.0-snap-gene-2.58-mRNA-1	cyan
maker-scf300000870586.0-snap-gene-2.59-mRNA-1	turquoise
maker-scf300000870586.0-snap-gene-2.61-mRNA-1	blue
maker-scf300000870586.0-snap-gene-2.62-mRNA-1	grey
maker-scf300000870586.0-snap-gene-2.63-mRNA-1	yellow
maker-scf300000870586.0-snap-gene-2.67-mRNA-1	turquoise
maker-scf300000870586.0-snap-gene-2.68-mRNA-1	grey
maker-scf300000870586.0-snap-gene-2.69-mRNA-1	grey
maker-scf300000870586.0-snap-gene-3.60-mRNA-1	yellow
maker-scf300000870586.0-snap-gene-3.61-mRNA-1	grey
maker-scf300000870586.0-snap-gene-3.62-mRNA-1	turquoise
maker-scf300000870586.0-snap-gene-3.63-mRNA-1	blue
maker-scf300000870586.0-snap-gene-3.66-mRNA-1	turquoise
maker-scf300000870586.0-snap-gene-3.70-mRNA-1	brown
maker-scf300000870586.0-snap-gene-3.72-mRNA-1	blue
maker-scf300000870586.0-snap-gene-3.74-mRNA-1	blue
maker-scf300000870586.0-snap-gene-3.76-mRNA-1	grey
maker-scf300000870586.0-snap-gene-3.77-mRNA-1	blue
maker-scf300000870586.0-snap-gene-3.78-mRNA-1	midnightblue
maker-scf300000870586.0-snap-gene-3.79-mRNA-1	grey
maker-scf300000870586.0-snap-gene-3.80-mRNA-1	blue
maker-scf300000870586.0-snap-gene-3.81-mRNA-1	blue
maker-scf300000870586.0-snap-gene-3.82-mRNA-1	yellow
maker-scf300000870586.0-snap-gene-4.100-mRNA-1	black
maker-scf300000870586.0-snap-gene-4.101-mRNA-1	turquoise
maker-scf300000870586.0-snap-gene-4.104-mRNA-1	grey
maker-scf300000870586.0-snap-gene-4.105-mRNA-1	black
maker-scf300000870586.0-snap-gene-4.106-mRNA-1	blue
maker-scf300000870586.0-snap-gene-4.107-mRNA-1	pink
maker-scf300000870586.0-snap-gene-4.108-mRNA-1	black
maker-scf300000870586.0-snap-gene-4.109-mRNA-1	cyan
maker-scf300000870586.0-snap-gene-4.111-mRNA-1	salmon
maker-scf300000870586.0-snap-gene-4.114-mRNA-1	brown
maker-scf300000870586.0-snap-gene-4.115-mRNA-1	grey
maker-scf300000870586.0-snap-gene-4.116-mRNA-1	grey
maker-scf300000870586.0-snap-gene-4.117-mRNA-1	blue
maker-scf300000870586.0-snap-gene-4.118-mRNA-1	blue
maker-scf300000870586.0-snap-gene-4.119-mRNA-1	turquoise
maker-scf300000870586.0-snap-gene-4.120-mRNA-1	turquoise
maker-scf300000870586.0-snap-gene-4.121-mRNA-1	grey
maker-scf300000870586.0-snap-gene-4.122-mRNA-1	grey
maker-scf300000870586.0-snap-gene-4.128-mRNA-1	blue
maker-scf300000870586.0-snap-gene-4.129-mRNA-1	turquoise
maker-scf300000870586.0-snap-gene-4.132-mRNA-1	grey
maker-scf300000870586.0-snap-gene-4.133-mRNA-1	blue
maker-scf300000870586.0-snap-gene-4.134-mRNA-1	turquoise
maker-scf300000870586.0-snap-gene-4.135-mRNA-1	grey
maker-scf300000870586.0-snap-gene-4.136-mRNA-1	greenyellow
maker-scf300000870586.0-snap-gene-4.137-mRNA-1	brown
maker-scf300000870586.0-snap-gene-4.138-mRNA-1	grey
maker-scf300000870586.0-snap-gene-4.141-mRNA-1	green
maker-scf300000870586.0-snap-gene-4.144-mRNA-1	turquoise
maker-scf300000870586.0-snap-gene-4.145-mRNA-1	turquoise
maker-scf300000870586.0-snap-gene-4.95-mRNA-1	blue
maker-scf300000870586.0-snap-gene-4.98-mRNA-1	grey
maker-scf300000870593.0-augustus-gene-0.3-mRNA-1	pink
maker-scf300000870593.0-augustus-gene-3.89-mRNA-1	turquoise
maker-scf300000870593.0-snap-gene-0.101-mRNA-1	turquoise
maker-scf300000870593.0-snap-gene-0.102-mRNA-1	brown
maker-scf300000870593.0-snap-gene-0.103-mRNA-1	blue
maker-scf300000870593.0-snap-gene-0.104-mRNA-1	grey
maker-scf300000870593.0-snap-gene-0.105-mRNA-1	salmon
maker-scf300000870593.0-snap-gene-0.108-mRNA-1	turquoise
maker-scf300000870593.0-snap-gene-0.109-mRNA-1	yellow
maker-scf300000870593.0-snap-gene-0.110-mRNA-1	green
maker-scf300000870593.0-snap-gene-0.113-mRNA-1	red
maker-scf300000870593.0-snap-gene-0.115-mRNA-1	turquoise
maker-scf300000870593.0-snap-gene-0.116-mRNA-1	blue
maker-scf300000870593.0-snap-gene-1.101-mRNA-1	blue
maker-scf300000870593.0-snap-gene-1.102-mRNA-1	blue
maker-scf300000870593.0-snap-gene-1.103-mRNA-1	green
maker-scf300000870593.0-snap-gene-1.109-mRNA-1	red
maker-scf300000870593.0-snap-gene-1.112-mRNA-1	turquoise
maker-scf300000870593.0-snap-gene-1.113-mRNA-1	grey
maker-scf300000870593.0-snap-gene-1.114-mRNA-1	grey
maker-scf300000870593.0-snap-gene-1.115-mRNA-1	black
maker-scf300000870593.0-snap-gene-1.116-mRNA-1	green
maker-scf300000870593.0-snap-gene-1.117-mRNA-1	yellow
maker-scf300000870593.0-snap-gene-1.120-mRNA-1	turquoise
maker-scf300000870593.0-snap-gene-1.123-mRNA-1	turquoise
maker-scf300000870593.0-snap-gene-1.125-mRNA-1	turquoise
maker-scf300000870593.0-snap-gene-1.126-mRNA-1	turquoise
maker-scf300000870593.0-snap-gene-1.127-mRNA-1	grey
maker-scf300000870593.0-snap-gene-2.49-mRNA-1	yellow
maker-scf300000870593.0-snap-gene-2.50-mRNA-1	blue
maker-scf300000870593.0-snap-gene-2.53-mRNA-1	blue
maker-scf300000870593.0-snap-gene-2.56-mRNA-1	yellow
maker-scf300000870593.0-snap-gene-2.60-mRNA-1	grey
maker-scf300000870593.0-snap-gene-2.61-mRNA-1	yellow
maker-scf300000870593.0-snap-gene-2.62-mRNA-1	yellow
maker-scf300000870593.0-snap-gene-3.53-mRNA-1	blue
maker-scf300000870593.0-snap-gene-3.54-mRNA-1	turquoise
maker-scf300000870593.0-snap-gene-3.55-mRNA-1	yellow
maker-scf300000870593.0-snap-gene-3.56-mRNA-1	green
maker-scf300000870593.0-snap-gene-3.57-mRNA-1	blue
maker-scf300000870593.0-snap-gene-3.63-mRNA-1	grey
maker-scf300000870593.0-snap-gene-3.67-mRNA-1	brown
maker-scf300000870593.0-snap-gene-3.68-mRNA-1	grey
maker-scf300000870593.0-snap-gene-3.69-mRNA-1	turquoise
maker-scf300000870593.0-snap-gene-3.70-mRNA-1	yellow
maker-scf300000870593.0-snap-gene-3.71-mRNA-1	pink
maker-scf300000870593.0-snap-gene-3.72-mRNA-1	grey
maker-scf300000870593.0-snap-gene-4.53-mRNA-1	grey
maker-scf300000870593.0-snap-gene-4.55-mRNA-1	greenyellow
maker-scf300000870593.0-snap-gene-4.58-mRNA-1	grey
maker-scf300000870593.0-snap-gene-4.61-mRNA-1	blue
maker-scf300000870593.0-snap-gene-4.62-mRNA-1	blue
maker-scf300000870593.0-snap-gene-4.63-mRNA-1	blue
maker-scf300000870593.0-snap-gene-4.64-mRNA-1	yellow
maker-scf300000870593.0-snap-gene-4.65-mRNA-1	grey
maker-scf300000870593.0-snap-gene-4.66-mRNA-1	green
maker-scf300000870593.0-snap-gene-4.68-mRNA-1	brown
maker-scf300000870593.0-snap-gene-4.69-mRNA-1	grey
maker-scf300000870593.0-snap-gene-4.71-mRNA-1	grey
maker-scf300000870593.0-snap-gene-4.73-mRNA-1	blue
maker-scf300000870593.0-snap-gene-4.76-mRNA-1	yellow
maker-scf300000870593.0-snap-gene-4.77-mRNA-1	yellow
maker-scf300000870593.0-snap-gene-4.78-mRNA-1	blue
maker-scf300000870593.0-snap-gene-4.79-mRNA-1	blue
maker-scf300000870593.0-snap-gene-4.81-mRNA-1	red
maker-scf300000870593.0-snap-gene-4.82-mRNA-1	red
maker-scf300000870593.0-snap-gene-4.87-mRNA-1	purple
maker-scf300000870593.0-snap-gene-4.88-mRNA-1	turquoise
maker-scf300000870593.0-snap-gene-4.91-mRNA-1	turquoise
maker-scf300000870593.0-snap-gene-4.92-mRNA-1	green
maker-scf300000870593.0-snap-gene-4.93-mRNA-1	pink
maker-scf300000870593.0-snap-gene-5.110-mRNA-1	blue
maker-scf300000870593.0-snap-gene-5.111-mRNA-1	turquoise
maker-scf300000870593.0-snap-gene-5.112-mRNA-1	yellow
maker-scf300000870593.0-snap-gene-5.113-mRNA-1	pink
maker-scf300000870593.0-snap-gene-5.115-mRNA-1	green
maker-scf300000870593.0-snap-gene-5.117-mRNA-1	yellow
maker-scf300000870593.0-snap-gene-5.120-mRNA-1	green
maker-scf300000870593.0-snap-gene-5.121-mRNA-1	green
maker-scf300000870593.0-snap-gene-5.122-mRNA-1	blue
maker-scf300000870593.0-snap-gene-5.123-mRNA-1	turquoise
maker-scf300000870593.0-snap-gene-5.124-mRNA-1	grey
maker-scf300000870593.0-snap-gene-5.125-mRNA-1	turquoise
maker-scf300000870593.0-snap-gene-5.126-mRNA-1	grey
maker-scf300000870593.0-snap-gene-5.127-mRNA-1	blue
maker-scf300000870593.0-snap-gene-5.128-mRNA-1	salmon
maker-scf300000870593.0-snap-gene-5.131-mRNA-1	turquoise
maker-scf300000870593.0-snap-gene-5.132-mRNA-1	turquoise
maker-scf300000870593.0-snap-gene-5.133-mRNA-1	turquoise
maker-scf300000870593.0-snap-gene-5.134-mRNA-1	grey
maker-scf300000870593.0-snap-gene-5.135-mRNA-1	green
maker-scf300000870593.0-snap-gene-5.136-mRNA-1	turquoise
maker-scf300000870593.0-snap-gene-5.139-mRNA-1	blue
maker-scf300000870593.0-snap-gene-5.141-mRNA-1	grey
maker-scf300000870593.0-snap-gene-5.142-mRNA-1	blue
maker-scf300000870593.0-snap-gene-6.60-mRNA-1	purple
maker-scf300000870593.0-snap-gene-6.61-mRNA-1	blue
maker-scf300000870593.0-snap-gene-6.62-mRNA-1	turquoise
maker-scf300000870593.0-snap-gene-6.63-mRNA-1	magenta
maker-scf300000870593.0-snap-gene-6.66-mRNA-1	blue
maker-scf300000870593.0-snap-gene-6.67-mRNA-1	blue
maker-scf300000870593.0-snap-gene-6.68-mRNA-1	turquoise
maker-scf300000870593.0-snap-gene-6.69-mRNA-1	grey
maker-scf300000870593.0-snap-gene-6.70-mRNA-1	blue
maker-scf300000870593.0-snap-gene-6.71-mRNA-1	blue
maker-scf300000870593.0-snap-gene-6.74-mRNA-1	grey
maker-scf300000870593.0-snap-gene-6.75-mRNA-1	blue
maker-scf300000870593.0-snap-gene-6.76-mRNA-1	turquoise
maker-scf300000870593.0-snap-gene-6.77-mRNA-1	turquoise
maker-scf300000870593.0-snap-gene-6.78-mRNA-1	blue
maker-scf300000870593.0-snap-gene-6.79-mRNA-1	cyan
maker-scf300000870593.0-snap-gene-6.80-mRNA-1	grey
maker-scf300000870593.0-snap-gene-6.83-mRNA-1	yellow
maker-scf300000870593.0-snap-gene-7.101-mRNA-1	brown
maker-scf300000870593.0-snap-gene-7.102-mRNA-1	turquoise
maker-scf300000870593.0-snap-gene-7.103-mRNA-1	turquoise
maker-scf300000870593.0-snap-gene-7.109-mRNA-1	yellow
maker-scf300000870593.0-snap-gene-7.111-mRNA-1	blue
maker-scf300000870593.0-snap-gene-7.112-mRNA-1	blue
maker-scf300000870593.0-snap-gene-7.114-mRNA-1	blue
maker-scf300000870593.0-snap-gene-7.115-mRNA-1	green
maker-scf300000870593.0-snap-gene-7.116-mRNA-1	black
maker-scf300000870593.0-snap-gene-7.118-mRNA-1	black
maker-scf300000870593.0-snap-gene-7.119-mRNA-1	blue
maker-scf300000870593.0-snap-gene-7.120-mRNA-1	purple
maker-scf300000870593.0-snap-gene-7.121-mRNA-1	grey
maker-scf300000870593.0-snap-gene-7.125-mRNA-1	black
maker-scf300000870593.0-snap-gene-7.128-mRNA-1	turquoise
maker-scf300000870593.0-snap-gene-7.129-mRNA-1	blue
maker-scf300000870593.0-snap-gene-7.130-mRNA-1	blue
maker-scf300000870593.0-snap-gene-7.88-mRNA-1	purple
maker-scf300000870593.0-snap-gene-7.90-mRNA-1	grey
maker-scf300000870593.0-snap-gene-7.91-mRNA-1	blue
maker-scf300000870593.0-snap-gene-7.92-mRNA-1	magenta
maker-scf300000870593.0-snap-gene-7.94-mRNA-1	pink
maker-scf300000870593.0-snap-gene-7.95-mRNA-1	grey
maker-scf300000870593.0-snap-gene-7.96-mRNA-1	turquoise
maker-scf300000870595.0-augustus-gene-2.143-mRNA-1	yellow
maker-scf300000870595.0-augustus-gene-2.148-mRNA-1	blue
maker-scf300000870595.0-augustus-gene-3.129-mRNA-1	grey
maker-scf300000870595.0-augustus-gene-4.105-mRNA-1	turquoise
maker-scf300000870595.0-augustus-gene-4.120-mRNA-1	tan
maker-scf300000870595.0-augustus-gene-4.121-mRNA-1	green
maker-scf300000870595.0-augustus-gene-5.1-mRNA-1	brown
maker-scf300000870595.0-snap-gene-0.0-mRNA-1	brown
maker-scf300000870595.0-snap-gene-0.1-mRNA-1	turquoise
maker-scf300000870595.0-snap-gene-0.10-mRNA-1	grey
maker-scf300000870595.0-snap-gene-0.11-mRNA-1	grey
maker-scf300000870595.0-snap-gene-0.12-mRNA-1	magenta
maker-scf300000870595.0-snap-gene-0.15-mRNA-1	turquoise
maker-scf300000870595.0-snap-gene-0.16-mRNA-1	turquoise
maker-scf300000870595.0-snap-gene-0.18-mRNA-1	brown
maker-scf300000870595.0-snap-gene-0.3-mRNA-1	turquoise
maker-scf300000870595.0-snap-gene-0.4-mRNA-1	yellow
maker-scf300000870595.0-snap-gene-0.5-mRNA-1	turquoise
maker-scf300000870595.0-snap-gene-0.7-mRNA-1	turquoise
maker-scf300000870595.0-snap-gene-0.9-mRNA-1	salmon
maker-scf300000870595.0-snap-gene-1.42-mRNA-1	turquoise
maker-scf300000870595.0-snap-gene-1.44-mRNA-1	grey
maker-scf300000870595.0-snap-gene-1.45-mRNA-1	turquoise
maker-scf300000870595.0-snap-gene-1.46-mRNA-1	grey
maker-scf300000870595.0-snap-gene-1.47-mRNA-1	turquoise
maker-scf300000870595.0-snap-gene-1.48-mRNA-1	blue
maker-scf300000870595.0-snap-gene-1.50-mRNA-1	blue
maker-scf300000870595.0-snap-gene-1.52-mRNA-1	pink
maker-scf300000870595.0-snap-gene-1.53-mRNA-1	turquoise
maker-scf300000870595.0-snap-gene-1.56-mRNA-1	grey
maker-scf300000870595.0-snap-gene-1.57-mRNA-1	brown
maker-scf300000870595.0-snap-gene-2.65-mRNA-1	blue
maker-scf300000870595.0-snap-gene-2.66-mRNA-1	red
maker-scf300000870595.0-snap-gene-2.71-mRNA-1	magenta
maker-scf300000870595.0-snap-gene-2.73-mRNA-1	pink
maker-scf300000870595.0-snap-gene-2.77-mRNA-1	turquoise
maker-scf300000870595.0-snap-gene-2.79-mRNA-1	red
maker-scf300000870595.0-snap-gene-2.80-mRNA-1	black
maker-scf300000870595.0-snap-gene-2.84-mRNA-1	grey
maker-scf300000870595.0-snap-gene-2.85-mRNA-1	grey
maker-scf300000870595.0-snap-gene-2.88-mRNA-1	grey
maker-scf300000870595.0-snap-gene-2.89-mRNA-1	grey
maker-scf300000870595.0-snap-gene-2.90-mRNA-1	blue
maker-scf300000870595.0-snap-gene-3.51-mRNA-1	red
maker-scf300000870595.0-snap-gene-3.52-mRNA-1	turquoise
maker-scf300000870595.0-snap-gene-3.54-mRNA-1	cyan
maker-scf300000870595.0-snap-gene-3.55-mRNA-1	turquoise
maker-scf300000870595.0-snap-gene-3.56-mRNA-1	turquoise
maker-scf300000870595.0-snap-gene-3.57-mRNA-1	grey
maker-scf300000870595.0-snap-gene-3.58-mRNA-1	blue
maker-scf300000870595.0-snap-gene-3.59-mRNA-1	grey
maker-scf300000870595.0-snap-gene-3.61-mRNA-1	grey
maker-scf300000870595.0-snap-gene-3.62-mRNA-1	blue
maker-scf300000870595.0-snap-gene-3.63-mRNA-1	red
maker-scf300000870595.0-snap-gene-3.65-mRNA-1	grey
maker-scf300000870595.0-snap-gene-3.67-mRNA-1	blue
maker-scf300000870595.0-snap-gene-3.69-mRNA-1	turquoise
maker-scf300000870595.0-snap-gene-3.71-mRNA-1	turquoise
maker-scf300000870595.0-snap-gene-3.72-mRNA-1	greenyellow
maker-scf300000870595.0-snap-gene-4.0-mRNA-1	blue
maker-scf300000870595.0-snap-gene-4.10-mRNA-1	blue
maker-scf300000870595.0-snap-gene-4.12-mRNA-1	turquoise
maker-scf300000870595.0-snap-gene-4.15-mRNA-1	turquoise
maker-scf300000870595.0-snap-gene-4.16-mRNA-1	turquoise
maker-scf300000870595.0-snap-gene-4.22-mRNA-1	turquoise
maker-scf300000870595.0-snap-gene-4.24-mRNA-1	yellow
maker-scf300000870595.0-snap-gene-4.26-mRNA-1	red
maker-scf300000870595.0-snap-gene-4.32-mRNA-1	tan
maker-scf300000870595.0-snap-gene-4.33-mRNA-1	grey
maker-scf300000870595.0-snap-gene-4.35-mRNA-1	blue
maker-scf300000870595.0-snap-gene-4.36-mRNA-1	magenta
maker-scf300000870595.0-snap-gene-4.38-mRNA-1	blue
maker-scf300000870595.0-snap-gene-4.4-mRNA-1	turquoise
maker-scf300000870595.0-snap-gene-4.40-mRNA-1	greenyellow
maker-scf300000870595.0-snap-gene-4.5-mRNA-1	black
maker-scf300000870595.0-snap-gene-4.6-mRNA-1	turquoise
maker-scf300000870595.0-snap-gene-4.7-mRNA-1	brown
maker-scf300000870595.0-snap-gene-4.9-mRNA-1	blue
maker-scf300000870595.0-snap-gene-5.45-mRNA-1	grey
maker-scf300000870595.0-snap-gene-5.46-mRNA-1	turquoise
maker-scf300000870595.0-snap-gene-5.48-mRNA-1	turquoise
maker-scf300000870595.0-snap-gene-5.49-mRNA-1	red
maker-scf300000870595.0-snap-gene-5.50-mRNA-1	turquoise
maker-scf300000870595.0-snap-gene-5.52-mRNA-1	turquoise
maker-scf300000870595.0-snap-gene-5.53-mRNA-1	turquoise
maker-scf300000870595.0-snap-gene-5.56-mRNA-1	magenta
maker-scf300000870595.0-snap-gene-5.58-mRNA-1	turquoise
maker-scf300000870595.0-snap-gene-5.59-mRNA-1	blue
maker-scf300000870595.0-snap-gene-6.206-mRNA-1	turquoise
maker-scf300000870595.0-snap-gene-6.207-mRNA-1	grey
maker-scf300000870595.0-snap-gene-6.211-mRNA-1	green
maker-scf300000870595.0-snap-gene-6.212-mRNA-1	turquoise
maker-scf300000870595.0-snap-gene-6.213-mRNA-1	pink
maker-scf300000870595.0-snap-gene-6.214-mRNA-1	grey
maker-scf300000870595.0-snap-gene-6.216-mRNA-1	red
maker-scf300000870595.0-snap-gene-6.217-mRNA-1	brown
maker-scf300000870595.0-snap-gene-6.218-mRNA-1	grey
maker-scf300000870595.0-snap-gene-6.219-mRNA-1	grey
maker-scf300000870595.0-snap-gene-6.220-mRNA-1	grey
maker-scf300000870595.0-snap-gene-6.221-mRNA-1	green
maker-scf300000870595.0-snap-gene-6.224-mRNA-1	yellow
maker-scf300000870595.0-snap-gene-6.225-mRNA-1	blue
maker-scf300000870595.0-snap-gene-6.226-mRNA-1	blue
maker-scf300000870595.0-snap-gene-6.229-mRNA-1	red
maker-scf300000870595.0-snap-gene-6.230-mRNA-1	turquoise
maker-scf300000870595.0-snap-gene-6.232-mRNA-1	black
maker-scf300000870595.0-snap-gene-6.233-mRNA-1	turquoise
maker-scf300000870595.0-snap-gene-6.234-mRNA-1	grey
maker-scf300000870595.0-snap-gene-6.236-mRNA-1	red
maker-scf300000870595.0-snap-gene-6.237-mRNA-1	turquoise
maker-scf300000870595.0-snap-gene-6.238-mRNA-1	cyan
maker-scf300000870595.0-snap-gene-6.239-mRNA-1	yellow
maker-scf300000870595.0-snap-gene-6.241-mRNA-1	grey
maker-scf300000870595.0-snap-gene-6.243-mRNA-1	midnightblue
maker-scf300000870595.1-augustus-gene-0.46-mRNA-1	greenyellow
maker-scf300000870595.1-augustus-gene-1.1-mRNA-1	turquoise
maker-scf300000870595.1-snap-gene-0.100-mRNA-1	turquoise
maker-scf300000870595.1-snap-gene-0.101-mRNA-1	blue
maker-scf300000870595.1-snap-gene-0.102-mRNA-1	blue
maker-scf300000870595.1-snap-gene-0.104-mRNA-1	pink
maker-scf300000870595.1-snap-gene-0.105-mRNA-1	blue
maker-scf300000870595.1-snap-gene-0.106-mRNA-1	turquoise
maker-scf300000870595.1-snap-gene-0.107-mRNA-1	brown
maker-scf300000870595.1-snap-gene-0.108-mRNA-1	turquoise
maker-scf300000870595.1-snap-gene-0.110-mRNA-1	turquoise
maker-scf300000870595.1-snap-gene-0.113-mRNA-1	turquoise
maker-scf300000870595.1-snap-gene-0.114-mRNA-1	grey
maker-scf300000870595.1-snap-gene-1.118-mRNA-1	grey
maker-scf300000870595.1-snap-gene-1.120-mRNA-1	turquoise
maker-scf300000870595.1-snap-gene-1.121-mRNA-1	blue
maker-scf300000870595.1-snap-gene-1.122-mRNA-1	brown
maker-scf300000870595.1-snap-gene-1.123-mRNA-1	blue
maker-scf300000870595.1-snap-gene-1.124-mRNA-1	grey
maker-scf300000870595.1-snap-gene-1.125-mRNA-1	turquoise
maker-scf300000870595.1-snap-gene-1.126-mRNA-1	yellow
maker-scf300000870595.1-snap-gene-1.128-mRNA-1	turquoise
maker-scf300000870595.1-snap-gene-1.129-mRNA-1	grey
maker-scf300000870595.1-snap-gene-1.130-mRNA-1	grey
maker-scf300000870595.1-snap-gene-1.131-mRNA-1	grey
maker-scf300000870595.1-snap-gene-1.132-mRNA-1	grey
maker-scf300000870595.1-snap-gene-1.134-mRNA-1	grey
maker-scf300000870595.1-snap-gene-1.135-mRNA-1	blue
maker-scf300000870595.1-snap-gene-1.136-mRNA-1	green
maker-scf300000870595.1-snap-gene-1.138-mRNA-1	blue
maker-scf300000870595.1-snap-gene-1.139-mRNA-1	turquoise
maker-scf300000870595.1-snap-gene-1.140-mRNA-1	grey
maker-scf300000870595.1-snap-gene-2.112-mRNA-1	turquoise
maker-scf300000870595.1-snap-gene-2.113-mRNA-1	blue
maker-scf300000870595.1-snap-gene-2.115-mRNA-1	green
maker-scf300000870595.1-snap-gene-2.116-mRNA-1	blue
maker-scf300000870595.1-snap-gene-2.117-mRNA-1	grey
maker-scf300000870595.1-snap-gene-2.118-mRNA-1	brown
maker-scf300000870595.1-snap-gene-2.119-mRNA-1	brown
maker-scf300000870595.1-snap-gene-2.121-mRNA-1	blue
maker-scf300000870595.1-snap-gene-2.122-mRNA-1	blue
maker-scf300000870595.1-snap-gene-2.124-mRNA-1	blue
maker-scf300000870595.1-snap-gene-2.125-mRNA-1	turquoise
maker-scf300000870595.1-snap-gene-2.129-mRNA-1	purple
maker-scf300000870595.1-snap-gene-2.130-mRNA-1	grey
maker-scf300000870595.1-snap-gene-2.132-mRNA-1	grey
maker-scf300000870595.1-snap-gene-2.133-mRNA-1	black
maker-scf300000870595.1-snap-gene-2.135-mRNA-1	brown
maker-scf300000870595.1-snap-gene-2.136-mRNA-1	turquoise
maker-scf300000870595.1-snap-gene-2.139-mRNA-1	blue
maker-scf300000870595.1-snap-gene-2.140-mRNA-1	greenyellow
maker-scf300000870595.1-snap-gene-2.141-mRNA-1	green
maker-scf300000870595.1-snap-gene-2.143-mRNA-1	green
maker-scf300000870595.1-snap-gene-2.145-mRNA-1	turquoise
maker-scf300000870595.1-snap-gene-2.147-mRNA-1	brown
maker-scf300000870595.1-snap-gene-2.148-mRNA-1	turquoise
maker-scf300000870595.1-snap-gene-2.149-mRNA-1	brown
maker-scf300000870595.1-snap-gene-2.150-mRNA-1	greenyellow
maker-scf300000870595.1-snap-gene-2.151-mRNA-1	grey
maker-scf300000870599.0-augustus-gene-1.126-mRNA-1	turquoise
maker-scf300000870599.0-snap-gene-0.76-mRNA-1	blue
maker-scf300000870599.0-snap-gene-0.77-mRNA-1	green
maker-scf300000870599.0-snap-gene-0.78-mRNA-1	brown
maker-scf300000870599.0-snap-gene-0.79-mRNA-1	grey
maker-scf300000870599.0-snap-gene-0.82-mRNA-1	black
maker-scf300000870599.0-snap-gene-0.84-mRNA-1	yellow
maker-scf300000870599.0-snap-gene-0.85-mRNA-1	magenta
maker-scf300000870599.0-snap-gene-0.89-mRNA-1	brown
maker-scf300000870599.0-snap-gene-1.134-mRNA-1	red
maker-scf300000870599.0-snap-gene-1.135-mRNA-1	turquoise
maker-scf300000870599.0-snap-gene-1.136-mRNA-1	blue
maker-scf300000870599.0-snap-gene-1.139-mRNA-1	turquoise
maker-scf300000870599.0-snap-gene-1.141-mRNA-1	black
maker-scf300000870599.0-snap-gene-1.142-mRNA-1	yellow
maker-scf300000870599.0-snap-gene-1.143-mRNA-1	turquoise
maker-scf300000870599.0-snap-gene-1.144-mRNA-1	grey
maker-scf300000870599.0-snap-gene-1.145-mRNA-1	cyan
maker-scf300000870599.0-snap-gene-1.147-mRNA-1	grey
maker-scf300000870599.0-snap-gene-1.148-mRNA-1	grey
maker-scf300000870599.0-snap-gene-1.149-mRNA-1	purple
maker-scf300000870599.0-snap-gene-1.150-mRNA-1	turquoise
maker-scf300000870599.0-snap-gene-1.151-mRNA-1	turquoise
maker-scf300000870599.0-snap-gene-1.153-mRNA-1	black
maker-scf300000870599.0-snap-gene-1.156-mRNA-1	blue
maker-scf300000870599.0-snap-gene-1.157-mRNA-1	grey
maker-scf300000870599.0-snap-gene-1.158-mRNA-1	turquoise
maker-scf300000870599.0-snap-gene-1.159-mRNA-1	green
maker-scf300000870599.0-snap-gene-1.160-mRNA-1	blue
maker-scf300000870599.0-snap-gene-1.161-mRNA-1	grey
maker-scf300000870599.0-snap-gene-1.162-mRNA-1	grey
maker-scf300000870599.0-snap-gene-1.164-mRNA-1	yellow
maker-scf300000870599.0-snap-gene-1.165-mRNA-1	magenta
maker-scf300000870599.0-snap-gene-1.166-mRNA-1	green
maker-scf300000870599.0-snap-gene-1.167-mRNA-1	grey
maker-scf300000870599.0-snap-gene-1.169-mRNA-1	turquoise
maker-scf300000870599.0-snap-gene-1.170-mRNA-1	grey
maker-scf300000870599.0-snap-gene-1.171-mRNA-1	grey
maker-scf300000870599.0-snap-gene-1.172-mRNA-1	turquoise
maker-scf300000870599.0-snap-gene-1.175-mRNA-1	turquoise
maker-scf300000870599.0-snap-gene-1.176-mRNA-1	blue
maker-scf300000870599.0-snap-gene-1.178-mRNA-1	pink
maker-scf300000870599.0-snap-gene-1.180-mRNA-1	turquoise
maker-scf300000870599.0-snap-gene-1.183-mRNA-1	yellow
maker-scf300000870599.0-snap-gene-1.185-mRNA-1	turquoise
maker-scf300000870599.0-snap-gene-1.187-mRNA-1	red
maker-scf300000870599.0-snap-gene-1.188-mRNA-1	brown
maker-scf300000870599.0-snap-gene-1.189-mRNA-1	blue
maker-scf300000870599.0-snap-gene-1.191-mRNA-1	blue
maker-scf300000870599.0-snap-gene-1.192-mRNA-1	green
maker-scf300000870601.0-augustus-gene-10.45-mRNA-1	grey
maker-scf300000870601.0-augustus-gene-12.10-mRNA-1	turquoise
maker-scf300000870601.0-augustus-gene-13.120-mRNA-1	blue
maker-scf300000870601.0-augustus-gene-15.36-mRNA-1	blue
maker-scf300000870601.0-augustus-gene-15.42-mRNA-1	blue
maker-scf300000870601.0-augustus-gene-18.135-mRNA-1	grey
maker-scf300000870601.0-augustus-gene-19.161-mRNA-1	blue
maker-scf300000870601.0-augustus-gene-5.38-mRNA-1	yellow
maker-scf300000870601.0-augustus-gene-6.83-mRNA-1	tan
maker-scf300000870601.0-augustus-gene-6.85-mRNA-1	blue
maker-scf300000870601.0-augustus-gene-8.14-mRNA-1	blue
maker-scf300000870601.0-snap-gene-0.11-mRNA-1	turquoise
maker-scf300000870601.0-snap-gene-0.8-mRNA-1	brown
maker-scf300000870601.0-snap-gene-1.46-mRNA-1	black
maker-scf300000870601.0-snap-gene-1.48-mRNA-1	turquoise
maker-scf300000870601.0-snap-gene-1.50-mRNA-1	purple
maker-scf300000870601.0-snap-gene-1.53-mRNA-1	grey
maker-scf300000870601.0-snap-gene-1.55-mRNA-1	yellow
maker-scf300000870601.0-snap-gene-1.56-mRNA-1	grey
maker-scf300000870601.0-snap-gene-1.59-mRNA-1	blue
maker-scf300000870601.0-snap-gene-1.60-mRNA-1	turquoise
maker-scf300000870601.0-snap-gene-1.67-mRNA-1	blue
maker-scf300000870601.0-snap-gene-1.68-mRNA-1	purple
maker-scf300000870601.0-snap-gene-1.69-mRNA-1	grey
maker-scf300000870601.0-snap-gene-1.71-mRNA-1	green
maker-scf300000870601.0-snap-gene-1.72-mRNA-1	turquoise
maker-scf300000870601.0-snap-gene-1.74-mRNA-1	blue
maker-scf300000870601.0-snap-gene-10.101-mRNA-1	blue
maker-scf300000870601.0-snap-gene-10.102-mRNA-1	green
maker-scf300000870601.0-snap-gene-10.103-mRNA-1	grey
maker-scf300000870601.0-snap-gene-10.104-mRNA-1	turquoise
maker-scf300000870601.0-snap-gene-10.105-mRNA-1	blue
maker-scf300000870601.0-snap-gene-10.107-mRNA-1	black
maker-scf300000870601.0-snap-gene-10.108-mRNA-1	blue
maker-scf300000870601.0-snap-gene-10.110-mRNA-1	tan
maker-scf300000870601.0-snap-gene-10.113-mRNA-1	turquoise
maker-scf300000870601.0-snap-gene-10.114-mRNA-1	pink
maker-scf300000870601.0-snap-gene-10.115-mRNA-1	turquoise
maker-scf300000870601.0-snap-gene-10.116-mRNA-1	yellow
maker-scf300000870601.0-snap-gene-10.118-mRNA-1	turquoise
maker-scf300000870601.0-snap-gene-10.120-mRNA-1	turquoise
maker-scf300000870601.0-snap-gene-10.121-mRNA-1	brown
maker-scf300000870601.0-snap-gene-11.1-mRNA-1	blue
maker-scf300000870601.0-snap-gene-11.10-mRNA-1	turquoise
maker-scf300000870601.0-snap-gene-11.11-mRNA-1	turquoise
maker-scf300000870601.0-snap-gene-11.12-mRNA-1	blue
maker-scf300000870601.0-snap-gene-11.14-mRNA-1	red
maker-scf300000870601.0-snap-gene-11.15-mRNA-1	blue
maker-scf300000870601.0-snap-gene-11.16-mRNA-1	grey
maker-scf300000870601.0-snap-gene-11.18-mRNA-1	grey
maker-scf300000870601.0-snap-gene-11.2-mRNA-1	pink
maker-scf300000870601.0-snap-gene-11.20-mRNA-1	red
maker-scf300000870601.0-snap-gene-11.21-mRNA-1	black
maker-scf300000870601.0-snap-gene-11.22-mRNA-1	black
maker-scf300000870601.0-snap-gene-11.24-mRNA-1	turquoise
maker-scf300000870601.0-snap-gene-11.26-mRNA-1	red
maker-scf300000870601.0-snap-gene-11.27-mRNA-1	grey
maker-scf300000870601.0-snap-gene-11.28-mRNA-1	blue
maker-scf300000870601.0-snap-gene-11.29-mRNA-1	turquoise
maker-scf300000870601.0-snap-gene-11.3-mRNA-1	grey
maker-scf300000870601.0-snap-gene-11.30-mRNA-1	grey
maker-scf300000870601.0-snap-gene-11.31-mRNA-1	brown
maker-scf300000870601.0-snap-gene-11.4-mRNA-1	grey
maker-scf300000870601.0-snap-gene-12.58-mRNA-1	blue
maker-scf300000870601.0-snap-gene-12.60-mRNA-1	tan
maker-scf300000870601.0-snap-gene-12.62-mRNA-1	magenta
maker-scf300000870601.0-snap-gene-12.63-mRNA-1	turquoise
maker-scf300000870601.0-snap-gene-12.64-mRNA-1	salmon
maker-scf300000870601.0-snap-gene-12.66-mRNA-1	grey
maker-scf300000870601.0-snap-gene-12.67-mRNA-1	greenyellow
maker-scf300000870601.0-snap-gene-12.68-mRNA-1	turquoise
maker-scf300000870601.0-snap-gene-12.69-mRNA-1	grey
maker-scf300000870601.0-snap-gene-12.70-mRNA-1	green
maker-scf300000870601.0-snap-gene-12.71-mRNA-1	black
maker-scf300000870601.0-snap-gene-12.73-mRNA-1	yellow
maker-scf300000870601.0-snap-gene-12.74-mRNA-1	turquoise
maker-scf300000870601.0-snap-gene-12.75-mRNA-1	turquoise
maker-scf300000870601.0-snap-gene-12.79-mRNA-1	turquoise
maker-scf300000870601.0-snap-gene-12.80-mRNA-1	grey
maker-scf300000870601.0-snap-gene-12.81-mRNA-1	grey
maker-scf300000870601.0-snap-gene-12.82-mRNA-1	blue
maker-scf300000870601.0-snap-gene-12.83-mRNA-1	grey
maker-scf300000870601.0-snap-gene-12.85-mRNA-1	blue
maker-scf300000870601.0-snap-gene-12.86-mRNA-1	grey
maker-scf300000870601.0-snap-gene-12.87-mRNA-1	grey
maker-scf300000870601.0-snap-gene-12.89-mRNA-1	black
maker-scf300000870601.0-snap-gene-13.0-mRNA-1	brown
maker-scf300000870601.0-snap-gene-13.1-mRNA-1	red
maker-scf300000870601.0-snap-gene-13.10-mRNA-1	blue
maker-scf300000870601.0-snap-gene-13.12-mRNA-1	grey
maker-scf300000870601.0-snap-gene-13.14-mRNA-1	turquoise
maker-scf300000870601.0-snap-gene-13.15-mRNA-1	brown
maker-scf300000870601.0-snap-gene-13.17-mRNA-1	grey
maker-scf300000870601.0-snap-gene-13.18-mRNA-1	green
maker-scf300000870601.0-snap-gene-13.2-mRNA-1	grey
maker-scf300000870601.0-snap-gene-13.20-mRNA-1	blue
maker-scf300000870601.0-snap-gene-13.21-mRNA-1	black
maker-scf300000870601.0-snap-gene-13.22-mRNA-1	blue
maker-scf300000870601.0-snap-gene-13.5-mRNA-1	grey
maker-scf300000870601.0-snap-gene-13.8-mRNA-1	grey
maker-scf300000870601.0-snap-gene-13.9-mRNA-1	blue
maker-scf300000870601.0-snap-gene-14.59-mRNA-1	turquoise
maker-scf300000870601.0-snap-gene-14.61-mRNA-1	magenta
maker-scf300000870601.0-snap-gene-14.62-mRNA-1	grey
maker-scf300000870601.0-snap-gene-14.63-mRNA-1	turquoise
maker-scf300000870601.0-snap-gene-14.65-mRNA-1	turquoise
maker-scf300000870601.0-snap-gene-14.68-mRNA-1	turquoise
maker-scf300000870601.0-snap-gene-14.71-mRNA-1	turquoise
maker-scf300000870601.0-snap-gene-14.73-mRNA-1	grey
maker-scf300000870601.0-snap-gene-14.74-mRNA-1	red
maker-scf300000870601.0-snap-gene-14.75-mRNA-1	brown
maker-scf300000870601.0-snap-gene-14.78-mRNA-1	yellow
maker-scf300000870601.0-snap-gene-14.82-mRNA-1	yellow
maker-scf300000870601.0-snap-gene-14.83-mRNA-1	grey
maker-scf300000870601.0-snap-gene-14.89-mRNA-1	turquoise
maker-scf300000870601.0-snap-gene-15.100-mRNA-1	turquoise
maker-scf300000870601.0-snap-gene-15.101-mRNA-1	blue
maker-scf300000870601.0-snap-gene-15.102-mRNA-1	grey
maker-scf300000870601.0-snap-gene-15.104-mRNA-1	blue
maker-scf300000870601.0-snap-gene-15.106-mRNA-1	purple
maker-scf300000870601.0-snap-gene-15.107-mRNA-1	grey
maker-scf300000870601.0-snap-gene-15.108-mRNA-1	black
maker-scf300000870601.0-snap-gene-15.109-mRNA-1	turquoise
maker-scf300000870601.0-snap-gene-15.111-mRNA-1	black
maker-scf300000870601.0-snap-gene-15.112-mRNA-1	turquoise
maker-scf300000870601.0-snap-gene-15.114-mRNA-1	turquoise
maker-scf300000870601.0-snap-gene-15.116-mRNA-1	red
maker-scf300000870601.0-snap-gene-15.117-mRNA-1	grey
maker-scf300000870601.0-snap-gene-15.119-mRNA-1	brown
maker-scf300000870601.0-snap-gene-15.120-mRNA-1	blue
maker-scf300000870601.0-snap-gene-15.94-mRNA-1	turquoise
maker-scf300000870601.0-snap-gene-15.99-mRNA-1	blue
maker-scf300000870601.0-snap-gene-16.109-mRNA-1	blue
maker-scf300000870601.0-snap-gene-16.111-mRNA-1	grey
maker-scf300000870601.0-snap-gene-16.112-mRNA-1	grey
maker-scf300000870601.0-snap-gene-16.113-mRNA-1	turquoise
maker-scf300000870601.0-snap-gene-16.115-mRNA-1	grey
maker-scf300000870601.0-snap-gene-16.116-mRNA-1	grey
maker-scf300000870601.0-snap-gene-16.117-mRNA-1	turquoise
maker-scf300000870601.0-snap-gene-16.119-mRNA-1	brown
maker-scf300000870601.0-snap-gene-16.120-mRNA-1	brown
maker-scf300000870601.0-snap-gene-17.56-mRNA-1	grey
maker-scf300000870601.0-snap-gene-17.57-mRNA-1	turquoise
maker-scf300000870601.0-snap-gene-17.58-mRNA-1	blue
maker-scf300000870601.0-snap-gene-17.59-mRNA-1	blue
maker-scf300000870601.0-snap-gene-17.60-mRNA-1	salmon
maker-scf300000870601.0-snap-gene-17.62-mRNA-1	grey
maker-scf300000870601.0-snap-gene-17.64-mRNA-1	brown
maker-scf300000870601.0-snap-gene-17.65-mRNA-1	turquoise
maker-scf300000870601.0-snap-gene-17.70-mRNA-1	grey
maker-scf300000870601.0-snap-gene-17.74-mRNA-1	brown
maker-scf300000870601.0-snap-gene-17.75-mRNA-1	yellow
maker-scf300000870601.0-snap-gene-17.76-mRNA-1	greenyellow
maker-scf300000870601.0-snap-gene-17.78-mRNA-1	yellow
maker-scf300000870601.0-snap-gene-18.54-mRNA-1	blue
maker-scf300000870601.0-snap-gene-18.56-mRNA-1	black
maker-scf300000870601.0-snap-gene-18.58-mRNA-1	grey
maker-scf300000870601.0-snap-gene-18.59-mRNA-1	grey
maker-scf300000870601.0-snap-gene-18.60-mRNA-1	red
maker-scf300000870601.0-snap-gene-18.61-mRNA-1	grey
maker-scf300000870601.0-snap-gene-18.63-mRNA-1	blue
maker-scf300000870601.0-snap-gene-18.64-mRNA-1	black
maker-scf300000870601.0-snap-gene-18.65-mRNA-1	grey
maker-scf300000870601.0-snap-gene-18.66-mRNA-1	blue
maker-scf300000870601.0-snap-gene-18.67-mRNA-1	greenyellow
maker-scf300000870601.0-snap-gene-18.69-mRNA-1	grey
maker-scf300000870601.0-snap-gene-18.70-mRNA-1	turquoise
maker-scf300000870601.0-snap-gene-18.71-mRNA-1	grey
maker-scf300000870601.0-snap-gene-18.72-mRNA-1	grey
maker-scf300000870601.0-snap-gene-19.1-mRNA-1	blue
maker-scf300000870601.0-snap-gene-19.10-mRNA-1	red
maker-scf300000870601.0-snap-gene-19.12-mRNA-1	turquoise
maker-scf300000870601.0-snap-gene-19.14-mRNA-1	blue
maker-scf300000870601.0-snap-gene-19.15-mRNA-1	blue
maker-scf300000870601.0-snap-gene-19.16-mRNA-1	turquoise
maker-scf300000870601.0-snap-gene-19.2-mRNA-1	turquoise
maker-scf300000870601.0-snap-gene-19.20-mRNA-1	magenta
maker-scf300000870601.0-snap-gene-19.23-mRNA-1	red
maker-scf300000870601.0-snap-gene-19.24-mRNA-1	turquoise
maker-scf300000870601.0-snap-gene-19.26-mRNA-1	grey
maker-scf300000870601.0-snap-gene-19.27-mRNA-1	pink
maker-scf300000870601.0-snap-gene-19.28-mRNA-1	turquoise
maker-scf300000870601.0-snap-gene-19.29-mRNA-1	yellow
maker-scf300000870601.0-snap-gene-19.30-mRNA-1	turquoise
maker-scf300000870601.0-snap-gene-19.32-mRNA-1	blue
maker-scf300000870601.0-snap-gene-19.33-mRNA-1	yellow
maker-scf300000870601.0-snap-gene-19.34-mRNA-1	blue
maker-scf300000870601.0-snap-gene-19.37-mRNA-1	purple
maker-scf300000870601.0-snap-gene-19.38-mRNA-1	yellow
maker-scf300000870601.0-snap-gene-19.40-mRNA-1	turquoise
maker-scf300000870601.0-snap-gene-19.41-mRNA-1	grey
maker-scf300000870601.0-snap-gene-19.42-mRNA-1	blue
maker-scf300000870601.0-snap-gene-19.43-mRNA-1	yellow
maker-scf300000870601.0-snap-gene-19.44-mRNA-1	green
maker-scf300000870601.0-snap-gene-19.45-mRNA-1	blue
maker-scf300000870601.0-snap-gene-19.46-mRNA-1	green
maker-scf300000870601.0-snap-gene-19.47-mRNA-1	grey
maker-scf300000870601.0-snap-gene-19.48-mRNA-1	brown
maker-scf300000870601.0-snap-gene-19.49-mRNA-1	purple
maker-scf300000870601.0-snap-gene-19.5-mRNA-1	blue
maker-scf300000870601.0-snap-gene-19.50-mRNA-1	blue
maker-scf300000870601.0-snap-gene-19.7-mRNA-1	midnightblue
maker-scf300000870601.0-snap-gene-19.9-mRNA-1	pink
maker-scf300000870601.0-snap-gene-2.106-mRNA-1	grey
maker-scf300000870601.0-snap-gene-2.107-mRNA-1	blue
maker-scf300000870601.0-snap-gene-2.110-mRNA-1	brown
maker-scf300000870601.0-snap-gene-2.112-mRNA-1	turquoise
maker-scf300000870601.0-snap-gene-2.115-mRNA-1	grey
maker-scf300000870601.0-snap-gene-2.121-mRNA-1	black
maker-scf300000870601.0-snap-gene-2.122-mRNA-1	grey
maker-scf300000870601.0-snap-gene-2.123-mRNA-1	blue
maker-scf300000870601.0-snap-gene-2.124-mRNA-1	blue
maker-scf300000870601.0-snap-gene-3.66-mRNA-1	brown
maker-scf300000870601.0-snap-gene-3.68-mRNA-1	yellow
maker-scf300000870601.0-snap-gene-3.71-mRNA-1	blue
maker-scf300000870601.0-snap-gene-3.72-mRNA-1	blue
maker-scf300000870601.0-snap-gene-3.74-mRNA-1	blue
maker-scf300000870601.0-snap-gene-3.75-mRNA-1	grey
maker-scf300000870601.0-snap-gene-3.76-mRNA-1	grey
maker-scf300000870601.0-snap-gene-4.0-mRNA-1	blue
maker-scf300000870601.0-snap-gene-4.1-mRNA-1	green
maker-scf300000870601.0-snap-gene-4.10-mRNA-1	turquoise
maker-scf300000870601.0-snap-gene-4.11-mRNA-1	brown
maker-scf300000870601.0-snap-gene-4.14-mRNA-1	yellow
maker-scf300000870601.0-snap-gene-4.15-mRNA-1	blue
maker-scf300000870601.0-snap-gene-4.18-mRNA-1	grey
maker-scf300000870601.0-snap-gene-4.19-mRNA-1	turquoise
maker-scf300000870601.0-snap-gene-4.2-mRNA-1	turquoise
maker-scf300000870601.0-snap-gene-4.20-mRNA-1	turquoise
maker-scf300000870601.0-snap-gene-4.21-mRNA-1	blue
maker-scf300000870601.0-snap-gene-4.22-mRNA-1	turquoise
maker-scf300000870601.0-snap-gene-4.24-mRNA-1	pink
maker-scf300000870601.0-snap-gene-4.26-mRNA-1	tan
maker-scf300000870601.0-snap-gene-4.27-mRNA-1	yellow
maker-scf300000870601.0-snap-gene-4.28-mRNA-1	tan
maker-scf300000870601.0-snap-gene-4.29-mRNA-1	yellow
maker-scf300000870601.0-snap-gene-4.3-mRNA-1	grey
maker-scf300000870601.0-snap-gene-4.31-mRNA-1	turquoise
maker-scf300000870601.0-snap-gene-4.4-mRNA-1	yellow
maker-scf300000870601.0-snap-gene-4.5-mRNA-1	blue
maker-scf300000870601.0-snap-gene-4.8-mRNA-1	midnightblue
maker-scf300000870601.0-snap-gene-4.9-mRNA-1	grey
maker-scf300000870601.0-snap-gene-5.101-mRNA-1	red
maker-scf300000870601.0-snap-gene-5.104-mRNA-1	turquoise
maker-scf300000870601.0-snap-gene-5.86-mRNA-1	red
maker-scf300000870601.0-snap-gene-5.88-mRNA-1	turquoise
maker-scf300000870601.0-snap-gene-5.91-mRNA-1	turquoise
maker-scf300000870601.0-snap-gene-5.92-mRNA-1	grey
maker-scf300000870601.0-snap-gene-5.95-mRNA-1	brown
maker-scf300000870601.0-snap-gene-5.96-mRNA-1	grey
maker-scf300000870601.0-snap-gene-6.51-mRNA-1	green
maker-scf300000870601.0-snap-gene-6.52-mRNA-1	blue
maker-scf300000870601.0-snap-gene-6.53-mRNA-1	green
maker-scf300000870601.0-snap-gene-6.56-mRNA-1	tan
maker-scf300000870601.0-snap-gene-6.61-mRNA-1	turquoise
maker-scf300000870601.0-snap-gene-6.62-mRNA-1	brown
maker-scf300000870601.0-snap-gene-6.64-mRNA-1	purple
maker-scf300000870601.0-snap-gene-6.65-mRNA-1	tan
maker-scf300000870601.0-snap-gene-6.66-mRNA-1	grey
maker-scf300000870601.0-snap-gene-6.67-mRNA-1	yellow
maker-scf300000870601.0-snap-gene-6.68-mRNA-1	green
maker-scf300000870601.0-snap-gene-6.69-mRNA-1	blue
maker-scf300000870601.0-snap-gene-6.70-mRNA-1	magenta
maker-scf300000870601.0-snap-gene-6.74-mRNA-1	pink
maker-scf300000870601.0-snap-gene-6.75-mRNA-1	blue
maker-scf300000870601.0-snap-gene-6.76-mRNA-1	blue
maker-scf300000870601.0-snap-gene-6.77-mRNA-1	blue
maker-scf300000870601.0-snap-gene-6.79-mRNA-1	brown
maker-scf300000870601.0-snap-gene-6.80-mRNA-1	turquoise
maker-scf300000870601.0-snap-gene-7.115-mRNA-1	yellow
maker-scf300000870601.0-snap-gene-7.116-mRNA-1	grey
maker-scf300000870601.0-snap-gene-7.117-mRNA-1	green
maker-scf300000870601.0-snap-gene-7.118-mRNA-1	green
maker-scf300000870601.0-snap-gene-7.119-mRNA-1	green
maker-scf300000870601.0-snap-gene-7.121-mRNA-1	turquoise
maker-scf300000870601.0-snap-gene-7.124-mRNA-1	blue
maker-scf300000870601.0-snap-gene-7.125-mRNA-1	blue
maker-scf300000870601.0-snap-gene-7.126-mRNA-1	turquoise
maker-scf300000870601.0-snap-gene-7.127-mRNA-1	blue
maker-scf300000870601.0-snap-gene-7.128-mRNA-1	green
maker-scf300000870601.0-snap-gene-7.130-mRNA-1	blue
maker-scf300000870601.0-snap-gene-8.113-mRNA-1	purple
maker-scf300000870601.0-snap-gene-8.114-mRNA-1	grey
maker-scf300000870601.0-snap-gene-8.115-mRNA-1	blue
maker-scf300000870601.0-snap-gene-8.116-mRNA-1	grey
maker-scf300000870601.0-snap-gene-8.117-mRNA-1	blue
maker-scf300000870601.0-snap-gene-8.118-mRNA-1	yellow
maker-scf300000870601.0-snap-gene-8.120-mRNA-1	yellow
maker-scf300000870601.0-snap-gene-8.123-mRNA-1	turquoise
maker-scf300000870601.0-snap-gene-8.124-mRNA-1	green
maker-scf300000870601.0-snap-gene-8.126-mRNA-1	green
maker-scf300000870601.0-snap-gene-8.127-mRNA-1	grey
maker-scf300000870601.0-snap-gene-8.131-mRNA-1	magenta
maker-scf300000870601.0-snap-gene-8.132-mRNA-1	green
maker-scf300000870601.0-snap-gene-8.133-mRNA-1	grey
maker-scf300000870601.0-snap-gene-8.134-mRNA-1	turquoise
maker-scf300000870601.0-snap-gene-8.135-mRNA-1	blue
maker-scf300000870601.0-snap-gene-8.136-mRNA-1	blue
maker-scf300000870601.0-snap-gene-8.137-mRNA-1	turquoise
maker-scf300000870601.0-snap-gene-8.138-mRNA-1	blue
maker-scf300000870601.0-snap-gene-9.54-mRNA-1	turquoise
maker-scf300000870601.0-snap-gene-9.55-mRNA-1	grey
maker-scf300000870601.0-snap-gene-9.56-mRNA-1	grey
maker-scf300000870601.0-snap-gene-9.57-mRNA-1	blue
maker-scf300000870601.0-snap-gene-9.58-mRNA-1	grey
maker-scf300000870601.0-snap-gene-9.61-mRNA-1	purple
maker-scf300000870601.0-snap-gene-9.62-mRNA-1	black
maker-scf300000870601.0-snap-gene-9.63-mRNA-1	brown
maker-scf300000870601.0-snap-gene-9.64-mRNA-1	magenta
maker-scf300000870601.0-snap-gene-9.69-mRNA-1	turquoise
maker-scf300000870601.0-snap-gene-9.70-mRNA-1	turquoise
maker-scf300000870601.0-snap-gene-9.72-mRNA-1	blue
maker-scf300000870601.1-augustus-gene-3.85-mRNA-1	turquoise
maker-scf300000870601.1-augustus-gene-5.63-mRNA-1	turquoise
maker-scf300000870601.1-augustus-gene-5.67-mRNA-1	red
maker-scf300000870601.1-augustus-gene-6.13-mRNA-1	grey
maker-scf300000870601.1-augustus-gene-6.2-mRNA-1	blue
maker-scf300000870601.1-snap-gene-0.51-mRNA-1	blue
maker-scf300000870601.1-snap-gene-0.53-mRNA-1	green
maker-scf300000870601.1-snap-gene-0.56-mRNA-1	red
maker-scf300000870601.1-snap-gene-0.57-mRNA-1	turquoise
maker-scf300000870601.1-snap-gene-0.59-mRNA-1	yellow
maker-scf300000870601.1-snap-gene-0.61-mRNA-1	turquoise
maker-scf300000870601.1-snap-gene-0.62-mRNA-1	grey
maker-scf300000870601.1-snap-gene-0.64-mRNA-1	turquoise
maker-scf300000870601.1-snap-gene-0.65-mRNA-1	turquoise
maker-scf300000870601.1-snap-gene-0.66-mRNA-1	midnightblue
maker-scf300000870601.1-snap-gene-0.67-mRNA-1	red
maker-scf300000870601.1-snap-gene-0.70-mRNA-1	green
maker-scf300000870601.1-snap-gene-0.71-mRNA-1	turquoise
maker-scf300000870601.1-snap-gene-0.72-mRNA-1	grey
maker-scf300000870601.1-snap-gene-1.41-mRNA-1	blue
maker-scf300000870601.1-snap-gene-1.42-mRNA-1	turquoise
maker-scf300000870601.1-snap-gene-1.43-mRNA-1	grey
maker-scf300000870601.1-snap-gene-1.44-mRNA-1	tan
maker-scf300000870601.1-snap-gene-1.48-mRNA-1	green
maker-scf300000870601.1-snap-gene-1.49-mRNA-1	blue
maker-scf300000870601.1-snap-gene-1.50-mRNA-1	green
maker-scf300000870601.1-snap-gene-1.53-mRNA-1	black
maker-scf300000870601.1-snap-gene-1.55-mRNA-1	black
maker-scf300000870601.1-snap-gene-1.56-mRNA-1	grey
maker-scf300000870601.1-snap-gene-1.57-mRNA-1	blue
maker-scf300000870601.1-snap-gene-1.58-mRNA-1	blue
maker-scf300000870601.1-snap-gene-1.59-mRNA-1	red
maker-scf300000870601.1-snap-gene-2.46-mRNA-1	greenyellow
maker-scf300000870601.1-snap-gene-2.47-mRNA-1	magenta
maker-scf300000870601.1-snap-gene-2.48-mRNA-1	turquoise
maker-scf300000870601.1-snap-gene-2.50-mRNA-1	blue
maker-scf300000870601.1-snap-gene-2.51-mRNA-1	pink
maker-scf300000870601.1-snap-gene-2.52-mRNA-1	red
maker-scf300000870601.1-snap-gene-2.54-mRNA-1	turquoise
maker-scf300000870601.1-snap-gene-2.55-mRNA-1	pink
maker-scf300000870601.1-snap-gene-2.58-mRNA-1	turquoise
maker-scf300000870601.1-snap-gene-3.52-mRNA-1	grey
maker-scf300000870601.1-snap-gene-3.53-mRNA-1	turquoise
maker-scf300000870601.1-snap-gene-3.54-mRNA-1	brown
maker-scf300000870601.1-snap-gene-3.55-mRNA-1	grey
maker-scf300000870601.1-snap-gene-3.56-mRNA-1	black
maker-scf300000870601.1-snap-gene-3.57-mRNA-1	turquoise
maker-scf300000870601.1-snap-gene-3.59-mRNA-1	turquoise
maker-scf300000870601.1-snap-gene-3.61-mRNA-1	blue
maker-scf300000870601.1-snap-gene-3.63-mRNA-1	pink
maker-scf300000870601.1-snap-gene-3.64-mRNA-1	turquoise
maker-scf300000870601.1-snap-gene-3.67-mRNA-1	yellow
maker-scf300000870601.1-snap-gene-3.68-mRNA-1	blue
maker-scf300000870601.1-snap-gene-3.69-mRNA-1	grey
maker-scf300000870601.1-snap-gene-3.70-mRNA-1	turquoise
maker-scf300000870601.1-snap-gene-3.72-mRNA-1	turquoise
maker-scf300000870601.1-snap-gene-4.121-mRNA-1	blue
maker-scf300000870601.1-snap-gene-4.122-mRNA-1	blue
maker-scf300000870601.1-snap-gene-4.123-mRNA-1	turquoise
maker-scf300000870601.1-snap-gene-4.124-mRNA-1	turquoise
maker-scf300000870601.1-snap-gene-4.125-mRNA-1	blue
maker-scf300000870601.1-snap-gene-4.126-mRNA-1	grey
maker-scf300000870601.1-snap-gene-4.128-mRNA-1	turquoise
maker-scf300000870601.1-snap-gene-4.129-mRNA-1	black
maker-scf300000870601.1-snap-gene-4.130-mRNA-1	green
maker-scf300000870601.1-snap-gene-4.131-mRNA-1	turquoise
maker-scf300000870601.1-snap-gene-4.132-mRNA-1	blue
maker-scf300000870601.1-snap-gene-4.133-mRNA-1	grey
maker-scf300000870601.1-snap-gene-4.135-mRNA-1	grey
maker-scf300000870601.1-snap-gene-4.136-mRNA-1	turquoise
maker-scf300000870601.1-snap-gene-4.143-mRNA-1	turquoise
maker-scf300000870601.1-snap-gene-4.144-mRNA-1	blue
maker-scf300000870601.1-snap-gene-4.145-mRNA-1	grey
maker-scf300000870601.1-snap-gene-4.147-mRNA-1	grey
maker-scf300000870601.1-snap-gene-4.148-mRNA-1	turquoise
maker-scf300000870601.1-snap-gene-4.150-mRNA-1	grey
maker-scf300000870601.1-snap-gene-5.0-mRNA-1	grey
maker-scf300000870601.1-snap-gene-5.12-mRNA-1	blue
maker-scf300000870601.1-snap-gene-5.13-mRNA-1	turquoise
maker-scf300000870601.1-snap-gene-5.14-mRNA-1	grey
maker-scf300000870601.1-snap-gene-5.15-mRNA-1	red
maker-scf300000870601.1-snap-gene-5.4-mRNA-1	brown
maker-scf300000870601.1-snap-gene-5.6-mRNA-1	grey
maker-scf300000870601.1-snap-gene-6.103-mRNA-1	pink
maker-scf300000870601.1-snap-gene-6.104-mRNA-1	turquoise
maker-scf300000870601.1-snap-gene-6.105-mRNA-1	blue
maker-scf300000870601.1-snap-gene-6.106-mRNA-1	blue
maker-scf300000870601.1-snap-gene-6.108-mRNA-1	salmon
maker-scf300000870601.1-snap-gene-6.111-mRNA-1	brown
maker-scf300000870601.1-snap-gene-6.113-mRNA-1	black
maker-scf300000870601.1-snap-gene-6.119-mRNA-1	red
maker-scf300000870601.1-snap-gene-6.120-mRNA-1	grey
[truncated: 10,714 more rows]

## Sheet: GO_enrichment_all_modules_fishe
go_id	a	b	total_mod	total_bg	c	d	pval	padj	module	go_name	Gene Ontology (GO) enrichment results for WGCNA modules. Each row lists a GO term enriched in a given module, including the GO ID, term name, module identity, and enrichment statistics (a: genes in module with the GO term; b: genes outside the module with the GO term; total_mod: total genes in the module; total_bg: total genes in the background set; c–d: contingency-table counts; pval: Fisher exa…
GO:0000001	1	10	64	3227	63	3153	0.1980405833279244	1	magenta	mitochondrion inheritance
GO:0000003	12	543	64	3227	52	2620	0.7378632642019152	1	magenta	obsolete reproduction
GO:0000011	1	5	64	3227	63	3158	0.11333316290006708	1	magenta	vacuole inheritance
GO:0000018	2	43	64	3227	62	3120	0.2240164830835071	1	magenta	regulation of DNA recombination
GO:0000027	2	27	64	3227	62	3136	0.11173123918769602	1	magenta	ribosomal large subunit assembly
GO:0000041	1	24	64	3227	63	3139	0.3950986870630374	1	magenta	transition metal ion transport
GO:0000045	2	19	64	3227	62	3144	0.0638571	1	magenta	autophagosome assembly
GO:0000049	1	24	64	3227	63	3139	0.3950986870630374	1	magenta	tRNA binding
GO:0000050	1	4	64	3227	63	3159	0.095364	1	magenta	urea cycle
GO:0000062	3	2	64	3227	61	3161	7.23618506751473e-5	0.13010660751391484	magenta	fatty-acyl-CoA binding
GO:0000070	1	61	64	3227	63	3102	1	1	magenta	mitotic sister chromatid segregation
GO:0000082	1	45	64	3227	63	3118	0.6046652918310289	1	magenta	G1/S transition of mitotic cell cycle
GO:0000086	2	34	64	3227	62	3129	0.1590449318039665	1	magenta	G2/M transition of mitotic cell cycle
GO:0000122	2	99	64	3227	62	3064	1	1	magenta	negative regulation of transcription by RNA polymerase II
GO:0000123	1	19	64	3227	63	3144	0.3309092542962132	1	magenta	histone acetyltransferase complex
GO:0000131	1	7	64	3227	63	3156	0.1482239092725645	1	magenta	incipient cellular bud site
GO:0000132	1	7	64	3227	63	3156	0.1482239092725645	1	magenta	establishment of mitotic spindle orientation
GO:0000139	4	129	64	3227	60	3034	0.3354179130229834	1	magenta	Golgi membrane
GO:0000146	1	2	64	3227	63	3161	0.0583435	1	magenta	microfilament motor activity
GO:0000149	1	23	64	3227	63	3140	0.38276556058072936	1	magenta	SNARE binding
GO:0000151	3	85	64	3227	61	3078	0.2530378391990899	1	magenta	ubiquitin ligase complex
GO:0000153	1	7	64	3227	63	3156	0.1482239092725645	1	magenta	cytoplasmic ubiquitin ligase complex
GO:0000154	2	31	64	3227	62	3132	0.13829892759278506	1	magenta	rRNA modification
GO:0000166	8	299	64	3227	56	2864	0.3882440105981454	1	magenta	nucleotide binding
GO:0000188	1	5	64	3227	63	3158	0.11333316290006708	1	magenta	obsolete inactivation of MAPK activity
GO:0000226	5	172	64	3227	59	2991	0.39767139585338673	1	magenta	microtubule cytoskeleton organization
GO:0000228	3	217	64	3227	61	2946	0.7998022842955506	1	magenta	nuclear chromosome
GO:0000271	3	29	64	3227	61	3134	0.0245077	1	magenta	polysaccharide biosynthetic process
GO:0000275	1	3	64	3227	63	3160	0.0770364	1	magenta	obsolete mitochondrial proton-transporting ATP synthase complex, catalytic sector F(1)
GO:0000278	4	266	64	3227	60	2897	0.8179898842876187	1	magenta	mitotic cell cycle
GO:0000280	3	154	64	3227	61	3009	1	1	magenta	nuclear division
GO:0000281	3	57	64	3227	61	3106	0.11488915360589406	1	magenta	mitotic cytokinesis
GO:0000302	1	65	64	3227	63	3098	1	1	magenta	response to reactive oxygen species
GO:0000307	1	11	64	3227	63	3152	0.21399997470448304	1	magenta	cyclin-dependent protein kinase holoenzyme complex
GO:0000322	1	87	64	3227	63	3076	1	1	magenta	storage vacuole
GO:0000323	1	142	64	3227	63	3021	0.3669354553793284	1	magenta	lytic vacuole
GO:0000324	1	86	64	3227	63	3077	1	1	magenta	fungal-type vacuole
GO:0000329	1	50	64	3227	63	3113	1	1	magenta	fungal-type vacuole membrane
GO:0000331	1	5	64	3227	63	3158	0.11333316290006708	1	magenta	contractile vacuole
GO:0000350	1	6	64	3227	63	3157	0.13095088335160254	1	magenta	generation of catalytic spliceosome for second transesterification step
GO:0000375	2	144	64	3227	62	3019	1	1	magenta	RNA splicing, via transesterification reactions
GO:0000377	2	138	64	3227	62	3025	1	1	magenta	RNA splicing, via transesterification reactions with bulged adenosine as nucleophile
GO:0000387	1	23	64	3227	63	3140	0.38276556058072936	1	magenta	spliceosomal snRNP assembly
GO:0000393	1	12	64	3227	63	3151	0.22964663150663353	1	magenta	spliceosomal conformational changes to generate catalytic conformation
GO:0000398	2	134	64	3227	62	3029	1	1	magenta	mRNA splicing, via spliceosome
GO:0000407	1	11	64	3227	63	3152	0.21399997470448304	1	magenta	phagophore assembly site
GO:0000422	1	10	64	3227	63	3153	0.1980405833279244	1	magenta	autophagy of mitochondrion
GO:0000447	2	23	64	3227	62	3140	0.0867705	1	magenta	endonucleolytic cleavage in ITS1 to separate SSU-rRNA from 5.8S rRNA and LSU-rRNA from tricistronic rRNA transcript (SSU-rRNA, 5.8S rRNA, LSU-rRNA)
GO:0000460	2	51	64	3227	62	3112	0.2833094632200947	1	magenta	maturation of 5.8S rRNA
GO:0000462	3	62	64	3227	61	3101	0.13702090169134423	1	magenta	maturation of SSU-rRNA from tricistronic rRNA transcript (SSU-rRNA, 5.8S rRNA, LSU-rRNA)
GO:0000463	1	26	64	3227	63	3137	0.41904166973234286	1	magenta	maturation of LSU-rRNA from tricistronic rRNA transcript (SSU-rRNA, 5.8S rRNA, LSU-rRNA)
GO:0000466	2	47	64	3227	62	3116	0.25360730925951436	1	magenta	maturation of 5.8S rRNA from tricistronic rRNA transcript (SSU-rRNA, 5.8S rRNA, LSU-rRNA)
GO:0000469	2	56	64	3227	62	3107	0.3203072756832321	1	magenta	obsolete cleavage involved in rRNA processing
GO:0000470	1	34	64	3227	63	3129	0.5058305269363513	1	magenta	maturation of LSU-rRNA
GO:0000472	2	13	64	3227	62	3150	0.0344382	1	magenta	endonucleolytic cleavage to generate mature 5'-end of SSU-rRNA from (SSU-rRNA, 5.8S rRNA, LSU-rRNA)
GO:0000478	2	40	64	3227	62	3123	0.2020280238980507	1	magenta	obsolete endonucleolytic cleavage involved in rRNA processing
GO:0000479	2	36	64	3227	62	3127	0.17318430534473803	1	magenta	endonucleolytic cleavage of tricistronic rRNA transcript (SSU-rRNA, 5.8S rRNA, LSU-rRNA)
GO:0000480	2	12	64	3227	62	3151	0.0302272	1	magenta	endonucleolytic cleavage in 5'-ETS of tricistronic rRNA transcript (SSU-rRNA, 5.8S rRNA, LSU-rRNA)
GO:0000481	1	0	64	3227	63	3163	0.0198327	1	magenta	maturation of 5S rRNA
GO:0000502	1	49	64	3227	63	3114	1	1	magenta	proteasome complex
GO:0000578	1	13	64	3227	63	3150	0.24498658657308492	1	magenta	embryonic axis specification
GO:0000706	1	6	64	3227	63	3157	0.13095088335160254	1	magenta	meiotic DNA double-strand break processing
GO:0000724	1	65	64	3227	63	3098	1	1	magenta	double-strand break repair via homologous recombination
GO:0000725	1	68	64	3227	63	3095	1	1	magenta	recombinational repair
GO:0000729	1	12	64	3227	63	3151	0.22964663150663353	1	magenta	DNA double-strand break processing
GO:0000731	1	31	64	3227	63	3132	0.4748932049702361	1	magenta	DNA synthesis involved in DNA repair
GO:0000746	1	11	64	3227	63	3152	0.21399997470448304	1	magenta	obsolete conjugation
GO:0000747	1	11	64	3227	63	3152	0.21399997470448304	1	magenta	conjugation with cellular fusion
GO:0000775	2	70	64	3227	62	3093	0.6534041304514855	1	magenta	chromosome, centromeric region
GO:0000776	1	34	64	3227	63	3129	0.5058305269363513	1	magenta	kinetochore
GO:0000777	1	19	64	3227	63	3144	0.3309092542962132	1	magenta	NA
GO:0000779	1	21	64	3227	63	3142	0.35735207901684585	1	magenta	condensed chromosome, centromeric region
GO:0000781	1	42	64	3227	63	3121	0.5798264229211755	1	magenta	chromosome, telomeric region
GO:0000784	1	31	64	3227	63	3132	0.4748932049702361	1	magenta	NA
GO:0000785	3	199	64	3227	61	2964	0.7962183373206058	1	magenta	chromatin
GO:0000790	1	146	64	3227	63	3017	0.3668269936661725	1	magenta	NA
GO:0000792	1	54	64	3227	63	3109	1	1	magenta	heterochromatin
GO:0000793	2	67	64	3227	62	3096	0.3998338546097345	1	magenta	condensed chromosome
GO:0000794	1	44	64	3227	63	3119	0.5965506602329486	1	magenta	condensed nuclear chromosome
GO:0000819	2	73	64	3227	62	3090	0.6601681371166871	1	magenta	sister chromatid segregation
GO:0000902	3	119	64	3227	61	3044	0.7338182487060801	1	magenta	cell morphogenesis
GO:0000904	3	83	64	3227	61	3080	0.24230883246875384	1	magenta	obsolete cell morphogenesis involved in differentiation
GO:0000910	3	73	64	3227	61	3090	0.19015616087908987	1	magenta	cytokinesis
GO:0000911	1	10	64	3227	63	3153	0.1980405833279244	1	magenta	cytokinesis by cell plate formation
GO:0000912	1	10	64	3227	63	3153	0.1980405833279244	1	magenta	assembly of actomyosin apparatus involved in cytokinesis
GO:0000915	1	9	64	3227	63	3154	0.18176230782300437	1	magenta	actomyosin contractile ring assembly
GO:0000966	2	18	64	3227	62	3145	0.0585059	1	magenta	RNA 5'-end processing
GO:0000967	2	14	64	3227	62	3149	0.0388628	1	magenta	rRNA 5'-end processing
GO:0000976	1	39	64	3227	63	3124	0.5534528129012054	1	magenta	transcription cis-regulatory region binding
GO:0000977	1	31	64	3227	63	3132	0.4748932049702361	1	magenta	RNA polymerase II transcription regulatory region sequence-specific DNA binding
GO:0000980	1	2	64	3227	63	3161	0.0583435	1	magenta	NA
GO:0000981	1	27	64	3227	63	3136	0.43066083633769575	1	magenta	DNA-binding transcription factor activity, RNA polymerase II-specific
GO:0000993	1	13	64	3227	63	3150	0.24498658657308492	1	magenta	RNA polymerase II complex binding
GO:0001012	1	33	64	3227	63	3130	0.4957228739238639	1	magenta	NA
GO:0001067	2	64	64	3227	62	3099	0.37850006162163735	1	magenta	transcription regulatory region nucleic acid binding
GO:0001098	1	21	64	3227	63	3142	0.35735207901684585	1	magenta	basal transcription machinery binding
GO:0001099	1	21	64	3227	63	3142	0.35735207901684585	1	magenta	basal RNA polymerase II transcription machinery binding
GO:0001100	1	6	64	3227	63	3157	0.13095088335160254	1	magenta	negative regulation of exit from mitosis
GO:0001101	4	122	64	3227	60	3041	0.3149929217402558	1	magenta	response to acid chemical
GO:0001158	1	3	64	3227	63	3160	0.0770364	1	magenta	NA
GO:0001227	1	5	64	3227	63	3158	0.11333316290006708	1	magenta	DNA-binding transcription repressor activity, RNA polymerase II-specific
GO:0001510	3	25	64	3227	61	3138	0.0171193	1	magenta	RNA methylation
GO:0001539	1	26	64	3227	63	3137	0.41904166973234286	1	magenta	cilium or flagellum-dependent cell motility
GO:0001541	1	4	64	3227	63	3159	0.095364	1	magenta	ovarian follicle development
GO:0001558	4	66	64	3227	60	3097	0.0486617	1	magenta	regulation of cell growth
GO:0001560	1	1	64	3227	63	3162	0.039278	1	magenta	regulation of cell growth by extracellular stimulus
GO:0001578	1	59	64	3227	63	3104	1	1	magenta	microtubule bundle formation
GO:0001654	3	75	64	3227	61	3088	0.20034785089671553	1	magenta	eye development
GO:0001655	1	32	64	3227	63	3131	0.4854117761382815	1	magenta	urogenital system development
GO:0001666	1	48	64	3227	63	3115	1	1	magenta	response to hypoxia
GO:0001669	1	20	64	3227	63	3143	0.3442618603844708	1	magenta	acrosomal vesicle
GO:0001671	1	16	64	3227	63	3147	0.28922486450785906	1	magenta	ATPase activator activity
GO:0001676	1	7	64	3227	63	3156	0.1482239092725645	1	magenta	long-chain fatty acid metabolic process
GO:0001701	1	55	64	3227	63	3108	1	1	magenta	in utero embryonic development
GO:0001704	1	16	64	3227	63	3147	0.28922486450785906	1	magenta	formation of primary germ layer
GO:0001707	1	11	64	3227	63	3152	0.21399997470448304	1	magenta	mesoderm formation
GO:0001708	1	12	64	3227	63	3151	0.22964663150663353	1	magenta	cell fate specification
GO:0001726	1	5	64	3227	63	3158	0.11333316290006708	1	magenta	ruffle
GO:0001736	1	8	64	3227	63	3155	0.16515887970019907	1	magenta	establishment of planar polarity
GO:0001737	1	3	64	3227	63	3160	0.0770364	1	magenta	establishment of imaginal disc-derived wing hair orientation
GO:0001738	1	11	64	3227	63	3152	0.21399997470448304	1	magenta	morphogenesis of a polarized epithelium
GO:0001745	2	28	64	3227	62	3135	0.11823848003010937	1	magenta	compound eye morphogenesis
GO:0001750	1	11	64	3227	63	3152	0.21399997470448304	1	magenta	photoreceptor outer segment
GO:0001751	1	15	64	3227	63	3148	0.27476995231481893	1	magenta	compound eye photoreceptor cell differentiation
GO:0001754	1	23	64	3227	63	3140	0.38276556058072936	1	magenta	eye photoreceptor cell differentiation
GO:0001775	1	99	64	3227	63	3064	0.7222442090920748	1	magenta	cell activation
GO:0001822	1	28	64	3227	63	3135	0.44205117909305264	1	magenta	kidney development
GO:0001824	1	21	64	3227	63	3142	0.35735207901684585	1	magenta	blastocyst development
GO:0001891	1	5	64	3227	63	3158	0.11333316290006708	1	magenta	phagocytic cup
GO:0001894	1	21	64	3227	63	3142	0.35735207901684585	1	magenta	tissue homeostasis
GO:0001931	1	3	64	3227	63	3160	0.0770364	1	magenta	uropod
GO:0001932	3	160	64	3227	61	3003	1	1	magenta	regulation of protein phosphorylation
GO:0001933	2	67	64	3227	62	3096	0.3998338546097345	1	magenta	negative regulation of protein phosphorylation
GO:0001934	3	105	64	3227	61	3058	0.4733462215391025	1	magenta	positive regulation of protein phosphorylation
GO:0001942	1	6	64	3227	63	3157	0.13095088335160254	1	magenta	hair follicle development
GO:0001944	1	29	64	3227	63	3134	0.45321713423315446	1	magenta	vasculature development
GO:0001947	1	21	64	3227	63	3142	0.35735207901684585	1	magenta	heart looping
GO:0002009	3	94	64	3227	61	3069	0.4411125389040802	1	magenta	morphogenesis of an epithelium
GO:0002097	1	16	64	3227	63	3147	0.28922486450785906	1	magenta	tRNA wobble base modification
GO:0002098	1	11	64	3227	63	3152	0.21399997470448304	1	magenta	tRNA wobble uridine modification
GO:0002164	1	69	64	3227	63	3094	1	1	magenta	larval development
GO:0002165	2	47	64	3227	62	3116	0.25360730925951436	1	magenta	instar larval or pupal development
GO:0002181	2	111	64	3227	62	3052	1	1	magenta	cytoplasmic translation
GO:0002183	1	26	64	3227	63	3137	0.41904166973234286	1	magenta	cytoplasmic translational initiation
GO:0002250	1	14	64	3227	63	3149	0.26002575820686097	1	magenta	adaptive immune response
GO:0002252	2	117	64	3227	62	3046	1	1	magenta	immune effector process
GO:0002253	1	42	64	3227	63	3121	0.5798264229211755	1	magenta	activation of immune response
GO:0002263	1	79	64	3227	63	3084	1	1	magenta	cell activation involved in immune response
GO:0002274	1	69	64	3227	63	3094	1	1	magenta	myeloid leukocyte activation
GO:0002275	1	69	64	3227	63	3094	1	1	magenta	myeloid cell activation involved in immune response
GO:0002283	1	68	64	3227	63	3095	1	1	magenta	neutrophil activation involved in immune response
GO:0002366	1	79	64	3227	63	3084	1	1	magenta	leukocyte activation involved in immune response
GO:0002376	6	255	64	3227	58	2908	0.6427720637383938	1	magenta	immune system process
GO:0002429	1	21	64	3227	63	3142	0.35735207901684585	1	magenta	immune response-activating cell surface receptor signaling pathway
GO:0002431	1	11	64	3227	63	3152	0.21399997470448304	1	magenta	Fc receptor mediated stimulatory signaling pathway
GO:0002433	1	11	64	3227	63	3152	0.21399997470448304	1	magenta	immune response-regulating cell surface receptor signaling pathway involved in phagocytosis
GO:0002443	2	77	64	3227	62	3086	0.6698282977065253	1	magenta	leukocyte mediated immunity
GO:0002444	1	69	64	3227	63	3094	1	1	magenta	myeloid leukocyte mediated immunity
GO:0002446	1	68	64	3227	63	3095	1	1	magenta	neutrophil mediated immunity
GO:0002449	1	11	64	3227	63	3152	0.21399997470448304	1	magenta	lymphocyte mediated immunity
GO:0002456	1	1	64	3227	63	3162	0.039278	1	magenta	T cell mediated immunity
GO:0002460	1	13	64	3227	63	3150	0.24498658657308492	1	magenta	adaptive immune response based on somatic recombination of immune receptors built from immunoglobulin superfamily domains
GO:0002475	1	2	64	3227	63	3161	0.0583435	1	magenta	antigen processing and presentation via MHC class Ib
GO:0002478	1	17	64	3227	63	3146	0.3033960821625309	1	magenta	antigen processing and presentation of exogenous peptide antigen
GO:0002495	1	13	64	3227	63	3150	0.24498658657308492	1	magenta	antigen processing and presentation of peptide antigen via MHC class II
GO:0002504	1	13	64	3227	63	3150	0.24498658657308492	1	magenta	antigen processing and presentation of peptide or polysaccharide antigen via MHC class II
GO:0002520	1	78	64	3227	63	3085	1	1	magenta	immune system development
GO:0002682	5	151	64	3227	59	3012	0.23572384486403403	1	magenta	regulation of immune system process
GO:0002683	1	46	64	3227	63	3117	0.6126192123977732	1	magenta	negative regulation of immune system process
GO:0002684	3	95	64	3227	61	3068	0.44376460053310457	1	magenta	positive regulation of immune system process
GO:0002694	3	41	64	3227	61	3122	0.0553839	1	magenta	regulation of leukocyte activation
GO:0002695	1	17	64	3227	63	3146	0.3033960821625309	1	magenta	negative regulation of leukocyte activation
GO:0002696	2	27	64	3227	62	3136	0.11173123918769602	1	magenta	positive regulation of leukocyte activation
GO:0002697	1	38	64	3227	63	3125	0.5443045990809994	1	magenta	regulation of immune effector process
GO:0002698	1	11	64	3227	63	3152	0.21399997470448304	1	magenta	negative regulation of immune effector process
GO:0002703	1	15	64	3227	63	3148	0.27476995231481893	1	magenta	regulation of leukocyte mediated immunity
GO:0002704	1	3	64	3227	63	3160	0.0770364	1	magenta	negative regulation of leukocyte mediated immunity
GO:0002706	1	11	64	3227	63	3152	0.21399997470448304	1	magenta	regulation of lymphocyte mediated immunity
GO:0002707	1	3	64	3227	63	3160	0.0770364	1	magenta	negative regulation of lymphocyte mediated immunity
GO:0002709	1	4	64	3227	63	3159	0.095364	1	magenta	regulation of T cell mediated immunity
GO:0002710	1	2	64	3227	63	3161	0.0583435	1	magenta	negative regulation of T cell mediated immunity
GO:0002757	1	28	64	3227	63	3135	0.44205117909305264	1	magenta	immune response-activating signaling pathway
GO:0002764	1	29	64	3227	63	3134	0.45321713423315446	1	magenta	immune response-regulating signaling pathway
GO:0002768	1	21	64	3227	63	3142	0.35735207901684585	1	magenta	immune response-regulating cell surface receptor signaling pathway
GO:0002790	2	29	64	3227	62	3134	0.1248395607979516	1	magenta	peptide secretion
GO:0002819	1	12	64	3227	63	3151	0.22964663150663353	1	magenta	regulation of adaptive immune response
GO:0002820	1	2	64	3227	63	3161	0.0583435	1	magenta	negative regulation of adaptive immune response
GO:0002822	1	11	64	3227	63	3152	0.21399997470448304	1	magenta	regulation of adaptive immune response based on somatic recombination of immune receptors built from immunoglobulin superfamily domains
GO:0002823	1	2	64	3227	63	3161	0.0583435	1	magenta	negative regulation of adaptive immune response based on somatic recombination of immune receptors built from immunoglobulin superfamily domains
GO:0002939	1	1	64	3227	63	3162	0.039278	1	magenta	tRNA N1-guanine methylation
GO:0003002	4	87	64	3227	60	3076	0.104721	1	magenta	regionalization
GO:0003006	9	338	64	3227	55	2825	0.4113598613780703	1	magenta	developmental process involved in reproduction
GO:0003007	1	31	64	3227	63	3132	0.4748932049702361	1	magenta	heart morphogenesis
GO:0003008	4	145	64	3227	60	3018	0.5381475752919014	1	magenta	system process
GO:0003014	1	10	64	3227	63	3153	0.1980405833279244	1	magenta	renal system process
GO:0003091	1	5	64	3227	63	3158	0.11333316290006708	1	magenta	renal water homeostasis
GO:0003143	1	22	64	3227	63	3141	0.37018498601931754	1	magenta	embryonic heart tube morphogenesis
GO:0003146	1	1	64	3227	63	3162	0.039278	1	magenta	heart jogging
GO:0003341	1	43	64	3227	63	3120	0.5882721229629609	1	magenta	cilium movement
GO:0003351	1	11	64	3227	63	3152	0.21399997470448304	1	magenta	epithelial cilium movement involved in extracellular fluid movement
GO:0003674	53	2645	64	3227	11	518	0.8644542157898846	1	magenta	molecular_function
GO:0003676	13	652	64	3227	51	2511	1	1	magenta	nucleic acid binding
GO:0003677	2	277	64	3227	62	2886	0.17165490183661108	1	magenta	DNA binding
GO:0003680	1	2	64	3227	63	3161	0.0583435	1	magenta	minor groove of adenine-thymine-rich DNA binding
GO:0003682	1	126	64	3227	63	3037	0.5174231915997988	1	magenta	chromatin binding
GO:0003690	1	114	64	3227	63	3049	0.727809	1	magenta	double-stranded DNA binding
GO:0003700	2	61	64	3227	62	3102	0.3568739733069573	1	magenta	DNA-binding transcription factor activity
GO:0003723	11	416	64	3227	53	2747	0.34995592163412276	1	magenta	RNA binding
GO:0003727	1	38	64	3227	63	3125	0.5443045990809994	1	magenta	single-stranded RNA binding
GO:0003729	3	161	64	3227	61	3002	1	1	magenta	mRNA binding
GO:0003735	1	104	64	3227	63	3059	0.7228368856888291	1	magenta	structural constituent of ribosome
GO:0003743	1	36	64	3227	63	3127	0.5254512295879299	1	magenta	translation initiation factor activity
GO:0003774	2	28	64	3227	62	3135	0.11823848003010937	1	magenta	cytoskeletal motor activity
GO:0003777	1	24	64	3227	63	3139	0.3950986870630374	1	magenta	microtubule motor activity
GO:0003779	1	33	64	3227	63	3130	0.4957228739238639	1	magenta	actin binding
GO:0003824	39	1578	64	3227	25	1585	0.10005265180949888	1	magenta	catalytic activity
GO:0003887	1	15	64	3227	63	3148	0.27476995231481893	1	magenta	DNA-directed DNA polymerase activity
GO:0003993	1	5	64	3227	63	3158	0.11333316290006708	1	magenta	acid phosphatase activity
GO:0003995	3	2	64	3227	61	3161	7.23618506751473e-5	0.13010660751391484	magenta	acyl-CoA dehydrogenase activity
GO:0004070	1	1	64	3227	63	3162	0.039278	1	magenta	aspartate carbamoyltransferase activity
GO:0004085	3	0	64	3227	61	3163	7.445933711111478e-6	0.0267756	magenta	obsolete butyryl-CoA dehydrogenase activity
GO:0004087	1	1	64	3227	63	3162	0.039278	1	magenta	carbamoyl-phosphate synthase (ammonia) activity
GO:0004088	1	1	64	3227	63	3162	0.039278	1	magenta	carbamoyl-phosphate synthase (glutamine-hydrolyzing) activity
GO:0004151	1	1	64	3227	63	3162	0.039278	1	magenta	dihydroorotase activity
GO:0004164	1	0	64	3227	63	3163	0.0198327	1	magenta	diphthine synthase activity
GO:0004175	2	52	64	3227	62	3111	0.29072952270055363	1	magenta	endopeptidase activity
GO:0004197	2	14	64	3227	62	3149	0.0388628	1	magenta	cysteine-type endopeptidase activity
GO:0004198	1	2	64	3227	63	3161	0.0583435	1	magenta	calcium-dependent cysteine-type endopeptidase activity
GO:0004326	1	0	64	3227	63	3163	0.0198327	1	magenta	tetrahydrofolylpolyglutamate synthase activity
GO:0004337	1	3	64	3227	63	3160	0.0770364	1	magenta	(2E,6E)-farnesyl diphosphate synthase activity
GO:0004360	1	0	64	3227	63	3163	0.0198327	1	magenta	glutamine-fructose-6-phosphate transaminase (isomerizing) activity
GO:0004553	1	40	64	3227	63	3123	0.5624201865988278	1	magenta	hydrolase activity, hydrolyzing O-glycosyl compounds
GO:0004576	1	2	64	3227	63	3161	0.0583435	1	magenta	oligosaccharyl transferase activity
GO:0004579	1	1	64	3227	63	3162	0.039278	1	magenta	dolichyl-diphosphooligosaccharide-protein glycotransferase activity
GO:0004601	1	8	64	3227	63	3155	0.16515887970019907	1	magenta	peroxidase activity
GO:0004659	1	10	64	3227	63	3153	0.1980405833279244	1	magenta	prenyltransferase activity
GO:0004672	4	95	64	3227	60	3068	0.1315399667926916	1	magenta	protein kinase activity
GO:0004674	4	82	64	3227	60	3081	0.0894066	1	magenta	protein serine/threonine kinase activity
GO:0004690	1	0	64	3227	63	3163	0.0198327	1	magenta	cyclic nucleotide-dependent protein kinase activity
GO:0004691	1	0	64	3227	63	3163	0.0198327	1	magenta	cAMP-dependent protein kinase activity
GO:0004693	1	11	64	3227	63	3152	0.21399997470448304	1	magenta	cyclin-dependent protein serine/threonine kinase activity
GO:0004713	1	10	64	3227	63	3153	0.1980405833279244	1	magenta	protein tyrosine kinase activity
GO:0004721	2	28	64	3227	62	3135	0.11823848003010937	1	magenta	phosphoprotein phosphatase activity
GO:0004725	2	8	64	3227	62	3155	0.015728	1	magenta	protein tyrosine phosphatase activity
GO:0004736	1	1	64	3227	63	3162	0.039278	1	magenta	pyruvate carboxylase activity
GO:0004842	2	73	64	3227	62	3090	0.6601681371166871	1	magenta	ubiquitin-protein transferase activity
GO:0004843	1	13	64	3227	63	3150	0.24498658657308492	1	magenta	cysteine-type deubiquitinase activity
GO:0005085	1	29	64	3227	63	3134	0.45321713423315446	1	magenta	guanyl-nucleotide exchange factor activity
GO:0005088	1	16	64	3227	63	3147	0.28922486450785906	1	magenta	NA
GO:0005102	2	82	64	3227	62	3081	0.6827029263188765	1	magenta	signaling receptor binding
GO:0005198	2	147	64	3227	62	3016	0.7682728874874973	1	magenta	structural molecule activity
GO:0005215	6	213	64	3227	58	2950	0.4444870540113013	1	magenta	transporter activity
GO:0005319	1	5	64	3227	63	3158	0.11333316290006708	1	magenta	lipid transporter activity
GO:0005338	1	6	64	3227	63	3157	0.13095088335160254	1	magenta	nucleotide-sugar transmembrane transporter activity
GO:0005459	1	3	64	3227	63	3160	0.0770364	1	magenta	UDP-galactose transmembrane transporter activity
GO:0005460	1	1	64	3227	63	3162	0.039278	1	magenta	UDP-glucose transmembrane transporter activity
GO:0005488	33	1745	64	3227	31	1418	0.6124215800405792	1	magenta	binding
GO:0005507	1	33	64	3227	63	3130	0.4957228739238639	1	magenta	copper ion binding
GO:0005509	2	52	64	3227	62	3111	0.29072952270055363	1	magenta	calcium ion binding
GO:0005515	19	1030	64	3227	45	2133	0.6874421114567655	1	magenta	protein binding
GO:0005516	1	23	64	3227	63	3140	0.38276556058072936	1	magenta	calmodulin binding
GO:0005524	4	176	64	3227	60	2987	0.7802498715762287	1	magenta	ATP binding
GO:0005543	3	39	64	3227	61	3124	0.0493547	1	magenta	phospholipid binding
GO:0005546	1	4	64	3227	63	3159	0.095364	1	magenta	phosphatidylinositol-4,5-bisphosphate binding
GO:0005547	1	4	64	3227	63	3159	0.095364	1	magenta	phosphatidylinositol-3,4,5-trisphosphate binding
GO:0005575	62	2986	64	3227	2	177	0.5814327277171046	1	magenta	cellular_component
GO:0005576	2	172	64	3227	62	2991	0.5809346872996239	1	magenta	extracellular region
GO:0005618	2	84	64	3227	62	3079	0.6880427554644842	1	magenta	cell wall
GO:0005622	59	2899	64	3227	5	264	1	1	magenta	intracellular anatomical structure
GO:0005623	62	2959	64	3227	2	204	0.4351938218235717	1	magenta	obsolete cell
GO:0005634	29	1416	64	3227	35	1747	1	1	magenta	nucleus
GO:0005635	2	85	64	3227	62	3078	0.6907451238118966	1	magenta	nuclear envelope
GO:0005654	14	691	64	3227	50	2472	1	1	magenta	nucleoplasm
GO:0005681	2	89	64	3227	62	3074	0.7017275889875977	1	magenta	spliceosomal complex
GO:0005684	2	65	64	3227	62	3098	0.3856458693831138	1	magenta	U2-type spliceosomal complex
GO:0005694	6	322	64	3227	58	2841	1	1	magenta	chromosome
GO:0005700	2	21	64	3227	62	3142	0.0750281	1	magenta	polytene chromosome
GO:0005705	1	4	64	3227	63	3159	0.095364	1	magenta	polytene chromosome interband
GO:0005720	1	32	64	3227	63	3131	0.4854117761382815	1	magenta	NA
GO:0005724	1	8	64	3227	63	3155	0.16515887970019907	1	magenta	obsolete nuclear telomeric heterochromatin
GO:0005730	7	357	64	3227	57	2806	1	1	magenta	nucleolus
GO:0005737	53	2528	64	3227	11	635	0.6388806625734319	1	magenta	cytoplasm
GO:0005739	8	572	64	3227	56	2591	0.3231471646906147	1	magenta	mitochondrion
GO:0005740	6	187	64	3227	58	2976	0.27685373769671856	1	magenta	mitochondrial envelope
GO:0005741	1	45	64	3227	63	3118	0.6046652918310289	1	magenta	mitochondrial outer membrane
GO:0005743	2	124	64	3227	62	3039	1	1	magenta	mitochondrial inner membrane
GO:0005753	1	4	64	3227	63	3159	0.095364	1	magenta	obsolete mitochondrial proton-transporting ATP synthase complex
GO:0005754	1	2	64	3227	63	3161	0.0583435	1	magenta	obsolete mitochondrial proton-transporting ATP synthase, catalytic core
GO:0005756	1	1	64	3227	63	3162	0.039278	1	magenta	obsolete mitochondrial proton-transporting ATP synthase, central stalk
GO:0005759	6	148	64	3227	58	3015	0.12481669539954544	1	magenta	mitochondrial matrix
GO:0005768	5	174	64	3227	59	2989	0.40137939668601463	1	magenta	endosome
GO:0005770	1	52	64	3227	63	3111	1	1	magenta	late endosome
GO:0005773	5	250	64	3227	59	2913	1	1	magenta	vacuole
GO:0005774	2	147	64	3227	62	3016	0.7682728874874973	1	magenta	vacuolar membrane
GO:0005783	9	373	64	3227	55	2790	0.5570341393628322	1	magenta	endoplasmic reticulum
GO:0005788	1	17	64	3227	63	3146	0.3033960821625309	1	magenta	endoplasmic reticulum lumen
GO:0005789	5	227	64	3227	59	2936	0.8054168202171637	1	magenta	endoplasmic reticulum membrane
GO:0005793	2	28	64	3227	62	3135	0.11823848003010937	1	magenta	endoplasmic reticulum-Golgi intermediate compartment
GO:0005794	12	312	64	3227	52	2851	0.0319474	1	magenta	Golgi apparatus
GO:0005795	2	38	64	3227	62	3125	0.18752426009297396	1	magenta	Golgi stack
GO:0005798	1	55	64	3227	63	3108	1	1	magenta	Golgi-associated vesicle
GO:0005802	2	76	64	3227	62	3087	0.6673526261486016	1	magenta	trans-Golgi network
GO:0005811	1	28	64	3227	63	3135	0.44205117909305264	1	magenta	lipid droplet
GO:0005813	3	148	64	3227	61	3015	1	1	magenta	centrosome
GO:0005815	4	196	64	3227	60	2967	1	1	magenta	microtubule organizing center
GO:0005816	2	27	64	3227	62	3136	0.11173123918769602	1	magenta	spindle pole body
GO:0005819	2	79	64	3227	62	3084	0.6748858681020325	1	magenta	spindle
GO:0005826	1	9	64	3227	63	3154	0.18176230782300437	1	magenta	actomyosin contractile ring
GO:0005829	22	1118	64	3227	42	2045	1	1	magenta	cytosol
GO:0005838	1	12	64	3227	63	3151	0.22964663150663353	1	magenta	proteasome regulatory particle
GO:0005840	2	148	64	3227	62	3015	0.7682298675093087	1	magenta	ribosome
GO:0005844	1	58	64	3227	63	3105	1	1	magenta	obsolete polysome
GO:0005852	2	11	64	3227	62	3152	0.0262401	1	magenta	eukaryotic translation initiation factor 3 complex
GO:0005856	7	381	64	3227	57	2782	1	1	magenta	cytoskeleton
GO:0005871	1	15	64	3227	63	3148	0.27476995231481893	1	magenta	kinesin complex
GO:0005874	3	69	64	3227	61	3094	0.17021783420696696	1	magenta	microtubule
GO:0005875	1	55	64	3227	63	3108	1	1	magenta	microtubule associated complex
GO:0005876	1	17	64	3227	63	3146	0.3033960821625309	1	magenta	spindle microtubule
GO:0005880	1	0	64	3227	63	3163	0.0198327	1	magenta	nuclear microtubule
GO:0005881	1	23	64	3227	63	3140	0.38276556058072936	1	magenta	cytoplasmic microtubule
GO:0005882	1	1	64	3227	63	3162	0.039278	1	magenta	intermediate filament
GO:0005884	1	13	64	3227	63	3150	0.24498658657308492	1	magenta	actin filament
GO:0005886	16	505	64	3227	48	2658	0.0588718	1	magenta	plasma membrane
GO:0005887	2	52	64	3227	62	3111	0.29072952270055363	1	magenta	NA
GO:0005902	1	4	64	3227	63	3159	0.095364	1	magenta	microvillus
GO:0005903	1	11	64	3227	63	3152	0.21399997470448304	1	magenta	brush border
GO:0005911	5	132	64	3227	59	3031	0.1939474638213531	1	magenta	cell-cell junction
GO:0005929	4	176	64	3227	60	2987	0.7802498715762287	1	magenta	cilium
GO:0005930	1	70	64	3227	63	3093	1	1	magenta	axoneme
GO:0005933	3	34	64	3227	61	3129	0.0358062	1	magenta	cellular bud
GO:0005934	2	14	64	3227	62	3149	0.0388628	1	magenta	cellular bud tip
GO:0005935	3	25	64	3227	61	3138	0.0171193	1	magenta	cellular bud neck
GO:0005937	1	26	64	3227	63	3137	0.41904166973234286	1	magenta	mating projection
GO:0005938	3	77	64	3227	61	3086	0.2106711595536745	1	magenta	cell cortex
GO:0005951	1	0	64	3227	63	3163	0.0198327	1	magenta	carbamoyl-phosphate synthase complex
GO:0005952	1	8	64	3227	63	3155	0.16515887970019907	1	magenta	cAMP-dependent protein kinase complex
GO:0005975	4	153	64	3227	60	3010	0.5516742890100547	1	magenta	carbohydrate metabolic process
GO:0005976	3	45	64	3227	61	3118	0.0684435	1	magenta	polysaccharide metabolic process
GO:0005979	1	3	64	3227	63	3160	0.0770364	1	magenta	regulation of glycogen biosynthetic process
GO:0005981	1	2	64	3227	63	3161	0.0583435	1	magenta	regulation of glycogen catabolic process
GO:0005996	1	52	64	3227	63	3111	1	1	magenta	monosaccharide metabolic process
GO:0006002	1	4	64	3227	63	3159	0.095364	1	magenta	fructose 6-phosphate metabolic process
GO:0006006	1	33	64	3227	63	3130	0.4957228739238639	1	magenta	glucose metabolic process
GO:0006022	1	14	64	3227	63	3149	0.26002575820686097	1	magenta	aminoglycan metabolic process
GO:0006023	1	13	64	3227	63	3150	0.24498658657308492	1	magenta	aminoglycan biosynthetic process
GO:0006030	1	3	64	3227	63	3160	0.0770364	1	magenta	chitin metabolic process
GO:0006031	1	3	64	3227	63	3160	0.0770364	1	magenta	chitin biosynthetic process
GO:0006037	1	2	64	3227	63	3161	0.0583435	1	magenta	obsolete cell wall chitin metabolic process
GO:0006038	1	2	64	3227	63	3161	0.0583435	1	magenta	obsolete cell wall chitin biosynthetic process
GO:0006040	1	16	64	3227	63	3147	0.28922486450785906	1	magenta	amino sugar metabolic process
GO:0006041	1	4	64	3227	63	3159	0.095364	1	magenta	glucosamine metabolic process
GO:0006042	1	0	64	3227	63	3163	0.0198327	1	magenta	glucosamine biosynthetic process
GO:0006047	1	8	64	3227	63	3155	0.16515887970019907	1	magenta	UDP-N-acetylglucosamine metabolic process
GO:0006048	1	4	64	3227	63	3159	0.095364	1	magenta	UDP-N-acetylglucosamine biosynthetic process
GO:0006066	1	47	64	3227	63	3116	0.6204155552929124	1	magenta	alcohol metabolic process
GO:0006082	8	342	64	3227	56	2821	0.6828593988708469	1	magenta	organic acid metabolic process
GO:0006090	1	56	64	3227	63	3107	1	1	magenta	pyruvate metabolic process
GO:0006091	2	143	64	3227	62	3020	1	1	magenta	generation of precursor metabolites and energy
GO:0006094	1	17	64	3227	63	3146	0.3033960821625309	1	magenta	gluconeogenesis
GO:0006107	1	7	64	3227	63	3156	0.1482239092725645	1	magenta	oxaloacetate metabolic process
GO:0006109	2	29	64	3227	62	3134	0.1248395607979516	1	magenta	regulation of carbohydrate metabolic process
GO:0006112	1	15	64	3227	63	3148	0.27476995231481893	1	magenta	energy reserve metabolic process
GO:0006119	1	27	64	3227	63	3136	0.43066083633769575	1	magenta	oxidative phosphorylation
GO:0006139	20	1014	64	3227	44	2149	1	1	magenta	nucleobase-containing compound metabolic process
GO:0006163	2	128	64	3227	62	3035	1	1	magenta	purine nucleotide metabolic process
GO:0006164	2	73	64	3227	62	3090	0.6601681371166871	1	magenta	purine nucleotide biosynthetic process
GO:0006206	1	8	64	3227	63	3155	0.16515887970019907	1	magenta	pyrimidine nucleobase metabolic process
GO:0006207	1	3	64	3227	63	3160	0.0770364	1	magenta	'de novo' pyrimidine nucleobase biosynthetic process
GO:0006259	5	309	64	3227	59	2854	0.830461	1	magenta	DNA metabolic process
GO:0006260	2	106	64	3227	62	3057	1	1	magenta	DNA replication
GO:0006261	2	78	64	3227	62	3085	0.67234	1	magenta	DNA-templated DNA replication
GO:0006275	2	44	64	3227	62	3119	0.23139223831933836	1	magenta	regulation of DNA replication
GO:0006281	4	215	64	3227	60	2948	1	1	magenta	DNA repair
GO:0006282	2	30	64	3227	62	3133	0.13152835304783622	1	magenta	regulation of DNA repair
GO:0006289	1	66	64	3227	63	3097	1	1	magenta	nucleotide-excision repair
GO:0006301	1	30	64	3227	63	3133	0.46416305334766106	1	magenta	DNA damage tolerance
GO:0006302	2	108	64	3227	62	3055	1	1	magenta	double-strand break repair
GO:0006304	1	23	64	3227	63	3140	0.38276556058072936	1	magenta	DNA modification
GO:0006305	1	6	64	3227	63	3157	0.13095088335160254	1	magenta	obsolete DNA alkylation
GO:0006306	1	6	64	3227	63	3157	0.13095088335160254	1	magenta	obsolete DNA methylation
GO:0006310	1	105	64	3227	63	3058	0.7231168760226079	1	magenta	DNA recombination
GO:0006325	3	229	64	3227	61	2934	0.6240886254331581	1	magenta	chromatin organization
GO:0006338	1	66	64	3227	63	3097	1	1	magenta	chromatin remodeling
GO:0006351	5	145	64	3227	59	3018	0.2206713162286182	1	magenta	DNA-templated transcription
GO:0006352	3	41	64	3227	61	3122	0.0553839	1	magenta	DNA-templated transcription initiation
GO:0006354	1	37	64	3227	63	3126	0.5349719572701783	1	magenta	DNA-templated transcription elongation
GO:0006355	6	418	64	3227	58	2745	0.4568669605783847	1	magenta	regulation of DNA-templated transcription
GO:0006357	4	273	64	3227	60	2890	0.6539411317528667	1	magenta	regulation of transcription by RNA polymerase II
GO:0006364	6	178	64	3227	58	2985	0.17752666886337976	1	magenta	rRNA processing
GO:0006366	5	95	64	3227	59	3068	0.0465854	1	magenta	transcription by RNA polymerase II
GO:0006367	3	24	64	3227	61	3139	0.015501	1	magenta	transcription initiation at RNA polymerase II promoter
GO:0006368	1	33	64	3227	63	3130	0.4957228739238639	1	magenta	transcription elongation by RNA polymerase II
GO:0006370	1	12	64	3227	63	3151	0.22964663150663353	1	magenta	7-methylguanosine mRNA capping
GO:0006396	10	395	64	3227	54	2768	0.44490070865595033	1	magenta	RNA processing
GO:0006397	3	177	64	3227	61	2986	1	1	magenta	mRNA processing
GO:0006399	3	113	64	3227	61	3050	0.500078	1	magenta	tRNA metabolic process
GO:0006400	3	40	64	3227	61	3123	0.0523267	1	magenta	tRNA modification
GO:0006403	1	111	64	3227	63	3052	0.725834	1	magenta	RNA localization
GO:0006412	3	220	64	3227	61	2943	0.6233968680727511	1	magenta	translation
GO:0006413	2	79	64	3227	62	3084	0.6748858681020325	1	magenta	translational initiation
GO:0006417	2	129	64	3227	62	3034	1	1	magenta	regulation of translation
GO:0006446	1	27	64	3227	63	3136	0.43066083633769575	1	magenta	regulation of translational initiation
GO:0006448	1	17	64	3227	63	3146	0.3033960821625309	1	magenta	regulation of translational elongation
GO:0006464	20	598	64	3227	44	2565	0.0230764	1	magenta	NA
GO:0006468	4	123	64	3227	60	3040	0.317765	1	magenta	protein phosphorylation
GO:0006469	1	44	64	3227	63	3119	0.5965506602329486	1	magenta	negative regulation of protein kinase activity
GO:0006470	2	30	64	3227	62	3133	0.13152835304783622	1	magenta	protein dephosphorylation
GO:0006473	1	41	64	3227	63	3122	0.5712102393476272	1	magenta	protein acetylation
GO:0006475	1	37	64	3227	63	3126	0.5349719572701783	1	magenta	internal protein amino acid acetylation
GO:0006479	3	60	64	3227	61	3103	0.12799555969816412	1	magenta	protein methylation
GO:0006486	3	62	64	3227	61	3101	0.13702090169134423	1	magenta	obsolete protein glycosylation
GO:0006487	2	46	64	3227	62	3117	0.24619109632623296	1	magenta	protein N-linked glycosylation
GO:0006497	1	18	64	3227	63	3145	0.3172890864447366	1	magenta	protein lipidation
GO:0006501	1	3	64	3227	63	3160	0.0770364	1	magenta	C-terminal protein lipidation
GO:0006508	5	297	64	3227	59	2866	0.829598	1	magenta	proteolysis
GO:0006511	2	176	64	3227	62	2987	0.5812412013761671	1	magenta	ubiquitin-dependent protein catabolic process
GO:0006518	3	267	64	3227	61	2896	0.3657356797072661	1	magenta	peptide metabolic process
GO:0006520	2	180	64	3227	62	2983	0.5822747250108392	1	magenta	amino acid metabolic process
GO:0006525	1	9	64	3227	63	3154	0.18176230782300437	1	magenta	arginine metabolic process
GO:0006526	1	6	64	3227	63	3157	0.13095088335160254	1	magenta	L-arginine biosynthetic process
GO:0006541	2	8	64	3227	62	3155	0.015728	1	magenta	glutamine metabolic process
GO:0006575	1	65	64	3227	63	3098	1	1	magenta	modified amino acid metabolic process
GO:0006582	1	3	64	3227	63	3160	0.0770364	1	magenta	melanin metabolic process
GO:0006605	2	131	64	3227	62	3032	1	1	magenta	protein targeting
GO:0006612	1	63	64	3227	63	3100	1	1	magenta	protein targeting to membrane
GO:0006629	8	225	64	3227	56	2938	0.13478017324690472	1	magenta	lipid metabolic process
GO:0006631	4	58	64	3227	60	3105	0.033268	1	magenta	fatty acid metabolic process
GO:0006633	1	27	64	3227	63	3136	0.43066083633769575	1	magenta	fatty acid biosynthetic process
GO:0006635	3	13	64	3227	61	3150	0.00346554	1	magenta	fatty acid beta-oxidation
GO:0006638	2	22	64	3227	62	3141	0.0808318	1	magenta	neutral lipid metabolic process
GO:0006639	2	22	64	3227	62	3141	0.0808318	1	magenta	acylglycerol metabolic process
GO:0006641	2	19	64	3227	62	3144	0.0638571	1	magenta	triglyceride metabolic process
GO:0006643	2	42	64	3227	62	3121	0.21666132112440284	1	magenta	membrane lipid metabolic process
GO:0006665	2	29	64	3227	62	3134	0.1248395607979516	1	magenta	sphingolipid metabolic process
GO:0006670	1	7	64	3227	63	3156	0.1482239092725645	1	magenta	sphingosine metabolic process
GO:0006671	1	6	64	3227	63	3157	0.13095088335160254	1	magenta	phytosphingosine metabolic process
GO:0006672	2	18	64	3227	62	3145	0.0585059	1	magenta	ceramide metabolic process
GO:0006720	1	30	64	3227	63	3133	0.46416305334766106	1	magenta	isoprenoid metabolic process
GO:0006721	1	20	64	3227	63	3143	0.3442618603844708	1	magenta	terpenoid metabolic process
GO:0006725	23	1099	64	3227	41	2064	0.8946642065848509	1	magenta	obsolete cellular aromatic compound metabolic process
GO:0006726	1	7	64	3227	63	3156	0.1482239092725645	1	magenta	eye pigment biosynthetic process
GO:0006727	1	6	64	3227	63	3157	0.13095088335160254	1	magenta	ommochrome biosynthetic process
GO:0006732	3	151	64	3227	61	3012	1	1	magenta	obsolete coenzyme metabolic process
GO:0006753	2	187	64	3227	62	2976	0.5857298293351461	1	magenta	nucleoside phosphate metabolic process
GO:0006754	2	30	64	3227	62	3133	0.13152835304783622	1	magenta	ATP biosynthetic process
GO:0006760	1	12	64	3227	63	3151	0.22964663150663353	1	magenta	folic acid-containing compound metabolic process
GO:0006761	1	0	64	3227	63	3163	0.0198327	1	magenta	dihydrofolate biosynthetic process
GO:0006766	1	53	64	3227	63	3110	1	1	magenta	vitamin metabolic process
GO:0006767	1	47	64	3227	63	3116	0.6204155552929124	1	magenta	obsolete water-soluble vitamin metabolic process
GO:0006768	1	7	64	3227	63	3156	0.1482239092725645	1	magenta	biotin metabolic process
GO:0006790	2	157	64	3227	62	3006	0.7692701950965072	1	magenta	sulfur compound metabolic process
GO:0006793	9	484	64	3227	55	2679	1	1	magenta	phosphorus metabolic process
GO:0006796	9	461	64	3227	55	2702	1	1	magenta	phosphate-containing compound metabolic process
GO:0006807	43	1871	64	3227	21	1292	0.24716186509660945	1	magenta	obsolete nitrogen compound metabolic process
GO:0006810	15	745	64	3227	49	2418	1	1	magenta	transport
GO:0006811	5	181	64	3227	59	2982	0.4156274963222535	1	magenta	monoatomic ion transport
GO:0006812	3	116	64	3227	61	3047	0.5105923621089509	1	magenta	monoatomic cation transport
GO:0006820	2	84	64	3227	62	3079	0.6880427554644842	1	magenta	monoatomic anion transport
GO:0006829	1	6	64	3227	63	3157	0.13095088335160254	1	magenta	zinc ion transport
GO:0006839	1	67	64	3227	63	3096	1	1	magenta	mitochondrial transport
GO:0006869	1	13	64	3227	63	3150	0.24498658657308492	1	magenta	lipid transport
GO:0006873	1	74	64	3227	63	3089	1.0000000000000002	1	magenta	intracellular monoatomic ion homeostasis
GO:0006874	1	28	64	3227	63	3135	0.44205117909305264	1	magenta	intracellular calcium ion homeostasis
GO:0006875	1	55	64	3227	63	3108	1	1	magenta	obsolete intracellular metal ion homeostasis
GO:0006886	5	316	64	3227	59	2847	0.8317423560240514	1	magenta	intracellular protein transport
GO:0006887	3	105	64	3227	61	3058	0.4733462215391025	1	magenta	exocytosis
GO:0006888	2	69	64	3227	62	3094	0.6512563491712788	1	magenta	endoplasmic reticulum to Golgi vesicle-mediated transport
GO:0006890	1	22	64	3227	63	3141	0.37018498601931754	1	magenta	retrograde vesicle-mediated transport, Golgi to endoplasmic reticulum
GO:0006892	2	41	64	3227	62	3122	0.2093305292585916	1	magenta	post-Golgi vesicle-mediated transport
GO:0006895	1	13	64	3227	63	3150	0.24498658657308492	1	magenta	Golgi to endosome transport
GO:0006897	3	94	64	3227	61	3069	0.4411125389040802	1	magenta	endocytosis
GO:0006900	3	30	64	3227	61	3133	0.0265844	1	magenta	vesicle budding from membrane
GO:0006901	2	24	64	3227	62	3139	0.0928369	1	magenta	vesicle coating
GO:0006903	3	28	64	3227	61	3135	0.0225228	1	magenta	vesicle targeting
GO:0006904	1	10	64	3227	63	3153	0.1980405833279244	1	magenta	vesicle docking involved in exocytosis
GO:0006906	1	30	64	3227	63	3133	0.46416305334766106	1	magenta	vesicle fusion
GO:0006909	1	30	64	3227	63	3133	0.46416305334766106	1	magenta	phagocytosis
GO:0006914	2	66	64	3227	62	3097	0.3927576201206405	1	magenta	autophagy
GO:0006915	1	92	64	3227	63	3071	1	1	magenta	apoptotic process
GO:0006928	6	204	64	3227	58	2959	0.3065157341676167	1	magenta	obsolete movement of cell or subcellular component
GO:0006935	3	61	64	3227	61	3102	0.1324805349332289	1	magenta	chemotaxis
GO:0006950	16	882	64	3227	48	2281	0.6744102402509018	1	magenta	response to stress
GO:0006952	2	150	64	3227	62	3013	0.7682419400331293	1	magenta	defense response
GO:0006955	3	135	64	3227	61	3028	0.7533193025335023	1	magenta	immune response
GO:0006970	4	144	64	3227	60	3019	0.5366471254637478	1	magenta	response to osmotic stress
GO:0006971	1	11	64	3227	63	3152	0.21399997470448304	1	magenta	hypotonic response
GO:0006974	4	278	64	3227	60	2885	0.6544096184036134	1	magenta	DNA damage response
GO:0006979	1	175	64	3227	63	2988	0.260415	1	magenta	response to oxidative stress
GO:0006986	2	39	64	3227	62	3124	0.1947578649963057	1	magenta	response to unfolded protein
GO:0006996	18	983	64	3227	46	2180	0.6834486138085044	1	magenta	organelle organization
GO:0006997	1	52	64	3227	63	3111	1	1	magenta	nucleus organization
GO:0007000	1	6	64	3227	63	3157	0.13095088335160254	1	magenta	nucleolus organization
GO:0007005	3	117	64	3227	61	3046	0.5141433977531953	1	magenta	mitochondrion organization
GO:0007006	1	31	64	3227	63	3132	0.4748932049702361	1	magenta	mitochondrial membrane organization
GO:0007007	1	12	64	3227	63	3151	0.22964663150663353	1	magenta	inner mitochondrial membrane organization
GO:0007010	6	252	64	3227	58	2911	0.6398306337311149	1	magenta	cytoskeleton organization
GO:0007015	1	44	64	3227	63	3119	0.5965506602329486	1	magenta	actin filament organization
GO:0007017	7	228	64	3227	57	2935	0.2273367400769869	1	magenta	microtubule-based process
GO:0007018	5	103	64	3227	59	3060	0.0611983	1	magenta	microtubule-based movement
GO:0007020	1	9	64	3227	63	3154	0.18176230782300437	1	magenta	microtubule nucleation
GO:0007029	1	13	64	3227	63	3150	0.24498658657308492	1	magenta	endoplasmic reticulum organization
GO:0007030	2	31	64	3227	62	3132	0.13829892759278506	1	magenta	Golgi organization
GO:0007031	1	12	64	3227	63	3151	0.22964663150663353	1	magenta	peroxisome organization
GO:0007032	1	14	64	3227	63	3149	0.26002575820686097	1	magenta	endosome organization
GO:0007033	4	53	64	3227	60	3110	0.0253449	1	magenta	vacuole organization
GO:0007034	1	68	64	3227	63	3095	1	1	magenta	vacuolar transport
GO:0007040	1	13	64	3227	63	3150	0.24498658657308492	1	magenta	lysosome organization
GO:0007041	1	31	64	3227	63	3132	0.4748932049702361	1	magenta	lysosomal transport
GO:0007049	5	375	64	3227	59	2788	0.4325828470357453	1	magenta	cell cycle
GO:0007051	1	55	64	3227	63	3108	1	1	magenta	spindle organization
GO:0007059	3	121	64	3227	61	3042	0.7358578437969349	1	magenta	chromosome segregation
GO:0007063	1	20	64	3227	63	3143	0.3442618603844708	1	magenta	regulation of sister chromatid cohesion
GO:0007080	1	22	64	3227	63	3141	0.37018498601931754	1	magenta	mitotic metaphase chromosome alignment
GO:0007088	2	111	64	3227	62	3052	1	1	magenta	regulation of mitotic nuclear division
GO:0007096	1	22	64	3227	63	3141	0.37018498601931754	1	magenta	regulation of exit from mitosis
GO:0007097	1	9	64	3227	63	3154	0.18176230782300437	1	magenta	nuclear migration
GO:0007107	1	0	64	3227	63	3163	0.0198327	1	magenta	membrane addition at site of cytokinesis
GO:0007114	1	8	64	3227	63	3155	0.16515887970019907	1	magenta	cell budding
GO:0007116	1	1	64	3227	63	3162	0.039278	1	magenta	regulation of cell budding
GO:0007117	1	4	64	3227	63	3159	0.095364	1	magenta	budding cell bud growth
GO:0007118	1	3	64	3227	63	3160	0.0770364	1	magenta	budding cell apical bud growth
GO:0007127	2	61	64	3227	62	3102	0.3568739733069573	1	magenta	meiosis I
GO:0007129	2	17	64	3227	62	3146	0.053322	1	magenta	homologous chromosome pairing at meiosis
GO:0007130	1	7	64	3227	63	3156	0.1482239092725645	1	magenta	synaptonemal complex assembly
GO:0007135	1	10	64	3227	63	3153	0.1980405833279244	1	magenta	meiosis II
GO:0007154	8	530	64	3227	56	2633	0.4968897634934557	1	magenta	cell communication
GO:0007155	1	23	64	3227	63	3140	0.38276556058072936	1	magenta	cell adhesion
GO:0007162	1	22	64	3227	63	3141	0.37018498601931754	1	magenta	negative regulation of cell adhesion
GO:0007163	3	60	64	3227	61	3103	0.12799555969816412	1	magenta	establishment or maintenance of cell polarity
GO:0007164	1	8	64	3227	63	3155	0.16515887970019907	1	magenta	establishment of tissue polarity
GO:0007165	7	419	64	3227	57	2744	0.710842	1	magenta	signal transduction
GO:0007166	3	177	64	3227	61	2986	1	1	magenta	cell surface receptor signaling pathway
GO:0007167	1	66	64	3227	63	3097	1	1	magenta	enzyme-linked receptor protein signaling pathway
GO:0007178	1	11	64	3227	63	3152	0.21399997470448304	1	magenta	cell surface receptor protein serine/threonine kinase signaling pathway
GO:0007179	1	3	64	3227	63	3160	0.0770364	1	magenta	transforming growth factor beta receptor signaling pathway
GO:0007204	1	11	64	3227	63	3152	0.21399997470448304	1	magenta	positive regulation of cytosolic calcium ion concentration
GO:0007220	1	6	64	3227	63	3157	0.13095088335160254	1	magenta	Notch receptor processing
GO:0007267	2	88	64	3227	62	3075	0.6989595479951253	1	magenta	cell-cell signaling
GO:0007268	1	47	64	3227	63	3116	0.6204155552929124	1	magenta	chemical synaptic transmission
GO:0007272	1	12	64	3227	63	3151	0.22964663150663353	1	magenta	ensheathment of neurons
GO:0007275	18	822	64	3227	46	2341	0.6684046957903683	1	magenta	multicellular organism development
GO:0007276	3	217	64	3227	61	2946	0.7998022842955506	1	magenta	gamete generation
GO:0007281	2	146	64	3227	62	3017	1	1	magenta	germ cell development
GO:0007283	1	117	64	3227	63	3046	0.7301570446265427	1	magenta	spermatogenesis
GO:0007286	1	51	64	3227	63	3112	1	1	magenta	spermatid development
GO:0007291	1	14	64	3227	63	3149	0.26002575820686097	1	magenta	sperm individualization
GO:0007292	2	107	64	3227	62	3056	1	1	magenta	female gamete generation
GO:0007317	1	4	64	3227	63	3159	0.095364	1	magenta	regulation of pole plasm oskar mRNA localization
GO:0007346	3	218	64	3227	61	2945	0.8001802711216015	1	magenta	regulation of mitotic cell cycle
GO:0007349	1	17	64	3227	63	3146	0.3033960821625309	1	magenta	cellularization
GO:0007350	1	17	64	3227	63	3146	0.3033960821625309	1	magenta	blastoderm segmentation
GO:0007351	1	13	64	3227	63	3150	0.24498658657308492	1	magenta	tripartite regional subdivision
GO:0007368	1	48	64	3227	63	3115	1	1	magenta	determination of left/right symmetry
GO:0007369	2	34	64	3227	62	3129	0.1590449318039665	1	magenta	gastrulation
GO:0007389	4	124	64	3227	60	3039	0.32058792695504873	1	magenta	pattern specification process
GO:0007399	7	299	64	3227	57	2864	0.6649542428023325	1	magenta	nervous system development
GO:0007409	1	44	64	3227	63	3119	0.5965506602329486	1	magenta	axonogenesis
GO:0007411	1	25	64	3227	63	3138	0.4071891567782049	1	magenta	axon guidance
GO:0007417	1	113	64	3227	63	3050	0.7271077603910824	1	magenta	central nervous system development
GO:0007420	1	88	64	3227	63	3075	1	1	magenta	brain development
GO:0007423	3	95	64	3227	61	3068	0.44376460053310457	1	magenta	sensory organ development
GO:0007444	4	54	64	3227	60	3109	0.0268265	1	magenta	imaginal disc development
GO:0007446	1	3	64	3227	63	3160	0.0770364	1	magenta	imaginal disc growth
GO:0007472	2	29	64	3227	62	3134	0.1248395607979516	1	magenta	wing disc morphogenesis
GO:0007474	1	6	64	3227	63	3157	0.13095088335160254	1	magenta	imaginal disc-derived wing vein specification
GO:0007476	2	29	64	3227	62	3134	0.1248395607979516	1	magenta	imaginal disc-derived wing morphogenesis
GO:0007482	1	0	64	3227	63	3163	0.0198327	1	magenta	haltere development
GO:0007498	1	21	64	3227	63	3142	0.35735207901684585	1	magenta	mesoderm development
GO:0007507	2	75	64	3227	62	3088	0.664916	1	magenta	heart development
GO:0007530	1	17	64	3227	63	3146	0.3033960821625309	1	magenta	sex determination
GO:0007531	1	11	64	3227	63	3152	0.21399997470448304	1	magenta	mating type determination
GO:0007533	1	9	64	3227	63	3154	0.18176230782300437	1	magenta	mating type switching
GO:0007548	2	48	64	3227	62	3115	0.26103032855561964	1	magenta	sex differentiation
GO:0007552	2	39	64	3227	62	3124	0.1947578649963057	1	magenta	metamorphosis
GO:0007555	1	2	64	3227	63	3161	0.0583435	1	magenta	regulation of ecdysteroid secretion
GO:0007560	2	31	64	3227	62	3132	0.13829892759278506	1	magenta	imaginal disc morphogenesis
GO:0007562	1	2	64	3227	63	3161	0.0583435	1	magenta	eclosion
GO:0007568	1	147	64	3227	63	3016	0.3669757331026258	1	magenta	obsolete aging
GO:0007584	2	45	64	3227	62	3118	0.23878494576078332	1	magenta	response to nutrient
GO:0007600	3	60	64	3227	61	3103	0.12799555969816412	1	magenta	sensory perception
GO:0007601	1	20	64	3227	63	3143	0.3442618603844708	1	magenta	visual perception
GO:0007605	2	28	64	3227	62	3135	0.11823848003010937	1	magenta	sensory perception of sound
GO:0007606	1	7	64	3227	63	3156	0.1482239092725645	1	magenta	sensory perception of chemical stimulus
GO:0007608	1	5	64	3227	63	3158	0.11333316290006708	1	magenta	sensory perception of smell
GO:0007610	4	111	64	3227	60	3052	0.2882811975187614	1	magenta	behavior
GO:0007611	1	45	64	3227	63	3118	0.6046652918310289	1	magenta	learning or memory
GO:0007612	1	32	64	3227	63	3131	0.4854117761382815	1	magenta	learning
GO:0007613	1	26	64	3227	63	3137	0.41904166973234286	1	magenta	memory
GO:0007617	1	5	64	3227	63	3158	0.11333316290006708	1	magenta	mating behavior
GO:0007618	1	7	64	3227	63	3156	0.1482239092725645	1	magenta	mating
GO:0007619	1	4	64	3227	63	3159	0.095364	1	magenta	courtship behavior
GO:0007622	1	10	64	3227	63	3153	0.1980405833279244	1	magenta	rhythmic behavior
GO:0007623	4	32	64	3227	60	3131	0.00514967	1	magenta	circadian rhythm
GO:0007626	2	36	64	3227	62	3127	0.17318430534473803	1	magenta	locomotory behavior
GO:0007632	1	6	64	3227	63	3157	0.13095088335160254	1	magenta	visual behavior
GO:0008021	2	26	64	3227	62	3137	0.10532417138780772	1	magenta	synaptic vesicle
GO:0008023	2	12	64	3227	62	3151	0.0302272	1	magenta	transcription elongation factor complex
GO:0008033	3	59	64	3227	61	3104	0.123568	1	magenta	tRNA processing
GO:0008047	2	84	64	3227	62	3079	0.6880427554644842	1	magenta	enzyme activator activity
GO:0008049	1	3	64	3227	63	3160	0.0770364	1	magenta	male courtship behavior
GO:0008055	1	6	64	3227	63	3157	0.13095088335160254	1	magenta	ocellus pigment biosynthetic process
GO:0008057	1	3	64	3227	63	3160	0.0770364	1	magenta	eye pigment granule organization
GO:0008062	1	2	64	3227	63	3161	0.0583435	1	magenta	eclosion rhythm
GO:0008064	3	35	64	3227	61	3128	0.0383383	1	magenta	regulation of actin polymerization or depolymerization
GO:0008080	1	20	64	3227	63	3143	0.3442618603844708	1	magenta	N-acetyltransferase activity
GO:0008088	3	8	64	3227	61	3155	0.00109616	0.9705257757035038	magenta	axo-dendritic transport
GO:0008089	2	6	64	3227	62	3157	0.0100397	1	magenta	anterograde axonal transport
GO:0008092	4	125	64	3227	60	3038	0.32346042017058896	1	magenta	cytoskeletal protein binding
GO:0008104	11	526	64	3227	53	2637	0.8658801769798475	1	magenta	intracellular protein localization
GO:0008134	1	99	64	3227	63	3064	0.7222442090920748	1	magenta	transcription factor binding
GO:0008135	1	60	64	3227	63	3103	1	1	magenta	translation factor activity, RNA binding
GO:0008138	1	5	64	3227	63	3158	0.11333316290006708	1	magenta	protein tyrosine/serine/threonine phosphatase activity
GO:0008144	4	227	64	3227	60	2936	1	1	magenta	obsolete drug binding
GO:0008150	55	2950	64	3227	9	213	0.0391316	1	magenta	biological_process
GO:0008152	49	2166	64	3227	15	997	0.17670499750177548	1	magenta	metabolic process
GO:0008156	1	15	64	3227	63	3148	0.27476995231481893	1	magenta	negative regulation of DNA replication
GO:0008157	1	4	64	3227	63	3159	0.095364	1	magenta	protein phosphatase 1 binding
GO:0008168	6	77	64	3227	58	3086	0.00549491	1	magenta	methyltransferase activity
GO:0008170	2	41	64	3227	62	3122	0.2093305292585916	1	magenta	N-methyltransferase activity
GO:0008173	2	23	64	3227	62	3140	0.0867705	1	magenta	RNA methyltransferase activity
GO:0008175	1	10	64	3227	63	3153	0.1980405833279244	1	magenta	tRNA methyltransferase activity
GO:0008180	1	6	64	3227	63	3157	0.13095088335160254	1	magenta	COP9 signalosome
GO:0008194	2	33	64	3227	62	3130	0.1520626714992875	1	magenta	UDP-glycosyltransferase activity
GO:0008213	3	60	64	3227	61	3103	0.12799555969816412	1	magenta	protein alkylation
GO:0008219	1	107	64	3227	63	3056	0.7238293955188713	1	magenta	cell death
GO:0008233	3	100	64	3227	61	3063	0.4579146272225966	1	magenta	peptidase activity
GO:0008234	3	33	64	3227	61	3130	0.0333642	1	magenta	cysteine-type peptidase activity
GO:0008250	1	1	64	3227	63	3162	0.039278	1	magenta	oligosaccharyltransferase complex
GO:0008270	3	102	64	3227	61	3061	0.4639482624311418	1	magenta	zinc ion binding
GO:0008272	1	2	64	3227	63	3161	0.0583435	1	magenta	obsolete sulfate transport
GO:0008276	3	43	64	3227	61	3120	0.0617499	1	magenta	protein methyltransferase activity
GO:0008283	1	103	64	3227	63	3060	0.7226092256892082	1	magenta	cell population proliferation
GO:0008284	3	103	64	3227	61	3060	0.46703661109536926	1	magenta	positive regulation of cell population proliferation
GO:0008285	2	59	64	3227	62	3104	0.3423163662534256	1	magenta	negative regulation of cell population proliferation
GO:0008289	3	60	64	3227	61	3103	0.12799555969816412	1	magenta	lipid binding
GO:0008298	1	21	64	3227	63	3142	0.35735207901684585	1	magenta	intracellular mRNA localization
GO:0008299	1	21	64	3227	63	3142	0.35735207901684585	1	magenta	isoprenoid biosynthetic process
GO:0008306	1	25	64	3227	63	3138	0.4071891567782049	1	magenta	associative learning
GO:0008307	1	2	64	3227	63	3161	0.0583435	1	magenta	structural constituent of muscle
GO:0008324	2	98	64	3227	62	3065	1	1	magenta	monoatomic cation transmembrane transporter activity
GO:0008333	1	19	64	3227	63	3144	0.3309092542962132	1	magenta	endosome to lysosome transport
GO:0008340	1	69	64	3227	63	3094	1	1	magenta	determination of adult lifespan
GO:0008354	1	1	64	3227	63	3162	0.039278	1	magenta	germ cell migration
GO:0008356	1	20	64	3227	63	3143	0.3442618603844708	1	magenta	asymmetric cell division
GO:0008360	2	45	64	3227	62	3118	0.23878494576078332	1	magenta	regulation of cell shape
GO:0008361	2	37	64	3227	62	3126	0.1803315684589754	1	magenta	regulation of cell size
GO:0008366	1	12	64	3227	63	3151	0.22964663150663353	1	magenta	axon ensheathment
GO:0008378	1	9	64	3227	63	3154	0.18176230782300437	1	magenta	galactosyltransferase activity
GO:0008380	2	156	64	3227	62	3007	0.7690328425774122	1	magenta	RNA splicing
GO:0008406	2	41	64	3227	62	3122	0.2093305292585916	1	magenta	gonad development
GO:0008483	1	17	64	3227	63	3146	0.3033960821625309	1	magenta	transaminase activity
GO:0008509	2	55	64	3227	62	3108	0.3129331633341654	1	magenta	monoatomic anion transmembrane transporter activity
GO:0008514	1	43	64	3227	63	3120	0.5882721229629609	1	magenta	obsolete organic anion transmembrane transporter activity
GO:0008541	1	5	64	3227	63	3158	0.11333316290006708	1	magenta	proteasome regulatory particle, lid subcomplex
GO:0008542	1	4	64	3227	63	3159	0.095364	1	magenta	visual learning
GO:0008544	2	25	64	3227	62	3138	0.0990238	1	magenta	epidermis development
GO:0008565	1	37	64	3227	63	3126	0.5349719572701783	1	magenta	obsolete protein transporter activity
GO:0008584	1	17	64	3227	63	3146	0.3033960821625309	1	magenta	male gonad development
GO:0008585	1	12	64	3227	63	3151	0.22964663150663353	1	magenta	female gonad development
GO:0008593	1	28	64	3227	63	3135	0.44205117909305264	1	magenta	regulation of Notch signaling pathway
GO:0008595	1	13	64	3227	63	3150	0.24498658657308492	1	magenta	anterior/posterior axis specification, embryo
GO:0008608	2	18	64	3227	62	3145	0.0585059	1	magenta	attachment of spindle microtubules to kinetochore
GO:0008610	4	141	64	3227	60	3022	0.5324251696586231	1	magenta	lipid biosynthetic process
GO:0008649	1	11	64	3227	63	3152	0.21399997470448304	1	magenta	rRNA methyltransferase activity
GO:0008652	1	78	64	3227	63	3085	1	1	magenta	amino acid biosynthetic process
GO:0008757	5	65	64	3227	59	3098	0.0117656	1	magenta	S-adenosylmethionine-dependent methyltransferase activity
GO:0008841	1	0	64	3227	63	3163	0.0198327	1	magenta	dihydrofolate synthase activity
GO:0009019	1	1	64	3227	63	3162	0.039278	1	magenta	obsolete tRNA (guanine-N1-)-methyltransferase activity
GO:0009039	1	0	64	3227	63	3163	0.0198327	1	magenta	urease activity
GO:0009056	10	557	64	3227	54	2606	0.867996	1	magenta	catabolic process
GO:0009057	2	330	64	3227	62	2833	0.0596561	1	magenta	macromolecule catabolic process
GO:0009058	27	1024	64	3227	37	2139	0.1062420485665434	1	magenta	biosynthetic process
GO:0009059	16	591	64	3227	48	2572	0.19785124789873984	1	magenta	macromolecule biosynthetic process
GO:0009062	3	21	64	3227	61	3142	0.011188	1	magenta	fatty acid catabolic process
GO:0009064	2	26	64	3227	62	3137	0.10532417138780772	1	magenta	glutamine family amino acid metabolic process
GO:0009084	1	14	64	3227	63	3149	0.26002575820686097	1	magenta	glutamine family amino acid biosynthetic process
GO:0009100	3	95	64	3227	61	3068	0.44376460053310457	1	magenta	glycoprotein metabolic process
GO:0009101	3	77	64	3227	61	3086	0.2106711595536745	1	magenta	glycoprotein biosynthetic process
GO:0009108	1	104	64	3227	63	3059	0.7228368856888291	1	magenta	obsolete coenzyme biosynthetic process
GO:0009109	1	8	64	3227	63	3155	0.16515887970019907	1	magenta	obsolete coenzyme catabolic process
GO:0009112	1	24	64	3227	63	3139	0.3950986870630374	1	magenta	nucleobase metabolic process
GO:0009117	2	182	64	3227	62	2981	0.5830535499805072	1	magenta	nucleotide metabolic process
GO:0009123	2	90	64	3227	62	3073	0.7045077969002915	1	magenta	nucleoside monophosphate metabolic process
GO:0009124	2	49	64	3227	62	3114	0.2684570194742017	1	magenta	nucleoside monophosphate biosynthetic process
GO:0009126	2	79	64	3227	62	3084	0.6748858681020325	1	magenta	purine nucleoside monophosphate metabolic process
GO:0009127	2	43	64	3227	62	3120	0.2240164830835071	1	magenta	purine nucleoside monophosphate biosynthetic process
GO:0009141	2	90	64	3227	62	3073	0.7045077969002915	1	magenta	nucleoside triphosphate metabolic process
GO:0009142	2	41	64	3227	62	3122	0.2093305292585916	1	magenta	nucleoside triphosphate biosynthetic process
GO:0009144	2	82	64	3227	62	3081	0.6827029263188765	1	magenta	purine nucleoside triphosphate metabolic process
GO:0009145	2	36	64	3227	62	3127	0.17318430534473803	1	magenta	purine nucleoside triphosphate biosynthetic process
GO:0009150	2	124	64	3227	62	3039	1	1	magenta	purine ribonucleotide metabolic process
GO:0009152	2	72	64	3227	62	3091	0.6578629993024364	1	magenta	purine ribonucleotide biosynthetic process
GO:0009156	2	46	64	3227	62	3117	0.24619109632623296	1	magenta	ribonucleoside monophosphate biosynthetic process
GO:0009161	2	84	64	3227	62	3079	0.6880427554644842	1	magenta	obsolete ribonucleoside monophosphate metabolic process
GO:0009165	2	104	64	3227	62	3059	1	1	magenta	nucleotide biosynthetic process
GO:0009167	2	79	64	3227	62	3084	0.6748858681020325	1	magenta	purine ribonucleoside monophosphate metabolic process
GO:0009168	2	43	64	3227	62	3120	0.2240164830835071	1	magenta	purine ribonucleoside monophosphate biosynthetic process
GO:0009199	2	74	64	3227	62	3089	0.6625199346110908	1	magenta	obsolete ribonucleoside triphosphate metabolic process
GO:0009201	2	32	64	3227	62	3131	0.14514554921406447	1	magenta	ribonucleoside triphosphate biosynthetic process
GO:0009205	2	74	64	3227	62	3089	0.6625199346110908	1	magenta	purine ribonucleoside triphosphate metabolic process
GO:0009206	2	32	64	3227	62	3131	0.14514554921406447	1	magenta	purine ribonucleoside triphosphate biosynthetic process
GO:0009225	1	28	64	3227	63	3135	0.44205117909305264	1	magenta	nucleotide-sugar metabolic process
GO:0009226	1	17	64	3227	63	3146	0.3033960821625309	1	magenta	nucleotide-sugar biosynthetic process
GO:0009259	2	131	64	3227	62	3032	1	1	magenta	ribonucleotide metabolic process
GO:0009260	2	75	64	3227	62	3088	0.664916	1	magenta	ribonucleotide biosynthetic process
GO:0009266	5	141	64	3227	59	3022	0.2115390020169325	1	magenta	response to temperature stimulus
GO:0009267	1	95	64	3227	63	3068	1	1	magenta	cellular response to starvation
GO:0009272	1	14	64	3227	63	3149	0.26002575820686097	1	magenta	fungal-type cell wall biogenesis
GO:0009306	2	27	64	3227	62	3136	0.11173123918769602	1	magenta	protein secretion
GO:0009314	3	171	64	3227	61	2992	1	1	magenta	response to radiation
GO:0009374	1	3	64	3227	63	3160	0.0770364	1	magenta	biotin binding
GO:0009396	1	10	64	3227	63	3153	0.1980405833279244	1	magenta	folic acid-containing compound biosynthetic process
GO:0009408	1	78	64	3227	63	3085	1	1	magenta	response to heat
GO:0009409	3	52	64	3227	61	3111	0.0943026	1	magenta	response to cold
GO:0009410	1	34	64	3227	63	3129	0.5058305269363513	1	magenta	response to xenobiotic stimulus
GO:0009414	1	30	64	3227	63	3133	0.46416305334766106	1	magenta	response to water deprivation
GO:0009415	1	30	64	3227	63	3133	0.46416305334766106	1	magenta	response to water
GO:0009416	3	142	64	3227	61	3021	0.7636437789400469	1	magenta	response to light stimulus
GO:0009451	4	76	64	3227	60	3087	0.072609	1	magenta	RNA modification
GO:0009452	1	12	64	3227	63	3151	0.22964663150663353	1	magenta	7-methylguanosine RNA capping
GO:0009505	1	13	64	3227	63	3150	0.24498658657308492	1	magenta	plant-type cell wall
GO:0009506	4	114	64	3227	60	3049	0.29482475366168726	1	magenta	plasmodesma
GO:0009507	9	386	64	3227	55	2777	0.6985360132243733	1	magenta	chloroplast
GO:0009521	1	2	64	3227	63	3161	0.0583435	1	magenta	photosystem
GO:0009523	1	1	64	3227	63	3162	0.039278	1	magenta	photosystem II
GO:0009526	1	126	64	3227	63	3037	0.5174231915997988	1	magenta	plastid envelope
GO:0009532	2	156	64	3227	62	3007	0.7690328425774122	1	magenta	plastid stroma
GO:0009533	1	4	64	3227	63	3159	0.095364	1	magenta	chloroplast stromal thylakoid
GO:0009534	3	83	64	3227	61	3080	0.24230883246875384	1	magenta	chloroplast thylakoid
GO:0009535	3	61	64	3227	61	3102	0.1324805349332289	1	magenta	chloroplast thylakoid membrane
GO:0009536	9	391	64	3227	55	2772	0.7002483753932014	1	magenta	plastid
GO:0009539	1	0	64	3227	63	3163	0.0198327	1	magenta	photosystem II reaction center
GO:0009544	1	0	64	3227	63	3163	0.0198327	1	magenta	obsolete chloroplast ATP synthase complex
GO:0009553	1	24	64	3227	63	3139	0.3950986870630374	1	magenta	embryo sac development
GO:0009555	3	25	64	3227	61	3138	0.0171193	1	magenta	pollen development
GO:0009570	2	156	64	3227	62	3007	0.7690328425774122	1	magenta	chloroplast stroma
GO:0009574	1	6	64	3227	63	3157	0.13095088335160254	1	magenta	preprophase band
GO:0009579	3	98	64	3227	61	3065	0.4520857517497835	1	magenta	thylakoid
GO:0009581	1	23	64	3227	63	3140	0.38276556058072936	1	magenta	detection of external stimulus
GO:0009582	1	23	64	3227	63	3140	0.38276556058072936	1	magenta	detection of abiotic stimulus
GO:0009605	11	388	64	3227	53	2775	0.24736020156330807	1	magenta	response to external stimulus
GO:0009606	1	9	64	3227	63	3154	0.18176230782300437	1	magenta	tropism
GO:0009607	3	200	64	3227	61	2963	0.7962454190648881	1	magenta	response to biotic stimulus
GO:0009612	1	21	64	3227	63	3142	0.35735207901684585	1	magenta	response to mechanical stimulus
GO:0009617	1	108	64	3227	63	3055	0.7242597057199307	1	magenta	response to bacterium
GO:0009620	1	38	64	3227	63	3125	0.5443045990809994	1	magenta	response to fungus
GO:0009628	12	458	64	3227	52	2705	0.3684574698456209	1	magenta	response to abiotic stimulus
GO:0009636	2	139	64	3227	62	3024	1	1	magenta	response to toxic substance
GO:0009637	1	5	64	3227	63	3158	0.11333316290006708	1	magenta	response to blue light
GO:0009638	1	1	64	3227	63	3162	0.039278	1	magenta	phototropism
GO:0009651	3	92	64	3227	61	3071	0.4360050334935022	1	magenta	response to salt stress
GO:0009653	9	390	64	3227	55	2773	0.6998747397887612	1	magenta	anatomical structure morphogenesis
GO:0009657	1	38	64	3227	63	3125	0.5443045990809994	1	magenta	plastid organization
GO:0009658	1	21	64	3227	63	3142	0.35735207901684585	1	magenta	chloroplast organization
GO:0009664	3	9	64	3227	61	3154	0.00144093	1	magenta	plant-type cell wall organization
GO:0009719	9	289	64	3227	55	2874	0.18694091116950165	1	magenta	response to endogenous stimulus
GO:0009725	6	233	64	3227	58	2930	0.4715945336943601	1	magenta	response to hormone
GO:0009733	1	23	64	3227	63	3140	0.38276556058072936	1	magenta	response to auxin
GO:0009737	1	33	64	3227	63	3130	0.4957228739238639	1	magenta	response to abscisic acid
GO:0009743	2	45	64	3227	62	3118	0.23878494576078332	1	magenta	response to carbohydrate
GO:0009744	2	9	64	3227	62	3154	0.0189796	1	magenta	response to sucrose
GO:0009746	1	31	64	3227	63	3132	0.4748932049702361	1	magenta	response to hexose
GO:0009749	1	29	64	3227	63	3134	0.45321713423315446	1	magenta	response to glucose
GO:0009785	1	3	64	3227	63	3160	0.0770364	1	magenta	blue light signaling pathway
GO:0009790	8	274	64	3227	56	2889	0.2634181466716658	1	magenta	embryo development
GO:0009791	9	264	64	3227	55	2899	0.1102397676227044	1	magenta	post-embryonic development
GO:0009792	1	141	64	3227	63	3022	0.5286451521516079	1	magenta	embryo development ending in birth or egg hatching
GO:0009793	3	68	64	3227	61	3095	0.16533525509264263	1	magenta	embryo development ending in seed dormancy
GO:0009798	1	31	64	3227	63	3132	0.4748932049702361	1	magenta	axis specification
GO:0009799	1	51	64	3227	63	3112	1	1	magenta	specification of symmetry
GO:0009814	1	15	64	3227	63	3148	0.27476995231481893	1	magenta	NA
GO:0009817	1	8	64	3227	63	3155	0.16515887970019907	1	magenta	NA
GO:0009826	2	21	64	3227	62	3142	0.0750281	1	magenta	unidimensional cell growth
GO:0009832	2	10	64	3227	62	3153	0.0224873	1	magenta	plant-type cell wall biogenesis
GO:0009855	1	51	64	3227	63	3112	1	1	magenta	determination of bilateral symmetry
GO:0009856	3	21	64	3227	61	3142	0.011188	1	magenta	pollination
GO:0009860	2	5	64	3227	62	3158	0.00762684	1	magenta	pollen tube growth
GO:0009880	1	18	64	3227	63	3145	0.3172890864447366	1	magenta	embryonic pattern specification
GO:0009881	1	2	64	3227	63	3161	0.0583435	1	magenta	photoreceptor activity
GO:0009882	1	2	64	3227	63	3161	0.0583435	1	magenta	blue light photoreceptor activity
GO:0009886	2	45	64	3227	62	3118	0.23878494576078332	1	magenta	post-embryonic animal morphogenesis
GO:0009887	4	136	64	3227	60	3027	0.35793784204466056	1	magenta	animal organ morphogenesis
GO:0009888	10	257	64	3227	54	2906	0.0390139	1	magenta	tissue development
GO:0009889	10	647	64	3227	54	2516	0.432918	1	magenta	regulation of biosynthetic process
GO:0009890	5	272	64	3227	59	2891	1	1	magenta	negative regulation of biosynthetic process
GO:0009891	6	313	64	3227	58	2850	1	1	magenta	positive regulation of biosynthetic process
GO:0009892	7	509	64	3227	57	2654	0.3056127061395242	1	magenta	negative regulation of metabolic process
GO:0009893	11	543	64	3227	53	2620	1	1	magenta	positive regulation of metabolic process
GO:0009894	2	190	64	3227	62	2973	0.5878131687246173	1	magenta	regulation of catabolic process
GO:0009895	1	63	64	3227	63	3100	1	1	magenta	negative regulation of catabolic process
GO:0009896	3	125	64	3227	61	3038	0.7403154829010339	1	magenta	positive regulation of catabolic process
GO:0009898	1	17	64	3227	63	3146	0.3033960821625309	1	magenta	cytoplasmic side of plasma membrane
GO:0009902	1	1	64	3227	63	3162	0.039278	1	magenta	chloroplast relocation
GO:0009903	1	1	64	3227	63	3162	0.039278	1	magenta	chloroplast avoidance movement
GO:0009904	1	1	64	3227	63	3162	0.039278	1	magenta	chloroplast accumulation movement
GO:0009908	3	30	64	3227	61	3133	0.0265844	1	magenta	flower development
GO:0009909	2	14	64	3227	62	3149	0.0388628	1	magenta	regulation of flower development
GO:0009913	1	11	64	3227	63	3152	0.21399997470448304	1	magenta	epidermal cell differentiation
GO:0009914	1	14	64	3227	63	3149	0.26002575820686097	1	magenta	hormone transport
GO:0009932	2	8	64	3227	62	3155	0.015728	1	magenta	cell tip growth
GO:0009934	2	3	64	3227	62	3160	0.00372627	1	magenta	regulation of meristem structural organization
GO:0009941	1	122	64	3227	63	3041	0.5169039088206536	1	magenta	chloroplast envelope
GO:0009948	1	18	64	3227	63	3145	0.3172890864447366	1	magenta	anterior/posterior axis specification
GO:0009952	2	29	64	3227	62	3134	0.1248395607979516	1	magenta	anterior/posterior pattern specification
GO:0009953	1	26	64	3227	63	3137	0.41904166973234286	1	magenta	dorsal/ventral pattern formation
GO:0009966	6	347	64	3227	58	2816	0.8405499250466283	1	magenta	regulation of signal transduction
GO:0009967	4	169	64	3227	60	2994	0.7754301640505162	1	magenta	positive regulation of signal transduction
GO:0009968	2	147	64	3227	62	3016	0.7682728874874973	1	magenta	negative regulation of signal transduction
GO:0009975	1	5	64	3227	63	3158	0.11333316290006708	1	magenta	cyclase activity
GO:0009986	1	38	64	3227	63	3125	0.5443045990809994	1	magenta	cell surface
GO:0009987	53	2689	64	3227	11	474	0.596894	1	magenta	cellular process
GO:0009991	6	168	64	3227	58	2995	0.15603191553892606	1	magenta	obsolete response to extracellular stimulus
GO:0009994	1	33	64	3227	63	3130	0.4957228739238639	1	magenta	oocyte differentiation
GO:0010005	1	2	64	3227	63	3161	0.0583435	1	magenta	cortical microtubule, transverse to long axis
GO:0010008	2	63	64	3227	62	3100	0.3713217274976692	1	magenta	endosome membrane
GO:0010015	1	27	64	3227	63	3136	0.43066083633769575	1	magenta	root morphogenesis
GO:0010026	1	13	64	3227	63	3150	0.24498658657308492	1	magenta	trichome differentiation
GO:0010033	11	521	64	3227	53	2642	0.8649467265515499	1	magenta	obsolete response to organic substance
GO:0010035	4	222	64	3227	60	2941	1	1	magenta	obsolete response to inorganic substance
GO:0010038	3	142	64	3227	61	3021	0.7636437789400469	1	magenta	response to metal ion
GO:0010053	1	13	64	3227	63	3150	0.24498658657308492	1	magenta	root epidermal cell differentiation
GO:0010054	1	11	64	3227	63	3152	0.21399997470448304	1	magenta	trichoblast differentiation
GO:0010073	1	10	64	3227	63	3153	0.1980405833279244	1	magenta	meristem maintenance
GO:0010075	1	5	64	3227	63	3158	0.11333316290006708	1	magenta	regulation of meristem growth
GO:0010090	1	10	64	3227	63	3153	0.1980405833279244	1	magenta	trichome morphogenesis
GO:0010091	1	2	64	3227	63	3161	0.0583435	1	magenta	trichome branching
GO:0010093	2	3	64	3227	62	3160	0.00372627	1	magenta	specification of floral organ identity
GO:0010119	1	9	64	3227	63	3154	0.18176230782300437	1	magenta	regulation of stomatal movement
GO:0010154	4	87	64	3227	60	3076	0.104721	1	magenta	fruit development
GO:0010155	1	3	64	3227	63	3160	0.0770364	1	magenta	regulation of proton transport
GO:0010181	1	11	64	3227	63	3152	0.21399997470448304	1	magenta	FMN binding
GO:0010235	1	2	64	3227	63	3161	0.0583435	1	magenta	guard mother cell cytokinesis
GO:0010243	5	197	64	3227	59	2966	0.5971203457745464	1	magenta	obsolete response to organonitrogen compound
GO:0010256	3	78	64	3227	61	3085	0.2158783158383688	1	magenta	endomembrane system organization
GO:0010259	1	74	64	3227	63	3089	1.0000000000000002	1	magenta	obsolete multicellular organism aging
GO:0010287	2	26	64	3227	62	3137	0.10532417138780772	1	magenta	plastoglobule
GO:0010306	1	2	64	3227	63	3161	0.0583435	1	magenta	rhamnogalacturonan II biosynthetic process
GO:0010314	2	2	64	3227	62	3161	0.00226471	1	magenta	phosphatidylinositol-5-phosphate binding
GO:0010319	1	13	64	3227	63	3150	0.24498658657308492	1	magenta	stromule
GO:0010359	1	4	64	3227	63	3159	0.095364	1	magenta	obsolete regulation of anion channel activity
GO:0010360	1	2	64	3227	63	3161	0.0583435	1	magenta	negative regulation of anion channel activity
GO:0010361	1	1	64	3227	63	3162	0.039278	1	magenta	obsolete regulation of anion channel activity by blue light
GO:0010362	1	1	64	3227	63	3162	0.039278	1	magenta	obsolete negative regulation of anion channel activity by blue light
GO:0010374	1	4	64	3227	63	3159	0.095364	1	magenta	stomatal complex development
GO:0010378	1	0	64	3227	63	3163	0.0198327	1	magenta	temperature compensation of the circadian clock
GO:0010383	3	16	64	3227	61	3147	0.00574752	1	magenta	cell wall polysaccharide metabolic process
GO:0010389	2	57	64	3227	62	3106	0.3276639563007049	1	magenta	regulation of G2/M transition of mitotic cell cycle
GO:0010393	2	6	64	3227	62	3157	0.0100397	1	magenta	galacturonan metabolic process
GO:0010396	1	2	64	3227	63	3161	0.0583435	1	magenta	obsolete rhamnogalacturonan II metabolic process
GO:0010440	1	3	64	3227	63	3160	0.0770364	1	magenta	stomatal lineage progression
GO:0010444	1	2	64	3227	63	3161	0.0583435	1	magenta	guard mother cell differentiation
GO:0010467	18	726	64	3227	46	2437	0.3676159556793091	1	magenta	gene expression
GO:0010468	14	701	64	3227	50	2462	1	1	magenta	regulation of gene expression
GO:0010494	1	66	64	3227	63	3097	1	1	magenta	cytoplasmic stress granule
GO:0010498	2	158	64	3227	62	3005	0.7695365271776703	1	magenta	proteasomal protein catabolic process
GO:0010520	1	6	64	3227	63	3157	0.13095088335160254	1	magenta	regulation of reciprocal meiotic recombination
GO:0010522	2	5	64	3227	62	3158	0.00762684	1	magenta	regulation of calcium ion transport into cytosol
GO:0010524	1	2	64	3227	63	3161	0.0583435	1	magenta	positive regulation of calcium ion transport into cytosol
GO:0010556	9	586	64	3227	55	2577	0.41898165683283867	1	magenta	regulation of macromolecule biosynthetic process
GO:0010557	5	278	64	3227	59	2885	1	1	magenta	positive regulation of macromolecule biosynthetic process
GO:0010558	5	249	64	3227	59	2914	1	1	magenta	negative regulation of macromolecule biosynthetic process
GO:0010562	4	130	64	3227	60	3033	0.3385173734044244	1	magenta	positive regulation of phosphorus metabolic process
GO:0010563	2	93	64	3227	62	3070	0.7129058950132734	1	magenta	negative regulation of phosphorus metabolic process
GO:0010564	6	236	64	3227	58	2927	0.47677460190811183	1	magenta	regulation of cell cycle process
GO:0010568	1	1	64	3227	63	3162	0.039278	1	magenta	regulation of budding cell apical bud growth
GO:0010569	1	12	64	3227	63	3151	0.22964663150663353	1	magenta	regulation of double-strand break repair via homologous recombination
GO:0010570	1	15	64	3227	63	3148	0.27476995231481893	1	magenta	regulation of filamentous growth
GO:0010571	1	2	64	3227	63	3161	0.0583435	1	magenta	positive regulation of nuclear cell cycle DNA replication
GO:0010604	10	496	64	3227	54	2667	1	1	magenta	positive regulation of macromolecule metabolic process
GO:0010605	7	464	64	3227	57	2699	0.47802549217342505	1	magenta	negative regulation of macromolecule metabolic process
GO:0010608	2	172	64	3227	62	2991	0.5809346872996239	1	magenta	post-transcriptional regulation of gene expression
GO:0010628	8	307	64	3227	56	2856	0.3988775874989827	1	magenta	positive regulation of gene expression
GO:0010629	5	343	64	3227	59	2820	0.5448320964200757	1	magenta	negative regulation of gene expression
GO:0010638	6	187	64	3227	58	2976	0.27685373769671856	1	magenta	positive regulation of organelle organization
GO:0010639	3	124	64	3227	61	3039	0.739156	1	magenta	negative regulation of organelle organization
GO:0010646	7	391	64	3227	57	2772	0.8494103041209147	1	magenta	regulation of cell communication
GO:0010647	4	188	64	3227	60	2975	0.7906430794239167	1	magenta	positive regulation of cell communication
GO:0010648	2	153	64	3227	62	3010	0.7684990881745186	1	magenta	negative regulation of cell communication
GO:0010675	2	22	64	3227	62	3141	0.0808318	1	magenta	obsolete regulation of cellular carbohydrate metabolic process
GO:0010676	1	5	64	3227	63	3158	0.11333316290006708	1	magenta	obsolete positive regulation of cellular carbohydrate metabolic process
GO:0010677	1	6	64	3227	63	3157	0.13095088335160254	1	magenta	obsolete negative regulation of cellular carbohydrate metabolic process
GO:0010695	1	3	64	3227	63	3160	0.0770364	1	magenta	regulation of mitotic spindle pole body separation
GO:0010696	1	2	64	3227	63	3161	0.0583435	1	magenta	positive regulation of mitotic spindle pole body separation
GO:0010720	2	67	64	3227	62	3096	0.3998338546097345	1	magenta	positive regulation of cell development
GO:0010769	1	42	64	3227	63	3121	0.5798264229211755	1	magenta	obsolete regulation of cell morphogenesis involved in differentiation
GO:0010770	1	16	64	3227	63	3147	0.28922486450785906	1	magenta	positive regulation of cell morphogenesis
GO:0010817	2	62	64	3227	62	3101	0.3641124713190128	1	magenta	regulation of hormone levels
GO:0010821	1	15	64	3227	63	3148	0.27476995231481893	1	magenta	regulation of mitochondrion organization
GO:0010845	1	4	64	3227	63	3159	0.095364	1	magenta	positive regulation of reciprocal meiotic recombination
GO:0010876	3	27	64	3227	61	3136	0.0206299	1	magenta	lipid localization
GO:0010883	1	17	64	3227	63	3146	0.3033960821625309	1	magenta	regulation of lipid storage
GO:0010884	1	7	64	3227	63	3156	0.1482239092725645	1	magenta	positive regulation of lipid storage
GO:0010896	1	4	64	3227	63	3159	0.095364	1	magenta	regulation of triglyceride catabolic process
GO:0010898	1	3	64	3227	63	3160	0.0770364	1	magenta	positive regulation of triglyceride catabolic process
GO:0010906	2	15	64	3227	62	3148	0.0434914	1	magenta	regulation of glucose metabolic process
GO:0010907	1	3	64	3227	63	3160	0.0770364	1	magenta	positive regulation of glucose metabolic process
GO:0010927	1	39	64	3227	63	3124	0.5534528129012054	1	magenta	cellular component assembly involved in morphogenesis
GO:0010941	4	209	64	3227	60	2954	1	1	magenta	obsolete regulation of cell death
GO:0010942	1	71	64	3227	63	3092	1	1	magenta	obsolete positive regulation of cell death
GO:0010948	1	118	64	3227	63	3045	0.731018	1	magenta	negative regulation of cell cycle process
GO:0010959	2	28	64	3227	62	3135	0.11823848003010937	1	magenta	regulation of metal ion transport
GO:0010960	1	3	64	3227	63	3160	0.0770364	1	magenta	magnesium ion homeostasis
GO:0010962	1	6	64	3227	63	3157	0.13095088335160254	1	magenta	regulation of glucan biosynthetic process
GO:0010965	2	62	64	3227	62	3101	0.3641124713190128	1	magenta	regulation of mitotic sister chromatid separation
GO:0010970	3	47	64	3227	61	3116	0.0754548	1	magenta	transport along microtubule
GO:0010973	1	6	64	3227	63	3157	0.13095088335160254	1	magenta	positive regulation of division septum assembly
GO:0010975	1	64	64	3227	63	3099	1	1	magenta	regulation of neuron projection development
GO:0010976	1	35	64	3227	63	3128	0.5157386867972767	1	magenta	positive regulation of neuron projection development
GO:0012501	1	104	64	3227	63	3059	0.7228368856888291	1	magenta	programmed cell death
GO:0012505	19	769	64	3227	45	2394	0.3071813646089804	1	magenta	endomembrane system
GO:0012506	1	84	64	3227	63	3079	1	1	magenta	vesicle membrane
GO:0014013	1	13	64	3227	63	3150	0.24498658657308492	1	magenta	regulation of gliogenesis
GO:0014070	6	146	64	3227	58	3017	0.12266240686371228	1	magenta	obsolete response to organic cyclic compound
GO:0014074	1	25	64	3227	63	3138	0.4071891567782049	1	magenta	response to purine-containing compound
GO:0014717	1	1	64	3227	63	3162	0.039278	1	magenta	regulation of satellite cell activation involved in skeletal muscle regeneration
GO:0014718	1	1	64	3227	63	3162	0.039278	1	magenta	positive regulation of satellite cell activation involved in skeletal muscle regeneration
GO:0014823	1	12	64	3227	63	3151	0.22964663150663353	1	magenta	response to activity
GO:0014850	1	2	64	3227	63	3161	0.0583435	1	magenta	response to muscle activity
GO:0014910	1	5	64	3227	63	3158	0.11333316290006708	1	magenta	regulation of smooth muscle cell migration
GO:0014911	1	4	64	3227	63	3159	0.095364	1	magenta	positive regulation of smooth muscle cell migration
GO:0015030	1	27	64	3227	63	3136	0.43066083633769575	1	magenta	Cajal body
GO:0015031	6	367	64	3227	58	2796	0.6959170997820986	1	magenta	protein transport
GO:0015075	4	133	64	3227	60	3030	0.3480587843321764	1	magenta	monoatomic ion transmembrane transporter activity
GO:0015077	2	46	64	3227	62	3117	0.24619109632623296	1	magenta	NA
GO:0015078	2	28	64	3227	62	3135	0.11823848003010937	1	magenta	proton transmembrane transporter activity
GO:0015103	1	14	64	3227	63	3149	0.26002575820686097	1	magenta	obsolete inorganic anion transmembrane transporter activity
GO:0015116	1	2	64	3227	63	3161	0.0583435	1	magenta	sulfate transmembrane transporter activity
GO:0015165	1	4	64	3227	63	3159	0.095364	1	magenta	pyrimidine nucleotide-sugar transmembrane transporter activity
GO:0015248	1	0	64	3227	63	3163	0.0198327	1	magenta	obsolete sterol transporter activity
GO:0015318	4	114	64	3227	60	3049	0.29482475366168726	1	magenta	obsolete inorganic molecular entity transmembrane transporter activity
GO:0015399	3	27	64	3227	61	3136	0.0206299	1	magenta	primary active transmembrane transporter activity
GO:0015405	3	27	64	3227	61	3136	0.0206299	1	magenta	NA
GO:0015629	2	52	64	3227	62	3111	0.29072952270055363	1	magenta	actin cytoskeleton
GO:0015630	5	302	64	3227	59	2861	0.8297454641737783	1	magenta	microtubule cytoskeleton
GO:0015631	1	71	64	3227	63	3092	1	1	magenta	tubulin binding
GO:0015672	2	52	64	3227	62	3111	0.29072952270055363	1	magenta	NA
GO:0015698	1	19	64	3227	63	3144	0.3309092542962132	1	magenta	inorganic anion transport
GO:0015711	1	66	64	3227	63	3097	1	1	magenta	organic anion transport
GO:0015780	1	7	64	3227	63	3156	0.1482239092725645	1	magenta	nucleotide-sugar transmembrane transport
GO:0015786	1	3	64	3227	63	3160	0.0770364	1	magenta	UDP-glucose transmembrane transport
GO:0015833	6	376	64	3227	58	2787	0.6959839066101465	1	magenta	peptide transport
GO:0015850	1	10	64	3227	63	3153	0.1980405833279244	1	magenta	organic hydroxy compound transport
GO:0015918	1	2	64	3227	63	3161	0.0583435	1	magenta	sterol transport
GO:0015931	1	107	64	3227	63	3056	0.7238293955188713	1	magenta	nucleobase-containing compound transport
GO:0015932	1	18	64	3227	63	3145	0.3172890864447366	1	magenta	nucleobase-containing compound transmembrane transporter activity
GO:0015934	1	57	64	3227	63	3106	1	1	magenta	large ribosomal subunit
GO:0015980	1	73	64	3227	63	3090	1	1	magenta	energy derivation by oxidation of organic compounds
GO:0015985	2	5	64	3227	62	3158	0.00762684	1	magenta	energy coupled proton transport, down electrochemical gradient
GO:0015986	2	5	64	3227	62	3158	0.00762684	1	magenta	proton motive force-driven ATP synthesis
GO:0016020	29	1178	64	3227	35	1985	0.1936712245681526	1	magenta	membrane
GO:0016021	7	317	64	3227	57	2846	0.8324560569951523	1	magenta	NA
GO:0016028	1	1	64	3227	63	3162	0.039278	1	magenta	rhabdomere
GO:0016032	1	42	64	3227	63	3121	0.5798264229211755	1	magenta	viral process
GO:0016042	4	50	64	3227	60	3113	0.021204	1	magenta	lipid catabolic process
GO:0016043	28	1297	64	3227	36	1866	0.7008759503391611	1	magenta	cellular component organization
GO:0016049	2	48	64	3227	62	3115	0.26103032855561964	1	magenta	cell growth
GO:0016050	4	85	64	3227	60	3078	0.0984563	1	magenta	vesicle organization
GO:0016051	4	56	64	3227	60	3107	0.0299436	1	magenta	carbohydrate biosynthetic process
GO:0016053	3	159	64	3227	61	3004	1	1	magenta	organic acid biosynthetic process
GO:0016054	3	72	64	3227	61	3091	0.185114	1	magenta	organic acid catabolic process
GO:0016055	1	19	64	3227	63	3144	0.3309092542962132	1	magenta	Wnt signaling pathway
GO:0016070	15	623	64	3227	49	2540	0.4309335883436743	1	magenta	RNA metabolic process
GO:0016071	3	273	64	3227	61	2890	0.3660431758730581	1	magenta	mRNA metabolic process
GO:0016072	6	199	64	3227	58	2964	0.2965980869235331	1	magenta	rRNA metabolic process
GO:0016108	1	9	64	3227	63	3154	0.18176230782300437	1	magenta	obsolete tetraterpenoid metabolic process
GO:0016109	1	6	64	3227	63	3157	0.13095088335160254	1	magenta	tetraterpenoid biosynthetic process
GO:0016114	1	12	64	3227	63	3151	0.22964663150663353	1	magenta	terpenoid biosynthetic process
GO:0016116	1	9	64	3227	63	3154	0.18176230782300437	1	magenta	carotenoid metabolic process
GO:0016117	1	6	64	3227	63	3157	0.13095088335160254	1	magenta	carotenoid biosynthetic process
GO:0016119	1	6	64	3227	63	3157	0.13095088335160254	1	magenta	carotene metabolic process
GO:0016120	1	5	64	3227	63	3158	0.11333316290006708	1	magenta	carotene biosynthetic process
GO:0016182	1	0	64	3227	63	3163	0.0198327	1	magenta	synaptic vesicle budding from endosome
GO:0016192	8	283	64	3227	56	2880	0.3727110787639983	1	magenta	vesicle-mediated transport
GO:0016197	2	62	64	3227	62	3101	0.3641124713190128	1	magenta	endosomal transport
GO:0016209	1	23	64	3227	63	3140	0.38276556058072936	1	magenta	antioxidant activity
GO:0016236	2	55	64	3227	62	3108	0.3129331633341654	1	magenta	macroautophagy
GO:0016278	2	24	64	3227	62	3139	0.0928369	1	magenta	lysine N-methyltransferase activity
GO:0016279	2	24	64	3227	62	3139	0.0928369	1	magenta	protein-lysine N-methyltransferase activity
GO:0016282	1	13	64	3227	63	3150	0.24498658657308492	1	magenta	eukaryotic 43S preinitiation complex
GO:0016301	4	161	64	3227	60	3002	0.5675367486716039	1	magenta	kinase activity
GO:0016310	5	231	64	3227	59	2932	0.8077700858641496	1	magenta	phosphorylation
GO:0016311	2	72	64	3227	62	3091	0.6578629993024364	1	magenta	dephosphorylation
GO:0016344	1	1	64	3227	63	3162	0.039278	1	magenta	meiotic chromosome movement towards spindle pole
GO:0016358	2	24	64	3227	62	3139	0.0928369	1	magenta	dendrite development
GO:0016407	1	28	64	3227	63	3135	0.44205117909305264	1	magenta	acetyltransferase activity
GO:0016410	2	28	64	3227	62	3135	0.11823848003010937	1	magenta	N-acyltransferase activity
GO:0016423	1	4	64	3227	63	3159	0.095364	1	magenta	tRNA (guanine) methyltransferase activity
GO:0016458	1	111	64	3227	63	3052	0.725834	1	magenta	obsolete gene silencing
GO:0016459	1	3	64	3227	63	3160	0.0770364	1	magenta	myosin complex
GO:0016460	1	2	64	3227	63	3161	0.0583435	1	magenta	myosin II complex
GO:0016461	1	0	64	3227	63	3163	0.0198327	1	magenta	unconventional myosin complex
GO:0016462	6	296	64	3227	58	2867	1	1	magenta	pyrophosphatase activity
GO:0016469	3	10	64	3227	61	3153	0.0018468	1	magenta	proton-transporting two-sector ATPase complex
GO:0016477	2	53	64	3227	62	3110	0.2981418607198091	1	magenta	cell migration
GO:0016482	1	37	64	3227	63	3126	0.5349719572701783	1	magenta	cytosolic transport
GO:0016491	4	225	64	3227	60	2938	1	1	magenta	oxidoreductase activity
GO:0016545	1	2	64	3227	63	3161	0.0583435	1	magenta	male courtship behavior, veined wing vibration
GO:0016567	2	113	64	3227	62	3050	1	1	magenta	protein ubiquitination
GO:0016569	3	106	64	3227	61	3057	0.4765635448381283	1	magenta	obsolete covalent chromatin modification
GO:0016570	3	105	64	3227	61	3058	0.4733462215391025	1	magenta	obsolete histone modification
GO:0016571	2	35	64	3227	62	3128	0.16608714633376231	1	magenta	obsolete histone methylation
GO:0016572	1	10	64	3227	63	3153	0.1980405833279244	1	magenta	obsolete histone phosphorylation
GO:0016573	1	33	64	3227	63	3130	0.4957228739238639	1	magenta	obsolete histone acetylation
GO:0016579	1	51	64	3227	63	3112	1	1	magenta	protein deubiquitination
GO:0016592	3	2	64	3227	61	3161	7.23618506751473e-5	0.13010660751391484	magenta	mediator complex
GO:0016597	2	17	64	3227	62	3146	0.053322	1	magenta	amino acid binding
GO:0016604	2	160	64	3227	62	3003	0.7701543402130548	1	magenta	nuclear body
GO:0016607	2	91	64	3227	62	3072	0.7072985907469166	1	magenta	nuclear speck
GO:0016627	3	20	64	3227	61	3143	0.00992828	1	magenta	oxidoreductase activity, acting on the CH-CH group of donors
GO:0016684	1	8	64	3227	63	3155	0.16515887970019907	1	magenta	oxidoreductase activity, acting on peroxide as acceptor
GO:0016740	21	617	64	3227	43	2546	0.0111461	1	magenta	transferase activity
GO:0016741	7	82	64	3227	57	3081	0.00165667	1	magenta	transferase activity, transferring one-carbon groups
GO:0016743	1	1	64	3227	63	3162	0.039278	1	magenta	carboxyl- or carbamoyltransferase activity
GO:0016746	2	75	64	3227	62	3088	0.664916	1	magenta	acyltransferase activity
GO:0016747	2	66	64	3227	62	3097	0.3927576201206405	1	magenta	acyltransferase activity, transferring groups other than amino-acyl groups
GO:0016757	3	67	64	3227	61	3096	0.16049669240292616	1	magenta	glycosyltransferase activity
GO:0016758	3	51	64	3227	61	3112	0.0903879	1	magenta	hexosyltransferase activity
GO:0016763	1	17	64	3227	63	3146	0.3033960821625309	1	magenta	pentosyltransferase activity
GO:0016765	1	34	64	3227	63	3129	0.5058305269363513	1	magenta	transferase activity, transferring alkyl or aryl (other than methyl) groups
GO:0016767	1	1	64	3227	63	3162	0.039278	1	magenta	obsolete geranylgeranyl-diphosphate geranylgeranyltransferase activity
GO:0016769	1	17	64	3227	63	3146	0.3033960821625309	1	magenta	transferase activity, transferring nitrogenous groups
GO:0016772	5	237	64	3227	59	2926	0.8116946448052571	1	magenta	transferase activity, transferring phosphorus-containing groups
GO:0016773	4	146	64	3227	60	3017	0.5396927970237186	1	magenta	phosphotransferase activity, alcohol group as acceptor
GO:0016779	1	64	64	3227	63	3099	1	1	magenta	nucleotidyltransferase activity
GO:0016787	14	648	64	3227	50	2515	0.7556206811587787	1	magenta	hydrolase activity
GO:0016788	2	181	64	3227	62	2982	0.5826427494876355	1	magenta	hydrolase activity, acting on ester bonds
GO:0016791	2	62	64	3227	62	3101	0.3641124713190128	1	magenta	phosphatase activity
GO:0016798	1	56	64	3227	63	3107	1	1	magenta	hydrolase activity, acting on glycosyl bonds
GO:0016810	3	49	64	3227	61	3114	0.0827734	1	magenta	hydrolase activity, acting on carbon-nitrogen (but not peptide) bonds
GO:0016811	2	29	64	3227	62	3134	0.1248395607979516	1	magenta	hydrolase activity, acting on carbon-nitrogen (but not peptide) bonds, in linear amides
GO:0016812	1	3	64	3227	63	3160	0.0770364	1	magenta	hydrolase activity, acting on carbon-nitrogen (but not peptide) bonds, in cyclic amides
GO:0016817	6	297	64	3227	58	2866	1	1	magenta	hydrolase activity, acting on acid anhydrides
GO:0016818	6	296	64	3227	58	2867	1	1	magenta	hydrolase activity, acting on acid anhydrides, in phosphorus-containing anhydrides
GO:0016853	1	88	64	3227	63	3075	1	1	magenta	isomerase activity
GO:0016860	1	27	64	3227	63	3136	0.43066083633769575	1	magenta	intramolecular oxidoreductase activity
GO:0016874	3	95	64	3227	61	3068	0.44376460053310457	1	magenta	ligase activity
GO:0016879	2	36	64	3227	62	3127	0.17318430534473803	1	magenta	ligase activity, forming carbon-nitrogen bonds
GO:0016881	1	23	64	3227	63	3140	0.38276556058072936	1	magenta	acid-amino acid ligase activity
GO:0016884	1	5	64	3227	63	3158	0.11333316290006708	1	magenta	carbon-nitrogen ligase activity, with glutamine as amido-N-donor
GO:0016885	1	3	64	3227	63	3160	0.0770364	1	magenta	ligase activity, forming carbon-carbon bonds
GO:0016887	5	208	64	3227	59	2955	0.6110185381808443	1	magenta	ATP hydrolysis activity
GO:0016939	1	3	64	3227	63	3160	0.0770364	1	magenta	kinesin II complex
GO:0017016	2	54	64	3227	62	3109	0.3055438994977367	1	magenta	NA
GO:0017022	1	5	64	3227	63	3158	0.11333316290006708	1	magenta	myosin binding
GO:0017040	1	6	64	3227	63	3157	0.13095088335160254	1	magenta	N-acylsphingosine amidohydrolase activity
GO:0017075	1	1	64	3227	63	3162	0.039278	1	magenta	syntaxin-1 binding
GO:0017076	7	252	64	3227	57	2911	0.35233248342210377	1	magenta	purine nucleotide binding
GO:0017111	6	271	64	3227	58	2892	0.8202151652148426	1	magenta	ribonucleoside triphosphate phosphatase activity
GO:0017112	1	10	64	3227	63	3153	0.1980405833279244	1	magenta	NA
GO:0017126	1	4	64	3227	63	3159	0.095364	1	magenta	nucleologenesis
GO:0017127	1	0	64	3227	63	3163	0.0198327	1	magenta	NA
GO:0017137	2	36	64	3227	62	3127	0.17318430534473803	1	magenta	NA
GO:0017144	7	213	64	3227	57	2950	0.2027280305114352	1	magenta	NA
GO:0017157	1	14	64	3227	63	3149	0.26002575820686097	1	magenta	regulation of exocytosis
GO:0017182	1	7	64	3227	63	3156	0.1482239092725645	1	magenta	obsolete peptidyl-diphthamide metabolic process
GO:0017183	1	7	64	3227	63	3156	0.1482239092725645	1	magenta	protein histidyl modification to diphthamide
GO:0018022	2	33	64	3227	62	3130	0.1520626714992875	1	magenta	peptidyl-lysine methylation
GO:0018023	1	14	64	3227	63	3149	0.26002575820686097	1	magenta	peptidyl-lysine trimethylation
GO:0018024	2	15	64	3227	62	3148	0.0434914	1	magenta	obsolete histone lysine N-methyltransferase activity
GO:0018026	1	4	64	3227	63	3159	0.095364	1	magenta	peptidyl-lysine monomethylation
GO:0018027	1	4	64	3227	63	3159	0.095364	1	magenta	peptidyl-lysine dimethylation
GO:0018105	3	44	64	3227	61	3119	0.0650563	1	magenta	peptidyl-serine phosphorylation
GO:0018107	1	12	64	3227	63	3151	0.22964663150663353	1	magenta	peptidyl-threonine phosphorylation
GO:0018108	1	10	64	3227	63	3153	0.1980405833279244	1	magenta	peptidyl-tyrosine phosphorylation
GO:0018130	12	423	64	3227	52	2740	0.1987798618108351	1	magenta	obsolete heterocycle biosynthetic process
GO:0018193	7	230	64	3227	57	2933	0.2311864827272588	1	magenta	peptidyl-amino acid modification
GO:0018196	1	17	64	3227	63	3146	0.3033960821625309	1	magenta	obsolete peptidyl-asparagine modification
GO:0018202	1	7	64	3227	63	3156	0.1482239092725645	1	magenta	peptidyl-histidine modification
GO:0018205	2	96	64	3227	62	3067	0.7213599068738312	1	magenta	peptidyl-lysine modification
GO:0018209	3	46	64	3227	61	3117	0.0719101	1	magenta	peptidyl-serine modification
GO:0018210	1	12	64	3227	63	3151	0.22964663150663353	1	magenta	peptidyl-threonine modification
GO:0018212	1	12	64	3227	63	3151	0.22964663150663353	1	magenta	peptidyl-tyrosine modification
GO:0018279	1	17	64	3227	63	3146	0.3033960821625309	1	magenta	protein N-linked glycosylation via asparagine
GO:0018364	1	2	64	3227	63	3161	0.0583435	1	magenta	peptidyl-glutamine methylation
GO:0018393	1	36	64	3227	63	3127	0.5254512295879299	1	magenta	internal peptidyl-lysine acetylation
GO:0018394	1	36	64	3227	63	3127	0.5254512295879299	1	magenta	peptidyl-lysine acetylation
GO:0018410	1	6	64	3227	63	3157	0.13095088335160254	1	magenta	C-terminal protein amino acid modification
GO:0018958	1	11	64	3227	63	3152	0.21399997470448304	1	magenta	phenol-containing compound metabolic process
GO:0019058	1	24	64	3227	63	3139	0.3950986870630374	1	magenta	viral life cycle
GO:0019068	1	8	64	3227	63	3155	0.16515887970019907	1	magenta	virion assembly
GO:0019072	1	2	64	3227	63	3161	0.0583435	1	magenta	viral genome packaging
GO:0019074	1	2	64	3227	63	3161	0.0583435	1	magenta	viral RNA genome packaging
GO:0019098	1	19	64	3227	63	3144	0.3309092542962132	1	magenta	reproductive behavior
GO:0019207	1	46	64	3227	63	3117	0.6126192123977732	1	magenta	kinase regulator activity
GO:0019209	1	17	64	3227	63	3146	0.3033960821625309	1	magenta	kinase activator activity
GO:0019216	2	78	64	3227	62	3085	0.67234	1	magenta	regulation of lipid metabolic process
GO:0019219	8	579	64	3227	56	2584	0.32443444794172654	1	magenta	regulation of nucleobase-containing compound metabolic process
GO:0019220	4	218	64	3227	60	2945	1	1	magenta	obsolete regulation of phosphate metabolic process
GO:0019222	14	1033	64	3227	50	2130	0.0790868	1	magenta	regulation of metabolic process
GO:0019318	1	41	64	3227	63	3122	0.5712102393476272	1	magenta	hexose metabolic process
GO:0019319	1	17	64	3227	63	3146	0.3033960821625309	1	magenta	hexose biosynthetic process
GO:0019395	3	14	64	3227	61	3149	0.00414902	1	magenta	fatty acid oxidation
GO:0019432	1	5	64	3227	63	3158	0.11333316290006708	1	magenta	triglyceride biosynthetic process
GO:0019438	12	409	64	3227	52	2754	0.1867979877695171	1	magenta	obsolete aromatic compound biosynthetic process
GO:0019538	25	973	64	3227	39	2190	0.17183154903598488	1	magenta	protein metabolic process
GO:0019605	3	0	64	3227	61	3163	7.445933711111478e-6	0.0267756	magenta	butyrate metabolic process
GO:0019626	3	4	64	3227	61	3159	2.461422309489109e-4	0.35405098499691345	magenta	short-chain fatty acid catabolic process
GO:0019627	2	7	64	3227	62	3156	0.0127441	1	magenta	urea metabolic process
GO:0019637	3	277	64	3227	61	2886	0.36701642686471225	1	magenta	organophosphate metabolic process
GO:0019693	2	137	64	3227	62	3026	1	1	magenta	ribose phosphate metabolic process
GO:0019725	1	152	64	3227	63	3011	0.3687329700348161	1	magenta	cellular homeostasis
GO:0019748	2	48	64	3227	62	3115	0.26103032855561964	1	magenta	secondary metabolic process
GO:0019750	1	1	64	3227	63	3162	0.039278	1	magenta	chloroplast localization
GO:0019751	1	21	64	3227	63	3142	0.35735207901684585	1	magenta	polyol metabolic process
GO:0019752	8	321	64	3227	56	2842	0.5292394613002779	1	magenta	carboxylic acid metabolic process
GO:0019783	1	22	64	3227	63	3141	0.37018498601931754	1	magenta	ubiquitin-like protein peptidase activity
GO:0019787	2	87	64	3227	62	3076	0.6962053133990048	1	magenta	ubiquitin-like protein transferase activity
GO:0019829	2	14	64	3227	62	3149	0.0388628	1	magenta	ATPase-coupled monoatomic cation transmembrane transporter activity
GO:0019842	1	30	64	3227	63	3133	0.46416305334766106	1	magenta	vitamin binding
GO:0019843	2	50	64	3227	62	3113	0.2758843651388345	1	magenta	rRNA binding
GO:0019856	1	3	64	3227	63	3160	0.0770364	1	magenta	pyrimidine nucleobase biosynthetic process
GO:0019866	2	143	64	3227	62	3020	1	1	magenta	organelle inner membrane
GO:0019867	1	59	64	3227	63	3104	1	1	magenta	outer membrane
GO:0019882	2	23	64	3227	62	3140	0.0867705	1	magenta	antigen processing and presentation
GO:0019884	2	18	64	3227	62	3145	0.0585059	1	magenta	antigen processing and presentation of exogenous antigen
GO:0019886	1	13	64	3227	63	3150	0.24498658657308492	1	magenta	antigen processing and presentation of exogenous peptide antigen via MHC class II
GO:0019887	1	43	64	3227	63	3120	0.5882721229629609	1	magenta	protein kinase regulator activity
GO:0019894	1	10	64	3227	63	3153	0.1980405833279244	1	magenta	kinesin binding
GO:0019899	6	356	64	3227	58	2807	0.8409980432444271	1	magenta	enzyme binding
GO:0019900	1	83	64	3227	63	3080	1	1	magenta	kinase binding
GO:0019901	1	77	64	3227	63	3086	1	1	magenta	protein kinase binding
GO:0019902	1	30	64	3227	63	3133	0.46416305334766106	1	magenta	phosphatase binding
GO:0019903	1	28	64	3227	63	3135	0.44205117909305264	1	magenta	protein phosphatase binding
GO:0019904	3	97	64	3227	61	3066	0.4492535087127927	1	magenta	protein domain specific binding
GO:0019905	1	15	64	3227	63	3148	0.27476995231481893	1	magenta	syntaxin binding
GO:0019912	1	1	64	3227	63	3162	0.039278	1	magenta	obsolete cyclin-dependent protein kinase activating kinase activity
GO:0019915	2	14	64	3227	62	3149	0.0388628	1	magenta	lipid storage
GO:0019941	2	178	64	3227	62	2985	0.5816691771845766	1	magenta	modification-dependent protein catabolic process
GO:0019953	4	279	64	3227	60	2884	0.6545796191659236	1	magenta	sexual reproduction
GO:0019954	1	20	64	3227	63	3143	0.3442618603844708	1	magenta	asexual reproduction
GO:0019985	1	24	64	3227	63	3139	0.3950986870630374	1	magenta	translesion synthesis
GO:0021700	2	59	64	3227	62	3104	0.3423163662534256	1	magenta	developmental maturation
GO:0022008	5	224	64	3227	59	2939	0.8038017949068669	1	magenta	neurogenesis
GO:0022402	5	358	64	3227	59	2805	0.5467672460323222	1	magenta	cell cycle process
GO:0022404	1	8	64	3227	63	3155	0.16515887970019907	1	magenta	molting cycle process
GO:0022405	1	6	64	3227	63	3157	0.13095088335160254	1	magenta	hair cycle process
GO:0022406	2	41	64	3227	62	3122	0.2093305292585916	1	magenta	membrane docking
GO:0022407	4	32	64	3227	60	3131	0.00514967	1	magenta	regulation of cell-cell adhesion
GO:0022408	1	17	64	3227	63	3146	0.3033960821625309	1	magenta	negative regulation of cell-cell adhesion
GO:0022409	3	15	64	3227	61	3148	0.0049089	1	magenta	positive regulation of cell-cell adhesion
GO:0022411	1	94	64	3227	63	3069	1	1	magenta	cellular component disassembly
GO:0022412	2	172	64	3227	62	2991	0.5809346872996239	1	magenta	cellular process involved in reproduction in multicellular organism
GO:0022413	1	29	64	3227	63	3134	0.45321713423315446	1	magenta	reproductive process in single-celled organism
GO:0022414	12	514	64	3227	52	2649	0.6073394354344004	1	magenta	reproductive process
GO:0022603	4	144	64	3227	60	3019	0.5366471254637478	1	magenta	regulation of anatomical structure morphogenesis
GO:0022604	2	88	64	3227	62	3075	0.6989595479951253	1	magenta	regulation of cell morphogenesis
GO:0022607	18	716	64	3227	46	2447	0.2938711764050707	1	magenta	cellular component assembly
GO:0022610	1	25	64	3227	63	3138	0.4071891567782049	1	magenta	obsolete biological adhesion
GO:0022613	9	322	64	3227	55	2841	0.2974016579580302	1	magenta	ribonucleoprotein complex biogenesis
GO:0022618	4	152	64	3227	60	3011	0.5498451166134988	1	magenta	protein-RNA complex assembly
GO:0022622	1	40	64	3227	63	3123	0.5624201865988278	1	magenta	root system development
GO:0022624	1	12	64	3227	63	3151	0.22964663150663353	1	magenta	proteasome accessory complex
GO:0022625	1	49	64	3227	63	3114	1	1	magenta	cytosolic large ribosomal subunit
GO:0022626	1	100	64	3227	63	3063	0.7222513868702637	1	magenta	cytosolic ribosome
GO:0022804	3	69	64	3227	61	3094	0.17021783420696696	1	magenta	active transmembrane transporter activity
GO:0022853	2	14	64	3227	62	3149	0.0388628	1	magenta	active monoatomic ion transmembrane transporter activity
GO:0022857	5	161	64	3227	59	3002	0.380571	1	magenta	transmembrane transporter activity
GO:0022890	2	79	64	3227	62	3084	0.6748858681020325	1	magenta	obsolete inorganic cation transmembrane transporter activity
GO:0022898	2	20	64	3227	62	3143	0.0693673	1	magenta	regulation of transmembrane transporter activity
GO:0023051	7	394	64	3227	57	2769	0.8493189626882142	1	magenta	regulation of signaling
GO:0023052	7	466	64	3227	57	2697	0.4778499848042256	1	magenta	signaling
GO:0023056	4	182	64	3227	60	2981	0.7851445073723704	1	magenta	positive regulation of signaling
GO:0023057	2	153	64	3227	62	3010	0.7684990881745186	1	magenta	negative regulation of signaling
GO:0023061	1	24	64	3227	63	3139	0.3950986870630374	1	magenta	signal release
GO:0030001	1	72	64	3227	63	3091	1	1	magenta	metal ion transport
GO:0030003	1	69	64	3227	63	3094	1	1	magenta	intracellular monoatomic cation homeostasis
GO:0030008	1	9	64	3227	63	3154	0.18176230782300437	1	magenta	TRAPP complex
GO:0030010	1	18	64	3227	63	3145	0.3172890864447366	1	magenta	establishment of cell polarity
GO:0030016	1	22	64	3227	63	3141	0.37018498601931754	1	magenta	myofibril
GO:0030017	1	21	64	3227	63	3142	0.35735207901684585	1	magenta	sarcomere
GO:0030018	1	12	64	3227	63	3151	0.22964663150663353	1	magenta	Z disc
GO:0030027	1	19	64	3227	63	3144	0.3309092542962132	1	magenta	lamellipodium
GO:0030029	2	81	64	3227	62	3082	0.6800694503514761	1	magenta	actin filament-based process
GO:0030030	6	226	64	3227	58	2937	0.46055461937327574	1	magenta	cell projection organization
GO:0030031	4	146	64	3227	60	3017	0.5396927970237186	1	magenta	cell projection assembly
GO:0030036	2	77	64	3227	62	3086	0.6698282977065253	1	magenta	actin cytoskeleton organization
GO:0030038	1	3	64	3227	63	3160	0.0770364	1	magenta	contractile actin filament bundle assembly
GO:0030046	1	0	64	3227	63	3163	0.0198327	1	magenta	parallel actin filament bundle assembly
GO:0030048	1	7	64	3227	63	3156	0.1482239092725645	1	magenta	actin filament-based movement
GO:0030050	1	0	64	3227	63	3163	0.0198327	1	magenta	vesicle transport along actin filament
GO:0030054	6	158	64	3227	58	3005	0.13831381656362488	1	magenta	cell junction
GO:0030071	2	61	64	3227	62	3102	0.3568739733069573	1	magenta	regulation of mitotic metaphase/anaphase transition
GO:0030072	1	6	64	3227	63	3157	0.13095088335160254	1	magenta	peptide hormone secretion
GO:0030073	1	4	64	3227	63	3159	0.095364	1	magenta	insulin secretion
GO:0030097	1	64	64	3227	63	3099	1	1	magenta	hemopoiesis
GO:0030100	1	46	64	3227	63	3117	0.6126192123977732	1	magenta	regulation of endocytosis
GO:0030104	1	11	64	3227	63	3152	0.21399997470448304	1	magenta	obsolete water homeostasis
GO:0030111	1	44	64	3227	63	3119	0.5965506602329486	1	magenta	regulation of Wnt signaling pathway
GO:0030117	2	33	64	3227	62	3130	0.1520626714992875	1	magenta	membrane coat
GO:0030119	2	10	64	3227	62	3153	0.0224873	1	magenta	AP-type membrane coat adaptor complex
GO:0030123	1	4	64	3227	63	3159	0.095364	1	magenta	AP-3 adaptor complex
GO:0030124	1	1	64	3227	63	3162	0.039278	1	magenta	AP-4 adaptor complex
GO:0030133	2	58	64	3227	62	3105	0.33500101846259495	1	magenta	transport vesicle
GO:0030139	1	46	64	3227	63	3117	0.6126192123977732	1	magenta	endocytic vesicle
GO:0030141	3	100	64	3227	61	3063	0.4579146272225966	1	magenta	secretory granule
GO:0030148	1	17	64	3227	63	3146	0.3033960821625309	1	magenta	sphingolipid biosynthetic process
GO:0030149	1	11	64	3227	63	3152	0.21399997470448304	1	magenta	sphingolipid catabolic process
GO:0030154	9	504	64	3227	55	2659	0.8627288932112906	1	magenta	cell differentiation
GO:0030155	4	46	64	3227	60	3117	0.0163756	1	magenta	regulation of cell adhesion
GO:0030162	3	132	64	3227	61	3031	0.7491735808860992	1	magenta	regulation of proteolysis
GO:0030163	2	206	64	3227	62	2957	0.4361361327877583	1	magenta	protein catabolic process
GO:0030173	2	29	64	3227	62	3134	0.1248395607979516	1	magenta	obsolete integral component of Golgi membrane
GO:0030174	1	12	64	3227	63	3151	0.22964663150663353	1	magenta	regulation of DNA-templated DNA replication initiation
GO:0030175	2	15	64	3227	62	3148	0.0434914	1	magenta	filopodium
GO:0030176	3	77	64	3227	61	3086	0.2106711595536745	1	magenta	obsolete integral component of endoplasmic reticulum membrane
GO:0030177	1	29	64	3227	63	3134	0.45321713423315446	1	magenta	positive regulation of Wnt signaling pathway
GO:0030178	1	9	64	3227	63	3154	0.18176230782300437	1	magenta	negative regulation of Wnt signaling pathway
GO:0030182	4	142	64	3227	60	3021	0.5337848402565527	1	magenta	neuron differentiation
GO:0030234	3	165	64	3227	61	2998	1	1	magenta	enzyme regulator activity
GO:0030239	1	12	64	3227	63	3151	0.22964663150663353	1	magenta	myofibril assembly
GO:0030242	1	6	64	3227	63	3157	0.13095088335160254	1	magenta	autophagy of peroxisome
GO:0030246	1	20	64	3227	63	3143	0.3442618603844708	1	magenta	carbohydrate binding
GO:0030258	3	27	64	3227	61	3136	0.0206299	1	magenta	lipid modification
GO:0030295	1	16	64	3227	63	3147	0.28922486450785906	1	magenta	protein kinase activator activity
GO:0030301	1	1	64	3227	63	3162	0.039278	1	magenta	cholesterol transport
GO:0030307	2	23	64	3227	62	3140	0.0867705	1	magenta	positive regulation of cell growth
GO:0030312	2	84	64	3227	62	3079	0.6880427554644842	1	magenta	external encapsulating structure
GO:0030315	1	6	64	3227	63	3157	0.13095088335160254	1	magenta	T-tubule
GO:0030317	1	31	64	3227	63	3132	0.4748932049702361	1	magenta	flagellated sperm motility
GO:0030318	1	2	64	3227	63	3161	0.0583435	1	magenta	melanocyte differentiation
GO:0030331	1	4	64	3227	63	3159	0.095364	1	magenta	nuclear estrogen receptor binding
GO:0030332	1	13	64	3227	63	3150	0.24498658657308492	1	magenta	cyclin binding
GO:0030334	1	46	64	3227	63	3117	0.6126192123977732	1	magenta	regulation of cell migration
GO:0030335	1	24	64	3227	63	3139	0.3950986870630374	1	magenta	positive regulation of cell migration
GO:0030424	3	63	64	3227	61	3100	0.14161503553068389	1	magenta	axon
GO:0030425	3	62	64	3227	61	3101	0.13702090169134423	1	magenta	dendrite
GO:0030426	2	23	64	3227	62	3140	0.0867705	1	magenta	growth cone
GO:0030427	3	66	64	3227	61	3097	0.15570376473599412	1	magenta	site of polarized growth
GO:0030431	1	10	64	3227	63	3153	0.1980405833279244	1	magenta	sleep
GO:0030433	1	53	64	3227	63	3110	1	1	magenta	obsolete ubiquitin-dependent ERAD pathway
GO:0030447	2	39	64	3227	62	3124	0.1947578649963057	1	magenta	filamentous growth
GO:0030448	2	11	64	3227	62	3152	0.0262401	1	magenta	hyphal growth
GO:0030479	1	21	64	3227	63	3142	0.35735207901684585	1	magenta	actin cortical patch
GO:0030488	2	12	64	3227	62	3151	0.0302272	1	magenta	tRNA methylation
GO:0030490	3	68	64	3227	61	3095	0.16533525509264263	1	magenta	maturation of SSU-rRNA
GO:0030515	2	33	64	3227	62	3130	0.1520626714992875	1	magenta	snoRNA binding
GO:0030516	1	12	64	3227	63	3151	0.22964663150663353	1	magenta	regulation of axon extension
GO:0030522	1	13	64	3227	63	3150	0.24498658657308492	1	magenta	intracellular receptor signaling pathway
GO:0030532	1	51	64	3227	63	3112	1	1	magenta	small nuclear ribonucleoprotein complex
GO:0030534	1	22	64	3227	63	3141	0.37018498601931754	1	magenta	adult behavior
GO:0030554	7	197	64	3227	57	2966	0.1211735362897526	1	magenta	adenyl nucleotide binding
GO:0030587	1	45	64	3227	63	3118	0.6046652918310289	1	magenta	sorocarp development
GO:0030659	1	82	64	3227	63	3081	1	1	magenta	cytoplasmic vesicle membrane
GO:0030684	5	107	64	3227	59	3056	0.0693874	1	magenta	preribosome
GO:0030686	3	49	64	3227	61	3114	0.0827734	1	magenta	90S preribosome
GO:0030687	2	47	64	3227	62	3116	0.25360730925951436	1	magenta	preribosome, large subunit precursor
GO:0030688	1	10	64	3227	63	3153	0.1980405833279244	1	magenta	preribosome, small subunit precursor
GO:0030689	1	1	64	3227	63	3162	0.039278	1	magenta	Noc complex
GO:0030692	1	0	64	3227	63	3163	0.0198327	1	magenta	Noc4p-Nop14p complex
GO:0030705	3	49	64	3227	61	3114	0.0827734	1	magenta	cytoskeleton-dependent intracellular transport
GO:0030728	1	4	64	3227	63	3159	0.095364	1	magenta	ovulation
GO:0030832	3	35	64	3227	61	3128	0.0383383	1	magenta	regulation of actin filament length
GO:0030833	2	33	64	3227	62	3130	0.1520626714992875	1	magenta	regulation of actin filament polymerization
GO:0030837	1	7	64	3227	63	3156	0.1482239092725645	1	magenta	negative regulation of actin filament polymerization
GO:0030838	1	21	64	3227	63	3142	0.35735207901684585	1	magenta	positive regulation of actin filament polymerization
GO:0030855	1	56	64	3227	63	3107	1	1	magenta	epithelial cell differentiation
GO:0030863	2	36	64	3227	62	3127	0.17318430534473803	1	magenta	cortical cytoskeleton
GO:0030864	1	31	64	3227	63	3132	0.4748932049702361	1	magenta	cortical actin cytoskeleton
GO:0030865	1	39	64	3227	63	3124	0.5534528129012054	1	magenta	cortical cytoskeleton organization
GO:0030866	1	33	64	3227	63	3130	0.4957228739238639	1	magenta	cortical actin cytoskeleton organization
GO:0030891	1	1	64	3227	63	3162	0.039278	1	magenta	VCB complex
GO:0030898	1	2	64	3227	63	3161	0.0583435	1	magenta	NA
GO:0030899	1	0	64	3227	63	3163	0.0198327	1	magenta	calcium-dependent ATPase activity
GO:0030946	1	2	64	3227	63	3161	0.0583435	1	magenta	protein tyrosine phosphatase activity, metal-dependent
GO:0030951	1	11	64	3227	63	3152	0.21399997470448304	1	magenta	establishment or maintenance of microtubule cytoskeleton polarity
GO:0030952	1	19	64	3227	63	3144	0.3309092542962132	1	magenta	establishment or maintenance of cytoskeleton polarity
GO:0030968	2	26	64	3227	62	3137	0.10532417138780772	1	magenta	endoplasmic reticulum unfolded protein response
GO:0030981	1	3	64	3227	63	3160	0.0770364	1	magenta	cortical microtubule cytoskeleton
GO:0030993	1	3	64	3227	63	3160	0.0770364	1	magenta	axonemal heterotrimeric kinesin-II complex
GO:0030999	1	5	64	3227	63	3158	0.11333316290006708	1	magenta	linear element assembly
GO:0031029	1	6	64	3227	63	3157	0.13095088335160254	1	magenta	regulation of septation initiation signaling
GO:0031031	1	3	64	3227	63	3160	0.0770364	1	magenta	positive regulation of septation initiation signaling
GO:0031032	2	30	64	3227	62	3133	0.13152835304783622	1	magenta	actomyosin structure organization
GO:0031033	1	4	64	3227	63	3159	0.095364	1	magenta	myosin filament organization
GO:0031034	1	3	64	3227	63	3160	0.0770364	1	magenta	myosin filament assembly
GO:0031056	1	41	64	3227	63	3122	0.5712102393476272	1	magenta	obsolete regulation of histone modification
GO:0031058	1	20	64	3227	63	3143	0.3442618603844708	1	magenta	obsolete positive regulation of histone modification
GO:0031060	1	25	64	3227	63	3138	0.4071891567782049	1	magenta	obsolete regulation of histone methylation
GO:0031062	1	8	64	3227	63	3155	0.16515887970019907	1	magenta	obsolete positive regulation of histone methylation
GO:0031090	14	581	64	3227	50	2582	0.513846	1	magenta	organelle membrane
GO:0031097	1	6	64	3227	63	3157	0.13095088335160254	1	magenta	medial cortex
GO:0031109	1	11	64	3227	63	3152	0.21399997470448304	1	magenta	microtubule polymerization or depolymerization
GO:0031134	1	8	64	3227	63	3155	0.16515887970019907	1	magenta	sister chromatid biorientation
GO:0031135	1	4	64	3227	63	3159	0.095364	1	magenta	obsolete negative regulation of conjugation
GO:0031137	1	21	64	3227	63	3142	0.35735207901684585	1	magenta	regulation of conjugation with cellular fusion
GO:0031138	1	4	64	3227	63	3159	0.095364	1	magenta	negative regulation of conjugation with cellular fusion
GO:0031143	1	15	64	3227	63	3148	0.27476995231481893	1	magenta	pseudopodium
GO:0031152	1	19	64	3227	63	3144	0.3309092542962132	1	magenta	aggregation involved in sorocarp development
GO:0031154	1	17	64	3227	63	3146	0.3033960821625309	1	magenta	culmination involved in sorocarp development
GO:0031167	2	13	64	3227	62	3150	0.0344382	1	magenta	rRNA methylation
GO:0031175	3	86	64	3227	61	3077	0.2584302194290295	1	magenta	neuron projection development
GO:0031209	1	3	64	3227	63	3160	0.0770364	1	magenta	SCAR complex
GO:0031224	7	331	64	3227	57	2832	0.8369893808633894	1	magenta	obsolete intrinsic component of membrane
GO:0031226	2	62	64	3227	62	3101	0.3641124713190128	1	magenta	obsolete intrinsic component of plasma membrane
GO:0031227	3	77	64	3227	61	3086	0.2106711595536745	1	magenta	obsolete intrinsic component of endoplasmic reticulum membrane
GO:0031228	2	29	64	3227	62	3134	0.1248395607979516	1	magenta	obsolete intrinsic component of Golgi membrane
GO:0031248	1	24	64	3227	63	3139	0.3950986870630374	1	magenta	protein acetyltransferase complex
GO:0031252	2	36	64	3227	62	3127	0.17318430534473803	1	magenta	cell leading edge
GO:0031254	1	4	64	3227	63	3159	0.095364	1	magenta	cell trailing edge
GO:0031256	1	8	64	3227	63	3155	0.16515887970019907	1	magenta	leading edge membrane
GO:0031267	2	55	64	3227	62	3108	0.3129331633341654	1	magenta	small GTPase binding
GO:0031268	1	4	64	3227	63	3159	0.095364	1	magenta	pseudopodium organization
GO:0031270	1	2	64	3227	63	3161	0.0583435	1	magenta	pseudopodium retraction
GO:0031300	2	61	64	3227	62	3102	0.3568739733069573	1	magenta	obsolete intrinsic component of organelle membrane
GO:0031301	2	58	64	3227	62	3105	0.33500101846259495	1	magenta	obsolete integral component of organelle membrane
GO:0031323	12	891	64	3227	52	2272	0.12086921513095902	1	magenta	obsolete regulation of cellular metabolic process
GO:0031324	6	401	64	3227	58	2762	0.568037	1	magenta	obsolete negative regulation of cellular metabolic process
GO:0031325	9	485	64	3227	55	2678	1	1	magenta	obsolete positive regulation of cellular metabolic process
GO:0031326	10	634	64	3227	54	2529	0.43334886948753454	1	magenta	obsolete regulation of cellular biosynthetic process
GO:0031327	5	270	64	3227	59	2893	1	1	magenta	obsolete negative regulation of cellular biosynthetic process
GO:0031328	6	310	64	3227	58	2853	1	1	magenta	obsolete positive regulation of cellular biosynthetic process
GO:0031329	2	182	64	3227	62	2981	0.5830535499805072	1	magenta	obsolete regulation of cellular catabolic process
GO:0031330	1	61	64	3227	63	3102	1	1	magenta	obsolete negative regulation of cellular catabolic process
GO:0031331	3	119	64	3227	61	3044	0.7338182487060801	1	magenta	obsolete positive regulation of cellular catabolic process
GO:0031333	1	25	64	3227	63	3138	0.4071891567782049	1	magenta	negative regulation of protein-containing complex assembly
GO:0031334	1	69	64	3227	63	3094	1	1	magenta	positive regulation of protein-containing complex assembly
GO:0031344	2	101	64	3227	62	3062	1	1	magenta	regulation of cell projection organization
GO:0031345	1	21	64	3227	63	3142	0.35735207901684585	1	magenta	negative regulation of cell projection organization
GO:0031346	2	56	64	3227	62	3107	0.3203072756832321	1	magenta	positive regulation of cell projection organization
GO:0031399	5	235	64	3227	59	2928	0.8103365931634154	1	magenta	regulation of protein modification process
GO:0031400	3	100	64	3227	61	3063	0.4579146272225966	1	magenta	negative regulation of protein modification process
GO:0031401	4	155	64	3227	60	3008	0.5554409809980473	1	magenta	positive regulation of protein modification process
GO:0031402	1	5	64	3227	63	3158	0.11333316290006708	1	magenta	sodium ion binding
GO:0031406	3	29	64	3227	61	3134	0.0245077	1	magenta	carboxylic acid binding
GO:0031410	7	341	64	3227	57	2822	1	1	magenta	cytoplasmic vesicle
GO:0031420	1	7	64	3227	63	3156	0.1482239092725645	1	magenta	alkali metal ion binding
GO:0031432	1	3	64	3227	63	3160	0.0770364	1	magenta	titin binding
GO:0031461	2	62	64	3227	62	3101	0.3641124713190128	1	magenta	cullin-RING ubiquitin ligase complex
GO:0031462	1	1	64	3227	63	3162	0.039278	1	magenta	Cul2-RING ubiquitin ligase complex
GO:0031463	1	5	64	3227	63	3158	0.11333316290006708	1	magenta	Cul3-RING ubiquitin ligase complex
GO:0031475	1	0	64	3227	63	3163	0.0198327	1	magenta	myosin V complex
GO:0031503	2	116	64	3227	62	3047	1	1	magenta	protein-containing complex localization
GO:0031514	2	70	64	3227	62	3093	0.6534041304514855	1	magenta	motile cilium
GO:0031536	1	5	64	3227	63	3158	0.11333316290006708	1	magenta	positive regulation of exit from mitosis
GO:0031585	1	0	64	3227	63	3163	0.0198327	1	magenta	obsolete regulation of inositol 1,4,5-trisphosphate-sensitive calcium-release channel activity
GO:0031589	1	6	64	3227	63	3157	0.13095088335160254	1	magenta	cell-substrate adhesion
GO:0031594	1	11	64	3227	63	3152	0.21399997470448304	1	magenta	neuromuscular junction
GO:0031625	1	82	64	3227	63	3081	1	1	magenta	ubiquitin protein ligase binding
GO:0031667	5	160	64	3227	59	3003	0.37931720642070293	1	magenta	response to nutrient levels
GO:0031668	2	116	64	3227	62	3047	1	1	magenta	obsolete cellular response to extracellular stimulus
GO:0031669	1	106	64	3227	63	3057	0.7234480830063256	1	magenta	cellular response to nutrient levels
GO:0031670	1	14	64	3227	63	3149	0.26002575820686097	1	magenta	cellular response to nutrient
GO:0031674	1	13	64	3227	63	3150	0.24498658657308492	1	magenta	I band
GO:0031904	1	3	64	3227	63	3160	0.0770364	1	magenta	endosome lumen
GO:0031933	1	9	64	3227	63	3154	0.18176230782300437	1	magenta	obsolete telomeric heterochromatin
GO:0031941	1	6	64	3227	63	3157	0.13095088335160254	1	magenta	filamentous actin
GO:0031960	3	26	64	3227	61	3137	0.0188288	1	magenta	response to corticosteroid
GO:0031965	2	48	64	3227	62	3115	0.26103032855561964	1	magenta	nuclear membrane
GO:0031966	6	170	64	3227	58	2993	0.16004308959912217	1	magenta	mitochondrial membrane
GO:0031967	7	390	64	3227	57	2773	0.8494583159654199	1	magenta	organelle envelope
GO:0031968	1	57	64	3227	63	3106	1	1	magenta	organelle outer membrane
GO:0031974	23	1123	64	3227	41	2040	1	1	magenta	membrane-enclosed lumen
GO:0031975	7	390	64	3227	57	2773	0.8494583159654199	1	magenta	obsolete envelope
GO:0031976	3	83	64	3227	61	3080	0.24230883246875384	1	magenta	plastid thylakoid
GO:0031977	1	19	64	3227	63	3144	0.3309092542962132	1	magenta	thylakoid lumen
GO:0031981	18	932	64	3227	46	2231	0.8903966623809876	1	magenta	nuclear lumen
GO:0031982	7	350	64	3227	57	2813	1	1	magenta	vesicle
GO:0031983	1	51	64	3227	63	3112	1	1	magenta	vesicle lumen
GO:0031984	12	432	64	3227	52	2731	0.26847300034584265	1	magenta	organelle subcompartment
GO:0031987	1	0	64	3227	63	3163	0.0198327	1	magenta	locomotion involved in locomotory behavior
GO:0031991	1	8	64	3227	63	3155	0.16515887970019907	1	magenta	regulation of actomyosin contractile ring contraction
GO:0032009	1	4	64	3227	63	3159	0.095364	1	magenta	early phagosome
GO:0032027	1	1	64	3227	63	3162	0.039278	1	magenta	myosin light chain binding
GO:0032040	3	27	64	3227	61	3136	0.0206299	1	magenta	small-subunit processome
GO:0032060	1	3	64	3227	63	3160	0.0770364	1	magenta	bleb assembly
GO:0032091	2	17	64	3227	62	3146	0.053322	1	magenta	negative regulation of protein binding
GO:0032101	1	90	64	3227	63	3073	1	1	magenta	regulation of response to external stimulus
GO:0032147	1	40	64	3227	63	3123	0.5624201865988278	1	magenta	activation of protein kinase activity
GO:0032153	1	36	64	3227	63	3127	0.5254512295879299	1	magenta	cell division site
GO:0032155	1	24	64	3227	63	3139	0.3950986870630374	1	magenta	obsolete cell division site part
GO:0032204	1	42	64	3227	63	3121	0.5798264229211755	1	magenta	regulation of telomere maintenance
GO:0032210	1	31	64	3227	63	3132	0.4748932049702361	1	magenta	regulation of telomere maintenance via telomerase
GO:0032252	1	1	64	3227	63	3162	0.039278	1	magenta	secretory granule localization
GO:0032259	6	101	64	3227	58	3062	0.0181852	1	magenta	methylation
GO:0032268	7	401	64	3227	57	2762	0.8494087766815657	1	magenta	NA
GO:0032269	4	157	64	3227	60	3006	0.5593454920635548	1	magenta	NA
GO:0032270	7	269	64	3227	57	2894	0.4943146012057519	1	magenta	NA
GO:0032271	2	43	64	3227	62	3120	0.2240164830835071	1	magenta	regulation of protein polymerization
GO:0032272	1	12	64	3227	63	3151	0.22964663150663353	1	magenta	negative regulation of protein polymerization
GO:0032273	1	24	64	3227	63	3139	0.3950986870630374	1	magenta	positive regulation of protein polymerization
GO:0032297	1	1	64	3227	63	3162	0.039278	1	magenta	negative regulation of DNA-templated DNA replication initiation
GO:0032368	1	12	64	3227	63	3151	0.22964663150663353	1	magenta	regulation of lipid transport
GO:0032386	2	64	64	3227	62	3099	0.37850006162163735	1	magenta	regulation of intracellular transport
GO:0032388	1	35	64	3227	63	3128	0.5157386867972767	1	magenta	positive regulation of intracellular transport
GO:0032391	1	16	64	3227	63	3147	0.28922486450785906	1	magenta	photoreceptor connecting cilium
GO:0032400	1	4	64	3227	63	3159	0.095364	1	magenta	melanosome localization
GO:0032401	1	4	64	3227	63	3159	0.095364	1	magenta	establishment of melanosome localization
GO:0032402	1	4	64	3227	63	3159	0.095364	1	magenta	melanosome transport
GO:0032409	3	20	64	3227	61	3143	0.00992828	1	magenta	obsolete regulation of transporter activity
GO:0032410	1	9	64	3227	63	3154	0.18176230782300437	1	magenta	negative regulation of transporter activity
GO:0032411	1	9	64	3227	63	3154	0.18176230782300437	1	magenta	positive regulation of transporter activity
GO:0032412	2	20	64	3227	62	3143	0.0693673	1	magenta	obsolete regulation of monoatomic ion transmembrane transporter activity
GO:0032413	1	8	64	3227	63	3155	0.16515887970019907	1	magenta	negative regulation of ion transmembrane transporter activity
GO:0032432	1	5	64	3227	63	3158	0.11333316290006708	1	magenta	actin filament bundle
GO:0032433	2	4	64	3227	62	3159	0.00551807	1	magenta	filopodium tip
GO:0032434	2	42	64	3227	62	3121	0.21666132112440284	1	magenta	regulation of proteasomal ubiquitin-dependent protein catabolic process
GO:0032435	1	8	64	3227	63	3155	0.16515887970019907	1	magenta	negative regulation of proteasomal ubiquitin-dependent protein catabolic process
GO:0032436	3	70	64	3227	61	3093	0.17514281670250612	1	magenta	positive regulation of proteasomal ubiquitin-dependent protein catabolic process
GO:0032438	1	5	64	3227	63	3158	0.11333316290006708	1	magenta	melanosome organization
GO:0032446	2	131	64	3227	62	3032	1	1	magenta	protein modification by small protein conjugation
GO:0032465	2	30	64	3227	62	3133	0.13152835304783622	1	magenta	regulation of cytokinesis
GO:0032466	1	7	64	3227	63	3156	0.1482239092725645	1	magenta	negative regulation of cytokinesis
GO:0032467	1	18	64	3227	63	3145	0.3172890864447366	1	magenta	positive regulation of cytokinesis
GO:0032501	22	949	64	3227	42	2214	0.49133971699337786	1	magenta	multicellular organismal process
GO:0032502	20	979	64	3227	44	2184	1	1	magenta	developmental process
GO:0032504	4	256	64	3227	60	2907	0.8159723558339785	1	magenta	obsolete multicellular organism reproduction
GO:0032505	1	36	64	3227	63	3127	0.5254512295879299	1	magenta	obsolete reproduction of a single-celled organism
GO:0032506	2	34	64	3227	62	3129	0.1590449318039665	1	magenta	cytokinetic process
GO:0032535	4	73	64	3227	60	3090	0.0648836	1	magenta	regulation of cellular component size
GO:0032541	1	8	64	3227	63	3155	0.16515887970019907	1	magenta	cortical endoplasmic reticulum
GO:0032553	8	256	64	3227	56	2907	0.2423583492333322	1	magenta	ribonucleotide binding
GO:0032555	7	245	64	3227	57	2918	0.3420691377407787	1	magenta	purine ribonucleotide binding
GO:0032559	7	194	64	3227	57	2969	0.11601462398730562	1	magenta	adenyl ribonucleotide binding
GO:0032588	1	19	64	3227	63	3144	0.3309092542962132	1	magenta	trans-Golgi network membrane
GO:0032593	1	1	64	3227	63	3162	0.039278	1	magenta	insulin-responsive compartment
GO:0032594	1	3	64	3227	63	3160	0.0770364	1	magenta	protein transport within lipid bilayer
GO:0032774	5	153	64	3227	59	3010	0.2410757264221475	1	magenta	RNA biosynthetic process
GO:0032781	1	24	64	3227	63	3139	0.3950986870630374	1	magenta	positive regulation of ATP-dependent activity
GO:0032784	2	32	64	3227	62	3131	0.14514554921406447	1	magenta	regulation of DNA-templated transcription elongation
GO:0032786	2	27	64	3227	62	3136	0.11173123918769602	1	magenta	positive regulation of DNA-templated transcription, elongation
GO:0032787	5	145	64	3227	59	3018	0.2206713162286182	1	magenta	monocarboxylic acid metabolic process
GO:0032796	1	2	64	3227	63	3161	0.0583435	1	magenta	uropod organization
GO:0032800	1	0	64	3227	63	3163	0.0198327	1	magenta	obsolete receptor biosynthetic process
GO:0032838	1	73	64	3227	63	3090	1	1	magenta	plasma membrane bounded cell projection cytoplasm
GO:0032868	2	48	64	3227	62	3115	0.26103032855561964	1	magenta	response to insulin
GO:0032869	2	36	64	3227	62	3127	0.17318430534473803	1	magenta	cellular response to insulin stimulus
GO:0032870	2	104	64	3227	62	3059	1	1	magenta	cellular response to hormone stimulus
GO:0032872	1	21	64	3227	63	3142	0.35735207901684585	1	magenta	regulation of stress-activated MAPK cascade
GO:0032874	1	8	64	3227	63	3155	0.16515887970019907	1	magenta	positive regulation of stress-activated MAPK cascade
GO:0032875	1	6	64	3227	63	3157	0.13095088335160254	1	magenta	regulation of DNA endoreduplication
GO:0032877	1	2	64	3227	63	3161	0.0583435	1	magenta	positive regulation of DNA endoreduplication
GO:0032878	1	23	64	3227	63	3140	0.38276556058072936	1	magenta	regulation of establishment or maintenance of cell polarity
GO:0032879	8	303	64	3227	56	2860	0.3933395694739612	1	magenta	regulation of localization
GO:0032880	3	147	64	3227	61	3016	1	1	magenta	regulation of protein localization
GO:0032881	2	12	64	3227	62	3151	0.0302272	1	magenta	regulation of polysaccharide metabolic process
GO:0032885	1	9	64	3227	63	3154	0.18176230782300437	1	magenta	regulation of polysaccharide biosynthetic process
GO:0032886	1	61	64	3227	63	3102	1	1	magenta	regulation of microtubule-based process
GO:0032887	1	5	64	3227	63	3158	0.11333316290006708	1	magenta	regulation of spindle elongation
GO:0032888	1	5	64	3227	63	3158	0.11333316290006708	1	magenta	regulation of mitotic spindle elongation
GO:0032922	3	11	64	3227	61	3152	0.00231736	1	magenta	circadian regulation of gene expression
GO:0032940	4	136	64	3227	60	3027	0.35793784204466056	1	magenta	secretion by cell
GO:0032947	1	12	64	3227	63	3151	0.22964663150663353	1	magenta	NA
GO:0032954	1	17	64	3227	63	3146	0.3033960821625309	1	magenta	regulation of cytokinetic process
GO:0032955	1	9	64	3227	63	3154	0.18176230782300437	1	magenta	regulation of division septum assembly
GO:0032956	4	57	64	3227	60	3106	0.0315798	1	magenta	regulation of actin cytoskeleton organization
GO:0032968	2	21	64	3227	62	3142	0.0750281	1	magenta	positive regulation of transcription elongation by RNA polymerase II
GO:0032970	4	64	64	3227	60	3099	0.0444976	1	magenta	regulation of actin filament-based process
GO:0032982	1	2	64	3227	63	3161	0.0583435	1	magenta	myosin filament
GO:0032989	4	151	64	3227	60	3012	0.5480534064836509	1	magenta	cellular anatomical entity morphogenesis
GO:0032990	2	67	64	3227	62	3096	0.3998338546097345	1	magenta	obsolete cell part morphogenesis
GO:0032991	34	1364	64	3227	30	1799	0.12618688530276156	1	magenta	protein-containing complex
GO:0033036	14	566	64	3227	50	2597	0.4111866116321657	1	magenta	macromolecule localization
GO:0033043	8	355	64	3227	56	2808	0.6903060543756712	1	magenta	regulation of organelle organization
GO:0033044	4	180	64	3227	60	2983	0.7834412117863323	1	magenta	regulation of chromosome organization
GO:0033045	3	83	64	3227	61	3080	0.24230883246875384	1	magenta	regulation of sister chromatid segregation
GO:0033046	1	31	64	3227	63	3132	0.4748932049702361	1	magenta	negative regulation of sister chromatid segregation
GO:0033047	2	79	64	3227	62	3084	0.6748858681020325	1	magenta	regulation of mitotic sister chromatid segregation
GO:0033048	1	27	64	3227	63	3136	0.43066083633769575	1	magenta	negative regulation of mitotic sister chromatid segregation
GO:0033059	2	10	64	3227	62	3153	0.0224873	1	magenta	cellular pigmentation
GO:0033060	1	6	64	3227	63	3157	0.13095088335160254	1	magenta	ocellus pigmentation
GO:0033116	1	10	64	3227	63	3153	0.1980405833279244	1	magenta	endoplasmic reticulum-Golgi intermediate compartment membrane
GO:0033157	2	48	64	3227	62	3115	0.26103032855561964	1	magenta	regulation of intracellular protein transport
GO:0033177	1	3	64	3227	63	3160	0.0770364	1	magenta	proton-transporting two-sector ATPase complex, proton-transporting domain
GO:0033178	1	6	64	3227	63	3157	0.13095088335160254	1	magenta	proton-transporting two-sector ATPase complex, catalytic domain
GO:0033218	5	56	64	3227	59	3107	0.00662855	1	magenta	amide binding
GO:0033233	1	11	64	3227	63	3152	0.21399997470448304	1	magenta	regulation of protein sumoylation
GO:0033234	1	2	64	3227	63	3161	0.0583435	1	magenta	negative regulation of protein sumoylation
GO:0033262	1	7	64	3227	63	3156	0.1482239092725645	1	magenta	regulation of nuclear cell cycle DNA replication
GO:0033267	3	39	64	3227	61	3124	0.0493547	1	magenta	obsolete axon part
GO:0033273	1	17	64	3227	63	3146	0.3033960821625309	1	magenta	response to vitamin
GO:0033275	1	3	64	3227	63	3160	0.0770364	1	magenta	actin-myosin filament sliding
GO:0033293	1	7	64	3227	63	3156	0.1482239092725645	1	magenta	monocarboxylic acid binding
GO:0033298	1	5	64	3227	63	3158	0.11333316290006708	1	magenta	contractile vacuole organization
GO:0033365	4	278	64	3227	60	2885	0.6544096184036134	1	magenta	protein localization to organelle
GO:0033539	3	5	64	3227	61	3158	3.882550488104443e-4	0.5076964201899483	magenta	fatty acid beta-oxidation using acyl-CoA dehydrogenase
GO:0033551	1	4	64	3227	63	3159	0.095364	1	magenta	monopolin complex
GO:0033554	10	580	64	3227	54	2583	0.7435378370712032	1	magenta	cellular response to stress
GO:0033673	1	44	64	3227	63	3119	0.5965506602329486	1	magenta	negative regulation of kinase activity
GO:0033674	1	67	64	3227	63	3096	1	1	magenta	positive regulation of kinase activity
GO:0033692	3	26	64	3227	61	3137	0.0188288	1	magenta	obsolete cellular polysaccharide biosynthetic process
GO:0033993	4	130	64	3227	60	3033	0.3385173734044244	1	magenta	response to lipid
GO:0034040	1	0	64	3227	63	3163	0.0198327	1	magenta	ATPase-coupled lipid transmembrane transporter activity
GO:0034041	1	0	64	3227	63	3163	0.0198327	1	magenta	ABC-type sterol transporter activity
GO:0034061	1	16	64	3227	63	3147	0.28922486450785906	1	magenta	DNA polymerase activity
GO:0034067	1	19	64	3227	63	3144	0.3309092542962132	1	magenta	protein localization to Golgi apparatus
GO:0034097	1	88	64	3227	63	3075	1	1	magenta	response to cytokine
GO:0034220	4	148	64	3227	60	3015	0.5429132972137267	1	magenta	monoatomic ion transmembrane transport
GO:0034221	1	2	64	3227	63	3161	0.0583435	1	magenta	obsolete fungal-type cell wall chitin biosynthetic process
GO:0034243	2	25	64	3227	62	3138	0.0990238	1	magenta	regulation of transcription elongation by RNA polymerase II
GO:0034248	3	146	64	3227	61	3017	1	1	magenta	regulation of amide metabolic process
GO:0034250	2	57	64	3227	62	3106	0.3276639563007049	1	magenta	positive regulation of amide metabolic process
GO:0034284	1	35	64	3227	63	3128	0.5157386867972767	1	magenta	response to monosaccharide
GO:0034285	2	9	64	3227	62	3154	0.0189796	1	magenta	response to disaccharide
GO:0034286	1	0	64	3227	63	3163	0.0198327	1	magenta	response to maltose
GO:0034311	1	10	64	3227	63	3153	0.1980405833279244	1	magenta	diol metabolic process
GO:0034312	1	10	64	3227	63	3153	0.1980405833279244	1	magenta	diol biosynthetic process
GO:0034357	3	64	64	3227	61	3099	0.14626130937365744	1	magenta	photosynthetic membrane
GO:0034389	1	5	64	3227	63	3158	0.11333316290006708	1	magenta	lipid droplet organization
GO:0034399	1	54	64	3227	63	3109	1	1	magenta	nuclear periphery
GO:0034440	3	14	64	3227	61	3149	0.00414902	1	magenta	lipid oxidation
GO:0034461	1	2	64	3227	63	3161	0.0583435	1	magenta	uropod retraction
GO:0034470	8	230	64	3227	56	2933	0.13935962519933012	1	magenta	obsolete ncRNA processing
GO:0034471	2	18	64	3227	62	3145	0.0585059	1	magenta	obsolete ncRNA 5'-end processing
GO:0034504	1	53	64	3227	63	3110	1	1	magenta	protein localization to nucleus
GO:0034605	1	26	64	3227	63	3137	0.41904166973234286	1	magenta	cellular response to heat
GO:0034613	8	468	64	3227	56	2695	0.7233591934868495	1	magenta	NA
GO:0034620	2	33	64	3227	62	3130	0.1520626714992875	1	magenta	cellular response to unfolded protein
GO:0034622	7	386	64	3227	57	2777	1	1	magenta	NA
GO:0034637	3	30	64	3227	61	3133	0.0265844	1	magenta	obsolete cellular carbohydrate biosynthetic process
GO:0034641	28	1253	64	3227	36	1910	0.5204687615057514	1	magenta	obsolete cellular nitrogen compound metabolic process
GO:0034642	1	0	64	3227	63	3163	0.0198327	1	magenta	mitochondrion migration along actin filament
GO:0034643	1	0	64	3227	63	3163	0.0198327	1	magenta	establishment of mitochondrion localization, microtubule-mediated
GO:0034645	15	587	64	3227	49	2576	0.3304755813479594	1	magenta	obsolete cellular macromolecule biosynthetic process
GO:0034654	9	343	64	3227	55	2820	0.4153868884263725	1	magenta	nucleobase-containing compound biosynthetic process
GO:0034660	8	306	64	3227	56	2857	0.3974527907578817	1	magenta	obsolete ncRNA metabolic process
GO:0034708	1	34	64	3227	63	3129	0.5058305269363513	1	magenta	methyltransferase complex
GO:0034728	1	62	64	3227	63	3101	1	1	magenta	nucleosome organization
GO:0034762	3	33	64	3227	61	3130	0.0333642	1	magenta	regulation of transmembrane transport
GO:0034763	1	12	64	3227	63	3151	0.22964663150663353	1	magenta	negative regulation of transmembrane transport
GO:0034764	1	16	64	3227	63	3147	0.28922486450785906	1	magenta	positive regulation of transmembrane transport
GO:0034765	3	28	64	3227	61	3135	0.0225228	1	magenta	regulation of monoatomic ion transmembrane transport
GO:0034766	1	10	64	3227	63	3153	0.1980405833279244	1	magenta	negative regulation of monoatomic ion transmembrane transport
GO:0034767	1	14	64	3227	63	3149	0.26002575820686097	1	magenta	positive regulation of monoatomic ion transmembrane transport
GO:0034774	1	48	64	3227	63	3115	1	1	magenta	secretory granule lumen
GO:0034968	2	24	64	3227	62	3139	0.0928369	1	magenta	obsolete histone lysine methylation
GO:0034976	3	89	64	3227	61	3074	0.4288721313665087	1	magenta	response to endoplasmic reticulum stress
GO:0035050	1	26	64	3227	63	3137	0.41904166973234286	1	magenta	embryonic heart tube development
GO:0035065	1	11	64	3227	63	3152	0.21399997470448304	1	magenta	obsolete regulation of histone acetylation
GO:0035082	1	57	64	3227	63	3106	1	1	magenta	axoneme assembly
GO:0035091	3	23	64	3227	61	3140	0.0139735	1	magenta	phosphatidylinositol binding
GO:0035097	1	21	64	3227	63	3142	0.35735207901684585	1	magenta	histone methyltransferase complex
GO:0035107	2	51	64	3227	62	3112	0.2833094632200947	1	magenta	appendage morphogenesis
GO:0035114	2	30	64	3227	62	3133	0.13152835304783622	1	magenta	imaginal disc-derived appendage morphogenesis
GO:0035120	2	31	64	3227	62	3132	0.13829892759278506	1	magenta	post-embryonic appendage morphogenesis
GO:0035162	1	7	64	3227	63	3156	0.1482239092725645	1	magenta	embryonic hemopoiesis
GO:0035216	1	0	64	3227	63	3163	0.0198327	1	magenta	haltere disc development
GO:0035220	2	47	64	3227	62	3116	0.25360730925951436	1	magenta	wing disc development
GO:0035239	3	89	64	3227	61	3074	0.4288721313665087	1	magenta	tube morphogenesis
GO:0035250	1	8	64	3227	63	3155	0.16515887970019907	1	magenta	UDP-galactosyltransferase activity
GO:0035252	1	2	64	3227	63	3161	0.0583435	1	magenta	UDP-xylosyltransferase activity
GO:0035254	1	3	64	3227	63	3160	0.0770364	1	magenta	glutamate receptor binding
GO:0035255	1	2	64	3227	63	3161	0.0583435	1	magenta	ionotropic glutamate receptor binding
GO:0035257	1	18	64	3227	63	3145	0.3172890864447366	1	magenta	NA
GO:0035258	1	9	64	3227	63	3154	0.18176230782300437	1	magenta	NA
GO:0035265	1	13	64	3227	63	3150	0.24498658657308492	1	magenta	organ growth
GO:0035282	1	28	64	3227	63	3135	0.44205117909305264	1	magenta	segmentation
GO:0035295	5	141	64	3227	59	3022	0.2115390020169325	1	magenta	tube development
GO:0035315	1	7	64	3227	63	3156	0.1482239092725645	1	magenta	hair cell differentiation
GO:0035316	1	4	64	3227	63	3159	0.095364	1	magenta	non-sensory hair organization
GO:0035317	1	4	64	3227	63	3159	0.095364	1	magenta	imaginal disc-derived wing hair organization
GO:0035326	1	3	64	3227	63	3160	0.0770364	1	magenta	NA
GO:0035335	2	8	64	3227	62	3155	0.015728	1	magenta	peptidyl-tyrosine dephosphorylation
GO:0035556	1	176	64	3227	63	2987	0.26096245538941487	1	magenta	intracellular signal transduction
GO:0035618	1	0	64	3227	63	3163	0.0198327	1	magenta	root hair
GO:0035619	1	0	64	3227	63	3163	0.0198327	1	magenta	root hair tip
GO:0035639	4	226	64	3227	60	2937	1	1	magenta	purine ribonucleoside triphosphate binding
GO:0035640	1	2	64	3227	63	3161	0.0583435	1	magenta	exploration behavior
GO:0035646	1	2	64	3227	63	3161	0.0583435	1	magenta	endosome to melanosome transport
GO:0035690	2	76	64	3227	62	3087	0.6673526261486016	1	magenta	NA
GO:0035720	1	10	64	3227	63	3153	0.1980405833279244	1	magenta	intraciliary anterograde transport
GO:0035735	1	26	64	3227	63	3137	0.41904166973234286	1	magenta	intraciliary transport involved in cilium assembly
GO:0035770	1	101	64	3227	63	3062	0.7223153596794297	1	magenta	ribonucleoprotein granule
GO:0035821	1	23	64	3227	63	3140	0.38276556058072936	1	magenta	modulation of process of another organism
GO:0035838	1	7	64	3227	63	3156	0.1482239092725645	1	magenta	growing cell tip
GO:0035869	1	38	64	3227	63	3125	0.5443045990809994	1	magenta	ciliary transition zone
GO:0035966	2	60	64	3227	62	3103	0.349608	1	magenta	response to topologically incorrect protein
GO:0035967	2	52	64	3227	62	3111	0.29072952270055363	1	magenta	cellular response to topologically incorrect protein
GO:0035974	1	2	64	3227	63	3161	0.0583435	1	magenta	meiotic spindle pole body
GO:0036064	1	57	64	3227	63	3106	1	1	magenta	ciliary basal body
GO:0036094	9	350	64	3227	55	2813	0.42214978380020257	1	magenta	small molecule binding
GO:0036126	1	23	64	3227	63	3140	0.38276556058072936	1	magenta	sperm flagellum
GO:0036158	1	13	64	3227	63	3150	0.24498658657308492	1	magenta	outer dynein arm assembly
GO:0036159	1	13	64	3227	63	3150	0.24498658657308492	1	magenta	inner dynein arm assembly
GO:0036211	20	598	64	3227	44	2565	0.0230764	1	magenta	protein modification process
GO:0036230	1	68	64	3227	63	3095	1	1	magenta	granulocyte activation
GO:0036260	1	13	64	3227	63	3150	0.24498658657308492	1	magenta	RNA capping
GO:0036265	1	2	64	3227	63	3161	0.0583435	1	magenta	RNA (guanine-N7)-methylation
GO:0036293	1	53	64	3227	63	3110	1	1	magenta	response to decreased oxygen levels
GO:0036294	1	27	64	3227	63	3136	0.43066083633769575	1	magenta	cellular response to decreased oxygen levels
GO:0036297	1	14	64	3227	63	3149	0.26002575820686097	1	magenta	interstrand cross-link repair
GO:0036459	1	14	64	3227	63	3149	0.26002575820686097	1	magenta	NA
GO:0036464	1	100	64	3227	63	3063	0.7222513868702637	1	magenta	cytoplasmic ribonucleoprotein granule
GO:0036465	1	10	64	3227	63	3153	0.1980405833279244	1	magenta	synaptic vesicle recycling
GO:0036466	1	0	64	3227	63	3163	0.0198327	1	magenta	synaptic vesicle recycling via endosome
GO:0036477	4	91	64	3227	60	3072	0.11778889255125276	1	magenta	somatodendritic compartment
GO:0036498	1	15	64	3227	63	3148	0.27476995231481893	1	magenta	IRE1-mediated unfolded protein response
GO:0036503	1	54	64	3227	63	3109	1	1	magenta	ERAD pathway
GO:0038023	1	18	64	3227	63	3145	0.3172890864447366	1	magenta	signaling receptor activity
GO:0038083	1	4	64	3227	63	3159	0.095364	1	magenta	peptidyl-tyrosine autophosphorylation
GO:0038093	1	14	64	3227	63	3149	0.26002575820686097	1	magenta	Fc receptor signaling pathway
GO:0038094	1	11	64	3227	63	3152	0.21399997470448304	1	magenta	Fc-gamma receptor signaling pathway
GO:0038096	1	11	64	3227	63	3152	0.21399997470448304	1	magenta	Fc-gamma receptor signaling pathway involved in phagocytosis
GO:0040001	1	13	64	3227	63	3150	0.24498658657308492	1	magenta	establishment of mitotic spindle localization
GO:0040007	5	156	64	3227	59	3007	0.24939444947402736	1	magenta	growth
GO:0040008	6	142	64	3227	58	3021	0.0708577	1	magenta	regulation of growth
GO:0040011	4	180	64	3227	60	2983	0.7834412117863323	1	magenta	locomotion
GO:0040012	2	76	64	3227	62	3087	0.6673526261486016	1	magenta	regulation of locomotion
GO:0040017	2	41	64	3227	62	3122	0.2093305292585916	1	magenta	positive regulation of locomotion
GO:0040019	1	8	64	3227	63	3155	0.16515887970019907	1	magenta	positive regulation of embryonic development
GO:0040020	3	31	64	3227	61	3132	0.028753	1	magenta	regulation of meiotic nuclear division
GO:0040029	1	124	64	3227	63	3039	0.5170207502830614	1	magenta	epigenetic regulation of gene expression
GO:0042023	1	10	64	3227	63	3153	0.1980405833279244	1	magenta	DNA endoreduplication
GO:0042051	1	10	64	3227	63	3153	0.1980405833279244	1	magenta	compound eye photoreceptor development
GO:0042052	1	5	64	3227	63	3158	0.11333316290006708	1	magenta	rhabdomere development
GO:0042054	2	24	64	3227	62	3139	0.0928369	1	magenta	histone methyltransferase activity
GO:0042067	1	2	64	3227	63	3161	0.0583435	1	magenta	establishment of ommatidial planar polarity
GO:0042073	1	34	64	3227	63	3129	0.5058305269363513	1	magenta	intraciliary transport
GO:0042119	1	68	64	3227	63	3095	1	1	magenta	neutrophil activation
GO:0042127	7	172	64	3227	57	2991	0.086704	1	magenta	regulation of cell population proliferation
GO:0042157	1	20	64	3227	63	3143	0.3442618603844708	1	magenta	lipoprotein metabolic process
GO:0042158	1	18	64	3227	63	3145	0.3172890864447366	1	magenta	lipoprotein biosynthetic process
GO:0042175	5	246	64	3227	59	2917	1	1	magenta	nuclear outer membrane-endoplasmic reticulum membrane network
GO:0042176	2	80	64	3227	62	3083	0.6774630405508166	1	magenta	regulation of protein catabolic process
GO:0042177	1	27	64	3227	63	3136	0.43066083633769575	1	magenta	negative regulation of protein catabolic process
GO:0042214	1	6	64	3227	63	3157	0.13095088335160254	1	magenta	terpene metabolic process
GO:0042220	1	4	64	3227	63	3159	0.095364	1	magenta	response to cocaine
GO:0042221	16	809	64	3227	48	2354	1	1	magenta	response to chemical
GO:0042254	8	240	64	3227	56	2923	0.15093057140698202	1	magenta	ribosome biogenesis
GO:0042255	2	53	64	3227	62	3110	0.2981418607198091	1	magenta	ribosome assembly
GO:0042273	3	69	64	3227	61	3094	0.17021783420696696	1	magenta	ribosomal large subunit biogenesis
GO:0042274	4	89	64	3227	60	3074	0.11116725026053484	1	magenta	ribosomal small subunit biogenesis
GO:0042277	1	46	64	3227	63	3117	0.6126192123977732	1	magenta	peptide binding
GO:0042285	1	3	64	3227	63	3160	0.0770364	1	magenta	xylosyltransferase activity
GO:0042303	1	22	64	3227	63	3141	0.37018498601931754	1	magenta	molting cycle
GO:0042306	2	16	64	3227	62	3147	0.0483142	1	magenta	regulation of protein import into nucleus
GO:0042307	1	10	64	3227	63	3153	0.1980405833279244	1	magenta	positive regulation of protein import into nucleus
GO:0042325	3	179	64	3227	61	2984	1	1	magenta	regulation of phosphorylation
GO:0042326	2	72	64	3227	62	3091	0.6578629993024364	1	magenta	negative regulation of phosphorylation
GO:0042327	3	116	64	3227	61	3047	0.5105923621089509	1	magenta	positive regulation of phosphorylation
GO:0042330	3	70	64	3227	61	3093	0.17514281670250612	1	magenta	taxis
GO:0042383	1	8	64	3227	63	3155	0.16515887970019907	1	magenta	sarcolemma
GO:0042393	2	53	64	3227	62	3110	0.2981418607198091	1	magenta	histone binding
GO:0042398	1	23	64	3227	63	3140	0.38276556058072936	1	magenta	modified amino acid biosynthetic process
GO:0042407	1	4	64	3227	63	3159	0.095364	1	magenta	cristae formation
GO:0042438	1	2	64	3227	63	3161	0.0583435	1	magenta	melanin biosynthetic process
GO:0042440	3	35	64	3227	61	3128	0.0383383	1	magenta	pigment metabolic process
GO:0042441	1	7	64	3227	63	3156	0.1482239092725645	1	magenta	eye pigment metabolic process
GO:0042461	1	30	64	3227	63	3133	0.46416305334766106	1	magenta	photoreceptor cell development
GO:0042462	1	18	64	3227	63	3145	0.3172890864447366	1	magenta	eye photoreceptor cell development
GO:0042470	1	3	64	3227	63	3160	0.0770364	1	magenta	melanosome
GO:0042476	1	3	64	3227	63	3160	0.0770364	1	magenta	odontogenesis
GO:0042493	4	206	64	3227	60	2957	1	1	magenta	NA
GO:0042542	1	40	64	3227	63	3123	0.5624201865988278	1	magenta	response to hydrogen peroxide
GO:0042546	3	28	64	3227	61	3135	0.0225228	1	magenta	cell wall biogenesis
GO:0042552	1	10	64	3227	63	3153	0.1980405833279244	1	magenta	myelination
GO:0042558	1	13	64	3227	63	3150	0.24498658657308492	1	magenta	pteridine-containing compound metabolic process
GO:0042559	1	11	64	3227	63	3152	0.21399997470448304	1	magenta	pteridine-containing compound biosynthetic process
GO:0042578	2	83	64	3227	62	3080	0.6853613703554453	1	magenta	phosphoric ester hydrolase activity
GO:0042592	5	293	64	3227	59	2870	0.829705	1	magenta	homeostatic process
GO:0042594	4	115	64	3227	60	3048	0.29713666094615804	1	magenta	response to starvation
GO:0042623	4	160	64	3227	60	3003	0.5654435526595484	1	magenta	NA
GO:0042625	2	14	64	3227	62	3149	0.0388628	1	magenta	ATPase-coupled ion transmembrane transporter activity
GO:0042626	3	19	64	3227	61	3144	0.00875577	1	magenta	ATPase-coupled transmembrane transporter activity
GO:0042633	1	6	64	3227	63	3157	0.13095088335160254	1	magenta	hair cycle
GO:0042641	1	5	64	3227	63	3158	0.11333316290006708	1	magenta	actomyosin
GO:0042642	1	0	64	3227	63	3163	0.0198327	1	magenta	actomyosin, myosin complex part
GO:0042651	3	63	64	3227	61	3100	0.14161503553068389	1	magenta	thylakoid membrane
GO:0042692	1	36	64	3227	63	3127	0.5254512295879299	1	magenta	muscle cell differentiation
GO:0042737	1	31	64	3227	63	3132	0.4748932049702361	1	magenta	NA
GO:0042742	1	66	64	3227	63	3097	1	1	magenta	defense response to bacterium
GO:0042752	2	16	64	3227	62	3147	0.0483142	1	magenta	regulation of circadian rhythm
GO:0042759	1	4	64	3227	63	3159	0.095364	1	magenta	long-chain fatty acid biosynthetic process
GO:0042776	1	4	64	3227	63	3159	0.095364	1	magenta	proton motive force-driven mitochondrial ATP synthesis
GO:0042788	1	39	64	3227	63	3124	0.5534528129012054	1	magenta	obsolete polysomal ribosome
GO:0042800	2	3	64	3227	62	3160	0.00372627	1	magenta	histone H3K4 methyltransferase activity
GO:0042802	4	276	64	3227	60	2887	0.6541453575686208	1	magenta	identical protein binding
GO:0042803	2	122	64	3227	62	3041	1	1	magenta	protein homodimerization activity
GO:0042826	1	13	64	3227	63	3150	0.24498658657308492	1	magenta	histone deacetylase binding
GO:0042886	6	381	64	3227	58	2782	0.6966311002046393	1	magenta	amide transport
GO:0042981	4	175	64	3227	60	2988	0.7794994693968106	1	magenta	regulation of apoptotic process
GO:0042995	9	317	64	3227	55	2846	0.29181574228927826	1	magenta	cell projection
GO:0043005	6	138	64	3227	58	3025	0.0636998	1	magenta	neuron projection
GO:0043008	1	1	64	3227	63	3162	0.039278	1	magenta	ATP-dependent protein binding
GO:0043009	1	92	64	3227	63	3071	1	1	magenta	chordate embryonic development
GO:0043021	1	61	64	3227	63	3102	1	1	magenta	ribonucleoprotein complex binding
GO:0043025	2	70	64	3227	62	3093	0.6534041304514855	1	magenta	neuronal cell body
GO:0043043	3	232	64	3227	61	2931	0.6249076879520423	1	magenta	peptide biosynthetic process
GO:0043065	1	58	64	3227	63	3105	1	1	magenta	positive regulation of apoptotic process
GO:0043066	3	103	64	3227	61	3060	0.46703661109536926	1	magenta	negative regulation of apoptotic process
GO:0043067	4	183	64	3227	60	2980	0.7860215249887892	1	magenta	regulation of programmed cell death
GO:0043068	1	62	64	3227	63	3101	1	1	magenta	positive regulation of programmed cell death
GO:0043069	3	106	64	3227	61	3057	0.4765635448381283	1	magenta	negative regulation of programmed cell death
GO:0043085	2	213	64	3227	62	2950	0.4408516978817681	1	magenta	positive regulation of catalytic activity
GO:0043086	1	108	64	3227	63	3055	0.7242597057199307	1	magenta	negative regulation of catalytic activity
GO:0043112	1	12	64	3227	63	3151	0.22964663150663353	1	magenta	receptor metabolic process
GO:0043122	1	8	64	3227	63	3155	0.16515887970019907	1	magenta	regulation of canonical NF-kappaB signal transduction
GO:0043161	2	156	64	3227	62	3007	0.7690328425774122	1	magenta	proteasome-mediated ubiquitin-dependent protein catabolic process
GO:0043167	15	571	64	3227	49	2592	0.2546323938119177	1	magenta	ion binding
GO:0043168	11	361	64	3227	53	2802	0.16371482132220155	1	magenta	anion binding
GO:0043169	7	276	64	3227	57	2887	0.5017195338479972	1	magenta	cation binding
GO:0043170	37	1551	64	3227	27	1612	0.1676021546718778	1	magenta	macromolecule metabolic process
GO:0043175	1	16	64	3227	63	3147	0.28922486450785906	1	magenta	RNA polymerase core enzyme binding
GO:0043177	3	29	64	3227	61	3134	0.0245077	1	magenta	organic acid binding
GO:0043195	1	10	64	3227	63	3153	0.1980405833279244	1	magenta	terminal bouton
GO:0043197	1	6	64	3227	63	3157	0.13095088335160254	1	magenta	dendritic spine
GO:0043200	1	22	64	3227	63	3141	0.37018498601931754	1	magenta	response to amino acid
GO:0043207	2	184	64	3227	62	2979	0.5840012782376646	1	magenta	response to external biotic stimulus
GO:0043226	49	2660	64	3227	15	503	0.11966383384934856	1	magenta	organelle
GO:0043227	48	2466	64	3227	16	697	0.5451734574554171	1	magenta	membrane-bounded organelle
GO:0043228	16	1057	64	3227	48	2106	0.1807396116193585	1	magenta	membraneless organelle
GO:0043229	48	2636	64	3227	16	527	0.0899878	1	magenta	intracellular organelle
GO:0043231	48	2419	64	3227	16	744	0.7669254180421823	1	magenta	intracellular membrane-bounded organelle
GO:0043232	16	1057	64	3227	48	2106	0.1807396116193585	1	magenta	intracellular membraneless organelle
GO:0043233	23	1123	64	3227	41	2040	1	1	magenta	organelle lumen
GO:0043254	2	110	64	3227	62	3053	1	1	magenta	regulation of protein-containing complex assembly
GO:0043255	1	16	64	3227	63	3147	0.28922486450785906	1	magenta	regulation of carbohydrate biosynthetic process
GO:0043269	3	42	64	3227	61	3121	0.0585253	1	magenta	regulation of monoatomic ion transport
GO:0043270	1	19	64	3227	63	3144	0.3309092542962132	1	magenta	positive regulation of monoatomic ion transport
GO:0043271	1	13	64	3227	63	3150	0.24498658657308492	1	magenta	negative regulation of monoatomic ion transport
GO:0043279	1	15	64	3227	63	3148	0.27476995231481893	1	magenta	response to alkaloid
GO:0043292	1	25	64	3227	63	3138	0.4071891567782049	1	magenta	contractile muscle fiber
GO:0043299	1	69	64	3227	63	3094	1	1	magenta	leukocyte degranulation
GO:0043312	1	68	64	3227	63	3095	1	1	magenta	neutrophil degranulation
GO:0043324	1	7	64	3227	63	3156	0.1482239092725645	1	magenta	pigment metabolic process involved in developmental pigmentation
GO:0043325	1	1	64	3227	63	3162	0.039278	1	magenta	phosphatidylinositol-3,4-bisphosphate binding
GO:0043326	1	5	64	3227	63	3158	0.11333316290006708	1	magenta	chemotaxis to folate
GO:0043332	1	23	64	3227	63	3140	0.38276556058072936	1	magenta	mating projection tip
GO:0043392	1	17	64	3227	63	3146	0.3033960821625309	1	magenta	negative regulation of DNA binding
GO:0043393	2	30	64	3227	62	3133	0.13152835304783622	1	magenta	regulation of protein binding
GO:0043405	1	38	64	3227	63	3125	0.5443045990809994	1	magenta	regulation of MAP kinase activity
GO:0043407	1	10	64	3227	63	3153	0.1980405833279244	1	magenta	negative regulation of MAP kinase activity
GO:0043408	1	68	64	3227	63	3095	1	1	magenta	regulation of MAPK cascade
GO:0043409	1	22	64	3227	63	3141	0.37018498601931754	1	magenta	negative regulation of MAPK cascade
GO:0043410	1	45	64	3227	63	3118	0.6046652918310289	1	magenta	positive regulation of MAPK cascade
GO:0043412	22	682	64	3227	42	2481	0.0207069	1	magenta	macromolecule modification
GO:0043413	3	62	64	3227	61	3101	0.13702090169134423	1	magenta	obsolete macromolecule glycosylation
GO:0043414	5	88	64	3227	59	3075	0.0357172	1	magenta	macromolecule methylation
GO:0043415	1	1	64	3227	63	3162	0.039278	1	magenta	positive regulation of skeletal muscle tissue regeneration
GO:0043416	1	1	64	3227	63	3162	0.039278	1	magenta	regulation of skeletal muscle tissue regeneration
GO:0043419	1	2	64	3227	63	3161	0.0583435	1	magenta	urea catabolic process
GO:0043434	2	74	64	3227	62	3089	0.6625199346110908	1	magenta	response to peptide hormone
GO:0043436	8	342	64	3227	56	2821	0.6828593988708469	1	magenta	oxoacid metabolic process
GO:0043462	1	27	64	3227	63	3136	0.43066083633769575	1	magenta	regulation of ATP-dependent activity
GO:0043467	2	35	64	3227	62	3128	0.16608714633376231	1	magenta	regulation of generation of precursor metabolites and energy
GO:0043470	1	9	64	3227	63	3154	0.18176230782300437	1	magenta	regulation of carbohydrate catabolic process
GO:0043471	1	2	64	3227	63	3161	0.0583435	1	magenta	obsolete regulation of cellular carbohydrate catabolic process
GO:0043473	2	23	64	3227	62	3140	0.0867705	1	magenta	pigmentation
GO:0043474	1	7	64	3227	63	3156	0.1482239092725645	1	magenta	pigment metabolic process involved in pigmentation
GO:0043476	1	3	64	3227	63	3160	0.0770364	1	magenta	pigment accumulation
GO:0043482	1	3	64	3227	63	3160	0.0770364	1	magenta	cellular pigment accumulation
GO:0043485	1	3	64	3227	63	3160	0.0770364	1	magenta	endosome to pigment granule transport
GO:0043492	3	22	64	3227	61	3141	0.0125361	1	magenta	NA
GO:0043531	1	21	64	3227	63	3142	0.35735207901684585	1	magenta	ADP binding
GO:0043543	1	50	64	3227	63	3113	1	1	magenta	protein acylation
GO:0043549	2	105	64	3227	62	3058	1	1	magenta	regulation of kinase activity
GO:0043565	1	92	64	3227	63	3071	1	1	magenta	sequence-specific DNA binding
GO:0043588	1	9	64	3227	63	3154	0.18176230782300437	1	magenta	skin development
GO:0043603	9	353	64	3227	55	2810	0.4254311419867093	1	magenta	amide metabolic process
GO:0043604	6	287	64	3227	58	2876	0.8274905076621126	1	magenta	amide biosynthetic process
GO:0043605	1	5	64	3227	63	3158	0.11333316290006708	1	magenta	amide catabolic process
GO:0043618	1	15	64	3227	63	3148	0.27476995231481893	1	magenta	obsolete regulation of transcription from RNA polymerase II promoter in response to stress
GO:0043620	1	15	64	3227	63	3148	0.27476995231481893	1	magenta	obsolete regulation of DNA-templated transcription in response to stress
GO:0043632	2	186	64	3227	62	2977	0.5851134670331619	1	magenta	modification-dependent macromolecule catabolic process
GO:0043648	2	52	64	3227	62	3111	0.29072952270055363	1	magenta	dicarboxylic acid metabolic process
GO:0043650	1	19	64	3227	63	3144	0.3309092542962132	1	magenta	dicarboxylic acid biosynthetic process
GO:0043679	1	14	64	3227	63	3149	0.26002575820686097	1	magenta	axon terminus
GO:0043687	5	57	64	3227	59	3106	0.00710141	1	magenta	post-translational protein modification
GO:0043900	3	130	64	3227	61	3033	0.746519	1	magenta	obsolete regulation of multi-organism process
GO:0043901	1	35	64	3227	63	3128	0.5157386867972767	1	magenta	obsolete negative regulation of multi-organism process
GO:0043902	2	63	64	3227	62	3100	0.3713217274976692	1	magenta	obsolete positive regulation of multi-organism process
GO:0043903	1	27	64	3227	63	3136	0.43066083633769575	1	magenta	regulation of biological process involved in symbiotic interaction
GO:0043933	16	545	64	3227	48	2618	0.13121391382421954	1	magenta	protein-containing complex organization
GO:0043966	1	5	64	3227	63	3158	0.11333316290006708	1	magenta	obsolete histone H3 acetylation
GO:0043967	1	9	64	3227	63	3154	0.18176230782300437	1	magenta	obsolete histone H4 acetylation
GO:0043984	1	3	64	3227	63	3160	0.0770364	1	magenta	obsolete histone H4-K16 acetylation
GO:0044030	1	3	64	3227	63	3160	0.0770364	1	magenta	obsolete regulation of DNA methylation
GO:0044036	3	19	64	3227	61	3144	0.00875577	1	magenta	cell wall macromolecule metabolic process
GO:0044038	3	12	64	3227	61	3151	0.00285592	1	magenta	cell wall macromolecule biosynthetic process
GO:0044057	1	44	64	3227	63	3119	0.5965506602329486	1	magenta	regulation of system process
GO:0044060	1	4	64	3227	63	3159	0.095364	1	magenta	regulation of endocrine process
GO:0044070	1	16	64	3227	63	3147	0.28922486450785906	1	magenta	regulation of monoatomic anion transport
GO:0044085	24	895	64	3227	40	2268	0.12311924382871108	1	magenta	cellular component biogenesis
GO:0044087	5	207	64	3227	59	2956	0.6096159800822111	1	magenta	regulation of cellular component biogenesis
GO:0044089	5	113	64	3227	59	3050	0.0827656	1	magenta	positive regulation of cellular component biogenesis
GO:0044092	4	153	64	3227	60	3010	0.5516742890100547	1	magenta	negative regulation of molecular function
GO:0044093	4	253	64	3227	60	2910	0.815653	1	magenta	positive regulation of molecular function
GO:0044212	2	64	64	3227	62	3099	0.37850006162163735	1	magenta	NA
GO:0044237	47	2063	64	3227	17	1100	0.1864094443422496	1	magenta	obsolete cellular metabolic process
GO:0044238	45	1953	64	3227	19	1210	0.1935112662677916	1	magenta	primary metabolic process
GO:0044242	4	46	64	3227	60	3117	0.0163756	1	magenta	obsolete cellular lipid catabolic process
GO:0044248	10	536	64	3227	54	2627	0.8677356320114363	1	magenta	obsolete cellular catabolic process
GO:0044249	25	1004	64	3227	39	2159	0.2238110438444709	1	magenta	obsolete cellular biosynthetic process
GO:0044255	8	207	64	3227	56	2956	0.0713917	1	magenta	obsolete cellular lipid metabolic process
GO:0044257	2	196	64	3227	62	2967	0.4333366027518896	1	magenta	NA
GO:0044260	32	1275	64	3227	32	1888	0.1240463089752434	1	magenta	obsolete cellular macromolecule metabolic process
GO:0044262	3	87	64	3227	61	3076	0.4244987651672664	1	magenta	obsolete cellular carbohydrate metabolic process
GO:0044264	3	36	64	3227	61	3127	0.0409599	1	magenta	obsolete cellular polysaccharide metabolic process
GO:0044265	2	315	64	3227	62	2848	0.0858518	1	magenta	obsolete cellular macromolecule catabolic process
GO:0044267	24	900	64	3227	40	2263	0.1244201944232502	1	magenta	NA
GO:0044270	1	196	64	3227	63	2967	0.18193673389301956	1	magenta	obsolete cellular nitrogen compound catabolic process
GO:0044271	15	637	64	3227	49	2526	0.5292231041762006	1	magenta	obsolete cellular nitrogen compound biosynthetic process
GO:0044273	1	15	64	3227	63	3148	0.27476995231481893	1	magenta	sulfur compound catabolic process
GO:0044281	12	560	64	3227	52	2603	0.8684267724647895	1	magenta	small molecule metabolic process
GO:0044282	4	111	64	3227	60	3052	0.2882811975187614	1	magenta	small molecule catabolic process
GO:0044283	5	251	64	3227	59	2912	1	1	magenta	small molecule biosynthetic process
GO:0044297	2	90	64	3227	62	3073	0.7045077969002915	1	magenta	cell body
GO:0044306	1	15	64	3227	63	3148	0.27476995231481893	1	magenta	neuron projection terminus
GO:0044309	1	6	64	3227	63	3157	0.13095088335160254	1	magenta	neuron spine
GO:0044380	2	13	64	3227	62	3150	0.0344382	1	magenta	protein localization to cytoskeleton
GO:0044389	1	83	64	3227	63	3080	1	1	magenta	ubiquitin-like protein ligase binding
GO:0044391	1	103	64	3227	63	3060	0.7226092256892082	1	magenta	ribosomal subunit
GO:0044403	1	71	64	3227	63	3092	1	1	magenta	biological process involved in symbiotic interaction
GO:0044419	1	86	64	3227	63	3077	1	1	magenta	biological process involved in interspecies interaction between organisms
GO:0044422	36	2096	64	3227	28	1067	0.10908953694170392	1	magenta	obsolete organelle part
GO:0044424	59	2896	64	3227	5	267	1	1	magenta	obsolete intracellular part
GO:0044425	17	626	64	3227	47	2537	0.2044269945433414	1	magenta	obsolete membrane part
GO:0044427	5	291	64	3227	59	2872	1	1	magenta	obsolete chromosomal part
GO:0044428	21	1021	64	3227	43	2142	0.893607	1	magenta	obsolete nuclear part
GO:0044429	7	299	64	3227	57	2864	0.6649542428023325	1	magenta	obsolete mitochondrial part
GO:0044430	6	343	64	3227	58	2820	0.8406144014763033	1	magenta	obsolete cytoskeletal part
GO:0044431	6	187	64	3227	58	2976	0.27685373769671856	1	magenta	obsolete Golgi apparatus part
GO:0044432	6	244	64	3227	58	2919	0.6330300552404111	1	magenta	obsolete endoplasmic reticulum part
GO:0044433	6	192	64	3227	58	2971	0.2843409709222121	1	magenta	obsolete cytoplasmic vesicle part
GO:0044434	3	232	64	3227	61	2931	0.6249076879520423	1	magenta	obsolete chloroplast part
GO:0044435	3	232	64	3227	61	2931	0.6249076879520423	1	magenta	obsolete plastid part
GO:0044436	3	71	64	3227	61	3092	0.18010859622989023	1	magenta	obsolete thylakoid part
GO:0044437	2	174	64	3227	62	2989	0.5809950030223392	1	magenta	obsolete vacuolar part
GO:0044440	4	76	64	3227	60	3087	0.072609	1	magenta	obsolete endosomal part
GO:0044441	2	145	64	3227	62	3018	1	1	magenta	obsolete ciliary part
GO:0044444	46	2239	64	3227	18	924	1	1	magenta	obsolete cytoplasmic part
GO:0044445	1	158	64	3227	63	3005	0.3729588646864086	1	magenta	obsolete cytosolic part
GO:0044446	36	2077	64	3227	28	1086	0.1433038738810639	1	magenta	obsolete intracellular organelle part
GO:0044447	1	30	64	3227	63	3133	0.46416305334766106	1	magenta	obsolete axoneme part
GO:0044448	3	56	64	3227	61	3107	0.11064187808526356	1	magenta	obsolete cell cortex part
GO:0044449	1	24	64	3227	63	3139	0.3950986870630374	1	magenta	obsolete contractile fiber part
GO:0044451	6	271	64	3227	58	2892	0.8202151652148426	1	magenta	obsolete nucleoplasm part
GO:0044454	1	198	64	3227	63	2965	0.1828326363409739	1	magenta	obsolete nuclear chromosome part
GO:0044455	1	70	64	3227	63	3093	1	1	magenta	obsolete mitochondrial membrane part
GO:0044456	3	57	64	3227	61	3106	0.11488915360589406	1	magenta	obsolete synapse part
GO:0044458	1	18	64	3227	63	3145	0.3172890864447366	1	magenta	motile cilium assembly
GO:0044459	6	173	64	3227	58	2990	0.16633528595901867	1	magenta	obsolete plasma membrane part
GO:0044463	7	244	64	3227	57	2919	0.34073993784550294	1	magenta	obsolete cell projection part
GO:0044464	62	2958	64	3227	2	205	0.4356418042798601	1	magenta	obsolete cell part
GO:0044550	2	36	64	3227	62	3127	0.17318430534473803	1	magenta	secondary metabolite biosynthetic process
GO:0044648	1	1	64	3227	63	3162	0.039278	1	magenta	obsolete histone H3-K4 dimethylation
GO:0044665	1	8	64	3227	63	3155	0.16515887970019907	1	magenta	MLL1/2 complex
GO:0044703	4	291	64	3227	60	2872	0.5168518753922333	1	magenta	multi-organism reproductive process
GO:0044706	3	40	64	3227	61	3123	0.0523267	1	magenta	multi-multicellular organism process
GO:0044728	1	18	64	3227	63	3145	0.3172890864447366	1	magenta	obsolete DNA methylation or demethylation
GO:0044732	1	18	64	3227	63	3145	0.3172890864447366	1	magenta	mitotic spindle pole body
GO:0044764	2	42	64	3227	62	3121	0.21666132112440284	1	magenta	obsolete multi-organism cellular process
GO:0044769	2	9	64	3227	62	3154	0.0189796	1	magenta	ATPase activity, coupled to transmembrane movement of ions, rotational mechanism
GO:0044770	2	81	64	3227	62	3082	0.6800694503514761	1	magenta	cell cycle phase transition
GO:0044772	2	76	64	3227	62	3087	0.6673526261486016	1	magenta	mitotic cell cycle phase transition
GO:0044782	3	137	64	3227	61	3026	0.7561827128584312	1	magenta	cilium organization
GO:0044786	1	50	64	3227	63	3113	1	1	magenta	cell cycle DNA replication
GO:0044788	1	4	64	3227	63	3159	0.095364	1	magenta	host-mediated perturbation of viral process
GO:0044789	1	2	64	3227	63	3161	0.0583435	1	magenta	obsolete modulation by host of viral release from host cell
GO:0044791	1	2	64	3227	63	3161	0.0583435	1	magenta	obsolete positive regulation by host of viral release from host cell
GO:0044794	1	3	64	3227	63	3160	0.0770364	1	magenta	host-mediated activation of viral process
GO:0044804	1	9	64	3227	63	3154	0.18176230782300437	1	magenta	nucleophagy
GO:0044837	1	16	64	3227	63	3147	0.28922486450785906	1	magenta	actomyosin contractile ring organization
GO:0044839	2	34	64	3227	62	3129	0.1590449318039665	1	magenta	cell cycle G2/M phase transition
GO:0044843	1	47	64	3227	63	3116	0.6204155552929124	1	magenta	cell cycle G1/S phase transition
GO:0044877	5	209	64	3227	59	2954	0.612447	1	magenta	protein-containing complex binding
GO:0045017	1	53	64	3227	63	3110	1	1	magenta	glycerolipid biosynthetic process
GO:0045033	1	0	64	3227	63	3163	0.0198327	1	magenta	peroxisome inheritance
GO:0045055	1	84	64	3227	63	3079	1	1	magenta	regulated exocytosis
GO:0045087	1	55	64	3227	63	3108	1	1	magenta	innate immune response
GO:0045111	1	12	64	3227	63	3151	0.22964663150663353	1	magenta	intermediate filament cytoskeleton
GO:0045132	3	48	64	3227	61	3115	0.0790764	1	magenta	meiotic chromosome segregation
GO:0045137	2	41	64	3227	62	3122	0.2093305292585916	1	magenta	development of primary sexual characteristics
GO:0045143	2	24	64	3227	62	3139	0.0928369	1	magenta	homologous chromosome segregation
GO:0045144	1	6	64	3227	63	3157	0.13095088335160254	1	magenta	meiotic sister chromatid segregation
GO:0045165	2	58	64	3227	62	3105	0.33500101846259495	1	magenta	cell fate commitment
GO:0045177	1	48	64	3227	63	3115	1	1	magenta	apical part of cell
GO:0045179	1	3	64	3227	63	3160	0.0770364	1	magenta	apical cortex
GO:0045184	7	393	64	3227	57	2770	0.8493406595881241	1	magenta	establishment of protein localization
GO:0045202	4	75	64	3227	60	3088	0.0699831	1	magenta	synapse
GO:0045212	1	0	64	3227	63	3163	0.0198327	1	magenta	obsolete neurotransmitter receptor biosynthetic process
GO:0045213	1	0	64	3227	63	3163	0.0198327	1	magenta	obsolete neurotransmitter receptor metabolic process
GO:0045214	1	9	64	3227	63	3154	0.18176230782300437	1	magenta	sarcomere organization
GO:0045229	4	39	64	3227	60	3124	0.00972833	1	magenta	external encapsulating structure organization
GO:0045259	3	4	64	3227	61	3159	2.461422309489109e-4	0.35405098499691345	magenta	proton-transporting ATP synthase complex
GO:0045260	1	0	64	3227	63	3163	0.0198327	1	magenta	obsolete plasma membrane proton-transporting ATP synthase complex
GO:0045261	1	3	64	3227	63	3160	0.0770364	1	magenta	obsolete proton-transporting ATP synthase complex, catalytic core F(1)
GO:0045263	1	0	64	3227	63	3163	0.0198327	1	magenta	obsolete proton-transporting ATP synthase complex, coupling factor F(o)
GO:0045267	1	2	64	3227	63	3161	0.0583435	1	magenta	obsolete proton-transporting ATP synthase, catalytic core
GO:0045269	1	1	64	3227	63	3162	0.039278	1	magenta	obsolete proton-transporting ATP synthase, central stalk
GO:0045292	2	50	64	3227	62	3113	0.2758843651388345	1	magenta	mRNA cis splicing, via spliceosome
GO:0045321	1	92	64	3227	63	3071	1	1	magenta	leukocyte activation
GO:0045322	1	1	64	3227	63	3162	0.039278	1	magenta	unmethylated CpG binding
GO:0045335	1	28	64	3227	63	3135	0.44205117909305264	1	magenta	phagocytic vesicle
GO:0045433	1	2	64	3227	63	3161	0.0583435	1	magenta	male courtship behavior, veined wing generated song production
GO:0045436	1	2	64	3227	63	3161	0.0583435	1	magenta	lycopene beta cyclase activity
GO:0045475	1	7	64	3227	63	3156	0.1482239092725645	1	magenta	locomotor rhythm
GO:0045488	2	6	64	3227	62	3157	0.0100397	1	magenta	pectin metabolic process
GO:0045489	2	2	64	3227	62	3161	0.00226471	1	magenta	pectin biosynthetic process
GO:0045580	2	8	64	3227	62	3155	0.015728	1	magenta	regulation of T cell differentiation
GO:0045582	2	4	64	3227	62	3159	0.00551807	1	magenta	positive regulation of T cell differentiation
GO:0045583	1	0	64	3227	63	3163	0.0198327	1	magenta	regulation of cytotoxic T cell differentiation
GO:0045585	1	0	64	3227	63	3163	0.0198327	1	magenta	positive regulation of cytotoxic T cell differentiation
GO:0045595	6	199	64	3227	58	2964	0.2965980869235331	1	magenta	regulation of cell differentiation
GO:0045597	4	107	64	3227	60	3056	0.28053067167942597	1	magenta	positive regulation of cell differentiation
GO:0045619	2	8	64	3227	62	3155	0.015728	1	magenta	regulation of lymphocyte differentiation
GO:0045621	2	4	64	3227	62	3159	0.00551807	1	magenta	positive regulation of lymphocyte differentiation
GO:0045637	1	18	64	3227	63	3145	0.3172890864447366	1	magenta	regulation of myeloid cell differentiation
GO:0045652	1	5	64	3227	63	3158	0.11333316290006708	1	magenta	regulation of megakaryocyte differentiation
GO:0045664	2	86	64	3227	62	3077	0.6934665848352374	1	magenta	regulation of neuron differentiation
GO:0045666	2	46	64	3227	62	3117	0.24619109632623296	1	magenta	positive regulation of neuron differentiation
GO:0045685	1	7	64	3227	63	3156	0.1482239092725645	1	magenta	regulation of glial cell differentiation
GO:0045719	1	1	64	3227	63	3162	0.039278	1	magenta	negative regulation of glycogen biosynthetic process
GO:0045724	1	12	64	3227	63	3151	0.22964663150663353	1	magenta	positive regulation of cilium assembly
GO:0045727	1	48	64	3227	63	3115	1	1	magenta	positive regulation of translation
GO:0045732	3	86	64	3227	61	3077	0.2584302194290295	1	magenta	positive regulation of protein catabolic process
GO:0045738	1	5	64	3227	63	3158	0.11333316290006708	1	magenta	negative regulation of DNA repair
GO:0045739	1	7	64	3227	63	3156	0.1482239092725645	1	magenta	positive regulation of DNA repair
GO:0045740	2	5	64	3227	62	3158	0.00762684	1	magenta	positive regulation of DNA replication
GO:0045747	1	13	64	3227	63	3150	0.24498658657308492	1	magenta	positive regulation of Notch signaling pathway
GO:0045773	1	4	64	3227	63	3159	0.095364	1	magenta	positive regulation of axon extension
GO:0045785	3	25	64	3227	61	3138	0.0171193	1	magenta	positive regulation of cell adhesion
GO:0045786	1	155	64	3227	63	3008	0.3705675550142735	1	magenta	negative regulation of cell cycle
GO:0045787	5	146	64	3227	59	3017	0.2230707365731477	1	magenta	positive regulation of cell cycle
GO:0045807	1	23	64	3227	63	3140	0.38276556058072936	1	magenta	positive regulation of endocytosis
GO:0045815	1	35	64	3227	63	3128	0.5157386867972767	1	magenta	transcription initiation-coupled chromatin remodeling
GO:0045819	1	2	64	3227	63	3161	0.0583435	1	magenta	positive regulation of glycogen catabolic process
GO:0045834	2	28	64	3227	62	3135	0.11823848003010937	1	magenta	positive regulation of lipid metabolic process
GO:0045836	2	8	64	3227	62	3155	0.015728	1	magenta	positive regulation of meiotic nuclear division
GO:0045839	1	30	64	3227	63	3133	0.46416305334766106	1	magenta	negative regulation of mitotic nuclear division
GO:0045840	2	62	64	3227	62	3101	0.3641124713190128	1	magenta	positive regulation of mitotic nuclear division
GO:0045842	2	39	64	3227	62	3124	0.1947578649963057	1	magenta	positive regulation of mitotic metaphase/anaphase transition
GO:0045856	1	0	64	3227	63	3163	0.0198327	1	magenta	positive regulation of pole plasm oskar mRNA localization
GO:0045859	2	99	64	3227	62	3064	1	1	magenta	regulation of protein kinase activity
GO:0045860	1	62	64	3227	63	3101	1	1	magenta	positive regulation of protein kinase activity
GO:0045861	1	38	64	3227	63	3125	0.5443045990809994	1	magenta	negative regulation of proteolysis
GO:0045862	4	103	64	3227	60	3060	0.16092361188470009	1	magenta	positive regulation of proteolysis
GO:0045875	1	8	64	3227	63	3155	0.16515887970019907	1	magenta	negative regulation of sister chromatid cohesion
GO:0045892	4	188	64	3227	60	2975	0.7906430794239167	1	magenta	negative regulation of DNA-templated transcription
GO:0045893	4	190	64	3227	60	2973	0.7925941537377215	1	magenta	positive regulation of DNA-templated transcription
GO:0045911	2	14	64	3227	62	3149	0.0388628	1	magenta	positive regulation of DNA recombination
GO:0045912	1	7	64	3227	63	3156	0.1482239092725645	1	magenta	negative regulation of carbohydrate metabolic process
GO:0045913	1	8	64	3227	63	3155	0.16515887970019907	1	magenta	positive regulation of carbohydrate metabolic process
GO:0045921	1	8	64	3227	63	3155	0.16515887970019907	1	magenta	positive regulation of exocytosis
GO:0045927	3	54	64	3227	61	3109	0.1023391439959524	1	magenta	positive regulation of growth
GO:0045930	1	88	64	3227	63	3075	1	1	magenta	negative regulation of mitotic cell cycle
GO:0045931	2	95	64	3227	62	3068	0.7185379627967363	1	magenta	positive regulation of mitotic cell cycle
GO:0045934	4	258	64	3227	60	2905	0.8162605053860817	1	magenta	negative regulation of nucleobase-containing compound metabolic process
GO:0045935	6	290	64	3227	58	2873	0.8291522257607414	1	magenta	obsolete positive regulation of nucleobase-containing compound metabolic process
GO:0045936	2	93	64	3227	62	3070	0.7129058950132734	1	magenta	negative regulation of phosphate metabolic process
GO:0045937	4	130	64	3227	60	3033	0.3385173734044244	1	magenta	positive regulation of phosphate metabolic process
GO:0045944	3	139	64	3227	61	3024	0.7591183427399385	1	magenta	positive regulation of transcription by RNA polymerase II
GO:0045948	1	9	64	3227	63	3154	0.18176230782300437	1	magenta	positive regulation of translational initiation
GO:0045995	1	23	64	3227	63	3140	0.38276556058072936	1	magenta	regulation of embryonic development
GO:0046027	1	2	64	3227	63	3161	0.0583435	1	magenta	phospholipid:diacylglycerol acyltransferase activity
GO:0046034	2	66	64	3227	62	3097	0.3927576201206405	1	magenta	ATP metabolic process
GO:0046112	1	11	64	3227	63	3152	0.21399997470448304	1	magenta	nucleobase biosynthetic process
GO:0046148	3	33	64	3227	61	3130	0.0333642	1	magenta	pigment biosynthetic process
GO:0046152	1	6	64	3227	63	3157	0.13095088335160254	1	magenta	ommochrome metabolic process
GO:0046158	1	6	64	3227	63	3157	0.13095088335160254	1	magenta	ocellus pigment metabolic process
GO:0046165	1	25	64	3227	63	3138	0.4071891567782049	1	magenta	alcohol biosynthetic process
GO:0046173	1	11	64	3227	63	3152	0.21399997470448304	1	magenta	polyol biosynthetic process
GO:0046189	1	5	64	3227	63	3158	0.11333316290006708	1	magenta	phenol-containing compound biosynthetic process
GO:0046246	1	5	64	3227	63	3158	0.11333316290006708	1	magenta	terpene biosynthetic process
GO:0046328	1	16	64	3227	63	3147	0.28922486450785906	1	magenta	regulation of JNK cascade
GO:0046330	1	6	64	3227	63	3157	0.13095088335160254	1	magenta	positive regulation of JNK cascade
GO:0046339	1	5	64	3227	63	3158	0.11333316290006708	1	magenta	diacylglycerol metabolic process
GO:0046349	1	5	64	3227	63	3158	0.11333316290006708	1	magenta	amino sugar biosynthetic process
GO:0046359	3	0	64	3227	61	3163	7.445933711111478e-6	0.0267756	magenta	butyrate catabolic process
GO:0046364	1	23	64	3227	63	3140	0.38276556058072936	1	magenta	monosaccharide biosynthetic process
GO:0046390	2	76	64	3227	62	3087	0.6673526261486016	1	magenta	ribose phosphate biosynthetic process
GO:0046394	3	159	64	3227	61	3004	1	1	magenta	carboxylic acid biosynthetic process
GO:0046395	3	72	64	3227	61	3091	0.185114	1	magenta	carboxylic acid catabolic process
GO:0046452	1	2	64	3227	63	3161	0.0583435	1	magenta	dihydrofolate metabolic process
GO:0046459	3	7	64	3227	61	3156	8.08622877629365e-4	0.8308022479871989	magenta	short-chain fatty acid metabolic process
GO:0046460	1	6	64	3227	63	3157	0.13095088335160254	1	magenta	neutral lipid biosynthetic process
GO:0046463	1	6	64	3227	63	3157	0.13095088335160254	1	magenta	acylglycerol biosynthetic process
GO:0046466	1	11	64	3227	63	3152	0.21399997470448304	1	magenta	membrane lipid catabolic process
GO:0046467	1	30	64	3227	63	3133	0.46416305334766106	1	magenta	membrane lipid biosynthetic process
GO:0046483	23	1105	64	3227	41	2058	0.8949406490094017	1	magenta	obsolete heterocycle metabolic process
GO:0046486	2	78	64	3227	62	3085	0.67234	1	magenta	glycerolipid metabolic process
GO:0046500	1	8	64	3227	63	3155	0.16515887970019907	1	magenta	S-adenosylmethionine metabolic process
GO:0046512	1	7	64	3227	63	3156	0.1482239092725645	1	magenta	sphingosine biosynthetic process
GO:0046513	1	10	64	3227	63	3153	0.1980405833279244	1	magenta	ceramide biosynthetic process
GO:0046514	1	9	64	3227	63	3154	0.18176230782300437	1	magenta	ceramide catabolic process
GO:0046519	1	8	64	3227	63	3155	0.16515887970019907	1	magenta	sphingoid metabolic process
GO:0046520	1	7	64	3227	63	3156	0.1482239092725645	1	magenta	sphingoid biosynthetic process
GO:0046530	1	35	64	3227	63	3128	0.5157386867972767	1	magenta	photoreceptor cell differentiation
GO:0046540	1	25	64	3227	63	3138	0.4071891567782049	1	magenta	U4/U6 x U5 tri-snRNP complex
GO:0046545	1	12	64	3227	63	3151	0.22964663150663353	1	magenta	development of primary female sexual characteristics
GO:0046546	1	17	64	3227	63	3146	0.3033960821625309	1	magenta	development of primary male sexual characteristics
GO:0046578	1	25	64	3227	63	3138	0.4071891567782049	1	magenta	regulation of Ras protein signal transduction
GO:0046579	1	13	64	3227	63	3150	0.24498658657308492	1	magenta	positive regulation of Ras protein signal transduction
GO:0046586	1	0	64	3227	63	3163	0.0198327	1	magenta	regulation of calcium-dependent cell-cell adhesion
GO:0046587	1	0	64	3227	63	3163	0.0198327	1	magenta	positive regulation of calcium-dependent cell-cell adhesion
GO:0046634	1	9	64	3227	63	3154	0.18176230782300437	1	magenta	regulation of alpha-beta T cell activation
GO:0046635	1	5	64	3227	63	3158	0.11333316290006708	1	magenta	positive regulation of alpha-beta T cell activation
GO:0046637	1	5	64	3227	63	3158	0.11333316290006708	1	magenta	regulation of alpha-beta T cell differentiation
GO:0046638	1	4	64	3227	63	3159	0.095364	1	magenta	positive regulation of alpha-beta T cell differentiation
GO:0046660	1	13	64	3227	63	3150	0.24498658657308492	1	magenta	female sex differentiation
GO:0046661	1	22	64	3227	63	3141	0.37018498601931754	1	magenta	male sex differentiation
GO:0046677	1	99	64	3227	63	3064	0.7222442090920748	1	magenta	response to antibiotic
GO:0046683	1	23	64	3227	63	3140	0.38276556058072936	1	magenta	response to organophosphorus
GO:0046686	1	90	64	3227	63	3073	1	1	magenta	response to cadmium ion
GO:0046688	1	15	64	3227	63	3148	0.27476995231481893	1	magenta	response to copper ion
GO:0046689	1	5	64	3227	63	3158	0.11333316290006708	1	magenta	response to mercury ion
GO:0046777	2	43	64	3227	62	3120	0.2240164830835071	1	magenta	protein autophosphorylation
GO:0046785	1	11	64	3227	63	3152	0.21399997470448304	1	magenta	microtubule polymerization
GO:0046822	2	29	64	3227	62	3134	0.1248395607979516	1	magenta	regulation of nucleocytoplasmic transport
GO:0046824	1	14	64	3227	63	3149	0.26002575820686097	1	magenta	positive regulation of nucleocytoplasmic transport
[truncated: 54,003 more rows]
