# Supplementary material for: Molecular and physiological acclimation to low light and iron scarcity in a globally abundant oceanic pelagophyte
Source: Nat Commun. 2026 Apr 20;17:5480. doi: 10.1038/s41467-026-71628-0 (PMC13284251; doi:10.1038/s41467-026-71628-0)
Supplement: Supplementary file 10 — Supplementary Data 8 [file 41467_2026_71628_MOESM10_ESM.csv]

id	HLm11A	HLm11B	HLm11C	HLm23A	HLm23C	HLm23B	HLp00A	HLp00B	HLp00C	HLp11A	HLp11B	HLp11C	HLr11A	HLr11B	HLr11C	HLr23A	HLr23B	HLr23C	LLm11A	LLm11B	LLm11C	LLm23A	LLm23B	LLm23C	LLp00A	LLp00B	LLp00C	LLp11A	LLp11B	LLp11C	LLr11A	LLr11B	LLr11C	LLr23A	LLr23B	LLr23C
Light	HL	HL	HL	HL	HL	HL	HL	HL	HL	HL	HL	HL	HL	HL	HL	HL	HL	HL	LL	LL	LL	LL	LL	LL	LL	LL	LL	LL	LL	LL	LL	LL	LL	LL	LL	LL
Fe	minusFe	minusFe	minusFe	minusFe	minusFe	minusFe	plusFe	plusFe	plusFe	plusFe	plusFe	plusFe	ReFe	ReFe	ReFe	ReFe	ReFe	ReFe	minusFe	minusFe	minusFe	minusFe	minusFe	minusFe	plusFe	plusFe	plusFe	plusFe	plusFe	plusFe	ReFe	ReFe	ReFe	ReFe	ReFe	ReFe
snap_masked-scf300000870601.0-processed-gene-0.20-mRNA-1 protein AED:0.05 eAED:0.07 QI:0	21.45255087	33.3810186	35.6422056	34.48166337	36.96151022	50.91510807	38.21256018	36.1821803	32.1878964	37.62811114	37.40943917	34.26546711	40.8905545	35.41767777	34.50153608	30.63081577	30.20896405	31.78168298	36.15606687	44.13602738	45.16918455	39.26818117	40.02498499	50.12753101	27.94641681	27.35729344	19.56375442	30.68715539	28.96627578	24.63265857	46.39922123	23.2724374	34.04851632	35.1084832	35.30469597	31.49769432
maker-scf300000870601.0-snap-gene-3.66-mRNA-1 protein AED:0.10 eAED:0.14 QI:0	22.06201489	26.75835306	30.70491943	24.81223525	47.66502256	48.89872726	15.17970984	12.28578669	13.5190629	17.94429942	15.79830273	22.21322819	40.93303595	25.51959578	24.91598146	25.73782476	25.33701873	26.09072131	27.72123385	38.45114252	36.73306416	22.37179418	27.71603255	33.05740369	19.645657	16.71212628	21.24926939	26.06270976	20.14728752	23.74058968	29.40810771	9.767973883	17.07614251	22.04827917	23.87506171	22.5930507
maker-scf300000870753.0-snap-gene-2.10-mRNA-1 protein AED:0.08 eAED:0.08 QI:0	35.81488523	50.57464465	60.65926944	40.36379318	75.03626161	68.12079211	98.45000738	83.19153867	68.909471	73.55898566	62.44913576	47.99287093	86.29552584	73.71547396	71.77820612	84.6903995	66.69064445	77.64189294	54.93302553	78.69576172	82.87761456	84.96870636	80.28113828	81.72815608	62.90368571	65.62548264	26.09520049	70.09101441	67.58244918	42.2797478	81.73115596	49.2444328	64.99516874	75.78715625	91.77947245	88.38616428
maker-scf300000870601.0-snap-gene-2.110-mRNA-1 protein AED:0.10 eAED:0.10 QI:210	29.06974597	35.49554898	47.03926972	34.74847248	53.19812539	65.1354423	26.72498142	22.31887898	23.21341518	30.03587319	25.36508932	34.49559574	47.26957352	32.60142131	34.65965233	40.58484188	31.86273241	29.52156852	28.73270455	50.99400136	49.84393056	36.47609958	36.71265295	48.12262531	33.45126695	24.74021066	39.20227619	40.29678264	36.91668366	43.03182468	44.46444198	23.8169028	29.22051967	28.37085616	37.76733537	34.1125819
snap_masked-scf300000870752.0-processed-gene-6.75-mRNA-1 protein AED:0.02 eAED:0.02 QI:0	18.94481177	22.54358111	20.39535823	17.08549012	24.37747959	17.93538492	31.84111101	18.87253562	27.66927982	25.91321219	22.11748418	21.81814819	26.81142008	23.17275997	21.79916357	24.09886195	19.82112177	27.54941781	16.81250476	24.19363504	21.75921494	22.2642179	17.20201485	20.1914409	21.70049205	13.72354196	16.14205756	13.32616573	19.86040736	19.57716526	18.13293416	10.78048412	13.68305859	12.34272474	20.66634953	22.10403454
augustus_masked-deg300000870423-processed-gene-0.132-mRNA-1 protein AED:0.10 eAED:0.22 QI:0	32.47027507	44.99220569	38.48196598	45.09346404	48.47016097	39.69395469	52.48261706	52.73376725	60.92856047	67.76552056	63.86123208	58.08166077	64.48713266	59.9776237	59.48932736	65.59869689	70.70891307	68.87661441	40.57765836	47.31036739	58.65067995	47.86965257	48.54768242	50.00015226	62.31371035	68.29735186	47.61364087	69.89045567	65.60556167	58.02668198	56.53002016	38.13265092	60.13611636	69.59199217	62.96622639	67.84762685
maker-deg300000870423-snap-gene-0.50-mRNA-1 protein AED:0.47 eAED:0.47 QI:0	55.52169145	68.27407809	62.95909207	58.78034242	63.50328724	66.09423495	153.1830938	130.2753671	138.2869609	152.3811001	115.8095373	125.286702	97.11082924	90.53471078	78.07943775	94.02173904	83.69342767	83.63636695	46.99629902	85.53614973	79.96779639	73.62760474	73.25861733	65.71349447	99.20534043	85.93925642	65.55537247	98.73488463	126.1900577	85.17432116	105.1094969	37.69269568	82.45722635	108.9798268	112.2656209	104.8165011
maker-scf300000870743.0-snap-gene-6.30-mRNA-1 protein AED:0.05 eAED:0.05 QI:31	34.91361441	37.81101667	40.75931977	39.12098082	46.199448	49.57085719	58.71261427	59.66191749	51.25067238	43.796238	54.54023857	47.1940865	48.67524716	43.89245652	41.17136645	36.72425123	54.08063993	47.47216753	37.08824303	41.71327912	44.07662517	38.70815661	41.57451086	45.68968263	34.46681175	39.42884763	24.88162424	31.26332329	41.59593296	34.28822733	39.99016451	26.7720514	31.18335018	39.996631	40.28799742	44.27981555
snap_masked-scf300000870754.0-processed-gene-1.14-mRNA-1 protein AED:0.04 eAED:0.04 QI:0	35.68988534	38.06903024	32.81012445	32.78482933	35.87885286	29.05413881	37.83339554	32.88450904	39.81980741	34.90255217	31.33946361	63.65540745	25.20543805	23.60830778	21.98458246	25.21443384	21.25968687	26.53359826	37.21042994	44.48737019	44.317655	41.4725872	44.23756522	37.39543457	35.23588225	42.74775983	32.37914613	26.50745193	43.99976247	37.0861854	39.95333232	25.27818807	42.11970621	31.59420262	38.8720444	31.60734903
maker-scf300000870662.0-snap-gene-2.134-mRNA-1 protein AED:0.04 eAED:0.04 QI:0	20.69822274	25.92420574	31.67293552	26.91967317	30.07073305	29.7623239	32.62583303	25.54621777	26.84463356	30.48139996	21.0143096	20.33709884	36.026932	27.64111748	33.52035922	34.32595628	25.01954792	32.94738233	24.43071897	49.70535432	44.9297844	42.55792096	41.06417955	39.40973308	16.57262302	19.66749265	12.76484587	20.33211143	25.24563056	16.20250016	31.93081096	14.58133586	27.29511507	22.85237623	27.959895	31.02801348
maker-scf300000870753.0-snap-gene-19.14-mRNA-1 protein AED:0.03 eAED:0.03 QI:138	15.66845187	13.61655482	18.89769258	20.860136	23.05140812	22.2601227	44.47012369	31.66575877	36.20852809	40.65059838	25.96758741	32.2277948	32.75137911	30.48765752	27.36266118	36.69698787	31.74465172	40.36442817	10.75569412	11.89537217	15.74526069	22.63883809	23.54357505	21.94225551	38.27285737	36.43043259	29.35928531	26.92778861	30.58465754	27.24133265	25.205143	16.37303614	21.91112416	31.15456912	33.03153475	32.35947794
snap_masked-scf300000870749.0-processed-gene-0.89-mRNA-1 protein AED:0.14 eAED:0.15 QI:0	29.35898728	40.37627971	40.08184939	33.41410139	37.2795931	39.91721048	34.83708223	41.37924024	41.28989712	39.75141136	38.07875406	31.61300675	49.32824868	46.2505726	42.62104294	36.78640898	38.01596745	45.05821269	25.50743294	30.8164037	43.39930246	35.67332934	38.99856684	32.99947987	33.99966181	34.46532565	22.20568007	29.52368699	27.64880994	23.47662915	39.02624778	13.20103632	30.62595732	30.84789412	36.35809418	49.54653602
maker-scf300000870599.0-snap-gene-0.78-mRNA-1 protein AED:0.03 eAED:0.03 QI:0	36.83510703	49.33152497	54.25431368	56.80124693	57.13060351	47.24215605	51.86203613	47.81891415	55.80903697	53.4369008	44.55947254	54.96370039	65.0624689	59.88606546	60.84612436	52.94660497	49.07377456	60.01196818	32.75747991	41.19988608	38.92158151	40.53041055	41.80075197	37.24259859	37.40883552	42.11992833	30.80427093	33.58240583	41.22736292	33.7704242	39.34249116	19.22395559	37.66005318	38.97323117	47.47083095	44.2791287
maker-scf300000870749.0-snap-gene-1.66-mRNA-1 protein AED:0.09 eAED:0.09 QI:242	17.24974549	23.79897107	31.95996818	29.62347717	40.62446799	40.32218914	36.7588591	32.43359679	33.29629403	36.6180061	38.41975742	27.97145156	43.61779524	39.52025807	41.05616626	41.13165141	43.49684311	37.93254765	30.1172473	41.10601402	46.80122884	47.05375688	46.43824147	42.4316127	28.81779062	27.28565508	16.35151983	31.06803438	31.21144169	23.98731488	43.423221	29.28163708	35.92432283	44.78568436	36.54013708	45.03312236
maker-scf300000870673.2-snap-gene-5.65-mRNA-1 protein AED:0.14 eAED:0.14 QI:214	19.7513981	21.13253673	23.22311672	19.21820314	32.36756319	37.08357955	18.39818573	19.59321923	18.29808382	19.24905885	17.36947009	21.89912657	26.10535238	17.33619972	20.61107231	24.82154364	22.68562048	16.6328519	24.24216774	28.19329396	30.66980138	22.87127281	20.24704933	32.63201857	23.5014263	12.94643207	26.3459213	26.49267689	19.67695146	30.2323155	27.22692415	21.45575518	19.40164406	16.64559298	19.34052877	18.43911177
snap_masked-scf300000870750.0-processed-gene-0.61-mRNA-1 protein AED:0.03 eAED:0.07 QI:0	27.28399722	35.1003951	36.98661445	43.2471772	43.46849195	43.73253476	44.95897936	37.61566257	41.99105414	52.51649376	51.11363728	40.42161729	44.03544131	54.31465707	44.30183077	46.4535748	47.00686939	47.58370062	35.13310494	47.36215016	48.155962	55.32559007	48.96869909	45.61548719	52.68991598	52.65046435	56.99651914	48.71323583	56.23102233	44.37646356	58.06814564	24.06527448	55.5716584	51.74927902	62.97649369	65.45875826
maker-scf300000870743.0-snap-gene-2.15-mRNA-1 protein AED:0.23 eAED:0.23 QI:0	76.80485924	92.99152797	108.9671271	115.5792145	113.8230232	111.8255639	3.582737372	4.963935828	4.464864496	1.597562171	4.563842021	2.608396369	65.95133822	62.61894529	61.13571029	45.61097802	41.96191909	47.3285856	101.5057455	101.4663361	99.45955738	95.44231026	97.87016333	95.58103291	3.471888518	2.132673654	3.032886009	3.735077016	2.988881549	5.171446573	84.70917332	13.08839774	76.77368908	56.53795427	58.98600915	58.09827883
snap_masked-scf300000870749.0-processed-gene-14.65-mRNA-1 protein AED:0.09 eAED:0.09 QI:0	31.59405323	42.08668098	41.61311596	36.90936018	33.4329837	42.26058552	18.02542005	18.36884538	16.54950541	17.44294036	24.33147534	25.8679598	31.22437078	33.1364148	32.23695082	25.69940138	32.40381949	32.93920178	26.05838096	34.46172468	33.57189078	31.52103175	29.66051203	40.84865835	21.02426527	18.73317146	20.39406551	23.37118747	15.73748472	22.72988592	32.7919443	31.83702927	22.98883701	34.83001048	33.9019835	36.12197585
maker-scf300000870749.0-snap-gene-18.155-mRNA-1 protein AED:0.14 eAED:0.14 QI:133	43.27213095	39.90380706	46.44204576	52.44129618	46.00637091	47.68386775	40.0797349	44.78646415	43.60964482	66.55343993	69.84887915	54.02427336	48.50002548	48.56058919	42.99982832	47.71240136	48.51605441	44.43491941	39.95063103	52.86897328	49.37134163	46.87458443	52.62412005	44.63519011	22.12573324	26.53585011	17.5851362	35.12827482	38.00962175	41.53218928	46.07994575	26.86796143	46.29565394	34.17509997	34.13415934	34.27313623
maker-deg300000870423-snap-gene-0.63-mRNA-1 protein AED:0.44 eAED:0.44 QI:0	9.770100991	13.77865271	10.21734638	16.40122216	13.10084246	16.53527379	28.9735461	28.87912159	22.95692924	21.85536189	25.24295263	20.76254554	19.35962904	20.52735014	16.96059527	29.89684492	27.75120885	28.41394449	10.92473429	10.04851142	10.57966899	11.27283554	12.06212041	13.61411072	29.81273846	22.83388626	23.42927805	22.28599589	18.50038063	21.98802657	19.49633385	19.81685605	18.85014561	26.31982912	21.98061253	25.72934536
maker-scf300000870603.0-snap-gene-13.75-mRNA-1 protein AED:0.11 eAED:0.11 QI:0	28.67549794	48.50161529	49.76573211	35.80018115	45.12894589	29.54335752	15.91843446	22.47192706	20.60395812	43.67678613	36.27239809	34.66348179	44.10585304	50.4351319	42.69885096	10.26626334	10.23931815	9.347094988	21.9403011	33.51061694	43.8949933	52.06339274	37.19839811	29.4363607	29.68017297	26.48554758	14.3511981	34.31724964	49.53475949	42.84396516	40.14798998	18.65259418	34.47297735	27.15352677	32.97563744	33.72481588
maker-scf300000870603.0-snap-gene-6.59-mRNA-1 protein AED:0.06 eAED:0.06 QI:0	25.22787986	21.83579413	18.98274044	21.07024613	26.89668992	18.38528254	26.89571662	23.32498393	23.8300154	28.37903657	29.15748428	28.76794979	23.71629352	15.28378845	15.94992738	15.02066798	16.89059328	18.38734359	48.1441631	51.76437521	41.81818424	42.4633866	41.16316321	48.18864493	28.41960876	24.79670057	15.33792631	30.09241364	35.02458254	21.87295523	35.6128251	20.16456331	33.57262236	33.18115408	32.04725001	29.191529
maker-scf300000870601.1-snap-gene-4.150-mRNA-1 protein AED:0.10 eAED:0.11 QI:0	15.51692405	28.90195864	27.25791668	25.91845112	25.23828023	27.99444971	26.60046658	35.95086265	33.33635771	41.0569106	38.72224285	35.09037662	26.20981354	30.78357841	26.87722902	31.83348	30.97093359	31.08235104	20.6511098	21.85149075	25.37483854	22.1531705	21.67255817	25.00503383	25.95746493	27.10030605	22.18596438	28.31288909	28.01841873	31.08003396	21.69279648	13.78143468	22.00002673	31.06257378	22.96725681	24.66983779
snap_masked-scf300000870673.1-processed-gene-1.141-mRNA-1 protein AED:0.02 eAED:0.02 QI:0	27.16418543	26.53014683	32.4204674	25.99165475	51.34035507	40.92441586	24.51680379	19.09468055	14.36056457	22.38741049	17.52423088	24.55951507	41.08984321	26.13483692	22.81961746	30.1774445	22.22748858	27.72228396	23.07568603	41.06714244	38.75722148	25.92956652	29.28455937	34.64360645	27.59677443	18.29408323	28.30285476	25.83689041	31.89426267	24.23055829	35.8079015	11.78712112	27.45895757	21.17420386	25.63051979	22.62734575
maker-scf300000870595.0-snap-gene-4.24-mRNA-1 protein AED:0.10 eAED:0.10 QI:0	31.79755124	36.47319246	37.76211009	31.92511701	40.82333706	36.86047574	38.03058371	33.79734998	35.62888457	32.91806005	34.52521194	30.74503597	47.61472316	44.68828435	42.17351605	47.34038463	44.15352187	46.54526057	18.54208543	31.26928853	27.74241562	27.53360005	29.0825154	24.33271641	32.28011721	28.12218391	14.77607343	26.84125162	35.01628161	31.96044803	35.10027853	13.18382159	26.80390067	28.79322924	34.61960539	41.60004021
augustus_masked-deg300000870423-processed-gene-0.127-mRNA-1 protein AED:0.20 eAED:0.31 QI:0	30.24428571	37.05385381	43.46325586	50.64301357	43.1246668	48.50836956	44.83958498	48.69283208	49.25182374	60.00013432	59.37428314	47.98322794	52.77080942	50.68864486	56.70502286	64.94079123	61.5353006	53.80882962	43.24730691	48.93378345	48.81269656	48.42433825	46.23887783	49.75313413	49.03057212	58.82835919	44.19158456	68.09046723	62.14372199	52.72910855	50.99214361	16.38202339	56.03357541	59.41276354	52.89030349	57.31125739
snap_masked-scf300000870754.0-processed-gene-8.23-mRNA-1 protein AED:0.07 eAED:0.08 QI:0	16.78996148	26.20126061	21.71570854	28.00543927	24.52804028	20.76409738	34.40916245	25.42598579	34.01771295	45.50401018	37.94592114	43.20823493	29.43226302	25.19246146	24.72990034	26.75274754	23.09253039	29.98148592	20.90175287	23.08294892	24.56439704	24.825146	25.54235925	20.73144772	22.92852816	19.78114509	20.05873204	19.18741131	26.46291299	28.24021663	24.82761661	12.64568255	24.51766407	24.88903703	27.77790179	19.54256992
maker-scf300000870743.0-snap-gene-1.63-mRNA-1 protein AED:0.01 eAED:0.01 QI:0	5.884764709	5.514971244	7.517174462	8.078329704	9.714203831	7.963101215	20.85901401	20.58005579	15.76025803	19.31861338	16.83079269	18.13169379	14.95328818	13.82402186	11.2736451	20.34784848	15.52911355	20.23609065	4.245993997	8.835582653	9.087367283	7.348105075	8.335801703	8.53362249	22.14332957	18.66315953	8.595785227	12.30865792	12.51584534	12.59924749	12.80099812	7.298950753	10.66783881	14.760448	17.26920875	20.73964482
maker-scf300000870619.2-snap-gene-3.131-mRNA-1 protein AED:0.09 eAED:0.09 QI:0	26.16590583	31.08296	37.81210421	41.56845457	44.1086457	38.51645781	49.44329774	44.24626102	39.44195183	48.02963684	43.90621568	24.34362867	62.13131916	46.10825116	46.74211455	49.51637831	51.382846	59.81754619	23.60518563	34.3595515	37.45825389	34.84123917	37.65843727	32.38778028	36.8733603	31.95930772	19.23363707	32.90494653	32.01662623	23.29599667	42.6903111	14.09029897	38.14488498	40.137122	43.62276663	52.07415046
snap_masked-scf300000870743.0-processed-gene-0.20-mRNA-1 protein AED:0.08 eAED:0.08 QI:0	29.70030384	46.1568275	40.15683825	52.25516467	58.73868134	53.37650539	44.05491821	48.23826728	42.43655458	57.41328908	51.90613723	48.36048888	71.3158567	67.68804428	60.40040423	75.33100126	71.79153837	71.37604167	7.444568599	13.13490283	10.61366956	12.29134049	12.87865454	11.81425774	28.77202471	20.10872987	14.50211394	22.09651038	23.1069276	21.70921457	17.50845116	7.85749983	10.64065935	13.43558812	21.3924788	26.48150678
snap_masked-scf300000870754.0-processed-gene-4.57-mRNA-1 protein AED:0.17 eAED:0.18 QI:0	44.08005307	56.64972231	46.81896021	43.06823396	67.93864283	49.1682682	49.05356352	54.07682742	31.96919935	44.48422506	36.16317465	49.0141278	53.12326965	41.71737261	37.49124791	39.73807476	33.44601057	37.28865371	62.78886719	60.50787367	73.72794151	46.98075183	50.97956454	46.17631765	65.51386304	37.5232521	46.35876032	48.96970679	56.85936118	70.43610282	64.94104494	15.19503378	50.66047097	37.32634777	36.90021724	46.58052415
maker-scf300000870746.0-snap-gene-12.125-mRNA-1 protein AED:0.15 eAED:0.15 QI:0	10.56316123	19.4232929	22.90906666	16.60858884	20.32220603	26.18586017	18.59795669	24.6163008	16.06601092	21.25124499	23.44849466	14.90244714	30.83074858	31.35383368	34.44562489	28.73170052	31.65968765	27.44398094	16.00546363	16.52497564	22.14633995	20.1960947	17.89784411	21.93643674	12.50735818	9.669293071	7.627428608	14.69271098	11.57568141	10.52006326	19.53495261	18.13205335	16.72795648	19.08578829	15.69766998	23.05712284
maker-scf300000870607.0-snap-gene-0.9-mRNA-1 protein AED:0.05 eAED:0.05 QI:0	14.33674504	18.94528914	14.89984483	24.59872842	31.35162559	22.24180101	38.18589189	34.77810559	32.21060397	25.27091925	23.36593398	24.07643773	33.8632622	32.34255905	27.54845178	43.09095575	35.40024525	47.14945432	9.077134407	14.23471643	14.27010442	18.85609019	18.99129097	16.53467704	35.07071093	36.58609825	18.33025546	19.09562559	23.7731903	27.34247453	22.19500328	15.55199755	18.50194085	28.58074243	42.24592323	39.97378149
snap_masked-scf300000870754.0-processed-gene-3.78-mRNA-1 protein AED:0.14 eAED:0.14 QI:0	16.31334121	22.39436102	24.42411445	29.83389006	26.19500612	26.76218859	30.21965301	23.8766793	28.8458778	27.88729788	27.67325167	24.49853334	29.30735056	31.89727453	30.09783378	36.3530287	44.29342735	39.94948388	10.48871274	15.13930268	11.98233177	15.32662088	21.74699753	18.84144506	19.94708757	27.89817957	29.96468913	23.53618339	24.6188031	16.4764223	17.93908556	17.14390541	20.79467772	22.00853503	25.73675833	24.52536096
maker-scf300000870754.0-snap-gene-11.23-mRNA-1 protein AED:0.18 eAED:0.19 QI:0	10.60495833	16.53405423	15.81364094	14.90199625	18.6504772	14.42973023	20.60514524	21.21601769	22.10290253	24.95499007	22.9696645	21.00804919	25.54324939	35.90819756	31.01621347	31.10974997	28.72627994	25.5762284	9.284019009	11.42521404	12.92770696	16.69132412	19.91975237	14.44040446	34.72518673	31.1779287	16.78495205	22.27485378	20.37302999	23.51084182	23.85588815	26.57521845	20.63271204	26.69547597	26.69836676	32.36831033
snap_masked-scf300000870746.0-processed-gene-1.72-mRNA-1 protein AED:0.06 eAED:0.06 QI:0	12.44397112	16.19126099	9.920791595	11.87182696	11.93216976	12.16684198	17.66953007	16.52525178	13.28863447	10.9404541	7.611084942	11.08911715	14.40757694	10.20030464	10.71050514	11.27331414	8.69208498	14.67643059	19.24176775	22.90271602	16.20285312	17.2288255	15.27012741	18.69813011	17.07528317	14.30754262	7.455848871	18.69793015	13.51921587	22.90041367	19.16017424	8.891806926	13.57879077	18.98883501	19.77299986	18.76661287
maker-scf300000870629.0-snap-gene-2.53-mRNA-1 protein AED:0.26 eAED:0.26 QI:0	17.36982611	15.56234438	20.04813241	18.74498206	21.06137466	22.49325079	30.63776912	25.27274524	28.37602155	26.00534057	23.62890751	22.13870012	21.28274038	21.84912499	21.74114486	28.26928494	24.37400133	27.21342494	13.39134436	20.47987714	18.93936875	23.29586954	22.1877767	20.13417887	29.27975726	25.76429307	19.50027461	21.46396693	26.27197806	20.36569167	20.11020238	6.692809962	20.61028695	23.23469152	28.18074724	26.34418935
maker-scf300000870743.0-snap-gene-2.39-mRNA-1 protein AED:0.27 eAED:0.27 QI:0	23.9748313	28.14896001	22.92672366	26.3104837	30.46220875	32.18810234	0.389851034	7.780936676	3.354844665	8.663713228	1.556598376	6.767382169	19.11857139	20.06895543	15.96092632	11.6600911	12.66718609	14.65876057	15.94261772	18.64431618	18.80730694	14.99147306	19.88973451	19.76589881	7.13058946	4.206470476	3.897737218	0.571680454	4.625512735	7.505030266	17.43541631	4.854189698	13.45092526	12.0503155	10.58078015	12.57390948
maker-scf300000870746.0-snap-gene-6.137-mRNA-1 protein AED:0.08 eAED:0.08 QI:0	10.91538057	13.8519595	17.95142119	17.00236113	16.47045658	21.42980662	23.92051179	23.84068943	25.04215009	27.92852504	24.08666408	19.50904933	24.61935243	25.06941589	23.45111898	30.78675272	25.40517962	23.26694031	11.32809812	13.11391116	14.39551266	16.55141675	20.21746291	20.64251268	23.50017868	25.77537127	17.43781706	17.93622254	18.27476192	16.54965907	20.71645674	11.50440896	21.25676582	22.05700144	23.33266895	26.76283221
snap_masked-scf300000870593.0-processed-gene-2.47-mRNA-1 protein AED:0.04 eAED:0.04 QI:0	24.4137569	24.95132183	27.47641099	20.44191211	23.7725971	21.56385118	23.00250806	21.89937773	21.28964998	22.94913917	23.62877176	20.57169413	28.94354625	32.48198712	28.952815	22.97756841	22.14744271	21.90282893	20.04982674	22.72458879	22.69979423	24.26490524	23.61533601	20.24157841	17.92996755	21.58239758	13.32711411	21.54595638	20.75734449	19.37474433	24.45960097	8.714012543	21.05144218	19.54021896	23.92206457	19.35526932
snap_masked-deg300000870423-processed-gene-0.83-mRNA-1 protein AED:0.36 eAED:0.36 QI:0	12.88796663	18.58447787	14.36960582	16.35160092	13.11896399	20.67604722	15.43050536	21.54446119	20.84281532	16.02157757	16.827751	18.12562664	17.54583213	26.70781566	21.58643059	25.64709168	30.58912163	20.66914864	14.75343057	9.444024312	13.8473292	13.44374444	13.85855212	8.873336299	20.41189803	16.93360631	12.70218014	11.04600974	10.29826034	13.76940532	23.10529955	4.3642191	15.46991709	18.39717436	17.37637964	28.44582793
snap_masked-scf300000870693.1-processed-gene-2.63-mRNA-1 protein AED:0.04 eAED:0.04 QI:0	7.46089005	12.50285388	10.98793993	15.64686271	17.54477961	20.23708881	35.62959051	34.16379912	34.43831559	30.53289947	21.11102916	21.82065007	46.88641514	35.74583964	34.05151872	34.36677291	29.85334126	43.71999817	13.82189346	16.69628076	15.61163648	20.88714739	22.49381819	23.70077915	50.58041859	41.00938161	27.63753729	28.31555296	23.69194987	25.95750965	32.49297302	10.36321288	24.70352097	32.79951674	48.13159373	48.44312989
maker-scf300000870746.0-snap-gene-13.182-mRNA-1 protein AED:0.03 eAED:0.03 QI:0	8.094195446	9.776596339	10.93877256	8.356748751	12.26803321	11.93524393	20.83136396	21.57598942	19.62347236	18.81008531	21.20551801	13.60704357	13.10008856	13.54274854	12.90497244	17.14024888	15.30199852	15.69441	6.842468961	4.422576026	8.73498988	7.475173183	8.027185627	6.656203495	15.52395973	11.64631081	9.130381636	11.27404972	12.64675901	14.37845408	10.80701704	14.09354165	8.039099495	11.62916449	14.1032968	13.70315741
maker-scf300000870754.0-snap-gene-5.116-mRNA-1 protein AED:0.19 eAED:0.19 QI:0	17.1388305	8.656156062	10.01437197	11.8145252	18.22595782	11.11215826	16.4159839	12.30549435	10.55730134	12.07839524	11.55783231	9.239881395	20.7280702	17.00879834	14.04394259	16.50707323	13.54068024	21.96136188	5.583393277	11.3906899	11.20916518	10.73410985	9.984708032	9.121247739	9.414565486	9.655418681	6.530235437	7.537424648	7.04312033	18.37520319	10.61508241	8.283113157	9.285275289	11.68681457	13.68909821	13.96311145
snap_masked-scf300000870603.0-processed-gene-12.102-mRNA-1 protein AED:0.06 eAED:0.06 QI:0	19.96683668	13.42504225	17.84181829	17.882759	20.07255525	14.3180485	33.53034661	28.47666401	35.14505509	34.80650438	35.46766648	36.76103242	23.26311929	18.78640729	20.61250665	24.4022222	18.58729219	22.68434721	10.34734605	16.70377296	12.36489963	13.75597759	13.71105408	14.59631933	12.05731652	13.21998346	7.624416903	18.11782728	23.37260416	16.46507021	12.61991452	15.86584292	10.96021353	9.519012264	16.56125855	13.21915698
maker-scf300000870754.0-snap-gene-11.26-mRNA-1 protein AED:0.10 eAED:0.10 QI:0	9.380830212	11.44080697	10.62035071	13.55245076	15.70127795	10.62523201	26.22645169	22.80626199	25.91608148	20.35402377	15.77661525	20.08081522	19.55705247	19.61972509	20.27374398	26.64960802	16.94500094	29.09660275	10.57801954	11.67933695	10.11020389	14.08400668	14.80876695	13.05378976	23.97047588	24.1945478	18.6636133	13.54942411	18.33018157	13.74603605	15.99253318	10.11569669	12.92857522	24.25812282	25.9360654	27.03530592
snap_masked-scf300000870651.0-processed-gene-0.28-mRNA-1 protein AED:0.18 eAED:0.18 QI:0	10.77863512	11.88995652	12.10864025	15.10436041	16.10712882	18.7004758	18.6101708	16.54644313	18.06449722	31.50542088	26.46098129	15.3639166	19.75418177	16.59425244	14.37065873	20.07137889	20.02923424	20.56613905	27.61062833	30.42677378	33.98144548	29.34269333	40.4990864	36.51421335	16.14539864	20.94531084	7.67749603	22.93861255	21.94761865	16.15405264	29.23439699	7.473438124	25.91281885	28.72381337	25.2366359	27.53514683
snap_masked-deg300000870423-processed-gene-0.69-mRNA-1 protein AED:0.34 eAED:0.34 QI:0	11.34831195	10.52195342	16.05325685	20.84465476	22.37419367	22.30266986	22.15598021	21.63430117	22.10354722	25.14196359	24.57669688	23.64843026	27.09073497	22.62362567	25.87642841	27.49400953	25.7650896	25.06295708	12.06778798	12.35341824	13.15604216	17.07433908	16.88524058	19.33528314	18.91989684	23.49709537	14.28779865	22.72410191	18.95745715	16.30687558	19.35752781	24.65019695	20.27560508	24.39597541	25.12610681	22.33863055
maker-scf300000870743.0-snap-gene-0.54-mRNA-1 protein AED:0.33 eAED:0.33 QI:147	15.37194361	16.69488346	25.26133085	21.37593858	28.66246957	25.88912823	30.07167345	28.94738413	26.02836593	24.49828681	28.11627159	19.72741965	31.65369747	31.68506614	27.50949447	28.98613584	30.27273406	34.0958148	22.03845287	24.99087116	25.15824155	24.74874594	26.14656422	26.42282925	18.81535307	19.58139295	21.83853262	27.2338773	19.12655284	17.08527163	29.18521204	25.87050251	21.40160132	31.5415595	33.29187133	32.01601809
snap_masked-scf300000870603.0-processed-gene-0.56-mRNA-1 protein AED:0.07 eAED:0.07 QI:0	16.33275287	11.01478302	14.04411497	14.23588999	17.10597382	15.55498941	18.85649067	19.72969989	20.35788404	22.0619062	23.96411074	18.1640709	19.86919443	18.26740239	18.80571968	24.98128849	22.55020547	23.43165178	10.30158056	13.23288628	13.49743604	10.21516065	14.39596042	12.70975283	13.88009469	14.53996922	10.43262138	11.53250596	16.05011575	8.679709051	10.37025658	13.21970593	7.62670468	13.20638244	16.85195732	14.63228622
snap_masked-scf300000870673.2-processed-gene-6.93-mRNA-1 protein AED:0.03 eAED:0.03 QI:0	22.79169024	34.43205455	31.71608749	34.09710188	44.34390577	39.96414866	25.85978296	23.79427482	26.62258552	30.37398723	26.1926725	31.08706307	31.47602813	19.00150032	23.24996666	25.68389329	22.08228318	23.52047224	31.39132822	33.99181792	43.91319635	32.36600022	29.8188454	36.46896048	43.78445039	29.35609145	38.37457597	36.46550356	35.52672266	49.66243358	37.61655198	19.37212949	28.38010464	22.03732928	26.43704819	26.30465331
maker-scf300000870745.0-snap-gene-1.17-mRNA-1 protein AED:0.04 eAED:0.04 QI:0	11.22894038	16.01323939	15.64985525	14.61121225	14.89546712	16.24970619	13.96127041	16.67989644	14.38607176	14.00827959	12.31832943	9.566533867	15.79620268	16.70740515	18.2042697	20.69082848	17.81857614	15.2133922	13.71116429	14.04261653	15.12008367	12.1344831	12.51157254	10.61420274	16.91821456	15.11753643	7.404002093	9.9771733	17.74799724	6.92479751	10.40952029	7.731466136	11.44161624	8.866470096	11.67530965	14.26803856
maker-scf300000870619.2-snap-gene-3.142-mRNA-1 protein AED:0.03 eAED:0.03 QI:0	34.86460378	44.66181715	43.20129199	42.73391468	35.58609048	36.2078021	36.04646339	33.71407417	45.13070133	40.36468206	35.7878726	40.61734593	35.8573425	42.52637467	43.89463509	41.12092915	39.8880246	42.89756355	25.63829103	28.37241372	38.66820159	33.12424303	33.05989458	31.5440945	31.55223715	38.01403987	39.91468945	26.79928698	33.32377676	39.83725982	30.81525709	12.07312379	28.83100672	37.32390319	35.72792273	42.37840378
snap_masked-scf300000870745.0-processed-gene-3.91-mRNA-1 protein AED:0.01 eAED:0.01 QI:0	20.60785178	15.02444864	14.21151691	14.34746652	12.18143874	14.46503736	16.60495762	12.83109182	14.48387199	12.90623233	12.809325	15.11411248	14.55655108	14.6471984	14.90309269	21.00452234	16.03248095	15.03720781	8.682630572	11.55620808	10.86921564	14.97564855	12.57197437	12.17966659	16.3366112	14.70143517	17.82704903	11.38641373	16.54042582	14.38897233	12.03095466	19.10624721	10.69870767	15.80844913	16.6181371	16.19792008
snap_masked-scf300000870603.0-processed-gene-4.65-mRNA-1 protein AED:0.10 eAED:0.10 QI:0	13.48478252	18.81022994	20.16052064	18.02294403	18.79027805	18.5404009	23.84691425	21.65627207	17.75194711	19.36841763	22.15989991	19.30364857	21.63074869	23.31626153	19.89018406	18.37729154	19.48670414	22.31458264	23.19204282	30.28422886	29.4293442	27.58691727	25.40492772	24.94017784	19.89666196	18.07641395	9.884679707	18.86206354	19.79109575	20.66113249	27.68698349	22.07691025	21.69715867	22.82426896	27.6660928	33.05442691
snap_masked-scf300000870749.0-processed-gene-1.94-mRNA-1 protein AED:0.06 eAED:0.06 QI:0	15.56823289	18.18123807	22.01511622	14.79058141	22.40058221	16.96806544	23.66555208	17.98171415	16.27516108	17.28048515	21.71979092	16.62663038	20.0717718	17.94795702	14.54391588	18.12247858	19.26981102	22.35710002	12.04517739	23.10133303	18.16464012	15.30742836	17.40034102	14.93379329	10.07163635	8.890005444	14.51392287	13.66268605	15.99422691	8.731343811	14.43383099	8.67979505	11.76496739	14.39318459	18.65194965	15.97232204
snap_masked-scf300000870746.0-processed-gene-4.20-mRNA-1 protein AED:0.22 eAED:0.22 QI:0	56.70161586	15.48698452	12.42934163	13.13249308	18.70430562	19.35056037	9.918659454	13.88404182	14.9460549	4.724172345	9.364829406	44.10146247	18.22496752	8.153745642	11.99738065	4.773224533	7.404691618	10.67367602	22.31213133	22.92701397	22.5539516	14.86410758	15.40356885	16.43967712	19.33984784	9.251443856	28.04332249	18.20632169	31.7744421	14.55977959	17.61746294	50.4683464	13.06429971	13.93658254	12.93206526	12.41809361
maker-scf300000870753.0-snap-gene-21.116-mRNA-1 protein AED:0.06 eAED:0.06 QI:0	9.188450117	21.47791661	10.08674752	9.572308126	13.59802549	8.701045459	11.96828193	29.43465708	18.98833123	10.17846686	7.318656055	10.25112427	9.771876714	13.91170839	9.107353957	10.02294375	5.611075311	7.980700054	20.49194556	21.78922154	19.9241738	15.90962574	12.21419766	13.65584559	40.6569095	22.89279864	14.63180516	13.1041674	8.95577785	36.64900765	14.71197734	60.56896947	8.861310011	13.25496686	24.4270904	16.26810243
snap_masked-scf300000870651.0-processed-gene-0.5-mRNA-1 protein AED:0.06 eAED:0.09 QI:0	12.32903091	16.04604585	15.86186254	12.35181243	16.02894685	16.67397775	14.53065742	15.82376275	21.66519083	17.51197472	18.07754445	15.4430277	17.19198658	18.3612679	18.08525157	21.04616978	18.04102975	17.79547713	13.20150157	13.11833403	18.19947186	16.44604699	13.07813184	15.47465307	11.57497694	10.36727678	19.54474352	10.64979055	14.95337774	15.6223896	14.31053053	30.06743978	12.95894394	10.94138092	12.54599575	15.12278764
maker-scf300000870749.0-snap-gene-9.76-mRNA-1 protein AED:0.42 eAED:0.42 QI:0	45.90266214	22.59324748	30.72485196	29.73137258	26.53204803	23.69477349	20.47910395	13.83557846	20.69581973	19.79440638	16.46683067	28.49383898	22.37544449	11.85699808	19.72087248	20.12210237	18.2679295	25.64996445	29.90216717	26.9147236	17.64993675	26.35395809	20.32470304	25.17526185	18.85866659	23.57692365	26.25772123	20.9241292	30.88268722	29.15095296	16.2020536	10.31358745	27.52302851	23.72034797	24.52123233	12.69796827
snap_masked-scf300000870611.0-processed-gene-0.97-mRNA-1 protein AED:0.10 eAED:0.10 QI:0	9.034600978	11.77709618	11.21236438	13.17215498	8.763754569	7.972492434	17.38437996	16.60266958	20.19751045	24.72218015	26.12471156	21.86942151	20.02991522	21.25894551	21.2425796	20.28961531	20.07747014	25.59821932	12.79350852	16.30811639	18.4277864	21.82387768	15.23069579	15.24606134	41.29781151	57.14277607	54.50981518	41.92269443	50.13766753	57.38706205	28.41872931	7.306042225	26.75662108	29.30989212	35.7602662	32.96616616
maker-scf300000870601.0-snap-gene-4.28-mRNA-1 protein AED:0.36 eAED:0.36 QI:0	48.45572633	30.76222781	25.17280652	24.19338618	43.08615874	30.03907276	1.912584875	4.754531247	4.098356874	4.039014111	2.614082386	2.784898209	23.78945301	17.34250346	15.43864558	9.424689472	10.8457426	18.18304531	23.3774448	27.01160038	22.97340209	24.61532042	21.36730949	23.41883767	2.170951339	3.970831351	6.812591084	4.470843622	2.97838763	3.909806962	17.78460193	23.89149632	19.60495124	13.59228504	21.04017806	11.90071874
snap_masked-scf300000870753.0-processed-gene-13.76-mRNA-1 protein AED:0.04 eAED:0.04 QI:0	27.45902514	30.30867488	35.60946482	31.50204957	31.9437028	29.97787083	28.83043756	27.65978303	33.70491046	32.2393291	35.34864958	28.3341173	38.44801374	43.30100016	38.33576667	33.19740065	33.34533541	39.59018325	23.99471508	36.25510911	33.45977675	32.50361639	32.17813066	30.48658982	16.19362735	18.46053179	14.81282399	18.50727544	20.23788651	16.97384564	28.99487318	14.35679484	27.07206318	25.73474388	25.58125214	27.90402587
snap_masked-scf300000870752.0-processed-gene-6.81-mRNA-1 protein AED:0.08 eAED:0.08 QI:0	86.35175612	86.09317292	74.29488843	84.5908575	84.35291545	82.18184893	88.22758768	86.50413266	105.2088972	110.2707799	101.2390213	120.269081	88.47791467	85.70363664	82.35497525	104.963365	105.9366835	111.3279354	64.83027903	69.11109679	65.66437482	67.16900538	64.8956432	67.35287632	88.87134589	81.40089926	97.56424832	75.65820626	82.67534486	82.99104924	78.11598344	21.90331946	85.0633695	85.95354279	102.8396194	92.5308356
maker-scf300000870750.0-snap-gene-0.120-mRNA-1 protein AED:0.03 eAED:0.03 QI:0	11.14782947	17.02120189	14.89921978	12.54078265	13.85496475	14.0289363	21.18252121	20.63986429	17.19708037	13.93985474	13.22572833	11.57499421	18.50095829	12.9455574	13.49907681	14.83169581	12.97269023	18.48376993	18.86960316	15.54819843	25.47232797	18.95511344	15.99322029	16.72154324	30.56311456	12.77780829	8.650753583	17.98452429	11.93007068	14.91315348	17.78602865	11.98060189	16.26675385	16.83465472	15.7317842	18.30950391
maker-scf300000870631.0-snap-gene-1.54-mRNA-1 protein AED:0.03 eAED:0.03 QI:228	21.90069852	38.27706173	31.31523193	27.74026728	28.95497882	33.3351441	28.37515946	39.39364362	33.59899406	25.0345463	26.09625262	22.20247836	30.97290718	26.93372367	32.04739531	25.63908952	26.25819858	27.74301464	23.98293326	25.97595029	26.13849554	27.99753121	22.39260694	24.67322864	25.79488903	27.68795431	20.35321959	24.98255463	21.33330298	25.96901778	23.54064173	18.42868394	22.12414888	23.02298313	22.76266265	20.71379569
maker-deg300000870423-snap-gene-0.59-mRNA-1 protein AED:0.41 eAED:0.41 QI:0	12.33706706	8.608958999	9.989951887	12.41404041	13.71243581	15.12414766	36.3503215	26.37488418	21.27279271	26.40029911	21.69139833	20.94300839	28.42757045	24.51187325	23.33137292	39.54748331	30.17222607	37.69915846	21.54158099	24.30247564	19.26823115	19.19667884	26.22312924	20.8385055	49.43948591	42.30376379	32.4848938	66.72964736	60.73268158	37.14996476	29.96410848	14.08118017	34.45887945	47.25430044	44.76865578	46.72484221
maker-scf300000870754.0-snap-gene-4.45-mRNA-1 protein AED:0.17 eAED:0.17 QI:0	13.75994472	14.05438041	21.04017847	15.2554667	20.09786675	17.10597875	6.573571892	8.837108441	9.054700469	5.688466772	8.328605058	5.255062444	15.04613861	9.960856784	14.24100114	11.02076942	8.082220706	10.24683568	18.03887455	19.97596588	25.08266959	27.40504203	23.81901471	25.63358151	13.78556194	12.48855532	12.77218843	10.34958969	12.83655427	10.17085257	18.60348067	20.32209117	18.28557722	11.45644471	15.19550237	15.04554691
snap_masked-scf300000870754.0-processed-gene-0.46-mRNA-1 protein AED:0.04 eAED:0.04 QI:0	18.49584879	29.23635994	29.00774592	31.91463447	31.70460499	33.09736709	35.19968953	29.97265478	26.76186885	30.38230747	31.18447631	26.59159438	35.69644395	39.11595558	34.15132613	35.87828758	36.27220323	36.88538624	12.8907938	23.31575075	28.11126876	29.11163474	23.54462645	27.8445463	19.18839074	19.93665576	8.772557615	23.22872882	23.07999558	14.9189082	29.13586059	14.36067307	25.47435811	24.51717297	24.63459508	28.36400769
maker-scf300000870746.0-snap-gene-9.71-mRNA-1 protein AED:0.02 eAED:0.02 QI:0	16.37665893	17.098412	19.23766756	18.49799515	25.34148419	16.70600878	22.50854892	20.87778615	14.31574452	24.02924221	19.88843948	22.20954515	27.46752739	21.39781852	21.63403228	26.4905163	18.35443026	26.50162825	14.95074749	19.19675374	20.42456607	16.85069507	19.79561297	17.37419465	15.37505077	18.95497807	17.58070837	17.7530867	17.62595365	11.82164301	19.57248633	11.75033293	15.29862374	17.7488261	22.10002129	21.31292659
maker-scf300000870735.0-snap-gene-10.67-mRNA-1 protein AED:0.03 eAED:0.03 QI:0	17.72864302	15.18389419	17.06516517	13.56567902	20.5897967	16.24091664	25.20218614	25.18279592	19.97217846	23.57587789	25.27762672	14.50216702	20.08808125	17.8039208	16.65608554	18.96743658	18.37041832	20.62469871	9.283493556	18.31218227	19.65447353	13.77027074	13.52251026	17.34502483	20.77312283	13.8961981	15.20136789	16.6807967	14.86836931	16.61135623	18.3578219	8.883555985	11.01869109	12.15104908	12.33737318	17.87420632
snap_masked-scf300000870601.0-processed-gene-15.85-mRNA-1 protein AED:0.01 eAED:0.02 QI:0	7.295621077	6.738763296	5.628526786	4.876292835	5.111099631	4.655812026	7.019117345	7.657886816	5.335476868	5.267383026	4.702005996	6.669361425	6.510875117	5.995281922	6.187820202	5.921436595	4.861904931	5.651734213	6.467615238	7.385041708	7.54121659	7.290289165	5.791337277	7.512206409	22.93293958	7.853343581	11.07404585	7.291234007	8.328057081	13.06473399	7.775057301	5.950201311	6.362729427	6.333386413	5.939206848	5.940320708
snap_masked-scf300000870593.0-processed-gene-7.161-mRNA-1 protein AED:0.07 eAED:0.07 QI:0	26.44749756	27.30830818	27.16135672	26.65851049	24.50346412	20.6854256	23.29208833	19.82756055	16.15872272	24.36296523	20.01795682	23.60498937	35.27011248	29.51392899	27.80678978	19.2056988	17.46470379	23.86326507	17.50230776	26.44403284	31.17139077	23.50737745	21.76786478	20.33935107	6.850558543	10.93824193	14.4380561	16.58635807	18.11412081	11.47685102	22.93768431	17.29078023	16.92233694	12.87987947	14.53063181	20.22105321
maker-deg300000870423-snap-gene-0.33-mRNA-1 protein AED:0.47 eAED:0.48 QI:0	21.94640935	33.54582859	31.72320535	38.02578864	37.68636775	34.09431512	35.95195691	40.27846137	35.55267256	43.90589071	40.64958732	43.79551949	38.59446004	34.8976593	37.11187759	41.38097883	36.69772293	39.98910844	35.93701201	40.52809658	38.05372128	39.72943745	38.9606397	41.51622285	49.30841063	45.24703739	31.62947759	51.64540096	50.17199651	47.7941508	45.47783554	13.14484626	43.21674369	50.14742524	48.51451294	46.61324444
maker-deg300000870423-snap-gene-0.32-mRNA-1 protein AED:0.38 eAED:0.38 QI:0	7.969423885	7.420639903	8.364366807	8.155941184	9.925593338	11.31876605	14.76681181	13.06299178	13.29687121	13.36996482	15.11580843	8.873151844	15.48102043	12.68027071	14.16918853	16.76991037	18.91683781	19.47890361	10.6435656	7.062110502	7.37552179	12.04738936	11.6099933	11.15666364	13.84193386	11.57796943	16.56700469	13.13848363	9.501533307	10.55188815	10.18402818	8.842396641	16.1573123	19.35300156	18.76954808	17.15017114
maker-scf300000870749.0-snap-gene-3.10-mRNA-1 protein AED:0.16 eAED:0.16 QI:202	17.8237666	20.61811176	32.20398646	35.64961774	36.25541422	35.3665732	33.54820606	29.46934074	36.86655462	37.11501249	40.60191349	31.96084836	30.08262185	30.94403558	31.10646509	39.214624	39.87004211	38.22556582	16.23650655	14.76182301	13.40081582	14.09135119	13.22045804	14.85474849	14.74225198	15.30355213	21.42826414	21.84324722	18.64441483	16.41701563	12.99680035	5.575111594	13.24007971	16.14625116	14.48505331	15.68034024
maker-scf300000870753.0-snap-gene-7.135-mRNA-1 protein AED:0.13 eAED:0.13 QI:77	19.09464949	26.24663294	26.72360813	29.08853639	30.50175703	32.08579617	28.51612179	26.40378963	30.90834067	27.26081898	31.03421326	27.80663981	36.83754699	38.03889235	39.75368829	38.91854849	37.70580633	44.05151559	12.82802237	14.94891738	12.18821245	18.96280431	16.61174996	17.36003114	14.68460808	13.08375349	10.10182678	8.981603683	12.29730973	6.296776753	16.77968716	6.776041898	13.43658565	21.23794109	25.345786	22.14887696
snap_masked-scf300000870752.0-processed-gene-5.40-mRNA-1 protein AED:0.16 eAED:0.16 QI:0	5.639007965	5.334639976	6.418235912	7.769059693	7.707667143	5.917047155	6.51034776	6.856896511	8.068005464	9.115618389	5.0809344	5.948022445	9.337414439	9.128065994	6.212830945	12.80169324	8.145701292	11.01465626	5.149665493	5.071267099	6.380319918	6.329331233	9.959328484	7.366884511	8.753069513	7.296833789	11.82993991	7.121245537	5.266643916	6.530787635	8.032283407	11.53457294	9.920000922	7.922997936	8.976461782	9.153597426
maker-scf300000870749.0-snap-gene-11.29-mRNA-1 protein AED:0.02 eAED:0.02 QI:0	12.64650868	11.47017264	13.95065597	9.202076838	8.94496578	9.398974433	24.18232297	17.66469115	22.89099901	20.17482674	19.64981815	14.17325091	15.4375789	14.01895286	12.80084528	14.95105564	14.94000232	15.50988397	6.05824994	7.637266766	11.68996784	11.12228667	10.98200743	8.184519857	17.20707894	21.0870873	9.718834444	15.98091419	13.26323371	17.89265673	12.32658876	23.96541292	8.711783097	13.40953429	12.20132618	16.02328395
snap_masked-scf300000870629.0-processed-gene-3.16-mRNA-1 protein AED:0.14 eAED:0.14 QI:0	9.898958534	10.683152	6.468052618	7.839862665	6.04582946	7.667378516	16.93117942	22.14777985	15.49484293	15.63866972	17.81767989	21.65627006	13.3558751	16.66540705	16.23960713	13.86441706	14.75866783	17.9252596	14.99047774	17.20655452	20.29910975	17.49315875	14.24231518	15.91172908	46.48404663	44.91466019	29.30579189	39.63321245	49.46803293	49.10722833	29.17157639	16.23955335	21.46882972	24.46560919	36.99827043	38.65497107
maker-scf300000870748.0-snap-gene-3.34-mRNA-1 protein AED:0.04 eAED:0.04 QI:0	6.490675605	7.832088238	9.51522067	5.595464573	9.560733817	8.961949354	6.938532525	6.597931126	7.324932811	5.496475325	8.349446763	4.564240664	9.970718711	6.586174161	7.766330712	6.831477955	9.594217238	8.143094482	5.614471519	9.623064461	8.999504572	10.35894455	8.576408575	10.77427312	8.648845541	9.184363712	5.36529711	7.843009992	6.421306815	5.877836396	8.95045284	16.53379588	7.103798009	11.01382575	8.806530336	7.706905685
snap_masked-scf300000870651.1-processed-gene-3.15-mRNA-1 protein AED:0.04 eAED:0.05 QI:0	10.94308921	14.07146602	9.991641215	11.67335776	12.34104954	12.92936499	15.92091435	17.75703031	15.84892379	19.23815616	20.96043244	15.90649236	21.73043962	21.69197531	20.71938711	21.48871299	19.56319393	17.84804993	10.42885778	10.1930036	12.42009645	9.139852336	9.656899914	13.21718589	28.91074347	15.16172663	18.38638071	27.18399232	19.37736065	21.95294982	18.7412879	21.0790145	20.92430239	25.15280573	22.01510091	23.62004504
snap_masked-scf300000870642.2-processed-gene-0.86-mRNA-1 protein AED:0.41 eAED:0.41 QI:0	17.05403356	24.28791906	19.75090928	19.34878931	15.54839985	21.26793848	19.36644952	21.69031064	22.44407144	26.86350797	26.61686995	24.62371888	20.61460775	27.66494308	25.61115168	23.76893947	28.97264607	24.39580764	22.30194497	22.12553227	26.30105176	24.70407817	23.58842781	22.80436208	39.238481	44.04754783	40.37415101	42.03599555	39.06250766	47.03493603	31.39353187	7.787096961	30.29199645	34.75680015	26.92496398	32.62186181
snap_masked-scf300000870662.0-processed-gene-11.47-mRNA-1 protein AED:0.16 eAED:0.16 QI:0	11.76044645	7.820409306	6.45733778	15.04856429	9.842094701	9.288818229	18.50290492	15.91810424	17.50237784	11.36338587	8.688046622	21.89102177	13.73921712	11.58010001	12.66682206	15.93333613	7.986637585	25.86033347	9.957069923	11.61811723	7.682569758	10.10252843	9.852574221	8.666641953	17.10895495	19.90392081	20.80232161	18.65387893	23.21686851	15.80647685	7.792625417	6.264207048	12.35602163	13.79983052	22.15497472	15.54386063
maker-scf300000870673.2-snap-gene-3.127-mRNA-1 protein AED:0.00 eAED:0.00 QI:0	10.47463156	9.135340849	11.89540003	9.277105191	12.57980877	13.56340001	13.24490284	9.764072991	12.32816331	10.86735183	11.99361705	9.33872763	12.7521645	10.15374243	13.61893329	12.84830729	12.477705	10.71717659	25.52730131	14.91766396	10.47875856	14.53708183	10.83662183	12.05681319	9.326646919	15.31183502	15.34049485	39.36592918	11.95694357	14.05460159	11.805005	7.159620604	10.42745656	16.0202283	12.64135761	8.764594828
maker-scf300000870601.0-snap-gene-19.38-mRNA-1 protein AED:0.03 eAED:0.03 QI:154	10.89962679	10.17163013	10.71713148	11.66718259	11.26053545	9.892253069	17.90383408	17.49006973	17.77324146	18.51909782	17.05844132	16.1237296	16.91859479	17.27663173	15.97877482	14.21777412	14.77827647	16.43659027	10.33218836	13.57746687	13.18236771	13.91505176	15.03873176	12.09264336	14.72611405	18.57080902	17.02408696	17.54679169	20.93911323	19.19630666	15.32561846	7.013576503	18.03228006	15.95569841	12.12759072	17.88382442
maker-scf300000870681.0-snap-gene-0.56-mRNA-1 protein AED:0.23 eAED:0.24 QI:0	28.83546389	17.83006732	18.5032641	20.39383479	21.33870985	22.10971302	34.32074353	23.48327194	25.65426241	28.20151781	26.67049636	33.23770004	28.70426327	25.48982637	28.63138379	32.40437038	26.80801088	27.89547926	15.29614062	22.56873175	19.42929227	19.25510466	24.48866575	20.34908797	25.37119839	21.53525633	17.74495606	23.03113993	23.61814974	18.97534694	19.29272673	6.691831941	19.34405216	20.89288753	22.46521726	20.73342402
maker-scf300000870746.0-snap-gene-1.28-mRNA-1 protein AED:0.15 eAED:0.15 QI:0	3.659286387	1.753898	1.319417701	2.164897969	3.155187029	2.171864976	18.02546988	15.27159554	21.09743803	18.88297728	19.40416825	13.7666672	13.70514474	12.02356922	16.04757451	21.23511932	20.30659043	18.23872058	4.693178647	2.693918079	1.380060371	1.262301238	1.683161151	3.491204364	20.3364059	23.40606926	18.95337336	25.13145059	18.04519463	15.54841331	11.02869768	46.4650549	15.61452808	19.33508811	13.26473918	14.07658589
snap_masked-scf300000870745.0-processed-gene-3.133-mRNA-1 protein AED:0.24 eAED:0.26 QI:0	15.27099358	13.02748912	8.571946298	13.70102545	12.30247789	11.28267567	11.35534567	9.962930104	8.950451515	12.44698647	6.715309012	11.19358059	9.599320845	12.19350294	5.733194901	9.229037534	8.681152369	5.618046475	15.5295224	12.50468005	23.50832331	14.20623856	20.0308017	13.40630575	12.35028033	12.12938988	43.70195466	7.919892218	8.154658697	9.776888021	16.63416269	10.20348852	16.74696133	12.97542208	13.9544496	16.5048062
snap_masked-scf300000870662.0-processed-gene-12.55-mRNA-1 protein AED:0.23 eAED:0.24 QI:0	11.88134585	16.52381388	16.09129975	24.21665332	18.58319965	23.67469635	18.28966935	16.22254727	14.76400262	16.9428546	18.54213228	14.86405313	10.61142603	25.68639616	20.68896157	20.12534045	23.38795734	6.179199317	27.85384612	16.01901211	15.18373104	14.3796846	13.87320568	17.97412517	17.70087112	16.03699339	20.45742856	20.28087096	14.0043055	16.35624692	16.30374501	35.64194772	20.11764973	20.44861016	23.68218085	23.86392627
maker-scf300000870673.2-snap-gene-4.68-mRNA-1 protein AED:0.36 eAED:0.36 QI:0	15.19045213	18.17686386	19.99269723	23.10660606	18.83776394	20.98115298	33.69985868	35.30336852	29.52350205	36.6562854	40.32924781	36.47561598	25.84495078	27.70246012	28.17099451	34.1426149	32.00215575	31.81578579	9.967005885	12.41642942	16.10915942	13.63991026	11.68779631	14.82869375	24.17360029	22.84383993	23.73320025	27.03267775	26.43858453	30.28928808	20.36503312	12.94969911	15.52918884	24.30425415	26.92843375	30.05081251
maker-scf300000870744.1-snap-gene-4.60-mRNA-1 protein AED:0.02 eAED:0.02 QI:35	6.046443977	3.687370226	3.855677389	3.430299628	2.35955473	8.22471346	20.70150721	25.58350202	29.09378115	17.49623702	18.78809867	13.08545691	15.78554754	10.43483313	19.06130168	27.60172727	37.18964808	23.13062683	7.236055024	3.165803665	1.160567724	3.44285052	2.519768709	6.610483578	31.29986534	38.6377584	15.07371989	20.1024866	14.13741166	11.41512363	14.89046245	20.31222734	19.57972239	66.43010631	36.89307259	21.43043779
maker-scf300000870662.0-snap-gene-3.78-mRNA-1 protein AED:0.03 eAED:0.03 QI:70	14.35984188	16.09130009	16.71218276	18.10907486	14.30838115	18.19315782	27.51842851	32.51868328	25.34209917	35.88157211	44.27759202	46.05849436	18.71479554	19.62244293	23.4774877	21.63382083	23.14992109	25.05838254	11.49861684	18.47320064	17.78992832	14.17868214	15.7964139	15.56297384	12.42474437	15.18147472	13.73084121	21.62413795	19.06820698	23.74651882	19.65794495	21.66743914	20.67286808	16.60259805	19.58092242	19.23544755
maker-deg300000870423-snap-gene-0.0-mRNA-1 protein AED:0.38 eAED:0.39 QI:0	7.974955131	7.578406806	9.905741298	14.04187999	12.11953847	11.73641718	22.81350854	17.10772541	20.42027714	22.10724433	21.60015228	19.0671506	19.13459865	16.94808101	16.48153105	28.20838792	20.38032883	27.27644057	8.094000067	9.662779896	10.07100346	13.37524196	12.75461632	12.84488169	21.55337403	24.66003069	24.8026067	17.16008064	18.38912401	17.06235961	12.04704373	7.723926463	13.7848773	21.08320593	20.70166445	20.74055699
maker-scf300000870673.2-snap-gene-15.112-mRNA-1 protein AED:0.05 eAED:0.05 QI:0	34.22609484	19.36318724	25.34502061	22.23498502	24.85467319	22.9996752	24.61572269	22.93874146	16.5007813	21.68597096	18.71586393	20.41815518	23.88733853	18.09073679	28.90068422	23.51842907	21.59253353	22.8810162	17.60262442	28.39802922	21.04017272	25.37566363	23.87602334	21.76420847	17.85232646	15.3438855	24.2499289	17.89281731	21.90458574	13.42885839	20.02700157	8.100362744	19.67169684	15.02950859	27.14740863	15.37480461
snap_masked-scf300000870601.0-processed-gene-11.51-mRNA-1 protein AED:0.10 eAED:0.11 QI:0	8.059498507	5.139155153	9.686087965	6.25308752	6.030939464	5.648811498	4.253646913	6.146677546	9.4217806	6.162542738	5.244788619	4.007687128	6.215607847	5.593545114	6.944373997	7.49821769	6.000076106	2.82724114	10.12521183	6.357102698	9.269544495	8.494553381	5.885142836	3.640483367	9.470142089	7.9402182	28.01664062	8.713829763	6.150880026	7.009065464	6.431183278	27.73239938	6.325136835	4.356435322	7.533727202	6.564393868
snap_masked-scf300000870752.1-processed-gene-1.144-mRNA-1 protein AED:0.01 eAED:0.01 QI:0	10.06459219	13.05413303	11.6643574	12.19527266	8.075458628	13.59056898	10.83077652	15.0077634	12.11962443	18.233131	17.98817086	12.38548058	7.934922193	10.98292942	10.8765008	10.39184388	11.86825012	8.091004875	12.21603141	10.11934569	12.41940365	15.85263026	11.790705	13.63105862	9.151841065	14.0976662	7.833049847	12.74327765	11.61653189	10.27002874	12.528522	15.73064803	11.98734302	10.58953126	7.72959072	10.59205121
maker-scf300000870603.0-snap-gene-14.117-mRNA-1 protein AED:0.33 eAED:0.33 QI:44	20.3057017	15.61198293	11.7066496	13.05464079	16.02019521	10.20338515	48.13699095	34.52371968	33.26557709	26.66961393	25.19632001	67.46809478	14.79430629	14.68519174	12.70224441	12.23276369	12.43136459	18.69830081	5.203120991	9.342992584	7.643589193	7.359920324	7.255794423	7.029265464	27.53085909	29.3515018	34.13430968	13.58793787	23.36468648	21.56901598	8.296809387	6.320443413	6.851331205	8.095116092	17.590874	12.39470563
maker-scf300000870749.0-snap-gene-1.75-mRNA-1 protein AED:0.12 eAED:0.14 QI:0	13.77480605	13.78710585	14.95845566	16.42138035	11.81265356	14.03948194	10.67902067	15.18968613	15.47643072	15.41406992	15.64932765	8.317702604	11.3468336	18.34137194	14.65092415	14.46605362	12.41207738	9.848129938	21.85144828	17.9117911	14.87784587	19.14701987	19.39883043	22.58490347	14.47799246	16.45969635	12.00231382	18.59070421	14.49355562	18.29195817	17.17988538	14.17747959	17.78069641	18.33323806	15.5465731	18.20608392
maker-scf300000870673.2-snap-gene-5.79-mRNA-1 protein AED:0.09 eAED:0.09 QI:0	16.11978706	17.40744026	21.78877432	24.33058402	24.32349941	25.20521882	21.50560229	23.73495792	22.27004444	25.31131391	26.28865763	21.15946605	29.08620299	27.86906532	31.10778711	28.63798366	30.89444389	29.1377187	21.42291529	23.89916849	22.86362284	28.12894429	23.27065756	28.67386724	18.23580401	24.24916873	12.2788179	17.62171012	23.55324198	17.52329224	24.68060632	14.43095173	26.79406107	37.39439137	27.56606808	35.6687018
maker-scf300000870746.0-snap-gene-11.132-mRNA-1 protein AED:0.06 eAED:0.06 QI:0	8.891385067	8.452755623	8.565736222	7.887678766	15.43951425	13.94508039	20.15036903	10.77391209	16.39082017	11.61716618	11.97915683	10.94173266	16.47703339	11.02271654	12.74058552	15.48204351	11.09231153	16.38952481	10.20788952	10.45496896	8.868104503	12.78019287	11.74795016	15.30212877	12.53370988	13.87234519	12.17381141	17.92491436	16.46497931	11.89431696	10.83625461	13.31340949	12.81715621	18.12917272	23.21713637	12.47647914
maker-scf300000870752.1-snap-gene-1.119-mRNA-1 protein AED:0.24 eAED:0.24 QI:28	9.258746992	18.87046639	14.45877249	18.59036167	14.73834824	14.10718827	2.923599055	5.21617509	3.063169829	2.726562952	2.458840434	3.75620044	12.08687733	9.275841049	9.946167956	10.06366261	6.517607574	7.234978748	18.80404082	15.51114852	17.30467159	13.83286461	17.19480289	11.90956461	10.09152509	6.194764699	11.7004442	7.10574111	5.365796819	12.19499844	16.4502474	9.124270179	16.14135562	10.32724758	8.75163433	13.28188878
maker-scf300000870750.0-augustus-gene-4.13-mRNA-1 protein AED:0.03 eAED:0.03 QI:98	8.07506761	8.020723099	12.56383472	12.12812799	9.324984346	12.017128	11.54254829	9.577822781	17.46799282	12.72418353	12.02627902	10.79907058	8.0376738	10.90898303	10.64977844	14.1915389	14.49437224	10.18002541	13.24887126	11.4118115	12.11737377	13.08501655	12.93641485	7.753143352	12.21284266	18.16282898	16.5665689	13.58113634	11.45641675	9.39026922	12.65968843	14.20655426	12.69432524	15.40651137	14.48525685	13.43702473
augustus_masked-scf300000870601.1-processed-gene-4.32-mRNA-1 protein AED:0.15 eAED:0.15 QI:0	24.38134373	21.48697012	20.89247808	23.62584871	19.55101431	17.20066042	15.01266677	11.87885832	11.49767805	10.92258114	16.06233669	20.05959362	17.90641376	15.98932612	15.21267938	13.60159303	15.69282943	20.88328638	20.74338169	20.79118182	20.95153441	18.74849094	20.82944719	13.54262127	11.79801577	14.00834831	19.46350156	10.84672571	14.69511482	11.14561525	17.499712	17.80616963	18.53416133	14.41185536	15.57906107	15.00258367
maker-scf300000870662.0-snap-gene-7.87-mRNA-1 protein AED:0.05 eAED:0.05 QI:68	12.61924632	16.08967348	17.62716121	10.93253223	14.41710308	14.54621812	17.05132828	18.51850398	20.29494292	15.60740537	19.77507416	14.49395386	15.38506844	21.63405332	19.27123075	10.98834901	16.17546454	15.5552242	10.84270539	10.70944583	16.15268446	14.21131727	13.43317351	14.66503668	11.65237532	13.97079493	9.655234818	18.09708577	9.79543561	14.98965563	16.41950268	8.84618475	14.16870189	12.99056569	13.30974378	14.89415849
snap_masked-scf300000870753.0-processed-gene-12.103-mRNA-1 protein AED:0.10 eAED:0.11 QI:0	7.587010145	7.365355066	7.282187054	6.52424111	8.459265238	7.725742	9.665495541	7.562032208	8.445791497	8.780649575	7.960498404	9.65852041	8.89903439	8.886595879	8.900451173	8.341530786	10.03870253	9.636443925	12.78730747	7.102196447	6.954544435	9.8556817	8.899045194	8.946127816	10.35862618	11.63381192	10.68889855	5.415084095	8.600953079	8.587462145	9.226407604	8.543312498	11.20397528	12.10824924	11.93491769	10.96851517
snap_masked-scf300000870619.2-processed-gene-0.106-mRNA-1 protein AED:0.19 eAED:0.19 QI:0	19.68724847	22.45565166	19.78810976	21.36276054	23.34083715	16.81235131	27.96067524	21.70613206	21.7959624	15.37908768	15.36209702	15.08014308	23.65931073	15.23167443	21.46154448	20.13997217	18.56225733	23.74010098	10.41985884	16.39144824	17.08393946	14.94180326	19.16815829	16.66066666	18.26436937	20.46231051	14.46784518	12.7811291	23.11537284	16.05127699	20.88607438	7.866241202	20.98511128	21.39238606	22.46366625	20.96987065
snap_masked-scf300000870752.0-processed-gene-5.37-mRNA-1 protein AED:0.36 eAED:0.36 QI:0	8.456058653	12.17866873	12.32242679	10.66231984	9.142432479	8.912650069	7.525406306	9.545898884	10.53816553	10.05587195	10.3648794	9.476911305	8.234644839	7.520865762	9.329453199	7.92374383	10.71735304	6.836516489	18.23383089	13.98246854	16.59272761	17.86486845	16.14314304	17.30380167	8.759558111	8.278195828	10.8086106	10.67669961	6.877558279	10.70490935	12.12665169	11.72399645	15.24326809	15.49672903	8.03662142	9.880654978
snap_masked-scf300000870603.0-processed-gene-17.80-mRNA-1 protein AED:0.14 eAED:0.14 QI:0	12.89044829	13.68929653	16.75520313	13.99312177	16.16371797	16.780194	27.82865554	24.53494119	24.5541345	21.17943736	21.8917078	21.39014702	19.59480854	17.65493112	18.2664263	21.20002323	21.09385857	22.47173549	12.95010263	12.15154369	11.74437445	14.52212329	12.22056711	12.97303251	18.25892649	16.85633508	20.48573411	17.43565668	14.85819074	13.23549641	12.68651043	22.22865644	10.64308998	15.54097767	16.66071254	15.15430857
maker-scf300000870754.0-snap-gene-7.118-mRNA-1 protein AED:0.03 eAED:0.03 QI:0	21.28034088	15.67240563	18.25561322	14.13256781	14.92328049	16.07218273	11.27389396	16.31782905	12.03238167	10.26723693	11.89189691	12.2435409	15.16234534	17.70606059	15.32387174	11.05119854	14.03310015	14.36054927	8.712839728	15.132226	13.15400914	15.24752197	12.39221563	11.66649545	14.62912589	16.06013805	15.50483938	12.83047958	13.06079522	15.58444942	16.39482214	33.84971968	10.79131917	13.6778842	17.19226871	16.28939138
snap_masked-scf300000870673.2-processed-gene-13.6-mRNA-1 protein AED:0.11 eAED:0.11 QI:0	23.24736611	26.60954066	32.75116697	27.4576284	30.26769927	30.41297665	26.7202634	21.03509866	25.51874923	30.73625312	29.44859108	24.19435798	32.24254788	28.43666891	33.3828956	28.62587119	35.97429444	30.37769832	25.22277437	33.08784471	29.82169467	37.78439048	32.62956897	30.27088705	13.71033731	17.07687564	8.901762511	17.94437078	21.8666569	10.28826459	27.88966269	23.53453435	29.3435079	22.99504937	25.99533667	24.02005684
snap_masked-scf300000870745.0-processed-gene-1.45-mRNA-1 protein AED:0.01 eAED:0.01 QI:0	12.40806214	20.47204792	19.37839054	21.14373165	19.6240491	25.32743655	18.06240606	18.11602565	19.58779664	25.38580541	28.15386643	19.06298129	17.40331491	25.77034243	22.05517258	19.34258659	28.39968614	21.46780309	22.16288229	16.63102165	21.44916753	19.05450317	20.52705504	24.86747869	22.18326064	22.14933774	17.83226866	24.58366748	21.06122626	22.04048092	21.40090732	19.11067055	21.86561039	21.13321255	17.65005403	20.15328722
maker-scf300000870673.2-snap-gene-8.93-mRNA-1 protein AED:0.07 eAED:0.07 QI:0	7.247247825	9.315726809	14.80924941	10.65479764	15.23163222	16.49875071	10.61977179	10.35500272	7.552844925	10.77231542	12.0604384	11.02556675	17.18876225	13.04425242	15.51134733	15.04805118	16.01937856	14.42270158	10.69563514	13.85133147	14.72260406	17.42862714	15.69933451	16.29160704	9.366269207	7.909120575	7.404550205	11.39634495	11.83652251	12.7181787	13.8584579	8.089823122	12.03010913	16.16870959	9.504801491	16.2369929
snap_masked-scf300000870743.0-processed-gene-2.63-mRNA-1 protein AED:0.02 eAED:0.02 QI:0	13.24502301	11.82438043	10.37412816	10.51868445	13.75639438	9.809612238	17.60856048	11.60879515	8.628152502	10.41224993	10.22999354	17.78107272	14.53319971	10.68876072	6.704124027	8.795356231	8.522320484	12.14374708	6.221026359	12.92721046	11.2076401	6.616694023	10.52405129	11.01846095	9.455407715	13.66535386	10.71249153	8.611499371	12.92020217	8.491478329	8.091559643	9.318380769	7.017940724	7.578632646	16.0905021	9.554057741
maker-scf300000870601.0-snap-gene-19.33-mRNA-1 protein AED:0.12 eAED:0.12 QI:0	14.72081328	13.78818545	18.18747689	15.58749713	16.93402375	18.60585369	14.16289508	16.86513873	13.65091779	15.96069018	14.57219114	11.34702333	17.3328981	20.01991121	18.63800066	18.833654	18.95044479	14.95823504	17.84625306	21.23166569	21.69855754	20.62518561	22.71179213	24.82187289	15.1578352	13.82462076	10.19728816	17.88895932	14.92972678	12.51434215	22.66967934	18.31528434	16.24678625	16.69749273	14.87116111	19.8429146
augustus_masked-scf300000870611.0-processed-gene-0.25-mRNA-1 protein AED:0.25 eAED:0.25 QI:0	8.383293081	7.721608971	7.236420311	6.14264644	6.907804252	7.127369223	7.285027919	10.77615477	9.992774308	6.67677181	8.718418404	8.557444692	6.765444364	8.366195889	5.163354598	5.720071533	8.541162869	8.537884937	9.900975714	9.954305032	9.009927154	6.42355225	6.243696366	10.29547965	6.180295009	9.898254104	16.20258646	12.46059866	6.482666413	7.314324506	7.040319281	11.27781612	6.793342732	10.250636	10.59213355	7.297044377
augustus_masked-deg300000870423-processed-gene-0.112-mRNA-1 protein AED:0.03 eAED:0.03 QI:0	3.576056692	6.303227428	5.337158277	5.320117998	4.798576992	6.307981096	9.97752045	15.55037007	10.53025503	13.35258264	11.14343718	8.392750278	6.670553026	10.73355643	9.335337669	10.70281878	11.99297592	8.389247801	14.7992668	6.910694391	11.70492762	8.280190156	10.69077361	12.74727823	28.75166738	21.19804789	22.85778375	31.28227524	18.61446941	28.47142497	19.63586955	9.416342405	19.38037501	22.82509365	14.91298362	21.98004241
snap_masked-scf300000870745.0-processed-gene-0.37-mRNA-1 protein AED:0.06 eAED:0.10 QI:0	19.80742872	17.63543024	18.65722332	15.36983045	14.55577725	10.51655585	12.96847464	12.49945217	14.77561243	19.27079041	15.4315413	11.93877984	18.91127037	16.11958553	18.23903631	15.90169255	11.66473623	15.28415796	7.906079491	11.83601151	11.67048886	14.46205882	16.43352439	9.120193428	12.46481957	15.78174389	13.66644416	10.91274151	12.50916726	10.94437822	12.93887537	12.16522299	9.911353347	8.074397742	13.63159842	13.0151685
maker-scf300000870619.2-snap-gene-3.129-mRNA-1 protein AED:0.27 eAED:0.27 QI:0	16.4838521	25.02550052	23.0404566	19.01978425	27.31571385	21.07217603	22.20276072	28.06548807	26.72744221	24.83162776	16.12628775	17.5682742	27.4319939	17.95970787	23.08819029	22.88525659	23.19007197	26.05124124	19.84290592	21.80542524	24.45483951	27.10557475	26.91532156	25.53680015	20.02251818	19.07047356	14.01815472	20.69932951	15.7588655	12.87851807	28.54395996	37.11856295	25.33389944	21.81581069	18.19813485	24.33967882
snap_masked-scf300000870645.0-processed-gene-0.45-mRNA-1 protein AED:0.21 eAED:0.29 QI:0	19.75562966	23.17458704	26.87425892	20.50419837	23.12201222	21.01526276	20.23832457	19.21776089	20.08015421	19.48873086	20.5872529	16.28903668	21.0053291	22.83290126	23.12899395	22.47569762	19.61986835	24.34110407	21.33358366	31.49456664	22.30606919	27.63483979	24.40335517	26.31049106	17.68596684	18.11551277	13.31753521	18.46720223	19.43861748	15.24336328	21.82599551	13.19042352	18.24920599	23.893883	25.77152699	22.89533128
maker-scf300000870673.2-snap-gene-14.60-mRNA-1 protein AED:0.35 eAED:0.35 QI:0	9.7401134	5.063851694	3.186266575	3.367947528	3.700512328	3.075770513	22.30289316	33.59400221	25.94894563	14.86206342	24.20110352	36.34380155	4.755898185	5.132181501	4.467822212	3.946109331	8.367701533	7.687787386	8.54540524	2.688953338	3.825127919	3.840903136	2.932037699	7.534025097	15.42105947	2.354584289	16.06205654	15.61640429	13.50895376	15.73335134	5.889316665	4.378873329	6.110864426	6.624709402	8.303234593	5.605779008
maker-scf300000870601.0-snap-gene-12.68-mRNA-1 protein AED:0.06 eAED:0.07 QI:0	10.12642594	18.51818595	17.68288576	13.93979621	15.16509858	16.56458316	20.71591826	15.24264209	15.99165394	14.2735403	18.97695927	18.97344785	16.90086595	16.02371964	9.769446947	9.548214387	10.55974127	13.14588905	24.75390173	26.9751133	26.59494693	32.64952137	26.96796303	26.19478712	17.82563937	24.96932934	15.50292519	18.40292412	23.17976291	27.33185573	26.58871511	17.80047549	32.69113679	24.64985233	23.45403281	28.09256508
snap_masked-scf300000870753.0-processed-gene-19.39-mRNA-1 protein AED:0.04 eAED:0.04 QI:0	29.54525549	22.88931288	26.41903758	25.48625253	20.84329052	24.96279444	25.25069639	21.18831003	29.74063653	27.35008452	24.53940473	21.85549641	23.99829594	25.57334092	27.32572933	17.54237083	22.37854084	24.06012658	11.29925811	13.41771674	21.86394647	15.68507627	15.35900126	17.77692686	12.22777948	17.15038366	11.38773899	14.7539926	23.126631	13.25802277	18.60931234	10.30002184	13.42855288	15.31419104	10.43183245	18.19391918
maker-scf300000870603.0-snap-gene-0.0-mRNA-1 protein AED:0.39 eAED:0.39 QI:0	22.51042562	30.48665134	39.84911931	38.47862457	31.61984386	38.24326249	31.10127629	29.44415914	34.47730697	27.09894266	36.85223244	27.24719515	32.87898675	27.31557729	35.9722697	31.90093534	43.42284825	32.20118052	26.56278925	21.56381487	24.81704041	27.07955397	23.8543088	32.10016107	26.19649757	33.75049377	20.68529949	26.39278976	27.80220434	25.42950629	26.02096506	8.226424675	28.49645177	28.40336794	30.43816516	33.61375674
snap_masked-scf300000870673.2-processed-gene-15.17-mRNA-1 protein AED:0.01 eAED:0.01 QI:0	12.46703205	8.475977001	11.91374091	10.95514477	16.66912328	12.23792896	16.59783896	8.658654011	12.31415271	11.88940767	12.75723763	8.174460107	18.70769985	15.03674834	14.79826254	15.67999637	14.26173683	14.40558215	8.38043113	15.03838117	8.196534731	9.423547661	11.04046966	11.87449759	11.12589659	12.76171105	7.534673255	10.623772	9.92344534	9.33416842	12.07545963	9.024491596	10.62606922	14.14449538	16.30280064	12.44276125
maker-scf300000870586.0-snap-gene-1.76-mRNA-1 protein AED:0.09 eAED:0.11 QI:0	26.34211021	17.96983818	18.31415874	25.13817638	24.99388308	19.59650419	23.43257766	18.48194163	16.35421656	19.68762126	18.80138969	20.04210322	28.43023845	20.1198642	18.51159112	17.55258753	17.53804715	28.87722234	22.05019129	22.85001923	22.40304361	23.22754273	18.4932746	23.89557776	13.63197251	18.38444497	17.83849388	17.28454159	22.18271324	13.00438508	18.98304839	8.678991254	17.3973583	23.29864079	20.2970287	18.60119873
maker-scf300000870601.0-snap-gene-17.75-mRNA-1 protein AED:0.05 eAED:0.05 QI:0	20.06983585	25.09356458	29.46541435	31.47376463	25.76090711	29.15807707	27.50096745	23.83420279	23.82783555	46.46770877	30.62398293	26.62244067	29.42910092	31.86477963	29.51398876	20.65923659	16.53787195	18.53444264	29.48632928	22.94625075	21.78033612	26.09063527	27.84002144	30.47749177	8.125868259	13.29307758	12.53979325	22.08169898	16.24527853	15.67971725	18.67243576	14.00065437	21.2057516	15.30341625	13.73211802	17.1324523
snap_masked-scf300000870753.0-processed-gene-5.79-mRNA-1 protein AED:0.11 eAED:0.11 QI:0	11.35218496	13.7503266	15.62801088	13.94327332	22.22213226	23.09189728	18.41970021	19.42664763	18.74795707	11.49319373	18.1315259	14.40149692	19.4587123	19.60674153	21.61123197	18.57420562	24.56211506	27.84921291	8.781831558	8.470264787	8.174725329	11.58329538	11.80036715	11.00882381	8.021872313	10.67194293	6.491215341	10.82338299	9.87661822	6.879576061	10.13588666	4.720332404	5.92349461	7.942661644	8.624206285	9.020367409
maker-scf300000870631.0-snap-gene-3.81-mRNA-1 protein AED:0.08 eAED:0.08 QI:0	15.61701584	12.81157495	12.5614241	13.59811263	9.773442962	13.55079662	23.26471988	14.84963376	15.87508694	16.15824514	15.1777983	15.14436637	11.00013354	16.57548562	8.165161113	16.27181586	13.8603465	9.664497095	15.38311224	12.0533482	11.638776	13.9187481	16.11255389	10.64028862	6.497466006	19.18982198	7.603062835	26.63247293	18.11458273	7.866694197	11.59023755	50.71649479	11.15721501	12.61597544	8.357000426	12.08748945
maker-scf300000870673.2-snap-gene-1.55-mRNA-1 protein AED:0.02 eAED:0.02 QI:0	9.386135377	12.72475411	11.79307406	8.046816686	10.5210449	9.804056659	11.31810289	10.94783607	10.63424959	11.40849986	10.59421854	6.435318722	9.95570642	8.845378652	10.01134941	7.988049625	8.15759984	7.819973123	10.89543408	13.81989662	14.31789551	12.01998433	12.43521306	12.21622355	9.395441112	8.673409586	5.615147085	11.41509909	10.07154485	6.983211567	11.89207979	16.94867892	8.534308266	9.03412256	8.073561406	9.508415834
maker-scf300000870744.1-snap-gene-0.12-mRNA-1 protein AED:0.01 eAED:0.01 QI:38	16.6710133	15.84940313	21.34876618	16.34507337	19.17983862	15.63804625	6.415673038	5.650381188	5.719220036	9.358521862	6.298034474	5.929682435	14.46375257	11.9416828	13.67246519	11.67792115	9.094148379	7.22515749	25.32700773	31.03921955	26.6672914	26.89238522	20.03209325	29.71588624	6.221919126	9.561388629	5.076186086	7.088326539	12.7458104	5.502679965	18.97035725	8.557361	17.29259149	16.3779787	14.82802131	10.90450044
snap_masked-scf300000870673.2-processed-gene-14.0-mRNA-1 protein AED:0.35 eAED:0.35 QI:0	12.51069788	13.40203415	8.360298307	8.660651538	8.539896423	7.690995022	38.24945871	32.12574857	25.41741092	43.27158236	43.55237994	55.53433286	28.4463394	23.22153688	20.56651437	33.4650526	36.34085334	40.83933627	3.655030655	1.9187937	4.218173741	2.210080936	2.455132764	2.370355687	12.09452097	12.00883827	27.64622265	13.11988225	19.04152366	21.92324694	8.263047492	4.913283422	5.718411973	10.98531153	14.89270376	14.60448647
snap_masked-scf300000870595.1-processed-gene-2.163-mRNA-1 protein AED:0.21 eAED:0.21 QI:0	24.67524802	15.4180471	13.04842109	13.75902447	15.71151683	14.37185925	22.93654753	20.95779267	17.3456012	20.63247952	14.75858066	14.81561844	22.90969903	18.41071308	17.77064556	25.61201454	19.88963237	23.7207207	10.44022963	11.87750125	14.2078943	13.61843576	15.02464157	13.98855462	20.6556125	16.76813894	13.08622552	12.33020503	14.8202558	20.666684	15.95512765	16.30217507	13.71682466	16.18729257	15.91846288	20.41129775
maker-scf300000870753.0-snap-gene-19.1-mRNA-1 protein AED:0.18 eAED:0.18 QI:51	2.199109642	1.638805846	1.793117241	4.442846778	4.147855824	5.226992659	57.54876663	76.78329304	87.19696216	17.84692672	17.91039669	12.178003	3.619484042	6.909262542	3.924262534	47.08795092	44.52377636	87.59049492	2.662392361	1.349129447	1.353974721	1.491734548	2.090710213	2.52066769	12.63806617	6.939627791	23.54261281	0.277730172	1.004126198	2.248398642	0.992682132	6.428540364	3.290277923	2.2516184	7.093433301	6.576434675
snap_masked-scf300000870749.0-processed-gene-0.58-mRNA-1 protein AED:0.17 eAED:0.18 QI:0	6.215462552	17.26945759	8.217297269	6.196926628	7.188578676	5.444674839	16.37571734	16.93866642	15.12052049	21.13562539	24.94414951	9.203708629	14.68914973	12.58732024	13.01902353	10.36863079	7.661564487	8.33358905	32.98510249	29.25834422	36.00229652	26.0464386	28.50117398	26.77738948	33.63721913	37.91771565	18.58724671	44.84095151	48.79204765	100.0250718	28.79508826	34.79156122	31.34586817	24.33340882	23.7938886	23.64006052
maker-scf300000870752.1-snap-gene-1.139-mRNA-1 protein AED:0.14 eAED:0.14 QI:0	13.5304802	12.53502481	14.47824106	17.77700471	16.19914261	14.15606045	13.79169952	10.51566593	10.93447279	17.43054487	17.84455379	14.65767113	16.29093624	16.97853918	15.74811334	18.66453995	19.77453422	19.32250279	10.33482378	15.47987023	13.02863239	15.47240948	13.76004907	13.80985873	11.86215748	12.02874616	11.4448864	11.85896441	16.53058016	13.29054978	15.2362588	16.93394758	15.62607047	14.68854169	18.03046098	15.65141027
maker-scf300000870595.0-snap-gene-4.10-mRNA-1 protein AED:0.34 eAED:0.42 QI:0	13.80612556	19.14958154	20.94412879	23.40100406	20.70572444	21.86579687	23.73960457	20.45799783	20.58117324	21.7613489	20.81846535	20.6046621	25.46300038	28.72480828	25.89563399	25.08851141	24.80295611	29.30354805	14.6077491	21.49013222	20.19914528	21.52497355	21.31358737	21.38812051	23.32484591	25.34487884	17.48172828	22.88152114	19.11306076	29.13122513	22.57214132	13.19764344	21.11934542	25.99233012	27.88385065	29.60213279
maker-scf300000870603.0-snap-gene-8.33-mRNA-1 protein AED:0.41 eAED:0.41 QI:0	24.65958495	26.28162112	30.8380986	29.62697848	33.08519415	30.10438063	41.34147285	35.22726535	31.08441511	34.7967634	28.9785308	30.79453322	39.18732147	31.00274827	36.3286234	40.18571267	34.34257095	38.5916156	23.48151571	33.38677556	30.48641699	30.09916681	31.4848768	29.16819152	31.89463305	29.9507255	20.08276378	27.20109473	32.42019745	18.97957043	30.78094528	30.50124321	31.25191422	31.2063879	35.91788624	34.85820349
maker-deg300000870423-snap-gene-0.9-mRNA-1 protein AED:0.05 eAED:0.05 QI:0	10.44881685	12.30573303	13.57974723	13.98419092	8.478184506	15.99301999	16.46384262	19.13372565	18.99558061	23.31334331	23.26800511	22.14678786	18.51712406	27.41699956	27.61848311	22.73110478	24.55868335	18.2838001	13.37314898	10.34103721	11.13522717	12.90966443	12.5660959	18.39870969	19.51818789	22.95150565	19.36336963	29.04070076	24.57510089	15.58443968	24.49175943	13.58353212	25.3965859	26.08559584	18.25992003	23.83968609
snap_masked-scf300000870754.0-processed-gene-9.26-mRNA-1 protein AED:0.08 eAED:0.08 QI:0	18.5614515	12.38795222	16.16195225	9.774056648	20.5056963	14.62240506	14.88164439	17.53081587	18.45042777	17.56910374	12.69300534	15.70367569	17.65113158	15.10902312	19.47970301	17.48263679	13.99178864	12.63257298	13.54179668	18.86012492	14.74839233	16.34085581	15.44106244	19.47561648	10.25144149	13.26352806	11.71500534	16.74746982	16.95053248	9.09482037	16.03299984	11.35805417	15.2524665	16.3770267	13.7205964	16.5458723
snap_masked-scf300000870673.1-processed-gene-1.166-mRNA-1 protein AED:0.07 eAED:0.07 QI:0	11.2414733	13.63512946	8.751052673	10.46105392	12.80842217	5.176902095	14.0085465	9.224187973	10.63827276	10.63986169	7.958978191	11.01053547	8.751827141	9.50477547	8.758271251	9.56097802	5.827810905	6.572442805	19.17729822	9.605866524	11.4064575	11.67890502	10.59461815	6.340347913	13.42350035	7.286933494	36.55367709	15.89285639	11.7323927	24.53878935	9.066573377	10.10633316	13.81028717	7.221085191	9.990115938	10.72492906
snap_masked-scf300000870603.0-processed-gene-1.82-mRNA-1 protein AED:0.23 eAED:0.24 QI:0	11.24196953	13.74486828	10.30098515	10.50246615	11.10689238	11.45197931	12.61854925	11.67272347	10.54473166	10.66277943	10.38717532	11.1992441	11.03327135	11.49781344	13.58751488	14.51781482	16.49401536	15.61024071	10.76163385	9.483132984	8.339427094	8.973717103	8.04161018	9.861800946	10.21658135	13.08085272	16.66430546	9.127313903	14.75780162	20.69267562	12.15186685	8.632074649	14.5011756	13.49358923	15.97255707	12.55764081
snap_masked-scf300000870673.2-processed-gene-0.23-mRNA-1 protein AED:0.05 eAED:0.05 QI:0	5.363305484	7.188928936	7.2640459	7.534826848	9.047860996	6.937962567	7.268920886	5.800370683	4.336193342	6.867397468	6.104689552	4.796331593	7.420124983	7.736030072	6.38737536	9.298153305	7.376389969	6.544093833	6.425241136	8.798052575	10.51827829	9.140223696	8.813674143	9.087267633	7.396150056	4.773893332	10.26694099	6.371565355	6.707901286	8.202097269	8.339284744	5.968067361	7.174456285	6.198678531	6.017336407	9.033722629
maker-scf300000870629.0-snap-gene-1.82-mRNA-1 protein AED:0.29 eAED:0.29 QI:0	8.393152712	10.7355153	11.84793208	11.35378575	11.49393338	13.36674804	13.11008536	9.445372218	12.35777716	14.45072204	14.97908536	13.27963917	9.588661656	14.51808238	10.47497869	10.71025155	10.43380547	10.55396548	8.057985211	9.995324138	15.08147685	11.42795544	11.81903775	9.903538912	6.53037151	11.74342232	6.98870429	9.648361378	13.6950588	11.93782595	13.59486656	23.35613884	9.8097679	10.91839628	10.01014681	15.797579
maker-scf300000870746.0-snap-gene-3.2-mRNA-1 protein AED:0.11 eAED:0.11 QI:0	15.53969089	16.94376315	23.08284865	20.86175917	19.63319802	20.91820537	25.36088024	21.07618066	18.98708343	28.34470593	27.41501306	21.09615517	24.06091349	24.79915177	22.55834981	23.96373746	23.41940549	20.75770635	14.84740767	18.13999593	18.55405541	15.04353427	18.50933324	18.51322961	12.51058587	11.96851931	12.66676473	16.3880167	14.97941602	11.32516859	15.39514668	8.516151941	14.00135912	16.37744317	15.5147951	16.60781734
cRAP_P04264	41.0064276	18.16650742	6.435256579	4.80220011	30.31842997	22.14922959	9.850507007	41.77047139	8.701947574	5.586374651	72.01571899	26.86128532	4.642755601	2.649254545	4.627485121	5.940576078	2.077843714	12.65550289	16.66631068	21.27127647	13.25478476	22.33995252	8.112154007	8.901046778	27.91073302	9.675733086	56.98348512	41.38671943	25.22342575	13.24630667	15.72012883	15.16105236	10.9427919	8.229257037	20.21962664	11.88357488
snap_masked-scf300000870753.0-processed-gene-0.61-mRNA-1 protein AED:0.06 eAED:0.06 QI:0	13.0159347	6.57558005	7.876911207	6.98455522	7.445944935	8.988845237	11.43091474	9.977585178	11.2702918	11.87025906	11.05657577	11.26498513	7.763456774	7.596096406	9.65480931	10.32717391	10.41093755	11.41484983	10.80592157	10.90277639	8.366495	8.306646214	8.849035803	10.36061359	11.20240567	11.57559865	11.38803304	11.3892052	10.97197137	11.57589907	9.491545501	7.995891803	8.090497554	12.73325888	9.534853181	8.750636709
snap_masked-scf300000870595.1-processed-gene-2.154-mRNA-1 protein AED:0.13 eAED:0.13 QI:0	5.818865791	9.4493953	9.233724721	9.280252692	13.25584244	11.12813776	6.819785063	6.965339293	5.595195462	9.690116937	7.160711821	6.277230388	10.50588771	7.600715926	7.476380848	7.951897714	7.322303762	6.320872172	10.66863759	18.13301122	14.87057513	13.74178506	18.05851414	16.52042593	4.823639042	5.907817528	5.316323418	9.82691784	8.33309179	8.273527771	13.56759675	20.64621823	10.03051162	10.73505238	9.140890148	11.71981152
snap_masked-scf300000870753.0-processed-gene-13.73-mRNA-1 protein AED:0.35 eAED:0.35 QI:0	6.503741403	11.11355302	8.276728294	9.847878291	11.62141308	11.30633162	10.27506296	11.58230337	10.51498895	11.87993294	13.27140447	7.762793158	10.96733324	8.845951407	10.27734509	12.22509251	12.09151795	10.65694828	7.973904695	8.347444413	8.88654202	7.18373558	7.804975693	9.706419258	8.673994285	6.305493734	6.103372577	12.75435857	6.095589132	8.368692027	8.629267765	5.276910794	7.676978334	7.305599792	6.309300636	8.728417357
maker-scf300000870601.0-snap-gene-1.46-mRNA-1 protein AED:0.15 eAED:0.16 QI:0	11.10726317	9.965583205	13.16717258	10.68535805	12.8094228	10.49709883	17.09807738	15.92343413	16.80288884	14.34595931	12.51957001	14.05912197	15.92503512	12.07719623	15.39397309	15.58449693	14.80226389	14.8549689	12.89358551	10.56198385	10.17476172	12.93764119	11.58033803	11.41833037	10.52878002	15.09147345	13.15452119	14.09055488	7.353878995	6.361697304	9.843496155	7.336050923	9.352139886	14.27939589	12.28371893	15.13548648
maker-scf300000870662.0-snap-gene-7.76-mRNA-1 protein AED:0.25 eAED:0.25 QI:53	10.4981527	12.22478548	13.02529351	9.497744408	12.22011694	6.309880408	34.20625843	24.96835379	27.77487213	31.49773693	23.55451302	39.86440414	28.56755623	28.00951859	26.30899172	20.83332548	19.49060382	28.92463126	29.93050503	33.32959056	29.07109523	23.9918523	25.88387966	14.949341	62.70110457	70.27964121	49.89083969	44.32081429	81.72947029	67.66174491	43.25449203	13.3740178	43.4262406	40.87081059	51.27791021	46.11267379
snap_masked-scf300000870603.1-processed-gene-0.33-mRNA-1 protein AED:0.05 eAED:0.06 QI:0	11.24539339	11.85879345	19.85323836	25.63032677	17.72593892	20.24804124	18.5278688	16.84217991	18.83299095	24.42237885	20.80303213	15.93907157	24.29258597	21.43973739	23.4327476	35.27484931	28.24697819	29.8174493	15.07313161	12.77378988	17.16069953	16.19144345	18.1757859	15.08380239	17.71339047	23.1764458	23.58336515	24.09094059	19.73654827	18.87372161	17.36255851	6.261953407	19.77584044	20.03184111	19.91779933	21.04992025
snap_masked-scf300000870605.0-processed-gene-0.41-mRNA-1 protein AED:0.10 eAED:0.10 QI:0	12.81747164	10.69604845	11.37904961	12.36006779	9.629650276	13.30509696	16.53897247	12.69995015	11.93472035	14.86124149	15.78326887	20.47861437	8.686628875	8.599029957	12.15793585	8.534435462	11.56195739	7.769376215	15.24016903	21.50864916	14.84315282	15.81617817	11.95412307	15.59841917	11.64685849	14.96434375	8.443303247	10.17017002	19.62319478	14.5720777	13.54694017	9.589451276	17.49804884	15.23346572	13.2022699	6.86223933
maker-scf300000870673.1-snap-gene-0.1-mRNA-1 protein AED:0.22 eAED:0.22 QI:0	9.381831364	13.12487591	13.47777552	11.65239261	19.89428112	17.08927555	14.0221905	17.3679833	16.57604573	13.30210915	18.25769447	14.03844137	19.00851516	19.15903893	19.3282187	12.02912683	20.34784863	19.3257066	20.08730728	14.25527217	17.49057826	18.16928903	7.90459945	16.1200345	12.09641108	17.28559277	9.622744492	22.35123123	14.94348325	12.96738729	19.52510458	15.15473398	17.81938684	18.347133	13.97479783	19.55297625
snap_masked-scf300000870593.0-processed-gene-2.19-mRNA-1 protein AED:0.05 eAED:0.05 QI:0	11.89035172	7.979558702	8.254498782	9.204014552	15.37852448	11.62281524	5.407861911	6.242575309	6.219382448	5.520787962	5.94732139	7.601173538	14.15377582	6.935876517	6.677630652	6.831512316	7.2835323	9.479749415	10.54860156	24.37059309	15.82716809	13.326472	17.91716535	14.19931443	12.25292974	11.09073051	5.558063392	10.04572012	10.36484295	10.42339753	17.30157898	29.0693189	16.54554292	9.9133268	17.26734902	14.1669684
maker-deg300000870423-snap-gene-0.51-mRNA-1 protein AED:0.46 eAED:0.46 QI:0	19.82908145	19.33064722	20.36064149	24.47782766	20.91634582	20.41548935	32.65077498	32.62770816	28.42489421	34.16531436	27.98163585	38.40260408	28.10654761	28.31432738	28.16071846	36.53334131	28.25413056	33.99585675	6.432199097	10.76894751	15.93725077	12.68894594	11.28043169	11.16463295	28.74240937	21.43248739	22.06524021	16.32721414	23.59996186	20.22033897	19.77693881	10.83792338	17.50266393	18.35929442	23.96648319	26.32314323
maker-scf300000870752.0-snap-gene-1.101-mRNA-1 protein AED:0.17 eAED:0.18 QI:0	7.321560695	8.681874126	8.150225871	10.58626424	12.06588094	12.11063662	12.9974524	11.199272	14.0067287	10.5392966	7.041973319	8.221021873	11.19526155	12.33423311	9.191885316	12.26765512	8.830690359	10.56347942	8.156836441	13.04040926	12.05789437	8.97437705	11.79484392	8.216787566	6.692985881	9.814243509	4.949694467	13.06468699	10.99976888	10.23877624	10.01698173	33.81380409	8.185843051	10.78943214	10.01247321	7.85660935
maker-scf300000870595.1-snap-gene-2.115-mRNA-1 protein AED:0.02 eAED:0.02 QI:0	11.97844093	14.26825341	11.12025871	10.87069212	12.36417136	10.28890707	16.31154129	18.73414816	15.06265133	16.37534913	17.93935494	13.84974247	13.75005312	14.346016	10.64126553	12.83394118	13.76906958	14.1413162	16.33465362	11.65890166	16.34155397	12.96986109	12.36250422	15.47827673	17.16830826	11.54162692	11.46740694	12.49575094	11.6751198	19.40835607	22.08710729	6.439266905	11.51683572	16.55263556	10.40242502	13.38206539
maker-scf300000870651.1-snap-gene-0.61-mRNA-1 protein AED:0.07 eAED:0.07 QI:202	16.12587551	16.92853879	22.4221306	26.05631655	30.19535926	36.51075147	9.077260533	7.019081076	5.079252869	8.660984258	12.3180143	17.77118675	21.60281408	14.64230903	13.85602815	15.23743931	15.93468402	17.04456305	27.77833115	17.60814584	15.67986781	14.66903754	17.36564632	20.43181757	15.39601838	11.76810019	27.74657297	21.4887466	16.1550107	16.3344255	18.3320148	9.629576196	14.21866114	16.69549903	14.41794681	14.05515798
snap_masked-scf300000870601.0-processed-gene-3.82-mRNA-1 protein AED:0.43 eAED:0.46 QI:0	6.979052154	9.257807217	9.972606966	10.87419287	11.44423408	11.05631272	8.153377735	10.49207814	10.79329614	11.25028451	12.47965946	9.727696832	12.69009629	12.64231311	10.7925574	9.90285341	11.59229028	11.58534906	7.830008326	5.046137627	7.867298723	8.472320395	6.269681313	8.363611085	10.12679774	9.245432638	11.4206299	10.13663907	7.682164462	6.774116645	6.195259797	10.96425089	11.31800546	8.124605631	8.269561389	5.807521076
maker-scf300000870601.1-snap-gene-6.111-mRNA-1 protein AED:0.11 eAED:0.12 QI:56	20.73467697	10.0229815	11.23390118	7.447203088	9.078819223	10.89243386	8.145773713	8.635489728	8.217434305	7.193627214	10.13887337	12.30239568	9.669293171	8.052567337	9.524721903	6.279598728	11.51708881	10.79681693	10.18174904	10.13664448	10.40623583	10.44269889	11.63030899	9.397484473	7.005438252	7.761022415	8.673115401	8.005234205	11.83446697	5.275211605	7.749600267	11.4969081	7.757700742	8.41948023	7.563994418	7.709300608
snap_masked-scf300000870629.0-processed-gene-1.108-mRNA-1 protein AED:0.16 eAED:0.17 QI:0	14.57659704	13.0647077	13.07947969	13.51591234	11.23917582	20.70012423	13.23303903	9.339690608	12.05170798	15.54432084	17.42125536	11.23585929	12.1392478	12.2744587	11.83142565	14.33134283	14.61536421	11.39045812	26.73761735	19.4329166	16.95846826	14.98405528	15.56717753	21.51603351	7.924132837	8.255098975	11.35246865	22.76938374	12.03156366	10.19363169	13.78474117	15.45627579	12.31950461	19.71113081	9.472525812	12.16876547
maker-scf300000870619.2-snap-gene-4.82-mRNA-1 protein AED:0.02 eAED:0.02 QI:31	12.51090496	8.816274121	10.58024159	12.59369696	14.44743234	11.23436677	21.8380894	20.30829044	21.14363519	20.91955906	16.66440965	17.55605212	14.95336924	16.76162931	15.72233107	22.97331614	17.36895736	21.16017693	13.57942603	8.223537691	12.24455694	10.93854102	14.152427	9.950816834	27.73746276	21.63865708	34.52898759	26.20268201	27.69567455	22.92127175	12.9814732	5.863057834	15.86918178	16.12085759	16.98619905	18.51260079
maker-scf300000870593.0-snap-gene-5.121-mRNA-1 protein AED:0.13 eAED:0.13 QI:162	21.78534277	27.96798106	32.09630179	24.96835431	27.09262121	28.28201282	30.63337728	24.50199849	30.36102334	30.73518025	36.05427607	28.87126155	25.49773748	29.53879782	25.46722155	29.64990179	32.95062104	22.22855695	25.13582071	23.26035678	23.85242026	31.28625546	26.59533806	25.76903422	20.72443603	22.23064041	16.68738553	23.59127402	16.83391543	18.28113304	26.23151418	9.511551127	18.36609327	18.86395524	24.06705597	22.47175214
snap_masked-scf300000870595.0-processed-gene-5.106-mRNA-1 protein AED:0.35 eAED:0.35 QI:0	23.16392524	3.147143644	1.753807626	3.615824094	1.497966585	1.754886967	9.296451322	8.104118038	7.499300004	9.103763336	6.902057204	8.726176919	4.139305593	4.36036921	4.365462675	7.562177105	5.454193456	6.892433265	12.93093359	4.720019693	4.066411371	3.549375912	1.994898108	2.207680734	28.70001643	29.79502899	22.02324783	24.48665286	35.13002727	28.52893613	6.077339267	1.854039046	9.418477745	14.4944854	16.62080978	9.535013305
snap_masked-scf300000870673.1-processed-gene-0.37-mRNA-1 protein AED:0.16 eAED:0.16 QI:0	14.33407403	11.36472677	15.51298211	11.9897615	14.00296829	12.77470166	10.32843884	11.71671559	12.25190083	8.842050835	12.40803075	9.168251875	14.65731496	10.10712385	12.99019611	10.48490449	11.15369529	12.83831017	17.32676433	17.11983672	12.08428701	15.82153338	15.83436341	14.69090569	12.49868198	10.44618744	5.806839812	18.17176599	11.07083375	11.66976829	14.45908579	10.55915109	12.88939734	15.46885471	15.59934384	11.39087476
snap_masked-scf300000870601.0-processed-gene-14.20-mRNA-1 protein AED:0.15 eAED:0.38 QI:0	12.79898503	9.430581188	10.80840656	12.88005819	10.5529939	9.280970076	10.95937459	8.531350813	7.350151397	12.66482009	9.848185637	8.943989988	10.74349264	8.785662972	9.042590566	11.13618769	9.015523814	11.7858164	10.81318826	10.6002483	9.559895777	9.386010361	9.775942549	10.10632879	9.967463912	8.79707566	14.67770641	12.40787628	10.73851663	11.37451434	9.411207718	7.998280568	10.46179718	10.15605724	10.76341205	9.694128449
maker-scf300000870619.2-snap-gene-1.63-mRNA-1 protein AED:0.24 eAED:0.24 QI:0	7.947724347	11.09423166	9.841908836	13.64317588	13.95045357	13.001806	19.33473642	20.98750891	14.19704799	13.55359949	12.29857288	13.02398575	16.569329	16.77007091	14.42650144	24.50099565	21.33640187	29.62283144	6.105276151	7.183158613	7.747460027	8.763993724	9.494649415	6.307844836	19.34111162	15.63941683	13.91595627	11.48149691	11.85897829	18.14810928	9.600235578	4.681971587	9.96153848	20.11538792	21.31983973	21.87646281
snap_masked-scf300000870753.0-processed-gene-23.86-mRNA-1 protein AED:0.05 eAED:0.06 QI:0	5.88954984	7.868855234	8.032729108	7.589072267	7.015950494	7.397719217	8.708263975	7.45751755	6.645650965	12.31682533	11.10502884	10.29932932	7.8908722	9.775917243	7.432611369	5.918728558	7.997388036	8.97092615	9.950292945	10.26901998	12.33272494	8.815146072	10.05590992	8.00862859	9.696579367	6.745475718	11.28826353	5.240922687	6.58146943	8.948533237	11.33940572	24.35150135	10.20529188	5.387035043	9.141554253	12.53313124
maker-scf300000870641.0-snap-gene-1.17-mRNA-1 protein AED:0.14 eAED:0.14 QI:0	0.947599684	2.370350054	0.839116807	1.934234594	1.327721477	1.955795274	11.42646072	13.40206893	9.366453958	13.64289904	10.65103224	13.49362282	8.248768852	8.083416681	8.862361538	11.73131495	10.43607602	15.02789792	1.956161137	1.889361264	3.526767984	0.936590851	2.457567277	2.694753549	14.70850036	9.747622991	12.64104392	8.646052965	6.273852797	16.01013224	5.966978057	10.57095279	3.867623215	5.762651988	7.13199942	9.303350956
maker-scf300000870754.0-snap-gene-7.141-mRNA-1 protein AED:0.17 eAED:0.17 QI:0	39.7938372	37.56161251	39.90294643	46.23247262	37.30179849	39.7664641	36.8867536	42.26157687	36.91091847	42.16844721	40.66637545	36.62680227	41.77477166	42.23479368	38.40012687	41.06931664	37.80791884	46.34998649	39.78535209	34.06680865	45.2688922	43.48250151	39.74101271	36.19641115	42.61523111	37.26501025	18.87295986	35.47119754	27.25514477	31.87231375	47.9547756	37.50163653	41.39088904	35.81344554	35.88049781	41.05903154
snap_masked-scf300000870735.0-processed-gene-10.98-mRNA-1 protein AED:0.29 eAED:0.29 QI:0	12.32578141	8.408733947	6.822073419	4.460421653	5.468371275	5.843982208	3.419699343	5.189229948	7.580373523	5.169482014	7.545472786	7.861207227	4.277533691	4.504333193	6.724348401	4.4567631	6.29273191	4.336406102	8.118160306	8.177220295	8.986048442	8.380942523	8.595825231	8.927233405	8.727428959	13.8012696	5.50250077	14.850631	5.693465302	8.5853488	7.310221948	11.18673346	8.913649134	8.373082745	5.283449541	5.411992171
snap_masked-scf300000870601.1-processed-gene-1.19-mRNA-1 protein AED:0.09 eAED:0.10 QI:0	26.24562925	23.81116305	12.09449886	12.8111925	10.7492783	15.02779584	23.56752627	22.53984346	19.41111887	17.46735733	25.86912659	28.05299337	17.89328862	16.18784998	14.83770419	18.98999095	24.09203309	22.63354558	13.79296776	11.91503845	16.40274269	14.38549093	10.20948473	15.89905732	20.64039636	18.84870778	20.80809686	17.68072696	17.4965032	26.55187677	16.63922783	11.23068993	10.83269614	26.00954029	17.57655635	19.39654335
maker-scf300000870746.0-snap-gene-3.14-mRNA-1 protein AED:0.10 eAED:0.10 QI:0	12.2474093	11.51774064	16.46015032	12.61164338	14.99173999	12.23868705	14.58876467	11.93900377	13.58767794	12.80791323	11.5138196	12.91856048	18.23804663	13.67948077	14.45119658	13.60329698	10.80188386	13.87361139	18.1079534	19.99167635	14.95357355	18.95205891	16.24697001	12.17316801	16.29977692	14.14384473	13.58698481	18.46972953	12.38281274	13.37095531	15.82215697	13.15181298	18.01742491	11.51111494	13.03401579	12.55113108
snap_masked-scf300000870745.0-processed-gene-3.139-mRNA-1 protein AED:0.08 eAED:0.08 QI:0	10.11004756	7.618235606	5.917087224	7.412616079	6.365921771	5.10745688	6.75761994	8.261344836	5.075280025	6.550349571	7.467010095	7.577104153	10.74300914	9.063151045	6.391648211	10.87096719	11.4171306	10.84969167	3.648865938	7.344950187	7.746652621	5.412654671	6.976442321	4.222324617	13.84614266	7.845580576	10.40276314	6.513090661	6.560014165	19.79080608	7.30227526	16.0496628	7.520035572	7.92045459	11.76934793	12.97466156
maker-scf300000870748.0-snap-gene-4.165-mRNA-1 protein AED:0.09 eAED:0.09 QI:0	7.617895201	9.057746661	6.919514582	8.876895537	6.949667541	10.04641005	7.538582358	7.082015072	7.723753623	6.894184587	9.600885731	6.887444223	5.552626111	10.38920387	6.910704074	7.227745632	8.715638094	5.487817241	9.218614128	9.138350783	11.40338808	7.907192024	10.9346454	10.03245346	31.93193438	5.326433755	8.070348893	6.07263615	5.962928681	8.302868628	11.46586295	8.584930103	7.734164966	4.883513726	6.895269079	10.45682849
maker-scf300000870735.0-snap-gene-6.16-mRNA-1 protein AED:0.16 eAED:0.17 QI:0	16.93629189	15.59815044	12.14519155	15.16837949	18.25395816	16.33788629	17.84625543	14.16682169	13.84141671	17.16280911	12.09728133	25.09521621	15.48622654	13.05164881	8.443898539	10.63298401	12.1028488	11.93541867	6.782638995	16.14196102	16.64514364	12.64656912	7.870014619	13.32537703	9.944872765	9.917173783	12.02222071	8.980288707	13.8093017	13.54565486	13.47192785	3.6886382	8.064990452	7.887223201	11.89215552	10.27824151
maker-scf300000870607.0-snap-gene-0.0-mRNA-1 protein AED:0.08 eAED:0.08 QI:0	6.893574006	8.895814734	9.585606716	13.65487479	8.625148647	8.901106629	17.18632814	22.73715745	21.32301229	25.47291014	31.30289953	20.86557862	10.32653874	13.95444043	14.38574531	13.3407149	13.51473639	13.66830909	5.81880505	5.378351916	9.358504198	6.14106295	9.063614391	7.420363813	10.71723914	8.193244162	11.67868698	13.03593118	12.52215616	11.31743475	11.38862479	8.821513878	11.49632731	10.43962626	7.734214276	12.20861627
snap_masked-scf300000870601.1-processed-gene-2.8-mRNA-1 protein AED:0.02 eAED:0.02 QI:0	23.95561703	18.77486417	22.36225968	29.09593552	28.47957645	27.17459872	20.95245468	18.11938131	16.64091531	15.30522163	21.6470887	18.63223348	22.03732029	18.53396638	16.71431739	22.06106058	22.46727337	20.16000398	19.35874798	21.48807337	20.47852211	21.7776255	23.41659565	22.49261765	20.18309057	21.13443262	13.43846546	16.9247259	18.39618719	14.48495413	19.04769301	17.07353526	20.8625649	20.4532238	22.52345982	18.63404538
snap_masked-scf300000870603.0-processed-gene-10.42-mRNA-1 protein AED:0.09 eAED:0.09 QI:0	24.1163893	35.3204542	40.8280553	35.9407298	27.78440501	33.92428151	23.42764498	16.65209415	22.14965488	34.67806919	27.42124654	14.20079953	38.63949322	29.91150915	32.7852753	25.31302297	30.03766177	20.94450372	25.01296265	37.38286119	33.85829212	20.51033802	28.70076572	32.53955021	16.4741624	23.1026502	8.977425341	24.40344542	27.42229798	17.8621818	23.33418034	29.16102383	26.75136983	27.82181178	18.12574682	24.31370468
snap_masked-scf300000870629.0-processed-gene-4.67-mRNA-1 protein AED:0.17 eAED:0.17 QI:0	11.23992972	10.72055591	7.754825494	8.347633908	8.631518091	11.26048623	10.00289159	11.35960992	10.50279627	10.35561465	14.12979045	11.85587157	7.810960944	11.07295567	5.382741221	7.602596876	5.900030866	7.187622242	9.371076863	4.740706154	9.747694018	6.842082623	9.680258591	8.937233054	10.16326858	5.643825594	16.85106722	11.69053643	6.896416593	16.5940038	10.30764509	5.920791923	8.61075471	14.01547592	9.603375967	8.406398636
maker-scf300000870586.0-snap-gene-4.141-mRNA-1 protein AED:0.05 eAED:0.07 QI:0	16.22728772	5.701406115	5.225984394	7.672351289	9.075784222	4.308733668	11.13956861	4.633389759	6.553253319	6.666913496	5.79415929	12.49044373	7.0259587	6.153555663	4.247646411	6.027070503	4.347132626	6.442491661	5.872538358	10.08979213	6.531863561	6.808178386	6.366809914	6.608782399	3.592265802	6.909576544	7.868851695	3.974045004	9.011521877	4.428557104	7.104428199	9.168573595	5.376497531	6.093487545	18.7948441	5.175482264
snap_masked-scf300000870753.0-processed-gene-15.67-mRNA-1 protein AED:0.36 eAED:0.36 QI:0	15.57763343	13.90589353	10.58005017	12.00933847	16.02643088	16.50533041	15.58673145	20.85502666	20.26027316	12.61887669	12.6448015	16.87940482	19.20594983	18.88743943	14.68754447	21.75897236	20.36563527	27.26077264	8.810897525	9.122310129	10.61596889	13.34610885	7.294640026	9.930803769	19.41852756	23.165735	17.15050424	12.25490338	15.324932	15.98723875	14.95197455	4.308183809	7.947705483	19.09443248	24.92778696	21.78099335
snap_masked-scf300000870651.1-processed-gene-4.30-mRNA-1 protein AED:0.04 eAED:0.04 QI:0	20.57724405	13.17603082	17.09672043	12.63155315	13.07208097	14.50103546	8.664259599	15.9692909	13.69545617	14.43378209	18.58619467	27.06724404	6.64074518	17.48556164	12.50489091	11.60781201	13.88673315	10.45609111	11.30256892	13.81204454	12.30440783	14.75302803	9.315448195	12.74739706	8.932773392	15.20147942	11.65526265	13.52725383	19.73094647	7.823761953	16.0375432	25.33877399	16.05650574	12.2952934	11.93613239	14.58611378
maker-scf300000870662.0-snap-gene-4.77-mRNA-1 protein AED:0.05 eAED:0.05 QI:374	14.81868863	18.59024755	11.19843407	9.813618796	11.49955382	11.04882548	13.97191974	15.41615096	14.02174131	19.07978803	8.749641399	13.2861328	12.03233783	10.62793129	11.12339172	14.1904988	11.44298796	20.9016551	26.60400008	5.454660963	9.45635363	8.306970933	9.983207801	10.35191474	18.73306414	21.80608254	18.8635775	10.64547224	12.0101808	22.82994761	9.749579588	16.17061316	11.00851513	12.7553919	13.20164586	15.59072233
augustus_masked-scf300000870744.1-processed-gene-5.168-mRNA-1 protein AED:0.45 eAED:0.45 QI:0	15.48783247	15.34219823	11.87983333	14.44728794	8.227168992	11.34267433	7.663291339	10.98776321	12.06286716	11.80368653	11.65245193	9.189313324	10.13579006	14.91586961	8.69759564	14.0077146	12.3720544	8.731723148	13.17506146	11.83459952	17.33986628	17.29276903	16.4779378	16.51123137	11.90017945	12.01420073	12.54308554	11.03210482	11.17602337	18.25236089	14.24169144	10.09428397	17.04642916	16.6457132	12.74424706	15.44009256
maker-scf300000870619.2-augustus-gene-3.84-mRNA-1 protein AED:0.05 eAED:0.15 QI:0	7.347433399	9.438963146	8.629607993	13.36225408	11.08670303	10.8264637	13.61430485	20.31781702	19.29786731	14.26991636	13.59071259	11.0510238	14.57136511	17.11577265	19.55623321	29.26298881	21.52782481	17.71997861	8.433402623	8.38908701	7.837938677	9.375502652	9.636149134	11.43174054	24.51628325	20.75750843	18.697817	9.031986945	12.86037578	11.52995971	14.73692743	11.55811937	14.65092683	21.57500695	17.1792432	25.67813109
snap_masked-scf300000870752.0-processed-gene-1.127-mRNA-1 protein AED:0.12 eAED:0.12 QI:0	23.93007375	26.8458932	23.91613378	20.41446815	26.05504795	22.14110631	31.85648719	35.27262207	28.37704218	25.69699448	14.97633323	22.40820684	31.56252767	28.96802108	29.90255936	24.28273934	18.45095917	28.96343563	18.90707816	27.18950678	24.03172753	22.80165241	29.44832795	19.54540676	25.85716043	25.43452777	24.93779678	30.7606458	24.08314096	23.25448193	31.61790394	6.823774335	35.18235343	23.03904299	33.19338506	41.00823397
snap_masked-scf300000870603.0-processed-gene-14.95-mRNA-1 protein AED:0.19 eAED:0.19 QI:0	12.31994565	8.986493474	6.449801168	5.619568385	5.23550471	6.664385256	6.908617502	5.18014657	6.856615727	7.183568686	5.403365465	13.18071565	5.330014104	4.074977047	4.923214249	4.910149681	6.234322405	5.016362979	6.258809332	5.34469208	3.725237019	4.50551366	5.028791386	3.879883283	6.185717981	6.533845056	13.01772767	5.984862337	5.062822674	7.402166376	4.096800518	17.58717417	5.048659636	7.641989722	6.812422968	4.913448734
maker-scf300000870601.1-snap-gene-5.12-mRNA-1 protein AED:0.03 eAED:0.03 QI:233	16.25245695	8.67055273	11.20231846	8.427725441	8.271878861	9.5968628	7.065376742	11.84258949	13.47772938	8.621957256	11.21285228	17.77801147	10.83197459	10.32151126	10.97367284	10.69295149	10.360741	12.801529	6.775009098	7.61650894	9.792226289	10.46067598	8.652895129	10.73001453	8.368606063	8.787503359	6.766432712	8.024941166	15.25420781	20.66957487	9.533146644	5.992183091	7.376193372	9.454020888	16.22641925	11.15115769
snap_masked-scf300000870749.0-processed-gene-12.54-mRNA-1 protein AED:0.04 eAED:0.04 QI:0	9.208027668	19.2688724	20.55716645	15.83780682	17.86396427	22.58262246	22.40816963	22.2145787	22.21852073	19.72926152	24.09117769	14.71176633	21.09864533	17.62980903	20.16638925	22.14924763	25.80914654	22.3853505	14.96872257	14.57946416	15.38365483	15.59817514	15.62946358	18.3215325	22.82545363	18.33434642	13.03680362	19.49078358	12.05684643	16.26854621	13.98993017	7.30645632	14.91764817	18.36935836	15.8490409	21.59113812
maker-scf300000870601.1-snap-gene-5.14-mRNA-1 protein AED:0.16 eAED:0.18 QI:0	6.529343771	14.09112888	11.62633268	8.183460073	11.32371256	7.941910477	8.680418648	13.69990286	12.55150293	8.335581392	5.968235188	10.17419614	11.59325468	9.673273708	9.982448856	8.6884102	6.851577303	10.47629164	10.92938721	10.78802508	16.66970947	10.29296117	11.59028038	8.28365282	14.03187539	9.471761669	11.7882978	7.41430132	6.911279319	16.81992637	12.10946446	21.46301489	8.355247809	6.426583666	10.8040233	13.71648916
maker-scf300000870603.0-snap-gene-2.10-mRNA-1 protein AED:0.46 eAED:0.46 QI:41	28.75448472	34.98906313	27.35633174	26.25243267	33.86941577	28.26598905	3.820362084	2.189813946	1.608159955	1.515464002	1.027239251	4.152350779	24.33939807	22.53797341	16.99671332	10.53002952	16.6783619	20.2639879	33.91125358	44.88892092	34.07642578	32.4895029	30.01943474	37.39675192	5.632679627	2.160418539	3.625054074	2.218687004	3.516820778	1.672130404	30.6200499	8.83911362	30.90453743	24.59427487	31.07449619	27.04040322
snap_masked-scf300000870752.1-processed-gene-1.193-mRNA-1 protein AED:0.09 eAED:0.09 QI:0	6.987769566	11.11605962	12.10791657	8.654340082	10.04190324	10.50643979	7.569525006	9.489225698	9.370532755	8.597518664	9.600141257	5.86925747	8.292131613	8.283864531	8.404287328	7.868927598	9.501826834	8.227685128	9.839330708	7.740271059	11.83378118	13.90053027	10.89837418	10.08446631	12.01642364	12.20113206	7.320261494	9.28321605	7.976640125	8.833124937	9.732290261	18.48873445	8.485446701	7.01758295	9.182841804	10.76747608
augustus_masked-scf300000870749.0-processed-gene-10.93-mRNA-1 protein AED:0.05 eAED:0.05 QI:0	17.13766596	17.48538755	20.80346399	26.41647648	29.70136704	20.91159789	25.19389189	20.41827528	19.09676144	23.39058369	20.20169194	21.33062455	32.26840368	33.75882669	29.48732259	36.14651272	30.14490729	37.87451285	6.652515824	13.72046796	17.18400368	13.36138731	14.93545959	11.7669895	13.11542787	12.94955801	20.16816191	8.990688728	9.859698477	12.05123675	14.82194099	4.998272172	11.89574314	10.93341787	19.5846097	22.71443937
snap_masked-scf300000870662.0-processed-gene-3.48-mRNA-1 protein AED:0.02 eAED:0.02 QI:0	19.45562746	12.1048377	13.31663438	14.71308815	15.33380166	24.5050773	15.4425645	13.24348986	19.26425687	16.17213488	15.0095118	14.53626434	14.94348204	15.33019926	21.74497438	26.35766427	22.84954254	21.95006484	14.21500507	6.900391485	8.644293761	13.75938217	11.82469434	17.06743181	17.35803705	18.78681764	44.38431156	14.88055731	18.59993734	18.72237533	10.56277224	12.20066468	14.44664781	12.52798829	9.899002652	11.31704561
maker-scf300000870749.0-snap-gene-18.159-mRNA-1 protein AED:0.40 eAED:0.40 QI:0	12.80325392	13.82284502	12.35583657	12.78625447	16.36668787	13.09439617	16.15664716	11.32462892	11.18572809	14.32105024	13.28511742	14.76113158	18.42635913	16.87875368	14.59110927	17.35079694	13.67336032	21.0204798	8.781409944	15.48097641	15.82996786	15.4895377	14.76156516	12.193804	11.14897064	8.873098451	9.335032695	8.061167193	11.82803418	10.96746845	16.83243125	4.684296955	17.29712384	12.48720971	16.05274591	16.86923683
maker-scf300000870754.0-snap-gene-3.7-mRNA-1 protein AED:0.34 eAED:0.34 QI:0	13.87631655	11.60736018	12.077863	10.04423771	13.46032137	9.288479317	9.196945486	12.62363401	9.933843573	9.235094464	6.985654316	7.521653396	10.74271215	10.33136923	10.0626515	7.996450879	7.5607455	10.8172413	12.70457009	13.47886403	10.18137166	12.02803527	10.1083871	12.20727172	8.99189809	8.540945348	8.431579037	10.32621928	15.04801543	16.06556748	10.80170036	7.765407488	11.04735005	9.141145344	9.058440596	9.163215028
maker-scf300000870693.1-snap-gene-0.50-mRNA-1 protein AED:0.03 eAED:0.09 QI:0	15.21737221	13.98613321	13.44928171	13.55691448	14.42569258	16.70380416	13.30966768	11.05869405	10.3243587	11.53231617	15.66107623	11.85605591	13.58559107	11.77313713	10.92246447	11.21235858	16.76011193	13.3454894	23.00229339	18.9365976	14.74162775	14.74822496	14.25295712	21.21382953	14.94316178	9.774941286	6.307726072	14.50930371	10.18563518	11.25914743	15.53649117	19.99654583	13.22336566	16.89367801	18.3272116	14.04264144
maker-deg300000870423-snap-gene-0.22-mRNA-1 protein AED:0.47 eAED:0.47 QI:0	7.101212136	10.65730309	6.775451267	11.63679447	12.50983413	11.17852023	16.96239681	10.52999749	11.50166862	13.70523656	12.86995147	8.523506943	17.35703468	13.50511686	14.89371305	27.82881533	27.30734963	25.50133687	7.453740901	5.295419238	7.850474153	7.70156172	9.572274014	8.009092708	11.90569356	13.52002691	9.710754229	11.16640407	7.547092567	27.18505701	13.18570613	3.226748902	9.092968546	20.22444005	15.90981641	16.56717233
maker-deg300000870423-snap-gene-0.34-mRNA-1 protein AED:0.49 eAED:0.49 QI:0	11.99366833	9.482430473	9.26784469	15.15373533	11.63411266	7.459251442	10.62671415	14.35925483	14.52207236	14.20964849	9.23637418	14.41615855	12.11957218	11.80270075	12.77072121	13.13235128	10.43755099	12.10831246	7.940979219	10.90863743	11.15948174	15.3075143	17.15057608	9.989424498	19.48227105	16.74006697	15.92438005	12.74210222	16.04706233	16.01187191	11.84444116	7.810278371	15.62631372	10.810776	13.88094078	16.43044503
snap_masked-scf300000870735.0-processed-gene-11.0-mRNA-1 protein AED:0.02 eAED:0.02 QI:0	9.957099662	12.86028705	12.59112557	12.49329611	15.52951028	11.38889229	14.20053502	11.55323349	9.838193906	11.33083229	8.628151088	10.65719525	15.55277263	10.93204531	11.71660153	13.59119406	10.30537072	11.87847028	9.812941556	14.14852734	17.61483213	17.83744465	19.53930289	11.61999445	14.2237316	10.43782808	20.12018085	12.71550624	14.24114669	13.67282515	15.5798531	14.97455756	14.15053005	13.2274734	15.24909069	13.64338869
maker-scf300000870749.0-snap-gene-3.18-mRNA-1 protein AED:0.09 eAED:0.09 QI:0	13.40829691	17.81726505	19.69990165	17.38378803	23.34469916	18.56829352	20.64019684	23.4364407	22.53695525	20.1903379	22.14512079	24.47838014	26.70857968	23.552623	21.16520665	23.37569477	19.64373211	26.00536516	15.95299041	16.2934945	18.66053538	17.55288763	16.91549619	14.17905843	17.13749048	18.60196788	17.69470769	13.31321961	12.71555865	15.04296639	20.84077044	8.714644485	18.18370629	18.21371779	19.01086265	21.08432644
maker-scf300000870595.0-snap-gene-6.221-mRNA-1 protein AED:0.13 eAED:0.13 QI:0	8.71016377	6.759791015	5.176335063	5.250405742	5.896728343	4.195375416	8.065797094	3.870550682	5.72018873	5.605858302	6.264462619	6.31638966	6.809570395	4.872390851	5.176206298	4.646180334	6.27796622	6.56453363	7.960195558	10.14447003	5.065679661	7.552190322	7.015654422	4.934585484	4.859113735	8.476302627	8.472501153	9.134135021	8.202791886	6.794326735	3.565402827	40.90444454	4.992435174	4.628275155	7.650991934	4.632466871
snap_masked-scf300000870753.0-processed-gene-6.54-mRNA-1 protein AED:0.00 eAED:0.01 QI:0	6.117316609	7.094497356	8.933161017	7.237729482	8.900890285	7.677467127	6.634530457	12.52062182	7.883304328	7.495286297	8.928435451	4.399460547	8.542890375	9.098523573	7.36834608	8.154873553	6.940414359	6.462179138	10.98832967	8.571978688	11.5654394	10.35628904	11.37282184	9.776862902	10.26764227	7.236849663	6.447696248	10.38375625	7.04648734	8.600773201	12.97086371	15.88763288	8.110077465	7.516370649	7.944042042	10.5723449
maker-scf300000870631.0-snap-gene-5.126-mRNA-1 protein AED:0.09 eAED:0.09 QI:201	18.89028315	16.89867479	12.07570546	19.66213339	18.98788746	14.81063069	19.91275756	19.16117567	18.04798829	16.10469966	12.92482046	19.9254601	15.04996976	18.27059778	9.825994898	17.17920293	10.58443046	21.60860485	16.41310065	22.29618943	17.69285492	15.14045615	18.40929081	17.42580295	20.59743847	19.21369416	21.59367917	18.21469651	26.72002841	13.68506519	21.8450131	5.240713707	19.76723239	18.38712441	31.98003299	16.22558984
snap_masked-scf300000870601.1-processed-gene-2.33-mRNA-1 protein AED:0.02 eAED:0.02 QI:0	18.46553635	11.14444571	10.55271745	12.54665385	19.96743294	15.02334669	33.2014596	23.25813845	24.55583627	21.02243494	26.56918869	38.63557256	20.59360154	25.24222228	21.25549851	27.29591261	30.82399627	30.8617035	22.44049739	26.18532347	27.71017752	26.01352166	26.83723323	29.49139252	23.16200107	24.32097883	29.21294244	33.30325169	25.08708124	24.4638196	29.18822779	98.44801542	45.33264926	40.60387669	32.08274315	37.62818819
maker-scf300000870662.0-snap-gene-1.0-mRNA-1 protein AED:0.00 eAED:0.00 QI:0	8.012005591	9.865431315	8.476684246	9.087845484	8.073048508	9.202907097	5.951563963	5.868984561	10.65196408	11.671782	13.09038133	6.780500836	9.813468886	9.315421047	7.854950429	10.02157065	8.490943133	9.232431142	11.86163486	7.287183674	12.55523753	9.698240799	14.28870446	13.20293051	7.319422941	9.539971696	7.553949367	10.48546782	9.57120737	11.22644827	9.353484742	23.41904374	10.45170607	9.808609487	8.328294788	9.259293438
snap_masked-scf300000870743.0-processed-gene-6.88-mRNA-1 protein AED:0.04 eAED:0.04 QI:0	18.50757634	16.94453895	12.44507626	13.81047348	19.75930678	17.50418636	15.45438564	14.05143045	14.51889825	15.33767777	16.84956119	15.65425848	31.725797	28.21991295	23.4551601	21.96783718	25.02646074	30.3182211	11.44278484	18.31667052	16.87015676	10.08198108	13.05973094	11.34955031	21.33422071	18.03595372	9.757546488	14.72187771	16.02437711	25.69264363	24.65730165	13.10327201	19.96845105	17.90301563	29.60759078	25.74429244
maker-scf300000870642.2-snap-gene-0.51-mRNA-1 protein AED:0.17 eAED:0.19 QI:0	6.173346552	9.359802895	6.532154386	8.224321113	7.627924388	10.14237312	6.957555887	7.761711296	8.124671049	9.78381202	8.605516605	6.162804497	8.080116405	8.213074229	6.343266606	8.296172811	7.068042314	6.525762211	7.827369146	9.840164591	7.649046596	6.137786888	12.36682192	8.761768811	12.0704962	6.268993934	6.345070797	8.040777791	5.285223347	14.41841864	9.889759879	17.63361576	10.36128857	8.529960972	8.635611949	8.361894313
snap_masked-scf300000870735.0-processed-gene-0.74-mRNA-1 protein AED:0.02 eAED:0.02 QI:0	10.10294956	4.306337039	3.772847119	5.169287343	6.079676378	7.618025332	7.560037488	7.284990106	7.729077519	5.671124454	9.699593868	8.436463555	4.003110338	5.044618495	4.687889056	7.351709747	6.185869504	9.167835297	5.898481646	4.777661873	3.03605601	5.361204463	7.413509664	5.162136597	10.17479743	7.454692595	15.65258062	7.431932785	4.997487382	5.526422063	4.412090172	5.337508862	5.468949102	8.876452238	5.431334383	7.913545438
snap_masked-scf300000870603.0-processed-gene-8.62-mRNA-1 protein AED:0.01 eAED:0.01 QI:0	6.522040158	11.23690844	10.27356023	9.061879967	9.226171038	8.413214681	10.45809185	10.05397691	12.49368347	8.170089502	9.417163416	9.459235924	11.80798893	10.89811987	8.930666978	8.812541815	9.036946509	9.711687095	9.154978241	10.25307375	8.004154081	9.182193271	8.611462614	7.92118648	10.09210691	8.173147516	5.283625982	6.407377988	5.583752447	10.7355462	9.928408348	10.21763402	6.254945951	7.248278395	9.016049553	10.80269664
maker-scf300000870586.0-snap-gene-1.73-mRNA-1 protein AED:0.02 eAED:0.02 QI:219	17.40074533	14.1130227	14.56005414	12.41883416	21.53539328	14.2223239	23.89958873	23.84424291	18.51113441	17.49413047	13.15300966	13.60749563	19.1589351	14.23575216	15.91556499	17.70374753	13.63322006	16.44427443	17.96083891	20.98222054	16.93753357	21.24878928	18.80582765	19.23965568	16.62083142	14.50636098	12.93648014	16.30451151	20.13717792	21.15837488	16.61813556	28.82771225	15.68227675	12.80998481	16.72772169	12.48410383
snap_masked-scf300000870749.0-processed-gene-14.45-mRNA-1 protein AED:0.30 eAED:0.30 QI:0	8.248235841	8.607646416	9.685281417	10.01345428	7.37866653	8.875136665	12.06215464	13.36295867	12.68488213	16.51141538	13.28794777	9.425254094	7.059341591	11.75775743	12.57483409	13.70283005	11.55589774	10.79015533	4.753304902	6.957777031	7.686516036	6.795076841	7.990118039	6.629871804	11.95563394	11.92870032	13.84205778	9.772295184	13.36998249	14.70373477	9.631089415	26.62088653	8.705447387	8.152918898	8.361714166	9.362625916
maker-scf300000870651.1-snap-gene-2.72-mRNA-1 protein AED:0.01 eAED:0.01 QI:0	13.17492597	9.270309765	10.06055883	7.694978001	6.961440335	7.620895063	8.161847717	7.931545774	6.395318143	8.044507886	6.156144042	12.71058342	7.474957234	6.730367977	6.399053631	4.928501476	4.849053747	6.058953622	7.97827446	5.322734819	13.06040212	7.178000295	7.315342909	5.630594803	10.43020168	5.298113765	10.15958521	11.97176632	8.363356274	13.41744726	9.47351817	22.8483574	6.792434247	8.992109646	7.699796324	10.01806413
maker-scf300000870735.0-snap-gene-4.99-mRNA-1 protein AED:0.02 eAED:0.02 QI:0	91.11640148	38.85629957	10.77921385	16.56301394	18.07871768	10.99459464	19.52496178	41.96350851	10.08801264	14.23740388	18.16863653	19.11269048	12.95171452	12.29033516	10.069728	8.209559034	9.348570706	16.798885	31.19617407	28.58466718	17.6334957	20.12981719	31.91328385	19.01643205	50.60890578	13.51845855	23.95747564	28.21489213	29.78487982	63.57760761	15.63895172	8.08615186	34.38403911	21.84154567	24.81011616	19.00647502
augustus_masked-scf300000870662.0-processed-gene-3.104-mRNA-1 protein AED:0.04 eAED:0.04 QI:120	12.87564071	15.71670173	19.85745616	19.23920942	22.94845263	22.12201628	11.72295106	16.16525148	14.50828929	18.61144265	21.94294301	16.72808634	18.53855128	21.44844421	18.89207551	21.88014913	22.22214046	18.86559059	13.77898842	13.14905031	20.78378931	13.93997635	15.50610948	15.19523336	11.8344661	42.44616135	9.387516664	17.05930308	17.85236506	15.42962618	16.53112536	24.80911097	13.69711629	13.66168217	12.58971248	16.38713282
maker-scf300000870586.0-snap-gene-4.111-mRNA-1 protein AED:0.07 eAED:0.09 QI:0	10.03939416	12.82261423	8.882932075	5.7425288	9.274690732	10.0562599	14.62633663	18.0992045	6.504485706	14.89184034	15.86160945	21.55729281	6.766848379	10.59329431	5.429432406	6.011906427	5.862487907	7.153617527	15.96530332	15.67260116	28.85172205	13.54078009	14.8456195	14.02076754	15.04088042	5.370791584	4.108640459	11.95876207	8.840659202	10.13500202	20.01977679	5.69696297	12.38155452	9.437374548	8.756628207	10.87267019
maker-scf300000870753.0-snap-gene-15.137-mRNA-1 protein AED:0.21 eAED:0.21 QI:0	29.03529714	16.00300181	13.33526556	10.01796739	5.921841108	17.08096262	9.111062226	13.90637106	13.61450522	12.91193593	16.34635593	15.54879539	7.25409365	13.2435552	10.92667914	13.54753627	17.86326291	7.541165871	9.828164471	14.18175607	10.55617961	9.101739144	10.49990859	10.72289425	10.81754433	11.74453238	27.74904861	11.38499048	28.14708469	14.23934772	12.00710214	11.17475719	11.12864069	14.106314	8.233499742	15.43486984
snap_masked-scf300000870753.0-processed-gene-9.77-mRNA-1 protein AED:0.03 eAED:0.04 QI:0	14.99271849	13.72909772	15.86895545	10.94780785	17.84385179	13.27307479	0.368284981	0.331601745	0.28215983	5.626516681	0.37900384	0.504712056	12.46066014	7.237007594	7.447509844	5.952479126	3.657662846	5.734971065	21.89545113	21.42907312	19.80161051	19.48132994	20.77895903	20.38354641	0.524893598	0.353785977	14.18079771	0.881561728	0.655445306	0.675224927	15.87113061	6.27239692	13.51285646	8.576413258	11.90636287	10.99299523
maker-scf300000870601.0-snap-gene-5.88-mRNA-1 protein AED:0.16 eAED:0.17 QI:0	8.992524408	9.684211066	9.672602648	9.087656211	11.80680687	8.574400662	9.018750273	10.32522436	8.194514619	9.172966247	10.1093706	5.317522111	11.00332722	7.688428807	8.65710306	9.894279445	11.05365569	7.288906278	12.03919409	12.91436071	11.70827209	12.02213984	11.80674772	13.7195618	12.10654433	7.497745641	8.374856393	11.36527589	8.958629935	10.64216514	15.53642882	10.22539914	7.607967502	10.72327609	9.668742124	9.359257181
snap_masked-scf300000870753.0-processed-gene-7.84-mRNA-1 protein AED:0.08 eAED:0.08 QI:0	19.45487611	17.10347736	19.57548721	17.25063583	16.29823666	22.29686639	16.44874474	16.52541679	16.26762351	17.28411054	16.01949455	13.52519955	17.78917255	19.10424837	17.34414148	18.7307885	20.90006836	17.51413427	14.9872563	11.1215774	15.60625667	16.587729	13.42382532	14.61738945	16.06563039	12.74822026	18.72478461	13.56693248	14.1323781	10.59840108	16.51110557	23.0592971	14.13150817	19.40317387	22.27614051	23.53705972
snap_masked-scf300000870749.0-processed-gene-11.65-mRNA-1 protein AED:0.15 eAED:0.15 QI:0	12.50468808	18.79568426	14.27844134	14.36668982	16.00102947	16.05989368	6.757704012	10.83633652	6.755805256	6.54704954	6.541665672	6.735287484	13.54570178	12.36967955	10.43978796	8.817265188	8.113838341	10.09150543	29.02933364	24.85072396	29.86059485	19.02932912	23.56573592	25.19370514	20.67743971	10.73758739	18.12594881	14.59903302	14.39576574	20.25191447	30.2366251	9.762589282	28.42310567	19.5039839	23.53898871	20.01452145
snap_masked-scf300000870601.0-processed-gene-9.4-mRNA-1 protein AED:0.06 eAED:0.08 QI:0	23.30903538	19.65220992	19.73021512	24.53927304	21.41540762	21.92369588	11.37690189	14.32685187	13.26506669	16.03997749	16.70874754	22.33760526	18.77653557	14.03483834	13.42076601	18.45037211	15.49431716	16.88941431	21.03189305	18.44155608	18.48811568	16.90833108	18.29630129	22.48602319	17.00851909	14.58533355	16.32454311	16.92486016	17.1326994	17.86851752	17.56638981	7.328420329	18.88131347	19.56562747	17.42102309	14.58326716
snap_masked-scf300000870745.0-processed-gene-0.3-mRNA-1 protein AED:0.08 eAED:0.08 QI:0	8.995547235	10.13697131	7.506207261	8.634149955	9.404550512	9.113747408	13.039622	14.92822699	13.33050437	9.779654958	12.2422606	17.07929674	11.5813056	12.24983221	8.33896992	10.09046624	12.71494917	13.93724853	5.626822397	8.967836723	8.361372189	8.552973226	7.684462808	5.795628588	14.4532669	12.46501126	15.25076597	9.602189751	12.32225688	15.93662758	11.49419277	12.74980389	6.672279654	10.77107518	16.71872948	13.54357319
maker-scf300000870753.0-snap-gene-26.161-mRNA-1 protein AED:0.06 eAED:0.09 QI:0	11.82123754	16.74896406	15.3543127	10.42596091	16.87076949	17.22578781	12.54975243	10.00496677	13.91276114	11.25568992	10.71856176	5.697058978	14.84949056	10.78917496	10.75688473	14.01986701	13.85967078	12.82483238	7.633849091	13.87920749	11.70471864	13.28548111	12.33311162	9.755778959	16.0232144	18.77180893	12.16449713	11.00572694	10.88835389	11.26487149	13.65826047	8.533642335	9.917195571	13.11073005	12.67886233	13.51323688
snap_masked-scf300000870673.2-processed-gene-13.44-mRNA-1 protein AED:0.26 eAED:0.27 QI:0	13.10975012	10.58537633	6.121023233	9.088747579	11.79523308	9.826409368	26.54191004	19.28856695	19.08817252	22.09627655	18.6482169	25.8526415	18.38748928	15.58267238	16.29080124	23.88005614	23.45338903	23.36915635	3.150079346	5.507491996	2.367228679	2.745023145	3.313148391	3.514964458	24.68151011	18.95420262	30.75081788	15.06100461	23.03304009	9.172331818	8.581384547	11.82951224	7.204942733	20.02486123	23.90119068	22.74257971
maker-scf300000870750.0-snap-gene-4.157-mRNA-1 protein AED:0.03 eAED:0.03 QI:37	10.06892438	7.281896265	5.116034418	6.484206908	9.516632508	6.096169612	8.04792121	7.604145572	10.17535633	8.10238042	10.01244958	12.254649	10.45329875	6.434118316	6.793339427	8.483552489	7.383875683	6.622762543	8.575682139	10.86944998	6.790854953	9.121690561	7.343882206	9.143744072	6.19532397	10.0244304	13.58860775	6.88827386	8.487746179	5.920338195	7.56154244	9.587652965	5.86014817	7.080312931	6.245818248	6.493741255
snap_masked-deg300000870423-processed-gene-0.100-mRNA-1 protein AED:0.47 eAED:0.47 QI:0	7.167520189	17.02559171	7.319477818	14.69735044	15.11041862	13.45151209	17.32242915	16.47175165	12.7560599	14.27046033	17.78604305	11.1892385	16.67298311	20.5420583	15.28058842	24.63855383	28.63773475	26.52627192	7.914134364	8.310697369	9.343299358	7.830891229	12.32352473	10.35717825	24.06756466	16.12636327	8.181454483	10.09031211	15.70910988	14.37456328	14.80840674	5.9489472	12.79758678	22.90521417	18.89193838	23.07628948
maker-scf300000870607.0-snap-gene-1.9-mRNA-1 protein AED:0.08 eAED:0.24 QI:0	7.049771299	7.552505724	8.713517052	9.476160731	9.117903576	8.491217543	7.536205847	5.408947483	5.678038011	9.811067031	7.552769943	5.095102006	9.511694044	6.024727698	9.525624375	8.765443073	8.120789572	7.842719478	10.43855207	10.81239183	8.139717087	10.25141606	16.6636322	11.28531491	7.360180362	7.119405408	14.0951879	7.825620235	9.835730666	5.603605664	8.951590735	19.41884012	8.495283984	8.836841593	7.82053002	6.840626561
snap_masked-scf300000870601.0-processed-gene-15.69-mRNA-1 protein AED:0.27 eAED:0.27 QI:0	8.90581891	8.414102054	7.592810779	10.5433847	8.095510386	7.959378642	6.919297328	7.788814103	7.493954307	9.188249752	6.545513484	4.608305148	8.001957571	6.116926153	8.261634712	12.39999115	6.720102986	9.431327061	7.371173679	4.097716063	4.187954706	5.862275911	6.190489176	3.533705187	9.246706433	5.14558806	11.95979305	11.08970087	4.833702919	5.61708093	5.689357931	30.2059111	8.596190849	10.74307637	5.420103716	4.548975621
snap_masked-scf300000870749.0-processed-gene-11.71-mRNA-1 protein AED:0.27 eAED:0.27 QI:0	7.64068807	5.380248628	5.318401019	7.090756782	5.929303587	7.631615695	6.959047309	5.319630567	7.82456275	5.509834309	8.23078393	7.925070274	4.639036908	7.285898011	7.131515248	7.769168616	11.40793863	7.538411381	11.47042028	6.21090787	7.034066934	6.589599792	5.903500138	9.997935053	7.877206756	8.200092109	6.50316958	16.21988075	3.663221541	6.988459188	5.443612983	9.585648672	5.352249653	10.50906717	7.863168544	11.22483776
maker-scf300000870595.0-snap-gene-6.232-mRNA-1 protein AED:0.01 eAED:0.01 QI:320	14.3793051	14.26816547	19.89570146	19.05286996	24.06069834	18.61037408	23.38001776	15.2264528	26.07250783	23.58058712	19.11247987	16.30482919	27.5322595	22.12821915	22.88679096	30.13793415	21.26367665	24.27523673	12.37388302	27.29165381	16.19625951	18.89700084	19.84252069	15.88923206	13.35588923	18.09465068	9.930592086	15.72002956	12.55685148	7.701855279	14.81610487	12.33871049	15.96066223	15.51959367	22.03135025	19.67917508
maker-scf300000870601.0-snap-gene-3.68-mRNA-1 protein AED:0.28 eAED:0.27 QI:466	10.89115516	10.42379888	10.21779445	8.294151712	10.1377969	10.97568135	7.366619257	7.768694838	11.91229086	7.416290271	12.36646988	6.440233661	9.198187252	7.858647689	9.014226126	6.972343829	6.642344415	10.92626684	11.00524765	6.985312493	7.64135715	7.060065186	12.86233468	10.68817024	9.006323138	10.16934165	7.991027215	7.892662404	6.103183726	9.803339627	9.042921768	12.35200009	8.655302197	9.598127436	6.235272366	8.837090481
maker-scf300000870754.0-snap-gene-8.51-mRNA-1 protein AED:0.29 eAED:0.31 QI:27	11.87407183	14.25065733	18.23931341	18.46576079	14.04646527	16.96899222	14.93484908	12.4528514	14.39854025	19.48964516	16.7890981	13.44121049	17.22358791	18.65623421	15.52177063	17.8176374	19.65008462	16.95359977	10.81029717	15.32433572	14.75798684	13.53516664	14.86886854	13.25385042	10.86152879	12.11338539	10.50980754	10.10741829	13.28994832	11.64358995	13.04763224	9.53088023	14.73898843	12.29145298	13.07836511	14.0794288
snap_masked-scf300000870603.0-processed-gene-11.48-mRNA-1 protein AED:0.15 eAED:0.16 QI:0	41.06669811	43.69320681	56.19409873	51.77549201	52.00754734	47.93180739	23.19962124	22.64564627	24.47134742	33.53776766	30.98691653	19.4371738	41.65229849	36.66269731	47.50912079	29.94399337	35.51019213	41.44045179	36.58194752	53.17380147	55.18012874	44.60035109	46.95963451	44.24545311	22.04521318	20.31451893	25.73402917	22.14609396	28.48754003	25.13117996	42.15736402	16.44976626	45.82696691	31.33844243	35.66351001	34.38747899
maker-scf300000870753.0-snap-gene-21.120-mRNA-1 protein AED:0.20 eAED:0.20 QI:48	21.63278387	16.80185706	18.63547755	15.03394553	16.22782709	15.20245899	28.97155996	18.71017635	21.17964356	29.8062605	29.23091455	30.57645274	17.78672489	16.84954887	17.55426353	16.36434808	17.90136384	17.89667838	15.54734444	25.6139442	19.54130017	20.44004724	21.33747252	21.20341632	9.87213519	12.32961162	8.80430593	17.24553426	16.79201246	12.15914229	14.84387991	21.34221815	17.26635284	10.36546623	12.75950856	12.22283847
maker-scf300000870673.2-snap-gene-13.65-mRNA-1 protein AED:0.20 eAED:0.20 QI:0	25.33545395	27.40347853	15.88109286	15.54161341	18.57482906	12.21694056	10.88382868	10.48828245	13.28315459	17.2143475	15.23239661	25.94696733	17.3908592	15.5201423	13.30590776	12.44098057	12.36416499	17.69765203	19.56280015	18.29919603	21.72838212	16.29360409	17.71251907	16.99870919	20.7524251	22.08608091	29.1673592	23.53506544	20.98438533	31.59025592	23.7132104	2.962713392	23.55909867	17.81008773	19.9553404	20.12687925
snap_masked-scf300000870601.0-processed-gene-16.57-mRNA-1 protein AED:0.07 eAED:0.09 QI:0	17.37480141	5.058260448	3.921287665	5.049399326	4.91572838	4.550819121	6.208910374	8.389227358	4.279782012	7.028703474	5.572068152	5.236265942	5.106597235	6.717256185	6.46188634	9.87089432	9.733716099	7.822841168	3.034446951	4.425491575	2.615500041	5.210470109	4.5794719	6.019445233	9.485241583	10.85436466	5.837832078	8.124563261	6.80008709	9.456431693	8.379008012	17.96336618	7.342974693	12.82065523	12.00943774	12.49908347
augustus_masked-scf300000870754.0-processed-gene-6.13-mRNA-1 protein AED:0.01 eAED:0.01 QI:0	26.5992617	9.584845831	7.631603666	14.49100867	6.083362539	7.880454768	14.23117654	10.15619999	14.19298515	17.00263743	10.03449176	29.42551496	10.39314786	12.09015949	12.75563644	18.59727247	12.16225254	10.95245054	7.34516675	7.761167847	6.703882005	9.473507254	11.13012939	8.195984047	14.44535804	19.38478484	20.00600376	13.18288846	20.43978068	14.38649667	10.93593766	25.13672593	13.07544495	16.49139741	12.55586341	15.22818238
maker-scf300000870749.1-snap-gene-0.112-mRNA-1 protein AED:0.21 eAED:0.21 QI:0	14.69198032	27.36139784	19.04079066	12.33732418	14.91660404	13.89748544	20.2415418	16.56349277	25.71628548	18.57617386	22.42109115	16.42691818	16.70123619	16.92647183	19.24537613	14.63319353	19.37273887	17.07226163	9.04953463	8.923233784	14.72611321	14.28599329	13.68161467	11.36934671	13.6479407	17.91352944	12.83857812	10.38412569	15.89901061	23.33200706	12.02781261	11.40085728	10.7657949	8.699255795	10.96748172	13.10024409
maker-scf300000870743.0-snap-gene-2.6-mRNA-1 protein AED:0.05 eAED:0.05 QI:0	40.77937846	16.44228865	19.52995711	16.40512301	15.82274481	14.99041219	22.64353151	15.3217303	20.03943546	17.35263461	10.49701207	25.50119602	18.92094388	17.40265219	14.40800511	15.50966048	11.23699443	12.90026958	13.23388778	18.22717978	17.17908978	16.42827782	18.10742283	14.09121098	19.35775709	20.2991906	23.0601316	14.88781507	25.53613763	16.31502823	18.30584494	11.14110777	21.75421807	15.57013585	21.20709687	23.83138319
maker-scf300000870693.1-snap-gene-2.82-mRNA-1 protein AED:0.02 eAED:0.02 QI:0	17.88067066	18.4034099	15.7002707	12.10431194	19.17038029	17.63559422	9.054207366	5.869697671	6.237739108	7.529860336	4.816459055	13.23545362	13.07979898	6.211035278	9.238741123	8.909991726	5.128074745	12.58620752	7.412819016	15.73270678	13.96096021	12.02922487	11.50831464	9.145693413	15.17557047	10.05581106	22.68921344	11.34137795	13.32089215	14.3426248	9.473410078	4.114223928	11.70833794	6.39143759	12.86502166	11.36182115
maker-scf300000870601.0-snap-gene-6.68-mRNA-1 protein AED:0.03 eAED:0.03 QI:0	7.862957245	6.582952625	8.911200155	9.144493302	7.627235297	9.105168831	11.30761171	8.943435484	7.625978259	7.522000021	11.16063443	10.25817411	8.128190406	9.217712956	9.400470433	9.711436657	11.31249056	9.663106609	7.712459436	8.283036448	7.406037335	11.84089156	10.47384136	8.873558247	10.47955827	7.898902558	16.76171822	8.495869166	12.32974925	5.43967744	8.338654311	11.05598226	8.049994316	8.035748414	10.10694144	8.450343615
snap_masked-scf300000870752.1-processed-gene-1.187-mRNA-1 protein AED:0.39 eAED:0.40 QI:0	7.678709809	4.460907353	5.564957136	6.237127221	7.172640585	6.986792146	11.32778678	10.28854623	11.38262888	12.40842327	13.05839206	13.04919252	6.834033923	7.522936324	7.604519941	11.37081613	12.42354254	12.90713006	12.3527005	11.5807254	13.51380617	15.18075115	14.20190728	13.12719865	18.481612	18.56636552	18.83522653	21.43038812	16.06982376	12.94667825	14.76519895	4.6507489	14.60226522	16.31384866	16.11911409	17.74704541
maker-scf300000870753.0-snap-gene-21.103-mRNA-1 protein AED:0.09 eAED:0.09 QI:133	8.224892419	9.416446023	7.537307444	9.167629944	10.30533012	9.595536953	8.704486276	8.816255207	12.65769838	13.70393894	8.042656473	7.048934685	11.61946115	9.6454602	8.544512971	13.50687497	9.827397246	11.83407705	5.211583768	7.923609294	10.03848953	7.426278299	9.847387928	10.63645922	10.36678102	11.52525971	7.744510861	8.740246101	7.745787862	7.950225841	10.3037676	11.59532606	11.65997399	8.950618113	8.527550715	9.751654825
maker-scf300000870752.0-snap-gene-0.97-mRNA-1 protein AED:0.06 eAED:0.06 QI:0	11.04555741	3.878766072	6.532427272	6.688410945	7.142949972	4.27926987	3.453752655	2.554284199	3.11644237	4.574938083	3.615030231	4.369067914	8.105129471	2.815439809	5.509744644	6.523746549	4.408299014	9.23277686	7.178315099	8.258648927	4.452358232	5.307916895	4.85918317	4.449891869	3.893438046	8.716842005	2.27988451	7.893739721	8.983672881	4.623260375	4.738496548	14.75751535	4.344995643	4.695377059	6.362227828	4.293866949
snap_masked-scf300000870601.0-processed-gene-5.55-mRNA-1 protein AED:0.12 eAED:0.12 QI:0	14.58042436	6.522846739	9.393860248	10.97392446	10.26084063	10.51321176	10.23206197	10.55441305	13.26036074	8.857534876	10.30152393	9.725223655	10.25784814	12.40714838	12.69803972	9.635217404	11.25110483	12.41080718	6.917880544	8.287213734	11.21644109	9.540267036	10.32819591	8.386295411	8.770974683	9.344819678	16.50483221	9.555124391	7.636551227	7.522007969	11.01356615	4.965363202	9.334043696	12.15611741	10.27557557	12.85674922
maker-scf300000870753.0-snap-gene-7.120-mRNA-1 protein AED:0.10 eAED:0.10 QI:0	13.63199413	11.05264047	9.124226592	13.67696917	10.53383392	12.11576119	13.42655363	14.36386521	11.4645632	18.39401626	18.14982573	13.40417098	11.2563833	10.42228108	8.564239475	12.09865039	11.22675487	10.7393523	14.65521106	16.90333915	19.41854055	11.74199547	16.48121246	17.60194778	14.07504676	11.12015725	9.482600412	15.41513052	17.40735307	15.87773453	15.98799204	7.767762401	16.84990048	14.80513336	14.69257891	13.60512412
maker-scf300000870603.0-snap-gene-5.13-mRNA-1 protein AED:0.25 eAED:0.25 QI:0	4.150448784	6.698029331	4.824902812	3.762580902	4.409454144	4.135629267	14.94577858	19.5611782	15.00299361	17.96457098	16.725064	16.72979796	6.831166055	12.50547042	10.18393157	9.305112669	8.319757226	7.409804073	10.42611843	5.729072471	7.9742933	6.099763045	4.166097424	6.43684921	5.542841508	5.209337572	16.0284989	6.510869578	4.873163013	8.851444574	8.164862572	6.512436575	7.375996244	6.037287098	6.420612323	7.737228907
maker-scf300000870747.0-snap-gene-0.6-mRNA-1 protein AED:0.24 eAED:0.24 QI:0	10.23532383	11.37318926	9.588852277	9.57762415	8.194936863	10.65927097	12.00445621	11.4053321	9.781208113	13.93000255	12.28851886	11.69589833	13.26302224	14.01231846	14.42021428	14.90925587	14.91526129	13.03697922	14.66892635	8.970368546	8.990654523	8.538652671	9.24717897	12.35326889	21.17819266	19.6969897	11.37539466	32.18240362	20.36314257	17.41810313	17.94380468	13.6847642	21.7681262	18.02336651	18.52882195	19.32469913
maker-scf300000870749.0-snap-gene-5.81-mRNA-1 protein AED:0.35 eAED:0.35 QI:0	5.281747217	4.831937399	4.397034971	7.077782817	5.855322085	4.840478157	7.840135367	6.761699437	8.299137533	7.133055202	6.860058575	7.693539821	10.10061755	8.893949603	9.296870248	11.79367761	14.28995339	14.66813181	6.586916527	2.661669669	3.897076371	4.20669109	4.093094923	4.219388731	7.730029959	9.398850201	9.338624193	7.978237227	6.201453512	9.433991594	6.271872459	10.98695902	5.304808045	12.38306272	11.12605281	8.023568286
snap_masked-scf300000870601.0-processed-gene-13.57-mRNA-1 protein AED:0.24 eAED:0.24 QI:0	15.16139576	15.77453544	11.10565016	12.24004544	17.89906547	12.4703507	13.02633332	10.4972538	16.33890641	10.09559854	9.631186153	18.40966214	11.06484377	9.804677263	8.836842001	8.559825051	8.815711014	11.36378252	17.11694328	16.38551533	13.23972773	12.97630749	11.59226737	11.9660526	11.50348214	13.91249457	13.05356718	15.61837135	12.0746182	15.4558131	12.94247812	10.63367439	11.06009567	14.86843427	11.69808552	13.04313319
maker-scf300000870749.0-snap-gene-10.14-mRNA-1 protein AED:0.04 eAED:0.04 QI:287	7.386077884	4.971020024	10.21386286	6.030860242	14.06394692	9.082602961	9.790689828	7.88080776	12.23015969	9.251194217	11.78615424	7.141594916	10.35565893	8.274949555	7.372438073	10.62989325	7.94768418	12.95503885	8.906178442	13.02742167	7.270720103	9.623657215	9.211855664	10.41104259	7.868567986	9.226859289	9.430077429	12.00400734	15.45741053	4.443871996	8.501988803	17.01438863	6.882536617	8.67980951	12.66857442	6.635985788
snap_masked-scf300000870642.2-processed-gene-0.72-mRNA-1 protein AED:0.44 eAED:0.45 QI:0	9.372987604	13.68271212	17.05738682	20.38590691	14.22081546	17.4701837	13.87346426	12.96746003	16.7809527	19.15494876	17.43007115	15.78056986	16.29710393	12.94971307	12.6901289	19.6520226	23.49381351	19.36447063	13.64293533	18.080032	15.66751059	17.97854516	22.12074185	17.56528384	21.55255117	17.48004093	14.96813844	17.86269218	18.27128486	16.94322412	14.97495843	11.91960917	20.01141527	18.67159109	16.44566563	16.58959278
snap_masked-scf300000870752.0-processed-gene-5.66-mRNA-1 protein AED:0.11 eAED:0.11 QI:0	37.85311911	36.82892609	33.84110048	40.68915681	35.83141224	37.36601372	42.11877249	35.13669934	35.71030879	37.8247673	32.49301906	38.7701315	44.78515076	44.12181922	37.03437242	36.49915366	35.61314782	44.3225688	22.46393193	33.95024144	32.07380129	34.09371575	32.63771773	30.60919527	40.36412395	33.46844689	31.03499532	25.6934073	33.81643055	27.47170836	38.24326487	9.869005446	37.66690623	40.17252741	51.4432693	50.07227816
maker-scf300000870752.1-snap-gene-1.114-mRNA-1 protein AED:0.36 eAED:0.41 QI:0	38.39459376	45.13827146	42.84487369	44.97578136	40.41516386	47.67497359	27.71806175	30.25113745	31.88308895	29.79391235	36.86055254	30.59565465	37.08560274	40.72908012	36.61863922	36.39327771	42.20150379	37.84992923	36.79312652	37.52411868	41.45906695	39.76395454	38.65914115	41.54626427	32.04730401	32.75005811	31.22580161	32.2598275	22.84173798	32.11774477	38.61757525	7.548915058	40.17509757	41.7318871	37.57976547	39.28373817
maker-scf300000870593.0-snap-gene-5.139-mRNA-1 protein AED:0.03 eAED:0.03 QI:380	14.67994043	15.20039587	18.38236562	13.94031493	15.24266016	17.81993069	14.95905017	11.1221313	11.5025687	12.42157055	12.40189595	11.34068216	16.37991586	12.7692685	16.22154792	13.84822579	13.40830597	14.82342455	14.87837253	17.69485023	16.54767745	14.7624818	19.27692703	15.52044583	9.858946559	18.47881608	9.354068297	12.55913821	12.03698015	14.19241399	15.47464279	30.42601335	15.8030664	15.39226619	14.10065304	15.34237771
maker-scf300000870601.1-snap-gene-1.53-mRNA-1 protein AED:0.19 eAED:0.19 QI:0	13.26929736	10.3742372	11.36592444	14.49907348	12.53277619	13.39442887	16.52911748	11.70955887	12.91763132	12.67637733	10.09494887	13.44395608	11.80112936	10.58881931	13.15736527	9.326783658	11.50152489	18.37428387	20.64410023	14.94222531	9.493269496	8.457480346	10.37089754	15.7610503	8.826239492	10.6050255	11.60993996	22.026255	12.6757269	8.434477847	8.312220938	11.04454641	10.73770575	17.43600051	13.83803255	11.90982653
maker-scf300000870752.0-snap-gene-1.109-mRNA-1 protein AED:0.12 eAED:0.12 QI:0	7.698054697	8.403849274	15.31343076	11.03776072	12.88994128	12.09724912	13.43714201	10.9512497	11.05306079	13.04079785	11.12281118	6.814919248	13.51479616	9.38240425	7.952052422	13.34312576	10.25626393	9.945846572	12.81371942	17.20401735	16.153628	11.38641874	12.24332518	15.00115829	9.061358408	9.861122813	12.99755865	10.60575869	9.980022147	8.108913095	15.47929379	11.44945366	13.23463125	12.01810258	10.89514411	10.21692813
snap_masked-scf300000870743.0-processed-gene-1.11-mRNA-1 protein AED:0.04 eAED:0.04 QI:0	8.128421216	6.493982101	10.7516653	8.429826605	6.570617483	7.894002841	14.07663791	15.85077852	8.728222747	9.204042711	15.35682966	15.92287199	11.33983386	6.088109815	4.68566198	8.948681747	21.308589	21.25834673	4.716534972	4.541455768	6.016079404	9.247221281	7.021867251	3.50857888	10.93677757	13.86224568	16.0878983	6.314130281	7.953180425	5.793162212	3.477712862	1.492522256	4.018450877	7.568809492	9.497692066	9.359212402
maker-scf300000870631.0-snap-gene-3.66-mRNA-1 protein AED:0.09 eAED:0.09 QI:0	10.81609252	14.09021607	15.39639202	14.53222282	11.40779336	13.75873899	11.99186411	16.08729216	13.4752913	12.07396842	12.65980842	13.44609554	12.48969684	15.79089468	15.13652572	14.64680446	13.32242261	10.95362032	22.45435653	12.91563025	19.28162182	16.15266937	14.70657697	12.32881124	10.45390186	8.962219687	7.452207402	13.29190154	10.75928998	13.44793525	15.55019697	16.83118148	13.30816533	13.55293159	8.42540951	13.90268469
snap_masked-scf300000870595.1-processed-gene-0.93-mRNA-1 protein AED:0.21 eAED:0.21 QI:0	7.726442362	8.583730504	8.707649777	11.986094	7.792226178	9.004782259	13.09731377	14.09940341	14.04941288	20.89361276	18.83783197	12.70988056	8.679750844	8.799501252	9.072095843	13.00091602	13.53820748	9.5590223	14.48408396	10.24197358	9.455790946	11.92805212	12.76025742	11.42755509	8.883862669	14.95685379	8.6768067	12.33919615	6.67788326	9.198332628	9.25619289	22.43791507	11.05942847	13.62742447	8.900843079	11.23835745
snap_masked-scf300000870601.0-processed-gene-6.44-mRNA-1 protein AED:0.24 eAED:0.24 QI:0	12.41520747	13.42435378	10.32729093	15.08857885	13.88291957	12.64280728	19.80824712	19.62300426	18.44417259	23.05081124	22.4753646	17.3243265	12.88478337	14.67465032	13.75218847	14.97792708	13.17556521	16.61556885	9.216090938	11.66290725	12.03107413	12.31979464	9.720289519	10.43453689	11.94666314	11.13484547	10.83159448	10.90779997	20.37244991	18.44187418	12.60102901	12.26534327	12.30963565	11.24271243	7.389516109	10.83090703
maker-scf300000870641.0-snap-gene-1.11-mRNA-1 protein AED:0.31 eAED:0.32 QI:0	8.92653885	12.62451395	9.821050559	9.425179122	16.83681225	6.923826495	11.83266335	11.05061743	7.684623839	3.9542668	7.117389705	12.55427758	11.20950252	8.923787264	7.254439149	5.18499763	7.044922025	14.24350066	7.768566021	13.23447111	12.06753309	8.83773307	5.129248076	10.1819621	16.5714273	11.75840804	7.474605617	9.338732528	17.66227377	15.7907711	7.768493223	7.349867958	7.217505333	11.18459707	19.65262704	12.29332919
maker-scf300000870603.0-snap-gene-13.62-mRNA-1 protein AED:0.13 eAED:0.18 QI:0	4.645497825	5.739898983	7.358915031	9.254071347	4.50623142	6.747726145	8.144301323	10.68326228	8.750663716	10.39515931	10.74586268	5.03618152	7.30613994	8.562334999	6.00712814	10.33570703	11.9367911	9.336380657	5.891974016	3.443703533	6.26282213	5.24434525	6.029683289	6.109601728	9.878454333	9.963094777	28.66793478	12.29254547	4.595849286	7.969221532	6.357683135	10.31972174	5.90444065	7.972665368	7.849016792	10.1666817
maker-scf300000870753.0-snap-gene-11.118-mRNA-1 protein AED:0.12 eAED:0.14 QI:0	17.07410572	10.93067475	14.22684627	13.37944379	9.543007651	21.58644263	10.88875285	15.5211861	15.46297178	16.79100263	19.92667052	11.57770103	10.70553663	19.41291022	13.8474237	14.38980769	9.90715814	10.69559062	18.76095904	7.743851554	9.142807696	11.12211367	6.24944707	14.18486071	11.20325488	10.78641533	10.15323303	20.23373614	7.18358204	17.19315049	11.71324432	14.52426675	12.03703121	18.88358952	7.755335379	10.19422518
maker-scf300000870603.0-snap-gene-9.119-mRNA-1 protein AED:0.04 eAED:0.04 QI:129	6.939737487	9.601579426	8.955790103	11.23203104	10.72084369	8.928158249	9.594696408	9.760124626	7.929586316	11.56049263	9.6083161	6.235582147	9.983689478	10.39564569	10.67641429	13.00139233	9.38067643	9.63629837	7.992747648	7.923591606	10.33333702	9.076378829	8.944789581	11.07133645	7.521387478	8.285423532	8.775156225	10.12026237	8.273891291	8.891035546	8.469401622	7.822821793	7.838307178	9.743099008	9.238159318	10.37197256
maker-scf300000870744.1-snap-gene-3.3-mRNA-1 protein AED:0.45 eAED:0.45 QI:0	9.746944904	12.99971182	11.36908802	12.62218391	12.72304961	16.28596052	8.960756719	7.350097239	11.31266591	16.39540318	18.89254391	10.18587692	15.88391828	16.72167614	13.43088383	13.67767186	14.50749501	15.79001334	26.36143658	14.03555073	16.64515421	19.42308915	16.3428524	18.1465532	11.05277064	10.09273268	10.56755027	13.84536896	11.12627872	13.46998936	18.714438	12.27638649	15.34539205	13.72590392	12.55923727	14.6362252
maker-scf300000870662.0-snap-gene-4.72-mRNA-1 protein AED:0.03 eAED:0.03 QI:189	17.7088195	18.49612413	15.92185009	12.91268387	14.8475911	12.25241601	7.528266599	8.705407064	16.63497538	12.33743321	12.50669295	15.52984398	11.47792538	15.13342215	11.66380677	9.854070437	12.48821356	11.37696838	14.41369563	12.7906593	17.72671231	20.25936708	15.95725284	12.6232885	14.87345674	16.8466494	36.09625417	13.84146094	11.70582229	17.16366493	13.03499422	6.017366984	17.96154445	18.54412138	12.3351967	10.60670749
augustus_masked-scf300000870645.0-processed-gene-0.76-mRNA-1 protein AED:0.03 eAED:0.03 QI:0	7.96720943	6.725479873	5.719151952	5.672387118	7.18191228	5.915036174	9.10539088	6.692606717	6.935994618	9.23015507	8.218254206	5.729869123	8.318221217	6.583859584	10.45503744	9.832973987	4.971260795	7.251831602	9.22990296	8.664727289	3.704376067	5.619455157	5.702608331	8.261557402	12.3593765	6.61987135	12.75185254	7.405155194	7.606463742	11.92435828	4.190254816	9.559225345	4.582744773	9.528841228	7.89881985	6.32844774
maker-scf300000870754.0-snap-gene-5.94-mRNA-1 protein AED:0.16 eAED:0.16 QI:0	13.62012644	19.081713	20.84584631	15.76412984	14.71842161	23.53574529	20.41453457	15.9196049	19.94460892	17.96214211	24.35016854	18.71425885	19.42822014	19.17936677	19.1388884	18.26366099	23.69127073	17.99566396	17.64473177	17.81104087	16.16107066	15.59862498	14.29040548	20.41779188	11.99239034	15.50467414	11.27452889	16.67392582	12.76537451	13.47426071	13.93019868	8.696824382	10.60023179	17.54109912	13.04776724	11.20202309
maker-scf300000870735.0-snap-gene-4.98-mRNA-1 protein AED:0.08 eAED:0.08 QI:11	7.834218782	5.242684379	5.108278962	6.038849288	4.978889973	5.387015596	5.198139462	5.491640957	6.973987442	5.385568352	2.381770134	4.986612681	4.979841314	2.633106484	5.253846801	3.938299953	1.85842759	3.849868579	9.655955781	6.33922076	4.950267998	8.552505391	7.516901417	5.387220075	5.79515884	8.249368887	9.978438033	7.017320371	6.290849409	6.756014212	6.017073451	6.750276168	8.511689188	5.951090662	5.85069047	4.581908015
maker-deg300000870423-snap-gene-0.16-mRNA-1 protein AED:0.47 eAED:0.62 QI:0	8.315375876	15.32960487	11.53717307	12.86160816	14.86251946	18.20586349	20.6227983	20.69432793	17.52806087	9.995342012	19.28890299	18.02938841	19.21131595	20.0012529	19.6268871	22.23764713	27.34755087	32.15792068	10.24038656	8.927434505	9.200895567	11.85260534	10.49083045	12.92702605	22.46202943	23.7981768	21.53989316	17.80393932	14.07998089	16.25356789	15.79490894	6.916824718	10.44225919	22.66143897	23.09673997	28.11916169
maker-scf300000870752.0-snap-gene-5.1-mRNA-1 protein AED:0.35 eAED:0.35 QI:0	8.583907269	11.81873011	8.866482262	11.69259718	11.71887927	10.41968544	14.31486774	15.27772011	17.15482221	15.30218032	10.73115058	11.66998742	16.78631607	16.07083843	10.22372249	14.70051533	10.63633185	10.91560624	16.92779634	11.58549081	17.50514145	17.47942026	12.81852225	14.11322452	8.669434075	12.48457334	8.624327934	14.26321267	12.54227766	10.27193794	18.28858636	23.38568149	12.56072694	17.57346802	15.73392593	20.20255029
maker-scf300000870745.0-snap-gene-1.21-mRNA-1 protein AED:0.21 eAED:0.21 QI:0	7.571831807	4.019980015	4.840476169	5.879679749	3.944449741	6.094864439	3.885258507	7.193577574	5.943380767	5.064348745	4.606550976	4.880800193	3.507927185	4.943094968	5.166671877	4.560726114	5.675306675	3.412440026	6.898770619	8.709815778	5.061015053	6.367537135	3.867644786	6.324184434	4.721331163	4.742248829	0.670029684	4.797681913	4.897901523	6.073536623	4.247593407	2.078827161	6.1803903	4.667501032	7.753539636	3.630420963
snap_masked-scf300000870599.0-processed-gene-0.60-mRNA-1 protein AED:0.19 eAED:0.19 QI:0	11.41424029	11.97526872	12.79137944	14.30171995	9.226712645	13.0560564	7.412607718	6.848698488	8.678112838	8.964341409	9.368205955	9.029800703	11.11536932	10.46280924	9.743081816	8.1276716	6.807801196	7.273020827	14.9100105	13.78619195	20.2752217	13.82695697	16.93148578	13.02273133	14.36409911	8.64903806	8.509160437	11.57615919	13.19238955	13.59703831	12.43515416	23.40080494	12.8213499	9.10901126	10.35497724	13.94254658
maker-scf300000870693.1-snap-gene-0.63-mRNA-1 protein AED:0.20 eAED:0.20 QI:0	11.39051106	8.425330026	10.51976148	9.053390039	8.933264214	7.693808114	11.00544441	9.424042608	10.84877572	11.82537686	16.67612393	11.63125667	12.76424448	11.08963431	10.54355751	8.204095283	10.52433564	11.37087736	11.43350707	19.06818974	18.74760494	13.71604408	9.940781348	13.68237655	12.85978535	10.63202085	7.699506479	12.9295371	10.95524166	15.55029971	14.64929985	3.838212173	10.18128445	11.21447087	14.07108103	13.12287027
maker-scf300000870603.1-snap-gene-0.86-mRNA-1 protein AED:0.10 eAED:0.11 QI:0	11.07410973	11.49710229	17.57139992	15.96908052	11.90343173	12.58476979	14.16747434	16.54106913	16.49048485	19.0110338	15.49653008	14.04872787	12.67660411	18.4145869	15.08992727	16.74724678	12.21068578	12.66482687	8.824306494	10.05305273	13.68969255	15.95415037	14.11159901	10.40380458	10.5458975	15.22548681	8.612726892	11.59040302	7.584753947	6.081435306	9.685149388	15.38108546	10.29164303	12.93321823	11.30921648	13.95425613
maker-scf300000870673.2-augustus-gene-6.6-mRNA-1 protein AED:0.01 eAED:0.01 QI:207	9.891266498	10.83181281	13.50878732	9.596651312	16.99639355	12.92263079	11.63718293	10.85783457	13.53165773	10.23293517	14.36628882	7.601406009	14.20227315	12.65122527	14.6237069	13.08010035	16.24463617	14.87064994	12.26682814	14.04350834	14.61093823	11.35064653	12.29561537	13.94739833	9.843409499	11.63991994	7.691987738	9.841681597	8.516658033	6.833781851	12.19540188	12.10765567	10.15296579	13.77745619	12.63185581	11.99102038
snap_masked-scf300000870735.0-processed-gene-3.83-mRNA-1 protein AED:0.01 eAED:0.01 QI:0	7.438790415	11.89811628	13.42204726	9.654162156	10.36112643	7.939448041	12.55203238	14.67012593	12.11181313	18.05563864	10.31989748	11.4678621	12.05504188	11.17878654	13.77888493	13.2132114	9.220937772	11.35383032	11.65043023	14.08577525	13.30399658	15.00371615	14.78906327	13.32734775	12.53544342	10.20335675	14.14990121	8.674730493	9.60191217	9.781124368	14.41421199	10.6791853	14.14721415	14.37868589	10.54703843	14.21128877
maker-scf300000870735.0-snap-gene-10.84-mRNA-1 protein AED:0.02 eAED:0.02 QI:106	7.365350107	5.636912344	8.574750108	4.665744009	5.334594212	9.993689282	7.596410309	6.447540167	6.768328272	7.349923711	8.473486375	6.681311766	6.206734094	5.948350414	8.051531349	6.749003995	5.169023895	3.294264096	11.00612076	6.506727612	8.197885072	8.057064434	6.668121435	7.939232088	13.77787666	4.500398298	6.715090859	9.56762252	5.448159648	11.48771805	5.382424194	8.417317541	7.166653671	10.58786535	3.665461968	6.455346123
snap_masked-scf300000870603.0-processed-gene-12.82-mRNA-1 protein AED:0.18 eAED:0.18 QI:0	10.680894	14.77900647	11.15460009	9.550151702	14.15961474	12.21921599	13.89327174	12.04062948	11.92124034	11.19643636	11.38699584	12.39282111	11.43841757	8.787754605	10.61300598	8.101058648	11.02268165	13.72271585	10.56678779	11.69640948	10.03758506	10.33113997	9.218667589	10.48069078	11.0611172	13.95094572	11.67835027	12.55510701	10.97315561	7.661801082	7.538662855	7.338696706	7.616688619	8.993505385	8.465402623	9.400191109
snap_masked-scf300000870754.0-processed-gene-11.87-mRNA-1 protein AED:0.04 eAED:0.04 QI:0	15.46061275	14.95684988	19.22849138	10.62666801	18.84884221	20.25416234	17.75204868	17.98452279	18.28567974	20.13260859	16.43295134	12.69873229	19.91216186	17.71792864	20.05197723	20.30860739	19.01703348	18.94899129	16.97864685	14.81046146	21.53698854	19.27211151	19.47169915	20.20836808	18.16047137	16.35680783	15.61415882	19.66814183	13.54017084	11.36514782	24.97940583	11.43967026	19.50059885	19.63087707	12.73019135	14.48782471
augustus_masked-scf300000870635.0-processed-gene-0.15-mRNA-1 protein AED:0.42 eAED:0.42 QI:0	16.79582714	10.59766064	8.620821169	11.27219913	10.86153904	8.297312305	7.785828161	10.72162518	14.1474265	7.50144349	6.787315519	13.68981337	10.97383777	6.974455646	7.415299775	8.984524859	7.383490667	13.7254761	7.684133753	9.835688114	8.805776919	7.428331888	9.201613831	9.145829148	10.29406669	17.06754863	15.44074456	7.389787988	10.98071663	9.305415983	8.363527841	14.51522231	9.881248324	12.96928436	14.07182007	12.5530362
snap_masked-scf300000870603.1-processed-gene-0.41-mRNA-1 protein AED:0.03 eAED:0.03 QI:0	8.78362369	5.278289805	6.514933593	8.350864496	10.86647119	5.723238193	13.37419043	10.48462211	12.11035447	8.849161938	10.21006319	11.88331999	11.31405209	6.260756119	7.648619635	10.36393333	6.672941039	10.29878156	13.44001078	10.19158852	7.726957353	8.904153848	6.238970445	7.13463545	11.92344479	9.602002762	10.34047966	12.30871242	15.17073259	10.36375697	5.268550079	52.98978844	13.13403504	7.132006123	12.31843375	5.911109819
snap_masked-scf300000870673.2-processed-gene-13.5-mRNA-1 protein AED:0.06 eAED:0.06 QI:0	24.04350983	15.86194229	7.845365225	6.21092058	6.600768251	9.428101419	9.602070943	11.43117099	9.940620987	9.836075531	8.614821688	7.177664352	10.7518766	12.55159049	11.21305814	11.41509641	9.317689757	10.74188754	9.746630594	7.514368675	10.10368376	7.302888077	8.830371343	8.836439751	13.38492952	7.834541413	17.73959824	9.203521991	21.74967191	13.07324428	10.98072493	15.05574186	10.37373694	12.46730603	10.45210026	10.87014702
maker-scf300000870743.0-snap-gene-5.22-mRNA-1 protein AED:0.01 eAED:0.01 QI:190	46.1365262	10.10532391	9.366611911	11.03378942	8.238189707	6.866092292	15.90016255	9.298291969	9.429226103	11.23110659	8.488102171	17.43216072	10.57807517	8.654685525	7.660964535	9.012925493	7.615721025	11.32312241	5.330071791	8.55464231	8.626732122	8.849820798	7.278052473	6.538742611	8.903662881	8.109875749	11.32712809	4.935824672	23.10994135	13.08994572	8.624710675	5.196970857	8.799958462	6.393828126	13.64426392	9.041372977
snap_masked-scf300000870603.0-processed-gene-2.58-mRNA-1 protein AED:0.02 eAED:0.04 QI:0	16.97209052	5.540482822	3.382474971	3.449991455	5.09577955	5.765965393	4.354359734	5.105001626	5.193768906	4.762561321	6.218658957	10.2298009	6.384943602	3.160094093	5.227921151	4.630426748	6.3313258	5.758829963	10.5046339	5.206094926	6.277747693	8.603158712	5.297715268	8.595710737	7.595881942	5.403744416	5.452371128	7.433187448	5.535396298	3.742226279	5.284469985	13.03853658	3.89972214	7.207063718	5.027607667	4.634138517
snap_masked-scf300000870599.0-processed-gene-1.232-mRNA-1 protein AED:0.24 eAED:0.24 QI:0	9.787702648	10.03491243	10.87909963	12.14110452	11.86784895	10.69388939	11.8651039	11.35779492	14.68884051	13.05337389	18.13253421	6.839691919	11.92098853	15.12696764	13.84667135	12.36579963	11.41792749	12.12450633	15.31484802	11.93423659	12.3775192	13.82202681	12.56936633	11.24064762	8.900145793	9.793483625	12.15228466	11.48130351	9.720339717	8.01442468	12.3916873	12.55892638	10.63987545	9.260649851	12.17744279	13.13544878
snap_masked-scf300000870601.0-processed-gene-7.82-mRNA-1 protein AED:0.36 eAED:0.36 QI:0	5.393192747	8.033506672	7.096543224	9.338293412	6.071136631	9.111144541	10.76193682	13.47513952	12.55460496	7.498484181	8.485306017	7.901023182	9.073838456	8.651377981	10.41061215	15.11248075	12.96883157	16.554224	11.9265384	5.146810839	4.942022032	5.764533912	4.588847068	7.846005604	16.77628408	16.64110497	10.80171865	11.91655538	6.566834774	12.0237387	9.226776258	12.8809916	4.896100307	8.830765523	12.79406476	10.10595783
snap_masked-scf300000870662.0-processed-gene-2.113-mRNA-1 protein AED:0.11 eAED:0.11 QI:0	9.011693854	7.210631872	9.554014875	9.289956856	8.984354567	7.498928919	8.381146001	7.598934534	8.131647502	10.0235041	9.136082669	9.505529633	9.393740508	8.699916148	8.364027802	10.38882425	9.091162494	11.69010419	6.677645759	8.465629742	6.997574736	7.236173551	10.35054375	7.682954975	8.479022572	8.858700262	10.85898836	9.399259291	8.229583201	8.370828928	7.383547655	10.25784702	7.486998598	8.696947089	9.862377231	9.89473226
augustus_masked-scf300000870662.0-processed-gene-10.103-mRNA-1 protein AED:0.35 eAED:0.47 QI:0	9.334573825	16.96173598	6.383294753	10.26584837	10.42666408	14.5325206	20.08432083	19.07760423	13.85273428	16.04509454	15.74124498	14.32160472	9.590639323	11.22688845	9.229166187	16.08299048	14.35540264	13.86094794	8.556432166	9.175667638	15.9543141	9.941574815	10.01100561	13.26049268	16.89041153	10.72072995	10.92342489	14.93200148	18.01756833	30.28735261	10.66234632	9.520582014	8.793448684	9.949886814	10.3623737	8.093517479
snap_masked-scf300000870753.0-processed-gene-8.96-mRNA-1 protein AED:0.24 eAED:0.24 QI:0	8.182279775	5.019931042	2.472438352	4.187113168	4.157468294	4.037237207	7.797198651	6.975550679	6.623529827	6.775176359	8.443665595	12.53501218	7.01144292	5.982340635	5.304991279	4.433292123	4.898340735	8.030040468	0.373888189	1.434210903	2.220511949	2.289105108	1.370690336	1.977822878	0.267136072	2.679003192	0.482336571	7.055123845	7.205290062	8.018377741	1.690609011	0.822063405	2.831244694	1.970991849	3.052217784	3.07896593
snap_masked-scf300000870673.2-processed-gene-14.33-mRNA-1 protein AED:0.22 eAED:0.22 QI:0	24.88631426	8.47845627	16.21085593	13.39169291	8.635537536	12.72399167	15.53383166	15.2515268	15.17645657	18.82673291	17.8122477	13.44515798	16.31741402	14.85079965	15.51127041	18.97659117	15.01246593	8.84979518	12.01028688	13.40559096	11.57727315	14.75866144	16.20475435	12.8114796	12.67011034	13.1739184	7.155880688	14.90830927	14.13475599	13.87606794	9.752182736	8.983271797	9.334214805	16.97027217	14.54426017	12.20155359
snap_masked-scf300000870619.2-processed-gene-2.54-mRNA-1 protein AED:0.01 eAED:0.03 QI:0	10.63434356	13.46269786	16.03843554	12.79692899	16.66931271	19.37999203	21.17434755	17.22118489	15.95525107	15.93484603	16.36486539	15.85024949	19.58297547	16.25899334	19.22161687	15.47340098	20.61302163	17.08116965	14.11067931	13.29630199	12.98226521	12.47272637	11.33080356	18.78371213	11.27978301	13.54702092	8.922478126	17.0438619	11.87536024	11.36644209	14.37629232	14.8232696	11.47231975	16.75411452	16.08575202	18.39150332
snap_masked-scf300000870754.0-processed-gene-1.21-mRNA-1 protein AED:0.08 eAED:0.08 QI:0	11.90303711	9.819398935	13.14394214	14.08886847	7.626192808	13.37434504	8.822214078	8.382331139	9.083328782	11.81196972	10.89950528	7.672693651	9.481097642	9.93099105	10.53521005	13.38273419	10.57985333	7.249200919	11.8001465	10.14219672	10.99879485	9.931809331	9.68989048	11.95302151	6.255113307	7.733358322	10.04995542	8.258675987	8.303465615	9.265780943	10.29645827	4.026932084	13.0423958	9.459321368	7.821072643	8.712193028
snap_masked-scf300000870752.0-processed-gene-6.31-mRNA-1 protein AED:0.03 eAED:0.04 QI:0	9.977378681	10.00575675	12.04741956	8.261991827	9.862616916	9.03425106	6.801744683	8.297375065	7.958069084	8.297110506	3.459215194	8.719996285	10.6349598	9.25023934	9.90174236	8.496243307	6.780104636	7.125053221	22.94842175	16.78906008	20.99483302	16.97306762	16.5699427	15.88558874	9.798339839	5.959215525	13.55102502	21.57824044	6.247856756	6.43640069	18.36117666	14.17527415	14.71390989	9.784748831	12.34775011	14.15338323
snap_masked-scf300000870744.1-processed-gene-3.69-mRNA-1 protein AED:0.01 eAED:0.01 QI:0	12.16229185	17.09679598	21.90341881	19.88526981	18.27483928	20.83966401	18.17149504	11.34215291	17.69416481	16.55893683	19.21127103	15.46999777	20.72425611	21.81362363	22.78325125	20.08999742	20.74898091	23.00555798	15.18234793	17.44658261	18.67751313	21.49532203	21.08276205	18.50426576	8.542407643	10.04998711	8.463606449	12.59851429	12.90342525	10.4302207	15.95893715	8.53400988	18.63004665	14.60266691	14.50543451	17.15593335
snap_masked-scf300000870586.0-processed-gene-1.119-mRNA-1 protein AED:0.16 eAED:0.17 QI:0	8.512082195	6.263346278	5.539507936	11.50126654	7.654834622	5.977173504	4.197105752	6.036204378	4.801190982	8.15305001	5.273244922	5.471297529	7.588705561	7.185627862	7.615260993	11.00951145	6.844715173	7.465014402	8.87581612	5.385257931	6.819749336	6.936381716	9.84046189	5.537683573	5.332872369	5.199065998	7.387288225	5.475692383	4.008124337	9.718652551	6.210909706	20.15185621	8.646648073	6.92524857	4.044933042	6.652548462
maker-scf300000870619.2-snap-gene-0.48-mRNA-1 protein AED:0.09 eAED:0.09 QI:0	16.44358757	28.31250915	24.67752372	28.71097257	25.77333226	27.82533582	14.15789607	15.21968889	11.31113892	17.45667614	15.13026698	25.42907496	23.85325719	26.26385409	18.53370511	17.4677033	20.56231878	24.68657151	13.5168783	17.95314761	19.34473451	14.19692733	18.79760639	16.11161375	19.23568946	12.39244641	20.44558891	16.6894416	16.22542808	15.85592778	19.59986169	27.60459891	15.2957233	11.5818055	18.49347918	16.37998945
snap_masked-scf300000870603.0-processed-gene-12.65-mRNA-1 protein AED:0.43 eAED:0.43 QI:0	14.58248787	20.97618199	19.00456101	19.47300644	19.58583118	15.41569683	12.62683097	11.91274164	15.1623766	15.82967789	16.20245684	11.09250003	23.26261858	15.64531865	18.66920931	20.52065656	16.7245444	17.83040172	13.53675037	18.32249563	15.12474432	15.49929887	14.54221432	15.73756545	19.19046896	16.56951572	13.83308271	12.39252707	19.59120397	15.24134476	16.80933422	22.83531514	17.24285249	18.47664166	23.51858749	21.74332598
maker-scf300000870753.0-snap-gene-9.39-mRNA-1 protein AED:0.32 eAED:0.32 QI:0	24.71691092	17.08466333	21.7596392	19.76602374	32.67307811	17.24835903	2.867605242	4.138858205	0.857248635	0.467059807	15.116013	2.492117569	14.43784498	11.43313432	9.319164209	5.328124231	4.511396735	6.016820858	23.87146296	27.09369867	29.12173197	34.77777638	26.04412967	15.37235524	5.291526343	3.009610283	2.327555916	6.268801231	1.618196698	1.620723252	26.04636588	26.38604521	20.68879338	9.363497538	21.52285967	15.40669269
snap_masked-scf300000870642.0-processed-gene-0.25-mRNA-1 protein AED:0.05 eAED:0.06 QI:0	8.376579898	9.254007303	6.068243784	6.819576833	8.125460165	7.972121913	7.844198328	4.196707392	6.52549642	7.70463488	7.129448764	6.773969037	8.455963253	5.091010047	6.568405598	8.861753066	8.067487234	8.264452711	6.833179186	7.451461748	5.46115941	8.095069236	8.123159341	6.894356709	11.00837225	9.043252938	12.42205529	9.373042492	8.605788502	8.301397714	11.31105084	18.79338142	7.575650553	7.6719943	10.93643996	5.202214077
maker-scf300000870693.1-snap-gene-4.70-mRNA-1 protein AED:0.15 eAED:0.16 QI:0	24.0518931	42.39896919	14.02602616	13.2808528	24.99733547	12.04614961	29.09069726	55.34408931	17.97063894	12.76918432	14.48948516	18.34789102	19.22781458	21.18584074	16.44437001	8.580550204	13.8289018	21.56411158	30.44244961	16.797636	13.83895538	19.73932503	17.95887899	7.501716257	144.2895315	14.85095112	20.13286325	18.94861389	22.06252301	116.6720021	50.00621833	39.80894724	17.33462836	16.53472549	26.12442473	44.76347178
maker-scf300000870750.0-snap-gene-1.22-mRNA-1 protein AED:0.03 eAED:0.03 QI:0	3.965197026	3.325897082	4.638417047	2.849492239	3.981283994	5.253884035	3.05193298	2.758033822	4.280091005	3.029934048	3.135136311	2.421440191	3.938656822	2.59921816	3.567033488	2.010673339	3.198643039	3.294416597	5.957898934	5.569384048	6.019083865	6.705742846	3.448057095	4.875217577	4.365701676	3.981663684	2.157062668	14.5846342	3.001671348	5.14804916	5.947903325	18.41538942	5.577151147	5.681099726	4.135149287	3.37501137
snap_masked-scf300000870744.1-processed-gene-5.128-mRNA-1 protein AED:0.02 eAED:0.02 QI:0	6.030242784	7.423498827	6.664486289	7.523037986	8.153797465	6.261905159	12.23630605	13.63116843	14.04499057	10.57847899	10.71921932	8.384554758	9.6844846	9.901860121	10.82265682	9.293319844	14.00923907	12.92068167	6.826841529	3.405209867	5.507421201	6.971078444	9.517870088	9.719973059	13.05049937	12.83462915	7.406523519	10.950247	8.823535736	7.834496696	9.36042216	10.99077202	9.864121725	11.47259257	10.86230854	12.18017995
snap_masked-scf300000870635.0-processed-gene-0.145-mRNA-1 protein AED:0.09 eAED:0.14 QI:0	4.575762034	7.267705238	8.307881167	11.97148651	9.66625444	9.382247577	10.80040954	7.162305611	5.617083444	6.675952943	6.924284168	5.309162355	7.966318262	2.91137275	8.783287756	7.554185732	7.616760728	7.423863879	7.26859182	12.63230733	3.182535018	8.175332676	6.760235598	9.446758261	4.286029515	8.106068503	20.29978243	11.12071491	11.07339305	7.292131825	4.739540273	8.155348319	6.619818647	6.645268893	8.996295498	2.565227518
snap_masked-scf300000870753.0-processed-gene-4.12-mRNA-1 protein AED:0.01 eAED:0.01 QI:0	15.07418362	17.39487078	18.73708584	19.47127707	17.43425434	19.75347253	19.9693401	16.32288224	19.73504137	21.29583093	26.59540556	24.92056916	15.586014	20.63614116	16.80591841	9.099970973	19.46884398	16.71556482	16.57630853	16.0058855	17.96146273	14.78509774	13.08967615	15.10817257	15.42241304	12.50686884	9.433431387	17.30732331	17.86922187	11.33682577	11.19687598	8.80352193	11.70081143	11.04453376	13.358018	14.78016912
maker-scf300000870749.0-snap-gene-4.22-mRNA-1 protein AED:0.03 eAED:0.04 QI:0	6.14117435	10.72353295	4.194264801	2.502334958	3.971379581	4.791789747	8.341304612	6.952394993	5.532982492	5.95510884	9.369870192	6.858748871	5.707862761	6.800664948	3.684349336	3.285042672	5.124563266	5.227346533	5.32520681	5.983744054	8.591262332	5.046272567	3.364417659	5.677953942	6.398239004	4.482710148	5.051373245	5.092123435	7.670026669	8.559945293	10.52796544	5.240146575	2.912133873	3.715464857	4.328001679	7.122691523
maker-scf300000870735.0-snap-gene-11.69-mRNA-1 protein AED:0.09 eAED:0.09 QI:153	13.44739434	9.229304079	13.55607655	11.65578794	14.74568264	12.70424243	17.88782997	15.4809307	15.41318711	16.24603367	15.2786486	16.34278506	17.57799723	15.11578499	15.30201043	15.30678232	16.40476308	17.68985369	8.304979719	12.10572546	11.48733458	12.06441451	9.932240362	12.6133835	12.94074817	8.60395995	5.007886672	14.69172357	10.81201757	8.854799407	12.92352336	8.665144856	10.26511543	10.62323259	14.95253592	14.86110996
maker-scf300000870603.0-snap-gene-2.9-mRNA-1 protein AED:0.30 eAED:0.30 QI:0	21.58204863	25.5796148	27.85673383	28.32234035	22.98042287	22.30845157	15.25086603	18.49897195	27.39461025	17.97709228	21.9901166	21.29287509	19.39397392	19.72154396	21.39420007	20.25525863	17.04664847	19.17199846	21.22328783	24.05520153	23.21672587	26.14481106	23.75600131	22.54065403	13.86018896	21.02378536	17.16394674	12.93091214	10.32172706	17.07642308	22.13495586	8.480499373	20.71163992	17.29755941	17.48946045	18.52136842
snap_masked-scf300000870693.1-processed-gene-1.96-mRNA-1 protein AED:0.09 eAED:0.10 QI:0	17.18852694	21.10306362	17.08066407	21.14774958	16.16798613	16.64229189	18.24090312	23.76533585	17.22878976	19.63459145	16.51763017	14.8340034	19.43176103	17.74602738	15.69489293	21.32558793	16.60289267	17.4723371	11.16071224	15.0984815	16.97401488	13.7610583	14.61929093	11.93954412	15.21828628	10.22044788	12.5614965	11.95287498	16.76699565	9.23851619	9.558967963	10.45395816	14.136996	12.16250799	15.60089963	17.73742614
snap_masked-scf300000870601.1-processed-gene-2.5-mRNA-1 protein AED:0.12 eAED:0.13 QI:0	21.17977622	16.33923836	11.68465874	12.91921524	16.10613384	15.72093688	21.7355345	16.72945852	19.35502698	18.86691237	21.09577796	23.78840603	17.21456778	16.40390455	15.11281161	16.70536194	19.16395267	15.30673134	12.72885341	14.61775331	16.37246498	15.61624195	15.68048703	13.86289897	16.85162193	17.52709969	10.2251801	16.03802277	23.10248691	18.01806489	18.35175083	10.41942943	14.11627323	15.67250068	17.53117029	15.41158135
snap_masked-scf300000870749.0-processed-gene-18.189-mRNA-1 protein AED:0.09 eAED:0.09 QI:0	7.973981365	5.563774455	7.46894058	9.003385242	4.625792098	6.082829788	6.498438612	8.074178502	7.371696866	12.56099799	10.22296582	8.534641537	4.632093624	7.952517815	8.056184935	4.576937012	6.113967719	3.59939235	18.40883078	6.582549545	6.238470603	4.663455001	5.679119797	8.680431031	7.303226427	6.470099162	9.13574164	14.77504374	8.674066221	15.85388625	4.814533094	10.80477366	4.397855108	7.439738319	4.106685669	4.234451995
maker-scf300000870662.0-snap-gene-6.2-mRNA-1 protein AED:0.01 eAED:0.01 QI:81	32.34170189	26.89623029	15.48226269	16.78466554	14.318565	15.44068146	20.00995115	24.77027574	17.7449516	16.24829899	12.38485051	25.19188361	13.48512544	16.3391559	11.2621558	11.44385763	9.976536485	13.79986661	18.75960616	17.39927321	20.0238197	21.37821474	15.96688132	17.71746155	21.04723326	26.27049348	26.7781826	14.24528058	22.49189891	18.34128697	17.45570276	17.5482155	22.98949533	15.0778039	22.58381514	20.11219166
snap_masked-scf300000870750.0-processed-gene-1.38-mRNA-1 protein AED:0.13 eAED:0.14 QI:0	8.516013137	7.958791731	7.922610769	19.58086982	10.57371311	9.826979093	9.045355283	7.942262899	6.952771426	9.399422004	10.37142992	7.006494994	11.43737248	12.25108415	8.533246823	12.1848538	9.733335274	9.709000341	9.312402351	10.81467337	9.850014208	8.233065637	11.75373186	8.81668385	8.322201668	6.079469136	2.178664294	6.638123727	6.532614336	6.605650115	9.338342007	9.386217317	13.70189872	5.611375492	9.888910133	9.40785625
maker-scf300000870754.0-snap-gene-1.84-mRNA-1 protein AED:0.23 eAED:0.23 QI:0	29.95220859	21.98295659	17.09837872	20.88664568	19.3695184	19.64249378	20.90455093	16.74843515	18.06419612	18.74953933	18.65792006	19.54517643	13.98167123	16.45651295	16.126571	15.14289418	13.42973126	13.69042093	28.36546575	24.059249	24.04333209	21.65734122	22.91744029	23.39432123	19.29723771	18.20071943	18.53905925	14.15160743	23.47001067	16.93602242	19.78354439	8.274025722	22.38614737	20.50801135	19.5332668	19.92472841
snap_masked-scf300000870601.0-processed-gene-3.85-mRNA-1 protein AED:0.06 eAED:0.07 QI:0	8.209104105	6.460916396	6.203812443	5.087783122	15.7743339	16.57743349	9.026262176	5.585770974	5.752966508	6.537038511	7.705057965	9.153756039	13.1252148	6.649422225	4.975794929	6.380023305	5.447510414	8.227777743	12.51260637	13.05813311	10.12432002	4.83951538	7.382128035	11.35442909	10.64617313	7.053057704	8.612262412	20.97681655	11.56625837	7.427945043	9.897015485	9.181710965	6.593832134	8.049125544	8.646279543	5.858844721
snap_masked-scf300000870746.0-processed-gene-7.38-mRNA-1 protein AED:0.08 eAED:0.08 QI:0	3.541133466	4.86512442	6.768642996	5.431780116	5.438709732	6.476329896	9.312260726	8.87579808	7.629057283	7.082161346	6.348049905	8.871065794	10.03763196	8.164591114	8.569567758	7.754736025	8.881300736	12.03396776	5.561525444	5.431115555	4.440641291	7.423288024	7.120512568	6.327418221	6.545805038	8.733890911	10.62228411	6.50684986	5.254931653	3.902204282	4.209966223	24.38970179	7.901655421	6.086819433	6.934941348	7.068841737
snap_masked-scf300000870662.0-processed-gene-6.55-mRNA-1 protein AED:0.06 eAED:0.06 QI:0	13.06496798	19.4165577	22.51816043	15.60592425	25.02776702	29.19220513	23.81148201	18.96384404	23.65012043	21.49338415	22.85255225	13.26088616	28.50897579	26.76340653	25.99069285	27.41202885	31.12063421	27.23942065	15.80262089	15.76577348	16.1607097	24.56270427	23.41629334	25.7005252	18.69041365	26.93185632	22.99727462	33.24407443	27.35143828	16.39323566	25.83749933	11.13609332	24.3035946	35.13087685	26.80748364	34.86884637
cRAP_P13645	19.8637437	12.64531622	2.783925205	3.782378185	23.282472	6.917061871	7.166590743	31.45876943	3.050994442	5.225025007	5.387871336	17.89672698	3.54179151	2.796752457	1.668228286	2.584591747	1.691387839	6.351155639	10.86900163	14.09027883	9.917385401	9.604423164	6.571966487	4.06219562	27.21103798	5.809074384	36.31685847	21.56979537	16.15576009	15.75196772	14.78126935	8.695311826	6.751487134	3.956578103	9.725268678	16.29345565
snap_masked-scf300000870753.0-processed-gene-3.22-mRNA-1 protein AED:0.05 eAED:0.05 QI:0	4.40942824	5.387390003	5.232933306	5.496881464	2.926531889	6.338213271	5.180085126	8.041585849	4.845986912	6.000832861	5.115799495	4.651062439	3.565046824	7.374660963	5.458548974	6.061655214	6.005407419	3.103797387	5.576323139	3.310231555	7.18948888	4.079292231	4.552621496	5.530887882	9.334640494	4.882611304	5.825586991	4.714830205	6.993813209	6.913762369	7.309861265	6.658888128	6.839067676	5.870136595	5.13312077	8.110961116
snap_masked-scf300000870603.1-processed-gene-0.10-mRNA-1 protein AED:0.03 eAED:0.03 QI:0	10.48837692	12.84141819	11.0627806	11.09028206	10.08470291	7.765610545	11.47172348	9.455467503	9.301997376	10.74765443	18.28517445	14.41118785	27.31742451	20.03493797	22.24658678	17.41577805	16.19512673	15.55222974	14.93666006	6.984822616	9.059038216	13.1332846	11.75893549	10.56251622	17.72801376	17.90181733	17.85336428	13.54229101	8.506871599	8.972607652	17.31960912	17.20107957	19.96126117	24.18816968	24.41954036	27.75736278
snap_masked-scf300000870749.0-processed-gene-7.67-mRNA-1 protein AED:0.06 eAED:0.06 QI:0	10.59768115	9.580627423	9.068637384	10.16993336	6.472577156	9.197675137	7.401562137	16.62303367	8.450223824	8.833919738	6.327922645	7.659293355	5.943396378	9.651703761	7.58432877	8.55592024	6.882450369	5.292453491	15.93359388	8.939645261	14.65957639	12.75004163	16.1772056	13.41829421	14.3171826	8.741130208	10.62627665	13.56882735	6.989612618	12.9421485	14.0810269	8.669907376	11.24441515	10.34796649	6.872935177	12.80870568
maker-scf300000870595.1-snap-gene-2.139-mRNA-1 protein AED:0.29 eAED:0.29 QI:87	7.821904999	5.870600151	7.009785647	7.395218206	8.202609458	7.271342741	6.589858004	7.218446478	6.726748671	7.678924923	7.630856357	4.794233292	7.051685273	8.926056149	8.698830021	8.135892137	7.050955841	6.674337364	7.400715338	6.517088487	5.606875585	6.606243428	4.705398203	4.761350359	7.705977751	8.785761247	8.462965013	5.202395	7.673956918	5.469239307	4.624588453	9.34595243	5.399604268	4.558830821	6.721581522	5.826568365
maker-scf300000870635.0-snap-gene-0.186-mRNA-1 protein AED:0.31 eAED:0.31 QI:0	18.14814613	4.792183182	5.796203479	6.064027692	5.216025677	4.842291558	8.730166076	14.36741703	6.265570605	10.56456463	8.401119262	11.16654839	8.075903985	7.682325727	8.317625006	10.86177036	6.934663716	11.60523438	5.449448538	11.59759059	6.884026756	7.393721055	8.802642357	4.729416161	9.516254861	7.002160834	31.58860753	4.429288056	21.0616444	10.78933276	12.24914972	35.63602233	8.372845879	6.49533941	10.6856062	7.277422358
snap_masked-scf300000870603.0-processed-gene-16.103-mRNA-1 protein AED:0.07 eAED:0.07 QI:0	9.954216394	13.34589215	11.00585635	12.58646279	13.88021398	11.79916689	13.16830901	15.23369754	9.241284844	15.44537273	12.99291634	13.78085872	13.85771602	16.22290578	12.14434568	11.76076893	12.85698665	12.958226	7.775121839	11.02086866	12.84859905	7.622044461	9.257680408	11.35923028	10.30490373	7.173016715	11.582985	8.359133356	11.29186411	10.07476029	10.54326364	11.28754035	9.71291678	11.53381302	9.030446321	10.60262778
snap_masked-scf300000870673.2-processed-gene-0.35-mRNA-1 protein AED:0.15 eAED:0.16 QI:0	21.55259138	33.10924074	40.41187983	30.37365965	28.27351284	33.37846823	26.54175881	29.71726964	28.74430478	22.50485741	19.93411773	18.40344012	33.01814654	49.4111533	34.70195266	32.143324	26.70789975	30.42227879	34.54844947	19.83341471	32.36592075	25.902905	24.63297058	26.15109538	29.91103295	28.12547952	13.98322747	22.71968032	22.21262871	34.53122931	29.796635	25.49505831	22.61373637	28.47478799	30.74008922	37.83836969
snap_masked-scf300000870743.0-processed-gene-5.61-mRNA-1 protein AED:0.11 eAED:0.12 QI:0	8.986093821	11.51822534	13.61396275	13.67953823	8.631243739	8.253334456	7.93353714	10.61289439	7.715035421	8.995419062	7.995692279	11.84815842	4.408025964	10.02282923	9.589545062	7.277867323	6.716423967	6.837681837	14.36591953	13.86324458	17.72349966	14.15175705	10.9264746	12.74177586	9.07156194	9.233789436	8.902007302	7.819594649	7.783826757	19.8816914	15.06144463	15.29151161	11.73037147	10.02328568	8.281566832	11.90083249
snap_masked-scf300000870611.0-processed-gene-0.99-mRNA-1 protein AED:0.05 eAED:0.05 QI:0	7.920683626	9.901886487	6.664905461	5.288549933	8.110077284	7.728649738	10.1606534	13.32045535	8.817246669	8.588531301	9.710204375	11.41813463	9.676012109	13.32274039	10.02160882	8.968784194	10.0389209	8.972386229	5.574588107	8.13924679	8.587778976	7.714641555	7.511289705	10.13680614	9.242738315	6.909687983	9.850856276	8.055112805	6.329102521	13.74768567	9.292015203	8.481067358	8.260439535	7.778922751	6.934702497	11.44875555
maker-scf300000870735.0-snap-gene-14.35-mRNA-1 protein AED:0.25 eAED:0.25 QI:186	5.277254481	4.932483139	7.313802053	5.602741691	8.531747958	8.822497446	7.754340503	5.774557514	6.467685881	9.026561837	8.360030379	6.198995649	9.00160573	7.924376344	7.882466101	8.36657248	9.134784266	7.625849126	10.28878692	6.511864729	6.39246666	7.608599107	6.471488506	9.004372087	4.760712447	6.32064363	7.197306067	8.796730428	5.093070931	6.369164714	6.025770539	5.367214366	5.658097433	8.163918671	5.858315984	6.102745848
maker-scf300000870673.2-snap-gene-15.125-mRNA-1 protein AED:0.01 eAED:0.01 QI:513	10.70866045	10.55188205	10.86294166	8.658411766	11.46967232	10.2615719	7.340746901	10.70754889	8.419226226	7.769366028	11.37912132	11.11899703	11.23608771	9.95962856	10.19406944	8.007037919	12.16863616	6.970174086	7.750209328	7.544826411	8.564976008	9.935154215	7.736328605	17.02135044	7.107652591	7.687844373	11.61540786	16.51590723	5.730042626	6.56442676	8.746461225	5.633546036	6.006398075	7.467389675	7.4018107	8.760848828
maker-scf300000870651.1-snap-gene-5.140-mRNA-1 protein AED:0.07 eAED:0.08 QI:0	11.5189566	10.97277957	12.18158594	11.18567497	12.99048298	15.28319341	7.892823122	7.886050061	10.83105094	11.06108577	8.110895507	12.00201594	11.22119717	9.676577103	10.47750797	10.32230653	8.863078395	9.178049671	10.07918718	14.09041504	12.06453052	9.845836551	11.41214931	12.65585646	10.75446147	11.11132502	13.61448306	8.69472705	10.77581152	10.87002413	13.16659239	17.31838399	11.27720555	9.077253515	8.415001712	9.555697612
snap_masked-scf300000870753.0-processed-gene-26.101-mRNA-1 protein AED:0.35 eAED:0.35 QI:0	6.039093322	8.920023606	9.715082957	6.522105642	9.654931967	7.309971474	5.681096118	5.265675161	9.389193877	8.022973572	7.506378122	5.750723564	5.816541714	7.561847114	5.858473483	5.552813382	4.859074666	6.840959735	10.05792656	12.42690901	12.65754186	9.765134208	11.37396695	11.51074119	6.548972718	6.402661968	16.9414659	10.06158638	5.744760382	8.424620995	8.058966756	6.760202229	17.89990412	7.827260527	6.95702103	8.954117087
snap_masked-scf300000870753.0-processed-gene-18.36-mRNA-1 protein AED:0.28 eAED:0.28 QI:0	7.020132177	6.61042171	3.443270977	6.976732575	6.89074469	7.343583832	12.83273198	13.96543394	9.947815916	5.950278122	5.927270172	8.198206293	6.437416957	8.649015179	3.701860404	11.62047027	7.37133398	11.87342078	5.440709311	5.998720176	4.953744684	6.911391674	7.386982998	5.39637902	17.35419252	6.236532258	9.242413811	7.543727097	10.99005602	5.846890986	10.78672774	10.67036169	6.29706176	7.433936005	13.63266717	17.24924399
snap_masked-scf300000870752.1-processed-gene-1.163-mRNA-1 protein AED:0.04 eAED:0.04 QI:0	20.03591652	23.71197484	28.22757394	25.62365273	27.07399957	21.98988013	20.94527292	22.24421578	21.44637258	21.99336935	22.24582782	27.44249249	31.36901107	29.79608919	24.87333846	31.56564039	24.21067937	26.35695978	21.65159636	32.47240209	25.6545367	30.0160897	30.11229053	23.05668719	26.06740447	19.58500637	13.21098322	13.35321932	16.99985345	18.76858132	26.98224855	10.17522393	24.00249659	19.04914371	35.13873784	28.13629199
maker-scf300000870662.0-snap-gene-1.5-mRNA-1 protein AED:0.00 eAED:0.00 QI:268	8.990482574	7.307335164	9.701222164	4.809506501	9.447705346	7.274383738	12.10964113	7.748445393	5.989664838	6.119393587	5.839320733	10.96489911	8.878386301	6.070440767	7.76623466	6.629570409	6.887957185	6.283014283	5.288703189	11.89292978	8.06857257	9.643813956	7.544175214	8.898805099	6.289765197	5.346200335	10.0199559	5.924169155	8.851635689	5.866102274	7.546494014	7.291129217	5.662377848	4.656423289	5.437432546	6.498008386
maker-deg300000870423-snap-gene-0.31-mRNA-1 protein AED:0.42 eAED:0.42 QI:0	7.460355046	5.800361591	7.499694386	7.030455598	6.995479204	10.41706644	8.900233799	10.90268608	13.64690669	8.953890136	10.4703251	7.869178326	7.940351996	8.567699706	8.299222143	12.37381201	14.75627144	11.12252163	10.12959804	9.096480076	9.412051241	9.341088555	9.084038739	11.60196585	10.82848695	11.40744521	11.36572876	10.70097492	8.430942258	12.84153696	9.547748686	6.320207428	13.59012423	16.37876673	9.453742241	11.27261412
snap_masked-scf300000870631.0-processed-gene-3.144-mRNA-1 protein AED:0.16 eAED:0.17 QI:0	6.072452211	9.552559523	4.299536465	3.119888226	3.171757852	6.71973299	2.247040972	5.530143343	5.279187717	3.942479954	3.684048289	7.144282947	1.998912965	3.67710376	4.476559566	3.739607879	5.342517795	2.355501794	5.600825022	2.364184909	5.899714095	6.650018025	4.212962948	6.481055146	7.570753579	5.295445716	2.87517653	7.140903847	4.638968568	10.65207872	5.614758015	8.370850514	4.219215785	5.970199898	3.874403293	3.790988604
snap_masked-scf300000870673.2-processed-gene-11.50-mRNA-1 protein AED:0.22 eAED:0.22 QI:0	11.11044467	4.631084162	6.513775769	3.595282466	5.946133507	3.43845637	5.307819784	4.124845525	7.390612022	3.904290223	4.625502648	10.50695039	6.305698863	3.27353671	4.064012799	4.428629213	3.978306518	5.879851167	5.572615075	7.051174081	3.778946062	8.724519988	5.111589957	5.922010747	4.052627284	2.445383273	1.351161395	4.668958542	4.985626251	4.923685119	6.055691364	5.265797541	5.891688075	5.184113021	4.943141485	5.981146752
maker-scf300000870603.0-snap-gene-8.3-mRNA-1 protein AED:0.17 eAED:0.17 QI:0	10.12852716	4.84942215	8.276672529	5.931523753	8.91517448	7.57796845	8.337094921	6.702387345	8.545752057	8.623311424	8.993609584	7.715907892	9.940499141	9.816177489	9.376895725	7.621875019	9.707429268	6.600280971	6.2919552	6.213739405	8.972873096	8.825697116	6.434068431	8.280914319	10.22344279	5.21274521	7.813381111	6.479369525	9.056790633	8.436793301	6.205553641	31.99105614	6.700821042	8.442264549	7.130468279	8.45929929
snap_masked-scf300000870673.2-processed-gene-12.114-mRNA-1 protein AED:0.04 eAED:0.04 QI:0	16.66814448	21.72077469	29.29693315	24.94882237	25.77970113	27.07695591	23.62699583	23.26572253	19.7520366	24.4157823	18.6197142	15.96990744	28.5312224	20.69756171	26.90422963	25.61513249	23.92163773	28.13927032	12.99037381	18.78976476	19.55977156	23.26381601	20.9872474	19.61525416	21.58164606	20.00968232	17.15917303	21.2097385	19.97827465	17.06514809	19.4222889	16.77610721	22.56430397	26.42408064	26.11426098	25.29766554
maker-scf300000870753.0-snap-gene-3.50-mRNA-1 protein AED:0.05 eAED:0.06 QI:0	10.40888334	11.41662875	7.398383506	9.346645428	7.122575367	8.465118181	11.17885072	8.395578921	9.603443558	7.288243784	8.329899393	5.617308258	7.915174138	8.080480245	8.535395189	8.331460013	9.424745742	4.458100161	9.562514153	7.239641226	9.22050401	6.859203079	7.653102342	8.45923771	11.31012096	6.66112996	14.5281565	10.28078179	8.455485243	6.910954761	6.561291498	9.957928079	7.614119711	7.934137498	5.354124795	7.988436936
maker-scf300000870595.0-snap-gene-6.237-mRNA-1 protein AED:0.40 eAED:0.40 QI:0	20.5507763	14.60408903	12.79581738	12.97080085	9.814000683	9.380610335	12.28899801	13.84067275	8.411126732	12.50664063	13.8461517	25.01186232	9.436094981	10.73451695	13.73798902	7.739243578	4.67079803	7.833000761	22.30316498	10.18312131	15.52068334	19.83640783	11.28187927	11.30927616	20.1657331	15.71993793	9.120857943	17.44497347	9.744511295	14.09155316	12.86721239	39.07831183	16.29816125	8.04286911	11.8008003	12.17774106
maker-scf300000870631.0-snap-gene-3.77-mRNA-1 protein AED:0.13 eAED:0.18 QI:0	14.75633693	17.76562445	18.96266584	22.58420148	16.15552188	21.4316128	15.84094392	16.06064819	17.88085425	16.94132481	20.91576249	11.05932501	20.05473523	21.99397082	23.35181169	20.09498274	22.86312348	22.8173188	18.39298566	16.43806888	19.24968737	15.84950455	13.94527623	17.77931349	13.5713873	13.68188834	11.81960688	16.93210684	14.53952551	13.27812787	16.83494744	7.056042056	15.57495681	22.62091871	21.83063476	18.61905461
snap_masked-scf300000870601.1-processed-gene-3.30-mRNA-1 protein AED:0.08 eAED:0.08 QI:0	15.97855947	25.31183363	22.20283394	18.52665086	15.9152381	11.43136533	15.97375558	17.86391001	20.41202507	16.80029317	17.66481441	16.07927096	17.12954475	17.85422966	17.78465446	13.65327275	16.08583529	14.81839064	13.54459186	12.50685424	16.61137447	13.71695994	10.41661288	14.5923555	24.21205069	17.06240564	36.54910215	13.21971462	15.59813699	19.77914211	11.27783602	14.07438436	11.76038055	13.68654705	14.13339213	13.48867629
maker-scf300000870749.0-snap-gene-10.5-mRNA-1 protein AED:0.05 eAED:0.05 QI:0	8.24888941	7.430480834	7.312879386	8.538123795	7.620569222	6.91388041	8.616507435	6.045541043	6.53027064	7.750189687	8.079085645	11.1869022	14.56804959	9.78018843	9.819241438	7.319874623	6.847706189	8.439896331	7.942106621	11.92856288	7.942684238	5.527949508	6.859763383	6.961419035	4.784754351	4.397246857	4.413995705	6.499463662	9.416226684	4.261239989	9.123123405	52.11142586	5.55203684	5.154706329	9.593202739	8.225681951
snap_masked-scf300000870749.0-processed-gene-2.88-mRNA-1 protein AED:0.06 eAED:0.06 QI:0	7.51654171	6.95856493	11.95120913	11.6284437	9.982006683	8.778825035	28.10018437	33.18014734	19.52530469	43.71166738	43.54557175	47.57066393	20.50113023	12.15334244	16.88671573	18.62697406	14.01717896	21.83578452	6.719745351	9.387320267	7.32857155	6.842986889	6.626764435	7.775825886	10.01235974	6.082433419	19.97436729	12.75605211	15.44443413	11.97607894	9.449115536	6.221400982	8.374756905	10.41878271	12.12265324	9.184658747
maker-scf300000870651.1-snap-gene-0.48-mRNA-1 protein AED:0.01 eAED:0.01 QI:0	10.27309206	10.71506769	13.50845466	7.162829375	13.93496062	14.86529247	12.82475831	16.01907081	15.16989575	8.638525398	17.39130993	10.83605176	13.63664467	14.05378542	16.92539208	10.42911181	19.90136988	17.57932323	12.73744594	12.79700396	12.72990339	15.01236161	12.51965666	13.78217745	14.26311277	10.99996162	7.22967254	15.35409377	8.065807549	10.70306839	12.95486532	42.1923065	12.81380388	13.91411334	13.39327787	11.94531501
maker-scf300000870673.2-snap-gene-8.85-mRNA-1 protein AED:0.03 eAED:0.03 QI:203	5.086503607	7.09899422	4.029075117	1.890334847	4.385792339	6.091797596	6.916465139	6.171763437	5.560378694	5.216529227	6.030170872	6.438289389	6.027700103	5.425477137	5.926173485	4.001603331	4.714695704	8.178160563	7.757211671	5.148847629	7.423797159	5.957201669	3.240510148	4.896186131	7.665148243	11.8932042	7.39340451	9.440683466	9.522360711	6.573648683	7.450881112	0.838960866	4.099829624	8.200463233	8.594138611	6.591184548
maker-scf300000870745.0-snap-gene-3.19-mRNA-1 protein AED:0.22 eAED:0.22 QI:0	10.30588993	7.222912211	10.43107416	5.228377612	9.510969857	9.978345463	8.18012014	7.608503623	5.536132648	5.840241258	4.215664977	5.322087562	8.057102581	6.359399661	6.855103989	7.31615141	5.737262182	6.354960874	15.20283202	16.00395344	16.34353482	17.51123653	15.20952597	16.26162465	10.2498109	9.916396331	6.716396361	9.121510089	13.38191692	9.889043952	17.02769273	7.438170546	9.738730472	11.64713279	10.98193346	10.58916431
snap_masked-scf300000870744.1-processed-gene-5.82-mRNA-1 protein AED:0.03 eAED:0.03 QI:0	24.91438173	25.31050135	27.50087171	27.31019173	21.37585575	20.2135017	19.27103337	23.18014769	24.24294368	23.01397044	23.79391211	27.32045515	20.7873192	23.52137962	25.6700109	19.55333064	21.25690557	20.98434009	20.98472431	20.54354169	23.54861552	22.26263135	18.68385454	24.67915256	18.43724313	17.56709974	16.27334222	19.41646306	13.51610017	23.24807481	22.0464917	8.883284406	19.16940587	22.03168609	20.00566421	21.09137638
snap_masked-scf300000870603.0-processed-gene-8.43-mRNA-1 protein AED:0.24 eAED:0.24 QI:0	7.912809817	4.87479333	4.552076098	7.261878129	4.034606761	7.077227311	13.11763756	11.02492286	8.875938651	10.21993774	16.56547671	10.43303421	11.08674319	6.41632734	8.675338123	11.97273821	13.75138147	14.41272104	6.195079076	4.200941527	5.579268448	5.347303799	5.326947465	7.213228745	14.8336816	11.90328937	15.46770802	20.6049445	11.4644373	7.483176061	8.590060083	17.02555025	11.23051405	23.05272456	14.58486071	12.0194502
maker-scf300000870693.1-snap-gene-3.78-mRNA-1 protein AED:0.14 eAED:0.14 QI:0	9.243738876	7.210591995	12.6402418	12.52982538	14.24696728	9.804773732	16.60101625	10.03332515	10.44461161	14.47794962	10.81258835	8.937766376	16.43127286	11.82324131	12.02572981	14.62319771	9.610289274	13.84889508	10.33263282	10.34945013	10.6165091	10.75810875	11.43876805	10.24844368	9.625325172	10.47677726	15.49227253	11.13787759	9.496675577	6.397393201	8.37584732	9.024121258	8.90814955	10.15843226	8.944962622	9.199893887
maker-scf300000870751.0-snap-gene-1.111-mRNA-1 protein AED:0.11 eAED:0.11 QI:0	11.6328489	7.745241076	3.694121185	5.441254136	5.642055083	5.626028732	7.414676428	10.18792069	6.185220412	6.037374457	5.846309599	10.16136083	6.860773473	5.536659354	5.935350434	4.619805812	5.402024215	6.455887856	19.00212596	14.71928734	3.306369898	8.923869748	4.341784724	5.92777945	8.764400201	34.27858438	20.05785471	75.49510712	31.86975705	8.86931622	5.485046847	16.49965159	4.555287269	5.417258003	9.380709836	4.878382862
snap_masked-scf300000870603.0-processed-gene-0.26-mRNA-1 protein AED:0.24 eAED:0.24 QI:0	22.36600563	9.345674972	9.342190367	7.998366589	6.917405746	15.36546496	6.736174422	8.255430067	11.89480857	11.33980898	10.67714163	9.231515305	8.891762872	7.688134882	11.85767724	12.96295347	13.0507443	11.44195052	10.7363648	17.89734408	4.731929925	8.64312302	6.980255067	11.15597591	7.46717143	12.75905466	12.84342014	8.604251107	16.20671047	12.69337193	9.001346135	4.232615807	11.8468407	10.82018737	15.08593665	8.546561711
maker-scf300000870753.0-snap-gene-13.107-mRNA-1 protein AED:0.21 eAED:0.21 QI:0	18.43926357	6.251765743	8.127917364	7.666077525	10.38238018	5.162771159	11.74537904	7.846568688	10.46295369	7.416290079	4.896566798	8.718842192	9.069794579	8.339932659	7.353251727	6.38173283	4.855514099	10.24631642	6.17324388	11.70236306	9.57254069	8.684957699	7.724282949	6.753248139	7.09734963	6.204918141	6.372155157	4.305748334	19.59705278	5.991598553	9.006713425	15.95737731	7.347138284	5.827322158	8.057305576	7.762543806
maker-scf300000870735.0-snap-gene-9.58-mRNA-1 protein AED:0.06 eAED:0.06 QI:0	7.092020718	7.982258283	8.05383793	12.00541861	9.867437304	6.543670331	8.601409415	8.187113649	9.899484774	11.30672044	6.539755694	7.934032785	9.951236118	9.953480827	6.046881888	11.66284757	5.35216989	9.32945117	21.87312809	10.58054006	11.50390195	10.51532382	9.846266889	12.96059456	7.858366668	11.77592789	46.04631978	18.68835405	8.242837856	7.803461653	10.17922858	27.99643253	12.44734111	9.117057249	7.328234231	8.487700354
snap_masked-scf300000870601.0-processed-gene-17.5-mRNA-1 protein AED:0.11 eAED:0.12 QI:0	12.11745119	15.67362289	11.06070615	10.76628156	12.50445177	8.322401332	10.7156224	15.69510694	8.296690903	7.049433952	8.87191744	10.74188275	12.67359894	8.563405477	14.61468186	8.647559054	7.162382795	10.1746804	7.037162707	10.08324568	10.23858529	8.782975045	7.038795222	7.644569901	24.06747129	7.430572971	10.7423235	5.767840561	7.593020126	13.48278869	13.71648944	9.12041036	4.990907693	7.09210431	9.028977695	7.038611238
maker-scf300000870745.0-snap-gene-2.66-mRNA-1 protein AED:0.21 eAED:0.21 QI:0	8.771034641	4.382056037	6.289907324	7.692636792	13.38251598	8.243306819	9.809887376	7.873372707	7.108730689	7.577047182	6.553039178	5.926859056	8.902276587	8.831903853	7.553001381	8.892280218	7.655805886	8.833911267	8.244848865	7.693052304	9.424629298	6.58177474	10.05977007	10.44924597	7.66940925	6.107246571	4.004808216	5.080782771	10.70060611	5.857910423	8.089493052	15.53253666	6.236719465	7.56352013	6.94664498	7.377590484
maker-scf300000870619.2-snap-gene-2.14-mRNA-1 protein AED:0.31 eAED:0.31 QI:0	12.55019315	6.681211064	10.7534172	5.467302998	12.40806803	10.39824245	5.944389591	7.526665231	5.163667338	5.167569399	5.398452927	9.419301121	8.845085948	5.351054138	4.650503578	5.317276329	4.256599069	5.661945619	10.17695127	7.107142813	8.094000617	6.114513123	4.202236334	7.326312535	9.762849243	7.326364862	9.657066293	10.04542749	8.430433684	15.11332811	6.981423059	11.8505861	5.803521421	4.733725985	8.785889242	7.256674794
maker-scf300000870629.0-snap-gene-4.103-mRNA-1 protein AED:0.30 eAED:0.32 QI:0	13.53895964	7.515775886	7.767477233	5.636086132	7.339073006	8.718431765	9.041460999	8.208702306	10.40432759	6.825346037	8.899927888	6.300391348	7.602635153	7.600301525	7.577838059	7.121540229	10.00632063	8.032099024	7.001786448	7.695266581	7.962011393	6.796856516	4.862409836	8.72784474	10.10612125	6.681821732	4.701063437	5.066728251	9.545684921	14.85777038	7.233349793	13.66896747	7.304439863	10.21058314	7.890170698	6.290811231
snap_masked-scf300000870746.0-processed-gene-12.104-mRNA-1 protein AED:0.02 eAED:0.03 QI:0	15.45778876	15.26472455	18.50051312	21.11793218	24.09097528	22.0382561	23.08124967	12.65842735	19.94322785	21.72137795	26.88127398	22.17461903	21.64245718	13.85797397	20.14061895	20.64308351	25.51134514	24.80808831	12.99668556	20.48367413	15.61442789	21.15495029	20.36244903	19.33618503	23.2573137	14.73114389	14.2622451	13.25634443	19.05691283	11.96731529	18.96451121	14.6878534	16.86611868	18.9419476	19.37438113	21.57555527
maker-scf300000870754.0-snap-gene-10.1-mRNA-1 protein AED:0.29 eAED:0.29 QI:0	3.667915595	2.660842035	2.365620637	3.549378087	1.482481634	2.483616687	19.64421973	28.94967612	29.06137224	23.90288417	23.10638226	26.7599976	18.44630143	15.69016138	18.98524711	28.3176078	26.87866906	36.32220654	1.881879764	0.843834621	1.138968583	1.810571955	4.403419705	2.022091953	14.94886125	11.23806936	14.24858235	7.437975553	8.583306444	19.23026645	1.399933261	7.895438516	4.77926181	2.771913304	3.098648646	4.00601892
maker-scf300000870752.0-augustus-gene-1.69-mRNA-1 protein AED:0.03 eAED:0.03 QI:52	8.011239053	6.693293485	9.399043045	8.218535228	9.202585022	9.172446476	8.600073932	7.326635416	6.481859864	10.2763783	6.984349881	6.67125037	7.587495781	10.13136618	9.075721901	11.17133678	8.789161444	8.597335774	10.61824344	10.47629821	9.774883553	9.170229219	9.024096095	8.274928498	7.380136655	6.564339178	9.274528195	6.266150603	7.075299832	4.972960215	8.433073844	37.72806704	9.805983577	7.337927176	6.70311626	8.59513797
snap_masked-scf300000870673.2-processed-gene-2.77-mRNA-1 protein AED:0.18 eAED:0.18 QI:0	7.639493247	14.83543218	13.98805751	14.21693771	13.04551574	17.40594668	14.05679233	15.68560119	20.45034416	15.27769386	14.59367865	10.70220816	16.18868499	17.6961392	14.9498677	16.68454614	17.818033	17.16814081	19.66240847	10.21563868	12.37370677	14.19853418	13.29515813	16.33968223	13.14465599	12.03295534	15.35499611	16.66753123	9.320132851	13.15170158	14.12139326	9.963519182	20.3869022	12.35920154	11.7709067	16.32045789
maker-scf300000870662.0-snap-gene-9.74-mRNA-1 protein AED:0.22 eAED:0.22 QI:0	3.501409451	4.023442845	2.899429338	3.357813048	2.830367859	3.590855223	5.726800505	9.175321944	5.548154138	5.950739776	7.620627702	4.062613201	5.686082274	6.730025935	8.097723193	4.194588901	7.758694778	6.294940101	8.367356696	2.738796872	5.909603741	4.160873285	3.752775904	3.830390958	7.041769779	7.884090648	8.155137355	8.370401363	4.796291495	2.264639207	5.570606468	4.743659604	5.90597187	8.831863878	8.147902893	7.237793641
maker-scf300000870662.0-snap-gene-10.5-mRNA-1 protein AED:0.11 eAED:0.11 QI:0	11.3535204	12.79800635	13.3133064	9.947421892	14.59883416	10.60873515	17.47715593	30.39737413	16.2975415	22.32992818	18.12831426	22.55885219	16.62962691	16.4811259	14.3838381	17.75506147	15.12213106	18.29296155	10.90928972	13.4850658	13.72524571	13.32744101	14.52324976	12.33905497	18.66573351	14.21541919	15.7683425	18.00856726	18.62653136	14.67379448	17.28180245	27.86872438	14.35591144	12.99750209	14.72173602	20.11454151
snap_masked-scf300000870642.2-processed-gene-0.68-mRNA-1 protein AED:0.02 eAED:0.02 QI:0	11.23879162	13.74846519	15.00906873	10.3249278	11.01542734	11.31618085	12.70508922	11.08869628	12.46774905	10.97874557	10.66115209	10.37283722	7.707404648	10.72130803	12.81118497	11.95632624	9.890528909	7.084224537	12.30249753	15.35186872	11.26260111	14.13671358	14.64173937	14.04228122	12.1135849	11.52910263	6.161229442	8.066756132	7.45699769	12.08474233	11.60368717	9.593908251	11.77962331	8.9923531	13.27073753	9.799055358
maker-scf300000870601.1-snap-gene-1.55-mRNA-1 protein AED:0.38 eAED:0.38 QI:0	11.60684335	18.06503043	17.28333925	12.68564021	13.13536493	10.41073017	15.80552141	12.77294061	13.7040729	11.62462202	10.18894508	27.07562624	14.89096638	17.58294934	15.98161316	12.17878653	11.63638984	16.9325251	5.209080458	10.06479323	7.541181285	9.12284595	8.833059813	7.885920322	13.47888914	11.51083834	12.38763101	6.711349777	9.478402414	10.59623234	9.346480153	31.39688171	8.55453778	7.906505439	17.8966438	15.36713645
augustus_masked-scf300000870753.0-processed-gene-12.4-mRNA-1 protein AED:0.06 eAED:0.06 QI:0	5.204396413	4.770512891	9.638437559	8.475109119	6.438507124	9.512206754	6.705226967	6.300290093	7.150391341	8.23934958	8.862096933	6.563645506	6.256790278	6.453489398	7.73055104	7.565711622	11.1806285	7.49125068	9.586532904	7.808575225	6.339571504	8.157213479	9.229852868	7.966516488	9.972751891	8.09386768	10.2650381	8.522769236	6.509153264	6.862013778	5.87106913	5.60410482	8.607751868	8.195098463	4.587824286	7.33478811
maker-scf300000870673.2-snap-gene-6.103-mRNA-1 protein AED:0.02 eAED:0.02 QI:0	9.388726767	11.60356899	11.17757	8.809201932	9.457543483	15.28386718	7.643218353	11.41637954	9.789420882	13.78138862	7.776223063	8.760544076	8.162235049	11.51940088	7.204033086	9.63055409	7.57631093	3.721054751	14.23479878	13.12588049	20.55092643	8.225925046	9.815604208	9.332776168	12.90787737	7.013977699	18.60041875	16.0572439	19.29126155	12.61960071	18.92470091	13.92644374	7.048819896	8.080109331	5.158300194	13.0630871
maker-scf300000870735.0-snap-gene-13.15-mRNA-1 protein AED:0.08 eAED:0.12 QI:0	8.740429009	7.547247072	10.84355019	7.069388144	6.492469632	8.841117364	8.636441904	11.82185862	17.11431025	15.5206435	18.58048469	6.727669997	7.620559889	12.69329	14.69570976	12.61444683	14.76323089	8.183196175	17.19427741	7.717157727	17.02391791	15.2797443	13.69439858	15.83602462	32.4723204	32.7528598	18.6697023	46.66307324	21.84225477	34.69241898	25.68821812	57.76064874	22.56829865	26.84968356	13.06242586	25.52899669
maker-scf300000870752.0-snap-gene-3.14-mRNA-1 protein AED:0.02 eAED:0.02 QI:0	7.885697739	4.435245584	4.386954545	5.006188231	7.139341122	4.189819929	8.861417588	6.589700365	7.251490782	6.677348728	6.125441378	5.822480693	7.821986846	7.844521421	6.963579623	10.1391607	6.898056273	10.51183549	7.566367798	8.8531527	7.096104538	8.394094075	9.48522231	6.638788893	8.975391553	9.249041879	9.77338345	8.236984624	9.50572987	7.177227403	7.548020816	10.90346357	7.512518443	8.392497295	12.64535241	11.25185469
maker-scf300000870673.2-snap-gene-1.57-mRNA-1 protein AED:0.04 eAED:0.04 QI:0	13.78697859	3.956990998	4.748810629	5.426535272	7.024549554	4.830684542	8.521405967	8.367505842	7.914148714	6.083276062	6.866196863	18.06795119	7.884826341	7.55202412	5.335609548	6.726292986	9.322392494	14.93061221	2.982461853	3.6523868	3.985371257	1.9546492	3.563181379	2.324269425	12.72554514	5.842603401	8.916332092	5.703840033	20.88866552	4.677195708	3.150195811	7.588687594	3.177637408	5.549071348	7.508122246	7.775322558
maker-scf300000870735.0-snap-gene-2.73-mRNA-1 protein AED:0.15 eAED:0.15 QI:0	11.36218473	10.88121305	10.46860759	14.89717813	10.88549153	12.41194705	16.76172289	7.454076752	16.02562208	10.82770404	16.17526405	12.65064976	10.66641768	5.409717658	9.81302528	8.317863115	9.56317403	14.25480942	12.15422503	9.197286042	5.509408128	8.584654736	12.06836211	13.3167838	14.59360507	21.85191946	13.32321328	22.0552213	12.24953734	13.7803744	9.989044874	25.69100941	11.73079521	15.38261246	10.37441055	6.481114295
snap_masked-scf300000870693.1-processed-gene-1.95-mRNA-1 protein AED:0.04 eAED:0.04 QI:0	5.855600689	5.410750256	5.34702034	7.31161012	6.91073585	7.46726343	9.35189829	8.693406378	7.386008904	8.797587222	9.097504024	8.183841735	10.02315799	12.68564839	10.10051047	12.81920367	10.62066941	10.97671575	4.68464356	5.657945374	5.321833145	6.314510001	5.794846116	5.752776848	11.09743894	14.59300258	6.797222618	10.9216854	11.22954497	7.423407451	7.374332353	4.018649977	6.269795169	13.38543187	15.78479282	16.84631879
snap_masked-scf300000870662.0-processed-gene-8.18-mRNA-1 protein AED:0.22 eAED:0.22 QI:0	11.05303104	13.72765765	12.78569061	14.76216813	12.26494587	14.50908396	10.53744779	10.15973465	9.884857275	12.40940447	10.24125294	11.12878863	14.71900641	14.62009853	12.34090707	14.46612998	14.38891104	15.03578857	11.73058343	15.6038039	16.725139	13.29944872	17.09027318	11.52923119	10.07539507	8.791180871	15.69107456	7.831601692	5.333632409	7.477513163	13.18189502	13.56175947	13.15775695	11.11118468	14.58514748	14.7065565
maker-scf300000870673.2-snap-gene-15.100-mRNA-1 protein AED:0.33 eAED:0.33 QI:0	51.70374923	56.93494372	59.06964323	59.05006463	46.91800863	42.35338082	42.36278495	35.79116589	34.84395952	45.75348902	30.65555906	30.49385439	55.45126978	50.4631074	52.50410549	51.87556337	42.0982481	46.56260837	31.95166999	31.71967839	37.76641509	40.34045063	42.18932594	40.76160895	32.94769623	39.43058031	37.42395711	31.18528511	45.312573	31.78802218	41.42736973	21.29501356	46.78223876	55.96333953	50.9804578	52.5233774
snap_masked-scf300000870749.0-processed-gene-6.39-mRNA-1 protein AED:0.09 eAED:0.10 QI:0	23.80135693	44.19602824	34.24399306	28.61180247	26.7146435	32.06472307	29.26897309	33.48027373	31.2049369	25.81928066	28.25488072	21.06566703	29.17811649	44.80811581	31.76437824	25.95292596	32.23804836	33.3497134	22.43003733	24.16861121	31.27941256	27.56666591	23.29136656	23.71643989	49.23301309	28.68281105	28.75432876	22.662332	26.98221701	56.07234955	36.21848465	10.23073518	29.226611	32.48055871	32.02047336	30.81005221
maker-scf300000870631.0-snap-gene-5.102-mRNA-1 protein AED:0.24 eAED:0.24 QI:0	11.4327557	6.00020558	3.061212408	3.835208662	7.819882734	5.727847468	14.89156949	4.451970034	5.816863511	3.771118655	6.164201789	11.59544646	10.90421834	6.962378746	5.9830936	2.955930808	5.05095561	14.17195485	7.603194911	12.13938899	9.343167329	4.971970823	2.678043582	5.962844827	9.948761519	5.739125271	17.91897756	5.140006827	18.67247726	7.465570575	6.121321756	7.337811435	7.329739473	5.510460468	14.99411584	7.516332512
maker-scf300000870603.0-snap-gene-3.78-mRNA-1 protein AED:0.06 eAED:0.05 QI:0	4.956606457	66.72495203	7.128286144	6.410954153	5.3422371	14.73428898	4.609792904	23.74121244	8.095169177	6.409942222	10.09746819	4.139012025	6.390440995	7.521352353	9.053777693	6.594816928	9.537455574	6.248663429	34.11353072	5.511492139	57.5531837	6.6714542	4.412720793	14.88765409	75.16010145	10.67064343	9.464724237	31.31557192	5.516587078	69.00588562	6.073634749	3.194470094	6.944567312	27.92703046	4.377665713	4.217250192
snap_masked-deg300000870423-processed-gene-0.101-mRNA-1 protein AED:0.45 eAED:0.45 QI:0	13.33990689	7.363828123	7.277670109	11.86704278	10.65646451	9.523714844	12.53234086	14.5808958	12.60379032	12.22593776	10.80271537	10.55319474	11.53764573	14.29143105	11.29906373	21.30161257	16.38982331	12.55918874	7.907500214	7.221075316	6.243602388	6.399989554	10.49863561	7.088929364	18.54302851	16.17364566	16.20993628	9.073668367	9.136618103	16.74842369	8.947066422	8.082159786	7.851041897	11.60019091	13.92118398	16.63652275
maker-scf300000870607.0-snap-gene-1.10-mRNA-1 protein AED:0.34 eAED:0.34 QI:0	4.847344194	9.361422142	3.411356845	2.41348619	3.872257265	5.202423316	6.58394831	15.80840102	7.119795626	9.043216748	6.490568528	9.022898723	3.504140284	5.768815871	5.383873213	5.386284784	4.842908897	3.375853154	25.0163294	7.478212385	7.714279606	11.38493765	9.248134531	8.546527482	16.75659036	19.85292133	11.26654034	24.02768621	23.43521043	23.85501383	11.78294328	22.89592874	17.87376591	15.77343673	8.01486735	11.87065504
snap_masked-scf300000870749.0-processed-gene-6.37-mRNA-1 protein AED:0.10 eAED:0.16 QI:0	7.819349603	8.472354477	7.060829274	10.26390825	7.973905983	11.9740163	6.249874083	8.04267575	9.878137883	8.882277299	10.38290224	9.99258215	6.533877645	6.382783102	5.359397512	6.247205961	9.07806326	6.198120089	16.63368921	10.37830784	9.68396813	11.40873496	12.48267368	16.49815977	8.487186951	11.85864773	8.476110429	12.98419227	5.561522791	6.964896867	8.025988113	25.87645133	8.39097079	14.52665927	8.314958767	7.095996057
maker-deg300000870423-snap-gene-0.19-mRNA-1 protein AED:0.48 eAED:0.49 QI:0	9.000233546	6.054259405	6.317544056	9.123244601	7.820998948	10.46919279	16.99353295	23.33081858	7.253297966	7.301802927	8.27233043	18.39354253	12.59135557	13.94534868	2.652070066	20.55392793	17.24356614	14.86126209	4.887490896	5.694091995	7.397922595	16.00680416	7.75547062	6.562087396	28.04843301	16.55673467	67.57764403	7.660089106	6.356973702	15.63536024	19.23009163	5.72451123	10.02574615	14.25018978	19.82927328	21.48639726
maker-scf300000870603.0-snap-gene-9.145-mRNA-1 protein AED:0.06 eAED:0.07 QI:0	9.058789529	4.992116524	7.301570423	3.121473749	5.418784419	4.389719318	7.495297136	5.572758101	7.191366109	4.372833354	4.5605165	5.972003828	7.256071507	4.485801246	8.300323014	5.566236023	4.129326534	5.362518254	4.510829267	9.169820882	7.130945495	7.190947326	5.735704249	4.805488537	6.552846025	4.688783405	4.200804248	4.089733741	6.824888001	4.539017339	5.449665796	19.18363896	4.293151822	4.351771388	5.217851911	4.994985401
maker-scf300000870753.0-snap-gene-20.19-mRNA-1 protein AED:0.01 eAED:0.01 QI:0	11.70870921	8.260765238	10.63383397	10.28430279	9.338550267	9.653439826	13.36774022	14.06599696	13.27257183	16.02566796	19.1292769	10.49778893	10.19232461	10.14816128	9.413442477	15.41076021	17.47916842	19.59557889	8.401485514	5.207793626	6.378676593	5.62625622	7.063165711	7.531778154	6.506040761	5.953167171	5.891507654	9.146119888	9.623275974	3.905716817	5.794917482	3.874933581	5.214788702	5.110307954	3.776753384	4.084687335
maker-scf300000870748.0-snap-gene-4.198-mRNA-1 protein AED:0.26 eAED:0.26 QI:20	9.44507183	11.43238638	8.610618328	13.53103844	11.96139556	14.48806527	13.17630081	13.06448416	6.958343406	8.829648576	4.476262002	11.20798854	13.99096139	18.02959223	14.45594825	21.20435303	13.08295841	17.51559567	16.79586288	27.16147088	30.0146226	28.79851131	26.98774883	28.00437374	51.60804402	27.84738041	23.7420114	38.98876023	48.51758805	28.48595947	40.53656823	6.356859314	36.63232689	33.67439142	49.50718548	45.2987421
snap_masked-scf300000870586.0-processed-gene-4.6-mRNA-1 protein AED:0.08 eAED:0.08 QI:0	11.3500222	12.40464542	13.03543467	14.93910603	8.754750715	11.24346301	12.94595075	17.29354525	24.50612689	9.108562166	10.00323036	7.284166888	3.841201664	5.442436915	9.35300648	6.18842548	8.826689971	4.737078215	38.22506083	5.599853011	12.78784745	14.65906149	7.794954402	12.02635931	16.99076799	24.1975095	7.109559839	24.21075833	14.42354499	14.87489073	20.16159681	23.57177026	7.337506823	14.1475871	8.317716551	12.63758193
snap_masked-scf300000870603.0-processed-gene-13.33-mRNA-1 protein AED:0.09 eAED:0.13 QI:0	23.51609942	4.23877179	3.31255681	3.763941402	8.498258606	4.328884402	13.57490415	12.08296517	13.51292873	17.87689521	14.89893496	25.53432052	15.93727952	12.20445529	10.25209137	11.28462122	10.72097219	15.31590255	5.211668933	14.95726647	8.088081719	8.931266444	7.793419164	6.759729402	33.90548161	31.86329299	29.58522893	41.86186276	33.63391278	33.55086768	22.00776529	8.794473786	19.65183994	19.76627134	27.72791346	15.83685015
snap_masked-scf300000870753.0-processed-gene-26.99-mRNA-1 protein AED:0.15 eAED:0.15 QI:0	15.33762818	19.98863168	22.01694832	20.29579693	24.35554996	19.69163245	17.31409705	17.90183717	15.90207033	17.7763595	16.02396166	14.74006636	22.66349267	21.61767773	23.13686517	18.98246839	17.9849737	21.89516194	12.59344111	17.25068634	19.12539409	15.28161919	18.42238378	17.61002426	18.89125504	17.94492336	14.65829601	21.16273578	21.47663286	15.7511507	20.29500368	19.28193357	19.90724231	22.75874693	23.40149087	26.40583058
maker-scf300000870603.0-snap-gene-10.2-mRNA-1 protein AED:0.24 eAED:0.24 QI:0	10.17527231	11.64613364	9.562394615	11.73967602	12.20512307	9.883742012	12.12650932	14.55265976	7.645426295	10.55991776	10.21946844	7.097544084	12.31739808	6.562045459	11.5268922	10.60690367	10.34565317	10.43487375	10.59858677	10.11875666	12.05102242	10.42497419	12.62730177	12.66245966	9.633009535	8.216755135	7.667148882	14.92563211	8.317996729	15.89400557	8.062252885	10.18725615	11.25125892	11.3162381	9.226261266	7.505901039
maker-scf300000870631.0-snap-gene-2.18-mRNA-1 protein AED:0.09 eAED:0.10 QI:0	12.66393813	11.56194977	10.65652975	8.439216194	12.71990165	12.45008138	8.813939655	10.55742316	12.65819609	8.166471532	11.91784199	10.23159435	11.29387065	11.3281048	10.12085344	7.57059984	9.093370918	11.04707694	11.80453364	13.8853537	15.45562654	16.73554603	9.833738756	14.22700865	10.57250771	13.16994608	21.29492634	11.23534962	18.27001025	13.16178409	12.77038714	38.68550247	9.126844228	10.21540961	8.815375931	9.491612559
maker-scf300000870595.0-snap-gene-3.72-mRNA-1 protein AED:0.03 eAED:0.03 QI:0	10.56863783	5.613716938	5.55303287	6.746322122	5.404051116	5.522539825	3.026779357	4.763492796	3.305839428	4.046605289	3.61414068	3.759139591	6.364599603	3.30782932	6.470289327	7.391779991	5.670827144	5.873701986	5.390874459	6.785311854	3.615917145	5.607793875	5.250427749	4.010212662	9.596554434	3.454187734	10.99960367	5.551448885	5.218490872	6.17252029	3.072809373	9.186077718	5.764826331	4.147054529	5.662811835	3.468552652
snap_masked-scf300000870601.1-processed-gene-0.19-mRNA-1 protein AED:0.09 eAED:0.09 QI:0	13.15153116	7.586229355	7.458190466	10.32199353	8.004557907	7.543032618	8.633872278	5.828387082	9.546044202	8.963427481	7.683287963	10.60817413	8.57348308	7.378760698	6.592094251	5.651737605	7.51701489	6.954182818	12.02438653	10.50067979	6.671513982	8.403835212	6.881193379	7.326225238	11.12950625	8.350676673	9.116028124	13.66629083	12.71660885	6.404989367	5.32893955	3.986018219	8.026461544	7.510661036	8.377353193	7.533588352
snap_masked-scf300000870744.1-processed-gene-4.87-mRNA-1 protein AED:0.18 eAED:0.19 QI:0	6.109957231	10.2383865	9.98640039	7.101543949	9.774001434	8.600299629	7.796601618	7.869045231	7.784693562	6.872031141	9.943315932	7.123177306	11.71470016	10.06593368	9.197045469	6.8885448	10.71896233	12.62038054	9.265094142	9.321657051	11.55363762	7.596290765	7.426304803	9.431434853	9.341955039	8.661022183	11.94635867	11.37754353	9.691029599	8.85501698	10.28582844	8.999521217	9.015861527	11.11418792	11.5582142	12.23251997
maker-scf300000870673.2-snap-gene-14.77-mRNA-1 protein AED:0.34 eAED:0.34 QI:0	8.787228158	8.202075782	7.909230361	6.2656921	6.088426919	6.458167347	9.058063478	7.499259945	6.920406217	6.998950006	8.381240955	8.772222449	5.440758922	9.619318028	6.994578476	7.328211792	5.953113347	6.261380752	7.021060275	7.65310626	8.340334316	6.346387428	7.505280028	6.319052215	6.073333093	4.499262043	9.725796475	7.161333002	8.382839532	7.102505952	8.444264168	5.697786485	5.765144726	7.862084622	6.652168936	6.751684866
maker-scf300000870631.0-snap-gene-1.71-mRNA-1 protein AED:0.08 eAED:0.15 QI:0	4.268955819	2.447757282	4.419182661	1.89830866	1.72540737	2.849573167	5.750027602	6.196315537	7.588944546	3.121973783	4.882060216	5.487899879	4.391384462	4.366387625	5.550895161	5.617153769	5.881075399	7.1951796	1.484430326	4.66501749	3.406024597	2.926993864	3.430287796	3.599041976	14.37404252	18.45986573	10.46148875	10.34626486	11.32989907	17.62066154	11.05887839	11.67935566	13.15872847	10.58721701	11.18805613	5.490734886
maker-scf300000870619.2-snap-gene-3.118-mRNA-1 protein AED:0.04 eAED:0.04 QI:1369	12.80644839	13.19691242	13.25454757	13.43253602	15.78207777	10.91243987	14.78530144	12.96404365	13.92479315	11.94296501	9.239293996	10.32233021	15.48368066	9.954410793	12.87752825	14.38375632	10.19951321	16.47585925	12.51660691	12.78552827	12.52474213	9.448416527	11.46363328	11.72492171	12.52570229	9.711900068	7.2385333	8.298338326	10.92268587	10.97062567	9.276359277	10.26863827	11.12810424	7.892041392	8.462096879	8.653159373
snap_masked-scf300000870743.0-processed-gene-5.65-mRNA-1 protein AED:0.34 eAED:0.34 QI:0	9.200615868	7.609767326	9.695073195	9.416589124	11.71942454	8.353041978	10.08581593	7.821435768	9.711486979	9.588097926	9.25151298	12.05748434	10.46255104	10.05143809	8.52501106	9.282747889	8.785909027	9.780426456	7.735744955	13.72633959	11.33459614	12.90487899	11.11840586	9.532767084	5.064782262	9.203352708	10.88693179	7.890296261	10.12072217	5.429461079	10.01662569	11.58600006	8.36847099	8.722954556	10.92027189	8.958080813
maker-scf300000870601.0-snap-gene-10.107-mRNA-1 protein AED:0.04 eAED:0.04 QI:0	7.185157333	4.050763625	6.17606395	5.86181985	6.001733478	8.583619067	7.604124189	7.212264177	9.856800858	6.469113937	9.031546861	6.157856195	7.489768803	4.861272677	7.913669445	7.192523241	9.077237315	7.5484491	8.671944216	6.749772307	4.049817788	7.291596399	6.519970564	10.03483388	7.037456891	7.062254472	7.294802766	6.0810748	5.94642181	4.224737399	4.371278744	15.35016777	6.610371101	7.227017552	7.587510354	5.341558666
snap_masked-scf300000870631.0-processed-gene-5.196-mRNA-1 protein AED:0.01 eAED:0.01 QI:0	9.343727074	5.58211807	6.195581672	3.402379972	8.434195839	7.805815114	9.289253551	10.6467642	6.950258077	5.12526335	8.38065908	6.365177098	8.629165462	5.69417781	7.135183416	5.797292255	8.402822868	9.474727571	5.963890869	7.881875697	8.550359262	6.07556475	5.003401332	8.87294663	10.74671395	7.28382636	6.260134291	8.087681591	7.732849803	11.62524	6.955785332	10.11104351	4.094561761	10.46575393	6.817169087	7.827378862
maker-scf300000870603.0-snap-gene-14.123-mRNA-1 protein AED:0.03 eAED:0.03 QI:0	5.525455891	7.715754738	7.982371135	8.394633287	5.903558188	6.804684086	13.31321659	12.79673544	13.9990296	17.61753297	13.35966042	10.51618621	10.49136211	12.53914755	12.64868768	12.99246988	13.25017815	10.06024362	6.131492805	5.637394906	5.947265459	6.377139286	7.692763077	4.687849192	7.440979092	8.569023406	8.584458052	5.863118432	5.923459936	13.5604765	6.104428457	5.654711608	6.544091627	7.130034835	7.19557002	9.41306568
maker-scf300000870753.0-snap-gene-12.54-mRNA-1 protein AED:0.05 eAED:0.07 QI:0	6.123486041	3.904940594	7.282509715	5.052120487	10.0040612	8.426414602	16.6199669	6.998715212	10.45988756	7.878994879	9.074459765	10.02852445	7.35558114	5.720080443	8.951339284	6.8373788	10.67163214	10.95246009	11.42683951	10.08374945	7.929329714	7.051198947	12.53549572	8.569409318	5.621819582	11.93623765	9.734963552	8.528147308	8.388057561	5.530297895	7.848196967	15.07277679	10.20407206	8.037470294	9.207641197	7.181496639
snap_masked-scf300000870735.0-processed-gene-14.94-mRNA-1 protein AED:0.05 eAED:0.05 QI:0	10.76690088	16.75883064	21.8546335	18.14253693	14.93621778	17.97958963	11.89595335	12.0763874	13.22037879	14.49406662	15.61175382	8.059750399	11.43296305	15.89726099	17.34703036	15.92234501	13.25119517	13.70680947	10.48729611	10.54729174	12.14998999	12.64630955	12.01573532	14.50783895	16.68835941	14.94833005	13.56432754	10.34495116	12.84563137	14.0517575	12.96180165	5.44985108	12.65398926	17.84350448	16.16448831	11.64319302
snap_masked-scf300000870744.1-processed-gene-5.54-mRNA-1 protein AED:0.04 eAED:0.04 QI:0	12.43606731	10.65805803	10.41092961	11.2288673	11.75862156	8.996083533	12.47233595	10.60596301	11.26339944	11.70581011	8.658473945	8.248160742	10.75105285	11.03142982	11.87734246	11.41138846	9.452044466	9.873517029	11.83039656	11.18399183	14.27200509	14.81267856	14.17373719	13.63458189	11.44651163	12.777598	19.13387559	5.353560009	11.35676071	12.10708399	13.01253085	11.92308221	15.26204993	12.55571325	11.80836051	14.69470789
augustus_masked-scf300000870749.0-processed-gene-11.156-mRNA-1 protein AED:0.24 eAED:0.26 QI:0	16.04457189	18.27563273	13.64037358	12.65363673	8.668320273	15.39482892	14.45949068	4.822126095	5.220261391	11.57412312	8.396492974	14.24598813	8.379100735	12.61968668	10.99960388	10.69035533	12.9642671	5.610562923	20.22524193	18.40921504	20.30664381	18.56813416	22.53759561	19.56715919	8.905120901	9.68722515	21.62952552	15.21835012	15.8576405	11.2217908	18.40239577	11.2475463	16.72675707	16.81031332	15.25457854	18.0857071
maker-scf300000870735.0-snap-gene-11.75-mRNA-1 protein AED:0.46 eAED:0.59 QI:0	25.06676631	43.10533106	22.86455841	27.51805559	51.12446637	20.78865451	27.70332857	27.05970188	16.15616181	25.70558646	21.9739679	16.77949165	20.09958496	26.90999132	15.93243686	13.98313919	14.08995464	20.01045204	31.27083691	26.76395474	30.55751218	22.87820112	22.10679453	20.67736375	19.56564551	18.84818605	15.44489473	14.1177212	38.07873277	40.81510309	24.26281054	13.69336562	20.95066916	15.9760677	30.35771905	30.88317768
snap_masked-scf300000870735.0-processed-gene-12.23-mRNA-1 protein AED:0.18 eAED:0.20 QI:0	16.67393348	19.38068214	11.87962801	16.47716875	12.9392553	15.93729327	10.8168861	14.69405883	17.68049262	16.47233287	18.88967214	14.07012456	15.68194041	16.09518401	11.07353508	19.17955576	13.2764445	14.41398138	11.1328902	16.65910305	19.05492953	17.13825497	12.88325175	12.67341189	21.80557375	14.67355335	16.41771577	12.77472664	11.09383268	28.05076496	18.91107087	11.66151783	18.64813867	17.30047408	18.87904572	15.01834559
snap_masked-scf300000870673.2-processed-gene-0.18-mRNA-1 protein AED:0.40 eAED:0.40 QI:0	10.13615205	9.560847027	11.14224444	12.22248065	13.49987991	13.22083247	10.30924902	7.009191012	8.130640758	14.05906304	15.1686063	11.07345064	12.65785882	12.6298258	13.90176698	13.29813787	12.19745316	10.84707236	8.5614552	16.32334514	12.12399695	12.96690084	13.89075859	13.28539758	9.094158779	11.03251261	9.368787628	11.61986319	12.23173942	6.317328826	13.62104006	8.570564376	14.34610558	12.71763948	12.23286205	11.88786806
snap_masked-scf300000870586.0-processed-gene-0.43-mRNA-1 protein AED:0.06 eAED:0.09 QI:0	5.924328878	5.431596579	5.277327151	6.435685249	5.507277803	8.615075377	4.654834268	3.67009414	5.554087229	6.387005196	6.575375387	4.947108204	5.471265773	6.023868001	6.974143289	6.881857769	6.902891235	6.386233228	7.039776934	5.792500716	7.344723904	7.21268025	7.929158576	8.937494552	5.017213616	6.2253848	6.200481708	6.462381238	5.748301106	4.416004776	8.495094689	3.885326497	6.585927512	6.287030205	6.256078277	6.45827799
snap_masked-scf300000870603.0-processed-gene-18.29-mRNA-1 protein AED:0.16 eAED:0.17 QI:0	3.956798586	5.11336991	9.081303211	7.257074209	6.556888356	9.440614479	4.187519694	4.650666703	8.846663478	6.196681793	6.829118823	4.043203029	5.047140908	5.699084932	8.471961804	6.365782416	7.926428605	4.120713338	5.68291419	8.647798379	8.098859403	12.76899383	7.140509806	5.745006795	11.90840116	8.550380124	16.31432028	12.70760695	5.420091444	10.30551457	6.280335638	9.454847308	10.01599243	5.998396672	7.521067101	7.030095782
maker-scf300000870641.0-snap-gene-1.6-mRNA-1 protein AED:0.05 eAED:0.06 QI:0	8.208938305	5.052457171	7.964536171	9.148861415	8.083493419	9.341112812	12.20572164	14.44759053	17.43353524	11.31507616	13.95199289	12.00422262	8.597894859	9.000665208	8.643129258	11.3589066	12.43672093	11.04416609	9.233061649	6.867399372	7.128558843	6.071026871	8.152516806	7.549023424	16.00840018	18.48773709	12.72163657	16.03524974	10.73362147	13.53271435	8.683839469	11.56855203	8.361196544	9.750092084	8.081160558	10.02912355
snap_masked-scf300000870631.0-processed-gene-2.63-mRNA-1 protein AED:0.02 eAED:0.02 QI:0	6.784958974	3.547184413	7.020312379	17.82112908	4.847703834	58.24147776	18.27786608	12.78929818	9.403520296	14.43781926	15.20499874	18.58451805	9.75034741	7.713825886	8.077102303	9.748090362	13.39604217	5.470477467	45.69446001	10.22161635	12.42652335	8.597003603	9.26480773	21.32806902	32.18831962	29.24068725	109.1237721	52.63892655	49.31898208	25.52139723	15.58775009	14.47198057	25.39034102	24.75513154	21.7846632	15.02427757
augustus_masked-scf300000870749.0-processed-gene-9.10-mRNA-1 protein AED:0.36 eAED:0.36 QI:0	4.217487289	8.969266817	5.152709738	7.534475276	7.133116519	7.01117404	9.863197881	6.847549324	7.807085999	8.242376417	8.433717371	9.239406712	7.831440185	6.418111738	6.339886687	8.163285339	10.64017484	8.179808198	8.629992821	7.76214544	5.645997518	5.656979247	7.441310381	7.825990038	9.343974569	8.370228478	7.557843495	7.35629993	9.554579092	10.33730404	5.716352934	12.76964439	7.577604357	6.881435769	12.25845816	7.407458841
maker-scf300000870641.0-snap-gene-0.53-mRNA-1 protein AED:0.30 eAED:0.30 QI:0	9.741169157	14.5655209	12.94842753	15.71311302	12.31251665	17.15921906	5.45278793	6.949334754	7.320549733	6.426205115	8.413145304	6.77214576	10.83432332	10.11100194	8.918000528	9.510713054	11.85700106	10.82425766	19.76702524	6.926842668	10.92713107	9.894232765	10.59369996	11.72513636	7.333418016	6.07217421	6.40489783	8.894976933	3.639169839	10.10757227	8.425732025	9.244141212	9.287059654	11.17759192	6.835098506	8.945676291
maker-scf300000870599.0-snap-gene-1.160-mRNA-1 protein AED:0.27 eAED:0.27 QI:0	30.25113792	7.716115987	8.055757523	6.730471216	12.75836756	9.465184531	13.03380856	15.35680149	7.431173643	13.54655943	10.16718106	9.537981433	8.081843399	8.937410859	6.250442886	12.14908979	9.272527733	9.588272741	6.624459709	9.531526067	13.6000504	9.088479569	11.42460829	10.35349049	13.16701556	7.65827978	11.03907941	11.05659624	11.26047127	17.45926616	8.65343247	7.311034524	9.612856239	10.92465686	8.636550376	12.64199044
snap_masked-scf300000870601.1-processed-gene-2.10-mRNA-1 protein AED:0.06 eAED:0.06 QI:0	8.530533777	7.857228121	8.498250536	10.23499937	11.5669229	9.098958713	10.06047169	10.76504636	8.399238762	10.80129451	18.89561646	15.09342313	12.56077303	9.667413393	9.863547114	10.57233667	13.83470199	12.85076455	11.49073336	10.25575256	9.676934009	9.709080882	8.980910435	11.39710815	10.31370278	9.00710281	8.427522845	12.30632028	12.25068982	10.09489986	8.986690191	6.236418764	6.952920407	11.91131543	11.79258535	12.38533693
snap_masked-scf300000870605.0-processed-gene-0.59-mRNA-1 protein AED:0.08 eAED:0.08 QI:0	13.48918126	18.8825529	18.58034667	23.20289825	18.38712591	20.43641853	19.33967806	19.10630185	17.70868131	18.79786908	17.16626582	15.902308	21.30198128	18.4122578	20.42663185	23.04848639	16.76442995	18.32471999	18.58666703	18.37639697	18.42912247	20.03220644	20.69371759	16.92000098	15.00801991	12.24221759	13.66133214	14.60805358	14.8546335	11.11578784	14.99059505	17.67800468	23.72969665	15.27755265	14.62541598	21.38277542
maker-scf300000870603.1-snap-gene-0.80-mRNA-1 protein AED:0.37 eAED:0.37 QI:0	6.772562022	6.550756961	5.774066169	5.20055776	4.223268517	5.60732932	5.212705764	7.243042027	6.085933295	5.243144446	5.746778825	3.69941329	4.087184143	5.799505339	5.190042728	5.097676366	4.947523172	4.083386933	8.420988383	4.896836891	6.479923391	7.06361835	7.069899948	5.429043822	8.189312375	5.087229817	5.715674803	4.992489976	5.301241781	6.847593716	5.938537909	9.106054304	6.846973471	5.287888107	3.900987607	5.5251894
snap_masked-scf300000870593.0-processed-gene-6.31-mRNA-1 protein AED:0.25 eAED:0.35 QI:0	10.22646651	9.916030251	8.963661	9.680384938	13.68260609	9.26519345	15.06367047	6.95789639	11.68782483	6.862258364	10.69385225	13.39059868	12.84618615	8.569681162	7.344012061	9.258920083	12.14561946	11.51990032	8.806289951	9.57299025	9.671621737	6.37480593	5.949891226	8.230621673	10.29850529	11.85704435	18.14562621	11.65962486	14.24991549	9.20002262	10.25911755	12.53675373	10.09524552	8.8225287	9.749681304	9.710628197
snap_masked-scf300000870749.0-processed-gene-2.47-mRNA-1 protein AED:0.02 eAED:0.02 QI:0	7.48383378	16.47350041	10.99444457	9.902925505	7.032618824	11.23978386	23.76064942	22.0164623	17.86525452	13.45502596	13.59720083	20.72160216	6.364061383	11.57821633	10.2874174	8.233631586	7.752189283	8.05023683	10.11593851	6.348836874	7.852844692	6.638728232	5.103928224	7.088896449	15.32557493	15.13536577	24.98834778	16.48643883	12.97453637	19.44480548	10.40761377	14.86192221	6.810046486	6.341988625	7.004853841	11.33140169
snap_masked-scf300000870593.0-processed-gene-3.22-mRNA-1 protein AED:0.12 eAED:0.12 QI:0	6.587289833	8.008570018	5.941837263	8.879283829	4.946950336	3.839164997	6.296743877	7.139276837	9.516114083	5.874746797	2.73623521	4.818961194	4.803091091	7.115231809	4.353949283	8.703627073	2.679562966	5.590635456	9.173054252	7.723962773	8.002993243	5.561041513	7.985394586	2.115886798	6.044607017	8.894596182	10.45583567	12.72894881	5.530461194	9.635234431	9.286336899	5.76934562	12.8593597	3.969089736	3.818750216	7.369561208
snap_masked-scf300000870651.1-processed-gene-3.21-mRNA-1 protein AED:0.11 eAED:0.12 QI:0	13.35248552	7.780944835	6.176982366	5.690171558	4.05835417	3.066926351	2.877599622	9.320172719	4.46528063	6.307184862	5.220100005	12.67577483	3.223245025	5.547467297	5.860661446	4.373348787	4.772630231	3.688650527	5.34640535	4.669213261	6.666680696	3.00169452	3.407950013	2.651421718	5.957916051	6.586811895	19.37048995	5.751443383	6.035853992	11.67890845	6.733129948	9.432224446	5.21006128	4.351964574	4.67613752	5.024630442
snap_masked-scf300000870752.1-processed-gene-1.182-mRNA-1 protein AED:0.47 eAED:0.47 QI:0	6.035153111	7.950896168	10.32181288	11.23428594	11.83041609	12.39797153	13.06444739	8.791148175	17.19207146	11.87583025	12.61583747	13.52748676	12.33369198	9.956448711	13.15027765	11.09354433	14.64407609	15.21671767	10.43795519	11.45460843	8.20255842	14.25433401	10.94422795	13.32936892	10.43665509	19.74735322	19.84346653	11.97730525	12.14224082	11.00165539	10.77897204	18.50246855	11.23912731	16.50744144	16.51214455	12.40808108
maker-scf300000870651.1-snap-gene-6.125-mRNA-1 protein AED:0.23 eAED:0.23 QI:0	11.75007043	11.15860839	11.70711149	13.57746002	12.30633922	21.98886284	6.881148068	7.845264552	6.309660492	7.688124689	7.067564506	6.601134977	7.623599388	8.940062186	8.841797635	13.23785273	8.396319704	7.000474872	12.58671168	11.40045999	11.75781626	8.681905359	10.36307941	12.78864819	26.74710237	5.468149318	18.42541589	13.62099557	9.797230805	22.52876237	11.41920223	7.140104821	10.91354729	8.996102539	5.885240421	9.398861368
snap_masked-scf300000870673.2-processed-gene-13.38-mRNA-1 protein AED:0.14 eAED:0.14 QI:72	11.51774776	13.16326624	11.2146453	23.31678354	9.880406461	10.79533162	14.92573245	14.18190821	14.51678518	14.99638905	11.89224828	14.75225258	11.76101625	14.63145612	11.9862739	14.11914462	15.84389362	16.69749582	18.78043928	7.354419491	9.851914429	9.557078386	9.737085805	13.62303731	18.36703114	15.82770833	36.54841618	14.36673818	13.5233237	13.82641143	12.1978563	10.36117102	9.605992153	14.99388598	11.69787039	13.19510285
maker-scf300000870662.0-snap-gene-8.4-mRNA-1 protein AED:0.39 eAED:0.39 QI:0	6.889243157	12.40667528	9.653738031	7.832596133	8.065342045	9.253458679	7.770924084	12.17806004	9.952892544	12.58542338	8.455243847	7.8932155	8.497665665	7.665093829	10.22869779	14.515549	8.066766069	11.45858647	7.211021778	7.323460113	12.43190485	9.851558372	12.28618312	6.219362764	12.46338046	7.173215579	14.75728712	5.036637524	11.06407478	13.04012081	10.51683918	13.26709332	16.24183196	4.229143184	4.597633756	11.28184725
maker-scf300000870631.0-snap-gene-1.68-mRNA-1 protein AED:0.32 eAED:0.32 QI:0	7.200340716	8.896141604	10.84948506	9.613661126	6.616878831	7.890403641	4.521071395	5.77881879	10.06102695	10.70922129	8.745181105	9.993309681	8.399614225	9.367462819	11.25242714	10.28218074	9.129225692	9.638119035	7.104315547	6.625994109	4.759971498	4.89049218	5.778537568	5.637144303	4.087097337	8.234800883	8.27640837	9.627162864	8.046255419	6.759843493	5.9532357	12.90323392	6.940185603	8.025249521	6.810447043	6.647532281
snap_masked-scf300000870673.2-processed-gene-8.143-mRNA-1 protein AED:0.06 eAED:0.06 QI:0	6.5686784	4.444913159	6.829830139	11.28903269	7.842162914	7.610459249	7.486444368	6.020449077	3.985430449	7.105113109	8.976945139	5.196478725	8.981692579	7.84943169	7.445841625	8.435014192	10.28081658	10.41351509	7.304332085	6.393451033	5.409458068	8.28093166	7.347966593	11.24853197	6.612507721	5.337843598	10.80868887	9.116770736	10.20914418	7.505605272	7.179839117	5.111301423	11.25140331	8.940922558	8.032769572	6.560803221
maker-scf300000870749.0-snap-gene-17.12-mRNA-1 protein AED:0.14 eAED:0.14 QI:123	10.12226404	8.037568873	11.50595457	8.712481879	8.673282883	8.142711826	12.85499247	7.867163035	9.509481195	11.00122895	11.71453284	9.876186563	11.6065321	11.4030475	11.88249755	12.05125051	12.57958813	9.764841274	5.77605323	8.383361024	7.216022261	7.494721119	8.114406507	9.667671627	7.091269297	7.400767482	7.37395624	9.941825494	7.279467898	5.117350319	7.479686093	14.29861595	8.603038613	8.171997504	7.579535543	7.512026242
maker-deg300000870423-snap-gene-0.23-mRNA-1 protein AED:0.46 eAED:0.46 QI:0	9.429481396	18.43411604	7.767362336	11.015649	10.58657054	13.50790706	15.8257822	4.030124022	12.89212827	10.49308049	9.290202971	7.045233286	8.277254705	4.907834972	3.693231366	23.8836487	11.11858519	10.566666	6.254830527	10.48509964	2.742753129	8.292698983	21.70688044	7.004365818	18.47796615	16.25932017	62.02008428	18.21328533	10.76388953	29.9956265	4.52448222	2.707339983	33.65156681	14.54691736	14.24225906	6.307591276
snap_masked-scf300000870603.0-processed-gene-16.102-mRNA-1 protein AED:0.29 eAED:0.29 QI:0	7.557069295	4.452464593	5.075589144	4.740590004	8.028662022	6.246522865	10.80211851	7.589627742	7.967127701	4.331340379	6.534891506	8.540563353	6.317752625	5.209286651	4.847352193	7.841488571	8.8153762	7.653158257	4.77882996	5.629645253	2.802749049	5.311109162	4.263348541	4.490424557	7.792637256	7.858469197	6.698760533	7.119051452	9.119447093	5.012237664	4.709071779	8.174252027	5.617248369	5.966553965	8.788637386	5.61354005
maker-scf300000870619.2-snap-gene-3.115-mRNA-1 protein AED:0.22 eAED:0.25 QI:0	9.655655138	8.017539061	5.016046976	4.485891115	6.003968125	8.166625027	6.288416514	5.361794697	10.59876586	4.462217437	3.370008562	2.937917202	6.356843518	5.446652616	6.064511092	5.851043444	5.436981512	6.595204508	14.15032432	7.34758901	6.512130894	8.719140152	7.490524419	5.928589861	8.487204147	12.22137102	6.134375338	11.94457784	5.341464755	8.297656107	6.982623806	15.04926255	6.64431129	6.69538927	7.529612756	5.296709006
maker-scf300000870746.0-snap-gene-9.85-mRNA-1 protein AED:0.13 eAED:0.13 QI:0	2.729410138	10.41618631	5.860295984	6.221455196	5.770379141	3.94968336	7.433502646	13.7418399	10.62729891	9.952934988	9.858673716	6.200880616	4.79178482	6.699229048	5.875345062	6.412567695	6.50676578	6.582582874	4.549944284	4.443767025	7.599936758	9.488107177	4.984978715	5.043797946	12.4297188	9.388092108	8.019108462	6.756527175	6.039589379	13.19144718	7.04691715	37.17129776	6.724426661	4.979692993	4.837344517	6.027523246
snap_masked-scf300000870754.0-processed-gene-12.152-mRNA-1 protein AED:0.09 eAED:0.10 QI:0	21.8820705	21.80679727	11.07792161	16.38944367	14.05244614	12.67430592	17.77787013	8.740361901	12.5303557	17.09343587	14.87983616	26.44720342	11.67165617	11.72025401	5.71630507	8.482710616	10.29017363	10.12824864	9.603543076	11.88619483	10.6384248	9.499277861	10.54931901	10.79533374	9.541482999	12.95483334	15.63921271	11.59123617	13.11381764	11.96734159	6.793272675	4.510916466	8.231295985	8.536952131	10.0832371	6.135719179
snap_masked-scf300000870754.0-processed-gene-4.81-mRNA-1 protein AED:0.06 eAED:0.06 QI:0	9.64510034	8.141250898	8.506552571	6.782535733	5.969988354	5.842316164	16.01385449	14.80911615	10.06938069	6.828786163	8.00752608	9.737633021	9.071278171	4.407272807	3.156259255	5.148864556	8.320761915	9.787878512	6.148368124	7.607780228	7.604506164	5.393996952	8.23370887	7.683822604	9.307616026	7.475618163	7.639549438	5.83222108	6.228526547	6.873589368	10.3628437	7.47649596	7.13411857	10.86748074	9.142874718	11.19296562
maker-scf300000870586.0-snap-gene-4.101-mRNA-1 protein AED:0.18 eAED:0.18 QI:0	13.15584739	24.09901389	15.38771696	26.28858086	14.56391583	16.49033971	16.04680765	31.64188942	26.80371096	23.78247667	12.8237128	10.93678461	9.737745321	20.72596443	21.22186226	26.68882442	21.4470258	7.968732894	9.747886822	13.13242071	12.64159188	12.51019735	30.86822374	10.82867759	16.056297	6.987764749	17.68926972	5.667303896	8.705111644	12.94783247	22.87591967	8.622280518	26.32918616	14.96269551	12.43265128	17.17905466
maker-scf300000870753.0-snap-gene-15.154-mRNA-1 protein AED:0.27 eAED:0.27 QI:0	5.540639594	4.107552659	6.544706885	8.607458478	6.824810059	8.120712893	5.990634773	5.986706607	6.898197625	6.537513485	8.63442632	5.426816147	7.295409454	8.51927912	9.402734174	8.248849286	10.05593231	9.428944097	7.178740409	6.798242242	7.365136376	8.519599122	6.365053912	8.137427239	9.149607756	7.387945452	8.687782849	6.27614006	6.6861329	3.152701832	7.151908333	31.70144804	5.645986476	8.777148619	7.659364237	9.714340275
snap_masked-scf300000870749.0-processed-gene-14.76-mRNA-1 protein AED:0.13 eAED:0.17 QI:0	7.916902897	5.597603431	9.146807045	8.054084585	7.313870213	6.54769783	6.963979529	6.848659633	7.390036678	11.41880404	9.518226593	12.1284626	8.686880407	4.438742376	5.546347483	5.378300174	6.617112953	7.93491185	6.408352374	7.285398569	7.162715748	6.11170448	7.175889993	7.483839709	5.420384007	9.997520022	7.587295239	6.009256166	10.58650372	5.733191605	6.098431811	14.96478584	7.952911885	6.730822694	5.559011449	4.723677507
maker-scf300000870749.0-snap-gene-11.11-mRNA-1 protein AED:0.05 eAED:0.05 QI:0	6.798785973	11.2936811	10.25741444	8.127091018	10.0985426	11.77145418	8.012862531	17.56012383	8.1807899	6.375678226	8.143854263	7.395460502	8.345895497	9.987442822	9.50144268	4.978946696	9.086754902	7.313342178	15.88509173	11.3398519	15.10699878	11.01196048	6.221085868	12.85940042	12.04492609	9.073924384	8.421677494	16.9768398	10.0406807	17.87842418	15.63652211	8.60868603	6.259500963	10.97457241	8.713305971	15.62789658
maker-scf300000870735.0-snap-gene-13.4-mRNA-1 protein AED:0.00 eAED:0.02 QI:0	13.61041944	17.59664915	16.35994729	21.23555888	18.63463119	23.31709739	10.31198578	10.66353035	9.667813662	11.80922878	13.49053129	9.645614072	13.06736694	12.32292408	11.10098793	10.30398959	16.50581589	11.00369105	35.36126158	17.61294758	26.83990138	17.87674131	20.50289408	25.39295479	10.3645074	5.522237071	14.87426817	20.77501767	6.263147867	9.142585997	19.36563332	12.1234072	13.15069447	24.60621217	11.26940384	16.23318447
snap_masked-scf300000870629.0-processed-gene-5.34-mRNA-1 protein AED:0.02 eAED:0.02 QI:0	15.6191934	6.345215681	5.640837091	5.535703107	6.464404852	4.441944508	5.409801584	4.879155473	4.337560251	4.048741367	2.398368145	4.777783771	7.129522721	4.175867375	4.413029517	5.167801535	2.897984996	6.711962536	11.49960816	9.630113439	6.245480978	7.495347335	7.690909298	7.78940239	8.631848402	5.964968743	9.622679019	5.364035276	9.413994685	6.428654406	6.469092564	6.460149756	5.33601867	7.305881653	6.477578406	4.661563009
snap_masked-scf300000870662.0-processed-gene-10.67-mRNA-1 protein AED:0.22 eAED:0.22 QI:0	8.327139823	5.240710495	9.394247132	9.655985075	10.158071	10.91997817	12.96413091	7.652584574	11.63365607	11.42623531	11.1147423	11.17895218	10.46603641	9.672135143	9.718631672	11.10922087	11.51494581	10.62228613	9.984969907	11.32021135	8.175624345	8.733212793	8.157558874	9.332251171	7.477347962	6.549199949	5.640456118	10.57616807	8.036511015	6.733220268	7.571435337	6.089847178	8.558697966	8.931591191	8.54635292	6.558290898
snap_masked-scf300000870611.0-processed-gene-0.101-mRNA-1 protein AED:0.01 eAED:0.01 QI:0	30.07979383	12.7185247	14.15870438	18.56679087	9.309183551	13.62141846	14.05646016	10.54696535	9.998392635	14.13063661	17.01857155	13.3711488	15.08812655	15.16487522	16.74693905	9.36841	10.2227226	16.58151977	17.2487861	11.46760726	10.07825468	9.748431898	5.789026024	7.915755111	11.7845855	10.54656263	20.11969121	25.79927254	7.357825743	12.63310939	8.597467673	8.548603747	13.8345277	12.45381738	12.07864499	11.26371673
snap_masked-scf300000870752.0-processed-gene-6.3-mRNA-1 protein AED:0.39 eAED:0.40 QI:0	12.85499555	8.929024061	10.9762492	8.216559543	10.58927906	9.530998662	14.01683066	9.035979971	11.82583677	10.19301101	9.870021938	11.13811317	14.77691725	9.910039158	7.149308686	8.580269855	6.242538039	7.515805162	7.86374239	12.39291054	12.86084457	9.58795792	10.01785374	9.232261853	11.32327583	9.618045481	34.30384009	7.24331947	9.433390842	6.644277609	11.31489125	8.744704404	16.59548022	6.71832683	10.71884027	9.381990819
snap_masked-scf300000870735.0-processed-gene-10.119-mRNA-1 protein AED:0.04 eAED:0.05 QI:0	9.040644311	9.311107181	9.652636143	7.568161465	6.059007923	8.544521829	6.57885414	9.686759307	9.050613203	9.388644086	9.47507375	5.981714478	4.148327676	11.92127544	8.676311034	8.355407052	8.21804871	4.000318054	9.219115666	6.655602373	8.951620492	8.465216636	5.836767645	6.743699515	9.111035576	11.07791427	8.911918363	5.64198181	10.69530005	8.861816856	8.086533205	12.16011408	7.006024469	9.005212771	6.135264338	7.683825405
maker-scf300000870693.1-snap-gene-3.63-mRNA-1 protein AED:0.08 eAED:0.08 QI:0	3.834721819	4.005863219	5.836836935	4.771012155	3.926414914	5.87588483	9.100485524	14.31854579	15.75873404	15.00801748	13.07240556	10.78629981	8.088090138	9.04526942	9.263288856	13.24435766	12.72606725	8.360827062	19.87385897	10.1944242	10.34734237	12.30261409	15.15468106	10.38396259	37.17039948	38.29279378	31.9530812	47.50995906	29.47442919	34.52091304	18.1688051	42.61443924	17.37210862	22.9453347	11.68207224	18.73221794
snap_masked-scf300000870662.0-processed-gene-7.97-mRNA-1 protein AED:0.31 eAED:0.31 QI:0	3.013565044	6.372971407	3.222845327	5.754105192	3.118103477	2.314816277	10.74692791	13.08629784	11.24669947	11.742536	10.94036561	9.430163275	8.068242081	6.341130821	7.470868961	8.091869079	7.503096032	6.651216857	12.64072894	16.36178114	16.61979518	16.71490023	24.28779414	12.86767406	28.88058135	38.74397967	58.51800715	36.13510303	35.36348914	35.35853039	24.36998779	5.82782021	30.2169734	24.65361355	25.27339147	15.78975997
maker-scf300000870733.0-snap-gene-0.227-mRNA-1 protein AED:0.14 eAED:0.14 QI:0	13.13217425	22.64468676	28.39320541	23.11016729	22.11542977	19.64763193	27.79582387	19.80885415	19.74735229	21.02250181	13.06243359	15.15041724	24.07566501	17.26538944	22.24937989	21.60544751	16.4893997	23.99331416	16.82608952	19.76346341	19.12180521	23.85564126	21.37314382	17.27116658	19.93702732	22.46759687	25.48313242	20.65457491	25.48396394	15.62139134	19.21291114	8.129305814	21.56675116	23.9345856	27.23081986	32.63437833
snap_masked-scf300000870611.0-processed-gene-0.86-mRNA-1 protein AED:0.22 eAED:0.22 QI:0	9.514666342	12.09544488	17.07019486	12.12378339	18.97160232	12.09826565	8.848925525	12.8017921	11.43253428	9.079897512	6.960337853	8.920946428	12.52804583	9.845469159	9.525826831	11.23561204	8.776959623	12.86408458	23.90227917	26.02392736	22.94179929	25.85779783	25.01261672	25.55967654	16.08585793	17.44052486	11.85667859	13.33271366	8.326865856	12.63073293	21.70446711	17.59462506	21.81245786	19.57222529	26.30609476	18.05872625
maker-scf300000870749.0-snap-gene-5.83-mRNA-1 protein AED:0.05 eAED:0.06 QI:0	13.26060355	13.23947778	14.81912898	15.09397545	11.96564344	13.78349085	11.39321502	9.064034167	8.943328259	11.25058762	12.73140667	12.03556411	14.41494399	11.8538267	10.9416208	10.96394397	12.22770356	11.29135747	16.64984213	12.7704249	17.83092881	11.84065098	12.32563319	12.79849033	8.285171636	6.700802656	7.449384605	6.050010945	7.815004529	5.978919138	12.57560993	7.833026657	12.00020968	9.680673055	11.51042664	9.288036234
snap_masked-scf300000870744.1-processed-gene-5.86-mRNA-1 protein AED:0.08 eAED:0.08 QI:0	4.717382594	7.99825124	7.73510682	9.607080913	8.703298695	10.27864463	8.543235749	9.311193244	13.85623471	12.02857193	11.84468284	8.634637019	8.647270474	10.52750232	9.4238838	14.50390215	11.46046112	9.490992434	8.730842819	9.192902998	9.198119404	9.896734144	9.276631712	8.840115406	12.31591783	14.39976844	8.815212464	10.01843442	8.552584365	8.051482111	11.9257134	21.13257611	10.34879999	13.8753581	10.10161557	12.85563831
snap_masked-scf300000870752.0-processed-gene-5.51-mRNA-1 protein AED:0.12 eAED:0.12 QI:0	26.68864419	18.81648502	24.00106105	24.51867658	15.84224758	20.78535483	16.40271397	20.11422274	10.98416584	19.03380365	20.86487291	14.28566681	18.44474623	17.75272011	27.14659225	25.48594981	26.82619016	14.67222035	19.03240562	20.894143	18.32219323	18.75236179	19.41837583	17.90926342	16.98073368	18.47529335	16.97377841	17.04828988	12.54995634	15.14191502	22.49031044	21.98970773	25.22236674	26.63397003	15.96917677	23.9221858
snap_masked-scf300000870603.0-processed-gene-12.74-mRNA-1 protein AED:0.43 eAED:0.43 QI:0	11.79769462	8.658221992	9.592283676	11.31471216	14.78185142	8.92826487	11.35056249	5.507882478	7.966136292	10.10027273	7.444267765	7.259117645	13.21479764	10.34241697	9.527379588	11.02348343	7.412498021	11.15478254	6.511410973	10.85663278	8.809912666	10.27828696	9.66291882	7.842290308	5.137656281	14.98250461	29.97828877	7.590287418	9.090386463	6.809374402	9.934954306	13.84176869	11.48293001	9.95154069	13.13788539	9.978710976
maker-scf300000870631.0-snap-gene-0.120-mRNA-1 protein AED:0.17 eAED:0.25 QI:0	13.30041726	25.58491359	14.84486874	16.43021092	12.78222678	15.85411419	11.0901544	16.48583167	13.57486129	13.84147391	14.12819484	12.86016662	15.48583588	18.65805614	13.27921949	16.26564421	14.82036531	14.17541113	13.69673181	16.48931071	16.54053553	12.29040613	12.84883467	16.4410977	15.43037218	10.78785236	9.253132868	10.00151975	16.19479345	24.8121047	15.79686176	82.38963664	10.46318835	15.4205301	17.36498864	13.58737566
snap_masked-scf300000870601.0-processed-gene-19.61-mRNA-1 protein AED:0.03 eAED:0.03 QI:0	14.11081625	11.66287154	9.54098172	5.242117051	4.562597016	5.78838966	8.417130483	8.261119286	8.519926218	5.597589189	6.386808734	8.372295609	5.032039273	9.754261585	7.661182004	5.731932779	8.237438631	5.491428634	13.65441621	5.356413394	9.253443315	8.032605493	6.120236422	6.621101203	9.88715171	10.25539743	6.329150927	7.892088939	6.04038789	10.25714993	8.662557513	8.741421848	6.290147654	6.77465651	6.502250598	8.741835118
maker-scf300000870641.0-snap-gene-0.52-mRNA-1 protein AED:0.32 eAED:0.32 QI:0	11.81591857	18.52793853	16.2498289	17.71763804	14.37738511	14.88670128	17.71029655	15.23202816	14.51080689	14.68733317	12.93901663	14.4313334	17.12758511	17.92230251	15.58673486	13.03424777	17.47375475	14.79375686	18.66229623	14.73632258	16.99180659	14.10690737	13.30362797	10.38074154	15.305137	7.201937607	12.65489437	8.87449444	11.28736156	10.78826345	16.80688959	33.08455473	11.90238711	10.32289361	14.32832618	17.23966104
snap_masked-scf300000870611.0-processed-gene-0.117-mRNA-1 protein AED:0.35 eAED:0.35 QI:0	6.753203852	8.671273518	6.429669503	9.888211032	5.542943128	12.53543532	8.596371739	10.48141958	11.64720513	7.354316283	13.689062	8.767108484	8.550003464	12.04205297	8.916687415	13.63021159	19.96268974	14.12287263	8.494431081	6.573054047	7.956335066	9.490630546	8.848677879	12.49740879	11.38225038	15.73512653	21.18808374	18.19469414	10.85173103	35.24046727	10.47955269	9.257043627	17.76727624	25.41884257	13.52466516	17.08343375
snap_masked-scf300000870605.0-processed-gene-0.10-mRNA-1 protein AED:0.22 eAED:0.22 QI:0	9.562753974	9.271671486	8.73113475	8.628327334	6.89079796	8.689925677	7.044821051	6.6074142	11.48248245	7.750644955	11.04740439	9.798593609	7.37494133	6.101805267	6.135721428	7.111918905	7.815397539	7.787411793	10.4970426	7.668541558	10.03123687	10.47943321	9.112449874	8.068923247	8.367119798	9.064970103	6.747694007	8.632326428	7.111008686	9.295742782	8.023109054	17.45332849	11.51167626	7.69011683	8.435315049	8.57999112
snap_masked-scf300000870626.0-processed-gene-0.39-mRNA-1 protein AED:0.12 eAED:0.12 QI:0	8.165118237	8.481738264	8.29988685	8.169897465	7.731758396	9.151772678	11.33459601	9.113918208	16.19975075	13.04831878	13.08886342	16.76373703	8.447280157	8.097744145	8.579444891	8.321851337	7.301305029	7.927951448	7.959551885	13.55170137	10.07662405	12.0243248	7.967085273	10.30696728	11.60388689	10.35516285	25.03646882	7.611163684	10.98499366	16.33931994	9.923900722	16.29500155	10.05978845	10.38706648	10.21244206	8.860460943
snap_masked-scf300000870753.0-processed-gene-10.43-mRNA-1 protein AED:0.10 eAED:0.11 QI:0	39.65555987	46.09235657	46.78374782	48.08410992	49.57934624	55.0745446	47.61446454	40.67456611	43.10818249	43.74574884	37.51220171	36.669794	57.9004432	41.32287686	44.59410595	48.73339181	49.62465185	50.0217029	33.03345668	39.04683717	35.03618062	41.61372148	42.31399953	40.6462825	43.6075468	43.3950053	48.75183938	41.481059	39.65423863	24.08348499	42.50425334	27.84003239	44.22333619	52.9086208	58.83984556	51.69902158
maker-scf300000870651.1-snap-gene-0.71-mRNA-1 protein AED:0.04 eAED:0.04 QI:0	10.83043316	7.434076005	9.216592721	9.088401141	8.516024521	5.948799706	7.388699051	6.164782779	7.384151899	8.630667879	9.020864064	8.438133686	7.50838391	8.561805424	8.632779794	8.706377875	7.907878205	7.285540362	10.90113997	13.93048586	16.19149071	16.56392969	14.68640536	11.16110318	7.8066055	6.220632315	7.572228245	15.60237266	11.46396198	6.527588682	12.86594388	7.694497271	12.69939015	8.832617064	12.02293729	13.167459
maker-scf300000870746.0-snap-gene-1.26-mRNA-1 protein AED:0.06 eAED:0.06 QI:0	8.812478438	5.234240971	6.867076949	7.393266827	9.688063126	7.523970416	9.721997137	7.234245515	8.563902402	8.682783944	10.54785835	6.816624704	8.702601579	6.39733853	9.081379145	8.872852112	8.237929441	8.887727878	7.158845033	7.163424443	4.550049853	4.983991567	6.231252196	7.100515564	4.907619984	4.507243655	7.406571912	6.35262737	10.05957172	4.629664747	4.658786723	4.881411832	6.864550613	6.926147186	6.63260997	4.759688294
maker-scf300000870693.1-snap-gene-4.78-mRNA-1 protein AED:0.03 eAED:0.03 QI:0	2.618622428	8.30828731	4.812685639	4.027963746	6.773651454	3.347051773	4.573637789	6.698349927	6.078094099	5.164831883	4.705124511	5.311772061	4.332056645	5.391848327	4.016908953	4.381937036	3.767887525	2.958960609	7.153157893	7.599961384	5.520473655	3.683478877	3.790949976	4.434296726	17.57042428	6.697256093	1.360166462	4.651244484	5.380551743	14.0292336	5.27226939	6.141622036	2.807552344	4.325403066	4.548175115	4.726457196
maker-deg300000870423-snap-gene-0.29-mRNA-1 protein AED:0.47 eAED:0.50 QI:0	7.695402756	5.132881177	6.464554729	11.7807607	8.294115433	13.98673298	10.8588294	9.964064737	8.349844324	8.832977381	14.54037009	9.695432787	11.16462989	12.51400854	13.17781746	25.29530271	22.06231952	18.09051824	6.049951514	4.721044493	5.654354053	6.405592177	7.782611581	7.385424228	8.575151678	12.02047797	11.60486408	13.88435085	5.85627577	10.83412056	9.448634359	5.288221156	6.878996608	22.72915346	13.98713494	16.20717252
snap_masked-scf300000870750.0-processed-gene-4.170-mRNA-1 protein AED:0.01 eAED:0.01 QI:0	6.131480688	10.72352627	8.900345836	11.47281394	5.168805249	11.90339523	5.140642393	9.82166956	10.66081779	11.79634011	11.83068074	8.084352997	4.805580464	11.00726484	9.192436212	11.5402937	8.463188205	5.569294358	13.05441004	11.58705787	16.52305714	9.415688562	15.56429504	13.66737995	10.08438236	10.06122915	10.95393833	9.320655518	8.548991067	7.297078557	14.40392385	7.64481841	15.15595857	12.14430499	6.458012392	12.57987023
maker-scf300000870753.0-snap-gene-10.15-mRNA-1 protein AED:0.14 eAED:0.15 QI:0	9.058187671	5.751684873	6.666062933	8.690448823	9.249088591	3.765714257	8.439675916	6.777913599	5.421186255	5.84858514	6.712534582	5.783029988	7.532839772	7.819544436	7.133116222	6.924673464	4.621411843	6.898687919	3.773279204	5.703337388	6.193106993	6.833030115	6.315495802	4.848283908	4.768348382	5.864382074	7.383644546	5.641792999	6.530559389	5.622851424	6.915603249	7.634286213	4.562200732	3.749553366	9.446430542	7.037457295
snap_masked-scf300000870753.0-processed-gene-7.110-mRNA-1 protein AED:0.42 eAED:0.43 QI:0	8.488395825	12.37323673	5.536062408	6.112894756	7.420696925	6.231208709	13.30867345	9.463689532	7.257632613	9.079349591	9.859816603	10.28000778	7.175195163	6.522293744	8.15235384	9.317861953	7.741810286	7.513169846	7.17820895	7.521997847	10.9647274	8.000961304	7.853573656	11.41249509	9.145750308	9.693456306	9.597684419	12.92050822	11.19690199	17.03914598	7.151863151	8.903199054	8.191858996	7.954403508	11.29972901	8.643993848
augustus_masked-scf300000870744.1-processed-gene-3.114-mRNA-1 protein AED:0.14 eAED:0.14 QI:0	13.33491379	14.05730535	11.44804425	12.63802473	11.40209449	9.752769127	5.473929011	7.261839093	6.571863632	8.710020609	6.326767262	10.93995747	8.90916056	12.51199321	7.684181169	7.419901645	6.345016112	9.875432765	11.14341494	11.45315101	15.23159143	10.66798852	12.44504266	9.016610761	9.679824226	17.7287608	9.094528569	7.088824414	6.900638707	11.28476921	11.16721636	8.172987598	9.879422178	7.365697614	11.19703711	9.694174547
snap_masked-scf300000870744.1-processed-gene-0.49-mRNA-1 protein AED:0.09 eAED:0.12 QI:0	12.40300843	15.42370461	9.238743862	12.7841225	13.36797916	8.672436879	19.79983278	17.58661187	18.14449871	15.9971847	19.84932195	26.1653727	14.41576959	9.906533453	11.97948829	17.26447594	20.09441114	17.62528602	16.8428334	17.12049416	13.62987758	15.58735479	15.90300413	13.34127768	17.52036376	11.11313357	12.17409936	19.50570201	20.13612613	13.2725286	14.37335138	5.576283463	15.6422035	16.43028224	25.82466355	18.63400538
maker-scf300000870735.0-snap-gene-2.58-mRNA-1 protein AED:0.02 eAED:0.02 QI:0	3.270033297	8.413106345	2.224483916	3.177339088	1.62124529	3.229145602	1.594023581	17.00559315	5.500867555	5.885201385	8.650609516	5.058869627	2.679090984	8.218646824	6.152265737	5.180338912	5.122266154	3.393548922	4.893560101	7.222065359	10.59180834	6.057150209	2.700986439	4.752569422	21.39652961	21.98501724	17.0177365	21.99303819	19.70913305	39.95501977	14.19631575	3.821374115	4.098895811	16.12308064	3.214566843	12.95153985
maker-scf300000870601.0-snap-gene-13.1-mRNA-1 protein AED:0.00 eAED:0.00 QI:5	10.0140007	9.487357603	9.73862442	6.175595134	8.928840092	8.322835871	7.707576392	8.214582358	10.28093439	7.839268218	5.564559306	4.801255604	8.257600776	7.575139144	9.087425748	8.314660528	7.99817713	7.717675543	8.835737609	12.70583092	12.55903106	11.21204046	12.84092965	13.70500549	6.59301567	8.177999491	18.26480024	9.635454078	7.274353399	7.067731667	13.9082823	3.96975705	11.69968836	8.656963114	9.788210129	11.27493931
snap_masked-scf300000870603.0-processed-gene-13.2-mRNA-1 protein AED:0.27 eAED:0.27 QI:0	18.07362422	6.742942692	6.419235059	6.488366612	7.729072602	5.994225137	5.833606454	9.740299615	8.386087325	6.727614405	7.563691393	6.149693133	8.188456544	8.660509803	6.589146592	7.831354122	5.101090045	7.477807321	6.939058397	7.645333185	12.59677411	8.64338411	8.385151354	7.374128277	14.27588459	6.654994825	15.73694674	8.493231384	8.585284446	14.69163757	14.15436125	7.623889175	9.036544071	8.391880877	9.940239429	15.2903172
snap_masked-scf300000870749.0-processed-gene-10.47-mRNA-1 protein AED:0.12 eAED:0.22 QI:0	6.181776513	8.52329068	6.47367508	9.093737066	8.994681495	11.3473249	7.136984931	9.5052751	9.417233791	13.93558655	7.850428577	5.868480965	7.461300128	9.719539216	9.447873581	9.40131334	10.3104922	8.267571988	11.48456008	7.110846619	7.862885862	10.05600773	9.313817002	9.380811314	9.451933028	10.52179695	10.8658419	8.613241477	10.16148583	7.444285168	8.952341191	11.47967175	9.111556139	6.284646557	8.260814399	8.378022656
maker-scf300000870631.0-snap-gene-0.111-mRNA-1 protein AED:0.45 eAED:1.00 QI:0	11.73585854	8.161635153	4.756247021	3.990498568	3.885026691	5.21024184	15.699964	8.386581703	13.41234826	8.562841316	6.479977657	14.44213986	5.7027856	6.071877441	7.425298512	11.2490257	7.576067479	8.209282937	8.243050793	6.814114824	8.041472495	4.23103013	8.729440057	3.788825839	10.24748452	16.95720906	12.57307309	15.07240745	15.31045992	11.98399934	7.860930672	5.733764154	8.466473399	8.977610769	12.10333338	11.68668412
snap_masked-scf300000870601.0-processed-gene-1.95-mRNA-1 protein AED:0.07 eAED:0.07 QI:0	23.409561	22.33056959	20.70656858	16.3887295	18.10684982	19.6715497	21.90407932	22.66170561	21.91234307	20.55437184	24.59689961	30.26028412	19.34028377	25.53821063	20.56613094	15.54319076	20.13763002	17.6114856	21.09430073	13.30551366	13.95840667	14.94577287	12.39223897	20.28841379	17.83315832	20.79172654	21.03053983	17.6037878	22.63540472	23.46800705	15.02633997	10.12702984	13.17450766	18.5830344	19.88211189	20.57148861
snap_masked-scf300000870693.1-processed-gene-1.84-mRNA-1 protein AED:0.30 eAED:0.30 QI:0	13.74073327	13.77464113	10.35566606	12.73010391	9.031538447	11.77313937	8.668826267	9.029420277	13.62778389	12.13082685	17.31969375	14.0185139	8.897973326	11.26683188	11.2270346	13.75997457	16.69930244	13.97659433	18.9713839	16.1686096	11.64377611	17.72899247	15.51642639	15.24810237	18.76993381	24.10514403	37.59883208	21.76921167	22.67932284	24.36722757	13.7133193	13.73239053	19.00984048	38.34043003	27.50663819	16.33798569
snap_masked-scf300000870673.2-processed-gene-11.65-mRNA-1 protein AED:0.06 eAED:0.07 QI:0	13.16476865	30.04533999	4.080082785	5.482492303	8.888994524	5.11315993	15.49700876	16.6864621	7.91224881	13.6025557	12.63195355	24.91345961	14.95496849	16.7800274	4.816882154	9.918870358	10.30404769	17.82741848	19.11655319	29.0395526	18.91301914	10.07908198	16.98464136	12.52456094	52.46429924	28.63727311	24.20973908	30.45519465	45.61371404	34.90875244	32.0578619	27.19930505	27.23729112	18.27328088	42.64261035	34.02361749
snap_masked-scf300000870743.0-processed-gene-2.67-mRNA-1 protein AED:0.39 eAED:0.39 QI:4	19.45233979	22.82922964	16.07403536	12.14713423	17.31717152	16.33187416	1.263876676	3.093361074	0.407338317	1.247955726	0.365249878	0.466325389	8.53768963	7.855794625	9.410862209	4.084884062	9.899795254	6.314236193	19.35568546	12.43749451	11.92853986	11.05568189	5.301969426	14.00508195	5.092352086	0.510740965	1.088340658	2.670077315	2.249350577	2.771500436	9.812915933	4.179280396	16.16656203	9.150731882	10.47695788	8.093770783
snap_masked-scf300000870744.0-processed-gene-2.169-mRNA-1 protein AED:0.18 eAED:0.18 QI:0	10.90513699	14.68598859	16.79325864	21.72186402	17.91625464	15.8618107	14.85870369	19.76511418	16.28480556	23.18016995	16.62059116	14.30069433	14.22953153	11.09102539	15.40916112	14.00516631	16.33260415	14.60402913	29.32908317	26.44429633	28.18837464	30.45901352	30.11599455	29.53765328	21.17353657	17.04006295	12.37677416	21.28570481	18.77349037	19.10705041	36.49993687	25.24255535	39.95741366	24.20613185	19.55705514	23.5869408
snap_masked-scf300000870668.0-processed-gene-0.6-mRNA-1 protein AED:0.05 eAED:0.05 QI:0	11.8255388	14.74723824	11.45571074	11.063842	5.652388367	2.396764792	4.0562731	17.35771129	13.15252932	8.093942227	0.93278497	9.490761082	3.441370732	12.52302657	7.823054517	10.00448358	1.349058929	5.523623026	2.466268669	9.107975068	15.27224624	9.394116709	9.413191544	1.406549928	28.72447392	18.74010565	25.32695834	2.641318981	7.219043133	19.27891925	20.41810059	7.156153253	9.307982198	1.204523022	4.146128107	10.53256124
augustus_masked-scf300000870754.0-processed-gene-8.76-mRNA-1 protein AED:0.00 eAED:0.00 QI:0	10.80223016	12.93408286	18.06087895	9.523717081	13.69544265	12.33212197	10.50222426	11.92962639	8.232021552	9.255676344	7.827623981	13.19326838	13.10049316	9.814955049	13.24656983	9.845836512	8.371997828	9.972054937	11.50794892	14.38767162	12.21267043	14.87917243	11.49329159	9.598290623	13.85941182	6.740712832	9.767633737	7.803012221	12.26600263	18.0516549	14.43581465	10.34208051	11.03463006	8.637519046	12.0511703	9.423761209
snap_masked-scf300000870735.0-processed-gene-2.85-mRNA-1 protein AED:0.11 eAED:0.11 QI:0	1.009467031	3.479912554	0.865640193	0.315103054	0.783363544	0.08154668	6.604216253	12.06769316	6.609160492	8.934845398	8.196359847	8.624760596	6.823094336	8.848402787	6.263577718	4.401389601	3.580192611	2.523084762	0.22656093	2.508152284	2.588825259	0.82816737	0.415186429	2.69657924	31.5598178	45.35983489	30.94564036	52.68791744	57.66215434	34.72253645	15.54922119	8.922343748	20.72224606	30.56106161	19.44374818	16.8101612
snap_masked-scf300000870746.0-processed-gene-0.43-mRNA-1 protein AED:0.14 eAED:0.15 QI:0	7.785743116	8.890362555	4.152259943	10.15432954	6.545357828	4.851987079	10.18730274	12.47640839	7.662980819	5.447308839	6.606707793	9.581130394	2.695779866	9.45139084	6.178989674	3.467734504	7.604021011	5.272750322	8.193885424	9.234503455	8.93260151	6.709131654	12.13975404	9.30686616	8.752376369	11.0029674	16.96639771	5.661593125	13.74605952	16.74428326	10.53369604	3.804289417	10.97525291	8.975041662	10.04545629	9.463267747
snap_masked-scf300000870753.0-processed-gene-4.49-mRNA-1 protein AED:0.04 eAED:0.04 QI:0	8.89103661	7.727041881	6.158608756	6.587462841	6.302514909	3.866608946	4.869237965	6.520143972	6.88951808	6.267281414	4.187342766	6.492641842	4.727789372	6.691137924	4.957788644	8.921055086	5.199142324	6.447811785	12.9308949	3.933571615	5.888046628	4.338071717	7.178765367	5.130214164	8.363373988	7.956438689	34.29451568	11.8703154	12.88173659	8.011777781	6.850715269	5.580495312	9.757070023	3.978955671	4.41213354	8.103771098
maker-scf300000870631.0-snap-gene-4.55-mRNA-1 protein AED:0.40 eAED:0.40 QI:0	4.826719226	4.301875154	6.085735332	10.45272411	7.721226001	8.60069755	7.039003104	8.323871541	5.643470344	5.527913445	5.46971833	6.297036176	6.801376023	8.088911173	6.679940889	6.175008701	6.273995191	6.572268425	15.29298925	13.20823785	11.21867326	9.853104559	17.80148737	14.4099645	18.01600774	15.3314693	13.77396154	19.0107031	26.9688736	24.21357904	18.29375528	15.27965671	21.50295939	19.38404056	15.92021434	17.34822068
maker-scf300000870631.0-snap-gene-5.120-mRNA-1 protein AED:0.03 eAED:0.03 QI:0	19.29886556	14.20978787	18.01950247	7.221972351	10.4613491	5.497776119	10.48514223	14.02100481	10.94568588	9.024259743	11.30294504	16.16540235	9.342275001	15.06324717	12.99518935	12.93585868	11.18786096	12.07145022	18.79933186	8.096224827	13.81351085	10.42385568	12.38439441	25.92981208	5.902632725	17.59518374	4.756621123	16.62825175	12.05167001	5.315216906	15.19130142	30.23527464	9.699711901	9.70077003	11.24690135	11.7978767
maker-scf300000870745.0-snap-gene-3.31-mRNA-1 protein AED:0.04 eAED:0.04 QI:0	9.300166228	11.63473536	13.63795521	13.85346597	11.87020854	14.7093661	11.11397324	13.34328585	16.04945778	16.51296152	13.05374043	11.87503332	14.12542043	17.43182019	16.9868218	19.3789442	18.58400251	13.03911867	7.056171573	10.24746654	9.661266909	12.39520081	11.20327931	11.51865865	12.34774061	6.380655377	12.3255315	8.996432228	7.040266175	7.524083331	11.91017392	9.371293472	11.39953616	10.39338232	11.05209875	15.55175882
snap_masked-scf300000870593.0-processed-gene-3.12-mRNA-1 protein AED:0.02 eAED:0.02 QI:0	8.132316337	5.274832701	7.316879517	4.56666391	3.86692124	5.043207148	13.99133514	13.99746692	11.14333444	11.00658027	9.013045891	11.857772	10.81287263	8.505014971	10.18053647	8.113334869	8.724683569	10.33085873	14.83573695	16.61805899	13.94574499	13.71259922	12.22528541	15.73672209	25.38781761	32.15258304	22.58547097	31.68291382	32.76408294	20.4860848	20.20552645	15.84094764	21.34401533	21.94813032	22.92504772	24.13593432
maker-scf300000870743.0-snap-gene-6.37-mRNA-1 protein AED:0.18 eAED:0.18 QI:0	5.61296076	3.583227955	5.659294293	3.425455632	5.646346207	6.98828171	7.680326802	7.383548496	7.219498136	8.466048868	9.404046769	9.867579779	6.637885477	6.431367334	5.167623683	6.593438162	8.009976489	6.905191459	9.178248159	3.730446802	2.187228798	2.836066245	3.920953006	3.851465885	3.135656116	3.469996389	8.503388782	5.670980755	6.193700102	5.867227339	4.059092093	11.11077909	6.444893186	4.597586398	4.598127886	5.349035791
snap_masked-scf300000870746.0-processed-gene-12.83-mRNA-1 protein AED:0.03 eAED:0.08 QI:0	15.22383854	5.51487867	8.567667307	8.621348194	11.15762608	7.736421121	12.10806738	10.43276982	9.848336533	10.67365005	8.675674157	9.902492763	10.85790532	7.031985744	8.056096845	11.38179137	9.698822369	11.5710056	15.63205726	7.471725276	9.43819565	8.429313097	10.39969804	10.82098087	10.63234576	8.878553001	14.15574862	11.46001438	10.7745039	6.402227535	7.51624937	6.680573442	8.093392338	11.96705842	13.56258506	10.20692118
snap_masked-scf300000870750.0-processed-gene-1.72-mRNA-1 protein AED:0.03 eAED:0.03 QI:0	14.11990147	14.29433297	13.55582971	16.17318532	13.32237975	10.64536078	23.07181816	22.67167865	18.47437417	27.19038782	25.04443264	29.17693227	21.74123049	23.42687429	21.03988122	22.4442443	21.76374953	24.66453604	20.05727261	24.81565567	23.49972006	20.20752634	26.74051063	23.09709494	41.5342876	36.53307238	50.95770309	51.4917304	56.4396749	43.11882648	29.1101166	9.748110453	37.87485234	28.77906458	41.70519492	31.95545454
snap_masked-scf300000870601.0-processed-gene-5.64-mRNA-1 protein AED:0.18 eAED:0.18 QI:0	8.06118296	11.06200178	5.043448919	5.775830332	5.932048475	7.134302545	7.274278394	9.316609406	6.614823738	8.188773538	9.159451284	6.890306377	6.771147573	6.19941287	5.241656404	7.825485247	6.404724905	8.349417876	4.516226034	7.929767828	5.76651411	8.846057609	7.178266036	7.96342814	6.352680752	7.764589913	6.278170868	4.990326301	4.188477004	11.09072117	7.059605111	6.497992076	7.78716571	7.352400134	7.557259907	6.888287194
snap_masked-scf300000870751.0-processed-gene-1.49-mRNA-1 protein AED:0.33 eAED:0.33 QI:0	6.699936974	6.352818336	6.497815979	4.180087366	7.680732053	6.644807057	7.149210696	8.184430095	5.406813108	6.222703262	4.574506525	5.300317327	6.34907068	4.740808829	6.548538253	8.210792832	5.277184083	6.276401826	11.38022273	7.146381798	7.212461744	6.499100681	8.95012829	5.392915688	8.785685856	5.621883569	8.49093016	8.512230117	5.840348223	4.980514371	9.345445689	14.88320391	5.727015189	6.940259034	6.595647866	4.8349739
snap_masked-scf300000870746.0-processed-gene-1.54-mRNA-1 protein AED:0.24 eAED:0.24 QI:0	18.14777132	16.99726718	9.609678448	16.12818201	11.1181409	9.4705293	22.42227926	19.76085577	22.1306467	13.42922728	15.65513043	34.08665424	10.34066998	15.90183489	12.65347037	20.74163084	18.89955934	19.33584079	7.175985543	7.471135633	8.286855384	11.2098424	11.48476597	8.303769151	27.5609843	24.06757776	39.49089465	10.97903025	13.51987904	27.01298656	16.26569742	9.846983375	16.68394641	19.13701368	22.4466451	23.05918413
snap_masked-scf300000870673.2-processed-gene-15.51-mRNA-1 protein AED:0.02 eAED:0.02 QI:226	8.244656612	18.11131277	7.280173311	6.651221071	5.745324554	10.26086217	2.1334841	6.132754025	12.79897113	5.955708892	7.192354216	5.397802249	5.771049867	2.284529807	5.971229566	4.986239015	4.193169012	5.235868254	13.66808817	7.325387507	1.900126083	9.315715373	3.624123326	6.391026139	16.44341533	11.31000791	18.54988008	10.1571315	3.894370297	21.15286595	12.53789354	5.002556438	6.222003793	6.90253701	5.305681358	1.670796972
maker-scf300000870673.2-snap-gene-12.85-mRNA-1 protein AED:0.35 eAED:0.35 QI:0	7.003296237	11.30016484	14.2510736	6.570592793	6.062878587	8.054395556	2.08656669	5.053901704	33.89259209	5.385558364	9.3486981	7.506219288	1.859133563	3.133475821	9.019028824	5.943725453	5.942627018	1.882171747	16.93432908	2.026951779	8.551893601	28.65955414	12.94767764	15.29667595	14.83303522	53.73084195	21.76095218	14.11114433	8.742223906	16.93730481	10.45963141	13.98942363	19.76829324	11.81529785	3.903764747	8.081977027
maker-scf300000870743.0-snap-gene-3.114-mRNA-1 protein AED:0.03 eAED:0.03 QI:9	13.61912884	8.864718062	9.066022372	12.5860643	13.33316646	10.5776419	6.697070709	4.232484441	5.998692221	6.050581891	4.095424312	6.983204608	11.04172658	8.529991799	7.756306495	8.076265511	7.316112234	9.870261049	14.19581862	19.66949788	14.71139918	15.67511209	17.08743675	19.26757735	7.933754455	8.255258281	10.22122043	10.09750058	9.84607407	12.92761137	11.34371926	3.002264591	15.534953	14.82794532	23.35948118	14.72011428
augustus_masked-scf300000870673.2-processed-gene-14.134-mRNA-1 protein AED:0.20 eAED:0.20 QI:0	12.41049733	12.57543948	11.13036696	15.14821576	16.60859629	15.72709525	19.76756512	16.47930546	13.57217469	13.00987506	15.28286643	17.2723005	19.97234833	15.99015975	12.93695089	17.22216735	19.15647183	19.80262786	8.091582954	13.64121765	13.58428211	11.4563634	11.33237845	12.72639363	13.24636624	11.98957771	10.29106221	10.61131306	13.45842426	12.05919796	11.49996656	7.384477902	15.96471265	10.75352543	16.52081967	12.97597796
maker-scf300000870662.0-snap-gene-12.81-mRNA-1 protein AED:0.18 eAED:0.23 QI:0	15.84643716	11.76985628	8.810581437	4.871276419	6.873381362	6.16023412	6.693303448	9.384877364	7.053792661	5.100057688	6.173571582	5.095979586	7.548771901	9.533406207	6.963633872	6.060461573	4.082572377	6.016459182	9.385624585	8.713885683	9.688587549	10.75446964	8.534484392	8.419306195	8.913213719	7.483718641	8.207165223	9.080403518	9.52978167	12.99478724	10.65494901	18.0929317	5.328094246	7.254677813	5.342943692	8.018124388
maker-scf300000870693.1-snap-gene-4.79-mRNA-1 protein AED:0.01 eAED:0.01 QI:0	10.12295242	4.020049338	3.074315877	5.428340449	12.95032679	7.224434583	17.44603781	8.031105917	3.160297746	6.580735447	3.97665415	9.284943087	14.97095752	7.035012553	3.30960709	7.627181104	4.115385859	12.06213605	4.836536835	10.12552071	6.096327805	6.498069315	6.145519199	6.236268056	6.955877895	3.362153377	9.727205618	7.954729031	12.66080513	8.639511239	7.463376679	2.702047633	5.476676495	8.998702852	8.315239894	7.181117792
maker-scf300000870748.0-snap-gene-3.0-mRNA-1 protein AED:0.28 eAED:0.28 QI:0	4.911362129	8.506872059	6.748873946	4.063477085	6.640902119	5.676508272	7.216702249	7.198377312	6.779951842	2.437370699	4.110330493	6.357888848	3.674337623	6.512518725	5.924074844	3.23147349	4.581677349	5.971369657	8.33186396	11.70987151	9.726297899	11.19837543	9.266751503	6.78826671	9.11546991	8.67814456	12.69855687	5.235575248	9.632799037	9.380937437	8.292730637	27.5350087	8.912231108	5.674837315	8.846862842	7.110997733
snap_masked-scf300000870744.1-processed-gene-0.44-mRNA-1 protein AED:0.23 eAED:0.23 QI:0	39.76196296	26.79372697	30.13842952	26.55110426	33.10587153	20.71770651	29.64761433	21.95287387	24.51897085	21.90876529	13.91110174	29.620758	33.04904984	22.59595692	27.13159842	26.40022988	15.63675084	28.44154515	13.95392734	30.18698666	23.43086818	26.09190183	25.05488992	20.32784119	29.90544369	26.24032322	23.32494923	19.84795997	30.97789447	26.82095832	24.21295512	27.95155498	24.24085606	20.38440131	51.07333991	29.66115939
maker-scf300000870743.0-snap-gene-2.40-mRNA-1 protein AED:0.10 eAED:0.10 QI:0	15.40249478	16.40816089	22.13421797	14.57511823	19.53789942	17.50861367	0.455961258	0.872220097	10.40712039	5.890234454	1.410019566	0.624867034	12.01235653	12.52893599	13.07414059	11.39103833	5.846194998	7.741031452	69.09116258	75.23064869	90.97158876	84.79061932	63.97221011	81.36703394	1.380640334	12.13857044	6.736873764	2.270562252	0.811484805	6.038605589	57.9592854	33.52294285	68.59752855	53.15292054	40.4008967	61.47863622
snap_masked-scf300000870673.2-processed-gene-8.150-mRNA-1 protein AED:0.07 eAED:0.07 QI:0	6.847530966	10.40418146	8.556657368	10.66445851	9.856242337	8.304300987	10.28579599	10.12325341	8.335573262	9.52748369	8.707497005	10.13517983	5.962329082	5.888527093	10.73769485	14.2303449	8.007464859	7.74866961	5.484284582	8.232378546	7.5098082	8.079932098	8.112047051	8.534543642	7.829974716	8.585205719	7.741217557	8.246112795	8.0182733	10.07250636	7.202488362	8.399556984	6.707781167	8.268662355	9.364222087	8.523042084
augustus_masked-scf300000870605.0-processed-gene-0.226-mRNA-1 protein AED:0.15 eAED:0.16 QI:0	10.33596423	8.893977237	14.35891074	14.02749411	13.27530506	10.69400293	10.82816331	8.460041338	13.14081599	15.41296638	10.65316632	14.08222699	11.40422013	11.49128709	12.94664749	12.03124259	10.40931134	12.14900346	7.595324067	11.49306205	8.809568116	9.471075541	10.01158276	11.18937147	6.180659963	8.238303113	11.56269168	9.057236162	11.7986528	7.288253686	11.49914285	7.354059589	10.90788729	8.208804313	11.64240588	7.818723512
maker-scf300000870735.0-snap-gene-14.43-mRNA-1 protein AED:0.27 eAED:0.35 QI:0	8.655486652	9.221828658	4.494383481	4.194977187	5.970492894	4.55265197	28.64640761	12.82772025	11.84808141	16.2098375	13.93094364	31.64998192	17.47502631	16.24926628	8.831678988	11.90511508	9.356235677	14.16945364	8.236311454	10.88559296	6.179495697	10.29213543	6.889884389	10.64913951	32.40997505	36.69762258	22.95559658	49.28006538	66.39604153	13.06023956	25.12406062	8.213581285	24.00086515	29.41701552	35.63006355	29.80292769
snap_masked-scf300000870749.0-processed-gene-8.44-mRNA-1 protein AED:0.01 eAED:0.01 QI:0	6.915363836	4.34229057	2.5117921	2.998556969	4.09936364	3.53323473	7.540374749	11.60286266	7.40185205	9.855172566	10.53216803	7.902182062	6.997761583	8.414388388	6.133512023	9.310367934	8.280982686	7.496652603	7.56343793	5.833436456	7.289057112	6.408156719	4.446970093	6.54413377	33.8824966	26.9987167	22.14876526	32.86889329	27.89209071	32.99543326	13.36014004	12.0818102	12.78566182	12.65008705	13.63153683	14.02040874
maker-scf300000870662.0-snap-gene-8.7-mRNA-1 protein AED:0.03 eAED:0.03 QI:0	11.66558044	12.15585457	10.98077649	12.04897761	5.884247432	14.01399072	11.04388014	7.900826973	5.838471016	9.793057107	12.89223619	8.982538832	8.39689488	11.18908141	9.229688021	9.545217314	10.89296311	6.803350396	13.50807305	7.621890395	12.92550524	12.18950432	15.15257377	17.20724913	7.546873483	5.208863031	21.64942095	8.915143368	16.45910619	10.26308534	12.50895724	138.2366741	13.23097664	17.37111747	7.955722654	10.27441772
maker-scf300000870601.0-snap-gene-9.61-mRNA-1 protein AED:0.31 eAED:0.31 QI:0	5.719536137	7.350571028	12.3812078	5.856956211	5.201316902	6.56507087	5.571550532	10.15922572	10.58572088	9.127011679	9.536489791	7.25840923	5.883565722	11.2142151	8.642655375	11.69252052	9.190773222	7.759091444	7.482961794	2.960610895	7.711761103	10.08105184	6.320160823	7.885865923	12.57247682	12.83047132	9.988587539	7.870977244	5.631204975	9.026945501	7.093157731	12.67107535	6.356735732	8.266516974	6.588891919	11.09620949
snap_masked-scf300000870735.0-processed-gene-0.81-mRNA-1 protein AED:0.03 eAED:0.03 QI:0	6.794350011	11.41620994	3.214115148	3.755182994	4.289162036	4.431857997	4.731430255	10.96179834	7.318875881	3.685824871	6.173919992	5.46032502	5.680114994	6.228008723	4.940224883	4.60111888	5.970550302	7.164482807	3.43149726	3.126193948	8.320985516	2.705981392	3.081115056	4.804994547	18.14017328	5.937909504	8.503712569	4.78683943	9.307018683	8.116723897	12.89450535	5.300574612	3.993243314	6.760092703	7.30526993	8.314446706
maker-scf300000870601.0-snap-gene-6.67-mRNA-1 protein AED:0.12 eAED:0.12 QI:0	4.428420302	4.364873976	2.184083457	4.09520909	4.556004746	2.599381601	9.915539452	7.613674884	5.200926683	12.0846783	6.650436009	10.82844809	9.718234025	8.51868326	4.980640703	10.93984705	5.68520866	8.91481575	5.777484129	8.89130253	8.71656309	6.810340707	9.052978717	6.753697304	22.91801239	19.02010712	19.85005442	23.51903124	32.26076666	20.33228265	17.50481963	6.114323728	19.04331875	13.34077164	24.85836228	17.41185319
maker-scf300000870749.0-snap-gene-15.109-mRNA-1 protein AED:0.06 eAED:0.06 QI:54	9.299148164	12.83950121	17.31587209	18.82795223	14.78338572	15.73843343	17.22241836	14.57664203	14.41056446	18.59697901	23.68605092	14.50875574	15.77300205	18.96184225	18.83389537	18.77801696	22.18381877	19.49617729	15.80016889	13.63833529	15.2023138	13.42947186	14.36082016	18.76927187	10.63383667	11.18537319	9.141568029	10.9625178	10.88049006	6.194447099	13.5442039	14.08114397	16.25649771	12.3058379	15.44399313	15.14421954
snap_masked-scf300000870662.0-processed-gene-8.44-mRNA-1 protein AED:0.04 eAED:0.06 QI:0	7.567715941	8.679064294	6.206838018	7.896183378	6.641716879	8.730043165	13.83370967	14.5302001	16.3968449	12.25223676	18.75904906	15.10958552	7.473359188	7.759430376	8.446048869	13.30308214	14.95754342	13.33288579	8.529109902	6.964065065	6.287972162	7.340212345	9.083012294	10.83888257	14.61676276	19.11134727	18.59636372	16.71937411	12.95798596	11.33713538	7.255237892	4.146543578	12.60514059	19.71225355	13.57515683	9.879808649
maker-scf300000870603.0-augustus-gene-4.35-mRNA-1 protein AED:0.05 eAED:0.05 QI:0	8.628860262	10.7655967	7.340479679	11.52037134	10.37553249	12.08018925	11.41501188	16.32453493	11.1937817	10.24171098	13.27204584	9.670574285	11.4800481	14.87845066	12.63774571	9.849090341	17.64641343	16.08078375	10.18857311	8.43685087	14.42480909	8.643343503	7.109828662	11.09629871	19.78387645	19.53564553	10.67477404	11.92038339	11.26590194	20.5158539	18.20584428	12.41598975	13.00741029	16.9121958	12.54978825	19.06834864
snap_masked-scf300000870753.0-processed-gene-4.28-mRNA-1 protein AED:0.40 eAED:0.40 QI:0	23.6334182	23.30796238	25.85311899	21.38321377	22.67299475	18.37905055	23.08752361	22.47972739	25.04573347	25.20127463	23.35540845	19.03881189	22.96829269	22.84216984	24.05280312	22.925213	20.62139898	18.39172735	19.27523645	25.45263522	26.47331385	24.18634425	28.82096039	25.49091197	23.11247929	18.58579322	14.61055209	20.43639935	22.41240012	22.67330295	22.71228852	13.76617315	24.24269466	17.30226518	16.99358698	21.59544717
snap_masked-scf300000870619.2-processed-gene-2.57-mRNA-1 protein AED:0.05 eAED:0.05 QI:0	17.16222438	12.7785853	9.549874119	11.91939098	18.53682482	11.27472081	0.49184016	0.276781338	2.558360091	1.810596693	0.409744578	0.674036876	5.20867901	1.725881526	5.038401311	2.004857532	4.110583591	3.842835598	11.74669784	11.2568926	3.361628711	7.626964793	7.111429232	9.179565564	1.627296085	2.231512105	1.315849297	0.953064587	0.875339318	0.563596727	3.432859024	5.13561661	6.305176931	7.450746571	3.365249591	2.375283714
snap_masked-scf300000870750.0-processed-gene-4.184-mRNA-1 protein AED:0.09 eAED:0.09 QI:0	4.385717648	7.692310558	2.718219624	4.304101983	2.566049004	9.184073915	1.687799653	3.846117386	4.599135588	3.787577204	7.499094906	4.295620197	2.199890838	6.588574721	7.265551192	6.069294042	7.149182332	2.426789422	15.74396965	7.399120515	5.340635023	4.927358317	5.028628549	9.961732985	10.98815725	5.76662409	8.126776547	20.35001608	5.149399051	12.7980894	7.361230171	2.949188121	5.385820599	11.36355399	6.92891824	4.821294066
maker-scf300000870593.0-snap-gene-4.87-mRNA-1 protein AED:0.08 eAED:0.14 QI:0	18.20844134	8.981368148	5.147293577	6.915116748	5.059591594	4.330122758	6.678867954	17.04178324	11.87413977	7.002867587	4.804444064	8.102638293	6.493287864	8.064671381	7.411232936	9.078102644	4.584410662	8.233823979	5.585528384	3.665378524	7.282622835	5.015665562	4.090879185	5.540018124	18.18348525	13.44757338	72.58834201	8.874361295	11.88653591	15.16578653	6.639046087	3.929947135	22.82586889	4.863041058	8.783733823	14.32400314
maker-scf300000870673.2-snap-gene-7.55-mRNA-1 protein AED:0.05 eAED:0.13 QI:0	9.130358366	11.5991745	10.04343399	13.47389653	11.45101093	18.78020069	5.856212112	9.137796224	5.952615347	7.134080435	6.639362039	9.484777244	9.046876724	7.013337557	8.468350566	9.401062002	9.375247033	8.067897555	11.8019366	10.94813988	16.15452158	9.693694743	12.05483901	10.01151873	12.18042153	9.254968255	12.0465896	10.92898785	7.958951325	15.66893609	10.43866791	10.38252502	10.471246	8.234362018	7.777057067	10.59341596
snap_masked-scf300000870601.0-processed-gene-2.101-mRNA-1 protein AED:0.06 eAED:0.06 QI:0	15.44883251	8.967192332	11.87244359	16.2762265	15.08175735	15.20820923	15.54932191	15.58047336	10.04388633	13.60262045	11.49264068	11.43813127	10.49679504	14.47253896	12.88314137	16.2560038	15.5471623	10.29163222	10.27773931	13.8064396	15.72449821	14.72120821	12.81916533	15.4042628	12.33119371	11.80642721	16.64427484	10.3083588	18.51681927	22.35225401	14.92805461	17.71172031	18.39794725	16.25406286	14.78521497	19.26281697
snap_masked-scf300000870735.0-processed-gene-4.132-mRNA-1 protein AED:0.14 eAED:0.14 QI:0	9.085760845	7.360694561	8.708687615	7.445209072	5.789181456	11.19595282	8.021529994	6.103930474	8.583718744	6.839572872	9.541606489	5.355572165	6.216225627	6.808018455	6.166269466	4.921908677	7.0895568	5.624558875	15.85193648	10.82014444	10.76959231	7.624287832	10.51067621	13.0528712	9.923066881	8.830926678	6.44116062	12.35528149	6.771997395	9.741761898	8.676254229	11.29086258	7.539227841	14.05119457	7.018895984	5.615807959
maker-scf300000870629.0-snap-gene-6.48-mRNA-1 protein AED:0.26 eAED:0.39 QI:0	11.47424602	9.175220584	8.249457341	5.550235728	4.391531947	7.083302355	6.308212902	6.109972136	5.241632054	4.902950729	6.677757359	9.880023085	4.111086213	4.162787898	4.182853283	3.884157959	5.948789325	4.055925962	8.746453584	4.633023842	5.33809321	5.261563595	5.384375946	7.435875821	7.664205099	8.526120641	9.351081263	8.12466218	5.773820157	7.98130552	5.581812182	5.087203341	5.817778029	7.846087449	7.445411998	5.77110321
maker-scf300000870735.0-snap-gene-9.57-mRNA-1 protein AED:0.05 eAED:0.05 QI:0	5.775349764	7.207463132	9.86574792	11.17013195	7.911895561	4.843204075	5.264018763	5.868191546	8.219026248	10.37572231	5.727018362	5.610901301	9.472215158	5.864472592	9.354518678	9.291444251	5.665965979	11.32944046	5.804489198	8.321654063	10.5587729	13.92779079	12.32541989	9.159173654	5.332448665	6.466147367	353.7819885	6.660513259	3.539209618	5.089440204	7.257455375	11.57429312	11.98066276	6.872500396	8.684162593	8.268935241
snap_masked-scf300000870586.0-processed-gene-2.91-mRNA-1 protein AED:0.17 eAED:0.19 QI:0	10.56708664	9.114377461	9.274444319	7.59215432	6.833532111	8.538346748	6.869320609	9.970377995	7.367050589	8.595050646	10.24716441	16.26736438	5.546708401	8.359316344	4.458989559	6.039650812	5.594987134	5.854637432	11.32994227	8.212995102	9.033262101	3.09521915	7.252064161	7.374692828	12.72753811	6.882599542	18.81439023	8.667226135	5.770430763	8.841284317	7.115078061	11.11555072	6.377861212	3.458457423	8.159373251	5.903598875
maker-scf300000870619.2-snap-gene-3.139-mRNA-1 protein AED:0.01 eAED:0.01 QI:0	10.5272035	5.641293909	6.242908476	4.55909687	9.210472368	7.528608995	7.74511165	5.174262208	12.5433129	6.463730695	7.206761925	7.674884599	5.911420779	5.231401446	7.170203402	5.586131679	6.053718281	5.430739086	7.636260975	6.695761275	4.680990754	4.756005693	6.538407804	8.561960041	2.580523846	6.601636127	11.88757551	9.143402915	10.60319576	5.05155721	4.023632905	1.588815554	6.752740544	7.41275393	7.98975928	3.500995161
maker-scf300000870673.2-snap-gene-15.89-mRNA-1 protein AED:0.13 eAED:0.13 QI:0	14.0666702	10.34054416	10.20715787	8.155120375	9.096645626	6.698295101	6.31565386	7.162647824	5.168763989	7.63095241	6.703395837	8.105679955	7.774544859	8.206323656	10.40550362	6.145225734	7.540493622	7.481758591	10.63420338	7.790743469	11.1804958	10.5989218	6.830977946	6.885210869	8.144039911	10.03486824	14.69273404	12.20249537	8.385482898	10.68194289	6.653133014	47.04396819	10.26716508	7.007418529	9.482791535	8.888396065
snap_masked-scf300000870629.0-processed-gene-5.49-mRNA-1 protein AED:0.38 eAED:0.42 QI:0	10.31082694	4.031842189	5.875808776	5.4791628	4.188754872	7.869044801	2.747089947	3.112863468	5.320893559	3.442711047	6.731299023	3.625284827	3.597154571	4.803581224	6.508884043	6.465521917	6.973669866	3.072130147	6.512247972	3.527726363	3.325621835	4.354644399	5.859951656	5.651788541	4.014888208	8.756474997	17.59639023	4.270085494	3.440449327	4.695241799	4.04230859	9.667373656	9.222162614	5.950055372	2.436522649	2.308616424
maker-scf300000870673.2-snap-gene-5.78-mRNA-1 protein AED:0.00 eAED:0.00 QI:95	20.53849374	19.18359704	18.68203953	22.82955835	17.15572252	17.37760252	17.78407712	12.3865312	14.3179079	14.06105744	18.84654951	24.14632408	16.33861055	17.49184761	13.2867913	15.27018354	18.09992504	16.6986824	11.95723292	17.91582234	16.86916463	15.20152657	12.89173177	15.10447082	13.84001285	13.74741174	14.01443538	9.492266873	17.87680331	15.08380894	14.80083614	1.985153484	13.96913322	15.53109066	13.9990082	16.13009122
maker-deg300000870423-snap-gene-0.52-mRNA-1 protein AED:0.49 eAED:0.50 QI:0	20.28903918	14.00429896	18.36879863	16.88016231	13.58090177	14.36705304	30.13627227	20.58036626	32.90727114	36.43718166	29.3354346	30.97493933	15.46643909	18.02449369	19.50049129	23.47775323	14.58722542	15.68619222	11.51421525	21.29109412	14.28328136	14.17461438	16.31627406	13.70447846	16.7537499	22.21733615	23.63787225	23.72339724	30.96157325	22.15075033	16.19880064	6.752554695	29.28183137	17.56683847	28.37555045	19.23159714
snap_masked-scf300000870693.1-processed-gene-3.0-mRNA-1 protein AED:0.07 eAED:0.07 QI:0	3.765088096	10.58237767	3.836347514	8.699056109	5.187204352	4.366325523	5.102847037	5.788124636	8.221895496	8.139926834	5.397803522	8.978846367	4.957524998	5.482610975	4.827643069	8.073969753	4.963507284	4.414558413	4.281512075	5.121818934	6.094493157	4.697952401	5.076055036	3.774779371	7.388744632	8.762666976	0.921924703	5.094893734	4.4847679	7.984121434	8.105193539	28.47029551	4.638482006	5.642612988	6.63806568	5.608192496
maker-scf300000870641.1-snap-gene-0.29-mRNA-1 protein AED:0.28 eAED:0.28 QI:24	7.66127923	10.79831505	5.076428911	7.346711523	3.453068221	6.487476178	4.824600263	6.126839832	9.128418731	7.273181919	6.121158161	8.448436363	5.043837266	6.545468696	5.000513596	9.544923636	6.191816134	4.581046613	13.51810368	8.011551284	6.081840888	8.050104553	3.457207863	6.509661585	9.698196849	7.941889114	9.396937827	9.292034266	8.904469541	13.91530839	5.901580011	5.256279041	6.3788906	8.474909143	2.032602798	8.65087599
maker-scf300000870619.2-snap-gene-3.111-mRNA-1 protein AED:0.10 eAED:0.10 QI:0	9.100922199	10.03526278	13.82333399	11.97126308	12.065053	12.37703379	5.253598578	5.781491094	26.93234244	7.298151327	6.356903871	10.07963002	8.654580451	8.516115457	10.9190797	8.287447146	6.46575128	9.378170186	11.68711246	10.46871587	9.508782654	12.62380034	9.088591564	8.805375831	7.626285905	40.10081274	12.68712722	9.800114861	5.609970602	6.599777709	10.01844592	44.61499394	8.865663077	7.631539554	6.989493704	6.490125906
maker-scf300000870631.0-snap-gene-2.8-mRNA-1 protein AED:0.09 eAED:0.10 QI:0	7.949038279	5.165535793	8.269716267	8.10517011	8.862914627	4.510120029	12.34191858	5.119391937	7.347031794	7.252662402	9.615833446	8.673766683	10.34626404	7.95981657	8.760637181	11.17241362	5.453280459	14.4833319	9.281818355	9.711254101	5.075691663	7.669531593	10.00425578	6.789565963	6.780482892	7.511382203	12.20415493	8.875554781	12.39062463	4.04210471	6.10526059	12.75667506	11.21781822	8.310922241	9.094119434	6.485440307
maker-scf300000870754.0-snap-gene-2.19-mRNA-1 protein AED:0.03 eAED:0.03 QI:0	13.6880545	7.130508081	9.670784509	10.47641407	10.89452569	7.986793874	8.104170961	12.07771099	11.65838102	8.238828603	2.88155179	6.663762566	7.625192875	7.088939589	9.822664857	8.799989616	6.868660604	9.46492289	8.571124393	9.931623256	7.73555319	10.73248765	11.09245507	3.117138871	8.762348947	9.420395958	17.92653859	6.265362029	8.653908396	5.123598081	5.986488068	31.89724853	8.243522768	6.644647826	8.005599956	6.63398842
snap_masked-scf300000870735.0-processed-gene-10.96-mRNA-1 protein AED:0.06 eAED:0.06 QI:0	10.27281987	12.11457128	13.77703121	14.92567136	12.97748318	13.70636442	15.81356868	15.51240795	13.96791758	13.24528322	13.6094529	12.85172086	15.88555403	13.83507291	14.29922601	13.46200033	14.19533355	14.92797597	14.7244046	9.34346892	10.87813916	14.41859555	14.77579821	16.24113536	7.015613268	7.41454523	13.67005356	13.2059939	11.12660842	6.919096901	9.003194737	14.12183427	17.19454345	8.384043399	9.247238739	11.43884369
maker-scf300000870749.0-snap-gene-18.143-mRNA-1 protein AED:0.01 eAED:0.01 QI:0	14.76959093	16.17582544	15.95435985	12.56074458	16.83400934	16.10189887	12.07835045	10.66652797	13.48856509	11.0699569	11.56740632	15.7736932	14.82852949	11.79985022	10.95995748	11.77671672	12.56350029	14.0861586	16.96877595	20.55709998	18.89264741	11.66542039	13.41916371	15.9124881	10.4885986	7.641249071	7.195599382	9.912644865	17.95558249	19.0870492	16.72956665	7.503198202	15.46179902	14.49421235	18.37569601	16.61246502
maker-scf300000870735.0-snap-gene-13.16-mRNA-1 protein AED:0.00 eAED:0.00 QI:261	17.8492414	16.77109407	13.85077016	13.0055301	14.09548799	13.7956347	13.34191035	13.34567631	13.89170338	8.316798309	12.24544595	13.57743017	14.53825387	15.60826192	17.57080616	13.12155442	18.3589208	18.96495472	10.40341637	13.5825988	8.104449716	8.681809009	9.158794182	7.874759589	19.79071371	19.8245549	20.24112449	11.93767278	15.51647368	18.02142754	10.90645963	7.032656775	12.12371655	18.46485094	21.98582599	19.69112343
maker-scf300000870749.0-snap-gene-18.116-mRNA-1 protein AED:0.43 eAED:0.43 QI:0	20.99449791	14.12951856	15.17970417	18.08003665	27.63836121	11.59519523	17.45754062	13.37271588	13.969104	7.710002167	16.67151154	11.07249232	11.51818426	15.11057664	9.400011815	5.906012283	6.478559172	10.76771647	13.0280849	9.142423557	9.571025448	11.69567183	9.970411914	8.810409216	13.70861877	10.99562494	23.95149573	11.77832891	18.23091595	12.96677519	7.017107336	5.175539739	8.368556867	7.822789771	11.57454254	7.820821319
maker-scf300000870735.0-snap-gene-7.75-mRNA-1 protein AED:0.39 eAED:0.39 QI:0	15.42696972	15.89545642	17.96028184	22.37596469	17.81486646	19.89303324	17.99921935	16.87227922	20.12763508	18.87570439	21.33825906	24.02110141	20.31282829	16.63299417	22.12519186	23.18419019	23.24620442	23.46153184	14.71831179	14.87243265	11.40674134	12.18540955	13.8991488	13.10875714	11.68439632	9.734281532	9.880839531	12.63796182	9.727488931	22.00945534	13.20471086	5.9002573	17.23401057	20.67802491	19.29513203	16.18884352
maker-scf300000870693.1-snap-gene-3.76-mRNA-1 protein AED:0.15 eAED:0.38 QI:0	5.566706894	8.410132753	11.81348887	10.74775246	10.01967297	8.688257788	7.712249668	10.21799596	7.669228763	9.215237128	9.356440366	4.501682142	11.68685126	12.61423099	12.01921543	10.20590935	12.31315335	12.36760293	15.94869412	7.086359726	7.756372972	10.26202313	7.899592869	5.344170928	11.55293044	9.372614505	13.01765993	7.913836571	6.22738698	8.586776986	7.582232015	5.976158355	5.912813849	7.418405162	9.490992835	10.60926923
snap_masked-scf300000870601.0-processed-gene-19.98-mRNA-1 protein AED:0.06 eAED:0.06 QI:0	5.635087409	7.48224202	7.839683921	5.29421793	6.88330542	4.984421601	12.04781741	13.76673345	9.188415703	11.84764281	10.30008467	11.88777409	10.92354988	13.38755704	9.924147	11.16120571	10.05687004	10.0897484	10.22636722	9.218836828	8.831139867	9.437890981	8.206791976	8.875163432	20.25680551	13.05700969	8.434542671	11.89749244	18.2255126	16.97745817	13.43490231	7.631615956	13.06928436	12.189073	11.68489294	14.62464108
snap_masked-scf300000870673.2-processed-gene-10.121-mRNA-1 protein AED:0.08 eAED:0.09 QI:0	5.908762037	5.768882286	7.772624406	9.03514779	6.209259873	4.463968577	10.57376558	10.80807948	10.06126505	8.234821092	6.539190663	8.258140529	6.029592652	8.788368092	7.867100454	9.785539663	6.022308944	7.967213694	5.315242424	4.349952203	5.783358417	4.749140464	5.952450622	4.10039344	10.37707335	11.95712243	11.85530234	5.722625693	7.689228646	9.380450612	6.951850406	8.078737638	6.691238477	4.303705954	7.895980455	7.68716617
maker-scf300000870601.0-snap-gene-8.120-mRNA-1 protein AED:0.17 eAED:0.17 QI:0	24.35136785	8.912675097	15.88428071	13.61803725	13.1229685	2.7374843	17.32285544	7.148600599	8.314980727	8.922259603	1.465073796	17.12387279	14.89826753	8.413691834	10.83132066	12.51434519	1.188646898	13.42834108	7.279593579	14.59976546	8.645494382	11.00448068	10.77769939	3.071313247	8.055134191	5.212867424	11.66252614	6.815513993	18.70009529	9.868716463	4.349319807	0.627290317	13.59977855	5.559176154	12.58121871	3.3157906
snap_masked-scf300000870601.0-processed-gene-14.17-mRNA-1 protein AED:0.17 eAED:0.18 QI:0	9.705089964	10.46710959	9.627571296	7.600644418	8.90800638	11.43987781	7.71077571	6.312695694	8.124400458	7.730560035	12.40582915	11.47526098	7.007717138	5.260338361	6.706680582	4.757653343	7.995837167	7.447361921	17.46339717	5.689878197	7.068053573	7.737073659	5.390973151	7.274865093	5.995433258	5.821014779	7.004479925	10.68737748	7.933635984	5.141697288	5.138109267	7.938679487	8.157790957	9.585089197	7.213058305	4.634914824
augustus_masked-deg300000870423-processed-gene-0.131-mRNA-1 protein AED:0.10 eAED:0.21 QI:0	5.04734046	4.176317087	3.103243396	4.046863984	3.655700382	4.761283264	10.48906037	8.658133049	11.61012485	8.401345921	9.762252524	7.666461924	8.905476647	4.993085707	7.79097907	8.013301972	7.843807259	7.569262244	10.00185584	9.846830431	8.149648886	9.213848211	7.254739208	10.88039685	15.7150552	21.56644418	20.42314558	31.83911868	22.95426303	18.33535206	14.35929527	35.29468889	12.70166246	19.05934791	15.07124649	16.87490453
maker-scf300000870735.0-snap-gene-7.67-mRNA-1 protein AED:0.03 eAED:0.03 QI:73	7.107399014	9.968210398	6.40514499	4.366621419	3.734427552	4.15629968	6.382160297	5.700854742	4.782027576	3.02813101	2.373607569	7.496880501	4.809165199	5.316029332	5.379763234	3.532940672	5.227191629	5.648765663	8.841006164	5.586648083	4.543831649	4.621018038	5.360452599	4.563443902	6.993525224	4.408781711	10.39564566	4.830878208	7.301878984	7.545447307	5.3539753	2.525326018	5.061642327	5.539045963	6.004318192	5.041851748
snap_masked-scf300000870693.1-processed-gene-1.61-mRNA-1 protein AED:0.10 eAED:0.10 QI:0	6.337853365	11.20289195	12.48807212	11.31119966	10.62591736	10.72971333	8.762547436	7.721651157	9.644648901	9.979629297	12.61920933	9.284950252	9.426881169	8.569643697	4.55065708	9.497104165	10.28491475	8.749076102	9.149706697	9.504496108	9.341644437	6.458094144	9.037293276	9.66064984	5.347400381	11.90398652	6.899334083	8.128312841	5.466256592	10.07269581	9.064765601	13.14230735	7.231799251	8.237248145	8.545098649	5.717718501
snap_masked-scf300000870744.1-processed-gene-4.71-mRNA-1 protein AED:0.05 eAED:0.05 QI:0	17.40852614	13.70818758	7.873940958	8.67381851	3.832428843	11.13073918	4.276274996	11.61211897	12.34762876	9.165074307	7.809558489	9.181251816	4.226744632	8.682013034	9.364772179	9.499834361	10.7402086	3.410737424	22.08893128	11.92971829	12.15492056	7.716818569	5.699000379	18.62261017	13.54379524	14.03062483	5.588731812	9.716167197	18.26540544	17.17388778	5.306095726	24.41351454	7.676054598	7.449002683	10.75266863	10.52475027
maker-scf300000870593.0-snap-gene-1.113-mRNA-1 protein AED:0.31 eAED:0.31 QI:0	23.37294758	21.97446174	24.23988005	22.98576844	15.56468291	21.5097582	18.41801705	17.7019007	16.23433486	24.28760476	32.60301489	28.3224881	17.46380012	20.32898112	26.92388399	17.13741152	29.41319234	24.34119775	20.38887832	16.0033983	15.88766208	15.01864604	15.10244916	17.95640912	15.65846017	15.70274753	16.08698	18.01741882	20.20099394	18.02277094	18.25467642	11.8974177	18.62869357	26.65252534	18.33503752	17.37581585
snap_masked-scf300000870607.0-processed-gene-0.21-mRNA-1 protein AED:0.01 eAED:0.01 QI:0	13.41510016	5.379037516	4.57936505	7.416038631	6.210717396	3.868410633	6.688000914	5.947495079	5.730388291	3.428544925	4.253642167	6.753523704	5.486477665	3.908764575	5.145225994	3.259345841	2.177399269	6.417225878	12.56922154	4.629383776	4.937932116	4.323481832	6.221004409	3.884585391	10.88529755	5.76827539	36.44988739	3.065733517	9.396939509	6.055301254	4.18920625	3.312317344	9.790373309	4.660230521	10.95840665	4.962246364
snap_masked-scf300000870744.1-processed-gene-4.106-mRNA-1 protein AED:0.11 eAED:0.12 QI:0	6.21207208	8.214554745	7.074568593	7.44692868	6.811821021	6.674876509	11.01779634	13.43989717	12.86055041	12.93058339	15.349385	12.25030768	9.957640709	11.32359466	12.5476787	10.38041146	10.5824005	11.01428841	11.74503499	10.19038295	14.39472155	11.844554	9.764980351	12.87558384	31.91109249	26.09735563	26.30748066	32.62888518	25.52821277	32.05316057	21.20977384	16.49361354	20.57294757	21.85242943	15.55715684	20.58363703
snap_masked-scf300000870744.0-processed-gene-1.118-mRNA-1 protein AED:0.31 eAED:0.31 QI:0	12.34917724	10.74817813	13.62119425	11.87074744	7.707395339	7.865322949	16.24677357	15.69758494	12.34235786	9.221193211	7.769568031	10.29955298	10.20993795	10.1879704	12.28847828	7.446634837	11.30712382	10.01155511	14.17440412	8.985587613	10.80506963	11.78588207	10.97154889	11.42286654	19.7939813	8.578787529	8.286623346	9.939594807	9.441553965	10.56445506	11.21646676	9.635063749	10.63369529	12.0873658	11.51331501	13.3191439
snap_masked-scf300000870748.0-processed-gene-2.72-mRNA-1 protein AED:0.21 eAED:0.22 QI:0	16.32524902	13.52179138	13.404837	14.45762482	20.2526361	13.3424756	20.25820896	15.82119842	15.64432627	18.17622238	14.81965288	22.13982454	16.81628622	14.81112193	17.83489402	15.01759478	12.14197165	18.04245114	12.87439037	16.86259549	12.12630395	11.42781957	11.16464253	11.22834577	10.69816513	12.48267457	10.91322634	15.62208289	19.1679512	11.88549867	13.07935086	41.95157536	12.53726782	12.28658137	13.51008164	14.25119133
snap_masked-scf300000870601.0-processed-gene-9.49-mRNA-1 protein AED:0.42 eAED:0.42 QI:0	20.2511505	19.8803948	22.16000954	17.57220438	20.57947624	23.00508813	4.898741948	2.262786871	3.591505776	1.409121427	3.518476335	2.746401713	10.47548467	10.3257361	10.10107659	8.402827051	9.503193997	8.689745921	58.977339	58.03716003	64.90292121	37.19557222	47.66898506	56.45621225	31.7242795	27.15169471	25.56097584	21.82390608	25.36263111	26.32917555	60.04260014	48.22851707	50.99447348	40.70266232	43.05917952	36.89571564
maker-scf300000870629.0-snap-gene-3.51-mRNA-1 protein AED:0.18 eAED:0.18 QI:0	14.612489	7.126387768	8.32542071	6.685830251	8.483178153	8.574149345	5.623470512	3.476252467	7.574724631	5.284718826	5.806771206	5.955117471	8.526992923	3.770365377	7.483338075	4.40408339	5.280323993	8.373445753	17.65596264	12.53006648	7.212683337	18.3345752	6.737903293	8.478082011	7.520182494	12.92724135	10.86881787	15.86481464	13.42011405	8.022331999	10.7373448	12.95274585	9.289321867	9.907175674	13.92593872	8.275763113
snap_masked-scf300000870749.1-processed-gene-0.220-mRNA-1 protein AED:0.26 eAED:0.26 QI:0	19.83509788	6.580662849	8.228385087	8.589111246	9.037188405	8.857621228	10.06212921	6.926295472	17.92863414	12.51940672	10.33373135	11.88752849	10.09067836	5.08038284	9.319107688	8.69116328	9.926804059	9.422394854	13.62289801	9.679578686	6.372942845	18.68331987	15.53162271	12.85809854	11.12977409	11.6084264	16.36445415	10.25321541	11.93853619	14.10368738	10.25006941	12.06211894	10.72064038	13.38858042	11.35575022	6.584444634
snap_masked-scf300000870673.2-processed-gene-1.67-mRNA-1 protein AED:0.16 eAED:0.16 QI:0	6.770717994	7.233638719	7.406685858	5.738146615	5.174583076	5.475245579	5.44816311	6.284214233	6.454663731	6.993543792	5.002944099	4.707062204	5.335531104	6.57409273	7.178902333	6.198194494	5.085024523	4.993196005	4.753706435	5.947429974	10.08263886	5.207824853	6.916432546	6.883861699	5.877953164	5.095704174	10.66891131	4.800193234	7.166772787	7.852242949	8.822951477	10.42425515	7.604456929	5.483646611	4.396279597	5.910499879
maker-scf300000870754.0-snap-gene-5.105-mRNA-1 protein AED:0.02 eAED:0.05 QI:71	15.21118283	10.04502226	12.51003693	12.17271693	3.807785798	9.595335386	7.55338304	10.80288625	8.684957522	6.953489903	7.235422687	8.928125422	5.760943217	9.81284283	7.782153308	7.982358878	8.704353634	5.110104156	8.799957711	8.240663097	11.06554201	7.078922864	6.006293612	8.086473063	14.21560245	11.78642315	14.61236149	9.899747169	6.889501957	11.13121727	8.475009218	8.910743531	6.47669231	6.139842974	5.313500448	6.689392116
maker-scf300000870641.1-snap-gene-0.11-mRNA-1 protein AED:0.04 eAED:0.04 QI:0	15.42562952	9.845422273	9.395432855	12.57346123	17.05481621	17.10478439	9.000347664	3.751218199	4.457162893	7.977783987	8.345058489	11.28468793	12.23031789	6.304279115	4.442486483	10.16361743	7.885140021	8.073238311	5.375812004	10.07399849	9.380033516	6.179739918	9.642202864	9.59761888	8.906725208	10.68411058	15.0801127	10.03428264	13.9732598	13.03025941	9.855100397	14.79512094	8.966762743	9.201895808	6.649527207	6.333241935
maker-scf300000870744.1-snap-gene-1.68-mRNA-1 protein AED:0.29 eAED:0.29 QI:0	10.30521225	9.685292511	6.829856168	6.412078091	8.954995864	6.251906177	10.78217659	9.126848698	8.106185459	6.56559491	6.794998061	8.492134464	10.1767235	5.939422639	8.470326308	7.897456311	7.964028597	13.41514631	4.753800238	7.705100517	5.542475676	5.955218011	6.705308968	7.344623293	8.668153016	7.840751396	10.69663776	6.573820916	10.14606099	9.29228484	8.076265393	13.06945345	9.629204496	7.569078455	9.052079605	6.335609599
maker-scf300000870749.0-snap-gene-8.22-mRNA-1 protein AED:0.17 eAED:0.17 QI:0	30.8767285	13.53483014	9.498699654	7.159446402	7.385198185	3.900996929	6.836564795	6.71429427	11.56659421	4.613825819	3.951936884	6.246062783	7.425691901	5.487621968	7.817209015	6.678884322	4.296015014	8.067937431	18.3776981	7.395371883	6.770309663	8.73345028	5.376923276	6.777061558	7.455519223	9.323208612	7.919686795	15.86103828	6.952681499	5.509611689	6.94364528	14.410287	8.783332899	4.054932735	6.236916991	5.217403066
maker-scf300000870753.0-snap-gene-1.77-mRNA-1 protein AED:0.10 eAED:0.10 QI:0	6.279064451	6.148359187	6.759299841	6.486558611	6.090825694	5.507853194	5.11715704	4.006034287	4.284435292	5.659335163	6.41427512	4.090771384	4.295961782	4.877253006	5.72302082	6.648636796	6.261161542	4.534912339	4.200673714	5.098416095	5.252529928	5.889312006	9.861722772	5.059257186	2.882348231	4.865241297	17.03922363	9.181282187	6.071415227	2.966290131	3.724276624	9.95279846	8.375869458	5.024337844	4.935777616	4.132426292
maker-scf300000870743.0-snap-gene-5.6-mRNA-1 protein AED:0.07 eAED:0.07 QI:0	20.42454115	15.93198817	19.24769013	18.42702875	15.02997374	16.82638609	16.66900402	18.65189995	12.08815361	15.05827927	15.57459544	7.243172313	18.77885501	20.1991301	18.473267	18.57990635	18.81902242	16.44518519	17.91021808	16.04085496	14.15846055	13.82771865	14.21141524	18.21592206	15.17213759	18.59067169	15.36999774	16.71990439	14.7125118	15.56124195	18.27389627	12.59620146	14.27845605	21.88597913	25.80079013	22.6514545
maker-scf300000870746.0-snap-gene-13.185-mRNA-1 protein AED:0.20 eAED:0.24 QI:0	5.61320911	7.229852547	7.218692027	9.861167797	6.131680057	10.64601073	9.574885083	11.05039746	9.015917185	10.34581009	6.809370839	7.761061531	8.223277965	6.017544168	8.329895941	7.249564999	7.909815163	6.219936541	10.94378008	9.423479021	14.09938242	7.839471436	11.50833604	11.00129532	7.6293646	6.553393455	27.1722134	8.59808354	8.520322314	6.463168346	10.40254914	5.36249697	9.932041028	9.080191098	6.850892292	7.454317188
cRAP_P35908	37.36280233	10.2261545	4.924159343	3.135274373	29.53109761	17.79900809	10.58432192	28.94016761	6.688677781	5.973081817	21.42359473	25.45246151	6.035612307	4.166167396	2.867614434	4.096666243	2.534793047	12.28755716	12.9088794	17.90755161	7.561139656	10.94809092	7.930243566	7.2882596	18.74993308	7.571232165	42.57285259	30.23296172	23.81301704	10.14135452	15.61928854	8.578207222	7.546232146	4.988320703	17.9341078	20.21525938
maker-scf300000870753.0-snap-gene-10.13-mRNA-1 protein AED:0.04 eAED:0.05 QI:130	20.41758349	11.19897041	10.66719408	6.633434209	10.4062739	13.51216243	12.11919981	12.62060403	9.485590149	8.592434621	11.15175558	9.490641465	9.189168576	10.58283013	8.339360765	7.56435678	13.2974374	10.31872615	10.65674489	8.757557957	11.02623043	10.89149906	8.967374937	12.97216831	12.43863372	8.43083753	4.473702506	8.893353615	8.295700169	13.09181001	10.33692775	6.775575662	8.12808762	12.61755875	11.80036973	12.87429654
snap_masked-scf300000870651.1-processed-gene-1.59-mRNA-1 protein AED:0.26 eAED:0.26 QI:0	14.89600593	16.84787157	20.47196142	25.10190791	24.60783706	25.44880691	12.61167418	8.930088853	9.1405479	13.06575263	10.3261577	19.42611478	15.39378552	12.05941045	14.08345517	15.32455641	13.15891876	12.52923204	13.18216774	16.07551369	16.18149949	16.23555404	15.86004547	20.20644868	13.22350403	12.66727944	19.22358815	17.05137963	20.40480771	23.7564076	13.58708836	4.935883189	17.54994302	13.82392119	13.60332931	13.84397481
maker-scf300000870743.0-snap-gene-2.18-mRNA-1 protein AED:0.13 eAED:0.13 QI:0	6.782626354	2.883564948	3.989201599	3.231831084	4.38619428	2.555609158	0.65255651	0.956490169	0.763346948	0.305465262	0.518924253	0.89428881	1.426438353	1.454911669	2.006290114	0.659978446	0.639318721	1.115305917	21.82667077	24.70633094	12.58506773	20.35473321	4.325921304	16.69307334	1.514031735	0.957122228	1.522262173	1.207016165	1.161369927	1.947655623	8.783286745	11.09521939	3.829480691	10.64177514	11.32967548	5.426673017
maker-deg300000870423-snap-gene-0.54-mRNA-1 protein AED:0.34 eAED:0.34 QI:0	4.14479959	3.870682927	3.436038128	5.928336909	5.109440713	8.485139086	18.64255295	14.50830955	15.13704859	12.15491168	17.75370539	14.20877994	11.19923351	7.336355921	8.20167475	14.24826729	18.41183252	14.08542918	14.00788169	11.44254921	7.601966129	8.620017944	8.583848041	14.06318298	34.54949939	39.11332689	16.43205052	64.03348275	45.77579904	29.01970592	21.86514706	26.23407427	19.72302927	34.48528045	26.38076554	20.91040353
snap_masked-scf300000870593.0-processed-gene-5.81-mRNA-1 protein AED:0.27 eAED:0.27 QI:0	12.00112999	19.67931679	11.82353802	12.56503912	13.17310729	11.13295968	9.601649742	14.25955863	10.088151	9.921877572	10.17261676	13.65816297	12.19803095	14.9001778	11.53753522	13.41023656	11.17920681	14.81791729	9.650369977	12.49697775	14.79318345	10.92431995	10.40360989	8.835452161	14.2952876	10.47284749	10.11372927	11.16821585	13.62736118	10.64655672	13.49110776	6.677687961	10.1299302	11.8550121	14.55291892	19.56453454
maker-scf300000870753.0-snap-gene-4.53-mRNA-1 protein AED:0.03 eAED:0.03 QI:106	7.798518422	12.43236163	8.438890435	6.162480787	9.867036877	9.937580353	5.545662318	7.137458122	3.352122111	5.52746022	3.989851784	7.778814558	7.812896758	6.608454275	5.597451001	5.894178536	5.254530431	4.08866761	5.019918859	9.204586434	11.23726943	6.959981112	5.326409013	3.941721887	14.22699549	4.985020859	18.65996625	5.760237461	4.644585225	10.22739592	6.620410658	20.39566176	7.451105849	6.42117951	6.405893141	7.410769699
snap_masked-scf300000870601.0-processed-gene-19.135-mRNA-1 protein AED:0.11 eAED:0.13 QI:0	4.864266338	4.119260787	5.694152036	6.599015944	5.366070745	5.270782979	9.029475048	6.42521804	8.38988046	10.3511618	6.849591035	7.545331486	6.71878467	7.810083476	7.640758724	8.7737215	11.40549736	8.908234057	6.508356747	4.212950976	5.124267924	7.081954188	9.382145615	6.293944199	7.080728398	7.787271781	9.920039024	8.712881947	6.663156536	5.133979512	8.011736396	5.589607301	13.72544705	7.719638274	7.515447533	8.957337555
maker-scf300000870641.0-snap-gene-1.38-mRNA-1 protein AED:0.03 eAED:0.04 QI:0	14.50421752	11.63132629	9.307039623	7.206367638	12.1934788	11.06691208	9.209975465	8.070636685	5.04161146	8.678906119	7.828851488	8.223234278	7.877855808	7.65472419	6.581814058	6.764733362	7.68602353	5.962527927	11.65417046	12.51306148	15.09170377	12.11225721	14.22101445	14.01862073	8.412831149	6.206487313	5.748503837	7.587451538	8.94065811	10.42146914	11.99584004	12.22633472	8.034017049	10.38033663	7.518970714	9.459989507
maker-scf300000870662.0-snap-gene-0.6-mRNA-1 protein AED:0.00 eAED:0.00 QI:0	5.077558919	7.172538442	7.172122227	3.54717587	5.563809824	6.17610204	4.016653934	5.13682282	9.46130695	2.083469336	4.29129269	3.124220345	6.25233674	5.364021632	5.128049714	3.073422237	4.888577476	5.999140742	5.004722415	6.230052495	5.643735306	4.886324517	5.913830424	6.293572486	4.065547677	8.760410191	1.432111175	5.33259991	4.443682046	6.606233044	7.560833213	5.973708307	4.053028752	4.32325375	4.029542373	4.150525048
maker-scf300000870752.0-snap-gene-3.9-mRNA-1 protein AED:0.02 eAED:0.02 QI:0	4.381513606	6.974564578	6.763021672	6.543260429	6.071658753	7.473865828	5.460017159	6.217507897	6.261289052	5.646753625	8.125837002	5.281849256	6.135474964	6.024440508	7.509315117	9.629439426	9.105835922	7.410623246	8.148142829	7.776029347	8.012420029	9.419931896	10.08523586	10.81912051	9.841715656	7.516641508	7.035038447	10.65676134	8.574104938	10.89384703	8.570183172	14.35163696	10.95572094	11.98142394	10.09498634	9.554705431
snap_masked-scf300000870752.1-processed-gene-1.194-mRNA-1 protein AED:0.31 eAED:0.32 QI:0	13.17127258	14.31029475	14.58686804	14.02065177	15.17199134	15.02327258	16.68490784	17.11049582	16.73495649	14.94477201	12.86938729	14.47192807	16.07815762	15.87882777	13.22905695	15.42357664	12.75021155	16.60467702	16.95651719	13.76198248	11.73145529	12.45348693	13.09932884	13.74577286	15.50792621	15.60001418	17.71518862	14.71762569	13.53167851	8.991301198	14.85985204	8.989539924	16.0677381	14.40928185	14.54105467	20.63113617
maker-scf300000870673.2-snap-gene-14.85-mRNA-1 protein AED:0.37 eAED:0.37 QI:0	17.65184724	12.7884557	13.79690259	10.66628577	20.33316612	15.16051265	9.199039942	10.05165427	8.567156884	10.19714254	7.610460328	22.30420039	13.71943936	7.794175474	8.746683974	10.47625968	7.2691472	11.36849266	11.70011472	16.07461317	12.81017587	9.440806758	11.97271295	11.86266757	12.99138697	12.73685489	16.59319511	14.71843915	19.39422021	18.21438187	12.62521429	20.09115517	11.74013199	8.344726689	9.320155947	8.309579189
maker-scf300000870750.0-snap-gene-0.108-mRNA-1 protein AED:0.27 eAED:0.27 QI:0	9.365889724	5.934138293	7.978978872	3.211809995	8.295101967	5.330115762	7.36545002	7.472544969	12.00528118	4.622587558	3.567004715	13.74488381	7.059709251	3.43524583	5.010531627	2.996224319	2.028266578	5.535383864	15.43436427	10.67982317	8.370145606	9.202118658	5.679238346	3.309969037	7.068141458	14.31853269	8.59563527	12.76437175	13.38736535	3.896777762	9.281077113	12.01696279	9.081920548	6.014979281	9.382158704	5.231031725
snap_masked-scf300000870693.1-processed-gene-0.8-mRNA-1 protein AED:0.11 eAED:0.56 QI:0	7.203363184	8.554560727	10.44898366	9.850205217	5.367144907	8.534313754	5.303228955	6.579901289	6.925921778	8.833461556	8.590131165	5.450813347	5.017285979	7.588079628	7.697658167	7.41599983	7.318106933	6.729276935	6.11295655	6.052360224	6.477545236	6.080440309	8.823822803	5.603819404	5.533154401	6.874883928	10.48115781	8.785803573	3.646607925	9.420708738	4.977958407	8.882471867	11.60145247	6.462254423	3.896572908	6.313373014
maker-scf300000870744.0-snap-gene-2.107-mRNA-1 protein AED:0.28 eAED:0.28 QI:0	37.163829	42.87935723	47.72306602	41.6342338	39.74710772	48.01123182	39.69757483	36.80215763	34.90237733	39.43370565	40.52223444	31.66185025	43.23544012	46.19598326	47.22857406	38.8975971	45.41972165	45.07559835	35.6240983	29.48601872	30.37562276	33.5123667	36.57209624	37.45918072	35.44485034	42.31961595	44.53245514	40.36555207	30.34879647	37.36369799	37.47284701	12.46126733	38.37048933	47.5927744	46.43525007	43.59329489
maker-scf300000870748.0-snap-gene-3.20-mRNA-1 protein AED:0.38 eAED:0.39 QI:0	12.05187009	10.66539983	14.2416981	10.12917539	11.6905696	16.88817512	13.10246833	8.195261173	16.93514741	11.8400183	11.59164707	6.197249089	13.42236388	14.16686098	12.53995879	13.66529263	15.75372753	13.47595238	10.79388865	9.565585177	11.33319094	14.59841484	8.721821405	11.47065135	9.889779704	13.17980295	11.03942112	9.605260335	7.841708986	8.756871019	14.36022191	15.97739459	8.937900342	12.60295499	14.02256271	15.16469479
snap_masked-scf300000870593.0-processed-gene-3.23-mRNA-1 protein AED:0.17 eAED:0.18 QI:0	6.949317557	2.994527889	5.294984664	3.25858451	4.718689795	4.02321747	6.552219939	3.931800727	7.737261881	5.034516232	3.917230047	8.063149896	6.023900272	3.941473999	5.119980377	2.956097291	4.417699175	5.63739845	6.046949571	10.87149016	4.241257295	7.214883562	4.954130379	5.543310028	4.913417004	6.737057175	6.49365375	5.747231546	11.1851727	5.688572857	4.923417026	11.02556986	4.207697812	3.238854389	10.88761215	6.146560015
maker-scf300000870754.0-snap-gene-7.138-mRNA-1 protein AED:0.15 eAED:0.16 QI:0	9.656614228	9.605898875	5.06499463	9.135723396	6.358287932	7.806919257	4.391933688	7.965788879	6.199560384	5.567222827	8.003421872	5.370689949	4.238316626	6.995395227	6.789789026	6.922445678	6.966500811	2.887076595	9.786925738	3.635320526	9.714444923	6.349584249	6.033795381	6.95244185	8.888364993	5.719987246	18.68461232	6.475107426	9.860722095	6.913595455	5.886763416	7.200829378	6.647025746	6.766945495	7.038709021	8.280504165
maker-deg300000870423-snap-gene-0.57-mRNA-1 protein AED:0.46 eAED:0.46 QI:0	12.12470019	8.741651334	9.481500763	13.71180868	13.76922889	14.73742303	19.68853853	17.21661928	21.614791	12.71597585	14.63079503	13.41298683	18.88507269	20.13547286	17.65957292	24.72635657	26.54465179	27.62050412	8.410312861	6.939454462	8.057550667	10.90270999	11.04878195	10.75651426	16.18742592	19.1396158	17.25231178	16.4230086	13.77300607	14.4974154	12.85958821	7.51753173	10.85019979	26.56034312	22.89327896	21.68723444
maker-scf300000870735.0-snap-gene-2.61-mRNA-1 protein AED:0.38 eAED:0.46 QI:0	6.132347374	8.233051184	12.82798208	11.08309892	13.08671544	14.53416075	12.17745896	9.222899292	14.31894852	16.45754755	14.17118629	10.99627418	13.7266778	10.36126463	12.76040182	12.97228814	12.91966878	11.34760068	11.57238045	15.4623432	12.27449031	13.49993669	14.05432766	12.21073403	7.204681817	7.468783779	7.830568092	4.708876327	7.728180292	3.902369445	10.3990567	5.28883324	15.55182487	10.765597	10.85099439	9.513885502
snap_masked-scf300000870752.0-processed-gene-0.80-mRNA-1 protein AED:0.18 eAED:0.18 QI:0	4.195816265	4.254159185	4.298451914	6.603734692	4.708466968	4.994179729	10.06824166	6.38364636	7.727387326	6.241698571	6.591542514	10.8040237	6.282956459	5.53277293	5.846359236	6.281456914	6.809005046	7.846399075	3.545914239	6.700196731	6.248478232	6.276783825	8.504951956	3.899307584	8.50921838	12.34870143	9.413359882	10.02470839	10.48073897	13.34078819	8.694823659	17.10020968	20.76353886	8.748742664	11.71429974	8.633962665
snap_masked-scf300000870603.0-processed-gene-15.83-mRNA-1 protein AED:0.26 eAED:0.26 QI:0	9.128663033	2.45403758	4.742608285	3.134236862	3.519293583	5.07652214	4.323784412	2.882966964	7.991976495	4.395313052	5.285863649	4.814454328	4.083647228	1.312214664	3.987886015	4.63339488	4.119979194	3.771939847	5.576034908	4.846442731	2.44589215	6.000951551	5.514865618	4.87994294	5.368775055	11.3054459	4.573299551	8.782072898	5.049935105	3.625865601	1.769638764	14.7174943	4.339539855	8.543779071	4.368266832	1.584721675
snap_masked-scf300000870744.0-processed-gene-2.229-mRNA-1 protein AED:0.01 eAED:0.01 QI:0	7.46242948	6.213783112	6.775067915	4.914926615	6.714170315	9.044058085	10.61332723	11.50801502	9.875759136	7.195438231	6.738262148	9.411416394	8.686618625	8.110583683	7.298801051	5.842110728	10.33783085	7.113564178	7.344839682	5.075739482	8.605230554	8.483507516	6.03355057	9.393809019	7.34080773	9.370704116	5.473048208	8.575888948	7.555513665	10.84223883	6.309023706	4.107771425	7.438036538	6.473164454	6.727852857	6.764128458
maker-scf300000870662.0-snap-gene-6.0-mRNA-1 protein AED:0.24 eAED:0.24 QI:75	11.99430164	22.18022701	13.80443165	16.70066025	16.83010822	18.38453594	11.06071095	13.46643372	14.879208	14.33996798	19.80330197	6.206436777	20.11373113	17.46437591	14.44388447	19.6702689	22.96760507	19.00346175	13.70377546	12.07883611	15.54111059	15.88949094	14.75864661	14.62182458	14.55731369	14.67144999	12.18733585	22.23702913	12.09000204	14.04493374	11.15041889	12.59817861	14.16821412	21.82680445	15.9551942	13.81158462
maker-scf300000870749.0-snap-gene-5.85-mRNA-1 protein AED:0.29 eAED:0.29 QI:0	8.316352	4.822452279	3.26373521	2.736086772	4.609735901	2.83459582	8.572674224	8.498018156	8.925525275	9.885524064	8.325257354	8.302150394	9.125178898	8.198769837	7.792432355	8.232425841	4.786498215	8.205031012	10.12545028	6.28638052	7.336153839	5.139033782	7.143797322	6.974270305	23.21050654	20.44118967	12.78362713	23.02226523	22.37691392	30.19737163	16.83126332	9.811677227	14.90301942	13.73683126	14.64435257	17.68393137
snap_masked-scf300000870752.0-processed-gene-6.49-mRNA-1 protein AED:0.03 eAED:0.03 QI:0	15.34266453	16.83377477	19.67927647	7.379951889	8.885200004	11.61743015	13.65959773	10.04286196	13.17993172	17.7247053	18.34260741	16.18343396	10.50293778	11.0785219	9.01233024	4.403130904	6.298657036	3.765495214	21.12223654	23.49626609	16.4666101	9.175367483	8.086038993	8.356514488	8.743285316	12.34194224	12.06264334	16.70283355	17.72299457	15.33735308	8.383808679	14.54960625	6.689040539	4.746831009	3.904264908	5.697845081
maker-scf300000870752.0-snap-gene-1.102-mRNA-1 protein AED:0.10 eAED:0.11 QI:0	4.661596089	11.28929898	4.859897778	6.80690425	7.640362302	8.31571069	4.144686346	11.39693186	9.13642503	6.365285843	5.48337218	8.647224007	4.762214262	6.299035533	3.678601071	7.652674486	4.584128118	4.581575472	12.3853908	9.541010094	10.5051388	6.19935595	8.587264376	7.323437625	12.88588893	8.591776813	9.720921807	6.923766262	10.12878014	14.08998401	7.815227446	12.30330676	8.580508351	4.653086019	7.629313028	6.927943201
maker-scf300000870746.0-snap-gene-5.130-mRNA-1 protein AED:0.07 eAED:0.07 QI:223	33.52046353	24.19757312	15.96207679	19.34757616	20.95447237	15.86935221	16.34001995	20.29410612	14.60666745	18.26610469	14.58885952	31.42876993	19.69804244	18.0510451	15.12888099	19.11299039	17.97358854	19.67974191	11.29128515	9.253995163	11.68359922	11.11312152	11.0910122	10.66598573	14.25710945	12.87328009	23.9219553	11.31121364	26.78486609	17.87608078	12.84894762	4.343884729	12.50478879	14.50566001	22.13954968	19.78597657
snap_masked-scf300000870635.0-processed-gene-0.103-mRNA-1 protein AED:0.05 eAED:0.05 QI:0	4.036492005	4.468915795	5.490176642	4.084938364	5.133633079	6.634861597	6.213614604	5.738157925	4.487152565	5.175369644	5.782721114	6.528457245	5.019613554	5.075683905	4.725762924	5.271390601	6.722175975	5.191948305	5.104694428	3.838331973	4.355775166	5.341537214	4.171769713	5.906952274	4.352247286	5.938781684	1.074627029	5.640570395	6.819416811	4.625050924	5.987787444	6.394175982	3.733248432	4.880725568	4.340027172	5.505725664
snap_masked-scf300000870586.0-processed-gene-1.84-mRNA-1 protein AED:0.02 eAED:0.02 QI:0	5.023450117	39.45450684	3.580304983	2.926574477	5.346602771	6.082151533	7.169041326	27.45307575	6.354332414	6.483119703	2.699355973	8.720830361	4.868949135	10.44589652	3.258398759	1.479162481	1.516094926	4.176063508	8.931813654	10.2085655	9.420523688	9.419620773	1.92805812	9.337905166	47.62254524	17.73868806	11.11399278	17.72807554	16.48623047	42.88326402	25.42945384	11.07089713	3.142670368	4.266845782	16.20360698	15.3120099
snap_masked-scf300000870753.0-processed-gene-19.43-mRNA-1 protein AED:0.03 eAED:0.03 QI:0	12.5420078	7.058181978	10.37589996	13.20332904	9.774404069	10.30273085	10.51965774	8.10424918	12.78638074	9.44627592	11.61353825	8.819535204	12.70321021	9.147233652	11.97512282	10.16721207	12.46527652	12.90293172	9.630521627	7.990320902	7.92905122	8.814941683	7.133684223	11.6747317	6.556658674	7.388752002	18.13890418	5.320752881	9.691428816	4.583971867	7.066136057	5.703823019	11.58886512	11.69662547	9.484053608	7.212498572
maker-scf300000870753.0-snap-gene-15.140-mRNA-1 protein AED:0.13 eAED:0.13 QI:0	6.441173142	6.513053512	8.651122755	11.06164403	7.98365083	7.415834966	6.816758246	6.714776094	6.53138836	11.08252496	6.404840723	3.019620367	6.517920825	6.777025138	6.857103432	11.7915604	7.66209441	6.747233959	7.620433788	5.845057981	7.645673577	6.169846278	7.495742786	6.298619454	6.93185431	5.8118169	20.84109204	5.181787539	7.107602647	6.242012833	6.092949432	19.99547807	10.26732989	6.170199522	7.502662863	9.938208262
snap_masked-scf300000870754.0-processed-gene-9.56-mRNA-1 protein AED:0.09 eAED:0.09 QI:0	10.23487397	15.84268849	15.76676022	14.46370794	12.65680569	14.38528764	10.84894533	13.1377098	12.10488026	10.97144198	13.04774491	14.01552124	13.16111338	18.89762412	18.0174718	16.3815342	13.87206347	14.76297082	9.110035497	11.56654579	13.71245832	11.12921897	11.87853985	10.93041284	13.57498923	13.07865524	8.13620842	13.03883531	7.378899039	9.288783387	13.55692022	5.945541341	13.09943209	15.85629747	13.65221611	16.19843386
maker-scf300000870753.0-snap-gene-5.114-mRNA-1 protein AED:0.14 eAED:0.14 QI:188	15.29912895	14.73189592	14.15142424	15.18056138	7.797540111	16.40591026	10.77751594	6.429775694	5.319132366	13.72785062	16.82164323	15.04344399	12.23465348	14.67044198	13.62864097	14.21415577	9.868759738	10.23344945	12.87388109	21.8340241	17.44877034	11.53562826	14.13284819	24.15754136	7.887729215	5.214251714	5.507718938	5.589584102	10.83370991	8.182904798	16.50535267	6.945801916	15.43551301	11.97636185	13.14373956	15.45014434
maker-scf300000870673.2-snap-gene-14.97-mRNA-1 protein AED:0.15 eAED:0.15 QI:0	15.02303217	9.454007814	9.615510785	11.47343879	10.34870047	11.19423089	8.79787993	13.92245971	14.38975503	12.52971442	12.15192963	14.8128325	13.61732763	12.60451496	7.271991533	13.20319498	12.7094251	17.90089002	12.75934468	10.51879056	13.23614186	12.18109381	14.7868856	14.50095965	14.12138027	12.80800992	13.51059307	12.40421822	14.9867424	9.082896039	12.07386702	5.923767274	13.47269691	16.56827715	14.74814531	18.49553183
maker-scf300000870651.0-snap-gene-0.46-mRNA-1 protein AED:0.07 eAED:0.07 QI:0	6.512929382	5.974779172	7.034468795	6.090333562	7.862001326	7.105060474	8.020594729	5.202378414	6.983722276	7.60093785	6.920224246	8.701790071	8.099208065	6.635382271	7.513165098	6.976211093	8.130244741	11.80433824	15.83536142	6.193195738	8.086192159	7.12583223	5.974161392	12.37142957	12.74443167	9.868478247	10.60602973	13.27539762	10.70582858	7.314460604	7.238266253	15.92284589	5.463267046	10.19088531	11.00422258	7.523644365
snap_masked-scf300000870593.0-processed-gene-0.87-mRNA-1 protein AED:0.23 eAED:0.23 QI:0	10.45472482	13.71466834	13.23490401	8.638341664	10.58609889	9.041152276	7.199762117	7.247517558	6.464280385	7.144167114	8.777579461	9.576632907	8.996090137	10.66283019	10.61460712	6.675334563	9.064715238	9.952857909	9.41962872	9.494197798	7.448203766	9.02428148	7.390948783	8.304781012	6.883272995	7.614008688	21.26896412	5.404399926	9.044882333	10.67100777	8.563427247	11.55634066	13.95790318	5.841951429	8.494061071	8.037738871
snap_masked-scf300000870753.0-processed-gene-22.81-mRNA-1 protein AED:0.13 eAED:0.13 QI:0	4.932677518	4.2316842	4.969974628	4.842371582	4.685118441	5.846633165	7.830453257	5.938590237	6.766281395	6.205218237	5.4197199	6.666325152	5.480072194	5.51629444	7.836051671	8.942617831	9.157216624	8.787006411	4.472898977	7.518074289	4.405468465	5.066620725	4.732722374	3.035468729	8.118368265	8.757573044	8.553230615	7.38366146	11.61336577	6.87072159	4.506864907	24.07371257	4.965448853	7.884123253	6.250675943	8.468232141
snap_masked-scf300000870629.0-processed-gene-3.6-mRNA-1 protein AED:0.04 eAED:0.04 QI:0	23.88181518	10.41034436	10.94003308	10.37751344	14.30460655	11.37100022	13.56001695	13.66873212	8.249592341	9.80858769	11.92423584	16.31189752	16.49594678	12.90305644	12.23723571	11.66858798	11.03954126	14.24887039	13.14567292	18.55422099	14.63532541	13.17997207	13.18131631	12.19736581	10.47651711	8.574422393	8.047370977	10.7050204	13.67540977	10.25426012	12.25148307	6.125306581	11.37184231	14.10303522	14.61282165	13.73329921
maker-scf300000870601.0-snap-gene-8.126-mRNA-1 protein AED:0.19 eAED:0.19 QI:0	8.131496371	5.229837615	4.512870975	7.269668127	10.39176329	5.499963018	9.238960114	9.080375544	6.604579892	8.374181864	7.298983148	12.86564673	9.177268821	9.518791299	6.234855984	8.814532961	7.84992651	13.92290551	3.63822214	5.523074149	3.497847592	8.07534774	4.561270483	4.059650602	7.937526706	4.491470931	7.847057494	3.061500455	4.77371357	6.623261587	5.091261299	1.722783449	4.935114939	5.246097119	12.48995243	6.875065145
augustus_masked-scf300000870601.0-processed-gene-7.35-mRNA-1 protein AED:0.02 eAED:0.02 QI:0	19.07220409	7.78152428	8.251174759	6.660895071	17.52673498	12.09376314	6.95344485	6.452907778	9.791235072	6.564445231	6.335643002	14.29390672	9.802702341	6.622138428	4.430050741	5.822465915	6.671032225	6.932544855	8.7360184	13.85595746	7.600863478	9.006564021	9.021177911	9.10918898	10.56654929	7.626457022	51.65273357	15.93618315	16.84403143	8.382254594	7.894602288	7.990962463	8.662684146	7.710207619	9.482278621	5.792369864
maker-scf300000870750.0-snap-gene-3.115-mRNA-1 protein AED:0.07 eAED:0.07 QI:0	15.59857106	9.92879995	9.493068111	9.931889308	10.99256671	10.84994066	8.003939132	7.333012472	6.646848582	6.808948595	7.737764928	9.703265962	6.758486551	7.861543463	5.866356831	7.08539232	8.043457483	8.242954684	7.107207302	8.649401731	9.375010413	7.327620608	8.548021063	7.900075986	6.923743219	5.797668248	6.694040658	7.686652941	9.587843296	5.239251208	7.517777596	7.412662097	8.419935773	8.663632016	9.030833918	7.041345235
snap_masked-scf300000870735.0-processed-gene-7.0-mRNA-1 protein AED:0.03 eAED:0.03 QI:0	15.28445773	5.401397433	6.738225641	6.02536959	5.328182938	7.123984796	8.731199096	8.813837849	6.543612685	7.013892774	13.27587446	11.83962126	7.180077773	9.288161687	7.873685778	5.566177735	10.86881299	10.47212715	13.80269828	4.175626644	6.251770615	5.963043598	5.611131415	4.907820253	6.175234487	11.59975651	5.153354126	6.175928363	7.197064784	5.590111636	5.910376772	23.15079094	5.07288584	5.814532236	3.741627466	4.822135876
maker-scf300000870753.0-snap-gene-8.121-mRNA-1 protein AED:0.35 eAED:0.35 QI:0	7.644973507	7.188464693	5.158624385	5.078265115	3.517744853	4.333106203	8.713117824	8.196522279	6.615803411	4.499868482	6.055441422	8.994365365	6.001006613	6.20920165	4.094240239	2.625013304	7.675553419	8.831979531	9.914188717	5.546953123	5.737070741	5.355338499	4.912211911	7.550653351	8.424873151	9.032575212	12.70735359	8.125925488	6.847219151	17.77396864	4.265441612	13.57559373	3.760855243	6.587863037	5.826163378	5.61306676
maker-scf300000870735.0-snap-gene-12.75-mRNA-1 protein AED:0.02 eAED:0.02 QI:0	12.22390602	13.28038184	18.65808182	8.007008184	17.34700741	15.1725461	19.51391845	18.67403269	20.67239555	18.84733161	14.83271475	13.84886324	15.8966181	15.95997934	13.04402735	16.88582612	15.47322806	15.03812605	11.33167889	13.33196652	17.7190766	15.53645006	16.42430842	15.5103025	12.88477671	21.47110596	10.15396744	19.24419126	14.57393305	7.800009889	15.4892033	36.40492069	11.40350025	12.22834447	13.24742685	13.82273039
snap_masked-scf300000870743.0-processed-gene-3.69-mRNA-1 protein AED:0.10 eAED:0.10 QI:0	11.45227742	9.13181526	8.676549179	9.997261607	6.124165842	6.507152642	9.831657259	12.90155226	10.60253097	8.815395756	4.680765753	9.292196776	12.95274543	10.46144121	10.34729287	8.45878075	6.935673612	10.8161172	8.462419507	5.269384164	7.238623846	5.279112169	5.966684148	9.347271915	17.75818571	7.861343169	7.752499997	12.9472334	6.033664832	21.13087675	7.258212747	4.445405534	13.90462155	7.514612324	9.539551048	13.66599358
maker-scf300000870752.1-snap-gene-1.128-mRNA-1 protein AED:0.49 eAED:0.49 QI:0	30.56421495	24.22894042	27.24334802	25.7293256	28.00082915	26.53290746	23.4157555	21.9083286	23.48670151	31.14823492	26.69481772	33.43315818	17.63787863	26.66571143	28.20003885	21.23527993	23.50699239	30.0309936	17.83029832	30.99091858	25.41949457	24.40034679	21.16409352	21.64435166	22.28066199	30.42230386	21.93128839	18.32224757	27.71776456	28.89306462	22.07962656	39.83023779	22.68160532	21.16729377	29.99362052	22.95772152
snap_masked-scf300000870601.0-processed-gene-15.73-mRNA-1 protein AED:0.11 eAED:0.11 QI:0	8.840240115	7.814422972	10.45400457	8.895341662	11.31929094	11.07221794	8.845403201	8.430537603	11.32584181	8.152894953	8.580337763	6.713769834	9.312018256	8.513034265	9.603902763	11.89004623	9.229940478	11.16404028	9.345391712	13.3415383	11.89166802	11.76642313	12.34646971	13.32454185	9.361227351	13.68450524	6.983163091	14.59603105	5.812566955	8.711461924	8.613470785	12.67667329	7.852007288	14.30865391	14.17603811	11.04435703
maker-scf300000870673.2-snap-gene-9.127-mRNA-1 protein AED:0.37 eAED:0.37 QI:0	12.25244306	6.927653605	6.47250548	3.31125159	5.684192436	4.812342845	7.07284559	5.884944607	7.263842612	7.041867881	6.097484193	8.428610923	5.845253913	6.505167471	7.075748586	4.138326009	5.200717852	6.540602167	24.77928841	19.11866053	21.27237804	18.24222897	10.34648338	18.03520671	15.08191433	17.040336	22.92716289	14.59184604	20.06735902	19.68674148	20.11895417	31.85421122	10.2013291	19.90080719	15.58763217	16.36685954
snap_masked-scf300000870601.0-processed-gene-11.78-mRNA-1 protein AED:0.25 eAED:0.25 QI:0	4.677007476	7.132657269	6.423409261	5.854140557	4.261839089	3.185967336	12.76292469	12.73963006	20.21124676	13.47121235	13.53680955	13.79082952	9.284039505	7.943849231	13.34488973	11.46286492	10.75964825	11.46608984	5.753517112	6.260274255	8.46170397	10.84131683	7.374482379	6.145610259	30.96860971	43.45773236	27.99848461	36.90362135	32.03323047	24.55140316	18.23156241	27.48235483	20.27657602	16.26307138	16.94739895	21.5621147
maker-scf300000870749.0-snap-gene-4.30-mRNA-1 protein AED:0.03 eAED:0.03 QI:0	6.257676126	7.408546239	5.455741253	4.744544404	5.564238684	6.065446481	5.298049208	7.000860143	3.839701614	3.923880233	5.603137204	4.45540046	4.875059886	5.555983259	4.613004873	3.542513365	5.590017346	3.772946315	5.370294645	5.614559589	9.218647424	4.600296237	4.558393985	5.326538084	5.65392181	2.950766281	23.39538228	5.524807546	4.285936735	6.691366479	5.247976284	19.06221163	5.709776759	3.789991298	4.325296737	5.435811589
snap_masked-scf300000870651.1-processed-gene-5.67-mRNA-1 protein AED:0.20 eAED:0.20 QI:0	13.22120663	11.26187084	13.65425932	12.4937083	11.60343648	16.48511231	12.59897942	14.51140092	16.35155264	13.28486235	16.59781558	17.76419268	11.67473488	11.23139559	11.78550994	11.43078311	14.21600522	12.42307644	9.160108956	12.31143653	12.54234565	9.51622247	12.06798809	12.51395395	12.50849687	15.64256188	15.48633206	13.22139258	13.36737606	13.16534182	13.31357875	5.592216641	11.52513716	14.22929739	15.37585357	12.56300349
augustus_masked-scf300000870601.0-processed-gene-14.131-mRNA-1 protein AED:0.21 eAED:0.23 QI:0	43.87019677	25.04324163	32.50377593	33.66712984	22.58583657	32.18036957	33.87528965	17.90289795	11.77538504	19.38212482	26.30924558	34.66825553	15.26671868	20.05357319	25.68110022	31.59480411	17.15992699	24.40405615	10.08345534	4.834046513	6.989091957	13.72239394	7.297401589	9.167855098	8.906405099	5.633845737	27.39099518	6.685192281	6.320582928	12.91542303	8.027808546	15.10189253	6.346622802	6.09730825	9.289899462	9.628056227
maker-scf300000870749.0-snap-gene-14.105-mRNA-1 protein AED:0.05 eAED:0.05 QI:0	6.990450363	8.379837806	1.15010995	3.25382776	3.184961191	2.601397193	9.293435576	12.00293102	9.037843211	8.47669079	10.97613524	15.0822064	5.229766019	9.692816138	7.133088761	5.681222171	7.53652776	8.081189942	17.64349327	5.994242856	14.86580257	5.574968218	4.210752923	6.008945514	38.66561404	28.71656056	36.49558713	30.73411548	34.38525399	60.45931548	12.65694277	7.376093549	11.3256638	11.66739527	11.12775703	20.52104762
snap_masked-scf300000870603.0-processed-gene-7.39-mRNA-1 protein AED:0.08 eAED:0.09 QI:0	8.82922491	6.710741027	7.342759098	8.017557499	6.460965322	8.86298577	6.080343586	5.346716596	5.920355341	7.438709781	7.281802831	6.862255837	8.974084844	7.317408834	6.760264553	9.372228972	9.683906216	9.6789319	6.414658166	5.772989204	7.040491334	9.548404153	7.434820263	8.825253764	5.35435604	8.859990022	7.913868629	7.439814598	6.047212836	7.776618385	6.922907719	1.959441606	8.382540324	8.277433407	6.638076292	7.865911541
snap_masked-scf300000870748.0-processed-gene-3.56-mRNA-1 protein AED:0.11 eAED:0.11 QI:0	14.55326897	15.20277288	7.670488391	4.697950118	5.561234376	3.933245898	33.85865803	31.37103962	12.69192273	10.14400514	8.638112522	19.88623768	5.661623721	10.47049404	10.13919046	5.334469361	6.408637272	5.511328805	8.627152798	33.48101092	11.5728796	10.44648448	3.506717171	6.370106682	34.80654088	21.67302772	30.52187409	25.22527178	22.65377349	47.16326726	14.19570588	62.00894893	17.43600101	16.22974829	11.88814378	20.15656744
augustus_masked-deg300000870423-processed-gene-0.113-mRNA-1 protein AED:0.02 eAED:0.04 QI:0	6.717286933	4.185624003	3.24185195	3.504701781	4.000997857	4.3092992	11.70089212	9.384477347	8.684747617	10.5222613	15.0800695	11.56037397	6.827496578	9.182041817	8.772208871	12.50373312	14.24371834	14.72749045	7.132562003	6.832153128	6.245398606	5.621495853	6.790983775	6.94811728	30.11642473	24.84136823	16.75066484	30.59423565	32.44724078	24.08278542	13.41470445	14.38679027	17.86319986	19.19499304	18.40900472	18.70587128
maker-scf300000870749.0-snap-gene-7.8-mRNA-1 protein AED:0.13 eAED:0.13 QI:0	75.03155256	12.89370713	8.619346507	9.156833787	10.20053524	13.60259233	12.46881216	17.58591637	10.94126475	7.156878058	17.81093815	88.1367896	8.607115138	13.73313308	10.60781609	5.753645081	17.52299862	10.84236702	33.89595967	16.86932552	19.54335127	9.540687514	15.91020301	14.29806701	23.16022625	12.87706185	13.82393041	28.61227203	29.19872847	25.20979542	14.68077116	5.50955033	20.05426806	16.1288762	44.00386769	16.43339359
snap_masked-scf300000870744.0-processed-gene-2.236-mRNA-1 protein AED:0.04 eAED:0.04 QI:0	12.64978579	11.44749043	12.01000234	13.447353	19.78766064	11.4959654	14.60443132	10.52230305	10.72471752	12.86513121	8.312105503	15.50671458	17.48138704	14.38671935	13.41781141	19.28974715	9.959244128	16.79052653	19.16352651	13.84306064	11.28650007	12.33400524	13.37634763	14.04893618	9.595184188	11.39591716	9.269258649	13.80995071	13.11300263	8.384113284	11.36197437	6.993770286	11.82104301	13.95196945	18.11719063	12.36722354
maker-scf300000870629.0-snap-gene-5.13-mRNA-1 protein AED:0.35 eAED:0.35 QI:0	27.04074056	25.8071182	22.31444703	13.86789019	17.84359991	17.34330896	8.070237632	11.37764795	11.14801439	7.426692681	9.734741495	7.421686013	17.31797303	19.88632169	18.91903623	9.321447021	16.45589215	16.21295397	16.52052696	10.28360832	18.19866077	17.54036759	16.12960931	15.36179958	9.862465681	8.710885677	8.129438946	6.845551426	8.126314676	8.825815459	14.58635507	14.09008461	13.00601221	13.92795424	8.264516081	14.55570682
maker-scf300000870745.0-snap-gene-3.45-mRNA-1 protein AED:0.04 eAED:0.04 QI:0	19.97276391	7.351472874	6.21274653	8.912802132	4.02301735	3.631203608	6.300261311	11.16088788	9.140345923	10.07238453	5.997871517	8.288758109	6.107532395	5.321907875	8.330755136	8.131101046	5.424151965	7.178656676	5.820325135	3.766312437	3.91568215	5.554044538	6.686369373	3.752386155	14.25205484	11.80272665	55.67074975	7.717591117	11.43697532	21.7714971	8.064415102	9.797879972	12.81861844	5.414553655	5.129780911	7.324396789
augustus_masked-scf300000870641.1-processed-gene-0.126-mRNA-1 protein AED:0.02 eAED:0.02 QI:0	21.3803956	20.06673032	20.89705484	19.18756264	20.7394372	25.32810589	20.43736931	21.15322785	38.42557649	15.52521051	20.75428911	16.73215078	23.61115114	20.76054876	12.33702752	20.77901793	28.09879746	22.83315054	14.5277958	19.35761643	26.54789107	26.14395898	24.56446031	18.91237024	24.3313583	34.68121523	9.585498794	20.14327922	21.4930532	24.40821234	24.95773189	15.29400267	24.78359872	22.48975769	26.21920734	27.29716872
maker-scf300000870749.0-snap-gene-11.27-mRNA-1 protein AED:0.06 eAED:0.06 QI:0	15.90852118	23.19772144	30.23429999	17.96452437	18.00353678	16.17489319	17.49210159	17.85464985	22.70699049	13.93202577	13.95240891	13.58405176	17.95447833	23.5399968	21.83523105	14.28625855	16.51005048	17.60561624	11.7377107	12.19962728	15.91416971	13.71034455	12.35544742	13.55469944	19.51002765	19.66563957	17.62849707	16.41904002	11.6741618	17.12277533	19.90553481	19.21427827	15.46464723	17.86102028	22.16643275	18.914243
snap_masked-scf300000870753.0-processed-gene-12.90-mRNA-1 protein AED:0.23 eAED:0.23 QI:0	12.58796141	15.73729788	16.63929187	13.91102148	14.1703138	15.28323639	14.62276405	14.76746009	14.82451103	12.87089644	16.08369566	13.40071701	14.93767529	14.92213622	12.28062737	14.31927442	18.15408059	17.99033111	13.76334258	15.65966622	10.94912965	11.82970903	11.3921475	11.61804289	17.66750321	13.97282764	7.339529183	8.736613025	17.40286757	17.48272062	11.75452469	25.69950184	11.37256609	12.94002416	16.43480822	12.49303827
snap_masked-scf300000870753.0-processed-gene-15.95-mRNA-1 protein AED:0.21 eAED:0.21 QI:0	12.98195847	14.23595894	13.46192112	12.67455626	16.12758911	16.77974707	16.039716	17.36075449	12.74504789	17.0137227	21.32424065	16.75635151	26.68978878	24.74482886	18.94235796	23.95550116	22.20061341	22.770106	13.66422711	7.230735122	8.855861716	8.631064176	6.937292461	9.832490645	15.60886768	20.47855152	21.27602631	20.49591571	15.20906968	22.05895038	20.17398513	6.780348064	15.97703329	17.69655214	14.95518503	20.95083032
snap_masked-scf300000870750.0-processed-gene-4.264-mRNA-1 protein AED:0.09 eAED:0.09 QI:0	10.98193219	10.73797483	9.283732542	10.83782076	15.20230082	14.38532282	6.867716324	6.136936359	4.663241605	6.381634715	6.456911517	12.4887153	8.962192354	6.493814564	7.863294356	6.064023041	6.913243628	6.847074003	10.05010713	10.73756224	9.042938888	5.72195958	7.97911113	10.20003905	8.952282311	6.896465537	13.58548104	8.403351391	11.75253242	13.23143239	8.136737922	14.10806317	8.414627182	6.088014561	6.483719273	6.023888501
snap_masked-scf300000870746.0-processed-gene-8.44-mRNA-1 protein AED:0.27 eAED:0.27 QI:102	22.86863349	24.19586112	18.0518533	16.85810904	16.28900989	14.49939862	18.11171989	10.03233138	10.47798861	15.87699123	14.25671291	17.65437683	18.91049911	18.56210912	17.30771343	15.15985342	11.57652405	14.82368374	21.23648497	21.50196935	23.20051721	15.25552355	18.6993826	15.5261531	12.74110152	7.832162706	13.61234245	12.39353081	10.21495156	10.68925875	22.30091927	3.617919276	23.5426853	17.61742468	18.78485304	16.97438816
maker-scf300000870619.2-snap-gene-3.125-mRNA-1 protein AED:0.04 eAED:0.04 QI:85	7.925912389	4.661131364	7.689818139	3.731891033	4.650948802	7.299008561	4.631797723	3.1625103	5.704784484	4.458112512	6.959360371	5.263859821	4.187331845	5.298495463	6.327160553	4.921874201	7.204530047	5.14885119	9.404668548	5.807937859	6.401675244	5.998729571	5.333490767	7.1417809	4.820543433	5.364706096	0.976556221	6.744770882	7.238034991	5.485644747	8.017997239	17.07152372	3.685012274	6.288350893	5.951819424	4.221785482
maker-scf300000870746.0-snap-gene-11.141-mRNA-1 protein AED:0.18 eAED:0.18 QI:0	5.613390633	5.492443385	6.943992509	5.339324617	4.25835367	3.707057328	3.489646481	5.398120621	3.7482818	4.906423636	3.319536322	4.099154745	5.022226588	5.020343123	4.331881527	5.22461175	3.421989358	4.87555424	5.56162619	4.569595431	6.78674347	6.246772537	5.769613962	5.312002879	4.272352292	5.744177328	5.938045929	3.939403541	3.696788466	7.90045495	4.647189816	9.97040398	4.539996343	3.545072942	3.482022144	6.080238066
snap_masked-scf300000870752.0-processed-gene-2.53-mRNA-1 protein AED:0.03 eAED:0.03 QI:0	18.78095378	12.29184628	11.98378372	11.32468787	9.446330703	6.773140271	16.70393126	14.48498551	16.05195714	15.81000154	8.725307335	13.20675969	11.17386656	14.10326656	12.83096278	14.28288903	8.624716444	13.08506901	10.642853	9.217525964	10.89359048	12.13942868	10.44080294	12.31549226	9.76577264	7.547527216	10.61391434	9.675540964	10.00474096	7.919977835	14.10745652	15.13719276	10.61189876	8.10723639	10.96204429	16.11391367
snap_masked-scf300000870752.1-processed-gene-0.107-mRNA-1 protein AED:0.03 eAED:0.03 QI:0	12.67956216	8.150184589	9.912306381	9.286385443	7.081498188	5.871262332	8.576271788	8.487573159	11.90671198	9.949244701	11.71785253	9.321548077	9.275162398	7.733765279	7.846298881	8.485270639	7.740043469	7.91868415	8.37068952	10.07704447	7.755255053	8.259570977	7.746778469	7.663833303	6.966301554	7.196101485	9.319789586	8.70211718	11.57912302	8.001316288	6.429389202	10.10697366	9.847042817	7.886950916	10.44609318	9.232230966
snap_masked-scf300000870595.0-processed-gene-5.97-mRNA-1 protein AED:0.02 eAED:0.02 QI:0	8.541735654	11.08051861	5.203752016	6.777772089	6.604515381	5.446806903	6.574403385	6.208535283	4.343801652	7.330165121	7.072520085	6.659430686	7.742485777	8.228395373	6.304339995	6.068754411	6.669515911	6.921051272	7.433680452	6.493366106	3.864523599	3.535446612	3.680165696	3.291567703	8.451661069	5.066487208	7.674223306	8.123782346	7.122115239	8.596659489	5.182902262	25.91121539	5.405587382	3.581205765	5.989601128	3.89539251
snap_masked-scf300000870586.0-processed-gene-4.1-mRNA-1 protein AED:0.06 eAED:0.07 QI:0	9.757965434	14.40952526	15.44943372	17.50235965	12.78663815	27.30462391	23.2232911	9.746311308	33.54622923	24.00332039	25.69563953	14.89732385	12.22852097	2.278061296	8.33207159	18.55425388	19.76934778	16.77748243	21.07232383	18.90443333	16.77290839	16.80325499	16.04183119	28.4570101	18.91450247	19.66531532	15.35645017	23.55999051	13.19075386	10.0589072	15.32512349	16.76217993	22.36558939	32.87312482	20.47073087	19.11520383
snap_masked-scf300000870593.0-processed-gene-2.21-mRNA-1 protein AED:0.21 eAED:0.22 QI:0	5.801706277	8.159185579	7.749383836	8.26847101	3.126543412	7.315399171	6.884246952	7.504205841	8.440953913	9.608814538	6.755474011	11.60181093	3.766529429	10.69051308	8.381641403	14.88527596	9.812139135	3.7100297	9.297311122	9.565572106	8.31108775	7.00656142	7.271646018	4.825233665	10.51533543	8.295321671	9.098106981	4.300457772	20.69603659	13.52696361	8.729265335	9.36259078	9.235373162	8.649137075	15.92913161	10.75673369
snap_masked-scf300000870754.0-processed-gene-2.57-mRNA-1 protein AED:0.13 eAED:0.13 QI:0	8.526964102	9.232849896	10.49193851	11.31800134	11.61925776	12.12976308	10.78212731	7.857919348	8.40322564	9.443160618	10.57301332	8.673014213	8.554308195	8.23492628	8.264034185	7.363340722	8.309711822	6.476539037	13.30266683	8.827646933	8.564932502	9.416859631	6.97566343	10.66537487	7.016493199	6.90314597	6.722750038	10.85475107	8.551709396	8.410629064	8.32591599	20.06772059	8.307695462	8.662677965	5.893825323	6.388086488
snap_masked-deg300000870423-processed-gene-0.79-mRNA-1 protein AED:0.48 eAED:0.50 QI:0	6.125818694	6.260720038	5.112048587	8.592529325	8.120971214	11.25541569	15.44136411	13.02495547	11.70291811	7.769255399	8.348601878	6.946123389	10.41847998	9.035657267	9.357061477	15.34912205	17.66430129	13.43071053	5.518392744	3.100450673	5.185545279	6.135671167	6.106455093	6.750563046	15.13853943	15.14200814	16.72594916	5.628643898	12.79666063	8.531584566	7.831794797	14.68961448	6.882909516	18.31009277	12.42019407	15.56375525
maker-scf300000870641.1-snap-gene-0.12-mRNA-1 protein AED:0.00 eAED:0.00 QI:0	12.2089865	5.805597208	6.520096582	5.226122429	4.251324664	8.998782838	26.14297245	26.19572931	20.76867628	13.01940343	15.61241138	14.69416486	13.67119893	20.39599617	15.36624712	24.42447007	31.67299508	24.57156867	8.861218488	5.041398792	6.556643315	5.096777575	3.794353592	13.96826118	29.13778844	26.70850812	20.30833552	19.85188254	23.58524358	13.83985888	13.59378734	10.3811163	10.28408675	21.34464008	17.74318924	25.61310762
snap_masked-scf300000870601.0-processed-gene-16.97-mRNA-1 protein AED:0.12 eAED:0.12 QI:0	19.78655036	15.67596154	17.12969445	16.92394599	16.21765669	15.98395434	16.46890797	16.5201341	14.79180389	20.97451162	14.11340241	16.50252642	20.19622241	19.39726373	14.18564856	18.46177014	16.84255898	21.18633201	16.29795117	16.51445455	15.31556292	18.80063558	15.6030424	16.90667826	18.21910888	23.51195403	15.86174516	12.23890948	16.07327886	13.51081279	16.50404728	6.572435824	16.37030505	16.90044765	17.17505809	15.09400282
snap_masked-scf300000870752.0-processed-gene-2.52-mRNA-1 protein AED:0.03 eAED:0.03 QI:0	22.7776662	21.14531701	23.29204885	25.84771394	27.07393353	20.74411345	20.49458782	15.04773865	19.18938937	16.50884139	15.19326186	12.35132731	26.54182282	23.4400757	22.81953002	25.98703044	20.39922184	25.6731164	12.55823241	17.27049317	19.06910002	17.62188235	19.10816434	17.68294272	18.50410954	21.44176563	16.87600333	16.46888333	17.79789206	15.70034579	20.86727754	7.366356877	18.57368553	18.98441842	27.0528816	22.163143
maker-scf300000870735.0-snap-gene-13.1-mRNA-1 protein AED:0.41 eAED:0.41 QI:0	5.545655117	5.166926475	6.119689509	7.170020133	4.303522467	5.392213785	4.837497352	5.222009912	6.448432609	6.598598093	6.551385081	5.069613391	4.786875475	5.685077553	6.014107046	8.727424156	6.203605303	4.377137688	5.268104993	4.592967419	5.691858168	5.854773387	8.287166417	6.939693599	5.086731266	7.126083815	10.22057715	4.407830835	4.557920834	5.998289522	5.253573448	14.01710776	8.384154575	5.360285276	3.236881243	5.004899137
snap_masked-scf300000870693.1-processed-gene-1.53-mRNA-1 protein AED:0.20 eAED:0.21 QI:0	10.67953685	9.653393677	11.33671059	10.84163111	8.586150519	11.07839107	6.109330347	5.888863944	8.415905075	9.053194633	8.721143034	8.2202372	9.121194294	10.40581109	10.61974899	9.160854164	9.593317974	9.429134119	10.18076772	11.1557297	9.708660276	14.89685261	10.37663082	10.09781596	8.593261461	12.38745772	6.491494297	10.1426755	6.919128772	6.370332811	11.21471569	4.692769798	10.07037359	8.700106811	7.315178887	9.028240074
snap_masked-scf300000870662.0-processed-gene-10.25-mRNA-1 protein AED:0.29 eAED:0.30 QI:0	18.79397131	22.06099466	20.68958006	18.88975051	19.44592083	12.43746833	21.28472115	12.69400626	15.22023137	17.73544777	12.73122561	27.18702229	16.14394251	11.06180722	15.02512472	13.15760515	13.42527016	17.07078008	15.52787346	21.49501587	16.53215783	15.45812914	17.0217175	14.6421324	13.39559217	11.91363623	13.84315383	8.867106708	15.44658504	15.45823944	16.41494715	12.1858314	15.03110781	10.68140429	20.53714996	13.20778158
maker-scf300000870753.0-snap-gene-4.71-mRNA-1 protein AED:0.13 eAED:0.13 QI:0	8.488272638	5.489156709	4.608721521	5.362398614	6.632786951	7.618075247	9.391552581	6.543411975	8.38631407	7.655420273	6.141997606	5.968950151	7.140595404	3.556038982	5.119588727	6.638836059	5.750911549	7.056418355	5.976078693	8.299391602	7.018636445	7.653729807	8.271249201	8.150156123	4.953630189	5.257588064	5.262094687	9.333694388	8.962774647	6.951672967	6.174952795	9.560373485	5.515664549	6.949310814	6.030056334	4.937237219
snap_masked-scf300000870754.0-processed-gene-9.66-mRNA-1 protein AED:0.34 eAED:0.34 QI:0	13.16718986	11.03782965	10.69923988	16.94577067	13.48203419	14.46969082	8.867707745	14.46210651	22.71670658	11.93506491	18.01041337	27.777489	19.98611879	23.93532972	22.91723753	23.50926743	30.14108577	28.24325836	16.46029475	12.72273247	9.588408164	12.74065145	15.02259583	13.65747592	6.519907742	7.073042257	14.67625633	7.506688399	5.711604386	12.11489025	13.52482333	8.603358791	16.84085782	21.49673684	18.10116158	14.90728358
snap_masked-scf300000870601.0-processed-gene-4.74-mRNA-1 protein AED:0.36 eAED:0.36 QI:0	25.30141893	35.50537931	27.75066915	28.105154	24.83772276	27.86359639	23.33370808	27.53129941	20.72639303	23.49060073	22.33498794	28.73159226	25.36111703	27.91846697	27.229228	26.04547043	24.45944806	27.43652428	16.20929509	20.76610718	20.02793907	23.49132422	23.23432751	21.89828727	23.30286989	25.37773683	24.48607546	19.24115222	23.41778595	21.80137589	24.89847118	7.487755151	23.90806473	31.8484015	28.8845868	37.00806967
maker-scf300000870753.0-snap-gene-2.8-mRNA-1 protein AED:0.37 eAED:0.37 QI:0	7.275434624	9.103270453	9.583365077	8.667694335	8.311961609	10.1985021	10.54620858	10.3921012	9.264720329	11.37363849	9.83647591	8.697340951	8.462006064	8.597443028	8.913665464	9.320989771	8.716898451	8.135120095	16.79079819	12.27434639	12.13048218	12.11837765	10.24047831	14.31202149	9.311147792	8.677434411	8.795115829	14.04888439	8.637214511	5.789314707	10.14852796	9.734628732	10.10668423	10.00669448	9.051785906	10.33924453
snap_masked-scf300000870593.0-processed-gene-5.76-mRNA-1 protein AED:0.01 eAED:0.02 QI:0	11.78248339	6.267460782	5.382151513	8.173919458	9.275920173	9.346731135	12.12451404	13.09733535	8.615930197	7.959916387	9.087936564	14.31939814	7.363576788	8.661861356	4.277295456	4.62826915	6.744824468	8.479901382	7.324307375	10.48907071	7.732704884	5.588725456	9.557906364	7.759945401	8.885065422	8.818840983	12.83364143	14.77149002	9.473390474	15.66303003	9.024634193	4.961180533	7.459783748	9.446243492	10.97674359	5.550557514
snap_masked-scf300000870641.0-processed-gene-2.62-mRNA-1 protein AED:0.40 eAED:0.51 QI:0	5.606676201	7.491045991	7.694424253	5.034826381	6.103311976	5.48540703	6.473020091	7.838984833	8.657439071	10.27027257	10.85982952	7.392398648	7.464386669	6.279820977	8.714367091	6.940158202	6.927201315	6.105276523	5.080030708	5.073459927	5.164576848	4.85848388	4.641861274	5.426226816	4.682398996	10.33821532	1.088959528	6.277615484	5.120081643	7.529317686	4.691928839	3.172324883	4.870119757	5.089398256	3.961444893	5.429762851
maker-scf300000870601.0-snap-gene-15.100-mRNA-1 protein AED:0.02 eAED:0.02 QI:0	0.438192955	5.161122809	5.393577426	7.270223584	4.533935577	7.168932179	5.396293895	5.965939798	6.321483367	13.39971474	9.261095821	7.395290941	2.404052346	7.256374334	7.272058323	10.85662269	7.757233243	3.554691905	4.635952529	9.274515364	7.285271017	8.815160711	13.17167486	7.663632177	5.542928377	10.19081453	4.49456723	4.99127207	9.303787001	3.961356722	8.011920296	1.544244114	11.75544463	6.389260909	6.461404594	7.271676314
augustus_masked-scf300000870745.0-processed-gene-2.28-mRNA-1 protein AED:0.35 eAED:0.35 QI:0	4.831177175	5.204501977	5.063969055	4.96297964	5.760298235	2.418646402	2.905047352	2.877257298	4.205491521	3.361807745	3.286682968	4.299685014	4.903466605	2.906187146	3.686932943	2.432399098	2.478401291	2.780463014	3.96291122	5.835126488	4.268914267	3.972698418	4.567148753	2.905242246	2.898267875	3.572068604	2.337670495	3.163371369	3.929336815	5.059892371	3.057017441	9.047209975	3.430445452	3.045478401	3.061027488	2.269674536
augustus_masked-scf300000870662.0-processed-gene-9.106-mRNA-1 protein AED:0.44 eAED:0.66 QI:240	11.24441234	11.14800498	18.20760593	16.59487464	18.32429502	18.12225064	17.91502132	15.72781913	16.53186994	15.24696375	13.77263214	14.35132581	19.29665518	15.91194277	20.1554186	17.03901766	17.55647525	17.89815373	12.34518798	17.38377302	13.12359019	13.44451436	17.18896281	15.48581862	15.96360467	16.21336374	20.96056496	19.44326794	15.40279138	12.46806464	16.03618503	8.396858906	16.3406433	18.12753813	18.75672022	19.55335362
maker-scf300000870651.0-snap-gene-0.55-mRNA-1 protein AED:0.18 eAED:0.18 QI:0	3.392725853	0.972901514	5.615923283	4.898995185	3.35957887	3.857806704	5.630644408	4.235639252	4.9676086	7.311186139	5.851545666	4.58513933	5.630574069	4.161812825	5.857463478	5.686673129	6.514292013	5.020967277	5.573429868	3.51236215	3.827653675	6.48792727	5.581407714	4.677553849	5.746807402	5.872711878	13.96664369	3.11569706	3.92125625	1.642825062	5.219696227	18.20269048	3.819043939	4.387198547	5.862618074	4.442708587
maker-scf300000870629.0-snap-gene-4.109-mRNA-1 protein AED:0.22 eAED:0.25 QI:0	5.019440888	6.76524047	7.281870321	6.56809227	1.580277829	7.594472048	4.320866995	6.257468465	5.825228006	6.016994473	7.51764375	3.761884022	2.290009894	5.051637917	6.272616147	3.714321499	6.946346732	2.143079673	7.912388248	4.497503079	6.060317167	6.482849638	7.89344308	6.975927994	7.855665373	7.47381904	6.782371194	10.42435538	8.504176698	9.226811008	4.503234325	11.11938341	7.633035953	6.54290301	6.086719863	4.896816237
snap_masked-scf300000870751.0-processed-gene-1.8-mRNA-1 protein AED:0.19 eAED:0.19 QI:0	7.058001239	11.99487364	14.01421082	9.716880925	12.93210948	12.37191929	14.18460687	16.33251556	15.64304986	11.75355472	11.64726891	8.271973063	15.77571966	14.56975199	14.65419599	14.20902652	13.64611786	12.6661635	11.80482448	11.18584809	11.37245503	11.61987461	13.20961695	11.01989655	12.63482596	12.55297986	7.355668779	11.68653393	8.414891067	13.2528404	9.636363166	8.345858525	10.7370613	11.62782625	10.96152365	14.34411328
maker-scf300000870752.1-snap-gene-1.122-mRNA-1 protein AED:0.06 eAED:0.06 QI:0	4.979524131	5.860849458	8.187243901	4.18572519	8.050406701	10.23223202	2.824050748	6.146683995	2.695179831	3.596592225	5.064359618	7.740377866	5.866417023	3.630211562	5.051611191	6.002851684	4.79948499	4.194613502	7.817750516	7.235249185	7.378605669	5.244010038	4.416934881	6.696681582	9.503338286	6.75870004	9.857834391	13.22949169	5.385030524	9.896531387	6.443918753	4.767667939	5.072496772	5.730026503	3.743755699	6.965134522
snap_masked-scf300000870593.0-processed-gene-0.55-mRNA-1 protein AED:0.06 eAED:0.06 QI:0	16.35853339	14.21305784	9.63787509	7.657051566	7.586076989	9.629159127	7.123762772	4.881204098	4.90931318	3.618634761	3.666056628	5.903016689	7.227044407	7.700346108	8.541028312	5.006723001	8.807390113	7.361905201	5.796411363	7.229722613	7.410541106	6.363553895	8.407577168	7.628723399	3.95746309	21.20241598	6.589047454	5.286886364	5.602050807	6.545435284	6.161957031	132.4529294	5.089044598	4.355324934	4.66165573	6.913477932
maker-scf300000870749.0-snap-gene-18.127-mRNA-1 protein AED:0.36 eAED:0.36 QI:0	6.852381046	3.255840918	3.883741163	3.803353884	5.16985385	5.386448213	11.42730523	9.989774443	10.75114556	9.608034553	12.25808412	15.86119799	5.59734818	5.088937288	4.926070992	4.766053603	5.491656399	6.844121368	7.906119676	4.554181662	4.918788601	3.88075588	5.662207754	8.401823033	5.769553366	6.81263435	4.885804754	8.640080222	10.42945622	10.44574015	4.282441361	7.116546463	3.380019689	5.384862639	5.262617692	6.037164134
maker-scf300000870754.0-snap-gene-10.21-mRNA-1 protein AED:0.05 eAED:0.05 QI:0	22.64571327	7.607149087	13.71085899	9.153340565	9.391612382	8.814786249	12.883009	13.15512464	18.67660493	11.37335646	11.00391477	9.346963964	6.374097529	4.365303317	7.867903386	7.041083581	7.197740182	8.95861999	25.52489064	12.00527311	7.883618196	10.15295981	4.742946166	8.381952145	8.645929172	12.74961092	15.62284541	4.749600769	13.14999095	8.302452224	7.38551123	6.919664356	15.69018567	7.540765723	11.11567446	7.651020105
maker-scf300000870735.0-snap-gene-14.61-mRNA-1 protein AED:0.05 eAED:0.06 QI:0	4.423736829	4.056356494	4.959539904	4.869622598	4.648711762	4.97819069	7.519070054	9.530694935	7.803089501	9.094670425	8.020192299	8.554617741	7.442766325	8.082773732	7.288316786	6.153066581	7.890003824	7.920798445	4.731621729	4.325299841	4.539388244	2.937285412	5.640718608	3.068545118	11.2406767	6.875173158	7.278078014	7.239231151	6.943419498	8.371605062	7.644240427	9.736965323	7.073972708	3.216663908	6.70991006	7.983045127
snap_masked-scf300000870744.0-processed-gene-2.157-mRNA-1 protein AED:0.29 eAED:0.29 QI:0	6.733618568	8.519716934	6.220965489	6.842778843	9.02003962	7.803842151	9.995268405	10.94391881	16.81713887	14.60794014	16.15849762	14.71256399	13.93262433	12.36823762	9.709293981	13.0823402	10.47757626	17.99716226	14.5205669	10.17996559	12.40854146	13.52651186	8.068675504	16.07922983	35.08489827	45.21177081	22.78395787	45.0406712	52.48797189	35.82458356	19.77542141	9.32667036	16.89205539	15.8213028	24.37949627	24.59583809
maker-scf300000870749.0-snap-gene-4.17-mRNA-1 protein AED:0.18 eAED:0.18 QI:0	6.741205579	10.27629457	6.626844747	8.445946414	7.133577152	7.661970088	5.896103791	14.36518733	6.986119263	5.919914375	6.871390166	5.602306565	11.07284205	8.59862125	11.88555571	13.9095351	12.45881666	10.39073973	17.73935969	6.86142774	4.620534832	6.868305502	7.681026561	9.188406715	24.66571583	9.893130351	7.71060075	9.046885868	7.275446467	8.428297601	9.146515219	5.902844668	13.91536983	13.01874722	11.57818034	13.32623146
snap_masked-scf300000870651.0-processed-gene-0.25-mRNA-1 protein AED:0.04 eAED:0.05 QI:0	11.61318466	8.636454337	13.43642911	11.12195271	9.548458601	11.30864477	8.938436357	7.529142423	9.547579843	10.69221829	9.834305453	9.624670531	10.04849206	9.76440951	13.18202785	10.0805515	9.877125733	11.13036914	10.40069907	10.8395097	9.827515342	10.11137994	10.89768566	8.596629445	6.104293661	12.65923034	15.608395	15.74698194	8.40848368	7.478651742	8.661517138	6.192741917	12.41143842	6.349613094	11.00847981	10.41873038
snap_masked-scf300000870753.0-processed-gene-0.55-mRNA-1 protein AED:0.02 eAED:0.02 QI:0	7.8962481	4.999183667	6.422357894	5.634101437	4.255293407	5.023550169	4.341131788	7.304194069	6.431052175	3.856196297	6.050734653	4.957713141	5.858660869	9.635077716	5.072184409	5.177478142	5.14107049	6.100536928	4.440837038	6.22833543	5.69438903	5.965378172	4.388341392	5.033889822	7.499568722	4.503033647	7.892717697	3.397169899	4.893141399	7.235603219	6.427159121	6.426859661	5.467408306	4.426326805	6.757369456	8.433051866
maker-scf300000870641.0-snap-gene-2.102-mRNA-1 protein AED:0.16 eAED:0.16 QI:0	8.372587076	7.737067978	8.763665491	9.991718729	9.352130534	8.984979175	8.348185155	9.949514312	10.70292786	13.4456143	11.92223705	8.229259241	7.015438119	7.85918004	9.614886206	7.97582599	8.091751963	6.007646063	10.85345406	11.20688637	9.105436531	7.891100153	10.51948853	11.08797197	7.359402831	8.008626894	9.871296521	9.963264255	9.123000753	7.195042417	10.8675089	32.76641159	8.277579711	6.66388239	6.66395653	7.758224349
snap_masked-scf300000870749.0-processed-gene-13.49-mRNA-1 protein AED:0.13 eAED:0.13 QI:0	14.61793193	16.50539816	11.06038124	11.51159351	9.892816753	6.827774919	8.242107109	7.588980553	9.037201404	9.28042149	9.118249924	16.49472966	9.698383471	12.85206297	9.245751622	8.296957645	8.488664426	12.07444963	13.13279263	10.94922857	14.19604793	11.11066614	12.10884237	9.5108929	17.58991469	25.63472372	25.78207184	12.1194402	23.28360129	36.97701674	13.23625545	9.880154323	14.48733859	13.47773017	16.44819876	17.81951407
maker-scf300000870754.0-snap-gene-1.77-mRNA-1 protein AED:0.24 eAED:0.24 QI:0	8.314060324	12.8413537	9.021756194	14.30655247	9.946604983	12.41663912	9.065485491	8.240160302	7.296241901	11.05608172	9.158467659	14.32378809	7.784673569	5.181303825	5.508164405	6.68129216	7.915153184	7.109067343	16.41730231	13.64406238	13.76104132	13.76108343	15.67205714	18.44780341	15.65205532	13.57964085	16.1562972	15.57948907	20.68955209	21.68369293	13.01701127	4.678703102	11.98465386	12.56618579	10.59940717	10.9155653
snap_masked-scf300000870595.1-processed-gene-1.85-mRNA-1 protein AED:0.09 eAED:0.09 QI:0	2.811144079	11.58909714	2.057519668	2.08588086	5.453738759	2.551422608	3.477345218	7.066453026	5.887802066	5.766715739	2.690000453	2.329794658	2.90828876	6.168842585	5.716357795	5.702562862	2.135754304	3.081682976	1.999351768	2.309739918	5.14950717	3.489527487	2.355771947	2.794313612	2.460813071	2.827309012	2.026395713	2.780858893	2.337957784	6.906760114	3.539456607	3.534551248	2.471614472	2.367227391	1.665478923	5.471339746
maker-scf300000870619.2-snap-gene-2.1-mRNA-1 protein AED:0.17 eAED:0.17 QI:0	3.789281242	14.41129829	7.458448048	3.172820635	2.450455449	3.9210419	4.04337684	7.417685165	6.88226955	3.412515542	4.505652432	4.541967879	2.948270194	4.006281914	4.245902255	4.172431663	6.019155415	3.738558698	4.126447175	1.585010549	7.97680599	4.281346929	2.780185592	4.256538358	17.9383731	13.36154413	5.797501207	5.934533283	4.128904879	8.391267187	4.300211039	6.833410086	3.727147696	6.52590319	3.492194326	5.913826361
maker-scf300000870743.0-snap-gene-6.21-mRNA-1 protein AED:0.02 eAED:0.04 QI:0	20.98532147	11.78389525	7.409584681	9.472084063	8.387511184	10.67566312	0.616916015	1.972313002	0.580714581	3.77121227	1.692153488	0.84544569	4.285450202	6.189875816	6.589282655	3.81563017	4.230808615	2.620003291	16.04070264	15.69050762	14.97162	12.51857231	15.02070427	14.70924971	0.780495339	3.309675983	2.521084709	4.862048022	1.097939713	1.004031885	11.82480831	10.83293872	13.64527447	9.009753569	6.312371564	9.813664862
maker-scf300000870754.0-snap-gene-9.14-mRNA-1 protein AED:0.08 eAED:0.08 QI:0	12.48389866	4.445811743	5.01239305	6.91080952	10.7641302	4.380237319	11.47694789	5.079500716	6.516496571	6.949678918	9.005383373	11.33911913	3.652813432	6.501878701	5.300482076	7.827623873	4.699839229	6.082366292	3.042400496	5.744050332	4.850839405	4.583848602	5.445345855	3.017611357	3.631130317	4.95194321	14.76168319	3.054696913	6.175238789	3.169673989	5.403066257	2.026032821	5.713114819	3.891656474	9.268027077	5.468441295
augustus_masked-scf300000870603.0-processed-gene-9.12-mRNA-1 protein AED:0.22 eAED:0.22 QI:0	7.550948377	13.22822706	13.87510772	12.22837686	13.37532014	13.06273529	11.11825325	13.02644892	13.29461917	11.02136078	10.86232558	8.830468308	17.50727118	16.64958423	12.79031668	14.0466396	13.46027476	16.41131427	13.05749801	9.667666076	16.96613809	14.53408706	11.26221585	14.09385171	15.41044756	12.07684807	9.565430879	13.66112405	11.69256204	13.40217645	14.07963552	10.43896242	13.4547416	13.75489237	16.64094238	17.66419955
snap_masked-scf300000870750.0-processed-gene-4.200-mRNA-1 protein AED:0.34 eAED:0.36 QI:0	19.80066791	8.467281944	10.20914146	8.051941752	7.915640077	8.270808404	8.867013086	11.43514337	10.75402508	6.111980913	8.04102913	9.493515194	9.480623862	8.83627591	9.93381439	7.30113974	9.534181539	7.261725494	5.882563978	10.43579891	7.15743766	9.956850766	10.99837516	9.025448702	11.11448312	10.82043726	8.30688477	9.843899059	25.89042167	6.127589679	11.22084147	14.98390312	8.443323153	5.899988861	10.94895454	6.561408187
maker-scf300000870753.0-snap-gene-12.49-mRNA-1 protein AED:0.27 eAED:0.27 QI:0	3.609332783	8.035508877	5.21402813	7.215192163	4.434763845	5.622860418	4.167047066	6.416729777	6.099993868	6.60264579	5.293517181	4.111691975	3.992050096	7.834475388	5.546858233	6.268767585	4.219894016	5.096213846	9.941259057	4.052142921	3.74682454	5.556606629	4.815177715	8.216882324	8.985095685	3.768813556	0.695150016	11.58842743	2.96647605	21.10674929	7.623001271	26.30416687	5.051958846	6.826045995	3.592462504	4.282998954
maker-scf300000870750.0-snap-gene-2.145-mRNA-1 protein AED:0.18 eAED:0.18 QI:0	5.338121208	5.465149019	5.045111023	6.406501476	6.328777634	4.925274293	4.222774347	4.426634095	4.637699714	5.69908542	4.944116809	3.597357973	5.076320667	5.687779789	4.757113469	5.944996397	5.075992008	5.266666209	7.516495704	6.822663188	6.800427546	6.435616647	6.738886019	8.411053694	4.170794679	5.482693262	2.662588611	5.897435894	6.296660729	3.648420727	5.191109759	13.59505053	6.139965597	4.840943194	3.689701701	5.205833477
maker-scf300000870744.1-snap-gene-3.2-mRNA-1 protein AED:0.18 eAED:0.18 QI:0	8.599775544	5.313519503	7.754002524	6.114849533	5.149360911	6.495816147	9.438311404	10.79972999	17.9931305	8.441280579	17.17331919	7.895163078	7.548933987	6.170991106	6.969716528	5.717846932	7.068804451	9.008405195	7.70018524	6.155178397	8.132377449	8.985592981	7.572419816	10.02414655	8.342326578	11.73888967	13.64317611	10.12433052	7.19896341	7.037113154	8.799268717	15.7593087	8.103681036	8.058776496	7.925536649	9.284595299
snap_masked-scf300000870629.0-processed-gene-4.79-mRNA-1 protein AED:0.12 eAED:0.12 QI:0	8.831336684	11.77604634	8.276760428	8.307219913	9.780183277	5.894743914	8.581595689	11.65548414	8.622832388	8.968333208	6.855234892	8.849524541	10.94998212	6.437472011	10.81497347	8.474385031	6.377367398	10.69777783	10.20925822	8.533235648	8.608431983	8.50501963	7.101120868	7.383595862	14.95906042	9.782045513	6.192401551	6.508267176	5.443793287	10.58386268	8.020700481	16.85143487	8.35337874	6.826332871	9.766731542	7.989993173
maker-scf300000870735.0-snap-gene-5.2-mRNA-1 protein AED:0.28 eAED:0.28 QI:0	10.93448127	8.007512314	5.462125122	5.084094373	6.28543926	4.439539634	6.234112529	5.984477493	7.879167932	2.752166108	9.067648148	7.475536397	4.710302628	7.74211942	5.438385145	4.33226189	2.866349421	7.280867428	6.8927314	5.776491213	2.987016166	5.064884419	4.001946204	7.016479937	4.541777871	7.05663655	6.857601967	13.59835156	8.043870925	6.51027964	4.448366895	4.619431735	8.762582731	6.580937725	5.598442762	4.158638673
snap_masked-scf300000870586.0-processed-gene-0.40-mRNA-1 protein AED:0.01 eAED:0.01 QI:0	4.465866457	3.000990071	2.142055216	2.310752586	3.495988042	2.490290905	10.04049987	6.138550106	5.279375025	9.458433677	9.329448814	8.677408967	7.169773755	6.97829745	5.814692881	7.123914615	6.86833812	7.111579472	18.33473722	6.813349746	7.934098508	7.049686527	6.734812164	9.778913458	22.58483906	19.28301366	15.00958466	41.8127121	30.58710729	21.95882493	14.54243883	16.48538002	16.22969402	22.36655209	14.94661281	15.72485477
maker-scf300000870593.0-snap-gene-2.49-mRNA-1 protein AED:0.14 eAED:0.15 QI:0	7.683460073	9.505976737	8.159693039	12.2383716	12.70418051	11.07985158	7.997078307	13.73881639	6.169986378	10.91925329	14.34853019	10.49902352	7.127801991	9.205263826	8.339891979	9.016587621	11.7999562	7.236037626	18.1598279	11.7307295	14.87413417	10.19877129	13.90132455	17.35289303	12.47791424	9.172963938	13.41745701	9.99544925	12.43856202	19.72057613	13.72543793	12.66077953	33.44110838	12.25830033	14.32305736	14.13128176
snap_masked-scf300000870662.0-processed-gene-9.18-mRNA-1 protein AED:0.16 eAED:0.16 QI:0	11.65652393	11.97320334	11.89546107	16.59806354	15.5995763	14.63066381	10.96552567	8.075505388	13.68947508	14.63585777	12.82845895	13.49067081	12.22175365	15.28665261	10.24049667	14.55531233	17.71796927	20.58730063	10.05943652	7.74707757	11.75760039	9.296760154	9.239485958	10.99558288	10.26810791	9.848507803	8.938314854	5.496649561	15.30200444	5.930539675	10.49898577	12.08822428	10.34341403	12.22286356	12.83147484	11.39892259
snap_masked-scf300000870753.0-processed-gene-5.86-mRNA-1 protein AED:0.24 eAED:0.25 QI:0	4.730922697	4.472040443	4.561887769	5.383630593	4.428074468	6.479209762	4.599532725	5.006454488	5.797166085	5.045361414	6.34318402	4.464893075	3.715691796	4.708970972	4.889023438	2.473653522	4.233044892	2.838771552	18.96552016	4.353553138	4.433737937	6.043025841	5.496240341	5.579531295	15.2624523	5.304240552	25.46551111	12.04928447	4.775105337	19.63367106	4.256798253	8.841438971	7.027936483	7.475980695	5.851591409	4.888749919
maker-deg300000870423-snap-gene-0.7-mRNA-1 protein AED:0.36 eAED:0.37 QI:0	5.654038095	3.631751323	3.004588398	3.991423287	4.610190414	4.458561047	10.50108317	11.39195607	7.884863294	9.714449496	11.781452	15.55793796	7.768405847	7.637934236	10.72007166	7.886056041	10.6487382	12.07296002	8.369735537	5.88169148	5.268025595	7.039646541	6.511370032	9.131693854	26.73764957	10.71030165	27.2606741	22.02533938	23.57173794	19.19743492	13.77315578	9.269618602	13.20330264	15.57245724	19.03056765	17.56747419
maker-scf300000870750.0-snap-gene-3.122-mRNA-1 protein AED:0.43 eAED:0.43 QI:0	13.42589077	14.88519177	10.56657594	15.62162682	12.19211803	16.21114912	12.09255752	10.58031082	11.37346498	14.4937842	12.80424608	14.16162207	10.97038377	15.56885672	10.30342729	12.98332935	14.43457728	10.7723027	15.26759103	18.00668723	18.85148609	15.16373687	16.64832602	17.41467127	15.11937205	16.47893167	23.26465453	15.18330448	16.23887797	10.47286807	18.76900396	34.35914945	16.55961329	15.62351033	14.47936458	17.06669376
maker-scf300000870753.0-snap-gene-23.120-mRNA-1 protein AED:0.26 eAED:0.26 QI:0	4.789206818	12.80267862	7.987242763	7.528426539	6.784097802	10.48756241	5.968063495	9.507538069	8.739781164	9.135830158	16.65027529	6.61525945	6.756419177	7.671074213	8.847809545	8.970305888	12.76545146	8.250173686	14.20456412	7.555179658	7.698210006	8.93299992	4.923779125	11.92131509	14.29704046	8.502184151	16.22769256	19.50355483	6.404140162	12.90649961	6.084971099	11.59524885	8.032345463	8.131861291	4.413723819	6.02873086
snap_masked-scf300000870586.0-processed-gene-0.3-mRNA-1 protein AED:0.28 eAED:0.28 QI:0	5.962451525	6.870785206	7.156163375	6.362877076	5.398124144	6.98485555	5.12458421	5.36251123	5.664152628	5.979080096	6.923208939	4.716892898	6.542344147	7.248101481	7.309484535	5.983170327	7.329993795	4.706111494	7.893968567	6.675663988	6.996387958	5.912782025	6.545539322	6.198472437	11.40620466	4.916765927	9.670721382	5.787145718	4.628232821	10.23696338	6.714958597	11.17578014	4.931384197	6.578668862	5.311817761	7.382379888
maker-scf300000870753.0-augustus-gene-11.79-mRNA-1 protein AED:0.26 eAED:0.26 QI:54	12.07416472	9.711523303	13.20914494	24.06912628	14.50081392	12.37545304	10.62084972	11.95617037	14.2344559	15.96845949	12.7020596	8.187314261	15.5196325	12.80713655	12.45335731	9.145112533	15.02880014	13.99251014	9.184416951	13.22744024	9.169852606	9.311718581	16.55400489	12.14611113	10.68847514	9.674544261	20.71196907	10.26867174	7.482109791	11.73138785	11.48078611	11.60171692	22.39561774	10.51583196	12.18729153	10.33734504
maker-scf300000870753.0-snap-gene-18.17-mRNA-1 protein AED:0.17 eAED:0.17 QI:32	7.606196241	5.428220672	4.893745483	3.054159132	2.648574448	3.191046551	6.642421256	8.887393189	8.74005457	13.23767848	9.600748621	11.10878521	10.14354558	12.59493394	16.8095583	5.813735054	7.929272846	8.787181466	6.487080261	11.44145103	11.91558956	7.69169192	8.623338157	6.326987185	2.74049741	6.066430684	6.781852863	6.285850446	5.409917179	6.580719189	16.86186405	28.82337736	18.87025271	6.33656634	8.627514915	9.938196907
maker-scf300000870752.0-snap-gene-0.114-mRNA-1 protein AED:0.28 eAED:0.30 QI:0	9.339950208	9.28821699	9.677473072	9.730955764	13.41227862	10.20046526	4.440124617	5.083549653	6.733878355	5.253173909	3.822100336	6.664435523	12.05685838	5.195789963	8.190273975	8.254428391	6.485005335	7.648992144	9.990333692	8.847726437	9.822575459	8.897821069	7.960733588	10.01004514	5.120671223	8.654352108	7.139667312	6.550668703	6.020718144	5.018856417	11.95969059	15.54511826	5.986970927	6.448790187	7.848179006	8.122962327
snap_masked-scf300000870635.0-processed-gene-0.123-mRNA-1 protein AED:0.07 eAED:0.07 QI:0	6.751883275	3.887105646	5.607574108	6.550747666	5.85085985	8.822630476	3.533817027	5.199067265	7.010448892	5.736350534	5.822251803	3.845816657	5.037816712	6.354123972	6.440499183	5.42965379	8.184644883	4.204149156	11.80202177	5.343445385	10.02425511	7.272321077	7.495056047	11.93097291	4.608588493	7.115753298	3.403172971	14.58427298	4.069492684	9.527952961	8.072763808	18.83802928	5.897712962	8.656699463	3.235711792	7.495720864
maker-scf300000870619.2-snap-gene-4.114-mRNA-1 protein AED:0.15 eAED:0.15 QI:0	12.40652589	16.78500078	18.00465442	16.44822128	20.15316807	19.60637084	17.0518844	17.36577396	26.72940023	16.18846791	18.36946946	13.08639657	11.0201711	15.09677825	11.53078396	17.67933093	15.83393366	17.81018537	14.21017285	24.8725314	16.60350396	13.78019867	18.59027021	17.1285989	14.47859456	17.63928762	15.56410805	16.75877514	17.19699226	11.33714751	15.05031612	68.04524126	17.61924033	16.34076132	18.23968194	15.3959437
maker-scf300000870673.1-snap-gene-1.219-mRNA-1 protein AED:0.03 eAED:0.03 QI:0	12.37260437	15.51930884	18.06314051	11.60522771	11.82775114	14.28034281	3.312329233	4.580685137	7.847057074	3.594880736	3.539753395	2.978944993	7.319198059	8.871857187	9.215099052	5.421952293	4.489268564	5.012530981	9.496684961	10.1481096	10.84539574	11.91001802	5.139930335	10.04726084	5.179130721	4.919514493	12.40255813	3.713126834	5.158150385	6.218288109	6.555374572	10.06382485	7.511234003	4.122818611	5.205520382	6.042177237
snap_masked-scf300000870662.0-processed-gene-10.84-mRNA-1 protein AED:0.04 eAED:0.04 QI:0	15.5846019	8.18488198	9.100035843	6.473496989	9.39729921	5.049449183	8.915319325	9.557762044	5.819385848	10.42943332	9.965975247	9.774320158	8.688811238	6.211051032	7.862974187	8.427528656	5.79801958	10.4353563	13.18713928	11.82202371	9.35815184	6.12235636	10.15430492	7.653011242	9.208966249	10.15612616	9.355367326	10.51722696	8.366131005	8.461747006	8.44138773	10.48902285	10.89575983	5.611857192	8.928189244	10.90996477
maker-scf300000870743.0-snap-gene-5.10-mRNA-1 protein AED:0.00 eAED:0.00 QI:48	12.79165456	15.18470301	11.28486515	13.83216736	7.144101466	8.743285565	5.705903826	11.76182239	5.000707338	9.151693139	9.755894425	13.49263007	5.678093935	11.03649777	7.779184674	9.406229417	9.085483769	9.369711762	10.27715091	3.076591845	8.508121204	5.844642226	6.335550204	5.907546654	14.01813161	10.97273563	17.26541059	11.25675043	10.15492912	13.24296429	10.62740874	5.247319655	8.468215643	12.71134011	5.358529233	8.774320917
maker-scf300000870754.0-snap-gene-3.0-mRNA-1 protein AED:0.02 eAED:0.02 QI:201	6.174488958	5.379220415	8.119287259	11.12472015	9.828734765	8.526353343	9.778937556	10.32350318	10.8755677	12.8431142	9.363326579	7.765318169	8.807504931	8.496320564	13.2565921	13.87421028	12.41627838	9.476193239	5.215870543	6.774657783	6.578758553	10.42263149	8.874671843	7.867836906	11.2975578	14.49938425	14.22281161	11.47141743	9.271183997	6.488043372	9.469257996	11.29954815	10.82804695	11.62515688	9.192180064	11.48444635
maker-scf300000870603.0-snap-gene-9.146-mRNA-1 protein AED:0.19 eAED:0.19 QI:80	4.685422612	7.601029551	4.134758317	7.902759475	6.546905672	8.189783798	5.087425401	4.559783908	4.398139555	3.255291903	7.202698273	5.295194088	3.782391532	4.895901851	3.989819546	4.269036948	7.951829155	3.558748704	7.394937903	4.465671098	6.209950485	5.119229394	5.327033337	7.052581515	4.457990176	11.43769989	6.036276045	5.657010206	4.125968546	12.01571668	5.261954253	15.87724301	9.807085855	7.143982193	5.551812635	4.833851698
maker-scf300000870753.0-snap-gene-5.104-mRNA-1 protein AED:0.27 eAED:0.27 QI:0	5.283697553	6.113914223	4.090464721	8.905816821	5.97951514	6.952109825	14.10656164	9.71754841	9.58836878	4.436288894	4.764309151	5.921568798	9.203652406	8.494361528	8.732235549	12.3866445	6.26097704	13.53924427	2.897254304	3.646676272	2.993357659	4.531296005	3.058217035	4.4701188	6.464874341	6.598745471	15.30546767	6.156537751	2.714137763	6.022247159	5.290588717	8.876067159	6.238947428	9.433439681	10.80408227	8.648278511
maker-scf300000870681.0-snap-gene-0.52-mRNA-1 protein AED:0.09 eAED:0.15 QI:0	10.3972563	10.22238098	6.758582112	6.439508145	5.782387238	5.770623228	5.441741195	6.640326776	4.526469808	6.116907783	5.545575317	5.044829259	5.019725293	1.065184225	6.48545041	7.752068556	7.028197483	4.467964062	8.292676318	6.314815748	10.29569776	6.378630379	7.757560427	6.92279967	0.670914714	11.19763205	11.82927439	4.969283253	4.842396387	5.466090948	4.71775573	17.57244469	4.768962908	6.55736043	4.599403905	6.695517669
snap_masked-scf300000870746.0-processed-gene-1.85-mRNA-1 protein AED:0.06 eAED:0.06 QI:0	8.569399854	10.68945166	11.22480607	11.47654375	5.45507787	11.21027539	7.317100214	11.52363679	11.90296714	4.676325079	5.897636341	4.237030392	5.347863846	8.512186024	5.850486839	15.32136217	14.38846121	9.100536118	5.898764969	5.05187142	7.267129885	8.128746019	7.314225534	7.25487109	12.06699487	9.55693588	16.60018028	5.234455506	4.401942298	14.80102254	4.587982621	2.142528583	3.346174982	8.121536932	7.033748764	7.218388585
snap_masked-scf300000870746.0-processed-gene-13.128-mRNA-1 protein AED:0.26 eAED:0.33 QI:0	15.17180958	11.86044902	5.169422021	10.77810443	9.378465788	8.767865919	17.51615836	16.62443279	15.1368468	10.33702912	6.723970166	23.06345872	9.009170658	3.453766718	13.07519215	7.209950541	5.552031565	8.315957133	6.669928575	8.212709474	12.94978322	8.511105122	9.248848477	7.406576331	18.59951867	16.55643555	20.15756367	10.87030821	17.11508922	16.48268946	14.60472528	10.73908214	12.91211565	10.38650639	14.80479948	15.86026115
snap_masked-scf300000870601.1-processed-gene-3.0-mRNA-1 protein AED:0.07 eAED:0.08 QI:0	25.8293091	22.14581394	18.93241317	16.31770554	14.71030885	16.27176303	14.91022762	15.89774839	14.89868279	12.47103927	14.86814055	13.31277106	16.03865644	18.43558228	17.2301946	12.33981255	16.752548	18.21173838	14.02013958	20.662818	14.14847059	13.20728296	14.95760191	10.50037728	21.47668723	17.62080847	17.41357425	13.5706415	11.65979152	15.90684848	18.1910857	5.420570669	15.98684733	17.035373	19.47619778	19.57607505
snap_masked-scf300000870605.0-processed-gene-0.27-mRNA-1 protein AED:0.03 eAED:0.03 QI:0	13.80751069	9.753030094	11.64839721	12.70358226	15.1006029	11.31150059	4.688543511	1.547665228	4.713320428	5.403210566	3.875908691	6.211183557	10.60527544	6.53745635	7.361865661	7.588102228	5.836294066	6.410675846	20.51465972	15.32210117	12.27872575	12.76933632	15.24399823	12.98777142	1.580519268	4.890864579	2.804841256	7.011939903	6.675447536	1.524889061	9.210675256	20.01043175	11.99520396	11.16643569	6.923883658	7.897650216
maker-scf300000870601.0-snap-gene-11.20-mRNA-1 protein AED:0.43 eAED:0.43 QI:0	9.767613174	7.059050103	3.898069046	7.241919323	5.263773303	6.387001738	4.22883947	4.895896048	3.480906016	3.571250112	3.487396353	7.727154681	4.376347609	3.75875392	3.02932287	3.279269584	2.323617057	2.944597914	8.006885896	4.494242002	5.170675558	3.418547892	4.148741567	4.078142892	7.41278665	4.091749165	12.23546831	6.621773746	6.689923109	8.885663689	4.531358241	13.95078281	4.819117649	3.824995532	5.438595698	4.404537011
snap_masked-scf300000870651.1-processed-gene-6.32-mRNA-1 protein AED:0.05 eAED:0.05 QI:0	18.8584939	12.65546439	14.59143236	14.79326996	11.34458237	9.664740871	11.30820252	13.91684758	11.36921636	12.61557246	11.66768809	9.020758416	15.20667125	18.28697774	14.78715998	14.56535313	12.79214873	13.65405804	7.811352581	12.1075927	10.99708847	8.759078739	9.42144575	7.102064341	13.18130375	9.129790433	13.75253159	7.220469337	9.011404387	10.68490169	11.04645417	9.82987586	8.731516009	10.52168326	10.71090054	13.40071361
maker-scf300000870754.0-snap-gene-12.209-mRNA-1 protein AED:0.11 eAED:0.11 QI:0	3.424077389	4.28974698	16.43264702	15.2943207	6.273807859	33.5687884	7.529839999	6.32993013	38.15255653	13.47490907	22.27835905	9.373260131	3.936003557	7.410735161	5.12045776	6.726212313	26.85043549	10.11685586	37.3056311	4.72642563	6.909645271	6.078899494	10.2816936	22.88261108	4.38878073	13.61530721	0.385926163	17.27313079	4.690360693	4.154414368	5.982985891	1.50555471	23.62415351	26.02861565	7.663656233	7.402588781
maker-scf300000870601.1-snap-gene-6.119-mRNA-1 protein AED:0.16 eAED:0.16 QI:0	8.320888273	10.31708287	11.44364989	10.05257965	7.258037368	8.955153613	4.393731074	15.43053724	11.89488679	9.501467722	9.90221774	8.368641861	5.902752249	6.122948098	8.146647422	6.415176992	9.058392583	6.321532186	7.932779149	7.746196148	8.813861533	9.459300168	9.636269844	7.778733027	17.41191898	7.687834254	18.41381856	7.033885493	5.433976627	14.93250158	8.800201768	6.290784794	11.8564169	7.0442927	4.458438765	10.91132945
snap_masked-scf300000870753.0-processed-gene-17.32-mRNA-1 protein AED:0.33 eAED:0.34 QI:0	5.665362901	4.838674624	6.196970516	11.60330922	7.034268383	8.805086318	11.68618478	24.07511947	15.44848021	17.10014522	19.36386283	16.6127841	16.11280888	17.06635885	10.90825352	14.17043753	19.06834354	16.44563206	15.34129651	11.36533459	13.61119379	14.32771333	13.65068294	13.26285376	35.52832402	29.34421048	40.45121794	59.15502016	30.57641935	38.29923857	20.93539134	36.07672012	27.3624441	29.79711681	18.3785803	28.2053401
maker-scf300000870743.0-snap-gene-0.52-mRNA-1 protein AED:0.13 eAED:0.13 QI:0	21.065954	17.46423712	16.91786492	17.1382874	10.93003977	14.48896202	16.40257958	15.8699303	15.29158711	17.99287777	17.99569845	29.97164363	16.98667129	16.79280646	9.828715108	13.35699443	2.710312015	16.21901492	22.53778062	10.36903905	12.83664405	13.29053665	10.82128164	5.857503315	25.12056986	28.64452232	31.42145213	19.17720481	37.91611167	19.0712581	14.04460486	169.1779473	15.74481831	23.15287955	19.41434281	20.66456957
maker-scf300000870753.0-snap-gene-8.127-mRNA-1 protein AED:0.31 eAED:0.31 QI:0	6.591374598	10.3706232	7.393442386	9.447351835	7.1500259	7.47964564	4.745943008	7.464102568	5.517562852	4.322651178	4.963106779	4.485534346	5.645965116	4.507101494	3.132937778	4.459225803	3.909325604	4.615134313	9.895561944	14.87051092	12.07087633	13.84362805	10.50807726	11.65523414	8.219099028	5.321687463	5.157846236	7.569947936	6.844548927	7.599399248	9.211122227	4.717504122	11.06720362	10.81667408	7.740213822	7.039913799
snap_masked-scf300000870753.0-processed-gene-12.91-mRNA-1 protein AED:0.02 eAED:0.02 QI:0	12.53866971	10.02975512	9.846477665	12.50844028	10.88540644	11.56893693	8.659246903	11.26856743	10.57615945	11.31068457	14.19118678	9.058754653	9.687244156	11.97709435	11.48066144	14.52673745	14.80758335	9.791219807	11.00751626	8.930485057	6.619051135	8.531530935	9.17692397	10.04440199	10.61729523	16.53713828	11.4819445	17.51479673	12.47001977	12.83863755	8.959077105	7.659608275	14.5881655	13.10734471	8.468840367	11.81945825
snap_masked-scf300000870749.0-processed-gene-11.82-mRNA-1 protein AED:0.01 eAED:0.01 QI:0	6.651234797	3.242435247	3.088063741	4.437316188	3.481944762	2.84793564	4.875545354	4.865487882	5.420082336	3.908091569	3.373311896	4.008982138	3.475293667	3.150025134	3.062861884	3.70698905	2.879477235	3.888712727	3.663153798	6.995072565	4.082113228	4.075012558	4.555871201	2.615980918	4.864167348	7.69017409	6.175211742	2.465984008	3.904704418	5.475121384	2.992848241	11.70734778	3.784088462	3.203305963	4.378403738	4.785915687
maker-scf300000870662.0-snap-gene-3.67-mRNA-1 protein AED:0.25 eAED:0.25 QI:0	11.46869695	10.15811305	11.21100558	9.284701767	9.52129308	8.836703329	17.77374095	14.94207134	15.75537472	17.37586058	16.83122356	16.34753394	18.63809134	17.86694948	15.85897606	19.96537299	15.9024225	15.83445513	5.878406042	8.699818456	8.678053964	10.90152174	8.738370591	8.831506956	14.76256945	22.2242282	9.183919216	12.96161658	11.67636645	11.02681163	16.24090151	56.82998301	15.26483733	13.43020232	12.56916975	18.0057425
snap_masked-scf300000870601.0-processed-gene-0.19-mRNA-1 protein AED:0.46 eAED:0.47 QI:0	9.896418226	6.679996359	7.742124954	6.355261165	7.964225072	11.57142379	7.701709685	13.05728584	4.897118645	8.235950505	7.640529801	6.727185684	6.708398404	5.809252141	5.992506947	6.022696467	3.422978987	6.702165948	4.927926941	8.297502297	9.210824385	9.361593391	8.691582914	7.215286526	17.5368453	4.514889715	6.665137212	6.642003815	7.380644391	8.05694929	6.496113348	9.605529519	7.942339211	8.513830283	5.269633811	6.338469883
maker-scf300000870693.1-snap-gene-4.89-mRNA-1 protein AED:0.00 eAED:0.00 QI:0	6.899808097	6.533548909	7.820689452	5.725092264	5.995776842	5.128290481	4.895750424	4.625131827	16.4408784	6.087629138	2.503435525	3.866391663	5.204970097	4.614432255	5.272243757	5.947324212	4.547294707	6.57107893	5.464954137	7.2423231	3.209955468	4.572417971	10.77643184	4.54928636	6.275261002	10.94569274	7.914057998	3.583374203	7.383966407	4.036258652	5.18486908	9.703003224	10.50753287	4.902387883	6.25949288	4.939446844
snap_masked-scf300000870746.0-processed-gene-13.130-mRNA-1 protein AED:0.03 eAED:0.03 QI:0	7.147491336	7.466479709	7.824060081	10.45955728	8.156727284	8.205823033	5.986688552	7.466406148	7.501558722	8.780447645	9.182917552	6.652208701	7.750371539	7.948770716	7.958041736	8.473603241	7.317399343	8.572796503	9.221750636	9.67258874	10.09121761	9.297609047	9.196457319	10.03586687	6.918205579	4.564592045	8.751334429	8.524179009	6.623159692	7.787152988	8.665357303	13.01627412	8.357662133	9.77035055	7.362068933	8.751741228
snap_masked-scf300000870673.2-processed-gene-14.26-mRNA-1 protein AED:0.09 eAED:0.09 QI:0	10.74771197	14.86941794	16.95089218	14.57856956	17.92097223	13.30495297	18.49102198	16.60522866	10.44110764	22.06554805	15.11442043	14.55985445	17.25016267	19.70198393	15.95927184	19.03947263	18.95842214	17.74238166	10.65661011	11.1509453	17.97127692	19.29480087	18.97417121	16.18497753	10.40969358	18.70225445	15.07916734	10.95443506	14.14505345	13.39106557	19.76377241	13.60323673	18.28609752	18.58813272	18.64483903	19.53339384
maker-scf300000870749.0-snap-gene-12.10-mRNA-1 protein AED:0.48 eAED:0.48 QI:0	14.43037909	9.119816991	8.15066629	10.65546237	11.5843645	16.6149691	9.766301857	8.237941676	7.706540518	12.82665393	12.7076797	6.29840929	11.57508337	10.9051796	11.89439755	13.25598328	16.21015364	13.96447336	10.25807234	6.410704754	7.175957793	8.990440357	6.906401068	7.800442884	12.18479428	11.11226872	9.58809357	9.416715172	9.542681917	8.112272907	7.778965299	8.565797785	7.891209025	11.13340385	10.77678372	11.44792608
maker-scf300000870749.0-snap-gene-7.29-mRNA-1 protein AED:0.07 eAED:0.07 QI:0	8.465594753	11.95055313	8.506570002	9.596770535	7.406727397	10.89121451	6.99490214	6.474609871	8.847356334	7.576052092	10.85642709	9.060820851	5.081594736	8.861020894	8.590691095	6.113161732	11.28532729	7.806375637	10.31557944	6.644687391	6.51964336	8.042582834	6.774057437	11.76625864	8.993742485	9.244378136	6.164026347	14.46730021	4.092818387	12.3767613	7.721460081	25.44412716	6.245689883	14.55456352	5.277739572	5.291794776
maker-scf300000870750.0-snap-gene-4.150-mRNA-1 protein AED:0.30 eAED:0.30 QI:0	5.741436099	14.38514148	7.172966558	9.496094536	6.595241197	7.223053911	5.116816423	5.803309062	7.987370566	4.762937313	9.239978041	3.426457027	7.062444735	6.46061861	6.913530723	7.820893676	12.19684811	6.525863944	12.04067517	7.925192	5.261803345	11.07914418	9.527525248	11.14639782	6.124052552	7.402362474	14.24143471	12.89529574	5.898539185	10.83225307	5.921200148	10.09531591	8.757584635	12.69474315	5.291296498	5.272341069
snap_masked-scf300000870603.0-processed-gene-8.64-mRNA-1 protein AED:0.25 eAED:0.26 QI:0	7.043858195	4.625167788	8.113909113	6.137553082	8.123311418	7.612174358	6.957613499	6.940369232	12.67975778	6.064759606	6.323217044	6.191548068	6.749928388	7.102391139	6.820511316	6.409235084	9.237013843	7.979136556	6.3171992	6.69806012	7.209336229	11.06898518	6.564098505	5.857092973	7.083037341	12.61786397	7.88432708	6.933669015	4.181146376	6.694268738	5.031491978	17.55236248	4.958554259	6.898837502	6.275219331	7.192588406
maker-scf300000870754.0-snap-gene-2.1-mRNA-1 protein AED:0.17 eAED:0.17 QI:0	25.96069139	13.5476936	19.23764257	17.85550235	30.42875903	17.45863362	22.47910405	11.67085572	11.68163236	13.42457716	10.49058834	25.91635903	13.93757812	15.62448299	22.05669343	5.753587529	19.60035767	6.20001746	9.490162793	17.27751381	13.08184404	12.43350643	14.18591016	13.20411998	8.632635319	5.313130891	7.645751697	12.70469203	22.54339136	5.996727929	14.84193047	22.91311945	18.20364934	12.75234111	22.64360965	10.41092165
snap_masked-scf300000870642.2-processed-gene-0.80-mRNA-1 protein AED:0.02 eAED:0.02 QI:0	12.40588932	16.3406473	15.69571344	9.861587952	16.68711306	13.84475232	15.27770449	14.23502331	14.73643985	7.103463452	10.41351048	6.804577056	19.81973309	18.62938398	15.88815643	10.34130196	14.39757918	14.7965904	8.208959644	14.84120802	14.44217494	10.80609324	7.709476564	10.58469615	16.24952141	14.65864093	14.89028815	14.53307538	14.61467033	15.0504769	13.14033838	14.61556351	12.60405206	11.34589697	16.92120083	17.17579746
maker-scf300000870607.0-snap-gene-1.18-mRNA-1 protein AED:0.11 eAED:0.11 QI:0	12.41926851	12.41785268	9.713595055	14.09160946	8.513180726	7.439095696	11.08828108	7.789232977	15.00613564	13.89240335	12.18842357	11.78985372	7.52217822	9.429631434	14.46452929	15.69380865	12.7060431	12.08965303	7.126903544	8.000038086	7.115312663	8.115975605	8.695235452	5.77288137	9.612912333	12.72489053	12.19796662	9.995274985	14.63043159	11.29077183	9.808815244	8.00961275	12.57842565	8.06655142	14.42142329	10.57445872
snap_masked-scf300000870619.2-processed-gene-1.6-mRNA-1 protein AED:0.06 eAED:0.07 QI:0	34.36963747	11.13133799	15.24290829	10.74804299	7.666250934	13.22595867	4.526823311	10.87912733	12.32405675	13.0930213	11.6993773	21.51920457	5.566099316	7.718122417	9.134099839	5.945350621	9.780741249	3.505802508	24.0410348	8.541275312	13.76371804	18.26166451	14.24041589	12.21337009	17.48152819	11.99299518	8.847192501	17.94244909	17.62357677	11.41197207	14.86133231	29.25208525	10.50999056	14.18267216	9.65494408	11.88250751
snap_masked-scf300000870673.2-processed-gene-13.17-mRNA-1 protein AED:0.39 eAED:0.39 QI:0	11.629535	12.26704285	15.67315156	9.299772854	15.47094255	13.91495296	18.28565696	21.26991796	22.72803416	19.41109985	13.83145761	14.19447125	17.57316021	19.9075242	15.95605048	15.66777723	14.55319087	15.44418576	8.62010787	15.44129364	18.77823298	17.86322062	14.51812672	16.97020087	25.61713136	19.45614868	7.822131557	17.1850042	14.1097289	22.12623415	20.45821405	14.51578309	13.66510749	15.43078079	15.61730328	20.36977052
snap_masked-scf300000870753.0-processed-gene-21.78-mRNA-1 protein AED:0.13 eAED:0.13 QI:0	10.34233568	7.202605396	4.575936008	4.352008524	5.269483013	4.934987562	5.42746996	3.981888956	4.708046574	4.056287827	6.763934114	9.25619748	7.152807694	4.883766679	6.318673191	4.295538178	8.212448204	7.008736158	6.259307088	3.172454286	4.39652351	2.98201217	3.337422232	5.617039625	7.448936628	6.125943668	14.80476051	7.752438188	6.224942753	11.05654345	7.101468863	0.911404411	6.207268971	6.654778759	6.787566762	5.6780412
maker-scf300000870603.0-snap-gene-18.129-mRNA-1 protein AED:0.30 eAED:0.30 QI:0	32.77666557	23.59776297	12.36855553	6.597905054	17.08337594	7.344914441	28.61631977	26.88826783	11.13118739	6.037161237	11.07369946	26.31661542	12.99014078	3.793585052	9.250129188	5.86966361	17.05360495	15.12320816	14.28444972	22.95927348	4.422296785	11.46334599	6.606032541	36.17915735	22.93593887	14.11912307	7.273470649	18.34238362	52.93948699	22.20469638	12.71962647	8.631825353	6.23778931	8.542665557	13.52548304	8.873900296
maker-scf300000870749.0-snap-gene-4.6-mRNA-1 protein AED:0.07 eAED:0.07 QI:0	8.427186584	7.671709813	8.341893669	9.456150576	5.945127072	6.758525532	6.486237253	9.479146099	14.67923102	12.12619887	6.861696367	10.70719454	4.791519992	6.008131598	4.925252017	8.055118491	3.909819303	6.214790576	5.21588721	4.934986425	2.945816846	5.789977815	3.899882121	4.785384589	9.566675029	10.16425742	14.63831353	6.982624229	9.182493877	13.08386279	6.054407738	10.11549784	5.350625228	5.944012252	5.824859246	7.940699712
augustus_masked-scf300000870662.0-processed-gene-2.50-mRNA-1 protein AED:0.36 eAED:0.36 QI:0	5.694053421	6.586680443	9.224810203	5.338251473	5.144298978	8.404865666	5.091549103	4.124421285	4.352817814	4.1205675	6.294960263	2.73806787	5.29228998	7.386816278	7.726410825	6.213767263	7.755440064	6.75608793	6.890522897	2.619929105	4.14620082	3.610422027	4.13095762	4.556253124	4.587637681	10.91555732	8.800510688	1.464205758	2.179359598	7.94439809	3.629190522	7.203192914	4.041248851	3.739249032	2.083617283	2.52973151
snap_masked-scf300000870601.0-processed-gene-5.81-mRNA-1 protein AED:0.10 eAED:0.14 QI:0	8.130746011	6.346277038	6.538260715	10.14445661	6.309596864	6.442469615	7.926892293	6.315257369	7.76009811	12.24756494	7.453706599	13.15033639	7.13721708	7.308990267	5.393396218	8.229830203	7.696000708	9.982820719	3.605573421	5.486935042	5.393075926	4.909163927	6.862291262	4.85340833	7.497332735	9.312995718	10.07913786	5.023876088	7.053836856	6.965540529	6.58999269	4.549622978	6.808446924	5.151102401	7.493279931	5.532540276
maker-scf300000870603.0-snap-gene-8.6-mRNA-1 protein AED:0.02 eAED:0.02 QI:0	10.18904059	11.14418766	17.32627935	15.8356024	10.37776476	12.19250562	14.41022828	11.78617214	18.5664695	14.77050808	8.60465586	8.463573023	17.77620055	4.570546058	16.18320569	16.40803023	13.1117669	11.16961353	12.66847732	13.71283231	10.06510384	18.88249897	14.84346332	15.16025451	22.47245092	15.43536006	9.512375624	14.74745425	8.897667072	14.18159602	5.366797521	16.5644772	13.95906128	11.40097553	12.79414787	5.274439765
maker-scf300000870603.0-snap-gene-11.63-mRNA-1 protein AED:0.21 eAED:0.26 QI:0	5.908284668	6.086787593	6.101408453	5.52076923	5.501914983	6.030967535	8.003580186	8.610492737	6.915338787	8.75218429	8.943641806	9.722006363	5.860549882	6.59777597	6.222543541	5.396179437	6.511012389	5.440584405	8.240567932	8.916681578	8.564589681	8.007555849	9.447119414	6.811187255	6.344804474	7.357037698	7.446604086	7.984944771	10.84498312	10.88263769	7.931655641	11.82519895	11.44798029	7.027227259	6.751879136	7.3327343
maker-scf300000870603.0-snap-gene-4.116-mRNA-1 protein AED:0.20 eAED:0.20 QI:169	6.625556665	4.701227364	8.948177599	5.799150733	6.088670991	5.579316787	3.891768464	6.4975673	6.496144508	7.622327496	5.228756918	4.781696579	4.668067494	5.500333678	6.262570791	7.383094333	5.234018758	5.351822014	4.372077306	5.615711886	4.932234814	6.73102535	7.049808986	8.574352443	5.028233317	6.080210665	7.255613604	9.121553986	7.165107335	6.762351908	5.906336936	1.642788381	5.726303753	4.714338339	6.427474017	5.011593464
snap_masked-scf300000870749.0-processed-gene-5.28-mRNA-1 protein AED:0.04 eAED:0.04 QI:0	9.938105941	16.33346716	11.33997719	8.993887224	10.92553002	8.27056984	20.14279251	18.82184609	15.58158511	20.63684919	20.30276477	25.68263603	19.2649001	21.49852616	18.577536	17.67180143	17.61343653	15.68812238	17.662273	14.32775753	14.95510342	17.42852091	14.14490604	12.41592701	45.10741324	42.88302047	40.96962475	57.19371259	63.3022643	71.63744605	26.13859911	7.540879839	26.99328932	28.31542872	29.00330802	28.64853935
snap_masked-scf300000870593.0-processed-gene-5.98-mRNA-1 protein AED:0.41 eAED:0.41 QI:0	4.206490415	7.554980979	1.861635084	3.601613782	4.295142021	5.040854304	3.748859844	8.144557788	3.117012882	4.666050656	6.392033243	5.487873041	4.27550575	7.259162848	2.823758253	3.88035689	5.906276048	5.048176049	7.145404306	5.297093619	2.472979169	4.081564883	4.207887722	6.520209602	7.933569152	3.517438681	4.826073058	4.37289677	4.549044986	9.695482072	6.380693051	12.79218801	6.62220904	4.653077254	3.570638749	5.938089225
maker-scf300000870641.0-snap-gene-2.108-mRNA-1 protein AED:0.03 eAED:0.03 QI:0	4.847518924	8.86975209	4.708967159	7.517964144	7.272730077	6.132143983	5.521937022	11.18623364	7.112752589	8.80241857	7.434985703	6.442581912	6.382771301	6.202128048	5.673584532	6.947473373	7.566923713	7.397135988	11.13952444	4.817716792	6.746553629	5.942924257	6.121579151	4.224526202	14.79603427	9.591402515	10.14591514	9.022827719	7.038628576	9.360820963	6.524016748	4.130754007	8.507861267	6.553021745	4.824861276	8.284766302
maker-scf300000870745.0-snap-gene-0.60-mRNA-1 protein AED:0.12 eAED:0.13 QI:0	13.01060755	17.40957139	10.24427889	6.084067201	11.26351524	9.471110304	7.752777952	10.08302834	8.257448835	5.939062442	13.07324597	8.632575497	8.749797629	9.366019703	8.10802739	4.216145706	6.427413012	7.177370012	13.6233331	12.16590539	14.26412452	10.06101139	9.574736696	12.58682953	13.05855973	8.526492891	11.62733466	11.13544428	8.911078125	11.66567784	13.58252539	19.3114517	11.07966614	9.461771016	8.509423265	7.494947744
snap_masked-scf300000870595.1-processed-gene-2.159-mRNA-1 protein AED:0.17 eAED:0.17 QI:0	10.81678493	9.304641516	10.77306969	12.37122632	9.138638437	12.81033705	12.08535008	10.91258355	9.46088461	10.61266792	13.52360073	10.12136496	10.94992282	8.004293553	9.555160077	10.50358278	12.8109084	11.01625151	17.62269161	12.041089	11.46320112	11.60358386	10.29333239	14.22319238	7.50266077	9.466056034	12.03425826	15.33142383	12.66616218	13.24268526	8.557742236	3.431712058	8.497963923	13.66175243	11.09422982	9.785392401
snap_masked-scf300000870735.0-processed-gene-14.112-mRNA-1 protein AED:0.11 eAED:0.11 QI:0	5.379192087	5.302278268	6.252549774	6.401848898	5.166774235	5.571369093	7.793424464	8.147322923	5.74294139	6.561934866	6.999816834	7.175901721	7.221709107	6.517148735	6.503292882	7.194753035	6.729199783	3.815624872	7.416982645	7.497964206	7.558890666	4.785505797	5.536625045	5.917224919	6.550566001	7.200784481	13.44709402	10.36098746	6.826708511	6.846669862	5.829777853	4.910202278	5.766170193	6.299906983	6.707142445	8.804582561
maker-scf300000870593.0-snap-gene-6.61-mRNA-1 protein AED:0.04 eAED:0.05 QI:0	6.618307175	3.742165592	5.684897894	5.462665524	4.585641665	7.81955774	9.27831869	3.103228698	5.628307063	6.890575654	5.430225067	5.734381935	7.780699953	4.846089723	6.331824508	7.935928998	8.039832464	9.224519242	61.98882928	5.43784589	3.343472252	4.650571134	5.216837253	6.60806672	0.475365667	5.396567862	0.851371322	37.00569482	7.446966407	0.611512026	2.339882158	19.81490074	5.592355849	3.772620431	4.5745644	3.207211084
maker-scf300000870673.2-snap-gene-0.11-mRNA-1 protein AED:0.12 eAED:0.16 QI:0	3.950875859	4.61067328	5.436545402	6.458354924	6.195767296	9.166561897	8.286480468	6.634805937	6.565834065	8.34252823	5.644589773	5.000857973	5.852422573	6.157931171	6.528899294	9.891548168	7.234588982	7.536114468	7.197318628	6.271630755	5.207137019	5.798061251	7.293998254	9.060626826	6.408157562	7.633835867	9.126073556	8.894040501	6.223775148	4.57970883	4.412227899	8.57376348	4.889207552	7.596872074	6.007847364	5.854705219
maker-scf300000870753.0-snap-gene-8.120-mRNA-1 protein AED:0.34 eAED:0.34 QI:0	5.330951458	5.944729	5.114535158	4.509121218	6.268043614	5.038319126	4.476138434	3.657539164	6.198327277	3.118476553	4.315975748	4.345110838	5.104953614	6.183961196	4.925593512	5.962847161	5.671803446	5.84399159	7.436410386	8.027541249	6.277076919	4.660125055	5.796403119	6.399607962	6.041250702	4.226752035	2.331102496	4.68484141	4.14910791	7.77148565	6.372153837	47.41708189	6.027136416	5.188478577	4.354699795	7.74851052
maker-scf300000870605.0-snap-gene-0.119-mRNA-1 protein AED:0.17 eAED:0.17 QI:0	8.664846551	12.49872337	13.52448427	12.94243521	12.66853381	10.21521613	18.70264262	19.67176403	17.65117951	14.1194592	15.2185417	16.49115324	16.53489935	16.11540103	14.65018607	15.36887108	11.70793487	14.70238843	8.226350288	10.22711298	13.64810142	8.559659991	11.07352308	7.241399079	14.39737382	10.13409128	7.12538911	11.1701238	13.41742134	11.62935908	13.77332597	7.625289963	10.45624639	6.887555692	10.76307326	13.13038692
snap_masked-scf300000870651.0-processed-gene-0.3-mRNA-1 protein AED:0.41 eAED:0.41 QI:0	6.831871856	10.45906581	7.469251088	6.595788043	7.805204708	8.590707223	2.366259912	3.469314477	4.662459805	3.993776419	6.038201657	7.086150366	4.747670633	6.286696749	6.159717852	3.598851494	5.39335581	3.744678786	16.82967536	7.439518156	5.969312072	5.064579542	5.173065122	7.435771847	6.406855452	6.454983873	16.01922343	9.831386512	5.459076442	11.77400122	5.985466007	4.982991118	5.902346413	4.554581182	3.672806667	5.094488274
snap_masked-scf300000870749.0-processed-gene-17.34-mRNA-1 protein AED:0.06 eAED:0.06 QI:0	7.730177828	12.04866808	12.5453822	11.76054144	9.164755657	13.95404298	9.349628405	12.32991145	3.610820535	14.31420647	13.3932247	7.571373871	10.78425071	12.31584887	6.84975507	14.40985681	13.39845238	12.87258379	8.470424512	10.24692522	11.29595521	10.61360709	13.99228847	13.89463704	15.81554965	6.442875042	9.667940779	15.70090944	11.09316674	17.74792069	11.89024032	79.79337378	11.17459025	17.72977035	12.55201578	13.47999674
snap_masked-scf300000870673.2-processed-gene-4.112-mRNA-1 protein AED:0.05 eAED:0.06 QI:0	12.03930132	41.25127529	9.735481224	10.84924149	6.384179769	6.419296185	8.617761154	37.71655428	7.723938826	10.46231479	8.014329133	12.82603877	2.113634023	16.01035333	8.077640003	12.70944101	9.659069904	4.645674759	5.120858459	6.536590728	26.96568983	4.442080889	6.623253758	4.028278909	39.5697113	7.043387073	13.81142387	4.457703156	6.4317412	41.07930132	16.47517125	1.543780691	8.107102573	8.377807284	11.76112083	33.95672248
snap_masked-scf300000870603.0-processed-gene-18.22-mRNA-1 protein AED:0.36 eAED:0.36 QI:0	67.01086112	40.576452	29.63504549	13.0482272	17.65838761	19.26547372	20.10818318	7.338958759	18.12178987	5.87963126	23.47148006	42.03615655	14.51128528	19.23118975	19.15093131	4.18280796	18.11244334	20.06392452	34.13202159	23.90562	21.96836934	25.97481388	5.140650287	17.02313475	21.48023959	21.48542676	59.67333857	21.21474481	22.64488078	23.12086557	23.92835199	25.29647436	7.490883581	26.06949429	20.54035076	14.97296502
maker-scf300000870601.0-snap-gene-8.124-mRNA-1 protein AED:0.15 eAED:0.15 QI:0	54.8358956	51.00224362	28.95779279	25.06267782	21.48444909	29.34867759	11.12187611	9.448687902	16.50561166	10.48149233	9.791742401	20.45274077	14.68993173	20.21055162	22.26295601	15.0330735	21.79038134	15.54278048	27.62682089	20.00288492	18.92147254	22.04549742	16.97541959	18.75554665	8.546492645	11.58951011	20.37484554	8.41259487	12.51919374	15.39193248	16.52679924	9.31409274	22.52157797	13.8484793	14.22766222	15.796911
maker-scf300000870603.0-snap-gene-8.10-mRNA-1 protein AED:0.16 eAED:0.16 QI:0	30.37141313	22.78197897	12.1652142	9.995267052	9.820304968	10.87567949	12.0370347	13.9398659	8.29042761	8.598874853	11.34174606	23.19005753	7.361400333	10.51701229	7.289834654	5.395182802	8.383871677	7.553333127	19.70600356	15.85155206	8.562746306	9.937043879	10.1377752	13.68180887	8.274548985	12.06769933	19.88324373	13.06480948	12.10842003	16.05998435	9.723051685	5.866177159	14.37336389	15.8878842	12.53294154	7.651722981
snap_masked-scf300000870753.0-processed-gene-19.56-mRNA-1 protein AED:0.14 eAED:0.15 QI:0	6.226257249	3.758951361	4.654989421	5.445535872	6.750142951	7.081158616	9.866347418	8.930209121	8.833247573	8.422356453	7.612151864	9.271697875	7.474800528	6.552263677	1.324982755	9.780926835	7.385356419	8.029952735	8.390196676	5.055538196	5.883510717	3.785457076	5.358068717	6.887035275	7.601251238	11.59676649	11.80466797	13.27938079	13.54579732	6.690399161	5.696717038	13.86088865	8.249007603	7.805263283	11.13867779	8.828555142
maker-scf300000870586.0-snap-gene-1.64-mRNA-1 protein AED:0.31 eAED:0.31 QI:0	24.54306967	23.87140836	6.549359354	10.41938749	7.600451985	9.708409034	6.651517849	19.26059062	10.57529915	10.51821536	8.936660358	10.57397843	8.799683271	13.9055423	8.023950071	11.51416147	10.15999567	8.639930178	7.991954857	5.566812299	14.01132325	11.93085211	8.440856392	7.431409971	39.37989196	9.794195631	18.17112309	11.61606554	11.36434588	22.33328558	10.49587929	9.247354312	11.72107897	10.87337366	10.03512179	15.35570545
snap_masked-scf300000870601.0-processed-gene-14.7-mRNA-1 protein AED:0.11 eAED:0.17 QI:0	8.84041522	13.81489622	5.91140613	5.630209113	6.370289911	7.271969838	6.41547445	13.2563935	4.292983785	5.600496453	4.530464109	3.330308938	6.817862695	9.935994217	7.810192042	5.173901277	7.194019768	6.036232609	16.53029586	8.716334427	13.54128329	6.745724523	5.298915891	5.768825339	10.10321147	4.066971041	6.0952076	6.791055748	6.054877176	15.99606883	4.098693929	8.809180101	3.22808767	10.10952232	5.237556244	8.192865957
maker-scf300000870619.2-snap-gene-3.108-mRNA-1 protein AED:0.40 eAED:0.40 QI:0	9.704984027	11.9035939	7.992548657	9.631944587	7.231074468	9.120005654	8.200467127	18.2106173	14.98812663	10.24187975	9.027744533	7.900148175	5.417031675	7.968974339	10.17752414	11.84056919	12.95558974	5.411998966	11.1608245	6.79521239	11.75642399	6.711978747	7.713355696	10.92029428	16.16391687	10.14217617	8.058884907	7.153336904	7.369530891	12.4759909	8.666716503	12.20458605	7.633789891	9.821504391	6.221978899	8.860734231
maker-scf300000870673.2-snap-gene-11.14-mRNA-1 protein AED:0.16 eAED:0.17 QI:0	8.743966275	12.49615678	15.56368728	20.06485497	9.996445733	15.22073811	7.330954137	7.691800459	13.40173416	11.5773737	14.85067858	11.69361218	10.34822612	14.07385679	16.02128916	11.96369644	17.27969878	8.353050811	12.18460225	8.046489924	13.21831433	15.31537568	9.749515736	11.72987279	4.227562036	8.713059887	15.82489612	13.9815412	9.197114057	6.961088412	10.79107594	25.4632295	13.13174419	12.6686825	7.338920537	11.12382964
maker-scf300000870752.1-snap-gene-0.63-mRNA-1 protein AED:0.26 eAED:0.26 QI:0	12.68622966	8.53237272	6.004584368	6.339062568	4.329857869	10.2735964	18.30813313	13.88905525	14.71865312	11.23413103	17.16279155	18.02775709	6.650695123	6.967085971	6.746556179	6.679013209	10.28029265	11.58927257	16.43390965	4.864288504	4.575279498	8.387190533	7.303279038	6.43421368	10.9925178	6.958433798	8.108087087	11.46890126	9.171626051	11.20592701	8.313124756	4.53864187	7.12280352	7.107671196	8.443936889	8.1336224
maker-scf300000870749.0-snap-gene-18.115-mRNA-1 protein AED:0.38 eAED:0.38 QI:0	14.71193361	9.709430018	9.432640755	6.396243785	5.876247848	8.53583975	18.48391842	15.67040221	13.37799124	12.63095004	9.947223628	14.37709968	7.501644005	9.000826517	7.801706876	12.55341172	9.957233789	17.83542812	5.84285108	5.176451978	5.323282883	3.033381449	3.095935965	3.749863883	6.30396609	5.990710109	20.33618962	6.310148335	7.112704321	2.996968297	2.385060359	0.544673959	3.654197158	7.353924176	4.78534934	4.276293513
snap_masked-scf300000870593.0-processed-gene-6.55-mRNA-1 protein AED:0.02 eAED:0.02 QI:0	13.38216086	16.34974732	14.95557052	16.49860141	14.26987149	10.67580564	12.82019039	16.26983215	12.80278048	16.899569	14.72614319	18.32011156	15.49596365	18.20229485	11.8762242	14.43119683	17.21825311	16.60522921	14.54508384	11.266651	13.20791481	11.94139392	12.03759818	9.759151733	10.55181237	12.08678441	9.892235029	24.8715777	12.28574825	14.26408534	10.75249619	4.636100835	10.64916327	13.39839715	12.98898303	11.46300248
snap_masked-scf300000870607.1-processed-gene-0.19-mRNA-1 protein AED:0.09 eAED:0.18 QI:0	11.35546706	7.985235292	8.797262881	14.10857561	13.24030529	10.38103654	22.24746687	27.12817174	32.84705782	40.62485743	36.91675633	36.84062547	8.759666487	17.03697137	15.17242989	20.85320238	16.73980387	7.9970862	27.67235257	12.82460752	15.48506863	17.56931203	12.22082616	20.87509285	8.283947873	21.42372721	9.262454472	23.5541402	22.15397136	15.22356999	15.78134236	36.2701289	14.70188761	8.520616359	16.01489157	15.18450472
maker-scf300000870754.0-snap-gene-1.89-mRNA-1 protein AED:0.07 eAED:0.09 QI:0	9.101477409	16.32715294	12.13377077	11.00160299	10.48870967	13.76267277	7.723710098	5.150880323	11.76193871	9.309873743	13.74711681	10.33871276	10.75486846	4.204607325	8.825645643	7.456097966	11.78822717	10.69371054	15.43721661	12.88535941	10.50108627	12.83045866	8.153968546	16.37145838	12.5794497	14.74770157	9.959141616	12.89930825	9.590278364	8.390794891	14.98846339	19.74717512	9.878908517	8.616594674	7.420069034	5.69738577
snap_masked-scf300000870601.0-processed-gene-16.62-mRNA-1 protein AED:0.34 eAED:0.34 QI:0	10.93325572	12.8108377	11.38171484	13.40075974	8.961227936	14.90544429	11.25276155	9.602024836	14.3617048	12.86650358	11.58801687	13.00746542	11.94079779	14.67314039	12.00971788	13.01614618	11.35632831	11.59522647	7.55020988	15.67667126	13.33694549	10.96791602	8.700843006	11.1195724	12.61200232	7.618522621	19.7750839	5.250718915	9.92632706	11.64808837	15.17884895	5.667335106	9.044947986	11.70639542	10.07606751	15.0000211
snap_masked-scf300000870673.2-processed-gene-3.82-mRNA-1 protein AED:0.33 eAED:0.33 QI:0	26.57886645	7.823456955	6.130620651	6.822753761	7.260466349	8.166576719	8.641413088	5.504698923	2.694497554	1.996029401	2.30970309	8.70063314	4.726556344	5.382749394	5.553584206	3.184657547	5.526976759	5.726881106	8.103278185	8.644906895	7.760180813	7.927226719	5.096260896	9.644704297	7.468635224	2.734971776	13.77284671	0.619887929	5.335683458	10.00799792	7.385364225	8.556932396	4.17055391	4.648647739	5.067937726	7.610930399
snap_masked-scf300000870629.0-processed-gene-4.77-mRNA-1 protein AED:0.31 eAED:0.31 QI:0	7.56398807	3.002594491	4.117042989	4.796329703	8.926961776	5.6958572	8.587229623	4.979863751	5.899413083	4.730484344	3.357758379	3.590320672	7.137692117	3.328077024	3.399407425	6.228137133	4.447043306	6.301867705	6.636200282	9.744888375	5.570765134	5.587627977	5.495430568	6.202391037	5.185950182	4.180899728	5.893499423	5.66234811	5.180641133	5.870677229	4.266604004	7.237022288	4.530163309	4.27399547	6.970956899	4.28611838
snap_masked-scf300000870595.0-processed-gene-2.46-mRNA-1 protein AED:0.09 eAED:0.12 QI:0	25.91583134	9.311236974	10.35249641	8.222916023	9.805956265	11.34746383	12.51986147	7.721437514	9.788394	8.425230253	11.68294931	11.34153374	14.39967759	8.688733774	10.58259273	8.731225485	10.93005231	13.41915334	8.65872214	12.68543293	11.89748661	8.059418557	7.348857697	6.165866962	10.21564643	5.966125967	5.858577786	13.41741085	9.063818553	6.570721326	10.58278344	7.671634094	5.731498249	6.196206267	6.86029226	6.769245244
snap_masked-scf300000870735.0-processed-gene-1.50-mRNA-1 protein AED:0.23 eAED:0.23 QI:0	7.689976049	4.111254647	6.558737478	5.726524182	9.531506499	3.117907477	7.069702889	5.02423089	7.454154133	6.98461522	5.186555294	9.688595683	6.469043818	5.980952799	6.550386342	6.810178115	5.084901731	5.994697956	5.552868114	6.880001432	5.584552428	5.95790548	6.18214646	7.270063634	6.24868607	5.452059555	5.057468341	5.946998448	5.852145994	7.307573837	5.991773872	6.828520087	3.492540581	6.198891294	7.283930156	5.150083036
[truncated: 1,821 more rows]
