# Supplementary material for: Molecular and physiological acclimation to low light and iron scarcity in a globally abundant oceanic pelagophyte
Source: Nat Commun. 2026 Apr 20;17:5480. doi: 10.1038/s41467-026-71628-0 (PMC13284251; doi:10.1038/s41467-026-71628-0)
Supplement: Supplementary file 11 — Supplementary Data 9 [file 41467_2026_71628_MOESM11_ESM.csv]

Sample type	Proteome	Proteome	Proteome	Proteome	Proteome	Proteome	Proteome	Proteome	Proteome	Proteome	Proteome	Proteome	Proteome	Proteome	Proteome	Proteome	Proteome	Proteome	Proteome	Proteome	Proteome	Proteome	Proteome	Proteome	Proteome	Proteome	Proteome	Proteome	Proteome	Proteome	Proteome	Proteome	Proteome	Proteome	Proteome	Proteome	Proteome	Proteome	Proteome	Proteome	Proteome	Proteome	Proteome	Proteome	Proteome	Proteome	Proteome	Proteome	Proteome
Response category	Fe	Fe	Fe	Fe	Fe	Fe	Time	Time	Time	Time	Time	Time	Fe	Fe	Fe	Fe	Fe	Fe	Time	Time	Time	Time	Time	Time	Light	Light	Light	Light	Light	Light	Light	Light	Light	Light	Light	Light	Light	Light	Light	Light	Light	Light	Light	Light	Light	Light	Light	Light	Fe
Comparison	HLpDayvsHLmDay	HLpDayvsHLmDay	HLpDayvsHLmDay	HLpDayvsHLmDay	HLpDayvsHLmDay	HLpDayvsHLmDay	HLmDayvsHLmNight	HLmDayvsHLmNight	HLmDayvsHLmNight	HLmDayvsHLmNight	HLmDayvsHLmNight	HLmDayvsHLmNight	HLpNightvsHLmNight	HLpNightvsHLmNight	HLpNightvsHLmNight	HLpNightvsHLmNight	HLpNightvsHLmNight	HLpNightvsHLmNight	HLpDayvsHLpNight	HLpDayvsHLpNight	HLpDayvsHLpNight	HLpDayvsHLpNight	HLpDayvsHLpNight	HLpDayvsHLpNight	HLvsLLmDay	HLvsLLmDay	HLvsLLmDay	HLvsLLmDay	HLvsLLmDay	HLvsLLmDay	HLvsLLmNight	HLvsLLmNight	HLvsLLmNight	HLvsLLmNight	HLvsLLmNight	HLvsLLmNight	HLvsLLpDay	HLvsLLpDay	HLvsLLpDay	HLvsLLpDay	HLvsLLpDay	HLvsLLpDay	HLvsLLpNight	HLvsLLpNight	HLvsLLpNight	HLvsLLpNight	HLvsLLpNight	HLvsLLpNight	LLpDayvsLLmDay
gene id	logFC	AveExpr	t	P.Value	adj.P.Val	B	logFC	AveExpr	t	P.Value	adj.P.Val	B	logFC	AveExpr	t	P.Value	adj.P.Val	B	logFC	AveExpr	t	P.Value	adj.P.Val	B	logFC	AveExpr	t	P.Value	adj.P.Val	B	logFC	AveExpr	t	P.Value	adj.P.Val	B	logFC	AveExpr	t	P.Value	adj.P.Val	B	logFC	AveExpr	t	P.Value	adj.P.Val	B	logFC
augustus_masked-deg300000870423-processed-gene-0.112-mRNA-1	0.968336629	3.671769539	3.3244104	0.002330919	0.033260255	-1.940031793	0.145845766	3.671769539	0.500705195	0.620204723	0.956388201	-5.672532397	1.003678139	3.671769539	3.445741844	0.001693555	0.031627967	-1.654997761	0.110504256	3.671769539	0.37937375	0.707062237	0.988714469	-5.432916221	-0.845333487	3.671769539	-2.902126545	0.006855737	0.150651913	-2.664281518	-0.947740865	3.671769539	-3.253702785	0.002802818	0.085669053	-1.84122306	-0.799045165	3.671769539	-2.743213442	0.010131334	0.128799282	-3.04304669	-0.975179673	3.671769539	-3.347903352	0.002191767	0.050294274	-1.651853822	0.922048307
augustus_masked-deg300000870423-processed-gene-0.113-mRNA-1	1.154272773	3.533671417	5.260935964	1.09E-05	5.14E-04	3.224318104	-0.097040022	3.533671417	-0.442288298	0.661428856	0.964193393	-5.698170284	1.335638631	3.533671417	6.087563937	1.06E-06	8.83E-05	5.491787348	-0.278405879	3.533671417	-1.268916272	0.214154459	0.988714469	-4.8214461	-0.613110514	3.533671417	-2.794430594	0.008942216	0.18264293	-2.905256226	-0.524392494	3.533671417	-2.390072257	0.023276172	0.288997659	-3.755892002	-0.977100297	3.533671417	-4.453420554	1.07E-04	0.006778651	1.196804657	-0.977881699	3.533671417	-4.456982024	1.06E-04	0.006239803	1.197824998	1.518262556
augustus_masked-deg300000870423-processed-gene-0.127-mRNA-1	0.123123915	5.67810836	0.392543092	0.697411165	0.922576675	-6.646739602	0.402978762	5.67810836	1.284775007	0.208628487	0.83414983	-5.037471513	0.619572079	5.67810836	1.97531681	0.057424134	0.312160963	-4.876772091	-0.093469402	5.67810836	-0.29799871	0.76774268	0.988714469	-5.456572795	-0.040403082	5.67810836	-0.128812919	0.898358868	0.98767519	-6.371650304	-0.30432017	5.67810836	-0.970232147	0.339630012	0.764802299	-5.909873289	0.263423146	5.67810836	0.839844444	0.407588725	0.760343572	-6.061159041	0.172525243	5.67810836	0.550044176	0.586330488	0.857585478	-6.277915987	-0.180702313
augustus_masked-deg300000870423-processed-gene-0.131-mRNA-1	1.112942069	3.452212399	4.725740915	4.97E-05	0.001630131	1.750685362	0.089993888	3.452212399	0.382129324	0.705038671	0.966133045	-5.721296187	0.984483811	3.452212399	4.180285348	2.29E-04	0.006466115	0.256467843	0.218452147	3.452212399	0.927584891	0.360970075	0.988714469	-5.129900948	-0.981355161	3.452212399	-4.167000569	2.38E-04	0.016575627	0.45663802	-1.053261504	3.452212399	-4.472327105	0.000101416	0.008107739	1.26340516	-0.713166831	3.452212399	-3.028227404	0.004996854	0.081553156	-2.399421411	-1.19535045	3.452212399	-5.075660885	1.84E-05	0.002174046	2.859536144	0.84475374
augustus_masked-deg300000870423-processed-gene-0.132-mRNA-1	0.371478375	5.829035509	1.527057575	0.137142814	0.505848245	-5.581688823	0.282226761	5.829035509	1.160165822	0.255062012	0.871377863	-5.173042552	0.769511466	5.829035509	3.163275153	0.003540792	0.055983373	-2.350157899	-0.115806329	5.829035509	-0.476051756	0.637460024	0.988714469	-5.397516937	-0.123805741	5.829035509	-0.508935399	0.614492181	0.937556559	-6.250523327	-0.239795428	5.829035509	-0.985740893	0.332084515	0.764659554	-5.895130226	0.297556882	5.829035509	1.223184231	0.230709797	0.599666463	-5.677776985	0.327666134	5.829035509	1.346956069	0.188005561	0.56213636	-5.543212999	-0.049884248
augustus_masked-scf300000870586.0-processed-gene-2.23-mRNA-1	-0.377769877	3.714091247	-1.482837956	0.148468458	0.523780559	-5.644675725	-0.220445855	3.714091247	-0.865303194	0.393687549	0.913302137	-5.443011204	-0.393449966	3.714091247	-1.544386089	0.132899829	0.471421692	-5.575943949	-0.204765767	3.714091247	-0.803755061	0.427813659	0.988714469	-5.21970858	-0.213475644	3.714091247	-0.837943431	0.408638927	0.874806304	-6.031648806	0.106812876	3.714091247	0.419266321	0.677985886	0.927776707	-6.286918777	0.046762895	3.714091247	0.183555651	0.85558769	0.956679121	-6.39474743	0.257341072	3.714091247	1.010125825	0.320452143	0.700617543	-5.924517409	-0.638008416
augustus_masked-scf300000870586.0-processed-gene-4.213-mRNA-1	2.115584142	2.939013235	3.322874304	0.00239603	0.033765789	-1.959599928	-2.443245514	2.939013235	-3.837520605	6.12E-04	0.198239844	-0.301623027	-1.439266233	2.939013235	-2.260605328	0.031368018	0.224069613	-4.345025823	1.111604861	2.939013235	1.745959026	0.091278301	0.926123643	-4.253748279	-0.395659638	2.939013235	-0.621448808	0.539101215	0.9288302	-6.187224357	1.252626168	2.939013235	1.96745628	0.05864424	0.42123134	-4.551733091	-0.167928985	2.939013235	-0.263760206	0.793807656	0.937450655	-6.376704864	-1.272214208	2.939013235	-1.998222531	0.05503137	0.31639987	-4.546399135	1.887853489
augustus_masked-scf300000870593.0-processed-gene-0.44-mRNA-1	0.211558678	2.3996367	0.794406224	0.433151388	0.812992822	-6.406988189	-0.030111785	2.3996367	-0.113070235	0.910722411	0.991048424	-5.783627734	0.002960442	2.3996367	0.011116508	0.991203532	0.998904694	-6.744996883	0.178486451	2.3996367	0.670219481	0.50780581	0.988714469	-5.302802785	0.123815044	2.3996367	0.464927473	0.645314959	0.946942862	-6.271865046	-0.034372888	2.3996367	-0.129070743	0.898156591	0.979477543	-6.366514064	0.049520019	2.3996367	0.185948466	0.853727295	0.956055493	-6.394303317	0.051296029	2.3996367	0.19261741	0.84854678	0.958310888	-6.410767335	0.285853703
augustus_masked-scf300000870593.0-processed-gene-1.34-mRNA-1	-0.397879445	3.497860503	-1.160827415	0.254796943	0.64144512	-6.053855173	0.874404076	3.497860503	2.551104954	0.016033591	0.571836106	-3.050332383	0.697957029	3.497860503	2.036314425	0.050561294	0.292286189	-4.766935581	-0.221432398	3.497860503	-0.646036886	0.523129773	0.988714469	-5.31629902	-0.06374923	3.497860503	-0.185990644	0.853694509	0.985149026	-6.362622435	-1.560632639	3.497860503	-4.553201163	8.08E-05	0.007223636	1.478154018	-0.444276226	3.497860503	-1.296191671	0.204718012	0.579029829	-5.590018006	-0.551266418	3.497860503	-1.608339357	0.118156191	0.448578337	-5.181420857	-0.01735245
augustus_masked-scf300000870593.0-processed-gene-6.141-mRNA-1	2.104315297	3.669320143	8.093069921	4.65E-09	1.01E-06	10.80340845	-0.275894432	3.669320143	-1.061073372	0.297060458	0.890494529	-5.27188269	1.733890226	3.669320143	6.668437405	2.11E-07	2.60E-05	7.072033571	0.094530639	3.669320143	0.363559144	0.718717426	0.988714469	-5.437954465	0.149009051	3.669320143	0.573079838	0.570829231	0.93433963	-6.216027135	0.6736329	3.669320143	2.590751571	0.014602411	0.231490416	-3.342175924	0.267156416	3.669320143	1.02746749	0.312351756	0.68848194	-5.890089017	-0.049214775	3.669320143	-0.189277062	0.851140758	0.958318708	-6.41140866	1.986167932
augustus_masked-scf300000870595.0-processed-gene-0.72-mRNA-1	0.037280417	2.199825866	0.085054314	0.932779009	0.979813271	-6.721323255	0.108250064	2.199825866	0.246969739	0.806601163	0.978053811	-5.761039899	0.34230973	2.199825866	0.780970852	0.440892805	0.771116967	-6.437425027	-0.196779249	2.199825866	-0.448946799	0.656671952	0.988714469	-5.408236929	0.32214542	2.199825866	0.734966497	0.468023525	0.892858038	-6.111275186	-0.356732769	2.199825866	-0.813876645	0.422080297	0.807119624	-6.046145613	-0.062970397	2.199825866	-0.143665343	0.886718144	0.967135933	-6.40130552	-0.293184485	2.199825866	-0.668892869	0.508639996	0.814148932	-6.205910524	0.422396234
augustus_masked-scf300000870595.0-processed-gene-2.106-mRNA-1	0.673045673	2.809493295	2.261100424	0.031106073	0.217994724	-4.322364621	-0.490575684	2.809493295	-1.64809155	0.109690092	0.774657827	-4.574248478	0.102489371	2.809493295	0.344313574	0.732994199	0.917799416	-6.684773872	0.079980618	2.809493295	0.268695301	0.789989408	0.988714469	-5.463709512	-0.11316722	2.809493295	-0.380185861	0.706465634	0.962114174	-6.307596632	0.258530401	2.809493295	0.868534219	0.391945116	0.788172489	-6.001084536	-0.358484354	2.809493295	-1.204330043	0.237806816	0.60502768	-5.699695642	0.254952547	2.809493295	0.856514402	0.398452057	0.753600426	-6.064678251	0.918362807
augustus_masked-scf300000870595.1-processed-gene-1.17-mRNA-1	0.13663307	2.975504783	0.293112161	0.771439118	0.947745447	-6.681318232	0.093893966	2.975504783	0.201426077	0.841714657	0.983341047	-5.770603396	0.497356909	2.975504783	1.066955159	0.294439087	0.667887198	-6.175813585	-0.266829874	2.975504783	-0.572416921	0.571272447	0.988714469	-5.354421381	0.293029627	2.975504783	0.628621954	0.534317817	0.926454448	-6.182929051	0.19004075	2.975504783	0.407685013	0.686377797	0.928902728	-6.29169721	0.658877986	2.975504783	1.41345833	0.16773609	0.527199614	-5.439628962	0.066868395	2.975504783	0.143449457	0.886887169	0.965448543	-6.419076615	-0.22921529
augustus_masked-scf300000870601.0-processed-gene-1.39-mRNA-1	-0.525413551	3.175212066	-1.471301511	0.151543489	0.526451034	-5.660846161	0.051608082	3.175212066	0.14451673	0.886051613	0.988195799	-5.779829732	-0.619593069	3.175212066	-1.735029896	0.092921507	0.401457652	-5.283829042	0.1457876	3.175212066	0.408245115	0.685970996	0.988714469	-5.42317155	-0.21076847	3.175212066	-0.590209309	0.559436758	0.93433963	-6.206138028	0.007274338	3.175212066	0.020370135	0.983881965	0.997343994	-6.374663784	-0.60146386	3.175212066	-1.684263157	0.102430027	0.419485072	-5.049806321	-0.378090929	3.175212066	-1.058757913	0.298096885	0.681035338	-5.875648535	-0.134718161
augustus_masked-scf300000870601.0-processed-gene-14.131-mRNA-1	-0.610826151	3.997811627	-1.557945891	0.129700486	0.493852219	-5.53678613	-0.081258883	3.997811627	-0.207255278	0.837206424	0.983341047	-5.769484609	-0.278545838	3.997811627	-0.710446569	0.482896464	0.797941196	-6.490007937	-0.413539196	3.997811627	-1.054754599	0.299931548	0.988714469	-5.025198712	1.51848567	3.997811627	3.872981711	5.39E-04	0.029711508	-0.30904623	2.094156105	3.997811627	5.341261005	8.80E-06	0.001630311	3.578364425	0.913626395	3.997811627	2.330254668	0.026684657	0.219661321	-3.906628848	1.697877979	3.997811627	4.33053172	1.52E-04	0.007442227	0.856102526	-0.005966876
augustus_masked-scf300000870601.0-processed-gene-6.99-mRNA-1	0.104162642	1.562954083	0.125386498	0.901072459	0.973939511	-6.716995088	-0.013610617	1.562954083	-0.016383874	0.987039009	0.998592333	-5.789498474	-0.334327125	1.562954083	-0.402448582	0.690269961	0.893448964	-6.662684931	0.424879151	1.562954083	0.511451206	0.612861472	0.988714469	-5.382496865	-0.685346488	1.562954083	-0.824990559	0.416031651	0.878716881	-6.042004186	-0.50811697	1.562954083	-0.611649305	0.545478666	0.874176106	-6.188166638	0.522386982	1.562954083	0.628826931	0.534325933	0.831206407	-6.214001921	-0.822961004	1.562954083	-0.990644981	0.329955789	0.703051924	-5.943262131	-1.103570828
augustus_masked-scf300000870601.0-processed-gene-7.35-mRNA-1	-0.572236776	3.352935099	-1.365572556	0.182148569	0.567000289	-5.803911129	0.160984869	3.352935099	0.384170553	0.703541098	0.966133045	-5.720566198	-0.27551697	3.352935099	-0.657487301	0.515842948	0.813613604	-6.526376539	-0.135734937	3.352935099	-0.323914702	0.748233048	0.988714469	-5.449650402	0.312504795	3.352935099	0.745754187	0.461575668	0.89141498	-6.103403422	0.098120564	3.352935099	0.234152635	0.816445052	0.96842002	-6.347382903	-0.854513198	3.352935099	-2.039190456	0.050256303	0.304473348	-4.455869386	-0.461864761	3.352935099	-1.102183343	0.279079774	0.661280621	-5.830214858	0.594781217
augustus_masked-scf300000870601.1-processed-gene-3.90-mRNA-1	0.016265298	3.137531102	0.049550208	0.960806763	0.988680833	-6.723756539	0.768997851	3.137531102	2.342656347	0.025918332	0.612358231	-3.442578683	0.803424705	3.137531102	2.447533476	0.020404332	0.179856435	-3.963981947	-0.018161555	3.137531102	-0.055326921	0.95624206	0.994599142	-5.493470906	-0.247571366	3.137531102	-0.754195387	0.456566853	0.889464951	-6.097166884	-1.148491834	3.137531102	-3.498737584	0.00147132	0.056104911	-1.244786393	-0.404093987	3.137531102	-1.231022092	0.227806454	0.596668825	-5.668574703	-0.037997866	3.137531102	-0.115755774	0.908611623	0.976787305	-6.422687839	0.172787919
augustus_masked-scf300000870601.1-processed-gene-4.32-mRNA-1	-0.674010766	4.130941948	-3.32919693	0.002301896	0.033260255	-1.928221014	-0.032457131	4.130941948	-0.16031818	0.873696914	0.98569892	-5.777571755	-0.489329305	4.130941948	-2.41698457	0.021888083	0.184455929	-4.027140481	-0.217138591	4.130941948	-1.07253054	0.291969348	0.988714469	-5.009604945	0.185682417	4.130941948	0.917156466	0.366320041	0.868003132	-5.963644391	0.032872918	4.130941948	0.162371914	0.872093462	0.977877427	-6.361647053	-0.056668528	4.130941948	-0.279907532	0.781454848	0.932066431	-6.372333431	0.412786933	4.130941948	2.038912521	0.050285706	0.306081772	-4.472145775	-0.431659821
augustus_masked-scf300000870601.1-processed-gene-4.33-mRNA-1	-1.083884662	4.614043494	-5.076792792	1.84E-05	7.57E-04	2.716084379	0.122190652	4.614043494	0.572327149	0.57133248	0.955072478	-5.636848889	-0.789286399	4.614043494	-3.696927947	8.65E-04	0.017934847	-1.015884117	-0.172407612	4.614043494	-0.807537695	0.425665436	0.988714469	-5.217145388	0.126028711	4.614043494	0.590304184	0.559373983	0.93433963	-6.206082462	-0.099534763	4.614043494	-0.466209539	0.644407538	0.916172828	-6.266197241	-0.229301815	4.614043494	-1.074023689	0.291310412	0.667927524	-5.842668142	-0.179386077	4.614043494	-0.840224036	0.407379225	0.756901635	-6.078259598	-0.728554136
augustus_masked-scf300000870603.0-processed-gene-0.105-mRNA-1	0.499557575	1.775851928	1.090052854	0.284302765	0.670176655	-6.131668836	-0.559033694	1.775851928	-1.219831916	0.231959979	0.848338823	-5.109674392	0.133169885	1.775851928	0.290581547	0.773355555	0.940049916	-6.70209713	-0.192646004	1.775851928	-0.420360609	0.677195101	0.988714469	-5.41887223	-0.349176129	1.775851928	-0.761915053	0.452014391	0.888607518	-6.091404326	-0.123781174	1.775851928	-0.270095038	0.788922482	0.957685849	-6.338307301	0.001531339	1.775851928	0.003341437	0.997355877	0.997543686	-6.411675692	0.213474985	1.775851928	0.465810205	0.644690119	0.882292359	-6.320612089	0.148850107
augustus_masked-scf300000870603.0-processed-gene-15.47-mRNA-1	-0.729728558	2.623508617	-1.508748048	0.141744535	0.513462333	-5.607961777	0.905172168	2.623508617	1.871485946	0.070983083	0.716183398	-4.242879014	1.245144606	2.623508617	2.57439492	0.015177911	0.147807404	-3.696166016	-1.069700996	2.623508617	-2.211657022	0.034689806	0.892491204	-3.565331297	-0.27069223	2.623508617	-0.559668893	0.579828866	0.936637945	-6.223570673	0.016701855	2.623508617	0.034531869	0.972680035	0.995776929	-6.374273608	-0.947247795	2.623508617	-1.95847928	0.059456412	0.328048345	-4.598682692	0.44385566	2.623508617	0.917692412	0.366043831	0.730580027	-6.01146525	-0.053172994
augustus_masked-scf300000870603.0-processed-gene-18.238-mRNA-1	-0.037716818	3.036868976	-0.067629696	0.946532921	0.982987862	-6.722676604	-0.318981747	3.036868976	-0.571963382	0.571643843	0.955072478	-5.636977269	0.104018344	3.036868976	0.186514383	0.853307502	0.962505657	-6.727335829	-0.460716909	3.036868976	-0.826107461	0.415319629	0.988714469	-5.204306601	0.126821798	3.036868976	0.227403057	0.821665948	0.97913135	-6.354028039	-0.128513869	3.036868976	-0.230437094	0.819329478	0.96842002	-6.348234183	-0.937552988	3.036868976	-1.681118066	0.103211287	0.419485072	-5.054936788	0.010080645	3.036868976	0.018075516	0.985699298	0.996213024	-6.429266507	1.026657968
augustus_masked-scf300000870603.0-processed-gene-3.26-mRNA-1	-0.070989949	2.088400878	-0.18084299	0.857697783	0.973306937	-6.70836154	0.07966862	2.088400878	0.202951428	0.840532828	0.983341047	-5.770314435	-0.045956717	2.088400878	-0.117072208	0.907577175	0.977257993	-6.738077885	0.054635388	2.088400878	0.139180646	0.890230486	0.993344897	-5.486442628	-0.029541078	2.088400878	-0.075254271	0.940508205	0.992537572	-6.377134778	-0.593834272	2.088400878	-1.512760149	0.140725658	0.573427558	-5.269001924	-0.038720434	2.088400878	-0.098638175	0.922076715	0.979725187	-6.406789295	-0.022596809	2.088400878	-0.057564127	0.954474637	0.986429946	-6.427763192	-0.061810593
augustus_masked-scf300000870603.0-processed-gene-6.101-mRNA-1	-0.093192236	3.661657427	-0.193818545	0.847633662	0.972098224	-6.705879863	0.351681193	3.661657427	0.731416482	0.470240089	0.92775677	-5.540949534	0.781529915	3.661657427	1.625403554	0.114612081	0.439310324	-5.455450856	-0.523040957	3.661657427	-1.087805617	0.285404805	0.988714469	-4.995921109	-0.723653883	3.661657427	-1.505034639	0.142846306	0.711989707	-5.284696751	-0.98351048	3.661657427	-2.045476954	0.049728154	0.389562246	-4.413034409	-0.301913313	3.661657427	-0.627910669	0.534847237	0.831206407	-6.214648924	-0.147265519	3.661657427	-0.306278612	0.761523137	0.93059709	-6.382266013	-0.514932806
augustus_masked-scf300000870603.0-processed-gene-9.12-mRNA-1	-0.093014211	3.808120101	-0.403261983	0.689593581	0.920187246	-6.642418639	0.250572653	3.808120101	1.086354695	0.285908806	0.888970207	-5.247433263	-0.099692391	3.808120101	-0.432215153	0.668652533	0.883839495	-6.650171453	0.257250833	3.808120101	1.115307864	0.273506374	0.988714469	-4.971047728	-0.052557208	3.808120101	-0.227861135	0.82128836	0.97913135	-6.353936612	-0.200259159	3.808120101	-0.868221153	0.392113732	0.788172489	-6.001350567	0.13920037	3.808120101	0.603501513	0.550676906	0.836483766	-6.229646782	-0.192113112	3.808120101	-0.832904066	0.411431069	0.756901635	-6.084281349	-0.284771789
augustus_masked-scf300000870603.0-processed-gene-9.16-mRNA-1	-0.054546477	2.871107335	-0.091343012	0.927832344	0.979625525	-6.720756302	-0.719315575	2.871107335	-1.20455902	0.237869592	0.856374422	-5.126094617	-1.320835634	2.871107335	-2.211858791	0.03480281	0.237453364	-4.438539301	0.546973583	2.871107335	0.91595676	0.367055249	0.988714469	-5.138754878	0.612990184	2.871107335	1.026507531	0.31292713	0.838243853	-5.860160459	0.786765414	2.871107335	1.31750988	0.197725086	0.645256477	-5.528481709	-0.699035233	2.871107335	-1.170597753	0.251052548	0.621756694	-5.738035004	-1.315466262	2.871107335	-2.20286729	0.035493631	0.252131248	-4.170112624	1.25747894
augustus_masked-scf300000870603.0-processed-gene-9.40-mRNA-1	0.138718287	2.499981472	0.27398047	0.785963058	0.949167862	-6.686828357	0.254482216	2.499981472	0.502624123	0.618870634	0.956388201	-5.671637252	0.165239234	2.499981472	0.326361606	0.7463995	0.926527687	-6.690885522	0.227961269	2.499981472	0.450242986	0.655747631	0.988714469	-5.407738363	0.228273266	2.499981472	0.450859206	0.655308395	0.950719657	-6.278286662	-0.24500147	2.499981472	-0.483898839	0.631944686	0.913556636	-6.257827197	0.299514136	2.499981472	0.591566012	0.558539416	0.839874339	-6.236733854	-0.079586281	2.499981472	-0.157189705	0.876140515	0.964067037	-6.416998895	0.067477416
augustus_masked-scf300000870605.0-processed-gene-0.226-mRNA-1	-0.27579899	3.527621567	-1.126413385	0.268853137	0.656540635	-6.09225326	0.25540492	3.527621567	1.043120285	0.305162873	0.893169352	-5.288922824	0.262121043	3.527621567	1.070550153	0.292844925	0.667521095	-6.17204268	-0.282515112	3.527621567	-1.153843253	0.257605327	0.988714469	-4.935144188	0.283339475	3.527621567	1.157210103	0.256248688	0.82357489	-5.722613058	0.234846645	3.527621567	0.959156538	0.345088799	0.770671092	-5.920267851	0.41682308	3.527621567	1.702381493	0.098947052	0.411169401	-5.021692849	0.570692938	3.527621567	2.330814061	0.026619395	0.220498123	-3.920158982	-0.409282594
augustus_masked-scf300000870607.0-processed-gene-1.111-mRNA-1	-0.05654174	3.256722776	-0.173920178	0.863087628	0.973306937	-6.709610901	0.134137934	3.256722776	0.412603031	0.682809121	0.96538934	-5.709998354	0.59352174	3.256722776	1.825649622	0.077796673	0.366110296	-5.135241684	-0.515925546	3.256722776	-1.586966768	0.122926104	0.945743298	-4.458966288	1.100359138	3.256722776	3.384661606	0.001989946	0.074781599	-1.52818872	0.679706725	3.256722776	2.09075126	0.045056833	0.377082273	-4.330103453	0.573352325	3.256722776	1.763609291	0.087903653	0.390967704	-4.924873755	0.907667374	3.256722776	2.791949287	0.008996673	0.126784643	-2.949595109	0.470465074
augustus_masked-scf300000870611.0-processed-gene-0.25-mRNA-1	0.380825656	3.18911881	1.475133413	0.150516496	0.525996325	-5.655487146	-0.113255733	3.18911881	-0.438697639	0.664000048	0.964193393	-5.699644061	0.063520185	3.18911881	0.246046311	0.807309327	0.953257324	-6.714244786	0.204049737	3.18911881	0.790389462	0.435457139	0.988714469	-5.22867365	-0.120774259	3.18911881	-0.467820751	0.643267944	0.946942862	-6.270520271	-0.286983857	3.18911881	-1.111635913	0.275057579	0.722886286	-5.767418493	0.022630387	3.18911881	0.087659115	0.930725717	0.983084427	-6.407817578	0.024495546	3.18911881	0.094883836	0.925033246	0.979824839	-6.424900007	0.237421011
augustus_masked-scf300000870619.2-processed-gene-3.10-mRNA-1	-0.154610854	3.493847124	-0.356601148	0.723884755	0.929861393	-6.660373378	0.008465164	3.493847124	0.01952442	0.984551952	0.997303206	-5.789445647	-0.317360598	3.493847124	-0.731974182	0.469860613	0.789293217	-6.474440148	0.171214907	3.493847124	0.394897453	0.695710509	0.988714469	-5.427750727	-0.370111462	3.493847124	-0.853641052	0.40006441	0.872587011	-6.01858541	-0.422185742	3.493847124	-0.973747419	0.337963499	0.764802299	-5.906497179	0.937089373	3.493847124	2.16134338	0.03877032	0.264658228	-4.232166001	0.040228799	3.493847124	0.092785438	0.926690485	0.979978967	-6.425097204	-1.461811689
augustus_masked-scf300000870619.2-processed-gene-4.34-mRNA-1	0.129536875	1.827018293	0.330562307	0.743255291	0.93052326	-6.669462808	0.270775607	1.827018293	0.690986324	0.494846273	0.9317679	-5.567528324	0.014189056	1.827018293	0.036208739	0.971353961	0.994377134	-6.744391833	0.386123427	1.827018293	0.985339891	0.332278171	0.988714469	-5.083903212	-0.35301215	1.827018293	-0.900843952	0.374792268	0.868003132	-5.978124282	-0.017047114	1.827018293	-0.043502155	0.96558732	0.995776929	-6.373922343	-0.071247472	1.827018293	-0.181814858	0.856941674	0.957367411	-6.395066921	-0.027267032	1.827018293	-0.069582139	0.944984499	0.984010037	-6.426994138	-0.152227803
augustus_masked-scf300000870629.0-processed-gene-3.70-mRNA-1	0.041115299	2.845787962	0.145065084	0.885622364	0.973306937	-6.714294124	0.00391648	2.845787962	0.013818324	0.989065717	0.998698199	-5.789534948	-0.042951266	2.845787962	-0.151542837	0.880554317	0.968033901	-6.733362878	0.087983045	2.845787962	0.310426245	0.758367003	0.988714469	-5.453324751	-0.58418722	2.845787962	-2.061158992	0.047979578	0.468817742	-4.388324176	-0.303857138	2.845787962	-1.072084175	0.292166535	0.736445227	-5.809070901	0.357373173	2.845787962	1.260902164	0.21698881	0.586077493	-5.63300787	-0.06830827	2.845787962	-0.241008705	0.811175506	0.949255798	-6.400221954	-0.900445094
augustus_masked-scf300000870631.0-processed-gene-5.62-mRNA-1	-0.095713778	2.247690962	-0.247255362	0.806382156	0.954771201	-6.693905987	0.077329027	2.247690962	0.199762428	0.843004065	0.983341047	-5.770916078	-0.00668536	2.247690962	-0.017270147	0.986334581	0.998904694	-6.744907878	-0.011699391	2.247690962	-0.030222787	0.976088027	0.997668495	-5.494396688	-0.23740869	2.247690962	-0.613292807	0.544269868	0.931201282	-6.192361951	-0.297927745	2.247690962	-0.769630392	0.447491517	0.822940074	-6.080571666	0.050490025	2.247690962	0.130429806	0.897090454	0.971362744	-6.403128721	0.057922621	2.247690962	0.149630272	0.88205014	0.964231034	-6.418165453	-0.383612493
augustus_masked-scf300000870631.0-processed-gene-5.69-mRNA-1	0.206664342	2.790619248	0.846161067	0.404111299	0.790838188	-6.364705361	0.173477387	2.790619248	0.710281268	0.482973475	0.9310082	-5.555064697	0.324822354	2.790619248	1.329944139	0.193484394	0.558296442	-5.869551838	0.055319374	2.790619248	0.226498196	0.822338525	0.988714469	-5.47269626	-0.340238272	2.790619248	-1.393062668	0.173760963	0.757542107	-5.436635262	-0.240474067	2.790619248	-0.98459072	0.332640176	0.764659554	-5.89623113	-0.307715536	2.790619248	-1.259902429	0.217344366	0.586077493	-5.634210267	-0.051661063	2.790619248	-0.211519703	0.833901296	0.954776964	-6.406927426	0.174141605
augustus_masked-scf300000870635.0-processed-gene-0.15-mRNA-1	0.028887163	3.472060551	0.108893779	0.914006344	0.976521817	-6.718969463	-0.109827279	3.472060551	-0.414007679	0.681791223	0.964492511	-5.709456953	-0.311859451	3.472060551	-1.175593249	0.248933253	0.621577844	-6.056713167	0.230919335	3.472060551	0.870479349	0.390898516	0.988714469	-5.172822271	0.220779976	3.472060551	0.832257765	0.411790021	0.874806304	-6.036305306	0.367003483	3.472060551	1.383465583	0.17665408	0.614026851	-5.444367296	-0.22371682	3.472060551	-0.843328564	0.405668337	0.759174521	-6.058279227	0.067789618	3.472060551	0.255541452	0.800035652	0.945798232	-6.396597162	0.473383959
augustus_masked-scf300000870641.0-processed-gene-2.155-mRNA-1	0.974919955	3.811183544	2.06218699	0.048006801	0.294282825	-4.701710967	-0.244210835	3.811183544	-0.516563851	0.609274802	0.956388201	-5.664983227	0.015722958	3.811183544	0.033257786	0.973690878	0.994399546	-6.74449601	0.714986163	3.811183544	1.512365353	0.140979227	0.983317338	-4.550240943	0.430509737	3.811183544	0.910630225	0.369800829	0.868003132	-5.969355509	1.026718907	3.811183544	2.171754061	0.037969252	0.346550288	-4.18139025	0.464813981	3.811183544	0.983191839	0.333432065	0.709261151	-5.933256161	-0.325714024	3.811183544	-0.688962432	0.496178796	0.809674194	-6.192319491	0.940615711
augustus_masked-scf300000870641.0-processed-gene-2.183-mRNA-1	-0.199860687	2.987053772	-0.355091888	0.725025998	0.929861393	-6.660900594	-0.093838455	2.987053772	-0.166722503	0.868716463	0.985004879	-5.776583404	-0.328761935	2.987053772	-0.584110352	0.563549497	0.843877544	-6.572129068	0.035062793	2.987053772	0.062295961	0.95074382	0.99393723	-5.493116708	0.285316832	2.987053772	0.506921566	0.61594694	0.937556559	-6.251483794	-0.099321207	2.987053772	-0.176463694	0.861125514	0.976343882	-6.359245236	0.222479015	2.987053772	0.395277805	0.695458122	0.899902786	-6.33327861	0.38922881	2.987053772	0.69154167	0.494587152	0.808421654	-6.190547843	-0.137022871
augustus_masked-scf300000870641.1-processed-gene-0.126-mRNA-1	0.22970582	4.504442837	0.681213067	0.500922049	0.841203191	-6.490512653	0.149152314	4.504442837	0.442324472	0.661402973	0.964193393	-5.698155376	-0.215314	4.504442837	-0.638532844	0.527935142	0.823178388	-6.538719481	0.594172134	4.504442837	1.762070382	0.088167883	0.926123643	-4.231166573	-0.11682323	4.504442837	-0.346449692	0.731404675	0.96651926	-6.319847285	0.047277801	4.504442837	0.140206531	0.889426827	0.978898031	-6.365010161	0.541361504	4.504442837	1.605455755	0.118790719	0.448404455	-5.169184192	-0.156450003	4.504442837	-0.463966416	0.645995539	0.882542905	-6.321468726	-0.428478914
augustus_masked-scf300000870645.0-processed-gene-0.76-mRNA-1	0.202045496	3.053311366	0.662312921	0.512788658	0.848521865	-6.503250869	-0.039344516	3.053311366	-0.128972839	0.898233401	0.991048424	-5.781822833	0.191430178	3.053311366	0.627515499	0.535032912	0.825797822	-6.545732411	-0.028729198	3.053311366	-0.094175418	0.925591246	0.99393723	-5.49096768	-0.022376712	3.053311366	-0.073351723	0.942009432	0.992659092	-6.37727668	0.002044686	3.053311366	0.00670256	0.994696207	0.998565742	-6.374849473	-0.290277663	3.053311366	-0.951541366	0.348875966	0.722308367	-5.963215328	-0.072160653	3.053311366	-0.236545402	0.814604977	0.951294233	-6.401292782	0.469946448
augustus_masked-scf300000870651.1-processed-gene-2.4-mRNA-1	-0.472872027	3.62822305	-1.201563283	0.238861754	0.62967283	-6.007041754	0.237556312	3.62822305	0.603628308	0.550593687	0.94800095	-5.619792901	-0.124555078	3.62822305	-0.316493257	0.753803302	0.928115841	-6.694106776	-0.110760637	3.62822305	-0.281441717	0.780289173	0.988714469	-5.460695321	-0.285959266	3.62822305	-0.726619752	0.47304818	0.892966455	-6.117289922	-0.139551195	3.62822305	-0.354598247	0.725352356	0.941765495	-6.311904982	-0.292229669	3.62822305	-0.742552786	0.463483707	0.790672224	-6.136962343	-0.102444345	3.62822305	-0.260310097	0.796389486	0.943071178	-6.395361725	-0.466601624
augustus_masked-scf300000870651.1-processed-gene-5.40-mRNA-1	-0.15097308	3.479986647	-0.379218738	0.707176135	0.92611501	-6.651950228	-0.292944064	3.479986647	-0.735825739	0.467508038	0.92775677	-5.538055525	0.03763114	3.479986647	0.094523033	0.925317435	0.97883287	-6.740508082	-0.481548284	3.479986647	-1.20956751	0.235819291	0.988714469	-4.8812884	0.21030863	3.479986647	0.528259562	0.601176001	0.937556559	-6.240553193	0.387565057	3.479986647	0.973497605	0.338031738	0.764802299	-5.906787259	0.504056498	3.479986647	1.266104322	0.215145752	0.584772469	-5.626737348	0.432308407	3.479986647	1.085885301	0.286113115	0.668973226	-5.847464262	-0.444720948
augustus_masked-scf300000870662.0-processed-gene-10.103-mRNA-1	0.503649329	3.742926834	1.858926626	0.072796979	0.378320789	-5.060095866	0.250201892	3.742926834	0.923473799	0.363072963	0.906109907	-5.395567875	0.574493467	3.742926834	2.120406283	0.04228712	0.26685772	-4.611406732	0.179357754	3.742926834	0.661994142	0.512990118	0.988714469	-5.307447129	0.066475281	3.742926834	0.245354581	0.807839914	0.978244432	-6.349788945	-0.096169519	3.742926834	-0.354953473	0.725088919	0.941765495	-6.311779031	0.556691309	3.742926834	2.054700039	0.048639326	0.298866759	-4.427928174	-0.223382149	3.742926834	-0.824484418	0.416122564	0.756901635	-6.091145572	0.013433302
augustus_masked-scf300000870662.0-processed-gene-2.50-mRNA-1	-0.419900971	2.571932762	-1.184078722	0.245608714	0.633619194	-6.027314924	-0.135331852	2.571932762	-0.38162228	0.705410857	0.966133045	-5.721476921	-0.628786465	2.571932762	-1.773114912	0.086286361	0.38706263	-5.222126329	0.073553642	2.571932762	0.207413909	0.837077514	0.988714469	-5.476259675	0.570200487	2.571932762	1.607908316	0.118250863	0.658229421	-5.136142502	0.664804806	2.571932762	1.87468303	0.0705276	0.447134636	-4.709088486	-0.586653616	2.571932762	-1.654304494	0.10841351	0.429841332	-5.095747273	0.252964501	2.571932762	0.713334581	0.481109668	0.799876348	-6.175483438	0.736953131
augustus_masked-scf300000870662.0-processed-gene-3.104-mRNA-1	-0.646476423	4.181632556	-2.065811007	0.047509302	0.292403711	-4.694085503	0.489470764	4.181632556	1.564100493	0.128203081	0.780222172	-4.689962932	0.252717321	4.181632556	0.80755648	0.425654785	0.761188177	-6.416352515	-0.40972298	4.181632556	-1.309266994	0.200308458	0.988714469	-4.779318552	0.504760896	4.181632556	1.612960005	0.117145254	0.656064025	-5.12863817	0.010437385	4.181632556	0.033352591	0.97361266	0.995776929	-6.374313781	-0.127617148	4.181632556	-0.407799727	0.686294473	0.896053156	-6.328286373	0.313975135	4.181632556	1.003305407	0.323677181	0.702338853	-5.931199859	-0.014098379
augustus_masked-scf300000870662.0-processed-gene-6.71-mRNA-1	0.321717276	5.398463864	1.192643295	0.242286461	0.62967283	-6.017418133	-0.49787914	5.398463864	-1.845695779	0.074750803	0.727003039	-4.282824875	0.126450214	5.398463864	0.468765626	0.642600052	0.871475908	-6.633505576	-0.302612078	5.398463864	-1.12181811	0.2707716	0.988714469	-4.965059615	0.291280915	5.398463864	1.079812173	0.28876585	0.83225612	-5.805973361	0.649613071	5.398463864	2.408191078	0.022333094	0.281115114	-3.719438244	0.507297249	5.398463864	1.880609803	0.06968988	0.350205151	-4.732250668	0.699032659	5.398463864	2.591395231	0.014580182	0.161940547	-3.38523192	0.105700942
augustus_masked-scf300000870662.0-processed-gene-9.106-mRNA-1	-0.163779876	4.083690364	-0.713612613	0.480940156	0.829662939	-6.467868824	0.512395534	4.083690364	2.232581474	0.033130218	0.632691502	-3.640828247	0.143610535	4.083690364	0.625731879	0.536186721	0.826103486	-6.54685657	0.205005124	4.083690364	0.893236982	0.378786258	0.988714469	-5.156024301	0.209993885	4.083690364	0.914973739	0.367446361	0.868003132	-5.965596129	-0.110891309	4.083690364	-0.483169475	0.632456421	0.913556636	-6.258178374	0.068917947	4.083690364	0.300285465	0.766014758	0.926852552	-6.36640471	0.033196031	4.083690364	0.144639909	0.885955186	0.965029944	-6.418904105	-0.022703937
augustus_masked-scf300000870662.0-processed-gene-9.128-mRNA-1	-0.958788827	4.155880832	-3.001924779	0.005339973	0.060388799	-2.716637625	0.776766733	4.155880832	2.432021775	0.021145826	0.592838765	-3.277017001	0.212803072	4.155880832	0.666276866	0.510287172	0.810891052	-6.520533838	-0.394825165	4.155880832	-1.23617987	0.225910852	0.988714469	-4.854769083	0.162139823	4.155880832	0.507652507	0.615381028	0.937556559	-6.251172306	0.172288626	4.155880832	0.539427955	0.59354281	0.898581543	-6.229562813	0.289592674	4.155880832	0.906701662	0.371735415	0.737498034	-6.003922583	0.43720927	4.155880832	1.368882599	0.181122223	0.550689489	-5.515005565	-1.086241677
augustus_masked-scf300000870673.2-processed-gene-1.38-mRNA-1	-0.081642886	4.046695021	-0.172621208	0.864118253	0.973306937	-6.709832164	0.78434063	4.046695021	1.658366499	0.107752411	0.774657827	-4.560035586	1.221260903	4.046695021	2.582166586	0.014990751	0.146683081	-3.682583686	-0.518563159	4.046695021	-1.096421295	0.281691032	0.988714469	-4.988162105	0.22249209	4.046695021	0.470424984	0.64148223	0.946942862	-6.269252144	-0.780304996	4.046695021	-1.649833777	0.109497846	0.524359471	-5.068802247	0.248876612	4.046695021	0.52621096	0.602642999	0.861915773	-6.273022544	0.273613016	4.046695021	0.578512245	0.567272676	0.847314544	-6.261845456	-0.108027408
augustus_masked-scf300000870673.2-processed-gene-11.89-mRNA-1	-0.485192929	3.756757708	-2.511768284	0.017580539	0.145643248	-3.811225717	-0.032205205	3.756757708	-0.166721335	0.868699483	0.985004879	-5.776590238	-0.735289934	3.756757708	-3.806481557	6.42E-04	0.014233003	-0.73190397	0.2178918	3.756757708	1.127991938	0.26819638	0.988714469	-4.959351762	-0.370387803	3.756757708	-1.917440012	0.064674086	0.515999705	-4.641172292	-0.158188762	3.756757708	-0.818918603	0.419242016	0.805668661	-6.042105859	0.278007498	3.756757708	1.439201549	0.160368186	0.516586511	-5.405088913	-0.027941839	3.756757708	-0.144650552	0.885946855	0.965029944	-6.418902556	-1.133588229
augustus_masked-scf300000870673.2-processed-gene-14.134-mRNA-1	-0.026845119	3.875121029	-0.116921741	0.907695403	0.975703208	-6.718046683	0.462325077	3.875121029	2.013619392	0.053025647	0.684089399	-4.015194687	0.324794363	3.875121029	1.414615517	0.167399257	0.520463157	-5.75818775	0.110685594	3.875121029	0.482082133	0.633219664	0.988714469	-5.39504795	0.409895178	3.875121029	1.785265217	0.084255911	0.588882957	-4.861103438	0.05160097	3.875121029	0.22474384	0.823690775	0.96842002	-6.349545814	0.550990665	3.875121029	2.399795173	0.022765677	0.205912651	-3.767186352	0.424074267	3.875121029	1.847021091	0.074553085	0.357525148	-4.804684061	-0.167940607
augustus_masked-scf300000870673.2-processed-gene-6.41-mRNA-1	-0.025759965	3.338711812	-0.091242649	0.92790171	0.979625525	-6.720767824	-0.053442821	3.338711812	-0.189296244	0.851125857	0.983341047	-5.772823878	-0.005504767	3.338711812	-0.019498067	0.984571904	0.998824193	-6.74486614	-0.073698019	3.338711812	-0.261040825	0.795831172	0.988714469	-5.46545284	-1.638489082	3.338711812	-5.803582592	2.35E-06	4.69E-04	4.828041608	-1.853773238	3.338711812	-6.566126202	2.79E-07	9.06E-05	6.84406953	-0.211655275	3.338711812	-0.749689993	0.45923625	0.789908296	-6.131705796	0.488534516	3.338711812	1.730405434	0.093755735	0.402497717	-4.99405197	-1.452593772
augustus_masked-scf300000870673.2-processed-gene-8.57-mRNA-1	0.490974387	2.539841985	1.336737624	0.191281899	0.580892521	-5.841299871	0.01590876	2.539841985	0.043313539	0.96573643	0.994923714	-5.788744384	-0.110753424	2.539841985	-0.3015397	0.76506755	0.934001957	-6.698800708	0.617636572	2.539841985	1.681590863	0.102952304	0.944123562	-4.338230607	-0.18769768	2.539841985	-0.511029816	0.613042349	0.937556559	-6.24946036	-0.455453705	2.539841985	-1.240028237	0.224504209	0.675535327	-5.62272777	0.441417082	2.539841985	1.201811818	0.238766848	0.60502768	-5.702599831	-0.013709848	2.539841985	-0.037326733	0.970469893	0.992301913	-6.428729742	-0.138140375
augustus_masked-scf300000870733.0-processed-gene-0.30-mRNA-1	0.528812741	2.424301815	1.413897575	0.167608172	0.546732117	-5.739677218	-1.003286579	2.424301815	-2.682508097	0.011731762	0.515861814	-2.792649744	-0.410570127	2.424301815	-1.097749849	0.280980692	0.658159832	-6.143132151	-0.063903711	2.424301815	-0.170860674	0.865471794	0.992879995	-5.482212275	0.02787433	2.424301815	0.074528173	0.941081115	0.992537572	-6.377189363	0.629191429	2.424301815	1.682282149	0.102816985	0.516700626	-5.019000382	-0.127598692	2.424301815	-0.341163264	0.735340595	0.917650068	-6.353264624	0.226381735	2.424301815	0.605281532	0.549509237	0.837790574	-6.246153339	0.684285763
augustus_masked-scf300000870735.0-processed-gene-11.107-mRNA-1	-0.41509979	4.025691975	-1.601526009	0.119659962	0.472265269	-5.47205903	0.719888541	4.025691975	2.777453158	0.009321083	0.508131606	-2.601862278	0.432297322	4.025691975	1.667877031	0.105667657	0.425917957	-5.389947495	-0.127508571	4.025691975	-0.491949882	0.626308266	0.988714469	-5.390942022	0.189489848	4.025691975	0.731084252	0.470356726	0.892966455	-6.114081005	-0.594799212	4.025691975	-2.294837123	0.028855927	0.315710622	-3.944417234	0.412338687	4.025691975	1.590873202	0.122042657	0.451435961	-5.190749712	0.076025929	4.025691975	0.29332104	0.771280998	0.932229016	-6.386186279	-0.637948629
augustus_masked-scf300000870735.0-processed-gene-4.20-mRNA-1	0.181197368	3.574510096	0.525365452	0.60316159	0.882901193	-6.585097951	0.239989908	3.574510096	0.695829126	0.491851021	0.9317679	-5.564431245	0.411956243	3.574510096	1.194430029	0.241597579	0.619583616	-6.034989399	0.009231033	3.574510096	0.026764549	0.978823432	0.997668495	-5.494481644	0.4099618	3.574510096	1.188647322	0.243832372	0.817264933	-5.687249576	-0.791677781	3.574510096	-2.295398434	0.028819765	0.315710622	-3.943321514	0.334659428	3.574510096	0.970314875	0.339589459	0.712514586	-5.945623255	-0.119927526	3.574510096	-0.347719062	0.730460687	0.923106863	-6.368694793	0.25649974
augustus_masked-scf300000870735.0-processed-gene-5.131-mRNA-1	-0.405358109	3.091097038	-1.470861588	0.151661752	0.526451034	-5.661460634	0.284045879	3.091097038	1.030674269	0.310869505	0.898427758	-5.300578213	-0.0700722	3.091097038	-0.25426038	0.80101596	0.951156245	-6.71215523	-0.05124003	3.091097038	-0.185926938	0.853744028	0.990593613	-5.479897761	-0.357750457	3.091097038	-1.298114911	0.204064802	0.780384413	-5.557444602	-0.115192608	3.091097038	-0.417981974	0.678914493	0.927776707	-6.287455218	-0.042667443	3.091097038	-0.154820891	0.877991584	0.963857823	-6.39963229	0.027104855	3.091097038	0.098351284	0.922302601	0.979379086	-6.424562845	-0.720441122
augustus_masked-scf300000870735.0-processed-gene-6.94-mRNA-1	-0.299003185	3.473170294	-1.010652347	0.320204097	0.709042889	-6.213572207	-0.361809465	3.473170294	-1.222942106	0.230799924	0.846505453	-5.106292864	-0.175950928	3.473170294	-0.594726838	0.556451654	0.839175579	-6.565899431	-0.484861721	3.473170294	-1.638867615	0.111608334	0.944123562	-4.393443118	0.482187976	3.473170294	1.629830163	0.113514669	0.649697246	-5.103434898	0.651509816	3.473170294	2.202150205	0.035419899	0.335196339	-4.122763578	-0.365049513	3.473170294	-1.233893704	0.226749608	0.595444247	-5.66518993	0.659172368	3.473170294	2.228050185	0.033462509	0.247203097	-4.120500132	0.548234304
augustus_masked-scf300000870735.0-processed-gene-8.48-mRNA-1	0.402819948	3.284802852	1.536403601	0.134840947	0.502736307	-5.568173487	0.834538088	3.284802852	3.183028373	0.003365237	0.34034368	-1.748946317	1.120525948	3.284802852	4.273820375	1.77E-04	0.005501868	0.507683583	0.116832088	3.284802852	0.445611599	0.659052843	0.988714469	-5.409513276	0.341113034	3.284802852	1.301046029	0.203072339	0.780384413	-5.553828248	-0.388195152	3.284802852	-1.480622876	0.149054973	0.583733684	-5.31385334	0.119821656	3.284802852	0.457014167	0.650928076	0.880100996	-6.307018369	0.218680348	3.284802852	0.834073079	0.410782301	0.756901635	-6.083323036	0.624111327
augustus_masked-scf300000870743.0-processed-gene-1.100-mRNA-1	2.03E-04	3.524437668	4.80E-04	0.999620458	0.999620458	-6.725006676	-0.374235245	3.524437668	-0.886026783	0.382642655	0.911941548	-5.426400224	-0.424728829	3.524437668	-1.005573696	0.322653964	0.689245478	-6.238326375	0.050696181	3.524437668	0.120026574	0.905261424	0.99393723	-5.488580301	-0.007966518	3.524437668	-0.01886126	0.985076531	0.998958655	-6.379798769	0.263182	3.524437668	0.623100856	0.537921508	0.87231424	-6.181272921	-0.45322049	3.524437668	-1.073029595	0.291804088	0.667927524	-5.843652463	0.165992305	3.524437668	0.3929978	0.697096802	0.910157103	-6.351876241	0.445456569
augustus_masked-scf300000870744.1-processed-gene-1.17-mRNA-1	-0.161447327	4.15135188	-0.755740293	0.455653626	0.823913324	-6.436907646	0.425728632	4.15135188	1.992849854	0.055372626	0.684089399	-4.049245128	0.331923034	4.15135188	1.553742737	0.13065354	0.467289143	-5.562274571	-0.067641729	4.15135188	-0.316633176	0.753698158	0.988714469	-5.451653199	0.09243672	4.15135188	0.432699353	0.668304557	0.953071847	-6.286288123	-0.174102304	4.15135188	-0.814978663	0.421458927	0.806826284	-6.045264682	0.584180602	4.15135188	2.734568781	0.01034607	0.129191561	-3.062001439	0.455096347	4.15135188	2.130321102	0.041395411	0.269265946	-4.305044241	-0.653191209
augustus_masked-scf300000870744.1-processed-gene-3.114-mRNA-1	-0.767812726	3.424455349	-3.05310011	0.00469172	0.055249466	-2.596069998	-0.142021439	3.424455349	-0.564728425	0.57642538	0.956388201	-5.640855717	-0.549105367	3.424455349	-2.183440831	0.036897033	0.246300475	-4.491789051	-0.360728798	3.424455349	-1.434387704	0.161726082	0.988714469	-4.641438044	0.061656516	3.424455349	0.245168527	0.807982642	0.978244432	-6.349834665	0.046069322	3.424455349	0.183188229	0.855873433	0.975882836	-6.358040832	-0.653940026	3.424455349	-2.600301217	0.014275816	0.158738329	-3.351759273	0.143935876	3.424455349	0.572340918	0.571323272	0.848770536	-6.265452335	-0.052216184
augustus_masked-scf300000870744.1-processed-gene-3.144-mRNA-1	-0.607981376	2.741515538	-2.41222776	0.022127795	0.173870822	-4.018538768	-0.149360781	2.741515538	-0.592604045	0.557853342	0.949779197	-5.625901019	-0.494982417	2.741515538	-1.963892929	0.058796256	0.31370101	-4.897058369	-0.262359741	2.741515538	-1.040938876	0.306157764	0.988714469	-5.037194445	0.068997028	2.741515538	0.273752704	0.786136452	0.977714474	-6.342405715	0.21658275	2.741515538	0.859314024	0.396930404	0.791723491	-6.008881324	-0.043955452	2.741515538	-0.174397713	0.862715618	0.95953661	-6.396394155	0.161885742	2.741515538	0.642298098	0.525521033	0.8247224	-6.223210731	-0.495028896
augustus_masked-scf300000870744.1-processed-gene-5.168-mRNA-1	-0.167194588	3.773482743	-0.673423131	0.505794438	0.842444824	-6.495804989	-0.274698427	3.773482743	-1.106425019	0.277269716	0.888866201	-5.227647379	-0.349072	3.773482743	-1.405985457	0.169924175	0.526292718	-5.769814673	-0.092821015	3.773482743	-0.373862693	0.711115817	0.988714469	-5.434696033	-0.597811551	3.773482743	-2.407853815	0.022350325	0.314969532	-3.724362886	0.007042028	3.773482743	0.028363743	0.977558463	0.995776929	-6.37446829	-0.115637852	3.773482743	-0.465763905	0.644722886	0.878074986	-6.302987183	-0.146975093	3.773482743	-0.591983438	0.558263472	0.842104237	-6.254071239	-0.649368287
augustus_masked-scf300000870745.0-processed-gene-2.28-mRNA-1	-0.279643332	2.218906712	-0.923575247	0.363020974	0.756075009	-6.296727178	-0.236578746	2.218906712	-0.781346266	0.440675367	0.922252807	-5.506315263	-0.396473201	2.218906712	-1.30942809	0.200254587	0.567497426	-5.895619258	-0.119748877	2.218906712	-0.395493423	0.695255995	0.988714469	-5.427562538	0.153752167	2.218906712	0.50779575	0.615281753	0.937556559	-6.251099923	0.124961422	2.218906712	0.412708843	0.682732422	0.928329926	-6.289640631	-0.077803923	2.218906712	-0.256962242	0.798948815	0.937743196	-6.378513146	-0.078773597	2.218906712	-0.260164775	0.796500532	0.943071178	-6.39539971	-0.048087242
augustus_masked-scf300000870745.0-processed-gene-3.233-mRNA-1	0.862515371	4.178953377	1.378479872	0.178472175	0.559586881	-5.786898453	-0.290364487	4.178953377	-0.464063152	0.646026027	0.963457803	-5.688894461	-0.583472084	4.178953377	-0.932510365	0.358680601	0.707269049	-6.308090251	1.155622967	4.178953377	1.846927085	0.074861855	0.926123643	-4.115247191	-0.127872543	4.178953377	-0.204367056	0.839477167	0.980082978	-6.359006488	0.523064203	4.178953377	0.835965943	0.40992807	0.79836889	-6.028059508	-0.328917479	4.178953377	-0.525678892	0.603060574	0.862037524	-6.273249439	-1.094498577	4.178953377	-1.749237531	0.090701217	0.397789811	-4.964842553	1.063560307
augustus_masked-scf300000870746.0-processed-gene-11.53-mRNA-1	0.491046669	2.616037626	1.535107381	0.135158313	0.502736307	-5.570052162	-0.670285365	2.616037626	-2.095442402	0.044608263	0.660128885	-3.878537865	-0.792968467	2.616037626	-2.478973638	0.018973965	0.170831569	-3.898432116	0.613729771	2.616037626	1.918638617	0.064516243	0.911492882	-4.011866232	0.075807753	2.616037626	0.236989779	0.814263363	0.97913135	-6.351810339	0.67081581	2.616037626	2.097100678	0.044450646	0.374222485	-4.318497391	0.301839343	2.616037626	0.943608484	0.352850514	0.726720718	-5.970551867	-0.521731413	2.616037626	-1.631033858	0.113259221	0.438406286	-5.147445922	0.265015079
augustus_masked-scf300000870746.0-processed-gene-3.101-mRNA-1	0.214381409	3.207216585	0.530459296	0.599668884	0.882486616	-6.582384508	0.457916707	3.207216585	1.133056148	0.266097231	0.872856977	-5.200882847	0.640387797	3.207216585	1.584557454	0.123473586	0.455429599	-5.516761719	0.031910319	3.207216585	0.07895799	0.937586385	0.99393723	-5.492103144	0.232552133	3.207216585	0.575420421	0.569265731	0.93433963	-6.214692672	-0.668948255	3.207216585	-1.655226642	0.108225091	0.522584099	-5.060384865	0.370256982	3.207216585	0.916153405	0.366837354	0.736193979	-5.995496132	0.439597322	3.207216585	1.08772718	0.285312012	0.668305372	-5.845526744	0.076676561
augustus_masked-scf300000870746.0-processed-gene-5.48-mRNA-1	0.03252119	2.723003493	0.124566123	0.901691679	0.974202718	-6.717107067	-0.151019829	2.723003493	-0.578452225	0.567243696	0.955072478	-5.633581055	0.073869102	2.723003493	0.282941297	0.779150291	0.944239165	-6.704323678	-0.192367741	2.723003493	-0.736827399	0.466907527	0.988714469	-5.263159738	-0.144483553	2.723003493	-0.553416285	0.584048546	0.937109533	-6.227027946	-0.232970834	2.723003493	-0.892349687	0.379253912	0.783370452	-5.980580343	-0.521555328	2.723003493	-1.997716735	0.054814653	0.312740065	-4.529801708	0.08585995	2.723003493	0.328869919	0.7445215	0.924301144	-6.375089381	0.409592964
augustus_masked-scf300000870746.0-processed-gene-9.55-mRNA-1	-0.363205812	3.327598142	-0.945518247	0.351890942	0.74364565	-6.276436142	0.262377874	3.327598142	0.683037163	0.499784913	0.9317679	-5.572566677	-0.090369215	3.327598142	-0.235254335	0.815597695	0.954964895	-6.716886247	-0.010458723	3.327598142	-0.027226748	0.978457825	0.997668495	-5.494470887	0.061762389	3.327598142	0.160783402	0.873333644	0.985817984	-6.367005948	-0.272030854	3.327598142	-0.708166355	0.484266874	0.847469222	-6.125321686	0.643034333	3.327598142	1.673983938	0.104451199	0.421872212	-5.065646018	0.202211306	3.327598142	0.526408094	0.602445898	0.866854407	-6.290598359	-0.944477756
augustus_masked-scf300000870749.0-processed-gene-10.93-mRNA-1	-0.296446573	4.248179356	-0.989664027	0.330193946	0.721308257	-6.234257381	0.523416761	4.248179356	1.7473865	0.090723085	0.759696958	-4.43109967	0.227237949	4.248179356	0.758616373	0.453956392	0.778534172	-6.45461957	-2.68E-04	4.248179356	-8.94E-04	0.999292644	0.999888077	-5.49479011	0.901618554	4.248179356	3.00998403	0.005232535	0.12697423	-2.417976159	0.604661921	4.248179356	2.018617205	0.052474084	0.399018474	-4.460112842	0.629564204	4.248179356	2.101751555	0.044011216	0.282418029	-4.34219951	1.125768326	4.248179356	3.758290762	7.32E-04	0.022334921	-0.627888647	-0.024392222
augustus_masked-scf300000870749.0-processed-gene-11.156-mRNA-1	-0.734759361	3.834382451	-2.261701911	0.031064608	0.217994724	-4.32118254	-0.328859938	3.834382451	-1.012281284	0.319437535	0.898427758	-5.317565475	-0.476995533	3.834382451	-1.468265345	0.15236119	0.495797005	-5.68451906	-0.586623767	3.834382451	-1.805717849	0.080929762	0.926123643	-4.171467754	-0.747507231	3.834382451	-2.300941808	0.02846484	0.360853454	-3.936809292	-0.308895772	3.834382451	-0.950828524	0.34923189	0.771787503	-5.928009932	-0.594184244	3.834382451	-1.828990158	0.077281849	0.36818314	-4.818447535	-0.170991044	3.834382451	-0.526336635	0.602494936	0.866854407	-6.290635873	-0.888082348
augustus_masked-scf300000870749.0-processed-gene-12.149-mRNA-1	-0.059943928	3.133691516	-0.184154428	0.855122066	0.973095849	-6.707746722	0.033072514	3.133691516	0.101602449	0.919743155	0.991048424	-5.784782246	-0.528460921	3.133691516	-1.623490852	0.114867875	0.439310324	-5.458181119	0.501589507	3.133691516	1.540938873	0.133735292	0.981592165	-4.51562702	-0.096939348	3.133691516	-0.297808483	0.767886474	0.974330653	-6.335522809	-0.526894079	3.133691516	-1.618677337	0.115904258	0.533165004	-5.115406136	0.422836826	3.133691516	1.299001858	0.203764095	0.579029829	-5.586549073	-0.324282036	3.133691516	-0.996230559	0.327045919	0.703051924	-5.938086906	-0.579720102
augustus_masked-scf300000870749.0-processed-gene-18.85-mRNA-1	-0.304035927	2.89999336	-0.857874954	0.397712108	0.78680127	-6.354782163	0.008851816	2.89999336	0.024976494	0.980237857	0.995476311	-5.78933186	-0.138019659	2.89999336	-0.389439531	0.699681038	0.896379907	-6.667978749	-0.157164451	2.89999336	-0.443458929	0.660591497	0.988714469	-5.410332104	0.098678645	2.89999336	0.278433995	0.782574928	0.977714474	-6.341111449	-0.302243795	2.89999336	-0.852818233	0.400466645	0.793354786	-6.014326784	-0.265610598	2.89999336	-0.749453137	0.459376838	0.789908296	-6.131881016	-0.007143287	2.89999336	-0.020155667	0.984051641	0.996213024	-6.429226562	0.060253315
augustus_masked-scf300000870749.0-processed-gene-2.123-mRNA-1	-0.352034906	3.450969124	-1.122375725	0.270538279	0.656540635	-6.096688878	0.859802843	3.450969124	2.741267478	0.010179306	0.515861814	-2.675013019	0.921755453	3.450969124	2.938787965	0.006256952	0.085390927	-2.881467102	-0.413987517	3.450969124	-1.319896213	0.196777789	0.988714469	-4.768029264	0.129060157	3.450969124	0.411476205	0.683626129	0.956426664	-6.295227629	-0.638493215	3.450969124	-2.035676784	0.050629134	0.394238269	-4.429674488	0.612604552	3.450969124	1.953137222	0.060114159	0.330178139	-4.607979625	0.61666229	3.450969124	1.966074308	0.058532063	0.326394925	-4.601346381	-0.835579301
augustus_masked-scf300000870749.0-processed-gene-3.92-mRNA-1	0.194255622	3.227747384	0.368489985	0.715117282	0.927395101	-6.655983068	-0.628041985	3.227747384	-1.191353844	0.242933219	0.859251383	-5.140199989	-0.503999117	3.227747384	-0.95605278	0.346750779	0.698378286	-6.286199509	0.070212754	3.227747384	0.133188921	0.894940851	0.993344897	-5.487141743	0.924267028	3.227747384	1.753273036	0.089855355	0.603564786	-4.912835034	1.292155576	3.227747384	2.451133125	0.020338465	0.271112956	-3.634795115	-0.239800308	3.227747384	-0.454885223	0.652494105	0.880289914	-6.307939928	0.744056421	3.227747384	1.411425508	0.168493038	0.532933365	-5.459136578	1.358322957
augustus_masked-scf300000870749.0-processed-gene-4.121-mRNA-1	-0.564132856	2.923876183	-2.111090171	0.043140487	0.276889314	-4.610089913	0.712593552	2.923876183	2.666657732	0.012186823	0.515861814	-2.824133321	0.567911347	2.923876183	2.125229987	0.041851181	0.265980666	-4.602343763	-0.419450651	2.923876183	-1.569662425	0.126902788	0.96216061	-4.480429134	0.246358058	2.923876183	0.921917717	0.363871021	0.868003132	-5.95937177	-0.344363838	2.923876183	-1.28867359	0.207286787	0.662378133	-5.564185847	0.075694037	2.923876183	0.283261178	0.778907417	0.931169632	-6.371386197	0.39112232	2.923876183	1.463652536	0.153610258	0.51616618	-5.388513523	-0.393468835
augustus_masked-scf300000870749.0-processed-gene-4.125-mRNA-1	-0.870361486	1.740903297	-2.098812943	0.044288416	0.281012402	-4.632998561	0.500463751	1.740903297	1.206831663	0.236855951	0.856374422	-5.123725089	-0.341635826	1.740903297	-0.82382976	0.416488729	0.755280258	-6.403120799	-0.028261908	1.740903297	-0.068151521	0.946113798	0.99393723	-5.492788335	1.379932482	1.740903297	3.327606061	0.002311503	0.080996331	-1.666795255	0.388764905	1.740903297	0.937478081	0.35594251	0.77474778	-5.940288555	-0.180622581	1.740903297	-0.435558118	0.666251601	0.886398359	-6.316584429	0.277962801	1.740903297	0.670286927	0.507763419	0.81382707	-6.204984885	0.690193577
augustus_masked-scf300000870749.0-processed-gene-8.134-mRNA-1	-0.104913448	2.834218668	-0.250790488	0.803672857	0.953256682	-6.693011247	0.256830024	2.834218668	0.613939662	0.543847966	0.94800095	-5.613980554	0.180548473	2.834218668	0.431592329	0.669100243	0.883839495	-6.650443876	-0.028631897	2.834218668	-0.068443155	0.945883578	0.99393723	-5.492771165	-0.2206699	2.834218668	-0.527500646	0.601696377	0.937556559	-6.240951629	-0.387125042	2.834218668	-0.925403556	0.362084861	0.778155986	-5.95125282	0.247549275	2.834218668	0.591754483	0.558414816	0.839874339	-6.236623018	-0.118528575	2.834218668	-0.283336784	0.778850015	0.934751593	-6.389076231	-0.573132623
augustus_masked-scf300000870749.0-processed-gene-9.10-mRNA-1	0.11313983	3.130055201	0.459001589	0.649516372	0.905968775	-6.618095583	0.315433131	3.130055201	1.279693528	0.210387192	0.83414983	-5.043241169	0.519212595	3.130055201	2.106414738	0.043574494	0.269020626	-4.637608615	-0.090639633	3.130055201	-0.367719622	0.715644394	0.988714469	-5.436649587	0.065702983	3.130055201	0.266553109	0.79162306	0.977714474	-6.344353619	-0.26537415	3.130055201	-1.076607204	0.290172774	0.734066344	-5.804378162	0.044553089	3.130055201	0.180749245	0.857770725	0.957406443	-6.395260996	0.052805811	3.130055201	0.214230046	0.831806145	0.954776964	-6.406347474	0.134289724
augustus_masked-scf300000870750.0-processed-gene-0.22-mRNA-1	0.005228895	4.299721057	0.01611012	0.987252396	0.996797466	-6.724874627	0.042401146	4.299721057	0.130637087	0.896927867	0.991048424	-5.781620253	-0.498786129	4.299721057	-1.53675014	0.134756204	0.473854809	-5.587047392	0.546416169	4.299721057	1.683497346	0.102579471	0.944123562	-4.335740285	-0.742492384	4.299721057	-2.287604263	0.02932557	0.362100962	-3.962847496	-0.412642421	4.299721057	-1.271343089	0.21330172	0.665813908	-5.585273546	0.516884133	4.299721057	1.59250973	0.121674105	0.450715647	-5.188337755	0.141739029	4.299721057	0.436695127	0.665435812	0.895800276	-6.333747834	-1.254147622
augustus_masked-scf300000870750.0-processed-gene-3.40-mRNA-1	-5.12E-04	3.052239263	-0.001642331	0.9987004	0.999279111	-6.72500542	0.326000716	3.052239263	1.046235913	0.303745817	0.893112439	-5.28598488	0.305999448	3.052239263	0.982045732	0.333871928	0.695213637	-6.26144167	0.019489528	3.052239263	0.062547851	0.950538287	0.99393723	-5.493104018	0.365175455	3.052239263	1.171959621	0.25036694	0.821842374	-5.706128899	-0.441982953	3.052239263	-1.418458353	0.166284514	0.602290153	-5.398248494	0.378762219	3.052239263	1.215563698	0.233559029	0.601384581	-5.686673198	0.235685932	3.052239263	0.756388172	0.455270972	0.787863007	-6.144206005	-0.014098504
augustus_masked-scf300000870750.0-processed-gene-4.50-mRNA-1	0.289670242	3.068932336	0.83481428	0.410371287	0.794494248	-6.374193564	0.417392285	3.068932336	1.202902436	0.238350715	0.856374422	-5.127945168	0.609851657	3.068932336	1.757560143	0.088946168	0.394927076	-5.247458539	0.09721087	3.068932336	0.280156573	0.781265591	0.988714469	-5.461005517	-0.208947705	3.068932336	-0.602176207	0.551547121	0.931668777	-6.199060623	-0.424375468	3.068932336	-1.2230276	0.230768097	0.683144646	-5.642709216	0.174509742	3.068932336	0.502927826	0.618659612	0.867321816	-6.285026407	0.328744618	3.068932336	0.94742456	0.350934835	0.719347057	-5.984352497	-0.093787205
augustus_masked-scf300000870753.0-processed-gene-10.106-mRNA-1	-0.026785256	2.394593248	-0.071098608	0.943787557	0.982461275	-6.722432782	-0.291987199	2.394593248	-0.775048913	0.444331293	0.925768895	-5.510815027	-0.200213573	2.394593248	-0.5314456	0.598993716	0.859651765	-6.601828197	-0.118558881	2.394593248	-0.31470192	0.755149842	0.988714469	-5.452176813	0.110756167	2.394593248	0.293990446	0.770774333	0.974330653	-6.336653696	0.745495081	2.394593248	1.978837273	0.057006964	0.416132014	-4.530335557	-0.003338455	2.394593248	-0.008861574	0.992987801	0.996656582	-6.411641816	0.279933415	2.394593248	0.743053429	0.463185019	0.788600627	-6.154082142	0.087309367
augustus_masked-scf300000870753.0-processed-gene-11.17-mRNA-1	-0.005041616	2.349945494	-0.015706911	0.987571419	0.996797466	-6.72488116	0.366098564	2.349945494	1.140562419	0.263007722	0.872856977	-5.193234188	0.541934076	2.349945494	1.688369476	0.101631797	0.415959067	-5.357930082	-0.180877128	2.349945494	-0.563513968	0.577241428	0.988714469	-5.358727519	-0.492030934	2.349945494	-1.532898644	0.135700495	0.700939013	-5.245232042	-0.660946555	2.349945494	-2.059147117	0.048184229	0.381805354	-4.387483978	-0.008694595	2.349945494	-0.02708759	0.978567901	0.993121944	-6.411312325	0.309242029	2.349945494	0.963428628	0.342976308	0.713754066	-5.969421705	-0.488377955
augustus_masked-scf300000870753.0-processed-gene-11.33-mRNA-1	-0.947638708	3.698424582	-3.081257149	0.004367672	0.052432289	-2.529280524	0.480163235	3.698424582	1.56125577	0.128872325	0.780222172	-4.693794005	-0.148816602	3.698424582	-0.483878736	0.631958788	0.869034329	-6.626225061	-0.318658871	3.698424582	-1.036122644	0.308362325	0.988714469	-5.04133401	0.416014648	3.698424582	1.352675971	0.186190666	0.769942868	-5.488942385	-0.098947991	3.698424582	-0.321730426	0.749871066	0.953538871	-6.323017326	-0.273062107	3.698424582	-0.887864292	0.381623672	0.741927661	-6.020469878	0.037979573	3.698424582	0.123490977	0.902535725	0.973618259	-6.421756759	-0.258561952
augustus_masked-scf300000870753.0-processed-gene-11.58-mRNA-1	-0.279620561	3.22423465	-0.889329333	0.380848602	0.773081164	-6.327494649	-0.382089022	3.22423465	-1.215228858	0.233684821	0.853443296	-5.114664847	-0.815479896	3.22423465	-2.593622544	0.014503505	0.145203041	-3.654818576	0.153770312	3.22423465	0.489064353	0.628325773	0.988714469	-5.392151128	-0.056914319	3.22423465	-0.181015206	0.85756379	0.985817984	-6.363538031	0.427038552	3.22423465	1.358190215	0.184453928	0.627517351	-5.477049996	-0.627233775	3.22423465	-1.994908359	0.055136021	0.313525664	-4.534766391	-0.399718012	3.22423465	-1.271297615	0.213317675	0.59412753	-5.6374356	0.290698895
augustus_masked-scf300000870753.0-processed-gene-12.4-mRNA-1	-0.275835308	3.088386551	-1.131628142	0.266687943	0.656092824	-6.086502889	0.362909767	3.088386551	1.488855464	0.146884464	0.788158577	-4.789319314	0.294829258	3.088386551	1.209551771	0.235825245	0.615250664	-6.017323108	-0.207754799	3.088386551	-0.852324449	0.400736267	0.988714469	-5.185929639	-0.051958056	3.088386551	-0.213160522	0.83263276	0.97913135	-6.357185789	-0.264964086	3.088386551	-1.08702841	0.285615746	0.730604551	-5.793496498	-0.331492067	3.088386551	-1.359962777	0.183898333	0.54873231	-5.509658547	0.204112513	3.088386551	0.83738179	0.408949525	0.756901635	-6.080603729	0.003698703
augustus_masked-scf300000870753.0-processed-gene-15.14-mRNA-1	-0.461086235	2.640330206	-1.14992423	0.25919104	0.647290678	-6.066135074	0.102733472	2.640330206	0.256211744	0.79952286	0.975291807	-5.758863083	0.039678555	2.640330206	0.098956179	0.921826339	0.978603084	-6.740071185	-0.398031318	2.640330206	-0.992668664	0.32875096	0.988714469	-5.07788192	0.16506689	2.640330206	0.411667932	0.68348709	0.956426664	-6.295148859	0.330137676	2.640330206	0.823345578	0.416759672	0.805668661	-6.038539197	-0.343236675	2.640330206	-0.856013776	0.398724546	0.752469249	-6.047698302	0.935463158	2.640330206	2.332994723	0.026489022	0.220147545	-3.915839971	0.04721733
augustus_masked-scf300000870753.0-processed-gene-15.39-mRNA-1	0.040693572	3.232906277	0.156841994	0.876412183	0.973306937	-6.712484878	-0.099288218	3.232906277	-0.382678673	0.704635515	0.966133045	-5.721100106	-0.020881887	3.232906277	-0.080483393	0.936383268	0.984607386	-6.741759688	-0.03771276	3.232906277	-0.145353287	0.885396775	0.993344897	-5.485686067	-0.317999004	3.232906277	-1.225638238	0.229797815	0.802649318	-5.644538413	-0.271697935	3.232906277	-1.047183717	0.303315647	0.744467656	-5.834578029	-0.055668358	3.232906277	-0.21455812	0.831552622	0.948229392	-6.388548951	0.023273567	3.232906277	0.089701455	0.929116134	0.980827017	-6.425381379	-0.221637074
augustus_masked-scf300000870753.0-processed-gene-16.129-mRNA-1	0.632979465	3.447983698	2.529402326	0.01687081	0.140211568	-3.773928479	0.134451421	3.447983698	0.537271359	0.595013131	0.956388201	-5.654897303	0.82076706	3.447983698	3.279806416	0.002618817	0.044382955	-2.066700144	-0.053336174	3.447983698	-0.21313273	0.832654242	0.988714469	-5.475224632	0.008935445	3.447983698	0.03570627	0.971751306	0.998539607	-6.379337393	0.519300332	3.447983698	2.075137569	0.046578715	0.379806945	-4.358532806	-0.131066044	3.447983698	-0.523743304	0.604275867	0.8632988	-6.274374778	0.203865753	3.447983698	0.814652826	0.421642591	0.761140461	-6.099076591	0.772980954
augustus_masked-scf300000870753.0-processed-gene-24.119-mRNA-1	-1.924114357	2.503224952	-6.432868676	4.04E-07	3.61E-05	6.44279109	0.963513246	2.503224952	3.221302393	0.003048474	0.34034368	-1.665664278	-0.704587989	2.503224952	-2.355640654	0.025168958	0.196036844	-4.152347813	-0.256013122	2.503224952	-0.855925629	0.398772537	0.988714469	-5.183350422	2.284017281	2.503224952	7.636127847	1.54E-08	1.01E-05	9.574367813	0.561628389	2.503224952	1.877685524	0.070102134	0.446638764	-4.704040909	0.315152168	2.503224952	1.0536445	0.300394689	0.674519188	-5.863665628	0.659984576	2.503224952	2.206518593	0.035082728	0.252131248	-4.161668881	0.044750756
augustus_masked-scf300000870753.0-processed-gene-25.157-mRNA-1	-0.282288952	3.228398797	-0.949559205	0.349866263	0.742810786	-6.272650462	0.011224847	3.228398797	0.037757966	0.970128901	0.995476311	-5.788955681	-0.216304029	3.228398797	-0.727600146	0.472456381	0.790859091	-6.477680049	-0.054760075	3.228398797	-0.184201093	0.85508578	0.990593613	-5.480172778	0.034363359	3.228398797	0.115590936	0.908741163	0.988111105	-6.373271666	-0.149695012	3.228398797	-0.503541762	0.618233132	0.909684492	-6.248173455	0.188719926	3.228398797	0.634813166	0.530325846	0.831206407	-6.210398833	0.016835233	3.228398797	0.056630095	0.955212507	0.986679188	-6.427816875	-0.436645518
augustus_masked-scf300000870754.0-processed-gene-0.27-mRNA-1	0.322717062	2.412016827	0.738117468	0.466134774	0.824627586	-6.450067585	-0.251735419	2.412016827	-0.575768474	0.569033416	0.955072478	-5.635017063	-0.603865759	2.412016827	-1.3811599	0.177354733	0.536316038	-5.802913151	0.674847402	2.412016827	1.543508894	0.133112021	0.980566681	-4.512499607	-0.348675312	2.412016827	-0.797489097	0.431386761	0.885614085	-6.064121385	-0.408266016	2.412016827	-0.933784771	0.357813944	0.775762172	-5.943656483	0.39071131	2.412016827	0.893633703	0.378577285	0.741106325	-6.015436806	-0.799259498	2.412016827	-1.828063856	0.077424312	0.361081369	-4.836139866	-0.41666956
augustus_masked-scf300000870754.0-processed-gene-3.136-mRNA-1	-0.332057215	3.419482914	-1.399265304	0.171910992	0.548971925	-5.759333367	-0.018440079	3.419482914	-0.077705171	0.938574623	0.993791573	-5.786791995	-0.376571061	3.419482914	-1.58684346	0.122954076	0.454997119	-5.51335521	0.026073767	3.419482914	0.109872986	0.913236257	0.99393723	-5.489587397	-0.034367157	3.419482914	-0.144820737	0.885813634	0.98767519	-6.369452844	-0.030834794	3.419482914	-0.12993561	0.897478111	0.979477543	-6.366401712	-0.37656305	3.419482914	-1.586809701	0.122961735	0.453541648	-5.196729577	-0.186577996	3.419482914	-0.786226303	0.437854758	0.772963998	-6.121495616	0.010138678
augustus_masked-scf300000870754.0-processed-gene-4.22-mRNA-1	0.143261396	4.197140617	0.612362714	0.544876808	0.858884841	-6.535237927	-0.080280075	4.197140617	-0.343152627	0.733858585	0.966590729	-5.734496088	0.009309248	4.197140617	0.039791854	0.968520705	0.994209892	-6.744253085	0.053672073	4.197140617	0.229418232	0.820089004	0.988714469	-5.472123487	-0.038620219	4.197140617	-0.165079935	0.86998002	0.985817984	-6.366303752	-0.244167805	4.197140617	-1.043681439	0.304907308	0.744467656	-5.838121049	0.416475572	4.197140617	1.780201219	0.085097174	0.381925592	-4.898160153	0.133096217	4.197140617	0.568912233	0.57361848	0.85013705	-6.267400463	-0.311834395
augustus_masked-scf300000870754.0-processed-gene-5.64-mRNA-1	-0.175652972	2.125493743	-0.370047429	0.713927123	0.927395101	-6.655433218	0.36422593	2.125493743	0.76731334	0.44884697	0.92775677	-5.516294741	0.251062529	2.125493743	0.528912446	0.600728499	0.859651765	-6.60318404	-0.062489571	2.125493743	-0.131646535	0.896136138	0.993344897	-5.48732164	0.493091617	2.125493743	1.038794179	0.30713811	0.837010492	-5.84799116	0.028622843	2.125493743	0.060299631	0.952313874	0.994502567	-6.373047409	0.169842458	2.125493743	0.357806441	0.722974387	0.913920326	-6.347438695	0.032242331	2.125493743	0.067924794	0.946292782	0.98464574	-6.427108834	0.147596187
augustus_masked-scf300000870754.0-processed-gene-5.66-mRNA-1	0.311113296	2.385239498	1.015899641	0.317739288	0.707711992	-6.20833735	-0.684265042	2.385239498	-2.2343777	0.032999319	0.632691502	-3.63764521	-0.497391857	2.385239498	-1.624167836	0.114722731	0.439310324	-5.457151952	0.124240111	2.385239498	0.405689777	0.687827708	0.988714469	-5.424062492	-0.332857473	2.385239498	-1.086902397	0.285670544	0.83225612	-5.798557839	0.098251458	2.385239498	0.320827242	0.750548721	0.953538871	-6.32330755	0.139489825	2.385239498	0.455485717	0.65201466	0.880100996	-6.307714825	-0.420492749	2.385239498	-1.37306389	0.179832179	0.550689489	-5.509580994	-0.161234002
augustus_masked-scf300000870754.0-processed-gene-6.13-mRNA-1	0.430303873	3.763064714	1.293799734	0.205532639	0.593481216	-5.895660735	-0.355541197	3.763064714	-1.069009914	0.293527181	0.88969926	-5.264264333	0.471361251	3.763064714	1.417247438	0.166635146	0.519829342	-5.754629496	-0.396598575	3.763064714	-1.192457618	0.242358132	0.988714469	-4.898066572	-0.093057703	3.763064714	-0.279797696	0.781538321	0.977714474	-6.340730313	0.688210133	3.763064714	2.069249532	0.047164319	0.381805354	-4.369212649	-0.311313627	3.763064714	-0.936030358	0.356675311	0.72866542	-5.977506317	0.245383352	3.763064714	0.73779702	0.466326653	0.790833886	-6.157928718	0.648559797
augustus_masked-scf300000870754.0-processed-gene-7.46-mRNA-1	0.36056619	2.545127353	0.621955014	0.538673576	0.856395207	-6.529242116	-1.157742926	2.545127353	-1.997036987	0.054970132	0.684089399	-4.042893278	-0.895557907	2.545127353	-1.544783582	0.132891447	0.471421692	-5.575419633	0.098381171	2.545127353	0.169701609	0.866384894	0.992879995	-5.482378944	0.268706129	2.545127353	0.463501929	0.646352585	0.946942862	-6.27249874	0.092192912	2.545127353	0.159027234	0.874714027	0.977877427	-6.362182651	-0.809907319	2.545127353	-1.397041464	0.172658013	0.532574473	-5.461367167	-1.237716896	2.545127353	-2.134987279	0.041052834	0.269265946	-4.29703548	1.439179639
augustus_masked-scf300000870754.0-processed-gene-8.106-mRNA-1	-0.052485415	2.06329755	-0.167503102	0.868089715	0.973306937	-6.710725532	-0.057211502	2.06329755	-0.18258604	0.856341796	0.983341047	-5.773993168	-0.086142556	2.06329755	-0.274917238	0.785250032	0.945511763	-6.706598546	-0.023554361	2.06329755	-0.075171904	0.940573193	0.99393723	-5.492354654	-0.293265609	2.06329755	-0.935934286	0.356723975	0.867716011	-5.946672554	-0.733023071	2.06329755	-2.33938588	0.02611025	0.304188313	-3.85688107	-0.327323944	2.06329755	-1.044628802	0.304476192	0.6792287	-5.872835876	-0.215153479	2.06329755	-0.686645522	0.497539718	0.810377192	-6.193983389	-0.01842708
augustus_masked-scf300000870754.0-processed-gene-8.76-mRNA-1	-0.234663935	3.611102425	-0.881376106	0.385068406	0.77539071	-6.334482414	-0.128813823	3.611102425	-0.483812845	0.632005011	0.959353932	-5.680267199	-0.409544841	3.611102425	-1.538212668	0.134399028	0.473854809	-5.584924359	0.046067083	3.611102425	0.173023717	0.863786074	0.992879995	-5.481891972	-0.028519841	3.611102425	-0.107117893	0.915403188	0.988590836	-6.374218535	0.081591147	3.611102425	0.306448828	0.761363696	0.953604552	-6.327818679	0.151588492	3.611102425	0.569352399	0.57332357	0.849501724	-6.249555588	-0.162765664	3.611102425	-0.61133283	0.545549279	0.835563662	-6.242493497	-0.414772267
cRAP_P04264	0.046461026	3.869681941	0.06209371	0.950909118	0.984707405	-6.723041589	-0.082025914	3.869681941	-0.109625072	0.913452811	0.991048424	-5.783982156	0.369199814	3.869681941	0.493424019	0.625384884	0.866277063	-6.621406157	-0.404764701	3.869681941	-0.54095538	0.592620516	0.988714469	-5.369244221	0.341021821	3.869681941	0.455765011	0.651913051	0.949668843	-6.275980755	0.021067978	3.869681941	0.028156694	0.977727752	0.995776929	-6.374473782	-0.379895565	3.869681941	-0.507718556	0.615444957	0.867321816	-6.282505564	0.077997641	3.869681941	0.104241411	0.917686819	0.979379086	-6.423957181	0.767378411
cRAP_P13645	0.033268757	3.189408806	0.047431854	0.962490311	0.989516219	-6.723860054	0.021996468	3.189408806	0.031360752	0.975194123	0.995476311	-5.789162678	-0.101114291	3.189408806	-0.144160429	0.886359057	0.968941414	-6.734464329	0.156379516	3.189408806	0.222953035	0.825116376	0.988714469	-5.473361917	0.400106948	3.189408806	0.570439535	0.572721004	0.93433963	-6.217397044	-0.357825689	3.189408806	-0.510158399	0.613755695	0.908700306	-6.244729082	-0.739626397	3.189408806	-1.054498406	0.300258056	0.674519188	-5.8625683	-0.901950939	3.189408806	-1.285927369	0.20852086	0.586436648	-5.619469329	1.173002102
cRAP_P35527	0.715804181	3.069020714	0.873792123	0.389324784	0.780513826	-6.340866445	-1.031472829	3.069020714	-1.259133234	0.217904092	0.838098926	-5.066280158	0.137097071	3.069020714	0.167356302	0.868237425	0.965411511	-6.730782087	-0.452765719	3.069020714	-0.552697413	0.584655628	0.988714469	-5.363767973	-0.49708983	3.069020714	-0.606804472	0.548646054	0.931291479	-6.196144235	0.018348527	3.069020714	0.022398302	0.982281813	0.996533394	-6.374620012	-0.620004921	3.069020714	-0.756848633	0.455173306	0.789831017	-6.126193171	0.672867418	3.069020714	0.82137862	0.418052588	0.759110896	-6.093451914	0.838719272
cRAP_P35908	0.050836782	3.577063056	0.071082132	0.943814514	0.982461275	-6.722431514	0.032450723	3.577063056	0.045373968	0.964116531	0.994923714	-5.788657733	0.269065815	3.577063056	0.376219166	0.709459762	0.902262093	-6.673047244	-0.18577831	3.577063056	-0.259763065	0.796859992	0.988714469	-5.465712249	0.449914143	3.577063056	0.629088922	0.534156774	0.926454448	-6.182488309	0.02536006	3.577063056	0.035459505	0.971953396	0.995776929	-6.374240422	-0.323187972	3.577063056	-0.451895048	0.654666405	0.880928899	-6.309254358	-0.201268365	3.577063056	-0.281421913	0.780361349	0.935049234	-6.389582547	0.823938898
cRAP_P62979	-0.998911033	4.087668923	-3.873256274	5.35E-04	0.011661834	-0.541650631	0.224457391	4.087668923	0.870328756	0.390979481	0.913302137	-5.439027497	-0.098666798	4.087668923	-0.38257841	0.70470909	0.899593496	-6.670664265	-0.675786844	4.087668923	-2.620349108	0.013612078	0.696632531	-2.874596753	0.834613358	4.087668923	3.236195535	0.002933099	0.091632836	-1.886654435	0.684701047	4.087668923	2.654913739	0.012534523	0.213829064	-3.205468395	0.363649222	4.087668923	1.410042121	0.168733597	0.528119386	-5.444171698	0.923672298	4.087668923	3.58151968	0.001179537	0.032195158	-1.074570273	-0.527946897
maker-deg300000870423-snap-gene-0.0-mRNA-1	0.58795773	4.063462912	3.040254379	0.004847029	0.056108686	-2.626434715	0.601259867	4.063462912	3.109038032	0.004068899	0.34034368	-1.908691884	1.249164896	4.063462912	6.45927224	3.76E-07	3.75E-05	6.506093906	-0.059947298	4.063462912	-0.309979829	0.758703156	0.988714469	-5.453443706	-0.052081021	4.063462912	-0.26930431	0.78952515	0.977714474	-6.343615359	-0.11543285	4.063462912	-0.596888532	0.555026135	0.882157775	-6.197152739	-0.052654977	4.063462912	-0.272272164	0.787263829	0.935552296	-6.37444817	0.377905258	4.063462912	1.954099855	0.059995168	0.326739263	-4.622243066	0.588531686
maker-deg300000870423-snap-gene-0.10-mRNA-1	0.692545847	3.56181012	1.338196192	0.190971699	0.580892521	-5.839377096	-0.08991606	3.56181012	-0.173743486	0.863243948	0.984838544	-5.775462527	0.792381302	3.56181012	1.531106779	0.136308893	0.475705195	-5.595314722	-0.189751515	3.56181012	-0.366654073	0.716472119	0.988714469	-5.436957632	-0.757530595	3.56181012	-1.463765268	0.15374547	0.735499442	-5.341875468	-0.475267772	3.56181012	-0.918352952	0.365820342	0.778155986	-5.957471564	-1.214683706	3.56181012	-2.347115526	0.025772731	0.21773867	-3.874696476	-0.581736697	3.56181012	-1.124081294	0.269967462	0.654841561	-5.806552659	1.149698958
maker-deg300000870423-snap-gene-0.13-mRNA-1	0.700542111	3.967681408	2.386909585	0.023444462	0.182010447	-4.070375201	-0.059979687	3.967681408	-0.204364716	0.839438162	0.983341047	-5.770044763	-0.281038276	3.967681408	-0.957562643	0.345879186	0.698378286	-6.284897943	0.9216007	3.967681408	3.140107512	0.003757838	0.518283485	-1.907201444	0.201803233	3.967681408	0.687590458	0.496952693	0.909642528	-6.144533826	0.584529483	3.967681408	1.991627633	0.055513528	0.410104212	-4.507872816	0.438761548	3.967681408	1.494962441	0.145290825	0.49440828	-5.328425597	-0.216877869	3.967681408	-0.738953241	0.465634542	0.790176943	-6.157084867	0.463583796
maker-deg300000870423-snap-gene-0.15-mRNA-1	0.220147162	3.521695502	0.765777182	0.449746955	0.818962142	-6.429278997	0.778404042	3.521695502	2.707661765	0.011041963	0.515861814	-2.742468362	0.474905193	3.521695502	1.651947528	0.108896338	0.431096497	-5.414611743	0.523646011	3.521695502	1.821491419	0.078441607	0.926123643	-4.14961636	0.377751335	3.521695502	1.313999916	0.198730386	0.775698888	-5.537759085	0.152160865	3.521695502	0.529288304	0.600470949	0.902098013	-6.234948647	0.190094017	3.521695502	0.661237961	0.513468177	0.824766923	-6.193418364	0.30439477	3.521695502	1.058830679	0.298064276	0.681035338	-5.875573816	0.40780448
maker-deg300000870423-snap-gene-0.16-mRNA-1	0.286935881	4.096910875	1.194204909	0.241684295	0.62967283	-6.01560662	0.458735328	4.096910875	1.909220895	0.065765486	0.71502237	-4.183664174	0.396305936	4.096910875	1.649394605	0.109421322	0.432514464	-5.418546233	0.349365273	4.096910875	1.4540312	0.156241848	0.988714469	-4.618814956	0.357210443	4.096910875	1.486682191	0.147454964	0.728475063	-5.310236156	0.261060876	4.096910875	1.08651514	0.285838995	0.730604551	-5.794034712	-0.033140092	4.096910875	-0.137926495	0.891213124	0.967720113	-6.402117642	0.054898347	4.096910875	0.228482666	0.820809572	0.951821724	-6.40317663	0.677286416
maker-deg300000870423-snap-gene-0.17-mRNA-1	0.174253621	4.513367787	0.827815957	0.414262251	0.797125327	-6.379984624	0.787984022	4.513367787	3.743427222	7.62E-04	0.219623724	-0.492537574	0.528302567	4.513367787	2.509774506	0.01766249	0.163125918	-3.833683523	0.433935076	4.513367787	2.061468673	0.047948145	0.893485856	-3.799808696	0.469412749	4.513367787	2.230010271	0.033318405	0.384843494	-4.074067687	0.38915978	4.513367787	1.848757426	0.074294727	0.454354311	-4.752408147	0.453814772	4.513367787	2.155909923	0.039170837	0.264658228	-4.241757341	0.206356467	4.513367787	0.980324973	0.33470651	0.706240607	-5.953403809	0.189851598
maker-deg300000870423-snap-gene-0.18-mRNA-1	0.399871988	3.053741115	1.564573689	0.128092033	0.49133527	-5.527012072	0.187210748	3.053741115	0.732496948	0.469506926	0.92775677	-5.540304821	0.225053255	3.053741115	0.880562809	0.385501609	0.729106982	-6.355024348	0.362029482	3.053741115	1.416507827	0.166849594	0.988714469	-4.661802351	0.586161306	3.053741115	2.293465368	0.028944471	0.360853454	-3.951418094	0.377450445	3.053741115	1.476845222	0.150059515	0.583733684	-5.319071138	-0.099954112	3.053741115	-0.391089095	0.698474232	0.90120246	-6.334963669	-0.18176322	3.053741115	-0.711182478	0.482422929	0.800334392	-6.17700048	1.085987407
maker-deg300000870423-snap-gene-0.19-mRNA-1	0.588981977	3.612468832	1.200010404	0.239604879	0.62967283	-6.008751448	0.394264167	3.612468832	0.803286214	0.428181176	0.921389036	-5.490266669	0.535253616	3.612468832	1.090542551	0.284228832	0.659957423	-6.150735775	0.447992528	3.612468832	0.912754067	0.368710056	0.988714469	-5.14120063	-0.073041052	3.612468832	-0.148816136	0.88270294	0.98767519	-6.368858647	0.21910132	3.612468832	0.446403921	0.658538137	0.921357018	-6.27515791	-0.847282945	3.612468832	-1.72628092	0.094670119	0.40546072	-4.984574197	0.268372073	3.612468832	0.546789703	0.588601546	0.857922321	-6.279629218	1.36322387
maker-deg300000870423-snap-gene-0.1-mRNA-1	1.194635921	2.981297047	2.574079884	0.015189198	0.128711081	-3.678683608	-0.374038332	2.981297047	-0.805939725	0.426572143	0.921389036	-5.488408764	-0.427215575	2.981297047	-0.920520637	0.364588512	0.71349284	-6.319326262	1.247813164	2.981297047	2.688660796	0.01155942	0.694877404	-2.752514919	-0.598830259	2.981297047	-1.29029849	0.206729521	0.78105096	-5.56705278	0.284657387	2.981297047	0.613350762	0.544232061	0.873804169	-6.187277494	-0.490472146	2.981297047	-1.056819457	0.29896651	0.673518819	-5.860418846	-1.007370558	2.981297047	-2.170579542	0.037944157	0.258646449	-4.229746481	1.086277807
maker-deg300000870423-snap-gene-0.20-mRNA-1	0.826480611	3.057181159	1.757082798	0.089095133	0.416258883	-5.22921857	-0.718379323	3.057181159	-1.527261419	0.137159877	0.786295881	-4.739175092	-0.83570784	3.057181159	-1.776699719	0.085748942	0.386286483	-5.216429799	0.943809128	3.057181159	2.006521098	0.053877531	0.893485856	-3.883097269	-0.542507352	3.057181159	-1.153360795	0.257858783	0.82357489	-5.72684019	0.154762797	3.057181159	0.329022902	0.744421789	0.952757009	-6.320633615	-0.360781119	3.057181159	-0.767014119	0.449060859	0.786235522	-6.11870287	-1.137453707	3.057181159	-2.418205962	0.021869884	0.204724223	-3.745874204	0.644754379
maker-deg300000870423-snap-gene-0.22-mRNA-1	0.064483912	3.677155055	0.202129639	0.841169497	0.96858581	-6.704215202	0.583487602	3.677155055	1.828985475	0.077282568	0.727003039	-4.308477111	0.513853499	3.677155055	1.610712177	0.117636155	0.445951097	-5.477540089	0.134118015	3.677155055	0.420402937	0.677164519	0.988714469	-5.418856992	0.452939713	3.677155055	1.419773367	0.165904399	0.741276177	-5.401300741	0.201361408	3.677155055	0.631182376	0.532664977	0.86813343	-6.176285469	0.236095144	3.677155055	0.740057865	0.464973878	0.790672224	-6.138788428	-0.060462368	3.677155055	-0.189523811	0.850949085	0.958318708	-6.411361669	0.281328482
maker-deg300000870423-snap-gene-0.23-mRNA-1	-0.313179229	3.549832563	-0.509146483	0.614456049	0.888571432	-6.593457346	0.115916056	3.549832563	0.188448808	0.85182174	0.983341047	-5.772958226	-0.276154964	3.549832563	-0.448954833	0.656761584	0.879185745	-6.642616422	0.078891791	3.549832563	0.128257158	0.898820229	0.993344897	-5.487694424	0.083361131	3.549832563	0.135523121	0.893123453	0.98767519	-6.370751675	0.873159265	3.549832563	1.419525713	0.166279721	0.602290153	-5.396839978	-1.206130895	3.549832563	-1.960849398	0.059446911	0.328048345	-4.596023841	-0.812661436	3.549832563	-1.321172267	0.196651316	0.570376802	-5.57577111	0.976312796
maker-deg300000870423-snap-gene-0.29-mRNA-1	-0.217392272	3.464770524	-0.865391459	0.393639884	0.783954086	-6.34834631	0.797486687	3.464770524	3.174621443	0.003438912	0.34034368	-1.767181131	0.720118079	3.464770524	2.866633802	0.007486596	0.096102694	-3.047747535	-0.140023663	3.464770524	-0.557403818	0.581355756	0.988714469	-5.361644733	0.580090552	3.464770524	2.309214605	0.027942506	0.360853454	-3.920606097	0.18463699	3.464770524	0.734999792	0.468003544	0.837852124	-6.106226309	0.008891692	3.464770524	0.035395896	0.97199675	0.992887726	-6.41105127	0.254295613	3.464770524	1.012295653	0.319430779	0.699262417	-5.922382617	0.353806588
maker-deg300000870423-snap-gene-0.2-mRNA-1	1.206691036	2.795620386	2.729865572	0.010464678	0.099133799	-3.338482539	-0.253084697	2.795620386	-0.572546892	0.571185537	0.955072478	-5.63673224	0.805846347	2.795620386	1.823045115	0.078200097	0.366677851	-5.139597046	0.147759992	2.795620386	0.334273565	0.740481163	0.988714469	-5.446723358	0.332969556	2.795620386	0.753268317	0.457115382	0.889865004	-6.097855124	-0.159213768	2.795620386	-0.360185143	0.721213062	0.941765495	-6.309909586	0.055657672	2.795620386	0.125912897	0.900634554	0.972250374	-6.403710675	-0.577586236	2.795620386	-1.306658237	0.201182379	0.579213143	-5.594001864	1.484002919
maker-deg300000870423-snap-gene-0.30-mRNA-1	0.334707799	3.17442462	1.06126646	0.296974144	0.68553222	-6.162026467	0.031218487	3.17442462	0.098985244	0.921803455	0.991048424	-5.785028456	0.23467607	3.17442462	0.744093334	0.462564963	0.785881457	-6.465532874	0.131250216	3.17442462	0.41615837	0.680233873	0.988714469	-5.420377495	-0.418627669	3.17442462	-1.32735331	0.194329492	0.770483752	-5.521046326	-0.279618757	3.17442462	-0.886594245	0.382296403	0.786221826	-5.985583744	-0.390441712	3.17442462	-1.237983385	0.225250817	0.595444247	-5.660357145	-0.132444405	3.17442462	-0.419944814	0.67749553	0.901820282	-6.34092587	0.306521842
maker-deg300000870423-snap-gene-0.31-mRNA-1	0.37884625	3.426629639	1.679042883	0.103452354	0.441203873	-5.353296602	0.258386162	3.426629639	1.145164948	0.261126271	0.872856977	-5.188521634	0.38650266	3.426629639	1.712976014	0.096956793	0.408890657	-5.319059202	0.250729753	3.426629639	1.111231816	0.275228673	0.988714469	-4.97478077	-0.283986105	3.426629639	-1.258623647	0.217799807	0.793195082	-5.605456994	-0.424780106	3.426629639	-1.882621281	0.069407523	0.446638764	-4.695729503	0.0952021	3.426629639	0.421934779	0.676058184	0.889857295	-6.322422642	-0.070038942	3.426629639	-0.310411908	0.758377798	0.928913061	-6.381008451	-3.42E-04
maker-deg300000870423-snap-gene-0.32-mRNA-1	0.414389398	3.717580844	1.992461555	0.055417357	0.3251068	-4.827241121	0.341727589	3.717580844	1.643090015	0.110726806	0.774657827	-4.58127866	0.604991797	3.717580844	2.908913457	0.006740959	0.089637471	-2.950592103	0.15112519	3.717580844	0.726638113	0.473037093	0.988714469	-5.269457823	-0.248459465	3.717580844	-1.19463947	0.241516923	0.817264933	-5.680411312	-0.061797559	3.717580844	-0.297134195	0.768396243	0.955268476	-6.330631397	0.115558307	3.717580844	0.555625904	0.582555631	0.852464307	-6.257238581	0.2534214	3.717580844	1.218497379	0.232459072	0.613534635	-5.700297972	0.050371627
maker-deg300000870423-snap-gene-0.33-mRNA-1	0.03541338	5.331496463	0.116102712	0.908338985	0.975703208	-6.718143829	0.496474235	5.331496463	1.62769002	0.113970028	0.774657827	-4.602814805	0.691205342	5.331496463	2.266115657	0.030761858	0.22157083	-4.331085094	-0.159317727	5.331496463	-0.522322926	0.60525234	0.988714469	-5.377791974	-0.077512866	5.331496463	-0.254125812	0.801118954	0.978244432	-6.347594347	-0.446471063	5.331496463	-1.463754698	0.153582506	0.588081222	-5.337063203	0.148180454	5.331496463	0.485809391	0.630605084	0.870228304	-6.293467979	0.069213474	5.331496463	0.226916268	0.822016359	0.951821724	-6.403535066	-0.19027994
maker-deg300000870423-snap-gene-0.34-mRNA-1	0.185910727	3.755231759	0.711455071	0.482256474	0.829662939	-6.469408338	0.171248493	3.755231759	0.655344697	0.517202243	0.940466631	-5.589678095	0.286332652	3.755231759	1.095756122	0.28183853	0.658384963	-6.145274028	0.070826569	3.755231759	0.271043646	0.788199656	0.988714469	-5.463164626	-0.338252647	3.755231759	-1.294446881	0.205311995	0.780384413	-5.561959898	0.036678458	3.755231759	0.140363471	0.889303893	0.978898031	-6.364988078	-0.240478864	3.755231759	-0.920279911	0.364712235	0.7348768	-5.991791371	-0.114008398	3.755231759	-0.436294634	0.665723113	0.895800276	-6.333922692	0.088136944
maker-deg300000870423-snap-gene-0.40-mRNA-1	0.902921093	3.762287047	1.684499506	0.10269142	0.439925071	-5.345262603	-0.229435356	3.762287047	-0.42803712	0.671748595	0.964193393	-5.703876134	-0.006015145	3.762287047	-0.01122192	0.99112232	0.998904694	-6.744995622	0.679500881	3.762287047	1.267684306	0.214875438	0.988714469	-4.822668253	0.761391222	3.762287047	1.420459824	0.166010105	0.741276177	-5.40039989	0.672402277	3.762287047	1.254441071	0.219579639	0.670614985	-5.605447285	0.634834052	3.762287047	1.184353379	0.245775413	0.61410165	-5.722395132	-0.103802522	3.762287047	-0.193655124	0.847779885	0.95827953	-6.410548094	1.029478263
maker-deg300000870423-snap-gene-0.43-mRNA-1	0.084571151	2.090938396	0.221645941	0.826079963	0.962275536	-6.700009838	0.294283908	2.090938396	0.771265773	0.446536308	0.92775677	-5.5135015	0.418274615	2.090938396	1.096223358	0.281637326	0.658384963	-6.144772394	-0.039419556	2.090938396	-0.103311644	0.918397956	0.99393723	-5.490190145	0.331603954	2.090938396	0.869074975	0.391653977	0.872587011	-6.005617488	-0.144849298	2.090938396	-0.379624243	0.706878197	0.939484963	-6.302725942	-0.140745782	2.090938396	-0.368869657	0.7147958	0.909007116	-6.343413856	-0.48925126	2.090938396	-1.282240521	0.209504272	0.587246421	-5.624108099	0.556920887
maker-deg300000870423-snap-gene-0.44-mRNA-1	0.601217792	2.901219832	1.948961673	0.06063268	0.340561625	-4.90447077	-1.121800221	2.901219832	-3.636528497	0.001017559	0.219877523	-0.737591703	-0.91683759	2.901219832	-2.972103197	0.005755985	0.081558852	-2.803925781	0.396255161	2.901219832	1.284536373	0.208710828	0.988714469	-4.805275547	-0.382148626	2.901219832	-1.238807358	0.224949747	0.799033828	-5.629047565	0.97784994	2.901219832	3.169886319	0.003481084	0.099191766	-2.040731784	-0.466015443	2.901219832	-1.510677575	0.141253789	0.490026621	-5.306367086	-1.020460974	2.901219832	-3.308018081	0.002433	0.053014875	-1.748746854	0.685084609
maker-deg300000870423-snap-gene-0.45-mRNA-1	0.77280063	4.955025325	3.000698171	0.005356507	0.060388799	-2.719514247	0.344813749	4.955025325	1.338873113	0.190593575	0.818497825	-4.974796456	0.673732721	4.955025325	2.616028594	0.013752654	0.13990776	-3.606392137	0.443881657	4.955025325	1.72354269	0.095005356	0.926123643	-4.282913818	0.013801194	4.955025325	0.053588487	0.957615603	0.996891805	-6.378535875	0.300678004	4.955025325	1.167498967	0.252135208	0.700735898	-5.706232108	0.32500907	4.955025325	1.261973769	0.216608182	0.586077493	-5.631718084	0.310602752	4.955025325	1.206035651	0.237158208	0.613534635	-5.714783448	0.461592753
maker-deg300000870423-snap-gene-0.46-mRNA-1	0.597644539	3.763573866	1.746077178	0.090953933	0.421149194	-5.246863415	0.247427951	3.763573866	0.722885044	0.475306496	0.92775677	-5.546744593	0.162128086	3.763573866	0.473673117	0.639136048	0.870420048	-6.631166411	0.682944403	3.763573866	1.995289105	0.055092355	0.893485856	-3.899437115	0.412559999	3.763573866	1.20533453	0.237424671	0.814341497	-5.668128589	0.605760605	3.763573866	1.769789062	0.08684933	0.48222765	-4.881396305	0.146655069	3.763573866	0.428467177	0.671348584	0.887261406	-6.319646078	-0.334550446	3.763573866	-0.977421963	0.336117689	0.706855772	-5.956174463	0.863549469
maker-deg300000870423-snap-gene-0.50-mRNA-1	0.708319513	6.494905714	1.884917327	0.069086427	0.368057685	-5.015763736	0.041121053	6.494905714	0.109427714	0.913586426	0.991048424	-5.784007798	0.884170767	6.494905714	2.352877154	0.025326781	0.196036844	-4.157936684	-0.134730202	6.494905714	-0.358532114	0.722436894	0.988714469	-5.439511517	-0.019818306	6.494905714	-0.052738725	0.958287051	0.996891805	-6.378581227	-0.003809892	6.494905714	-0.010138549	0.991977359	0.998565742	-6.374820434	0.575765435	6.494905714	1.532176123	0.135878236	0.478712318	-5.275871441	0.569831974	6.494905714	1.516386519	0.139809832	0.491228855	-5.314961757	0.112735772
maker-deg300000870423-snap-gene-0.51-mRNA-1	0.487633877	4.488380705	1.961347233	0.059105885	0.336295457	-4.882615057	0.210982973	4.488380705	0.848609767	0.402768272	0.915021792	-5.456086929	0.788767752	4.488380705	3.172559416	0.003457216	0.054997312	-2.32775656	-0.090150902	4.488380705	-0.362602416	0.719424768	0.988714469	-5.438252452	0.858169279	4.488380705	3.451704282	0.001667019	0.066501252	-1.364036902	0.86091212	4.488380705	3.462736459	0.001618975	0.059971474	-1.333561561	0.592663655	4.488380705	2.383795046	0.023611273	0.208245002	-3.79939047	0.905773212	4.488380705	3.643175477	1.00E-03	0.02848066	-0.919662005	0.753139501
maker-deg300000870423-snap-gene-0.52-mRNA-1	0.826919055	4.356151574	2.540885152	0.016422946	0.137369994	-3.749551079	-0.118098457	4.356151574	-0.362882695	0.719217522	0.966133045	-5.727989913	0.943722393	4.356151574	2.899788317	0.006895705	0.090764282	-2.971628248	-0.234901794	4.356151574	-0.721785859	0.475972336	0.988714469	-5.272427453	0.006093964	4.356151574	0.018725004	0.985183525	0.998958655	-6.379801377	0.150091605	4.356151574	0.461188467	0.647964516	0.917124475	-6.268517113	0.579285842	4.356151574	1.779979293	0.085134204	0.381925592	-4.898518791	0.559640168	4.356151574	1.719613769	0.095727051	0.404926988	-5.011070715	0.253727177
maker-deg300000870423-snap-gene-0.53-mRNA-1	1.213278841	2.834224342	3.269929538	0.002687032	0.036472024	-2.073912973	-0.591247727	2.834224342	-1.59348234	0.121455503	0.774657827	-4.650053704	0.41893767	2.834224342	1.129086419	0.267741701	0.643423754	-6.108996317	0.203093444	2.834224342	0.54736078	0.588149468	0.988714469	-5.366372177	-0.739715404	2.834224342	-1.993620235	0.055283974	0.488662746	-4.5088776	-0.08702021	2.834224342	-0.234529727	0.816154992	0.96842002	-6.347294374	-0.948286147	2.834224342	-2.555742982	0.015859717	0.168541991	-3.445923583	-0.978709985	2.834224342	-2.637738811	0.013059643	0.15304688	-3.286317159	1.421849584
maker-deg300000870423-snap-gene-0.54-mRNA-1	1.176456529	3.908900272	4.1888542	2.24E-04	0.005585363	0.294485597	0.71051356	3.908900272	2.529832285	0.016853839	0.575026377	-3.091317775	1.757780877	3.908900272	6.258699432	6.56E-07	5.87E-05	5.960008217	0.129189212	3.908900272	0.459987053	0.648816868	0.988714469	-5.403945113	-0.601236798	3.908900272	-2.140744877	0.040475994	0.433695258	-4.242445842	-1.323332871	3.908900272	-4.711817495	5.17E-05	0.004960937	1.900906997	-0.596924485	3.908900272	-2.125390589	0.041836735	0.273946098	-4.298588485	-1.261108966	3.908900272	-4.49026501	9.64E-05	0.006148832	1.286516246	1.172144216
maker-deg300000870423-snap-gene-0.55-mRNA-1	-0.090040795	4.025946794	-0.27507013	0.785133676	0.949167862	-6.686524456	0.97660928	4.025946794	2.983492569	0.005593606	0.402894993	-2.175725815	0.814860973	4.025946794	2.489359572	0.018522065	0.16792907	-3.876657536	0.071707512	4.025946794	0.219062867	0.828073398	0.988714469	-5.474121718	0.837005141	4.025946794	2.557008899	0.015812562	0.25404829	-3.417368237	0.286709611	4.025946794	0.87588354	0.388000095	0.788172489	-5.994813195	-0.214784818	4.025946794	-0.656156892	0.516686747	0.825265615	-6.196735679	0.651940841	4.025946794	1.991646704	0.055511327	0.318127711	-4.556392934	0.961749165
maker-deg300000870423-snap-gene-0.57-mRNA-1	0.384156781	3.976714774	2.226563373	0.033572192	0.229690484	-4.389864891	0.539642883	3.976714774	3.127757047	0.003878671	0.34034368	-1.868437378	0.420650415	3.976714774	2.438079591	0.020853363	0.181452252	-3.983583958	0.503149249	3.976714774	2.916240829	0.006619077	0.560100577	-2.334125056	0.353108711	3.976714774	2.046609512	0.049477005	0.468817742	-4.414549188	0.325641671	3.976714774	1.887411221	0.068739115	0.446638764	-4.687647301	0.281383318	3.976714774	1.630890881	0.113289538	0.438886667	-5.131175192	-0.015103513	3.976714774	-0.087539596	0.930819919	0.980827017	-6.425574201	0.455882173
maker-deg300000870423-snap-gene-0.59-mRNA-1	0.956799499	4.759958162	3.419224497	0.00181659	0.0282061	-1.704672073	0.471983618	4.759958162	1.686683523	0.101958899	0.759696958	-4.519417642	1.138887517	4.759958162	4.069935345	3.12E-04	0.008078261	-0.038082527	0.2898956	4.759958162	1.035972675	0.308431148	0.988714469	-5.041462625	-0.692253594	4.759958162	-2.473841644	0.019200979	0.287792703	-3.590026098	-1.069012742	4.759958162	-3.820230423	6.19E-04	0.030846505	-0.436941459	-0.305482145	4.759958162	-1.091672846	0.283601256	0.665339936	-5.824183202	-0.898688044	4.759958162	-3.211557048	0.003126307	0.060048258	-1.980881527	0.57002805
maker-deg300000870423-snap-gene-0.60-mRNA-1	0.478045438	3.697642899	1.059173233	0.297981317	0.68553222	-6.164139161	-0.112327543	3.697642899	-0.248876607	0.805153544	0.978053811	-5.760589676	0.06238622	3.697642899	0.138224966	0.890986991	0.97031134	-6.735325198	0.303331675	3.697642899	0.672071661	0.506685411	0.988714469	-5.301711007	-0.019435755	3.697642899	-0.0430625	0.96593728	0.998539607	-6.379046281	0.33137723	3.697642899	0.734210318	0.468525098	0.837852124	-6.106745658	-0.372348009	3.697642899	-0.824986524	0.415896256	0.765069942	-6.073252944	-0.466690726	3.697642899	-1.034015359	0.309399308	0.691614144	-5.900713989	0.830957691
maker-deg300000870423-snap-gene-0.63-mRNA-1	0.740479601	4.302523398	4.299351876	1.65E-04	0.004217872	0.591278042	0.507681991	4.302523398	2.947688926	0.006119215	0.417555907	-2.250897195	0.981793103	4.302523398	5.700459554	3.14E-06	2.27E-04	4.426714691	0.26636849	4.302523398	1.546581248	0.132370028	0.980566681	-4.508755251	0.309351886	4.302523398	1.796150237	0.082471524	0.581110492	-4.843463332	0.089131167	4.302523398	0.517510881	0.608566005	0.907807393	-6.241078511	0.296637661	4.302523398	1.722329259	0.095227759	0.40546072	-4.990455783	0.277406372	4.302523398	1.610669089	0.117645582	0.447294712	-5.177951464	0.753193827
maker-deg300000870423-snap-gene-0.7-mRNA-1	1.010076633	3.431226441	3.877771644	5.29E-04	0.011616261	-0.529826561	0.189838991	3.431226441	0.728808323	0.471727674	0.92775677	-5.5427858	1.467909791	3.431226441	5.635432774	3.78E-06	2.65E-04	4.247214647	-0.267994166	3.431226441	-1.028852806	0.31171083	0.988714469	-5.047549003	-0.676168048	3.431226441	-2.595867675	0.014426592	0.246106262	-3.335456848	-0.609640728	3.431226441	-2.340463534	0.026046869	0.304188313	-3.854749233	-0.767388849	3.431226441	-2.946072228	0.006144017	0.091536805	-2.588515001	-0.640171632	3.431226441	-2.45767432	0.019932527	0.194304675	-3.664382929	1.101297434
maker-deg300000870423-snap-gene-0.8-mRNA-1	0.878490234	2.398309375	1.703735305	0.098690835	0.432390333	-5.314489413	-0.606792312	2.398309375	-1.176807032	0.248455687	0.867086941	-5.155657319	0.295361576	2.398309375	0.57282133	0.571002045	0.849305862	-6.578783745	-0.023663654	2.398309375	-0.045893057	0.963697317	0.995124419	-5.493882521	-0.569950805	2.398309375	-1.105356976	0.277724691	0.82357489	-5.779046861	-0.183553255	2.398309375	-0.355981375	0.724326815	0.941765495	-6.311413869	0.021539441	2.398309375	0.041773379	0.966954042	0.989891748	-6.41080379	0.252140008	2.398309375	0.488997848	0.628372307	0.87506412	-6.309553353	0.286999988
maker-deg300000870423-snap-gene-0.9-mRNA-1	0.461805532	4.253550455	1.717035945	0.096203065	0.427880871	-5.293392815	0.121518772	4.253550455	0.451818103	0.654625149	0.963457803	-5.694201376	0.907575017	4.253550455	3.374448379	0.002044152	0.036808929	-1.832989913	-0.324250714	4.253550455	-1.20559433	0.237325907	0.988714469	-4.885203575	-0.216179891	4.253550455	-0.803776953	0.427801207	0.883191505	-6.059174968	0.059975134	4.253550455	0.222993129	0.825040764	0.968430376	-6.349938517	-0.026311178	4.253550455	-0.09782741	0.922715096	0.979725187	-6.406869372	0.210225126	4.253550455	0.781636584	0.440507261	0.774396833	-6.125043825	0.271936819
maker-scf300000870586.0-snap-gene-0.56-mRNA-1	-0.105464054	2.917622477	-0.239649117	0.812219774	0.957132434	-6.695788233	0.193222426	2.917622477	0.439065082	0.663736739	0.964193393	-5.699493789	0.596934521	2.917622477	1.356432119	0.185006277	0.543659395	-5.835365152	-0.50917615	2.917622477	-1.157016154	0.256326696	0.988714469	-4.932138945	-0.397413853	2.917622477	-0.903055353	0.373636333	0.868003132	-5.976175717	-0.275059057	2.917622477	-0.625024899	0.536644424	0.871333119	-6.180115826	0.537914037	2.917622477	1.222318113	0.231032316	0.599666463	-5.678790622	0.228283479	2.917622477	0.518735358	0.607722002	0.869179896	-6.294597812	-1.040791945
maker-scf300000870586.0-snap-gene-0.74-mRNA-1	-0.520828264	2.599432466	-1.839259368	0.075717432	0.384971181	-5.093318068	0.143110565	2.599432466	0.505382417	0.616955304	0.956388201	-5.670344669	-0.363825565	2.599432466	-1.284818097	0.208613622	0.580396564	-5.926411407	-0.013892134	2.599432466	-0.049058854	0.961195091	0.995124419	-5.493752944	0.244410926	2.599432466	0.863115763	0.394869983	0.872587011	-6.010670296	-0.051903503	2.599432466	-0.183292673	0.855792206	0.975882836	-6.358021645	-0.192612075	2.599432466	-0.680192661	0.501558795	0.814203936	-6.180824265	-0.178610992	2.599432466	-0.630749065	0.532944503	0.826052271	-6.23051101	-0.083805264
maker-scf300000870586.0-snap-gene-0.75-mRNA-1	-1.050892096	2.49310256	-3.361637727	0.002114155	0.031329161	-1.847971668	-0.069365074	2.49310256	-0.221887908	0.82589329	0.98320577	-5.766546196	-0.58767484	2.49310256	-1.879878934	0.069792719	0.344054219	-5.043436613	-0.53258233	2.49310256	-1.703646701	0.098707587	0.944123562	-4.309283113	0.496476778	2.49310256	1.588150748	0.122657793	0.674535345	-5.165302843	0.285110721	2.49310256	0.912024135	0.368971996	0.779169252	-5.963245334	-1.006020186	2.49310256	-3.218099577	0.003073847	0.063763881	-1.952376598	-0.330978967	2.49310256	-1.058749407	0.298100698	0.681035338	-5.875657269	0.451604868
maker-scf300000870586.0-snap-gene-1.64-mRNA-1	0.22642309	3.618318963	0.567491279	0.574571029	0.874845965	-6.561886541	-0.633836692	3.618318963	-1.588604747	0.122555036	0.775085871	-4.656721678	-0.55752134	3.618318963	-1.397333189	0.172485589	0.529923144	-5.781408961	0.150107737	3.618318963	0.376219722	0.709381079	0.988714469	-5.433937976	6.51E-04	3.618318963	0.001631974	0.998708596	0.998958655	-6.37997605	0.773171939	3.618318963	1.937825039	0.062034703	0.433792027	-4.601613882	-0.567015282	3.618318963	-1.421128156	0.165513506	0.526884354	-5.429395019	-0.365085218	3.618318963	-0.915024512	0.367420135	0.731859504	-6.013858228	0.794089513
maker-scf300000870586.0-snap-gene-1.73-mRNA-1	0.446272556	4.164419028	2.20902382	0.034890664	0.236217995	-4.423860933	0.099969794	4.164419028	0.494844804	0.62428714	0.956388201	-5.675245342	-0.047649214	4.164419028	-0.235860904	0.815131257	0.954964895	-6.716740912	0.593891563	4.164419028	2.939729528	0.006242244	0.560100577	-2.289998532	-0.354480214	4.164419028	-1.75465694	0.089450211	0.603564786	-4.910243732	-0.275513636	4.164419028	-1.363776858	0.182707255	0.625013076	-5.469871754	0.724496734	4.164419028	3.586217709	0.00116478	0.0313003	-1.051109573	-0.217043616	4.164419028	-1.074353582	0.291164971	0.673661152	-5.859525817	-0.632704393
maker-scf300000870586.0-snap-gene-1.76-mRNA-1	-0.299279481	4.376940637	-1.197155066	0.24054972	0.62967283	-6.012178488	0.250277065	4.376940637	1.001139321	0.324706047	0.898763786	-5.327717782	-0.038826473	4.376940637	-0.15531071	0.877608766	0.967786669	-6.732774232	-0.010175943	4.376940637	-0.040705035	0.967798696	0.995834134	-5.494076188	0.056998235	4.376940637	0.228000015	0.82118137	0.97913135	-6.353904887	-0.17301175	4.376940637	-0.692068473	0.494176081	0.855221403	-6.13644798	0.364738749	4.376940637	1.459000264	0.154878278	0.51159156	-5.378156743	0.331606448	4.376940637	1.326466945	0.194619267	0.570082085	-5.569207193	-0.607019995
maker-scf300000870586.0-snap-gene-2.59-mRNA-1	-0.082332993	2.886672679	-0.122584798	0.903271394	0.975096888	-6.717349031	-0.288560888	2.886672679	-0.42963552	0.670598425	0.964193393	-5.703236717	-1.023613465	2.886672679	-1.524048208	0.138199854	0.47653221	-5.605569726	0.652719585	2.886672679	0.971827889	0.339077301	0.988714469	-5.094725553	-0.240012996	2.886672679	-0.357353033	0.723384257	0.965758166	-6.315954082	-0.299569041	2.886672679	-0.446025453	0.658851868	0.921357018	-6.275287135	0.067024314	2.886672679	0.099791855	0.921188057	0.979725187	-6.406669435	-1.007254985	2.886672679	-1.499692224	0.144374479	0.501240774	-5.338616509	-0.389370303
maker-scf300000870586.0-snap-gene-3.62-mRNA-1	0.058883472	2.30738227	0.160472654	0.87357629	0.973306937	-6.711898694	-0.440780256	2.30738227	-1.201239921	0.238985274	0.856374422	-5.129727019	-0.268871432	2.30738227	-0.73274402	0.469358393	0.789293217	-6.47391978	-0.113025353	2.30738227	-0.308023247	0.760177034	0.988714469	-5.453963068	0.405435241	2.30738227	1.104915635	0.277912853	0.82357489	-5.779516996	0.707529795	2.30738227	1.928201235	0.063268873	0.434011079	-4.61817318	0.375263639	2.30738227	1.022690236	0.314568975	0.689364845	-5.894844522	0.716652986	2.30738227	1.953064285	0.060123183	0.326739263	-4.624045634	0.089055074
maker-scf300000870586.0-snap-gene-3.76-mRNA-1	-1.723074311	2.255726508	-4.051266414	3.28E-04	0.007663155	-0.072322435	0.456019181	2.255726508	1.072185441	0.292121791	0.88969926	-5.261201482	-1.447873748	2.255726508	-3.404218987	0.001889986	0.034756979	-1.75886092	0.180818617	2.255726508	0.425138015	0.673747099	0.988714469	-5.417142818	-0.023692293	2.255726508	-0.055704964	0.955943385	0.996891805	-6.378419767	-0.292400827	2.255726508	-0.687488427	0.497016059	0.855903917	-6.139568308	-0.715768991	2.255726508	-1.68290529	0.102695133	0.419485072	-5.051903299	-0.863251065	2.255726508	-2.029662924	0.051272903	0.307045355	-4.488749747	-1.030997614
maker-scf300000870586.0-snap-gene-3.78-mRNA-1	0.068128682	2.619740721	0.223382503	0.824740467	0.962275536	-6.699616938	-0.36712642	2.619740721	-1.203745849	0.238029275	0.856374422	-5.127040367	-0.318554068	2.619740721	-1.044485265	0.304541484	0.673485134	-6.199116334	0.01955633	2.619740721	0.064121919	0.949295283	0.99393723	-5.493018076	-0.005720524	2.619740721	-0.018756636	0.985158498	0.998958655	-6.379800782	0.127188081	2.619740721	0.417028349	0.679604314	0.927776707	-6.287852473	0.229462655	2.619740721	0.752369492	0.45764757	0.789908296	-6.12971985	-0.090026431	2.619740721	-0.295181542	0.76987306	0.931970515	-6.385636757	-0.167054496
maker-scf300000870586.0-snap-gene-3.82-mRNA-1	1.299890959	3.578912058	3.80458395	6.46E-04	0.013077276	-0.720918892	-1.066368842	3.578912058	-3.121100085	0.003945329	0.34034368	-1.882765527	0.492369778	3.578912058	1.441091765	0.159837472	0.506107444	-5.722130154	-0.258847662	3.578912058	-0.7576079	0.454551086	0.988714469	-5.250054749	-1.20499048	3.578912058	-3.526824623	0.001365252	0.060001665	-1.178540903	-0.035978406	3.578912058	-0.105303346	0.916830724	0.982160256	-6.369308239	-0.724802014	3.578912058	-2.121385715	0.042198279	0.275617476	-4.306002157	-0.663163851	3.578912058	-1.940980146	0.061634665	0.329523065	-4.645025501	0.819702493
maker-scf300000870586.0-snap-gene-4.101-mRNA-1	0.315675702	4.048692085	0.675448655	0.504607601	0.842444824	-6.494343257	0.196237384	4.048692085	0.419887487	0.677584781	0.964262415	-5.707132429	-0.141486606	4.048692085	-0.302737705	0.764196557	0.933860324	-6.698409956	0.653399693	4.048692085	1.398073848	0.172428493	0.988714469	-4.682619792	0.170608026	4.048692085	0.365048565	0.717657695	0.965758166	-6.313200728	0.500375116	4.048692085	1.070648443	0.292937402	0.736749315	-5.810436945	1.025079876	4.048692085	2.193354822	0.036237835	0.257437549	-4.172688914	0.85182394	4.048692085	1.822640547	0.078423671	0.364048198	-4.845595815	-0.538796147
maker-scf300000870586.0-snap-gene-4.111-mRNA-1	0.486906979	3.546450127	1.326494873	0.194610131	0.582034683	-5.854410879	-0.256492228	3.546450127	-0.69876925	0.490037563	0.9317679	-5.562540783	0.681875732	3.546450127	1.857653927	0.072982994	0.353663013	-5.081318977	-0.45146098	3.546450127	-1.229928304	0.228209972	0.988714469	-4.861044893	-0.757648465	3.546450127	-2.064083792	0.047683431	0.468345213	-4.383035574	-0.87715295	3.546450127	-2.389653342	0.0232984	0.288997659	-3.756732645	0.71002574	3.546450127	1.934343816	0.062478704	0.337515167	-4.640530754	0.793085301	3.546450127	2.160625396	0.038772724	0.260781423	-4.248459528	-0.980767226
maker-scf300000870586.0-snap-gene-4.119-mRNA-1	-0.747674639	4.33726091	-2.190658892	0.036320749	0.24273119	-4.45924977	0.480631651	4.33726091	1.408232867	0.169263775	0.812889046	-4.891136199	0.255753615	4.33726091	0.749348581	0.459438906	0.783251205	-6.461607283	-0.522796603	4.33726091	-1.531774606	0.135977091	0.983317338	-4.526743661	0.578322319	4.33726091	1.694462892	0.100456885	0.618064669	-5.004865961	0.46675619	4.33726091	1.367578282	0.181526114	0.623440016	-5.464972495	-0.440628476	4.33726091	-1.291025051	0.206480714	0.579029829	-5.596378265	0.728526691	4.33726091	2.134556117	0.041019649	0.269265946	-4.297171574	0.271276156
maker-scf300000870586.0-snap-gene-4.120-mRNA-1	0.068528379	2.870210977	0.159690211	0.874187309	0.973306937	-6.712026154	-0.171437225	2.870210977	-0.399496484	0.692335955	0.966133045	-5.714962455	-0.076822682	2.870210977	-0.179018245	0.859117797	0.962651125	-6.728739437	-0.026086164	2.870210977	-0.060788027	0.951928129	0.99393723	-5.493197575	0.054996437	2.870210977	0.128157016	0.898873487	0.98767519	-6.371734866	0.047276527	2.870210977	0.110167475	0.913004675	0.982160256	-6.368782477	-0.055701095	2.870210977	-0.129799065	0.897585224	0.971362744	-6.403211215	-0.972145979	2.870210977	-2.265370904	0.030812756	0.233618349	-4.048472884	0.179225911
maker-scf300000870586.0-snap-gene-4.129-mRNA-1	0.964627717	3.239531538	2.706037031	0.011085351	0.103396814	-3.391308742	-1.007971324	3.239531538	-2.827627364	0.008242754	0.474965815	-2.499569093	-0.489511525	3.239531538	-1.373209882	0.179787266	0.538736041	-5.813402866	0.446167918	3.239531538	1.251619549	0.220307114	0.988714469	-4.839148721	-0.593769832	3.239531538	-1.665682134	0.106107739	0.629604961	-5.04914993	-0.35556125	3.239531538	-0.997443774	0.326466546	0.760581988	-5.883860314	0.430172252	3.239531538	1.206747457	0.236887912	0.60502768	-5.696902534	-0.067780595	3.239531538	-0.190142579	0.850468469	0.958318708	-6.411243561	-0.059314368
maker-scf300000870586.0-snap-gene-4.135-mRNA-1	0.044723509	2.341190457	0.115480422	0.908828014	0.975703208	-6.718217184	-0.547344331	2.341190457	-1.41329595	0.167783398	0.812889046	-4.884885656	-0.544033315	2.341190457	-1.404746589	0.170289082	0.526292718	-5.771478638	0.041412494	2.341190457	0.10693106	0.91555016	0.99393723	-5.489862237	0.09741303	2.341190457	0.251529857	0.803106521	0.978244432	-6.348251862	0.560039762	2.341190457	1.446076781	0.158444523	0.594568232	-5.361140551	-0.75185976	2.341190457	-1.941374552	0.061584816	0.334078302	-4.628381589	-0.147123521	2.341190457	-0.379887148	0.706685056	0.912112668	-6.356966027	0.8939963
maker-scf300000870586.0-snap-gene-4.136-mRNA-1	0.884841513	2.379964756	2.356835615	0.025100991	0.189206014	-4.131465942	0.630991818	2.379964756	1.68068967	0.103128935	0.759696958	-4.528001331	1.881301838	2.379964756	5.010975539	2.22E-05	0.00107891	2.521709145	-0.365468507	2.379964756	-0.973450253	0.338054878	0.988714469	-5.093583638	0.307431301	2.379964756	0.818864201	0.419272577	0.879590447	-6.047154891	-0.646245512	2.379964756	-1.721318922	0.095413271	0.505943992	-4.958318153	1.386606211	2.379964756	3.693320053	8.73E-04	0.0257253	-0.781630748	0.536908517	2.379964756	1.430092391	0.16294539	0.526890643	-5.43415034	-0.194333397
maker-scf300000870586.0-snap-gene-4.141-mRNA-1	0.015445761	2.948702735	0.037786889	0.97010603	0.99154746	-6.724279689	-0.159730707	2.948702735	-0.390769121	0.69870826	0.966133045	-5.718180084	0.013689083	2.948702735	0.033489309	0.973504535	0.994399546	-6.744488405	-0.157974029	2.948702735	-0.386471541	0.701854396	0.988714469	-5.430586026	0.028438453	2.948702735	0.069572529	0.944992084	0.992971471	-6.377547778	0.118342441	2.948702735	0.289515853	0.774163041	0.955796739	-6.332867734	0.269107742	2.948702735	0.658351785	0.51529506	0.824766923	-6.195305731	0.532432409	2.948702735	1.302555713	0.202562609	0.581253514	-5.599095526	-0.225223528
maker-scf300000870593.0-snap-gene-0.113-mRNA-1	-0.261742352	2.505997486	-0.474036084	0.638907315	0.89967277	-6.610978018	0.753271951	2.505997486	1.364235031	0.18264458	0.812889046	-4.944632794	0.493250585	2.505997486	0.893315789	0.378800837	0.724702796	-6.343733113	-0.001720986	2.505997486	-0.003116841	0.997533765	0.999888077	-5.494786265	0.348176865	2.505997486	0.630575818	0.533094018	0.926454448	-6.181670198	-0.918211349	2.505997486	-1.662953315	0.106739523	0.520254858	-5.048747473	-0.526585234	2.505997486	-0.953687472	0.347865978	0.721036356	-5.961159452	-0.238782922	2.505997486	-0.432454742	0.668504806	0.89675787	-6.335569476	0.613019747
maker-scf300000870593.0-snap-gene-0.115-mRNA-1	0.003627595	2.654042699	0.009102052	0.992797516	0.998435314	-6.724964604	-0.28405042	2.654042699	-0.712715023	0.481487526	0.9310082	-5.553469094	-0.325060266	2.654042699	-0.815613423	0.421101275	0.759662237	-6.409833012	0.044637441	2.654042699	0.112000451	0.911563428	0.99393723	-5.489384002	-0.346853186	2.654042699	-0.870294354	0.390997978	0.872587011	-6.004579507	-0.148235542	2.654042699	-0.371939947	0.712532094	0.941765495	-6.305610343	0.053645109	2.654042699	0.13460172	0.893818961	0.969318432	-6.402573017	-0.566488425	2.654042699	-1.421384315	0.165439679	0.529474841	-5.445841708	-0.396870699
maker-scf300000870593.0-snap-gene-1.113-mRNA-1	-0.233007712	4.366708534	-1.052318205	0.300992703	0.687093431	-6.171309748	-0.12162696	4.366708534	-0.549296257	0.5868372	0.956388201	-5.648832004	0.350270257	4.366708534	1.581903729	0.124078918	0.457012265	-5.520710986	-0.704904928	4.366708534	-3.183518191	0.003360991	0.518283485	-1.82288154	0.259081265	4.366708534	1.17007257	0.251113882	0.823183686	-5.708248493	0.370467791	4.366708534	1.673120593	0.10462246	0.519359821	-5.033076063	0.26901	4.366708534	1.214913098	0.23380349	0.601384581	-5.687430381	0.735591259	4.366708534	3.322104954	0.002345023	0.051971322	-1.714584842	-0.242936447
maker-scf300000870593.0-snap-gene-1.115-mRNA-1	-0.031774514	2.602460499	-0.116874192	0.907732764	0.975703208	-6.718052341	0.561986647	2.602460499	2.067120088	0.047377702	0.660485924	-3.926288978	0.389350664	2.602460499	1.432124027	0.162367766	0.512189316	-5.734408433	0.140861469	2.602460499	0.518121868	0.608144797	0.988714469	-5.379656817	0.130747567	2.602460499	0.480920543	0.634035479	0.946942862	-6.264328765	-0.32811503	2.602460499	-1.20688485	0.236835765	0.684006578	-5.661451705	0.330256356	2.602460499	1.214761155	0.23386061	0.601384581	-5.687607162	0.039384649	2.602460499	0.144866074	0.885778144	0.965029944	-6.41887117	-0.231283303
maker-scf300000870593.0-snap-gene-1.116-mRNA-1	-0.321148376	2.363464803	-0.724298012	0.474451367	0.828452792	-6.460177881	-1.292230459	2.363464803	-2.914415958	0.006649236	0.442088943	-2.320345778	-0.730903441	2.363464803	-1.648434021	0.1096194	0.432637907	-5.420025345	-0.882475394	2.363464803	-1.99027995	0.055669258	0.893485856	-3.906882636	-0.903045038	2.363464803	-2.036671442	0.050523346	0.472255357	-4.432382285	1.270393788	2.363464803	2.865166895	0.007513811	0.154629456	-2.743666488	-0.60743178	2.363464803	-1.36996374	0.180787971	0.543209049	-5.496746908	-0.189750986	2.363464803	-0.427952537	0.67171913	0.898281436	-6.337528897	-0.616761635
maker-scf300000870593.0-snap-gene-1.126-mRNA-1	0.190628367	2.82761475	0.460853608	0.648202036	0.90462211	-6.617234156	0.05871635	2.82761475	0.141949712	0.888061526	0.988195799	-5.780174482	0.383505744	2.82761475	0.927144309	0.361195055	0.709139251	-6.313264007	-0.134161027	2.82761475	-0.32434099	0.747913509	0.988714469	-5.449531751	0.404819695	2.82761475	0.978671852	0.335509614	0.858486922	-5.906839919	-0.117412187	2.82761475	-0.283849833	0.778460531	0.955796739	-6.334493524	-0.043310591	2.82761475	-0.10470552	0.917301107	0.978429358	-6.406169075	0.35492093	2.82761475	0.858039093	0.397622899	0.753559768	-6.063394408	0.638758654
maker-scf300000870593.0-snap-gene-2.49-mRNA-1	-0.451013994	3.659967909	-1.513083115	0.140643898	0.512924933	-5.601765773	0.539544432	3.659967909	1.810089224	0.08023356	0.727003039	-4.337265322	0.47848282	3.659967909	1.605236836	0.118839006	0.448543731	-5.48579562	-0.389952382	3.659967909	-1.308230727	0.200655254	0.988714469	-4.780414904	-0.186795903	3.659967909	-0.626671746	0.535578565	0.926454448	-6.184141716	-0.752828885	3.659967909	-2.525626012	0.017020539	0.252195753	-3.478791362	-0.238714998	3.659967909	-0.800852385	0.429466626	0.776032726	-6.092611237	-0.061307562	3.659967909	-0.205677514	0.838421622	0.955390796	-6.408152483	-0.399094899
maker-scf300000870593.0-snap-gene-2.56-mRNA-1	0.224385067	3.724658255	0.561863076	0.578352833	0.875326289	-6.565087919	0.1576682	3.724658255	0.394803188	0.695760762	0.966133045	-5.716700915	0.406116458	3.724658255	1.016920804	0.317263436	0.687329644	-6.22706998	-0.024063192	3.724658255	-0.060254541	0.952349601	0.99393723	-5.493225394	-0.030471991	3.724658255	-0.076302254	0.93968152	0.992537572	-6.377055037	0.019868878	3.724658255	0.049751925	0.960647439	0.995776929	-6.373629871	0.516155942	3.724658255	1.292461078	0.205992412	0.579029829	-5.594611602	0.33744885	3.724658255	0.844976235	0.40476404	0.7566592	-6.074321278	-0.322242866
maker-scf300000870593.0-snap-gene-2.61-mRNA-1	0.76099062	1.616850772	2.08157785	0.045945553	0.287770092	-4.664990906	0.017003381	1.616850772	0.046510248	0.963209463	0.994923714	-5.788609678	0.512842281	1.616850772	1.402804587	0.170862337	0.526808609	-5.774084418	0.26515172	1.616850772	0.72528351	0.47385547	0.988714469	-5.270288776	-0.028996687	1.616850772	-0.079316169	0.937303869	0.992537572	-6.376819667	-0.198392089	1.616850772	-0.542672364	0.591334139	0.898581543	-6.227818335	0.379827087	1.616850772	1.0389611	0.307061731	0.682271696	-5.878563278	0.220910059	1.616850772	0.604266957	0.550174628	0.837790574	-6.246763481	0.352166846
maker-scf300000870593.0-snap-gene-3.68-mRNA-1	-0.100101181	2.916824009	-0.302052034	0.764680737	0.944039348	-6.678616734	0.316711799	2.916824009	0.955667479	0.346820544	0.899655641	-5.368064434	-0.061274223	2.916824009	-0.184892962	0.854547837	0.962505657	-6.727651334	0.277884841	2.916824009	0.838508406	0.408326634	0.988714469	-5.195729459	0.250314903	2.916824009	0.755317019	0.455903725	0.889464951	-6.096333115	0.052716724	2.916824009	0.159070989	0.874670925	0.977877427	-6.36217907	1.003463762	2.916824009	3.027919029	0.005000753	0.081553156	-2.400136286	0.243288369	2.916824009	0.734114683	0.468534882	0.790860942	-6.160607731	-0.85325004
maker-scf300000870593.0-snap-gene-3.71-mRNA-1	-0.117372588	3.486667295	-0.33217694	0.742047937	0.93052326	-6.668919877	0.009757086	3.486667295	0.027613594	0.978151827	0.995476311	-5.789266796	0.166935	3.486667295	0.47244385	0.640002967	0.870995793	-6.631754596	-0.274550502	3.486667295	-0.777007196	0.443192469	0.988714469	-5.237506356	0.499222785	3.486667295	1.412853715	0.167912293	0.741523532	-5.410510697	0.304610871	3.486667295	0.862081248	0.395429984	0.790555087	-6.006549609	-0.265403933	3.486667295	-0.751121432	0.458387143	0.789908296	-6.130645714	0.137689603	3.486667295	0.38967626	0.6995078	0.911011414	-6.353192986	0.64725413
maker-scf300000870593.0-snap-gene-4.66-mRNA-1	-0.322193188	2.867290718	-1.338219432	0.19080407	0.580892521	-5.839395708	0.040734949	2.867290718	0.169191348	0.866773187	0.985004879	-5.776201366	-0.165000505	2.867290718	-0.685324491	0.498361036	0.802260246	-6.507614006	-0.116457734	2.867290718	-0.483703593	0.632081656	0.988714469	-5.394378877	0.474978885	2.867290718	1.972810091	0.057722799	0.488662746	-4.545408742	0.431080283	2.867290718	1.790478609	0.083397223	0.47294038	-4.848037264	-0.150388079	2.867290718	-0.624632231	0.536898729	0.831206407	-6.216761299	0.396731592	2.867290718	1.647812386	0.109747744	0.429224584	-5.122072463	0.303173776
maker-scf300000870593.0-snap-gene-4.82-mRNA-1	-0.449235162	2.911465389	-1.804806173	0.081075607	0.39959367	-5.150837344	-0.156780146	2.911465389	-0.629865603	0.53351466	0.942356173	-5.6048152	-0.339859364	2.911465389	-1.365387953	0.182205943	0.541811937	-5.823671498	-0.266155944	2.911465389	-1.069283823	0.29340577	0.988714469	-5.012475175	-0.052630845	2.911465389	-0.211444878	0.833959155	0.97913135	-6.357550917	-0.053070297	2.911465389	-0.21321038	0.832594221	0.96941749	-6.352076552	-0.055935783	2.911465389	-0.224722493	0.823707233	0.944658494	-6.386307234	-0.145812885	2.911465389	-0.585804535	0.562355194	0.844287379	-6.257691816	-0.445930224
maker-scf300000870593.0-snap-gene-4.87-mRNA-1	0.923656508	3.22631431	1.912124664	0.065459355	0.357339173	-4.969192478	-0.666044689	3.22631431	-1.378824775	0.178151617	0.812889046	-4.927061715	-0.439686068	3.22631431	-0.910224275	0.36996555	0.718061946	-6.328603256	0.697297887	3.22631431	1.443524164	0.159243106	0.988714469	-4.630992893	0.1529248	3.22631431	0.316580114	0.753756393	0.968166693	-6.329738927	0.730410603	3.22631431	1.512073068	0.140987177	0.573427558	-5.270012627	-0.990474587	3.22631431	-2.050449351	0.049153293	0.301310846	-4.43613932	-0.645285276	3.22631431	-1.335849292	0.191652602	0.5671754	-5.557324485	2.067055896
maker-scf300000870593.0-snap-gene-4.91-mRNA-1	-0.417639178	2.77986844	-0.747807062	0.460403241	0.824554159	-6.442814341	-0.101851751	2.77986844	-0.182371441	0.856518994	0.983341047	-5.774025713	-0.084598664	2.77986844	-0.151478793	0.880612893	0.968033901	-6.733369623	-0.434892264	2.77986844	-0.778699709	0.442260578	0.988714469	-5.236352251	-0.237239335	2.77986844	-0.424790727	0.674022884	0.953071847	-6.289649076	-0.711480956	2.77986844	-1.273947733	0.212470938	0.665813908	-5.582083064	-0.841452247	2.77986844	-1.506668834	0.142362295	0.491012258	-5.312052702	-0.582921696	2.77986844	-1.043754954	0.304943399	0.689515754	-5.890888008	0.186573735
maker-scf300000870593.0-snap-gene-4.93-mRNA-1	0.339147489	2.780042655	1.356551647	0.184968683	0.57220449	-5.815683881	-0.313203852	2.780042655	-1.252780029	0.219890192	0.838098926	-5.073460459	0.033594329	2.780042655	0.134373523	0.893997858	0.970869785	-6.735862435	-0.007650692	2.780042655	-0.030601904	0.975788169	0.997668495	-5.494386747	-0.237443335	2.780042655	-0.949746519	0.3497726	0.867059457	-5.93398196	0.290655544	2.780042655	1.162589346	0.254092003	0.70473122	-5.71171941	0.080564085	2.780042655	0.322247242	0.749483391	0.922796977	-6.35955187	0.337228927	2.780042655	1.348877617	0.187394341	0.56213636	-5.540757091	0.021140069
maker-scf300000870593.0-snap-gene-5.113-mRNA-1	-0.39791596	2.906265462	-1.473048546	0.151074571	0.526451034	-5.658404381	-0.071313031	2.906265462	-0.263994328	0.793575665	0.975262329	-5.756968288	0.244410344	2.906265462	0.904784776	0.372733952	0.719929033	-6.33356359	-0.713639335	2.906265462	-2.64182765	0.012932806	0.696632531	-2.836397822	0.40806589	2.906265462	1.510622663	0.141267736	0.711119301	-5.276776039	0.252864908	2.906265462	0.936082798	0.35664875	0.77474778	-5.941562385	-0.167592552	2.906265462	-0.620412323	0.539635691	0.831308859	-6.21936912	0.387407677	2.906265462	1.434147844	0.161793979	0.525983491	-5.428684334	0.177742483
maker-scf300000870593.0-snap-gene-5.115-mRNA-1	-0.708296401	2.691896007	-1.503674471	0.143041488	0.516582978	-5.615193942	0.425175408	2.691896007	0.902624107	0.37386157	0.906619301	-5.412907267	0.097636034	2.691896007	0.207275953	0.837184285	0.961166576	-6.723184501	-0.380757027	2.691896007	-0.808326317	0.425218398	0.988714469	-5.21660956	0.713165006	2.691896007	1.514010251	0.140409404	0.711096844	-5.272004456	0.017616906	2.691896007	0.037399726	0.970412175	0.995776929	-6.374170088	-0.919575438	2.691896007	-1.952208294	0.060229179	0.330178139	-4.60959427	0.350289487	2.691896007	0.743645398	0.462831991	0.788600627	-6.153647299	0.924444042
maker-scf300000870593.0-snap-gene-5.120-mRNA-1	0.947499264	2.761094826	3.144030771	0.003720211	0.046377435	-2.379257328	-0.286631888	2.761094826	-0.95111364	0.349089501	0.899655641	-5.37200846	0.40894785	2.761094826	1.356987463	0.184831663	0.543659395	-5.834642014	0.251919527	2.761094826	0.835929668	0.409753261	0.988714469	-5.197541787	-0.013104295	2.761094826	-0.043483208	0.965602299	0.998539607	-6.379028257	0.280105476	2.761094826	0.929457436	0.360014904	0.777932204	-5.947586638	0.14162756	2.761094826	0.469954356	0.641760221	0.877571848	-6.301029877	0.191495113	2.761094826	0.635426907	0.529930986	0.826052271	-6.227569619	0.792767409
maker-scf300000870593.0-snap-gene-5.121-mRNA-1	0.078787366	4.691254674	0.299193995	0.766839345	0.945044348	-6.679489164	0.068858576	4.691254674	0.261489546	0.795488381	0.975262329	-5.757584274	0.276765915	4.691254674	1.051014957	0.301581137	0.670028309	-6.192392068	-0.129119973	4.691254674	-0.490331416	0.627439506	0.988714469	-5.391621058	-0.110280515	4.691254674	-0.41878882	0.678331069	0.95437464	-6.292197596	0.115416966	4.691254674	0.438294426	0.66428904	0.92190454	-6.278780769	0.700504357	4.691254674	2.660156166	0.012378188	0.147910793	-3.22368301	0.85998759	4.691254674	3.265791667	0.002716115	0.056154749	-1.850755319	-0.731997506
maker-scf300000870593.0-snap-gene-5.131-mRNA-1	0.770497396	2.563165365	1.670332523	0.105177127	0.444176367	-5.366874304	-0.699347852	2.563165365	-1.516090086	0.139884514	0.786295881	-4.753834896	-0.345927546	2.563165365	-0.749923405	0.45909773	0.783184483	-6.461176283	0.417077089	2.563165365	0.904165843	0.373056737	0.988714469	-5.14781262	-0.488905985	2.563165365	-1.059881023	0.297593851	0.836272405	-5.826578564	-0.26611821	2.563165365	-0.576907728	0.568273333	0.890349024	-6.208786241	0.240576843	2.563165365	0.521537552	0.605792583	0.86356249	-6.27552359	-0.190882062	2.563165365	-0.413806092	0.681937269	0.903096699	-6.343487056	0.041014567
maker-scf300000870593.0-snap-gene-5.139-mRNA-1	-0.371132164	3.968183639	-1.765667232	0.087551353	0.41351668	-5.215117962	0.051777974	3.968183639	0.246334541	0.80708827	0.978053811	-5.761186587	-0.369207211	3.968183639	-1.756509235	0.089128344	0.395059481	-5.249163498	0.04985302	3.968183639	0.237176544	0.814119798	0.988714469	-5.470566181	-0.072169189	3.968183639	-0.343346076	0.733714527	0.96651926	-6.320917649	-0.040446546	3.968183639	-0.19242509	0.848696081	0.975169177	-6.356301783	0.173459223	3.968183639	0.825235041	0.415702969	0.765069942	-6.073110687	0.02467724	3.968183639	0.117402366	0.907317764	0.975808777	-6.422494679	-0.616760576
maker-scf300000870593.0-snap-gene-6.60-mRNA-1	0.285217524	3.297194075	0.955065515	0.347119907	0.73959073	-6.267467546	0.104250766	3.297194075	0.349089039	0.729442361	0.966133045	-5.732576406	-0.360097364	3.297194075	-1.205804502	0.237246032	0.617030052	-6.021719726	0.749565654	3.297194075	2.509959056	0.017654889	0.770497944	-3.068119393	0.244254425	3.297194075	0.817898475	0.419815326	0.88001709	-6.04793069	0.420004411	3.297194075	1.40640632	0.169800351	0.606005854	-5.414246153	0.058374123	3.297194075	0.195468746	0.846333908	0.952450587	-6.392479493	-0.945147789	3.297194075	-3.164875868	0.003526246	0.064995837	-2.092055256	0.471097826
maker-scf300000870593.0-snap-gene-6.61-mRNA-1	-0.113328892	2.756004601	-0.157537373	0.875900115	0.973306937	-6.712361689	0.214770718	2.756004601	0.298550653	0.76738637	0.972538044	-5.747836081	0.225717756	2.756004601	0.313768023	0.755916366	0.929834505	-6.694933499	-0.124275931	2.756004601	-0.172754744	0.864029973	0.992879995	-5.481919914	0.123154951	2.756004601	0.17119648	0.865244046	0.985817984	-6.365258343	-0.893570292	2.756004601	-1.242143234	0.224017254	0.675535327	-5.620070328	1.015966469	2.756004601	1.412284951	0.168381412	0.528119386	-5.441193264	-0.191656283	2.756004601	-0.266419506	0.791778878	0.941781023	-6.393712777	-1.006140411
maker-scf300000870593.0-snap-gene-6.68-mRNA-1	0.252830687	3.0159496	0.825125387	0.415764249	0.797125327	-6.38219866	0.013355966	3.0159496	0.043587853	0.965519572	0.994923714	-5.788733201	0.29203761	3.0159496	0.953079109	0.348108991	0.699316888	-6.289133149	-0.025850957	3.0159496	-0.084365869	0.93332177	0.99393723	-5.491722479	-0.099592381	3.0159496	-0.325024637	0.74740115	0.966867247	-6.327041516	-0.184539642	3.0159496	-0.602254203	0.551495888	0.880559629	-6.193962807	-1.222450103	3.0159496	-3.989526064	3.89E-04	0.015420161	-0.022612273	-0.192352936	3.0159496	-0.627753271	0.534879199	0.826052271	-6.232383631	1.375688408
maker-scf300000870593.0-snap-gene-6.76-mRNA-1	-0.263376937	3.993105207	-1.122298154	0.270570728	0.656540635	-6.096773951	0.131479691	3.993105207	0.560259437	0.579431104	0.956388201	-5.643187787	-0.29059643	3.993105207	-1.238285481	0.225140399	0.602465486	-5.983200238	0.158699184	3.993105207	0.676246764	0.504025312	0.988714469	-5.299364388	-0.073671723	3.993105207	-0.313928926	0.755731141	0.968166693	-6.330588142	0.248431663	3.993105207	1.058613559	0.298161584	0.744467656	-5.822938652	0.456975332	3.993105207	1.947256951	0.060845489	0.331454525	-4.618190631	0.300615638	3.993105207	1.28097919	0.209941162	0.587246421	-5.6256495	-0.794023992
maker-scf300000870593.0-snap-gene-7.103-mRNA-1	-0.103896918	2.783020981	-0.265495394	0.792430036	0.952258271	-6.689153737	0.345214725	2.783020981	0.882152441	0.384655183	0.912434727	-5.42956892	0.540264967	2.783020981	1.380578592	0.177531724	0.536316038	-5.803681967	-0.298947159	2.783020981	-0.763921546	0.450835543	0.988714469	-5.246004058	-0.133662561	2.783020981	-0.341557719	0.735046657	0.96651926	-6.321530072	-0.60417054	2.783020981	-1.543881177	0.133021933	0.554543204	-5.224785194	-0.048999169	2.783020981	-0.125211161	0.901185345	0.972440116	-6.403799248	-0.449163999	2.783020981	-1.147781623	0.260060977	0.643452399	-5.780701462	-0.18856031
maker-scf300000870593.0-snap-gene-7.111-mRNA-1	-1.271690214	3.346366005	-4.35262078	1.42E-04	0.003792207	0.73498264	-0.027249342	3.346366005	-0.093266468	0.926307256	0.991048424	-5.785544102	-0.356069616	3.346366005	-1.218721348	0.232375256	0.613593726	-6.00651246	-0.94286994	3.346366005	-3.2271659	0.003002541	0.518283485	-1.737644702	0.329967884	3.346366005	1.129382812	0.267618666	0.82357489	-5.75319335	0.317290731	3.346366005	1.085992654	0.286066379	0.730604551	-5.794582349	0.068479259	3.346366005	0.234384318	0.816266838	0.941119685	-6.384080516	0.703420123	3.346366005	2.407599753	0.022363314	0.205755903	-3.766428448	-1.010201588
maker-scf300000870593.0-snap-gene-7.116-mRNA-1	-0.263405241	3.194814949	-0.635478759	0.529897633	0.855198314	-6.520738175	0.389080837	3.194814949	0.938677632	0.355336084	0.899655641	-5.382689212	0.445898258	3.194814949	1.075752596	0.290548749	0.667309925	-6.16656488	-0.320222661	3.194814949	-0.772553723	0.445784889	0.988714469	-5.240413871	0.631842348	3.194814949	1.524352325	0.137815008	0.706233828	-5.257380671	-0.461204372	3.194814949	-1.112679386	0.274616127	0.722886286	-5.766300795	-0.483169953	3.194814949	-1.165672487	0.252861883	0.623854293	-5.743669624	-0.341651854	3.194814949	-0.824252758	0.416252114	0.756901635	-6.091333494	0.85160706
maker-scf300000870593.0-snap-gene-7.118-mRNA-1	0.231356371	3.481149945	0.392013771	0.697880018	0.922576675	-6.646881162	-0.756330869	3.481149945	-1.281538585	0.210036364	0.83414983	-5.041068053	-1.132348892	3.481149945	-1.91866927	0.064798332	0.330752116	-4.977743703	0.607374394	3.481149945	1.029144457	0.311818315	0.988714469	-5.047137754	-0.269610817	3.481149945	-0.456832689	0.651154308	0.949668843	-6.275494711	0.96223835	3.481149945	1.630431369	0.113696342	0.529045521	-5.09821124	-1.488461976	3.481149945	-2.522072723	0.017338691	0.178857924	-3.521597726	-1.053928376	3.481149945	-1.785792349	0.084469485	0.379600304	-4.906157726	1.45020753
maker-scf300000870593.0-snap-gene-7.129-mRNA-1	0.622463855	3.081431805	1.971751486	0.057849334	0.334083122	-4.864173161	-0.286201055	3.081431805	-0.906586547	0.371795331	0.906619301	-5.409640649	-0.620818425	3.081431805	-1.96653933	0.058475877	0.313280888	-4.892367004	0.957081224	3.081431805	3.03170427	0.004953095	0.558407669	-2.115660395	-0.245954457	3.081431805	-0.77909916	0.441977842	0.885614085	-6.078374373	0.678467335	3.081431805	2.149151258	0.039747806	0.355143383	-4.222382295	1.120594996	3.081431805	3.549659684	0.001284507	0.032654193	-1.142408229	-0.035235935	3.081431805	-0.111615326	0.911866222	0.977353863	-6.423161505	-0.744085599
maker-scf300000870593.0-snap-gene-7.88-mRNA-1	0.123479641	3.059154023	0.48051126	0.634323039	0.898797618	-6.607880154	-0.232762777	3.059154023	-0.905777948	0.372216375	0.906619301	-5.41030835	0.20870425	3.059154023	0.81215609	0.423051554	0.760108863	-6.412638195	-0.317987386	3.059154023	-1.237422777	0.225455828	0.988714469	-4.853517991	-0.141877593	3.059154023	-0.552105437	0.584935095	0.937414525	-6.227747934	0.035701116	3.059154023	0.13892807	0.890428367	0.978955812	-6.365189131	0.032359153	3.059154023	0.125923085	0.900626558	0.972250374	-6.403709386	0.340868952	3.059154023	1.326464583	0.194620039	0.570082085	-5.569210168	-0.050757105
maker-scf300000870593.0-snap-gene-7.94-mRNA-1	-0.712914559	3.293625771	-1.827702011	0.077480024	0.390534842	-5.112709763	0.313904933	3.293625771	0.804759379	0.427242644	0.921389036	-5.489280277	0.191305099	3.293625771	0.490449676	0.627356817	0.866277063	-6.622988677	-0.590314725	3.293625771	-1.513392308	0.140565661	0.983317338	-4.548875855	0.26516996	3.293625771	0.679817326	0.501793121	0.912869631	-6.149785979	-0.122684184	3.293625771	-0.314525951	0.75528216	0.953604552	-6.325309823	-0.002603766	3.293625771	-0.006675285	0.994717789	0.997024827	-6.411658898	0.790339991	3.293625771	2.026197913	0.051647083	0.308116027	-4.494955159	-0.445140833
maker-scf300000870595.0-snap-gene-0.12-mRNA-1	0.147189413	3.589330556	0.580184389	0.566090068	0.870107614	-6.554549178	-0.196552926	3.589330556	-0.77476319	0.444497599	0.925768895	-5.511018362	0.060392776	3.589330556	0.238053441	0.813445824	0.954964895	-6.716212468	-0.109756289	3.589330556	-0.432632242	0.668352783	0.988714469	-5.4143911	0.394075476	3.589330556	1.553348402	0.130747581	0.687684541	-5.215928279	0.965892979	3.589330556	3.807312069	6.41E-04	0.030921549	-0.469876715	0.456236737	3.589330556	1.798372773	0.082111164	0.376839375	-4.868672599	0.764558113	3.589330556	3.013699647	0.005183695	0.086718201	-2.446516605	0.085028152
maker-scf300000870595.0-snap-gene-0.15-mRNA-1	0.086771226	2.978930565	0.28106161	0.78057793	0.949167862	-6.684832022	-0.619974709	2.978930565	-2.008166744	0.053633202	0.684089399	-4.024159309	-0.630601675	2.978930565	-2.042588665	0.049898024	0.29151791	-4.75549418	0.097398192	2.978930565	0.315483531	0.754562212	0.988714469	-5.451965281	0.066463195	2.978930565	0.215281648	0.830993572	0.97913135	-6.3567303	0.482014956	2.978930565	1.561299827	0.128861939	0.550476125	-5.199703019	-0.498517977	2.978930565	-1.614754939	0.116754474	0.444558517	-5.155345892	-0.480752149	2.978930565	-1.557209453	0.129829163	0.47415073	-5.256497221	0.651752398
maker-scf300000870595.0-snap-gene-0.4-mRNA-1	-0.1441506	3.527315575	-0.224535289	0.823896582	0.962275536	-6.699330484	-0.329253401	3.527315575	-0.512859523	0.611888042	0.956388201	-5.666705456	0.081689187	3.527315575	0.127242656	0.899616079	0.973979855	-6.736804603	-0.555093188	3.527315575	-0.864637468	0.394249469	0.988714469	-5.176898345	0.578703701	3.527315575	0.901414238	0.374705592	0.868003132	-5.977399401	0.417793589	3.527315575	0.650773599	0.520254962	0.860221204	-6.163698211	-0.10185776	3.527315575	-0.15865811	0.875024858	0.961890969	-6.399015909	-0.871542077	3.527315575	-1.357552123	0.184952481	0.558953126	-5.529571196	0.536410862
maker-scf300000870595.0-snap-gene-0.9-mRNA-1	0.360116478	2.722874518	0.656971273	0.51621203	0.848991373	-6.506741931	-0.032461934	2.722874518	-0.059221279	0.953168907	0.993791573	-5.787978763	-0.218394863	2.722874518	-0.398424289	0.693141226	0.893448964	-6.664370488	0.546049407	2.722874518	0.996174283	0.327139296	0.988714469	-5.074939519	0.231235619	2.722874518	0.421850064	0.676144529	0.953071847	-6.290891579	0.447372493	2.722874518	0.816155034	0.42085	0.806665442	-6.044264507	0.013009784	2.722874518	0.023734139	0.981221966	0.99433243	-6.411397952	0.09911208	2.722874518	0.180813135	0.857731199	0.960566059	-6.41297918	0.578342313
maker-scf300000870595.0-snap-gene-1.44-mRNA-1	0.396014366	2.746898008	0.73306433	0.469213429	0.824627586	-6.453732623	-0.761279986	2.746898008	-1.40920949	0.169063246	0.812889046	-4.88994775	0.348900527	2.746898008	0.645851649	0.523289171	0.819759506	-6.533950224	-0.714166147	2.746898008	-1.321996809	0.196169086	0.988714469	-4.765790135	-0.359225363	2.746898008	-0.664964008	0.5111574	0.918255392	-6.159615134	0.384038953	2.746898008	0.710896578	0.482643447	0.846176105	-6.123359931	0.291979179	2.746898008	0.540484235	0.592856692	0.855558661	-6.265467053	0.468559675	2.746898008	0.867353344	0.392638867	0.750140948	-6.055442467	-0.255190176
maker-scf300000870595.0-snap-gene-1.50-mRNA-1	0.356526295	3.006353328	0.948072396	0.350610308	0.742810786	-6.274045112	0.247502813	3.006353328	0.658157864	0.515417935	0.940068086	-5.587971113	0.962280497	3.006353328	2.558890014	0.015742731	0.150076846	-3.729365782	-0.358251389	3.006353328	-0.952659754	0.34831804	0.988714469	-5.110248434	0.105071612	3.006353328	0.279405745	0.781836218	0.977714474	-6.340840047	0.354747335	3.006353328	0.943341796	0.352984652	0.77474778	-5.934915722	-0.637681048	3.006353328	-1.695717279	0.100216434	0.41452821	-5.032062166	-0.09123672	3.006353328	-0.242616089	0.809941367	0.949018511	-6.39983143	1.099278955
maker-scf300000870595.0-snap-gene-1.52-mRNA-1	0.296801686	3.215808903	1.42029124	0.165754893	0.546451056	-5.73103222	-0.358024557	3.215808903	-1.713262309	0.09690348	0.759696958	-4.481056946	-0.134866996	3.215808903	-0.64538182	0.523548317	0.819759506	-6.534300006	0.073644125	3.215808903	0.35241075	0.726975364	0.988714469	-5.441378536	-0.30257122	3.215808903	-1.447900312	0.157937396	0.736067598	-5.363461594	0.095754903	3.215808903	0.458217913	0.650072875	0.917206863	-6.269877933	0.515302501	3.215808903	2.465887705	0.019557749	0.192095618	-3.632643772	0.447950251	3.215808903	2.143585588	0.040228604	0.266975176	-4.280348178	-0.521072036
maker-scf300000870595.0-snap-gene-3.51-mRNA-1	-0.391793964	2.248193067	-1.038583581	0.307234492	0.691860575	-6.185416558	-0.21927622	2.248193067	-0.581266437	0.565370021	0.95442999	-5.632068239	-0.184731681	2.248193067	-0.489694351	0.627885041	0.866277063	-6.623362882	-0.426338503	2.248193067	-1.130155667	0.267298042	0.988714469	-4.95734463	-0.213305359	2.248193067	-0.565438634	0.575948425	0.93433963	-6.220346666	-0.16589556	2.248193067	-0.439762785	0.663236885	0.92163625	-6.278137958	-1.302295823	2.248193067	-3.45217942	0.001664922	0.039973548	-1.384034118	-0.107215284	2.248193067	-0.284210693	0.778186616	0.934751593	-6.388827252	0.6971965
maker-scf300000870595.0-snap-gene-3.52-mRNA-1	-0.132601583	3.373605396	-0.447309484	0.657840323	0.911207243	-6.623454943	-0.036210795	3.373605396	-0.122151121	0.903587745	0.991048424	-5.782626096	-0.470096405	3.373605396	-1.585792386	0.123192716	0.455040903	-5.514921991	0.301284027	3.373605396	1.01633178	0.317536882	0.988714469	-5.05815871	0.074519075	3.373605396	0.251377761	0.803223014	0.978244432	-6.348290177	-0.053670651	3.373605396	-0.181049054	0.857537456	0.975882836	-6.35843141	0.009026807	3.373605396	0.030450439	0.975907967	0.992887726	-6.411215024	0.283003307	3.373605396	0.954664798	0.347319283	0.717114587	-5.977626926	-0.067109315
maker-scf300000870595.0-snap-gene-3.59-mRNA-1	0.052573414	2.639524098	0.140920305	0.88886774	0.973306937	-6.714897339	0.271205871	2.639524098	0.726953253	0.47284682	0.92775677	-5.544028971	0.185557269	2.639524098	0.497376623	0.622521948	0.865986809	-6.619530447	0.138222016	2.639524098	0.370496935	0.713595688	0.988714469	-5.435770341	-0.072573179	2.639524098	-0.194528638	0.84706337	0.981850629	-6.360993535	-0.183296347	2.639524098	-0.491316339	0.626750977	0.913527422	-6.254226175	0.087215994	2.639524098	0.233777942	0.816733293	0.941119685	-6.384223011	0.308745836	2.639524098	0.82757718	0.414395411	0.756901635	-6.088631894	-0.107215759
maker-scf300000870595.0-snap-gene-3.72-mRNA-1	-0.636695255	2.634050769	-1.959679993	0.059309439	0.33651942	-4.88556331	-0.141154167	2.634050769	-0.434457452	0.667041709	0.964193393	-5.701369179	-0.701094213	2.634050769	-2.15789311	0.039002961	0.254107229	-4.540577834	-0.076755209	2.634050769	-0.236244335	0.814836444	0.988714469	-5.470756026	0.27081855	2.634050769	0.833550572	0.411072198	0.874806304	-6.035249167	0.397215808	2.634050769	1.222587833	0.230931844	0.683144646	-5.643222788	-0.751687786	2.634050769	-2.313614724	0.027668236	0.222585412	-3.938914181	-0.391738505	2.634050769	-1.205729279	0.237274618	0.613534635	-5.715137876	0.385811081
maker-scf300000870595.0-snap-gene-4.10-mRNA-1	-0.076414348	4.53445158	-0.336280887	0.738982184	0.93052326	-6.667528078	0.364861027	4.53445158	1.605664293	0.118744737	0.774657827	-4.633326212	0.229487493	4.53445158	1.009918424	0.320549886	0.688601289	-6.234063008	0.058959186	4.53445158	0.259464982	0.797035334	0.988714469	-5.465805522	0.018781512	4.53445158	0.082652851	0.934672433	0.992196814	-6.376548432	-0.067898273	4.53445158	-0.298803721	0.767134257	0.954500541	-6.3301336	0.171403939	4.53445158	0.754306884	0.456500908	0.789831017	-6.12827968	0.017731594	4.53445158	0.078032417	0.938316478	0.982655342	-6.426366369	-0.229036774
maker-scf300000870595.0-snap-gene-4.22-mRNA-1	-0.008875797	2.52115414	-0.023569514	0.981350882	0.994382528	-6.7247239	-0.413262106	2.52115414	-1.097409777	0.281126882	0.888866201	-5.236575906	-0.390575521	2.52115414	-1.037165976	0.307883821	0.677710313	-6.206607418	-0.031562382	2.52115414	-0.083813315	0.933757421	0.99393723	-5.49176253	0.468071653	2.52115414	1.242955502	0.223438653	0.798468119	-5.624137216	0.298517634	2.52115414	0.792707982	0.434125328	0.813454025	-6.062846003	0.382431172	2.52115414	1.015538812	0.31790836	0.693302253	-5.901924801	-0.006739081	2.52115414	-0.017895503	0.985839807	0.996213024	-6.429269852	0.076764683
maker-scf300000870595.0-snap-gene-4.24-mRNA-1	0.016871494	5.070332642	0.058171881	0.953994544	0.98529234	-6.723283629	0.145646086	5.070332642	0.502178798	0.619180118	0.956388201	-5.671845288	-0.045696354	5.070332642	-0.157558234	0.875852598	0.967052992	-6.732416234	0.208213934	5.070332642	0.717908913	0.478325111	0.988714469	-5.274786449	0.387571585	5.070332642	1.336323127	0.191415724	0.769942868	-5.509735834	0.40973663	5.070332642	1.412746844	0.167943454	0.603990813	-5.405844697	0.864420043	5.070332642	2.980467448	0.005636307	0.088163153	-2.509683863	0.300780506	5.070332642	1.037072793	0.307926537	0.690068268	-5.897703096	-0.459976963
maker-scf300000870595.0-snap-gene-4.35-mRNA-1	-0.261717932	3.282429921	-0.781328844	0.440685457	0.813882764	-6.41726777	0.36741049	3.282429921	1.096861841	0.281362544	0.888866201	-5.237116415	0.515654949	3.282429921	1.539428656	0.134102647	0.473854809	-5.5831579	-0.409962391	3.282429921	-1.223895658	0.230445132	0.988714469	-4.86707413	0.087005369	3.282429921	0.259744542	0.796821674	0.977714474	-6.346148195	-0.147608238	3.282429921	-0.44066745	0.662588992	0.921357018	-6.277740861	-0.716149188	3.282429921	-2.137981192	0.040717974	0.270029941	-4.275214651	-0.460367052	3.282429921	-1.374372988	0.179429763	0.550689489	-5.507879653	0.541436625
maker-scf300000870595.0-snap-gene-4.6-mRNA-1	-0.178522913	4.042408691	-0.505269674	0.617033538	0.889749253	-6.595551923	0.03296741	4.042408691	0.093306972	0.926275349	0.991048424	-5.785540558	-0.038523107	4.042408691	-0.109031144	0.913898309	0.977257993	-6.73900387	-0.107032397	4.042408691	-0.302931558	0.764016839	0.988714469	-5.455299321	0.237331089	4.042408691	0.671713225	0.506867433	0.91694416	-6.155200138	-0.159182783	4.042408691	-0.450531708	0.655541817	0.920814372	-6.273358765	-0.014191559	4.042408691	-0.040166073	0.968224824	0.99043375	-6.410870017	-0.035616115	4.042408691	-0.100803548	0.920372001	0.979379086	-6.424317096	0.072999734
maker-scf300000870595.0-snap-gene-5.46-mRNA-1	-0.595681592	2.739110203	-1.786005038	0.084133601	0.407011989	-5.181857564	0.445013688	2.739110203	1.334264309	0.192081512	0.821893333	-4.980224595	0.067497858	2.739110203	0.202375758	0.840978808	0.962505657	-6.724205881	-0.218165763	2.739110203	-0.654116488	0.517982312	0.988714469	-5.311843175	0.301025414	2.739110203	0.902550813	0.37389986	0.868003132	-5.976620688	-0.406939471	2.739110203	-1.220108115	0.231856785	0.683949363	-5.646115545	-0.451075673	2.739110203	-1.352439685	0.186265369	0.552544057	-5.519316187	-0.181039254	2.739110203	-0.542801766	0.591246129	0.859758513	-6.281860055	0.156419495
maker-scf300000870595.0-snap-gene-5.49-mRNA-1	-0.026587367	2.491932891	-0.078092442	0.938269128	0.982461275	-6.721901528	-0.168439768	2.491932891	-0.494741466	0.624359236	0.956388201	-5.675292899	-0.682527127	2.491932891	-2.004719406	0.054020458	0.299716735	-4.824145326	0.487499992	2.491932891	1.431885498	0.162435499	0.988714469	-4.644301022	-1.629166615	2.491932891	-4.785189924	4.20E-05	0.004217369	2.095280705	-1.233404795	2.491932891	-3.622757882	0.001055955	0.046408318	-0.936220281	-0.690881903	2.491932891	-2.029259063	0.051316393	0.30634072	-4.47367773	-1.473397553	2.491932891	-4.327664866	1.52E-04	0.007442227	0.854371641	-0.964872079
maker-scf300000870595.0-snap-gene-5.53-mRNA-1	0.837253463	3.621694072	1.234509991	0.226805396	0.61974596	-5.967939484	-1.052300583	3.621694072	-1.551591771	0.131476841	0.780222172	-4.707052129	-1.314589494	3.621694072	-1.93833043	0.062253947	0.322848971	-4.943475924	1.099542374	3.621694072	1.62124865	0.115659186	0.944123562	-4.416376459	0.332878451	3.621694072	0.490821228	0.627202586	0.945544363	-6.259436843	1.370842695	3.621694072	2.021274415	0.052454042	0.399018474	-4.457138199	0.00403117	3.621694072	0.005943863	0.995297726	0.997220635	-6.411663523	-0.763709779	3.621694072	-1.126071607	0.269258348	0.654345733	-5.804295139	1.166100743
maker-scf300000870595.0-snap-gene-6.218-mRNA-1	0.093242393	3.436886284	0.260962148	0.79589128	0.95323145	-6.690366258	0.125062157	3.436886284	0.350017713	0.728752348	0.966133045	-5.732273145	0.305180457	3.436886284	0.854123806	0.399754312	0.740402094	-6.377817886	-0.086875907	3.436886284	-0.243143946	0.80953619	0.988714469	-5.469333276	-0.446995783	3.436886284	-1.251029452	0.220519345	0.798468119	-5.614537374	-0.301687632	3.436886284	-0.844348261	0.405107372	0.794541501	-6.021368131	0.366161598	3.436886284	1.024794775	0.313590881	0.68848194	-5.892752107	0.35036978	3.436886284	0.980597423	0.334574275	0.706240607	-5.953143385	-0.719914989
maker-scf300000870595.0-snap-gene-6.219-mRNA-1	-0.422870051	3.651742089	-1.463372638	0.153686312	0.527183855	-5.67189662	0.075511947	3.651742089	0.261314598	0.795622023	0.975262329	-5.75762708	-0.184949854	3.651742089	-0.640032452	0.526972951	0.823157146	-6.537755743	-0.16240825	3.651742089	-0.562025588	0.578242315	0.988714469	-5.359440987	0.37003372	3.651742089	1.280528664	0.210097379	0.78161048	-5.578989284	-0.178820019	3.651742089	-0.618819711	0.540670537	0.873494519	-6.183938866	0.238903938	3.651742089	0.826744492	0.414859987	0.765069942	-6.071885108	-0.102137601	3.651742089	-0.353454614	0.726200711	0.923106863	-6.366678871	-0.291740268
maker-scf300000870595.0-snap-gene-6.220-mRNA-1	-0.914216328	2.351577884	-2.086568411	0.045460163	0.28611214	-4.655747443	0.805670108	2.351577884	1.838827142	0.075782727	0.727003039	-4.293391012	0.338619606	2.351577884	0.772850967	0.445611578	0.774734564	-6.443726139	-0.447165826	2.351577884	-1.020592237	0.315546124	0.988714469	-5.05456205	-0.197184021	2.351577884	-0.450044412	0.6558892	0.950719657	-6.278652623	-0.723064072	2.351577884	-1.650290644	0.109236822	0.524359471	-5.067875128	-0.024694298	2.351577884	-0.056361214	0.955424926	0.988152666	-6.410083933	-0.12347968	2.351577884	-0.281824763	0.779998214	0.935049234	-6.38950521	-1.086706051
maker-scf300000870595.0-snap-gene-6.221-mRNA-1	0.103646379	2.877374165	0.2514805	0.803144324	0.953256682	-6.69283513	-0.306299576	2.877374165	-0.743184387	0.463106907	0.92775677	-5.53304843	-0.096396338	2.877374165	-0.233889496	0.816647475	0.955362831	-6.717211901	-0.106256859	2.877374165	-0.257814391	0.798297158	0.988714469	-5.466172656	-0.29527052	2.877374165	-0.716424239	0.479227869	0.897859729	-6.124546955	-0.126375686	2.877374165	-0.306629339	0.761227612	0.953604552	-6.327763318	-0.211405239	2.877374165	-0.512939244	0.611721958	0.866773245	-6.279956353	-0.245430843	2.877374165	-0.595496649	0.555943791	0.840487859	-6.251996104	0.019781097
maker-scf300000870595.0-snap-gene-6.224-mRNA-1	0.03876432	3.450649509	0.116635599	0.907920243	0.975703208	-6.7180807	-0.199419998	3.450649509	-0.600022669	0.552962678	0.948301735	-5.621802718	0.398275692	3.450649509	1.198347438	0.240092276	0.618846195	-6.030432167	-0.55893137	3.450649509	-1.681734508	0.102924173	0.944123562	-4.33804305	-0.194921426	3.450649509	-0.586487189	0.561902389	0.93433963	-6.208311063	0.641288151	3.450649509	1.929532803	0.063096851	0.434011079	-4.615885805	-0.483586956	3.450649509	-1.455035295	0.155965544	0.513497471	-5.383575802	0.747522554	3.450649509	2.249175016	0.031938536	0.239466984	-4.079833805	0.32742985
maker-scf300000870595.0-snap-gene-6.226-mRNA-1	0.515260279	3.679278692	2.054761627	0.048632998	0.2967185	-4.714376231	-1.486967682	3.679278692	-5.929749012	1.65E-06	0.002056869	4.675546536	-0.528809322	3.679278692	-2.108792676	0.043353275	0.269020626	-4.633164508	-0.44289808	3.679278692	-1.76619471	0.087461246	0.926123643	-4.225574094	-0.995284306	3.679278692	-3.969007666	4.12E-04	0.023714563	-0.057946434	0.824131232	3.679278692	3.286481218	0.002573661	0.082388922	-1.762543444	-0.656230717	3.679278692	-2.616925369	0.013723366	0.158738329	-3.316367659	-0.207199979	3.679278692	-0.826274763	0.415122202	0.756901635	-6.089691543	0.176206691
maker-scf300000870595.0-snap-gene-6.229-mRNA-1	0.51625741	2.432496215	1.718725478	0.095890856	0.427839642	-5.29070336	-0.029968057	2.432496215	-0.099769731	0.921185837	0.991048424	-5.78495533	0.082798695	2.432496215	0.275653626	0.784689659	0.945511763	-6.706392489	0.403490658	2.432496215	1.34330212	0.189172097	0.988714469	-4.742889713	-0.466996386	2.432496215	-1.554725551	0.130419397	0.687684541	-5.21394303	-0.420283592	2.432496215	-1.399209201	0.171927656	0.607608657	-5.42374262	0.68484599	2.432496215	2.279991005	0.029827361	0.22882351	-4.004742598	0.299047431	2.432496215	0.995589466	0.327352358	0.703051924	-5.938708731	-0.635584966
maker-scf300000870595.0-snap-gene-6.232-mRNA-1	-0.00550018	4.257968786	-0.019146036	0.984850417	0.995601221	-6.724820121	0.411719217	4.257968786	1.433187929	0.162065931	0.804261467	-4.860141031	0.305654289	4.257968786	1.063977632	0.295764057	0.667887198	-6.17892791	0.100564748	4.257968786	0.350064261	0.728717769	0.988714469	-5.442085774	0.154206234	4.257968786	0.536789406	0.595341956	0.937556559	-6.236036327	-0.164571886	4.257968786	-0.57287207	0.570968123	0.891509666	-6.21108895	0.757073016	4.257968786	2.635358913	0.013133998	0.154802078	-3.276961073	0.845102969	4.257968786	2.941789755	0.006210177	0.095125297	-2.611954713	-0.608366961
maker-scf300000870595.0-snap-gene-6.234-mRNA-1	0.414064517	2.763488797	1.070806793	0.292731354	0.681375585	-6.152048702	-0.081749769	2.763488797	-0.211412	0.833984578	0.983341047	-5.768672216	-0.244113526	2.763488797	-0.631298775	0.532589903	0.825175899	-6.543337618	0.576428274	2.763488797	1.490693568	0.146403334	0.988603762	-4.575896927	-0.210856944	2.763488797	-0.545294365	0.589552082	0.937556559	-6.231462013	0.324357788	2.763488797	0.838817403	0.408155897	0.796862658	-6.025929967	0.24341119	2.763488797	0.629482473	0.53376202	0.831206407	-6.213742681	-0.431334711	2.763488797	-1.115469016	0.27343844	0.658945981	-5.815978693	-0.040203617
maker-scf300000870595.0-snap-gene-6.237-mRNA-1	0.043286376	3.784132961	0.136737413	0.892144943	0.973306937	-6.715488398	-0.446995915	3.784132961	-1.412016221	0.168156606	0.812889046	-4.886467356	0.064780874	3.784132961	0.204636423	0.839227748	0.962505657	-6.723737703	-0.468490413	3.784132961	-1.479915231	0.149242736	0.988714469	-4.588607744	-0.347105346	3.784132961	-1.096471718	0.281530417	0.829554968	-5.788478518	0.015915608	3.784132961	0.050275844	0.960233295	0.995776929	-6.373603585	-0.189546354	3.784132961	-0.598758327	0.553794621	0.838222048	-6.232479738	0.367358328	3.784132961	1.160448901	0.254948571	0.63443536	-5.766620623	-0.114272616
maker-scf300000870595.0-snap-gene-6.243-mRNA-1	0.294866931	3.391881607	0.732305892	0.469621803	0.824627586	-6.454341787	0.030463533	3.391881607	0.075656585	0.940190783	0.993791573	-5.786939363	0.308509778	3.391881607	0.766188081	0.449506117	0.775193577	-6.44884934	0.016820686	3.391881607	0.041774396	0.966953238	0.995521985	-5.494038167	-0.129654512	3.391881607	-0.321998682	0.749669833	0.968166693	-6.32802086	-0.900570287	3.391881607	-2.236578123	0.032839597	0.322098604	-4.057123339	0.925606696	3.391881607	2.298756374	0.028604292	0.224164612	-3.968086223	0.215122732	3.391881607	0.534260128	0.597069041	0.86346906	-6.28644579	-0.760394277
maker-scf300000870595.1-snap-gene-0.106-mRNA-1	0.349124777	2.641361554	0.794140767	0.43330354	0.812992822	-6.407198481	0.757540706	2.641361554	1.723148849	0.095077493	0.759696958	-4.466664559	0.961187598	2.641361554	2.186376639	0.036661661	0.246300475	-4.486155853	0.145477885	2.641361554	0.330912976	0.742993019	0.988714469	-5.447682952	-0.269963161	2.641361554	-0.614074869	0.5437598	0.931201282	-6.191886195	-0.021700177	2.641361554	-0.049360561	0.960956644	0.995776929	-6.373649347	-0.095717095	2.641361554	-0.217724012	0.829107091	0.947916529	-6.387861812	0.221955478	2.641361554	0.50487363	0.617308395	0.870616228	-6.301677076	0.17487871
maker-scf300000870595.1-snap-gene-1.123-mRNA-1	-0.365787664	4.480771816	-1.605803193	0.118714118	0.470359341	-5.465628498	0.063635247	4.480771816	0.279357925	0.781872565	0.972538044	-5.753062216	-0.122566677	4.480771816	-0.538066154	0.594471054	0.859651765	-6.598254606	-0.17958574	4.480771816	-0.788379114	0.436613931	0.988714469	-5.230009718	0.031034678	4.480771816	0.136241844	0.892533339	0.98767519	-6.370662436	0.001860251	4.480771816	0.008166479	0.993537819	0.998565742	-6.374838549	0.010435031	4.480771816	0.045809653	0.963763244	0.988152666	-6.410626027	0.046318906	4.480771816	0.203339409	0.840232284	0.955390796	-6.408633178	-0.345188016
maker-scf300000870595.1-snap-gene-1.125-mRNA-1	-0.025461404	3.055474167	-0.055751237	0.95590688	0.98633766	-6.723424039	0.245500091	3.055474167	0.53755613	0.594819447	0.956388201	-5.654754662	-0.172345088	3.055474167	-0.377373214	0.708533081	0.901927482	-6.67266979	0.392383774	3.055474167	0.859178107	0.397005164	0.988714469	-5.181011301	0.246329643	3.055474167	0.539372549	0.593581132	0.937556559	-6.23465389	0.175013812	3.055474167	0.383216753	0.704241101	0.93922286	-6.301357096	0.298344382	3.055474167	0.653265957	0.518523591	0.826959687	-6.198611245	-0.458327524	3.055474167	-1.003570993	0.323552327	0.702338853	-5.930939325	-0.077476143
maker-scf300000870595.1-snap-gene-1.138-mRNA-1	0.318426078	2.58101341	0.887177291	0.381987474	0.773823063	-6.329391325	-0.567445978	2.58101341	-1.580979764	0.12429025	0.77811839	-4.667111464	-0.391970255	2.58101341	-1.092081126	0.283424652	0.659957423	-6.149212688	0.142950356	2.58101341	0.398278653	0.693223799	0.988714469	-5.426615203	-0.459916209	2.58101341	-1.281387565	0.209799636	0.78161048	-5.577943152	-0.192924402	2.58101341	-0.537512975	0.594848316	0.898581543	-6.230587661	-0.280684815	2.58101341	-0.782025126	0.44028234	0.783942537	-6.107285555	-0.698176794	2.58101341	-1.945213161	0.061101482	0.328025143	-4.63768778	0.139194683
maker-scf300000870595.1-snap-gene-1.139-mRNA-1	-0.192668654	3.514345637	-0.825444787	0.415585769	0.797125327	-6.38193619	-0.128420294	3.514345637	-0.550187384	0.58623349	0.956388201	-5.648377295	-0.126291707	3.514345637	-0.541067936	0.592425877	0.859651765	-6.59662003	-0.194797242	3.514345637	-0.834564234	0.410509915	0.988714469	-5.198499269	-0.410898814	3.514345637	-1.760402003	0.088455103	0.600429537	-4.901072576	-0.240577289	3.514345637	-1.030698377	0.310858381	0.749122473	-5.851158928	-0.001819198	3.514345637	-0.007793939	0.993832607	0.996656582	-6.411650759	0.25045457	3.514345637	1.073015328	0.291755293	0.673661152	-5.860917851	-0.60174827
maker-scf300000870595.1-snap-gene-2.115-mRNA-1	0.499595089	3.868545708	1.842505469	0.075228598	0.383237237	-5.087854048	-0.094929788	3.868545708	-0.350100826	0.728690606	0.966133045	-5.732245965	0.355370441	3.868545708	1.310605319	0.199861257	0.567002449	-5.894133243	0.04929486	3.868545708	0.181799325	0.856953758	0.990593613	-5.480551247	-0.283246639	3.868545708	-1.044612914	0.304483419	0.837010492	-5.842122427	-0.216251014	3.868545708	-0.797533213	0.431361541	0.81174443	-6.05907635	0.433935382	3.868545708	1.60035263	0.11992052	0.449640384	-5.176749777	0.276710469	3.868545708	1.020507533	0.315585619	0.696437031	-5.914264669	-0.217586932
maker-scf300000870595.1-snap-gene-2.116-mRNA-1	-0.476686479	3.544159473	-1.089614128	0.284560161	0.670176655	-6.132077711	0.167348256	3.544159473	0.382526108	0.704768442	0.966133045	-5.721138744	-0.103480519	3.544159473	-0.236536676	0.814624192	0.954964895	-6.716571585	-0.205857705	3.544159473	-0.470551344	0.641365091	0.988714469	-5.399721518	0.199661587	3.544159473	0.456388204	0.651398538	0.949668843	-6.275762708	-0.606881142	3.544159473	-1.387214228	0.175598774	0.611455594	-5.439468327	-0.197934811	3.544159473	-0.452441123	0.654206694	0.880928899	-6.309072199	-0.191724755	3.544159473	-0.438246123	0.664348074	0.8953506	-6.333047325	-0.079090082
maker-scf300000870595.1-snap-gene-2.139-mRNA-1	-0.173117275	2.941626876	-0.755467845	0.455814597	0.823913324	-6.437113374	0.195829064	2.941626876	0.854580003	0.399505596	0.913719346	-5.451438272	-0.016029662	2.941626876	-0.069951971	0.94469258	0.986129324	-6.742566781	0.038741452	2.941626876	0.169064129	0.866872381	0.992879995	-5.48247525	0.486466513	2.941626876	2.122895068	0.042061696	0.437322503	-4.275517155	0.074244677	2.941626876	0.323996933	0.748171406	0.953495343	-6.322285452	-0.160503808	2.941626876	-0.700423838	0.489018683	0.802452181	-6.167001701	0.195269277	2.941626876	0.852137144	0.400838571	0.75493544	-6.068351984	0.473853047
maker-scf300000870595.1-snap-gene-2.151-mRNA-1	-0.162242864	3.781605333	-0.277110931	0.783637234	0.949167862	-6.685916118	0.297953199	3.781605333	0.508904284	0.614623732	0.956388201	-5.668585049	-0.231958376	3.781605333	-0.396185077	0.694834015	0.893702679	-6.665222196	0.367668711	3.781605333	0.627978429	0.534873976	0.988714469	-5.325940421	-0.420149091	3.781605333	-0.717614958	0.478667603	0.897859729	-6.123525131	-0.583694446	3.781605333	-0.996950545	0.326936904	0.760994069	-5.884109393	0.199020524	3.781605333	0.339927202	0.736331974	0.917650068	-6.353634123	-0.291316315	3.781605333	-0.497568481	0.622495473	0.872122126	-6.305228562	-0.78141248
maker-scf300000870599.0-snap-gene-0.77-mRNA-1	-0.281068932	2.657030099	-0.984714858	0.332580173	0.725298897	-6.239075869	-0.232259938	2.657030099	-0.81371431	0.422171876	0.919321676	-5.482637935	-0.055218797	2.657030099	-0.193457063	0.847895008	0.962505657	-6.72600232	-0.458110072	2.657030099	-1.604972105	0.118897419	0.944123562	-4.436429614	0.415649127	2.657030099	1.456211716	0.155642316	0.736067598	-5.352157097	0.553521146	2.657030099	1.93924136	0.061854848	0.433792027	-4.599171501	-0.141534943	2.657030099	-0.495862565	0.623577281	0.867321816	-6.288545322	0.228998458	2.657030099	0.802287832	0.428648705	0.766765094	-6.108922102	0.276115138
maker-scf300000870599.0-snap-gene-0.78-mRNA-1	-0.001026427	5.548100192	-0.004014822	0.996823021	0.999134942	-6.724998585	0.254659711	5.548100192	0.996090236	0.327112976	0.898763786	-5.332283999	0.208250164	5.548100192	0.81456134	0.421694167	0.759662237	-6.410687848	0.04538312	5.548100192	0.177514074	0.860288701	0.991875768	-5.481214207	0.441376462	5.548100192	1.72642458	0.094478903	0.603564786	-4.954958925	0.349770421	5.548100192	1.368111589	0.181360886	0.623440016	-5.46428421	0.871626878	5.548100192	3.409330125	0.001864671	0.043559385	-1.489369268	0.846825401	5.548100192	3.312320239	0.002405801	0.052866459	-1.738320619	-0.431276843
maker-scf300000870599.0-snap-gene-0.84-mRNA-1	1.308486173	2.815056455	4.852370134	3.47E-05	0.001267963	2.098150517	-0.478487717	2.815056455	-1.774416538	0.086066878	0.746392691	-4.39097057	0.839530185	2.815056455	3.113300911	0.004024812	0.062493039	-2.470175096	-0.009531728	2.815056455	-0.035347314	0.972035168	0.997536244	-5.494251837	-0.881719901	2.815056455	-3.26975661	0.002688242	0.087479584	-1.806258325	-0.568250584	2.815056455	-2.107291783	0.043492787	0.36855162	-4.2998149	-1.275631063	2.815056455	-4.730530744	4.90E-05	0.003736756	1.936967661	-1.283472774	2.815056455	-4.759610828	4.51E-05	0.003926073	2.007805274	1.702397335
maker-scf300000870599.0-snap-gene-1.135-mRNA-1	0.822479305	3.034892198	1.692872793	0.100839443	0.43798438	-5.331750313	0.155264902	3.034892198	0.319574884	0.751505132	0.970152957	-5.741787193	-0.200008025	3.034892198	-0.411667675	0.683508986	0.890365061	-6.658935186	1.177752232	3.034892198	2.424115352	0.021582204	0.787439015	-3.216347939	-0.429872238	3.034892198	-0.884787024	0.383307048	0.871567007	-5.992081749	-0.219781424	3.034892198	-0.45236639	0.654258751	0.920591223	-6.272511214	0.109257007	3.034892198	0.224878868	0.823597993	0.944658494	-6.38626599	-0.454470128	3.034892198	-0.935415773	0.357041944	0.723851505	-5.995344245	0.28335006
maker-scf300000870599.0-snap-gene-1.136-mRNA-1	-0.355907695	3.925233673	-1.171939434	0.250374922	0.637779692	-6.041231207	0.164252091	3.925233673	0.540852319	0.592572668	0.956388201	-5.653104826	-0.680884711	3.925233673	-2.242029755	0.032446871	0.228007413	-4.378342634	0.489229106	3.925233673	1.61094264	0.117585747	0.944123562	-4.428910716	-1.007622234	3.925233673	-3.317917109	0.002370853	0.081968296	-1.690229794	-0.939492591	3.925233673	-3.093578561	0.00423267	0.111992996	-2.220172052	-0.049900232	3.925233673	-0.164312407	0.870578929	0.961418724	-6.398110337	-0.982434941	3.925233673	-3.234979924	0.002942357	0.057799484	-1.924807575	-1.313629697
maker-scf300000870599.0-snap-gene-1.145-mRNA-1	-1.656888016	2.843453879	-7.328144973	3.50E-08	5.00E-06	8.83366592	0.802140536	2.843453879	3.547736526	0.001291125	0.236679293	-0.939435278	-1.083734911	2.843453879	-4.793182437	4.10E-05	0.001677779	1.922077983	0.228987431	2.843453879	1.012773991	0.319205921	0.988714469	-5.061151545	-0.078436506	2.843453879	-0.346911849	0.731060934	0.96651926	-6.319687081	-0.468239905	2.843453879	-2.070948594	0.046994673	0.381805354	-4.36613317	0.238199924	2.843453879	1.053519345	0.300451085	0.674519188	-5.863793428	0.130088929	2.843453879	0.575362079	0.569304677	0.84790754	-6.263726268	-1.973524446
maker-scf300000870599.0-snap-gene-1.153-mRNA-1	0.290558349	3.032815429	1.063326864	0.2960542	0.68553222	-6.159878598	-0.038936178	3.032815429	-0.142490773	0.887637825	0.988195799	-5.78010233	0.096282435	3.032815429	0.352355045	0.727016712	0.913792697	-6.68193093	0.155339736	3.032815429	0.568481046	0.573907447	0.988714469	-5.356333186	0.023236396	3.032815429	0.085035877	0.932793544	0.992196814	-6.376347881	0.342027694	3.032815429	1.251683996	0.220283945	0.671205957	-5.608884884	-0.017905135	3.032815429	-0.065525602	0.948186936	0.98744921	-6.409522272	0.429097514	3.032815429	1.570324567	0.12674871	0.46817579	-5.237434853	0.33169988
maker-scf300000870599.0-snap-gene-1.159-mRNA-1	-0.171135258	3.83703282	-0.639391604	0.527384022	0.855198314	-6.518232048	0.370883596	3.83703282	1.385686738	0.175981164	0.812889046	-4.918734088	0.419150784	3.83703282	1.566021493	0.127752757	0.465320372	-5.544229815	-0.219402446	3.83703282	-0.81972636	0.418788401	0.988714469	-5.208808316	-0.206980253	3.83703282	-0.77331485	0.445341186	0.887153927	-6.082791516	-0.083073194	3.83703282	-0.310376152	0.758404721	0.953604552	-6.326606902	0.064236764	3.83703282	0.239999916	0.8119503	0.940662873	-6.382743408	0.331583001	3.83703282	1.238852761	0.224933166	0.610734764	-5.676347792	-0.442352275
maker-scf300000870599.0-snap-gene-1.160-mRNA-1	0.229591837	3.495789693	0.687711834	0.496877319	0.838438964	-6.486052376	-0.287710026	3.495789693	-0.861797146	0.395583861	0.913302137	-5.44577747	-0.119822979	3.495789693	-0.358913808	0.722154238	0.91154604	-6.679563989	0.061704789	3.495789693	0.184828496	0.854597957	0.990593613	-5.480073096	-0.11141531	3.495789693	-0.333729754	0.740887436	0.966867247	-6.324173412	0.33564488	3.495789693	1.00537963	0.322694041	0.756006913	-5.876147354	0.244914612	3.495789693	0.733609169	0.468838503	0.793230329	-6.143480921	-0.112508517	3.495789693	-0.337004311	0.738442217	0.923106863	-6.372373147	-0.126738085
maker-scf300000870599.0-snap-gene-1.161-mRNA-1	-0.076761627	1.978892426	-0.225831643	0.822852236	0.96197288	-6.699057621	0.036009466	1.978892426	0.10593935	0.916330337	0.991048424	-5.784360122	0.196894166	1.978892426	0.579259906	0.56670563	0.846467568	-6.575045767	-0.237646327	1.978892426	-0.699152199	0.48980164	0.988714469	-5.286026745	-0.332289092	1.978892426	-0.977589899	0.336035944	0.858486922	-5.907868914	0.004151589	1.978892426	0.012213917	0.990335197	0.998565742	-6.374797153	-0.793539778	1.978892426	-2.334583018	0.026394429	0.218660557	-3.897526066	-0.235751719	1.978892426	-0.693578288	0.493241882	0.808421654	-6.189243447	0.384489058
maker-scf300000870599.0-snap-gene-1.164-mRNA-1	0.11859049	3.166286355	0.235877202	0.815132152	0.958148905	-6.696692443	0.289528606	3.166286355	0.575874147	0.568998828	0.955072478	-5.634926435	0.501428535	3.166286355	0.997344387	0.326580544	0.690486899	-6.246436186	-0.093309439	3.166286355	-0.185593038	0.854014047	0.990593613	-5.479947223	-0.201511764	3.166286355	-0.400808118	0.691404005	0.956931585	-6.299533391	0.044655214	3.166286355	0.088819491	0.929816124	0.985491162	-6.370912493	-0.842470297	3.166286355	-1.675678514	0.104202922	0.421526019	-5.063180758	-0.49449021	3.166286355	-0.983544016	0.333212041	0.705790188	-5.950257406	0.759549023
maker-scf300000870599.0-snap-gene-1.185-mRNA-1	0.115387348	2.281619238	0.200476611	0.842461192	0.969166757	-6.704548516	-0.132313241	2.281619238	-0.229884043	0.819742648	0.982077638	-5.764848333	0.103996977	2.281619238	0.18068672	0.857828991	0.962505657	-6.728429777	-0.12092287	2.281619238	-0.210094152	0.835015016	0.988714469	-5.475773326	-0.435328508	2.281619238	-0.75634968	0.455340281	0.889464951	-6.095513295	-0.255451588	2.281619238	-0.443827416	0.660353199	0.921357018	-6.276324852	-0.124322625	2.281619238	-0.216000964	0.830449436	0.948197001	-6.388231168	-0.064260632	2.281619238	-0.111647888	0.911846507	0.977353863	-6.423156249	-0.195618535
maker-scf300000870601.0-snap-gene-1.46-mRNA-1	0.47729383	3.731751575	2.269866531	0.03050667	0.215629766	-4.305114983	0.0580825	3.731751575	0.276222976	0.784256479	0.972538044	-5.753877093	0.263806658	3.731751575	1.254585467	0.219242741	0.597148616	-5.96352189	0.271569672	3.731751575	1.29150404	0.206316811	0.988714469	-4.798006272	-0.089593411	3.731751575	-0.426079435	0.673068492	0.953071847	-6.28912418	0.021382837	3.731751575	0.101690369	0.919673952	0.982160256	-6.369683412	0.47894058	3.731751575	2.277697978	0.029980006	0.229316094	-4.00920746	0.683023432	3.731751575	3.248254909	0.002842752	0.056701977	-1.892942761	-0.091240161
maker-scf300000870601.0-snap-gene-1.48-mRNA-1	0.016662024	3.115859753	0.043781073	0.965366826	0.990580206	-6.724030717	-0.275510521	3.115859753	-0.723930415	0.474673752	0.92775677	-5.546048185	0.111022276	3.115859753	0.291721718	0.772491921	0.939526995	-6.701759799	-0.369870773	3.115859753	-0.97187106	0.338827213	0.988714469	-5.094861192	0.253554679	3.115859753	0.666239327	0.51031083	0.918255392	-6.15882149	0.667413873	3.115859753	1.753694196	0.089617892	0.486977474	-4.907130729	-0.324976014	3.115859753	-0.853905759	0.399873225	0.752992936	-6.049467048	0.352151145	3.115859753	0.925311032	0.362132196	0.729610555	-6.004595508	0.595192718
maker-scf300000870601.0-snap-gene-1.50-mRNA-1	0.505429224	3.58968518	1.644730888	0.110385795	0.453613893	-5.406442656	0.205520257	3.58968518	0.668789021	0.508705329	0.935220019	-5.581456348	0.794731639	3.58968518	2.586157693	0.014761971	0.145542931	-3.670894221	-0.083782158	3.58968518	-0.272637784	0.786985379	0.988714469	-5.462792052	-0.192662465	3.58968518	-0.626948131	0.535399795	0.926454448	-6.183970079	-0.14613056	3.58968518	-0.475527403	0.637829324	0.914062046	-6.261826563	0.368978768	3.58968518	1.200703774	0.239190181	0.60502768	-5.703875958	0.316729582	3.58968518	1.030678287	0.310867651	0.692508436	-5.904125582	-0.056212009
maker-scf300000870601.0-snap-gene-1.55-mRNA-1	-0.771428517	2.839628202	-2.429979845	0.02124525	0.169504407	-3.981974145	0.422729896	2.839628202	1.331588221	0.192949585	0.823610449	-4.983368885	-0.101017324	2.839628202	-0.318201955	0.752519613	0.927742628	-6.693556049	-0.247681297	2.839628202	-0.78018967	0.441345468	0.988714469	-5.235418862	0.270068811	2.839628202	0.850709757	0.40161874	0.872587011	-6.021083269	-0.454746854	2.839628202	-1.43244081	0.162277846	0.600069071	-5.379539473	-0.060505842	2.839628202	-0.190591833	0.850119556	0.955635489	-6.393425121	-0.088365243	2.839628202	-0.278348227	0.782640138	0.935576159	-6.390482885	-0.440853865
maker-scf300000870601.0-snap-gene-1.68-mRNA-1	-0.295468009	3.070798152	-1.12085645	0.271174323	0.656540635	-6.098354105	0.38530093	3.070798152	1.461637195	0.154158537	0.795392939	-4.824235435	0.689680055	3.070798152	2.61629792	0.013743852	0.13990776	-3.605808453	-0.599847135	3.070798152	-2.275517176	0.030125834	0.888002391	-3.462273466	-0.0231498	3.070798152	-0.087818654	0.930599972	0.992196814	-6.376106476	-0.066029468	3.070798152	-0.250482466	0.803908826	0.963278921	-6.343419244	-0.165047547	3.070798152	-0.626107063	0.535943908	0.831206407	-6.215845821	0.522203742	3.070798152	1.980977345	0.056754665	0.320620579	-4.575202436	-0.153570263
maker-scf300000870601.0-snap-gene-10.104-mRNA-1	-0.616759715	2.096856983	-1.415405995	0.167169472	0.546732117	-5.737640726	0.714427392	2.096856983	1.6395442	0.111466691	0.774657827	-4.586252063	0.017960659	2.096856983	0.041218035	0.967393103	0.994209892	-6.74419422	0.079707019	2.096856983	0.18292017	0.856081914	0.990593613	-5.480375241	0.508029952	2.096856983	1.165881334	0.252778714	0.82357489	-5.712945085	-0.425805062	2.096856983	-0.977182885	0.336234086	0.764802299	-5.903292802	-0.305030123	2.096856983	-0.700015669	0.489269918	0.802452181	-6.167284449	-0.087527925	2.096856983	-0.200868421	0.842146818	0.955390796	-6.409135237	0.19630036
maker-scf300000870601.0-snap-gene-10.107-mRNA-1	0.209075556	2.972025148	0.711050466	0.482503553	0.829662939	-6.469696543	0.297774029	2.972025148	1.012707397	0.319237219	0.898427758	-5.317175139	0.343156578	2.972025148	1.16705008	0.252313658	0.625477356	-6.066461971	0.163693008	2.972025148	0.556707783	0.58182535	0.988714469	-5.361975077	-0.187186943	2.972025148	-0.636608916	0.529170965	0.924622851	-6.177924395	-0.13568951	2.972025148	-0.461469962	0.647764878	0.917124475	-6.26838771	0.256341353	2.972025148	0.871797938	0.390190048	0.746781468	-6.034322764	0.425147628	2.972025148	1.445895563	0.15849499	0.522130851	-5.412774706	-0.23445274
maker-scf300000870601.0-snap-gene-10.108-mRNA-1	-0.211423299	2.275156469	-0.721443575	0.476179787	0.829393536	-6.462243202	0.619680281	2.275156469	2.114546309	0.042822133	0.660128885	-3.846064766	0.717465471	2.275156469	2.448220493	0.020372048	0.179856435	-3.9625555	-0.309208489	2.275156469	-1.055117758	0.299731386	0.988714469	-5.024905328	0.553748616	2.275156469	1.889566486	0.068440177	0.52937361	-4.688579478	-0.592827247	2.275156469	-2.022915211	0.052003786	0.399018474	-4.452462361	-0.09347791	2.275156469	-0.318976374	0.751938054	0.92362642	-6.360602932	0.042321962	2.275156469	0.144416003	0.886130466	0.965029944	-6.41893666	0.435803226
maker-scf300000870601.0-snap-gene-10.115-mRNA-1	-0.215980535	2.955998585	-0.856930693	0.398225561	0.78680127	-6.355586889	-0.072202042	2.955998585	-0.286470935	0.776471618	0.972538044	-5.751179402	0.039070496	2.955998585	0.155017244	0.87783812	0.967786669	-6.732820597	-0.327253074	2.955998585	-1.298418873	0.20396171	0.988714469	-4.790758021	0.049224225	2.955998585	0.195303475	0.846462138	0.981850629	-6.360842101	-0.03293691	2.955998585	-0.130681449	0.89689307	0.979477543	-6.366304221	0.019223397	2.955998585	0.076271314	0.939705787	0.986500852	-6.408756153	0.238898141	2.955998585	0.947859257	0.350717056	0.719347057	-5.983950059	-0.185979708
maker-scf300000870601.0-snap-gene-11.12-mRNA-1	-0.179119504	3.810961453	-0.426914363	0.672490584	0.918177173	-6.632455719	-0.506516249	3.810961453	-1.207233476	0.236776536	0.856374422	-5.123257811	-0.858302573	3.810961453	-2.045682839	0.049644015	0.29151791	-4.750328587	0.172666819	3.810961453	0.411535	0.683606237	0.988714469	-5.421999881	0.082785273	3.810961453	0.197310851	0.844915311	0.981850629	-6.360442163	0.089381114	3.810961453	0.213031415	0.832743767	0.96941749	-6.352109175	0.060198633	3.810961453	0.143477736	0.886872492	0.967135933	-6.40133001	-0.923296261	3.810961453	-2.200589134	0.035604074	0.252131248	-4.173677975	-0.156532865
maker-scf300000870601.0-snap-gene-11.20-mRNA-1	-0.564649465	2.583350382	-1.687346963	0.101830076	0.438613601	-5.340297865	0.03325528	2.583350382	0.099377044	0.921494989	0.991048424	-5.784992007	-0.374337854	2.583350382	-1.118637102	0.272105385	0.649695455	-6.12047726	-0.157056331	2.583350382	-0.469332817	0.642199275	0.988714469	-5.400231864	0.666505645	2.583350382	1.991724682	0.055502329	0.488662746	-4.512217232	0.137104123	2.583350382	0.409709457	0.684907898	0.928902728	-6.290871469	-0.598295046	2.583350382	-1.787890348	0.083822596	0.380310091	-4.885712109	-0.490379071	2.583350382	-1.465404091	0.153135008	0.51616618	-5.386106515	0.700151226
maker-scf300000870601.0-snap-gene-11.27-mRNA-1	-1.91670205	3.299361865	-4.610268577	6.88E-05	0.002123588	1.434878312	-0.345427169	3.299361865	-0.830860499	0.412566721	0.916820665	-5.46972436	-1.470088394	3.299361865	-3.536022893	0.001332153	0.026168727	-1.42735301	-0.792040825	3.299361865	-1.905106183	0.066317834	0.924527654	-4.03137682	-0.396435185	3.299361865	-0.953550748	0.347873979	0.867059457	-5.930455944	0.297390956	3.299361865	0.715318366	0.479900931	0.844965233	-6.120299139	-1.612388227	3.299361865	-3.878298548	5.28E-04	0.018258942	-0.309791616	-1.330686549	3.299361865	-3.200717808	0.00321511	0.061299859	-2.006765172	-0.700749008
maker-scf300000870601.0-snap-gene-11.29-mRNA-1	0.588699153	3.834794355	0.807763311	0.425725067	0.804755984	-6.396110719	-1.201727626	3.834794355	-1.648909261	0.1098302	0.774657827	-4.573599372	-1.329186715	3.834794355	-1.823797871	0.078380495	0.366860334	-5.139256269	0.716158243	3.834794355	0.982651921	0.333809793	0.988714469	-5.085931735	-0.037787889	3.834794355	-0.051849353	0.958999996	0.996891805	-6.378626625	0.582883369	3.834794355	0.799783382	0.430261829	0.81174443	-6.057108229	-0.086085863	3.834794355	-0.118119759	0.906777419	0.975920073	-6.404659894	-1.340574053	3.834794355	-1.839422615	0.07598835	0.35758296	-4.818313541	0.636997127
maker-scf300000870601.0-snap-gene-11.4-mRNA-1	0.456778044	2.956148703	1.04346272	0.305006901	0.6901153	-6.180424926	-0.45085822	2.956148703	-1.029939488	0.311208707	0.898427758	-5.30126227	-0.570825222	2.956148703	-1.303991833	0.202078627	0.569465173	-5.902465999	0.576745046	2.956148703	1.317515065	0.197564538	0.988714469	-4.770565205	-0.280099723	2.956148703	-0.639859169	0.527084086	0.922725575	-6.175870179	0.12819751	2.956148703	0.2928541	0.771634481	0.955796739	-6.331894911	-0.19797317	2.956148703	-0.452249457	0.654317894	0.880928899	-6.309181873	-0.16696194	2.956148703	-0.381407474	0.705568553	0.912112668	-6.356386278	0.37465149
maker-scf300000870601.0-snap-gene-12.68-mRNA-1	0.101406313	4.331706307	0.386544924	0.70180063	0.92411979	-6.649107293	0.094497291	4.331706307	0.360208819	0.72119554	0.966133045	-5.728892754	0.20840468	4.331706307	0.794405881	0.433151585	0.767187199	-6.42686055	-0.012501076	4.331706307	-0.047652138	0.962306902	0.995124419	-5.493811588	-0.931756094	4.331706307	-3.551707762	0.001277496	0.058858944	-1.11674712	-0.814998632	4.331706307	-3.106646669	0.004093831	0.111427875	-2.189595399	-0.002781383	4.331706307	-0.010602196	0.99161049	0.996656582	-6.411624779	-0.221908119	4.331706307	-0.845878868	0.404266257	0.7566592	-6.073573286	-0.827568398
maker-scf300000870601.0-snap-gene-12.69-mRNA-1	-1.123687995	3.560393591	-3.474166573	0.00157061	0.025683318	-1.566978812	0.204760653	3.560393591	0.633069517	0.531448505	0.942296617	-5.60294379	0.041662025	3.560393591	0.128808721	0.898362161	0.973851623	-6.736608238	-0.960589367	3.560393591	-2.969905777	0.005787823	0.560100577	-2.233067931	0.305711085	3.560393591	0.945183394	0.352059065	0.867059457	-5.938193883	-0.314555799	3.560393591	-0.97252907	0.338505256	0.764802299	-5.90770359	-0.296202752	3.560393591	-0.91578597	0.367026973	0.736193979	-5.995825251	0.107723619	3.560393591	0.333054902	0.741391713	0.923757316	-6.373700159	-0.521774158
maker-scf300000870601.0-snap-gene-12.71-mRNA-1	0.239238498	3.863656172	0.491033926	0.627005465	0.893796588	-6.602659495	0.232009196	3.863656172	0.476195878	0.637413668	0.959353932	-5.683621607	1.054674316	3.863656172	2.164705409	0.038564328	0.251882377	-4.528960039	-0.583426622	3.863656172	-1.197475605	0.240575962	0.988714469	-4.893115759	0.031133951	3.863656172	0.063902032	0.949475694	0.9943528	-6.377926601	0.133925727	3.863656172	0.274880824	0.785307876	0.957359343	-6.336982879	0.157504389	3.863656172	0.323275724	0.748747962	0.922767806	-6.359193483	0.879693261	3.863656172	1.805559053	0.081116795	0.370309595	-4.873619834	0.11286806
maker-scf300000870601.0-snap-gene-12.74-mRNA-1	-0.024737791	3.310800318	-0.066581676	0.947353131	0.982987862	-6.722749426	-0.068524634	3.310800318	-0.184433809	0.854904831	0.983341047	-5.773675383	0.002688843	3.310800318	0.007237011	0.994273299	0.999670672	-6.745033163	-0.095951268	3.310800318	-0.258252496	0.797962187	0.988714469	-5.466075437	-0.321134018	3.310800318	-0.864331064	0.394212764	0.872587011	-6.009642526	-0.50291304	3.310800318	-1.353588652	0.18590234	0.627517351	-5.482943004	0.096306424	3.310800318	0.259208397	0.797231449	0.937743196	-6.377931416	0.469818041	3.310800318	1.264513581	0.21570807	0.597575881	-5.645646575	-0.442178233
maker-scf300000870601.0-snap-gene-12.79-mRNA-1	0.137472523	2.408489289	0.377186083	0.708670308	0.926585823	-6.652729455	-0.194933603	2.408489289	-0.534843183	0.596670697	0.956388201	-5.656106111	0.175837056	2.408489289	0.48244761	0.632963078	0.869299928	-6.626924234	-0.233298136	2.408489289	-0.640104711	0.526926611	0.988714469	-5.319536434	0.419242264	2.408489289	1.150283295	0.259045461	0.82357489	-5.730288754	0.46953531	2.408489289	1.28827332	0.207424236	0.662378133	-5.564675772	-0.293094795	2.408489289	-0.804169988	0.427577692	0.774238097	-6.08999079	0.095783038	2.408489289	0.262801817	0.794486135	0.942636764	-6.394707138	0.849809582
maker-scf300000870601.0-snap-gene-13.10-mRNA-1	-0.327632971	4.086680077	-1.355992948	0.185144453	0.57220449	-5.816410746	-0.281605097	4.086680077	-1.165494804	0.252932657	0.869833394	-5.167499716	-0.463621565	4.086680077	-1.918816567	0.064492838	0.329842069	-4.976215237	-0.145616503	4.086680077	-0.602671185	0.551222028	0.988714469	-5.339296902	-0.103823841	4.086680077	-0.429701553	0.670460161	0.953071847	-6.287577768	0.307462489	4.086680077	1.272512244	0.21289182	0.665813908	-5.583858957	0.256961686	4.086680077	1.063501738	0.295976214	0.669669198	-5.853555828	0.371178107	4.086680077	1.536215646	0.134886929	0.484067914	-5.286728585	-0.688418498
maker-scf300000870601.0-snap-gene-13.1-mRNA-1	0.115518055	3.321030982	0.398176267	0.693298462	0.921436654	-6.644483134	-0.242361243	3.321030982	-0.835388848	0.410052852	0.915704558	-5.466271089	-0.603477953	3.321030982	-2.080112916	0.046088902	0.277926798	-4.686515505	0.476634765	3.321030982	1.642900335	0.110766282	0.944123562	-4.3882804	-0.657474829	3.321030982	-2.266233384	0.03075382	0.365801167	-4.004348909	-0.198161592	3.321030982	-0.683038187	0.499784275	0.855971351	-6.142580982	-0.064433918	3.321030982	-0.222095646	0.825733032	0.946563108	-6.386896484	-0.253846077	3.321030982	-0.874975634	0.388486067	0.747709942	-6.048987314	-0.477522855
maker-scf300000870601.0-snap-gene-13.8-mRNA-1	0.079631284	2.525144433	0.217699033	0.82912638	0.964957227	-6.700891466	0.553631678	2.525144433	1.513539337	0.140528469	0.786295881	-4.757181414	0.868393232	2.525144433	2.374046442	0.024140408	0.192012512	-4.11500984	-0.235130269	2.525144433	-0.642808073	0.525194517	0.988714469	-5.318064694	0.092518411	2.525144433	0.252930351	0.80203408	0.978244432	-6.347897974	0.033747285	2.525144433	0.092259612	0.927100463	0.984733986	-6.370601036	0.323433611	2.525144433	0.884215106	0.383558663	0.742548125	-6.023637372	0.36586867	2.525144433	1.000225685	0.325140683	0.703051924	-5.934203427	-0.151283916
maker-scf300000870601.0-snap-gene-14.61-mRNA-1	0.207437642	2.679253587	0.458092962	0.650161624	0.906333361	-6.618516961	-0.164725747	2.679253587	-0.363770551	0.71856116	0.966133045	-5.727688663	-0.052070751	2.679253587	-0.114989952	0.909213478	0.977257993	-6.738323986	0.094782646	2.679253587	0.209312363	0.835608531	0.988714469	-5.475919187	-0.047855221	2.679253587	-0.105680627	0.916533887	0.988590836	-6.374372009	0.067228798	2.679253587	0.148464082	0.882962438	0.978898031	-6.363814761	0.095637413	2.679253587	0.211199979	0.834148531	0.949128951	-6.389266849	-0.069554933	2.679253587	-0.153600982	0.878945135	0.964067037	-6.417559856	0.063945008
maker-scf300000870601.0-snap-gene-14.63-mRNA-1	0.469156025	3.416894649	1.621474605	0.115301052	0.465694123	-5.441944326	-0.297213105	3.416894649	-1.027213713	0.312469267	0.898427758	-5.303795935	0.36600584	3.416894649	1.26497187	0.215545953	0.590190767	-5.950862047	-0.19406292	3.416894649	-0.670710978	0.507496943	0.988714469	-5.302523513	-0.115593553	3.416894649	-0.399508907	0.692326901	0.956931585	-6.300072506	0.341858745	3.416894649	1.181515838	0.246609367	0.696216515	-5.690450129	0.101819313	3.416894649	0.351903039	0.727352244	0.91450982	-6.349536663	0.645284595	3.416894649	2.230201739	0.033304359	0.246737721	-4.116370713	0.251743159
maker-scf300000870601.0-snap-gene-14.71-mRNA-1	0.0796858	3.031184252	0.225324704	0.823242987	0.961995973	-6.699173891	-0.523562966	3.031184252	-1.480460388	0.14909807	0.788158577	-4.800147223	-0.246648577	3.031184252	-0.697439415	0.490857333	0.801002557	-6.499212998	-0.197228589	3.031184252	-0.557696269	0.581158503	0.988714469	-5.361505814	-0.359658877	3.031184252	-1.016994621	0.317226594	0.843660059	-5.869706888	0.23985933	3.031184252	0.678241703	0.502777468	0.859202487	-6.145806828	-0.469861311	3.031184252	-1.328610127	0.193919179	0.560523542	-5.54959429	-0.161901077	3.031184252	-0.457801919	0.650368363	0.886648352	-6.324308481	0.189888234
maker-scf300000870601.0-snap-gene-14.73-mRNA-1	0.409760203	2.788907785	0.715471328	0.47987601	0.829662939	-6.466462791	-0.972798343	2.788907785	-1.698577161	0.099798192	0.759696958	-4.50257581	-0.628027922	2.788907785	-1.096582753	0.281589964	0.658384963	-6.144292493	0.064989783	2.788907785	0.113476921	0.910412062	0.99393723	-5.489238349	-0.59586861	2.788907785	-1.040430238	0.306492355	0.837010492	-5.846249782	0.442771095	2.788907785	0.773110763	0.445534691	0.821088453	-6.077848851	-1.382801141	2.788907785	-2.414472077	0.022096836	0.204754963	-3.73930819	-0.448378313	2.788907785	-0.782901376	0.439850977	0.774396833	-6.1239848	1.196692734
maker-scf300000870601.0-snap-gene-15.100-mRNA-1	-0.103716412	2.885347308	-0.214665196	0.831474981	0.965523791	-6.701555802	0.882410973	2.885347308	1.826354389	0.077723055	0.727003039	-4.312622251	1.440977959	2.885347308	2.982438455	0.005619846	0.080067363	-2.781018824	-0.662283398	2.885347308	-1.370749263	0.180580979	0.988714469	-4.712928896	-0.574853244	2.885347308	-1.189792259	0.243421305	0.817264933	-5.685923591	-0.926315194	2.885347308	-1.917224367	0.064736496	0.436871285	-4.637136312	-0.088210557	2.885347308	-0.182572228	0.856356851	0.957126429	-6.39492642	0.752775664	2.885347308	1.558044018	0.129668109	0.47415073	-5.255315858	-0.5903591
maker-scf300000870601.0-snap-gene-15.106-mRNA-1	-0.23819636	4.465446794	-1.140114183	0.263191479	0.651879884	-6.077093165	0.451304956	4.465446794	2.160147117	0.038812939	0.641031527	-3.767704023	0.186348315	4.465446794	0.891946279	0.379466654	0.724702796	-6.345007303	0.02676028	4.465446794	0.128086655	0.898928694	0.993344897	-5.487719984	0.714728748	4.465446794	3.421011061	0.001808037	0.068944707	-1.43935635	0.559671716	4.465446794	2.678838839	0.011835676	0.206064414	-3.153969854	0.333129592	4.465446794	1.59450704	0.121225542	0.450715647	-5.185391247	0.078716272	4.465446794	0.376771239	0.708975399	0.912797025	-6.358147057	0.143402796
maker-scf300000870601.0-snap-gene-15.108-mRNA-1	0.328094307	2.899548014	1.166012527	0.25272648	0.638713219	-6.047978212	-0.029310921	2.899548014	-0.104167918	0.91772413	0.991048424	-5.784534671	0.101622254	2.899548014	0.361154763	0.720495546	0.910894662	-6.678745349	0.197161132	2.899548014	0.700689846	0.488854989	0.988714469	-5.285116057	-0.007018374	2.899548014	-0.024942561	0.9802647	0.998958655	-6.379665086	0.331669415	2.899548014	1.178718082	0.247705145	0.697301481	-5.693613888	0.488537876	2.899548014	1.736212032	0.092709263	0.401060146	-4.968540953	0.171851871	2.899548014	0.610743405	0.545934343	0.83565983	-6.242851544	-0.167461943
maker-scf300000870601.0-snap-gene-15.111-mRNA-1	0.350022278	2.320629245	0.817612417	0.419976176	0.800615133	-6.388344519	0.385183293	2.320629245	0.899744569	0.375367796	0.906619301	-5.415272683	0.452409011	2.320629245	1.056776236	0.29898592	0.670028309	-6.186426807	0.28279656	2.320629245	0.66058075	0.513883865	0.988714469	-5.308239604	-0.449019325	2.320629245	-1.048858311	0.302556656	0.837010492	-5.837821351	-0.351595702	2.320629245	-0.821287758	0.417912422	0.805668661	-6.040199396	0.020998836	2.320629245	0.049050904	0.961201374	0.988152666	-6.410471418	0.308648887	2.320629245	0.720968859	0.476467588	0.796570249	-6.170066247	-0.119995882
maker-scf300000870601.0-snap-gene-16.120-mRNA-1	-0.200380891	2.872572011	-0.727768684	0.472354689	0.827359551	-6.45765608	-0.167726974	2.872572011	-0.609172056	0.546961578	0.94800095	-5.61667989	-0.185194679	2.872572011	-0.672613475	0.506302354	0.808400249	-6.516274981	-0.182913187	2.872572011	-0.664327265	0.511516649	0.988714469	-5.306135388	0.466148421	2.872572011	1.693016837	0.100734674	0.618064669	-5.007105848	0.605832452	2.872572011	2.200338983	0.035560546	0.335303618	-4.126196761	0.312716947	2.872572011	1.135764989	0.264979285	0.639992778	-5.77679226	0.515251313	2.872572011	1.871354935	0.071001801	0.353871198	-4.763931046	-0.046949417
maker-scf300000870601.0-snap-gene-17.65-mRNA-1	-0.334466738	2.965316198	-1.433003201	0.162118307	0.542416479	-5.713743066	0.220441014	2.965316198	0.944466646	0.352419111	0.899655641	-5.377733667	0.082400686	2.965316198	0.353040926	0.726507675	0.913792697	-6.681685435	-0.196426411	2.965316198	-0.841577481	0.406632794	0.988714469	-5.193565634	0.46069762	2.965316198	1.973832037	0.057600875	0.488662746	-4.543621601	0.318488906	2.965316198	1.36454711	0.182467447	0.625013076	-5.468880026	0.218044997	2.965316198	0.934201053	0.357602685	0.728980946	-5.979177156	0.405522135	2.965316198	1.737435898	0.092489957	0.40037806	-4.982918083	-0.091814116
maker-scf300000870601.0-snap-gene-17.75-mRNA-1	-0.251165952	4.541581322	-1.042658154	0.305373452	0.6901153	-6.181249539	0.338238663	4.541581322	1.404120649	0.170473687	0.812889046	-4.896198585	0.559487627	4.541581322	2.322585254	0.027116619	0.204995314	-4.218902559	-0.472414917	4.541581322	-1.961122759	0.059133256	0.911181818	-3.94995057	-0.005648899	4.541581322	-0.023450115	0.981445337	0.998958655	-6.37970134	-0.049864832	4.541581322	-0.207002474	0.837395953	0.971438065	-6.353383716	1.262069131	4.541581322	5.239192096	1.16E-05	0.001361173	3.306243929	1.111650749	4.541581322	4.614764494	6.79E-05	0.004892646	1.619202611	-1.518883982
maker-scf300000870601.0-snap-gene-17.78-mRNA-1	0.006798117	2.289966126	0.022092425	0.982519409	0.994382528	-6.724758247	-0.140348558	2.289966126	-0.456102748	0.651575915	0.963457803	-5.69238977	-0.005210459	2.289966126	-0.016932877	0.986601428	0.998904694	-6.744913756	-0.128339981	2.289966126	-0.417077446	0.679568792	0.988714469	-5.420049552	-0.602101999	2.289966126	-1.956702517	0.059674479	0.497543163	-4.573483395	-0.195548564	2.289966126	-0.635490944	0.529889796	0.867049338	-6.173583525	-0.723180361	2.289966126	-2.350181258	0.025481609	0.217348067	-3.866571772	-0.197058074	2.289966126	-0.640396529	0.52673949	0.8247224	-6.224421595	0.12787648
maker-scf300000870601.0-snap-gene-18.58-mRNA-1	-0.30277594	3.362137892	-1.257416188	0.218230506	0.607158479	-5.940481001	0.244682048	3.362137892	1.016154613	0.317619853	0.898427758	-5.314011751	0.040673164	3.362137892	0.168914	0.866989442	0.96485134	-6.73052892	-0.098767056	3.362137892	-0.410175575	0.684569639	0.988714469	-5.422494815	0.021946113	3.362137892	0.091141315	0.927981552	0.992196814	-6.375808061	0.030130842	3.362137892	0.125132165	0.901247352	0.979477543	-6.367016232	0.443029336	3.362137892	1.83988285	0.075623331	0.365470086	-4.800416398	0.39737132	3.362137892	1.650266962	0.109241695	0.428538145	-5.118342414	-0.723859163
maker-scf300000870601.0-snap-gene-18.63-mRNA-1	-0.188859521	2.65723678	-0.551344407	0.585450093	0.875458945	-6.570990761	0.378041877	2.65723678	1.103631278	0.278460948	0.888866201	-5.230421397	0.106808326	2.65723678	0.311809397	0.757325789	0.930608014	-6.695601316	0.082374029	2.65723678	0.240477473	0.811583491	0.988714469	-5.469887956	-0.017085918	2.65723678	-0.049879535	0.960546494	0.996891805	-6.3787285	-0.061373643	2.65723678	-0.179170288	0.858999459	0.975882836	-6.358770666	0.258207658	2.65723678	0.753794924	0.456803751	0.789831017	-6.128660595	0.151965698	2.65723678	0.443638938	0.660462774	0.892958675	-6.330690943	-0.464153097
maker-scf300000870601.0-snap-gene-18.72-mRNA-1	0.792159655	3.824521717	2.362136561	0.024801491	0.188486088	-4.120736221	-0.165960532	3.824521717	-0.494876805	0.624264814	0.956388201	-5.675230613	-0.21412444	3.824521717	-0.638496501	0.527958472	0.823178388	-6.53874281	0.840323563	3.824521717	2.505756257	0.017828722	0.770497944	-3.075391701	-0.944099365	3.824521717	-2.815204756	0.008498261	0.177709594	-2.85917419	-0.573396034	3.824521717	-1.709806511	0.097548654	0.508151712	-4.97633259	-0.461764489	3.824521717	-1.376933015	0.178644845	0.541879874	-5.487700096	-1.196849883	3.824521717	-3.568880148	0.001220146	0.032921033	-1.106202697	0.309824779
maker-scf300000870601.0-snap-gene-19.32-mRNA-1	0.547418454	3.066435134	1.243801633	0.22313136	0.614203416	-5.956957138	-0.474494303	3.066435134	-1.07810905	0.289512889	0.888970207	-5.255465733	-0.294258472	3.066435134	-0.668591214	0.508829785	0.810891052	-6.518982892	0.367182623	3.066435134	0.834283797	0.410665427	0.988714469	-5.198695736	0.606521688	3.066435134	1.378091403	0.178290559	0.761929615	-5.456183115	0.660454606	3.066435134	1.500633585	0.143823398	0.577297324	-5.28602301	-0.679669285	3.066435134	-1.544291685	0.132922652	0.475292874	-5.258523843	-0.96934521	3.066435134	-2.20247079	0.035395056	0.252131248	-4.16937649	1.833609427
maker-scf300000870601.0-snap-gene-19.33-mRNA-1	-0.253919712	4.164029723	-1.235931999	0.22600168	0.619724963	-5.96640713	0.223936982	4.164029723	1.089993686	0.28432841	0.888970207	-5.243870487	-0.138258883	4.164029723	-0.672963026	0.506083037	0.808400249	-6.516038907	0.108276154	4.164029723	0.527024714	0.602022826	0.988714469	-5.375687374	-0.410628451	4.164029723	-1.998698088	0.054702743	0.488662746	-4.499919423	-0.387448431	4.164029723	-1.885871368	0.068953385	0.446638764	-4.690247293	0.308089014	4.164029723	1.499596342	0.144090893	0.492515852	-5.321941791	0.021867224	4.164029723	0.1064368	0.915938982	0.979379086	-6.423729666	-0.972637176
maker-scf300000870601.0-snap-gene-19.37-mRNA-1	-0.654930347	3.643425118	-2.484264095	0.018742523	0.153795452	-3.869060089	0.354167184	3.643425118	1.343417391	0.18913521	0.818497825	-4.969428242	-0.105515039	3.643425118	-0.400236796	0.691796458	0.893448964	-6.663656917	-0.195248124	3.643425118	-0.740609908	0.464643912	0.988714469	-5.260800334	0.1650364	3.643425118	0.626011612	0.536005676	0.926575146	-6.184551364	0.384886431	3.643425118	1.459940809	0.154621253	0.588081222	-5.342279126	0.221056182	3.643425118	0.838504337	0.408328883	0.760427192	-6.062263686	-0.050093369	3.643425118	-0.190012815	0.850569255	0.958318708	-6.411268362	-0.710950129
maker-scf300000870601.0-snap-gene-19.38-mRNA-1	0.615952444	3.963604405	2.74129585	0.010178605	0.097752309	-3.313044153	0.097806056	3.963604405	0.435285775	0.666447065	0.964193393	-5.701033475	0.677832131	3.963604405	3.016691349	0.005144685	0.075368184	-2.699411855	0.035926369	3.963604405	0.159890275	0.874031069	0.993344897	-5.483774858	-0.32892307	3.963604405	-1.463871855	0.153550685	0.735499442	-5.341688854	-0.21159191	3.963604405	-0.941689623	0.353816408	0.77474778	-5.936432774	0.213516569	3.963604405	0.950255318	0.349518268	0.722308367	-5.964408622	-0.013392416	3.963604405	-0.059602937	0.952864155	0.985944435	-6.427642962	0.073512804
maker-scf300000870601.0-snap-gene-19.9-mRNA-1	-2.199249889	2.894165803	-5.60633636	4.10E-06	2.35E-04	4.178025436	0.865254403	2.894165803	2.205709886	0.035144929	0.632819004	-3.688235679	-2.026050403	2.894165803	-5.164815558	1.43E-05	7.94E-04	2.94644815	0.692054917	2.894165803	1.764189083	0.087804276	0.926123643	-4.228294944	2.575544582	2.894165803	6.565588253	2.80E-07	1.04E-04	6.843746208	3.023754172	2.894165803	7.708165881	1.27E-08	8.72E-06	9.749564394	1.993390422	2.894165803	5.081558609	1.81E-05	0.001809082	2.881180714	1.394244755	2.894165803	3.554214146	0.001268965	0.033575791	-1.142852509	-1.61709573
maker-scf300000870601.0-snap-gene-2.110-mRNA-1	-1.081553168	5.181757879	-3.837028285	5.91E-04	0.012558793	-0.636355659	0.511854058	5.181757879	1.815905643	0.079315142	0.727003039	-4.328429019	-0.249618621	5.181757879	-0.88557247	0.382838181	0.726188298	-6.350631065	-0.320080488	5.181757879	-1.135550172	0.265067817	0.988714469	-4.952325392	0.321101879	5.181757879	1.139173763	0.263577311	0.82357489	-5.742511418	-0.15522012	5.181757879	-0.550674722	0.585903461	0.898402271	-6.223471744	-0.156350409	5.181757879	-0.55468465	0.583191354	0.852913244	-6.257758695	-0.151435093	5.181757879	-0.537246575	0.595030039	0.861968995	-6.28485057	-0.60410088
maker-scf300000870601.0-snap-gene-2.112-mRNA-1	0.296583038	3.152086779	1.263465218	0.216079267	0.6044159	-5.933108803	-0.263802961	3.152086779	-1.123819716	0.269934749	0.877118804	-5.210231338	0.41260237	3.152086779	1.757715973	0.088919181	0.394927076	-5.247205654	-0.379822292	3.152086779	-1.61807047	0.116035467	0.944123562	-4.419904656	0.209799529	3.152086779	0.893761188	0.378510148	0.869891413	-5.984334788	0.213331349	3.152086779	0.908806993	0.370640723	0.779169252	-5.966104382	0.040641808	3.152086779	0.173137046	0.863697772	0.95953661	-6.396614256	-0.104035367	3.152086779	-0.443198195	0.660777962	0.892958675	-6.330886387	0.465740759
maker-scf300000870601.0-snap-gene-2.115-mRNA-1	-0.119976444	2.36678209	-0.33913433	0.736853151	0.930040128	-6.666550376	0.292646703	2.36678209	0.827216914	0.414596372	0.918768158	-5.472489955	-0.264841885	2.36678209	-0.748621751	0.459870516	0.78347191	-6.4621518	0.437512145	2.36678209	1.236704335	0.225718764	0.988714469	-4.8542413	0.950839526	2.36678209	2.687713649	0.011585796	0.211890531	-3.138830088	0.322206423	2.36678209	0.910772615	0.369620574	0.779169252	-5.964358684	0.299971118	2.36678209	0.84792065	0.403145944	0.757505386	-6.054466269	-0.708378592	2.36678209	-2.002355558	0.054287415	0.31281615	-4.537436507	0.530891964
maker-scf300000870601.0-snap-gene-2.121-mRNA-1	0.927748668	4.005783235	2.252245966	0.031782639	0.221538661	-4.340543589	-0.700842062	4.005783235	-1.701396899	0.099214397	0.759696958	-4.498410366	-0.572789817	4.005783235	-1.390531293	0.17459972	0.534518389	-5.79047039	0.799696423	4.005783235	1.94138036	0.061658516	0.911492882	-3.979255809	0.091872808	4.005783235	0.223034717	0.825020448	0.97913135	-6.355021041	0.231678417	4.005783235	0.562433339	0.578000502	0.895313801	-6.216938664	0.393851964	4.005783235	0.956133409	0.346648184	0.719086994	-5.958881933	-0.49196833	4.005783235	-1.19432528	0.241710398	0.618991463	-5.728224399	0.625769512
maker-scf300000870601.0-snap-gene-3.66-mRNA-1	-1.491378764	4.638831631	-5.147303623	1.51E-05	6.73E-04	2.910611108	0.616856956	4.638831631	2.129003121	0.041512975	0.65636063	-3.821350777	-0.464431318	4.638831631	-1.602925469	0.11934981	0.449164087	-5.489273526	-0.41009049	4.638831631	-1.415375032	0.167178468	0.988714469	-4.663085209	0.419649961	4.638831631	1.448368326	0.157807449	0.736067598	-5.362826527	-0.401778672	4.638831631	-1.386687852	0.175678526	0.611455594	-5.44016266	-0.314376794	4.638831631	-1.085031415	0.286485043	0.666460083	-5.831171778	-0.15062491	4.638831631	-0.51986267	0.606945458	0.869027925	-6.294013808	-0.757352009
maker-scf300000870601.0-snap-gene-3.68-mRNA-1	-0.165695159	3.309206727	-0.663511065	0.51203185	0.848369704	-6.502453676	-0.035420391	3.309206727	-0.141837707	0.888149241	0.988195799	-5.780189383	-0.256179357	3.309206727	-1.025846739	0.313102764	0.683544052	-6.218095785	0.055063808	3.309206727	0.220497967	0.826965744	0.988714469	-5.47385028	-0.029387542	3.309206727	-0.117679718	0.907099851	0.988111105	-6.373027183	0.28957972	3.309206727	1.159595427	0.255290704	0.705070515	-5.715055252	0.07469322	3.309206727	0.299102148	0.766908746	0.926852552	-6.366760305	0.210624843	3.309206727	0.843427867	0.405613686	0.7566592	-6.075608174	-0.269775921
maker-scf300000870601.0-snap-gene-3.71-mRNA-1	0.543950401	2.79710473	1.22501373	0.230029645	0.622616773	-5.979428286	-0.370539444	2.79710473	-0.834480324	0.410556442	0.915704558	-5.46696535	0.445704451	2.79710473	1.003757093	0.323462916	0.689369119	-6.240176816	-0.272293495	2.79710473	-0.613223687	0.544314961	0.988714469	-5.333843418	-0.019074087	2.79710473	-0.042956156	0.966018961	0.998539607	-6.379051125	-0.067082545	2.79710473	-0.151074508	0.880920557	0.978898031	-6.363422658	0.400005502	2.79710473	0.900839914	0.374794381	0.738106974	-6.009106953	0.012481975	2.79710473	0.028110266	0.977758961	0.993662188	-6.429033307	0.124870812
maker-scf300000870601.0-snap-gene-4.10-mRNA-1	-0.265849752	2.610614664	-0.810324775	0.424086844	0.803842973	-6.394254688	0.30558368	2.610614664	0.931435991	0.35900747	0.902889344	-5.388847994	0.439504291	2.610614664	1.339633435	0.190348966	0.552097168	-5.857115645	-0.399770363	2.610614664	-1.218522219	0.232449775	0.988714469	-4.872422329	0.619108717	2.610614664	1.887077678	0.068785479	0.52937361	-4.692786073	-0.310684435	2.610614664	-0.946983376	0.351155956	0.773847987	-5.931563127	-0.097681727	2.610614664	-0.297739318	0.767938759	0.927032217	-6.367168116	0.252858886	2.610614664	0.770727896	0.446850342	0.782365251	-6.133397074	0.450940693
maker-scf300000870601.0-snap-gene-4.26-mRNA-1	0.795448291	4.564299693	1.593143371	0.121752758	0.47617632	-5.484826441	-0.188708678	4.564299693	-0.377950374	0.708164493	0.966133045	-5.722736607	1.293970123	4.564299693	2.591595137	0.014689289	0.145379106	-3.663350163	-0.687230509	4.564299693	-1.37640214	0.179021561	0.988714469	-4.706731908	-2.331885519	4.564299693	-4.670357581	6.07E-05	0.005406909	1.752795151	-1.556613003	4.564299693	-3.117622748	0.004036353	0.111343233	-2.172775445	-1.614488939	4.564299693	-3.233538093	0.002999579	0.06272506	-1.925683112	-0.68513618	4.564299693	-1.372207567	0.180309672	0.550689489	-5.510661037	0.078051711
maker-scf300000870601.0-snap-gene-4.28-mRNA-1	-2.987803918	3.72628862	-10.64932916	9.45E-12	6.13E-09	16.80434213	-0.018559433	3.72628862	-0.066150763	0.947693344	0.993791573	-5.787571676	-3.073644482	3.72628862	-10.9552878	4.76E-12	3.09E-09	17.47374281	0.067281131	3.72628862	0.239807874	0.812097818	0.988714469	-5.47002629	0.378444844	3.72628862	1.348878248	0.18739414	0.769942868	-5.493791297	0.378662515	3.72628862	1.349654085	0.187147794	0.627517351	-5.487967826	-0.253852792	3.72628862	-0.90479898	0.372726546	0.737882572	-6.005608879	-0.178342581	3.72628862	-0.635660473	0.529780759	0.826052271	-6.2274222	-2.355506283
maker-scf300000870601.0-snap-gene-5.88-mRNA-1	-0.109300144	3.447610301	-0.468670988	0.642666934	0.90126304	-6.613560392	0.088956042	3.447610301	0.381436973	0.705546896	0.966133045	-5.721542914	-0.198201587	3.447610301	-0.849873845	0.402076069	0.741586362	-6.381420162	0.177857485	3.447610301	0.76263983	0.451588361	0.988714469	-5.246828977	-0.360619057	3.447610301	-1.546308025	0.132435877	0.693192801	-5.22605411	-0.341094106	3.447610301	-1.462586469	0.15390009	0.588081222	-5.338662136	0.099052729	3.447610301	0.424730826	0.674040701	0.888554925	-6.321239354	-0.212911658	3.447610301	-0.912949552	0.368492894	0.731859504	-6.015714817	-0.568971929
maker-scf300000870601.0-snap-gene-6.67-mRNA-1	0.8363714	3.359360341	2.360653124	0.024884975	0.188486088	-4.123740529	0.114603282	3.359360341	0.323467059	0.748568645	0.970152957	-5.740628173	1.310503803	3.359360341	3.698888908	8.60E-04	0.017934847	-1.010827048	-0.35952912	3.359360341	-1.014768726	0.318269405	0.988714469	-5.059474754	-0.895254256	3.359360341	-2.52684962	0.01697189	0.265109095	-3.480402669	-0.984129718	3.359360341	-2.777700065	0.009315467	0.173777017	-2.938264079	-1.22863728	3.359360341	-3.467821152	0.001597285	0.038708034	-1.345446404	-1.126205648	3.359360341	-3.178708502	0.003402904	0.063940073	-2.059193687	1.169754424
maker-scf300000870601.0-snap-gene-6.68-mRNA-1	0.055890667	3.335640108	0.241369667	0.810898319	0.957132434	-6.695367591	0.198820296	3.335640108	0.858626156	0.397303933	0.913717693	-5.44827021	0.302487645	3.335640108	1.306324404	0.201294422	0.567961303	-5.899531334	-0.047776683	3.335640108	-0.20632858	0.837917587	0.988714469	-5.476452941	-0.26394226	3.335640108	-1.139862141	0.263294846	0.82357489	-5.741757221	-0.013761761	3.335640108	-0.059431598	0.95299949	0.99459347	-6.373099559	-0.137465593	3.335640108	-0.593659483	0.557156207	0.839874339	-6.235500785	0.273851466	3.335640108	1.18265608	0.246163801	0.624102639	-5.74159542	-0.070585999
maker-scf300000870601.0-snap-gene-6.77-mRNA-1	0.343534498	2.745760198	0.843128095	0.405778678	0.792904379	-6.367253498	0.715691249	2.745760198	1.756503064	0.089129415	0.757108746	-4.417619898	1.161002841	2.745760198	2.849420125	0.007811873	0.098331006	-3.08707333	-0.101777094	2.745760198	-0.249788966	0.804440168	0.988714469	-5.467924488	-0.256975663	2.745760198	-0.630688919	0.532983309	0.926454448	-6.181639782	-1.30800968	2.745760198	-3.210215321	0.003137171	0.092439598	-1.945043306	0.761357081	2.745760198	1.86857957	0.071399344	0.356721578	-4.752508313	1.004504789	2.745760198	2.465330884	0.019582951	0.194304675	-3.648657803	-0.674798246
maker-scf300000870601.0-snap-gene-7.115-mRNA-1	0.896475876	2.968780582	2.32936361	0.026706434	0.196175021	-4.186807132	-0.194268092	2.968780582	-0.504777692	0.617374985	0.956388201	-5.670628648	0.357253916	2.968780582	0.92827291	0.360618928	0.709139251	-6.312226973	0.344953869	2.968780582	0.896313008	0.377167908	0.988714469	-5.153722535	0.356415012	2.968780582	0.926093141	0.361732199	0.868003132	-5.955607672	0.625390051	2.968780582	1.624986086	0.114547503	0.529450403	-5.105982048	0.613789887	2.968780582	1.59484473	0.121149837	0.450715647	-5.184892766	-0.109417615	2.968780582	-0.284305933	0.778114328	0.934751593	-6.388800071	0.639101002
maker-scf300000870601.0-snap-gene-8.116-mRNA-1	-1.534840715	2.762491641	-4.101205555	2.86E-04	0.006859731	0.060437005	0.602172258	2.762491641	1.609047888	0.118000709	0.774657827	-4.628661365	-0.364305872	2.762491641	-0.973451677	0.338054182	0.698322009	-6.269738599	-0.568362584	2.762491641	-1.518705991	0.139226589	0.983317338	-4.542501076	0.583230645	2.762491641	1.558434527	0.129538858	0.687684541	-5.208588896	0.404337634	2.762491641	1.080419443	0.288499815	0.731976535	-5.800408708	-1.190552236	2.762491641	-3.181241802	0.003380766	0.064458289	-2.040196001	0.11008737	2.762491641	0.294161427	0.770644936	0.932229016	-6.385938489	0.238942166
maker-scf300000870601.0-snap-gene-8.120-mRNA-1	0.253576199	3.208506442	0.338450997	0.737432512	0.930040128	-6.66673278	-0.754564751	3.208506442	-1.007126037	0.322105135	0.898427758	-5.322077424	-1.097238358	3.208506442	-1.464496344	0.153687867	0.497044536	-5.689833394	0.596249806	3.208506442	0.795821304	0.432525283	0.988714469	-5.22488591	0.141088009	3.208506442	0.188311748	0.851928201	0.983986559	-6.36217009	0.558698131	3.208506442	0.745700662	0.46177877	0.837852124	-6.09823249	0.431608472	3.208506442	0.576072669	0.568957341	0.847038727	-6.245595896	-0.571552191	3.208506442	-0.76285712	0.451636444	0.786496508	-6.139160362	-0.036944264
maker-scf300000870601.0-snap-gene-8.123-mRNA-1	-0.67260846	2.473541658	-2.168552902	0.038111558	0.252744936	-4.501564348	0.273229395	2.473541658	0.880917255	0.385312775	0.912434727	-5.430562675	-0.319073168	2.473541658	-1.028721887	0.311771362	0.683366984	-6.2151888	-0.080305897	2.473541658	-0.258913761	0.797456663	0.988714469	-5.465928387	0.6444242	2.473541658	2.077684197	0.046327433	0.462027052	-4.358370149	-0.043070657	2.473541658	-0.138863846	0.890478684	0.978955812	-6.365198079	-0.532975568	2.473541658	-1.718363331	0.095957706	0.40590266	-4.996689892	-0.045387937	2.473541658	-0.146334974	0.884628436	0.965029944	-6.418656014	0.504791307
maker-scf300000870601.0-snap-gene-8.124-mRNA-1	-1.066589073	4.2182602	-3.415102806	0.001836472	0.028303461	-1.714963776	-0.706624502	4.2182602	-2.262535199	0.031007246	0.621641654	-3.587519444	-1.708750908	4.2182602	-5.471235519	6.01E-06	3.71E-04	3.793533451	-0.064462667	4.2182602	-0.206402486	0.837860376	0.988714469	-5.476439812	0.350400965	4.2182602	1.121945975	0.270718085	0.82357489	-5.761250453	0.96191274	4.2182602	3.079940513	0.004382338	0.11429545	-2.25201327	0.072501624	4.2182602	0.232142356	0.81799181	0.94143487	-6.384605531	0.214848719	4.2182602	0.68792235	0.496746603	0.809674194	-6.193113883	-0.788689733
maker-scf300000870601.0-snap-gene-8.126-mRNA-1	0.084933624	2.904957635	0.260175555	0.796492295	0.953256682	-6.690574534	0.40466323	2.904957635	1.239597174	0.224661442	0.843333767	-5.088053576	0.642505538	2.904957635	1.968174995	0.058278623	0.313280888	-4.889464975	-0.152908685	2.904957635	-0.468402266	0.64285686	0.988714469	-5.400604882	0.469331691	2.904957635	1.437694841	0.160792224	0.736067598	-5.377265521	0.39681456	2.904957635	1.215554493	0.233562487	0.684006578	-5.651413831	0.388812745	2.904957635	1.191042686	0.242904813	0.612101243	-5.714957326	0.929900893	2.904957635	2.848547718	0.007828707	0.115407696	-2.823223131	0.16545257
maker-scf300000870601.0-snap-gene-8.135-mRNA-1	0.192302635	3.181220841	0.834986703	0.410275711	0.794494248	-6.374050298	0.376704659	3.181220841	1.635668599	0.112280071	0.774657827	-4.591677943	0.473004341	3.181220841	2.053806155	0.048731259	0.28915367	-4.73497246	0.096002953	3.181220841	0.416849146	0.679733975	0.988714469	-5.42013108	-0.030116321	3.181220841	-0.130766424	0.896826419	0.98767519	-6.371395895	-0.431396613	3.181220841	-1.873143523	0.070746615	0.447429204	-4.711674136	0.315022377	3.181220841	1.367841348	0.181444597	0.544543795	-5.499493962	0.218372388	3.181220841	0.948182746	0.35055505	0.719347057	-5.983650464	-0.152836063
maker-scf300000870601.0-snap-gene-8.136-mRNA-1	-0.390832458	3.304939199	-1.458571096	0.154995671	0.527870978	-5.678563389	0.429702357	3.304939199	1.603632006	0.119193476	0.774657827	-4.636124153	0.196382269	3.304939199	0.732890773	0.469270182	0.789293217	-6.473812127	-0.15751237	3.304939199	-0.587829862	0.561012331	0.988714469	-5.346811012	-0.083183759	3.304939199	-0.310438459	0.758357806	0.969092819	-6.331678535	-0.038003932	3.304939199	-0.141829155	0.888155938	0.978898031	-6.364780654	-0.206128031	3.304939199	-0.769261564	0.447707114	0.785456392	-6.117043224	0.105845612	3.304939199	0.395011589	0.695607791	0.910157103	-6.351096577	-0.267888186
maker-scf300000870601.0-snap-gene-9.61-mRNA-1	0.44910564	3.182436213	1.43491705	0.161576319	0.542416479	-5.711128474	-0.373970434	3.182436213	-1.194855961	0.241433573	0.859251383	-5.136548596	0.088755998	3.182436213	0.283580262	0.77866517	0.944239165	-6.704139729	-0.013620791	3.182436213	-0.043519173	0.965573867	0.995124419	-5.493974016	-0.397640627	3.182436213	-1.270483523	0.213603461	0.784281699	-5.591177551	0.498684721	3.182436213	1.593324921	0.121490862	0.543463634	-5.152968277	-0.309003653	3.182436213	-0.987283548	0.331340231	0.708297789	-5.929445203	0.299354589	3.182436213	0.956454261	0.346429529	0.716617595	-5.975957248	0.360468666
maker-scf300000870601.0-snap-gene-9.62-mRNA-1	-0.174189015	4.289555002	-0.660193515	0.514128878	0.848590822	-6.504657602	-0.16805211	4.289555002	-0.636934042	0.528962013	0.942296617	-5.600674246	-0.2606959	4.289555002	-0.988063127	0.330964538	0.695213637	-6.255591634	-0.081545225	4.289555002	-0.30906443	0.759392605	0.988714469	-5.4536871	-0.008294595	4.289555002	-0.03143733	0.975127412	0.998539607	-6.379481274	0.276031301	4.289555002	1.046185808	0.303768569	0.744467656	-5.835588669	-0.316809089	4.289555002	-1.200737637	0.239177235	0.60502768	-5.703836973	0.492310667	4.289555002	1.865905897	0.07178413	0.353871198	-4.77309334	0.134325479
maker-scf300000870601.1-snap-gene-0.66-mRNA-1	0.424052137	3.914688327	1.492570935	0.145913234	0.519002765	-5.630948503	-0.057846157	3.914688327	-0.203605842	0.84002591	0.983341047	-5.770189797	0.662427644	3.914688327	2.331600672	0.0265723	0.202652863	-4.200814948	-0.296221664	3.914688327	-1.042635579	0.305383742	0.988714469	-5.035731921	0.231672274	3.914688327	0.815435821	0.421201325	0.880433663	-6.049905058	-0.088941424	3.914688327	-0.313054391	0.756388974	0.953604552	-6.325771738	0.623137256	3.914688327	2.193307082	0.036111347	0.257243746	-4.171319752	0.746743389	3.914688327	2.628373682	0.013354514	0.15455471	-3.306393275	0.032587156
maker-scf300000870601.1-snap-gene-1.43-mRNA-1	-0.327768474	2.305822463	-1.027318136	0.31242091	0.699198801	-6.196858565	-0.021698184	2.305822463	-0.06800818	0.946226954	0.993791573	-5.787454785	-0.477213957	2.305822463	-1.495722111	0.145093562	0.48797355	-5.645899574	0.1277473	2.305822463	0.400395795	0.69168061	0.988714469	-5.425890711	-0.05621423	2.305822463	-0.17619113	0.861318797	0.985817984	-6.36440212	-0.010649185	2.305822463	-0.033377526	0.97359294	0.995776929	-6.374312946	-0.131277788	2.305822463	-0.411461331	0.683636916	0.8955719	-6.32678636	-0.476989051	2.305822463	-1.495017192	0.145276601	0.502001977	-5.345036519	-0.252704916
maker-scf300000870601.1-snap-gene-1.49-mRNA-1	0.006304938	3.367917005	0.014217868	0.988750237	0.997228444	-6.724903828	-0.568053713	3.367917005	-1.280982093	0.210007951	0.83414983	-5.041761026	-0.092263048	3.367917005	-0.208056579	0.836589918	0.961166576	-6.723014696	-0.469485727	3.367917005	-1.058707646	0.2981778	0.988714469	-5.021733098	-0.350553977	3.367917005	-0.79051216	0.435429537	0.885614085	-6.069519304	-0.34307894	3.367917005	-0.773655675	0.445184487	0.821032736	-6.077470124	-0.472438099	3.367917005	-1.065365355	0.295204739	0.669669198	-5.851582249	-0.475606707	3.367917005	-1.072510683	0.292037203	0.67371216	-5.861390107	0.12818906
maker-scf300000870601.1-snap-gene-1.53-mRNA-1	-0.035272415	3.732693222	-0.130637796	0.89692731	0.973306937	-6.716318418	0.259942258	3.732693222	0.962743372	0.343314572	0.899655641	-5.361901118	0.047018198	3.732693222	0.174140437	0.862916038	0.963626738	-6.729616258	0.177651645	3.732693222	0.657965139	0.515540068	0.988714469	-5.309701832	0.256522832	3.732693222	0.950078903	0.349606438	0.867059457	-5.933674412	-0.281183024	3.732693222	-1.041412407	0.305941606	0.74544431	-5.840410595	0.496821682	3.732693222	1.840069344	0.075595203	0.365470086	-4.800106946	-0.032645225	3.732693222	-0.120907521	0.904564347	0.974949313	-6.422074417	-0.275571265
maker-scf300000870601.1-snap-gene-1.55-mRNA-1	0.158676379	3.710650212	0.500829647	0.620118161	0.890200363	-6.597807616	-0.276384872	3.710650212	-0.872352509	0.389892327	0.913302137	-5.437417122	-0.052353924	3.710650212	-0.16524449	0.869851626	0.965570961	-6.73115312	-0.065354568	3.710650212	-0.206278372	0.837956454	0.988714469	-5.476461857	0.457178573	3.710650212	1.442990973	0.159305639	0.736067598	-5.370112539	1.011616273	3.710650212	3.192960557	0.003280139	0.094504446	-1.986054251	0.286865611	3.710650212	0.905432826	0.372396177	0.737882572	-6.005047491	0.784217441	3.710650212	2.475222498	0.019139653	0.19088123	-3.628294923	0.328989341
maker-scf300000870601.1-snap-gene-2.55-mRNA-1	0.230176184	2.576801762	0.679989477	0.501685638	0.841364259	-6.491347844	-0.288876892	2.576801762	-0.853403872	0.400147016	0.913719346	-5.452356499	0.185939321	2.576801762	0.54930436	0.586831709	0.859651765	-6.592089219	-0.244640029	2.576801762	-0.722718756	0.475407192	0.988714469	-5.271857994	0.129194044	2.576801762	0.381666727	0.705378228	0.961643399	-6.307033066	0.096236703	2.576801762	0.284303719	0.778116008	0.955796739	-6.334364464	-0.064324889	2.576801762	-0.190029423	0.850556356	0.955635489	-6.393532639	0.3136041	2.576801762	0.926453312	0.361548094	0.729000161	-6.003560889	0.423695117
maker-scf300000870601.1-snap-gene-2.58-mRNA-1	0.330323497	3.761386662	0.67421647	0.505379444	0.842444824	-6.49517763	0.345888172	3.761386662	0.705985206	0.485689778	0.9317679	-5.557781606	0.211945823	3.761386662	0.432598242	0.668426669	0.883839495	-6.649959224	0.464265846	3.761386662	0.947603433	0.350965858	0.988714469	-5.114157678	-0.654618491	3.761386662	-1.336128286	0.191638672	0.769942868	-5.509939126	-0.617712919	3.761386662	-1.260801086	0.217179459	0.668980592	-5.597899287	0.098368033	3.761386662	0.20077696	0.842239371	0.951881998	-6.391412875	-0.277145068	3.761386662	-0.565675076	0.575856882	0.851566797	-6.269160169	-0.422663026
maker-scf300000870601.1-snap-gene-3.53-mRNA-1	-0.101556829	2.41004828	-0.3290784	0.744365479	0.93052326	-6.669959465	0.016616834	2.41004828	0.05384415	0.957413594	0.993791573	-5.788264411	0.001125782	2.41004828	0.003647913	0.99711336	0.999978436	-6.745053068	-0.086065777	2.41004828	-0.278882164	0.782234211	0.988714469	-5.461311729	-0.133895034	2.41004828	-0.433865097	0.667467089	0.953071847	-6.285784233	0.075713484	2.41004828	0.245337241	0.807853216	0.964137786	-6.344696825	0.080500589	2.41004828	0.260849077	0.795977667	0.937741976	-6.377503313	0.368220792	2.41004828	1.193159632	0.242087236	0.618991463	-5.729608749	-0.315952453
maker-scf300000870601.1-snap-gene-3.67-mRNA-1	0.422749119	2.913374357	1.533618516	0.135523594	0.502736307	-5.572208376	-0.31500101	2.913374357	-1.14273776	0.262117251	0.872856977	-5.191008994	0.337487041	2.913374357	1.224310948	0.23029074	0.609952901	-5.999886246	-0.229738932	2.913374357	-0.833430193	0.411139005	0.988714469	-5.199293364	-0.618226365	2.913374357	-2.242756658	0.032394826	0.38015309	-4.049624937	-0.362329224	2.913374357	-1.314431615	0.198586923	0.646092712	-5.532373302	0.249231852	2.913374357	0.904145192	0.37306751	0.737882572	-6.00618754	0.123173385	2.913374357	0.446839451	0.658175896	0.891666718	-6.329265953	-0.444709099
maker-scf300000870601.1-snap-gene-4.121-mRNA-1	-0.366174674	2.136057857	-1.416481341	0.166857278	0.546732117	-5.73618776	-0.021559726	2.136057857	-0.083399951	0.934083343	0.993060125	-5.786361659	-0.353560518	2.136057857	-1.367685733	0.181492814	0.541528839	-5.820660336	-0.034173882	2.136057857	-0.132195559	0.895705574	0.993344897	-5.487259235	0.337174393	2.136057857	1.304298933	0.201975248	0.780384413	-5.549806378	0.311848979	2.136057857	1.20633209	0.237045612	0.684006578	-5.662089495	-0.124930697	2.136057857	-0.483272092	0.632384412	0.871883721	-6.294694717	-0.194545795	2.136057857	-0.752565671	0.457531383	0.788291612	-6.147054356	0.095930416
maker-scf300000870601.1-snap-gene-4.126-mRNA-1	0.887340953	2.375847284	1.921894109	0.064089217	0.352083346	-4.951860942	0.068204013	2.375847284	0.147723252	0.883542066	0.987510594	-5.779390431	1.501152315	2.375847284	3.251349757	0.00282	0.046574903	-2.136370698	-0.545607349	2.375847284	-1.181732396	0.246524699	0.988714469	-4.908474794	-0.063310503	2.375847284	-0.137124386	0.891841676	0.98767519	-6.370541404	0.260082163	2.375847284	0.563312643	0.577376762	0.895313801	-6.216480383	-0.50132177	2.375847284	-1.085814143	0.286144096	0.666460083	-5.830350183	0.115189505	2.375847284	0.249489252	0.80466983	0.946335905	-6.398132389	1.325352219
maker-scf300000870601.1-snap-gene-4.128-mRNA-1	-0.310424099	3.220197711	-0.74286817	0.463295533	0.824554159	-6.446549424	-0.233042122	3.220197711	-0.557687291	0.581164557	0.956388201	-5.644521808	0.009929891	3.220197711	0.023762973	0.981197839	0.99841239	-6.744772131	-0.553396112	3.220197711	-1.324318435	0.195323048	0.988714469	-4.763308971	-0.401901449	3.220197711	-0.961780336	0.343790336	0.867059457	-5.922782897	-0.097867235	3.220197711	-0.23420364	0.816405817	0.96842002	-6.347370937	-0.105419095	3.220197711	-0.252275807	0.802535255	0.938622622	-6.379710651	-0.017586819	3.220197711	-0.042086577	0.966706429	0.991562409	-6.428539484	-0.606906454
maker-scf300000870601.1-snap-gene-4.129-mRNA-1	-0.239228307	2.601880317	-0.716138863	0.479401504	0.829662939	-6.466060492	0.180580898	2.601880317	0.540575656	0.592761046	0.956388201	-5.653243727	0.487616668	2.601880317	1.459698688	0.154687385	0.497044536	-5.69644195	-0.546264077	2.601880317	-1.635261896	0.112365711	0.944123562	-4.398050506	0.399756458	2.601880317	1.19668587	0.2407299	0.817264933	-5.678068806	0.13392504	2.601880317	0.400909603	0.691306296	0.934264229	-6.294431376	0.056568731	2.601880317	0.169340607	0.86665681	0.959707391	-6.397267455	0.568302336	2.601880317	1.701234246	0.099164612	0.410803486	-5.039855239	0.103959419
maker-scf300000870601.1-snap-gene-4.148-mRNA-1	0.11211561	2.667761804	0.192878272	0.848357669	0.97212795	-6.706067528	-0.511118185	2.667761804	-0.879303002	0.386245044	0.912974841	-5.431791002	-0.527737481	2.667761804	-0.907894035	0.371189468	0.718815751	-6.330688879	0.128734906	2.667761804	0.221469305	0.826231701	0.988714469	-5.47365871	-0.64675993	2.667761804	-1.1126545	0.274717295	0.82357489	-5.771174252	0.077433263	2.667761804	0.133212441	0.894917351	0.979477543	-6.365966287	-0.439517796	2.667761804	-0.756125157	0.455486906	0.789831017	-6.12685811	-0.255594737	2.667761804	-0.439712822	0.663305124	0.894409874	-6.332396099	-0.095126525
maker-scf300000870601.1-snap-gene-4.150-mRNA-1	0.251395464	4.796222412	1.089782792	0.28441983	0.670176655	-6.131957127	0.270509866	4.796222412	1.172642465	0.250097056	0.86822458	-5.160029104	0.775649091	4.796222412	3.362387765	0.002109994	0.037732511	-1.862939031	-0.253743762	4.796222412	-1.099962508	0.280030835	0.988714469	-4.985037102	0.182514676	4.796222412	0.791189109	0.434997524	0.885614085	-6.069040031	0.001649802	4.796222412	0.007151782	0.99434074	0.998565742	-6.37484635	0.572884539	4.796222412	2.483416775	0.018779416	0.18801168	-3.5965576	0.625501112	4.796222412	2.711506155	0.01093993	0.139055095	-3.126666931	-0.138974399
maker-scf300000870601.1-snap-gene-5.12-mRNA-1	0.203448912	3.488206008	0.735811516	0.467516568	0.824627586	-6.451767428	-0.332126629	3.488206008	-1.201198849	0.239000967	0.856374422	-5.129771011	0.046864335	3.488206008	0.169493743	0.866537413	0.96476235	-6.730429051	-0.175542053	3.488206008	-0.634881076	0.530282147	0.988714469	-5.322363213	-0.168451552	3.488206008	-0.609236938	0.546919142	0.931201282	-6.194819791	0.506490811	3.488206008	1.831819933	0.076848023	0.459338098	-4.780451764	0.452463155	3.488206008	1.636418682	0.112122267	0.438511371	-5.122848778	-0.053925478	3.488206008	-0.195031703	0.846673008	0.957863486	-6.410296839	-0.417465795
maker-scf300000870601.1-snap-gene-5.13-mRNA-1	-0.737493569	2.917707358	-1.350476148	0.186971306	0.575791683	-5.82355187	-0.141811373	2.917707358	-0.259680741	0.796885292	0.975262329	-5.758017215	-0.280576875	2.917707358	-0.513783975	0.611169738	0.86229658	-6.611117593	-0.598728067	2.917707358	-1.096372913	0.281645703	0.988714469	-4.988243066	-0.09791274	2.917707358	-0.179294879	0.858912588	0.985817984	-6.363844543	-0.368582825	2.917707358	-0.674937836	0.504888204	0.859577286	-6.147969138	0.047871642	2.917707358	0.087661117	0.930729018	0.983084427	-6.407816356	-0.065719033	2.917707358	-0.120342726	0.905014654	0.974949313	-6.422141006	-0.883277951
maker-scf300000870601.1-snap-gene-5.14-mRNA-1	0.278859501	3.493119191	0.897495186	0.376547137	0.770124698	-6.320258151	-0.135851567	3.493119191	-0.43723139	0.665051195	0.964193393	-5.700242473	-0.320970113	3.493119191	-1.03302606	0.309785553	0.680164216	-6.210822804	0.463978047	3.493119191	1.493289856	0.145725904	0.986598614	-4.572823572	-0.152114301	3.493119191	-0.489572177	0.6279705	0.94615195	-6.260147363	-0.271749145	3.493119191	-0.874610866	0.388681425	0.788172489	-5.995902788	0.091076464	3.493119191	0.293124988	0.771429407	0.929969149	-6.368535153	-0.125723309	3.493119191	-0.404634105	0.68859534	0.906819561	-6.347244304	0.035668736
maker-scf300000870601.1-snap-gene-6.103-mRNA-1	0.571120179	3.66608718	1.767956892	0.087160791	0.41242323	-5.211388849	-0.189006329	3.66608718	-0.585087089	0.562831277	0.954323132	-5.630002934	1.639474957	3.66608718	5.075150832	1.85E-05	9.98E-04	2.698805088	-1.257361108	3.66608718	-3.892281029	5.08E-04	0.228901357	-0.394978082	1.283487271	3.66608718	3.973157054	4.07E-04	0.023714563	-0.047231888	1.002599351	3.66608718	3.103641753	0.004125367	0.111427875	-2.196631975	0.020665205	3.66608718	0.063971109	0.949414369	0.987784549	-6.40962349	0.815299543	3.66608718	2.523837362	0.017091884	0.179430185	-3.527448341	1.833942245
maker-scf300000870601.1-snap-gene-6.111-mRNA-1	-0.138647125	3.357652291	-0.566726268	0.575084186	0.875113436	-6.562323688	-0.45030426	3.357652291	-1.840638617	0.075509398	0.727003039	-4.290607366	-0.398940535	3.357652291	-1.630687111	0.113332759	0.437651814	-5.447222823	-0.190010851	3.357652291	-0.776677774	0.443383919	0.988714469	-5.23772197	-0.209850239	3.357652291	-0.85777215	0.397767989	0.872587011	-6.015173034	0.348788585	3.357652291	1.425688794	0.164202983	0.601381829	-5.388593848	0.187498176	3.357652291	0.766407103	0.449377775	0.786259494	-6.119204343	0.338314753	3.357652291	1.382876544	0.176832872	0.547822743	-5.496793512	-0.535995541
maker-scf300000870601.1-snap-gene-6.119-mRNA-1	0.07376462	3.282664746	0.215273602	0.830999789	0.965404324	-6.701425405	-0.123126485	3.282664746	-0.359330555	0.721845669	0.966133045	-5.729187859	-0.080903017	3.282664746	-0.236106196	0.814942654	0.954964895	-6.716682034	0.031541152	3.282664746	0.092049243	0.927266202	0.99393723	-5.491138315	-0.038144414	3.282664746	-0.111320106	0.91209834	0.988111105	-6.373757932	0.260638087	3.282664746	0.760642431	0.452763025	0.829692242	-6.087339161	-0.356280959	3.282664746	-1.039765206	0.306693981	0.682039015	-5.877752464	0.227618391	3.282664746	0.664278225	0.511547595	0.81426821	-6.208961259	0.391901165
maker-scf300000870601.1-snap-gene-6.121-mRNA-1	-0.13370953	3.027942213	-0.352303603	0.727054895	0.929861393	-6.661931868	-0.187115295	3.027942213	-0.493019404	0.625561222	0.95641524	-5.676083964	-0.399655149	3.027942213	-1.053028525	0.300672323	0.670028309	-6.190310649	0.078830324	3.027942213	0.207705517	0.836851835	0.988714469	-5.476207576	0.441820905	3.027942213	1.164128666	0.253477295	0.82357489	-5.714904526	0.271996691	3.027942213	0.716668545	0.479079252	0.844965233	-6.119345498	0.1354282	3.027942213	0.356832029	0.723696343	0.913920326	-6.347787369	-0.499732276	3.027942213	-1.316716029	0.197829087	0.572576801	-5.581453896	0.172683175
maker-scf300000870601.1-snap-gene-6.129-mRNA-1	0.315070042	2.901912857	0.931286556	0.359083494	0.752572252	-6.289647622	0.019423878	2.901912857	0.057413255	0.954593821	0.993791573	-5.788078133	0.526793884	2.901912857	1.557101585	0.129854749	0.466362001	-5.55735042	-0.192299964	2.901912857	-0.568401774	0.57396058	0.988714469	-5.356371559	0.221052812	2.901912857	0.653389673	0.518444232	0.918255392	-6.167209394	0.049999035	2.901912857	0.147787548	0.883491758	0.978898031	-6.363915267	0.611899853	2.901912857	1.808658491	0.08046086	0.371668189	-4.85187532	0.484327171	2.901912857	1.431578136	0.162522811	0.526890643	-5.432149392	-0.075776999
maker-scf300000870601.1-snap-gene-6.140-mRNA-1	0.132017779	2.87292021	0.364689338	0.717882162	0.927395101	-6.657428963	0.368391394	2.87292021	1.017653945	0.316918159	0.898427758	-5.312632754	0.521382395	2.87292021	1.440280256	0.160065148	0.506157229	-5.723243984	-0.020973222	2.87292021	-0.057936973	0.954180107	0.99393723	-5.493343478	-0.291899121	2.87292021	-0.806349706	0.426339403	0.882880636	-6.057140364	-0.084251246	2.87292021	-0.232737829	0.817533561	0.96842002	-6.347713786	-0.310167387	2.87292021	-0.856814438	0.398288805	0.752469249	-6.047025414	0.253332537	2.87292021	0.699812373	0.489395078	0.806739629	-6.184941845	0.150286045
maker-scf300000870603.0-augustus-gene-0.82-mRNA-1	3.599060329	2.489364035	13.63587184	1.88E-14	4.88E-11	22.69248932	-0.215499889	2.489364035	-0.816471133	0.420618301	0.919321676	-5.480578949	3.353201965	2.489364035	12.70438061	1.18E-13	3.05E-10	20.99983288	0.030358476	2.489364035	0.115020102	0.909189782	0.99393723	-5.48908862	0.297559038	2.489364035	1.127371186	0.268454505	0.82357489	-5.755377572	0.144004212	2.489364035	0.545593237	0.589349118	0.898402271	-6.226239048	-0.025667454	2.489364035	-0.097247083	0.923172066	0.979725187	-6.406926284	-0.493676438	2.489364035	-1.870407278	0.071137329	0.353871198	-4.765525995	3.922286822
maker-scf300000870603.0-augustus-gene-4.35-mRNA-1	0.136908552	3.73750709	0.514798932	0.610437235	0.887255466	-6.590644659	0.398865679	3.73750709	1.499801304	0.144038004	0.786295881	-4.775123338	0.321823051	3.73750709	1.210108209	0.23561481	0.615250664	-6.016669194	0.21395118	3.73750709	0.804492027	0.427394604	0.988714469	-5.219210094	0.34278092	3.73750709	1.288913282	0.207204511	0.78105096	-5.568750117	-0.281135812	3.73750709	-1.057117423	0.298832722	0.744467656	-5.824468877	-0.179909448	3.73750709	-0.676489454	0.503873416	0.815570392	-6.183311918	-0.21053168	3.73750709	-0.791634141	0.434741859	0.77158497	-6.117289382	0.659598921
maker-scf300000870603.0-augustus-gene-9.91-mRNA-1	0.16847939	3.169099382	0.523121853	0.604703006	0.882901193	-6.586284942	-0.14093732	3.169099382	-0.437604813	0.664783424	0.964193393	-5.700090258	0.071493108	3.169099382	0.221983276	0.825819718	0.958037	-6.719972676	-0.043951038	3.169099382	-0.136466236	0.892357471	0.993344897	-5.486764949	0.141056622	3.169099382	0.43797524	0.664517845	0.953071847	-6.283996954	0.253100431	3.169099382	0.785866842	0.43806215	0.816603274	-6.068152985	0.313545529	3.169099382	0.973546487	0.338007852	0.711474626	-5.942562477	0.900383297	3.169099382	2.79565458	0.008915467	0.126626413	-2.941366434	-0.004009518
maker-scf300000870603.0-snap-gene-0.0-mRNA-1	-0.195269411	4.916936885	-0.627110944	0.5352945	0.855198314	-6.526047391	0.36508803	4.916936885	1.172486249	0.250158779	0.86822458	-5.16019282	0.066412509	4.916936885	0.21328487	0.832536644	0.959576668	-6.721898767	0.103406111	4.916936885	0.332090436	0.742112604	0.988714469	-5.447347831	0.350397761	4.916936885	1.125308206	0.269313636	0.82357489	-5.757613844	0.246829633	4.916936885	0.792697451	0.434131371	0.813454025	-6.062854206	0.507035156	4.916936885	1.628351793	0.113829062	0.43922434	-5.134991896	0.377136921	4.916936885	1.211181462	0.235209319	0.613534635	-5.708818305	-0.351906806
maker-scf300000870603.0-snap-gene-1.105-mRNA-1	0.035033004	4.33868586	0.087526221	0.930834645	0.979625525	-6.721105159	-0.359028262	4.33868586	-0.89699379	0.37686155	0.907337047	-5.417477466	-0.479777762	4.33868586	-1.198673526	0.240034481	0.618846195	-6.03000618	0.155782504	4.33868586	0.389205957	0.699871748	0.988714469	-5.429663125	0.214523141	4.33868586	0.535963169	0.595934275	0.937556559	-6.23644856	0.496244208	4.33868586	1.239813184	0.224651465	0.675535327	-5.622944217	0.385795279	4.33868586	0.963868325	0.342814603	0.716869568	-5.951644783	0.031961696	4.33868586	0.079852887	0.936884358	0.982023653	-6.426220975	-0.136239134
maker-scf300000870603.0-snap-gene-1.115-mRNA-1	0.019418853	3.161199475	0.044000635	0.965193298	0.990580206	-6.724020898	0.210856756	3.161199475	0.477774416	0.636247921	0.959353932	-5.682968379	0.06977445	3.161199475	0.158099971	0.875429543	0.967052992	-6.732329117	0.160501159	3.161199475	0.36367508	0.718632093	0.988714469	-5.43791806	-0.251861635	3.161199475	-0.57068622	0.572430983	0.93433963	-6.21738571	-0.207231828	3.161199475	-0.469560792	0.642038704	0.914108904	-6.264634647	-0.062507829	3.161199475	-0.141634737	0.888308331	0.967135933	-6.40159661	0.294330578	3.161199475	0.666915408	0.509885569	0.814148932	-6.20721954	-0.169934953
maker-scf300000870603.0-snap-gene-10.0-mRNA-1	0.197546504	3.368442532	0.797960212	0.431117482	0.811828346	-6.404166281	0.003581776	3.368442532	0.01446806	0.988551625	0.998698199	-5.789526325	-0.229320322	3.368442532	-0.926305901	0.361623437	0.709296196	-6.31403362	0.430448602	3.368442532	1.738734173	0.092257796	0.926123643	-4.262617116	0.007924973	3.368442532	0.032011768	0.974673088	0.998539607	-6.379462978	-0.070909639	3.368442532	-0.286429114	0.77650334	0.955796739	-6.333757395	0.642493278	3.368442532	2.595257626	0.014447453	0.158738329	-3.36246897	-0.013871473	3.368442532	-0.056031787	0.955685182	0.986679188	-6.427850801	-0.4370218
maker-scf300000870603.0-snap-gene-10.23-mRNA-1	-0.277856346	3.346252224	-1.058097403	0.298393002	0.68553222	-6.165322514	0.44516008	3.346252224	1.695202328	0.100315085	0.759696958	-4.507175409	0.318174891	3.346252224	1.211633388	0.23503873	0.615250664	-6.014875436	-0.150871157	3.346252224	-0.574528463	0.569861302	0.988714469	-5.353390425	-0.14566602	3.346252224	-0.554706916	0.583176312	0.937109533	-6.226317429	-0.777007119	3.346252224	-2.958900258	0.005949803	0.136529557	-2.531422633	0.189502034	3.346252224	0.721637685	0.476062135	0.795892402	-6.152087137	0.083389187	3.346252224	0.317552157	0.753007701	0.925993199	-6.378758992	-0.6130244
maker-scf300000870603.0-snap-gene-10.25-mRNA-1	-0.131732017	2.711327183	-0.339696456	0.736433982	0.930040128	-6.666356802	0.332184435	2.711327183	0.856601743	0.39840453	0.913719346	-5.449857061	-0.015474632	2.711327183	-0.039904329	0.968431775	0.994209892	-6.744248518	0.21592705	2.711327183	0.556809617	0.581756634	0.988714469	-5.361926771	-0.108806554	2.711327183	-0.280578721	0.780944814	0.977714474	-6.340511192	-0.048077394	2.711327183	-0.123976849	0.902154275	0.979477543	-6.367160585	-0.398942117	2.711327183	-1.028749325	0.311758675	0.68848194	-5.888809508	-0.147407679	2.711327183	-0.380119179	0.706514613	0.912112668	-6.356877695	0.158403546
maker-scf300000870603.0-snap-gene-10.28-mRNA-1	-1.068738239	3.223994377	-2.928347378	0.006422246	0.069970101	-2.88806627	0.582465223	3.223994377	1.595957219	0.120900708	0.774657827	-4.646663902	-0.137112434	3.223994377	-0.37568866	0.709771795	0.902262093	-6.673313418	-0.349160582	3.223994377	-0.956701498	0.346306718	0.988714469	-5.107034962	0.043284399	3.223994377	0.11859944	0.906377289	0.988111105	-6.372918146	-0.66390524	3.223994377	-1.819103217	0.078814076	0.461683994	-4.801372254	-0.618838688	3.223994377	-1.69562067	0.100234935	0.41452821	-5.03221224	-0.023025319	3.223994377	-0.063089472	0.950110568	0.985944435	-6.427427666	-0.406615152
maker-scf300000870603.0-snap-gene-10.2-mRNA-1	-0.046796541	3.510557138	-0.194329246	0.847218102	0.972098224	-6.70578798	0.16740008	3.510557138	0.695152471	0.492268914	0.9317679	-5.564865236	-0.128701001	3.510557138	-0.534449079	0.596939936	0.859651765	-6.600212381	0.249304539	3.510557138	1.035272304	0.308752699	0.988714469	-5.042063046	-0.087130542	3.510557138	-0.361821881	0.720002031	0.965758166	-6.314404984	-0.06118074	3.510557138	-0.254061661	0.801168055	0.963278921	-6.342514944	0.458609313	3.510557138	1.904439933	0.066407646	0.342263562	-4.691822847	-0.292464814	3.510557138	-1.214501439	0.233958268	0.613534635	-5.704957513	-0.592536397
maker-scf300000870603.0-snap-gene-10.31-mRNA-1	-0.060492896	2.749234282	-0.155546397	0.877424575	0.973306937	-6.712690816	-0.066879239	2.749234282	-0.171967707	0.864608971	0.984989913	-5.775757451	-0.432043346	2.749234282	-1.110920298	0.275360621	0.653326328	-6.128892908	0.304671212	2.749234282	0.783406194	0.439483419	0.988714469	-5.233300763	-0.308477331	2.749234282	-0.793192933	0.433847073	0.885614085	-6.06747962	-0.107334418	2.749234282	-0.275990787	0.784433128	0.957359343	-6.336695665	-0.552527162	2.749234282	-1.420722355	0.165630514	0.526884354	-5.429937693	1.56E-04	2.749234282	4.02E-04	0.999681716	0.999681716	-6.429430971	0.183556935
maker-scf300000870603.0-snap-gene-10.3-mRNA-1	-0.208550668	2.760376218	-0.811685773	0.423317288	0.803559099	-6.393154783	0.193282693	2.760376218	0.752262335	0.457711042	0.92775677	-5.526805524	-0.041895131	2.760376218	-0.16305717	0.871558571	0.965791185	-6.731518684	0.026627156	2.760376218	0.103633732	0.918144489	0.99393723	-5.490161422	-0.470597537	2.760376218	-1.831580448	0.076884657	0.56316925	-4.785452883	-0.494616631	2.760376218	-1.925063519	0.063675838	0.434503811	-4.623558334	0.554009449	2.760376218	2.156222241	0.039144357	0.264658228	-4.241172716	-0.102679054	2.760376218	-0.399630114	0.692238561	0.908847893	-6.349259045	-1.233157654
maker-scf300000870603.0-snap-gene-11.62-mRNA-1	0.344186742	4.27023176	0.790008318	0.435728119	0.813441883	-6.410405514	-0.174012698	4.27023176	-0.39940957	0.692422993	0.966133045	-5.714976397	-0.463434215	4.27023176	-1.063715828	0.295951558	0.667887198	-6.179136011	0.63360826	4.27023176	1.454314576	0.156250541	0.988714469	-4.618536049	-0.287301751	4.27023176	-0.659440778	0.514647406	0.918255392	-6.163233748	0.164438986	4.27023176	0.377435127	0.708509425	0.940688653	-6.303535701	0.442968536	4.27023176	1.016741162	0.317413052	0.693302253	-5.90067289	0.249920405	4.27023176	0.573639756	0.570490787	0.848238978	-6.264674367	-0.386083544
maker-scf300000870603.0-snap-gene-11.63-mRNA-1	0.375916448	3.084995798	2.08850493	0.045273039	0.285627714	-4.652156208	-0.035367497	3.084995798	-0.196493639	0.845538817	0.983341047	-5.771522912	0.548140334	3.084995798	3.045341047	0.004784954	0.07089935	-2.63182298	-0.207591382	3.084995798	-1.153329756	0.257812695	0.988714469	-4.935629852	-0.441791567	3.084995798	-2.454491868	0.020079504	0.294159063	-3.629665726	-0.438904231	3.084995798	-2.4384505	0.020835577	0.271490711	-3.65815024	0.219541817	3.084995798	1.219723611	0.232000453	0.600077411	-5.681823141	0.015587847	3.084995798	0.086602478	0.931558577	0.980827017	-6.425656324	-0.285416936
maker-scf300000870603.0-snap-gene-11.72-mRNA-1	-0.320002935	4.267114049	-1.306397616	0.201269846	0.589418629	-5.87987525	0.538574155	4.267114049	2.198704805	0.035687874	0.632819004	-3.700528849	0.616730639	4.267114049	2.517775143	0.017335747	0.161116817	-3.816779743	-0.39815942	4.267114049	-1.625467953	0.114444415	0.944123562	-4.410523747	0.295672626	4.267114049	1.207070222	0.236765422	0.813155948	-5.666125884	-0.126195421	4.267114049	-0.515187141	0.610169209	0.908133646	-6.242271965	0.201569436	4.267114049	0.822898173	0.417010132	0.765069942	-6.075003859	0.650109415	4.267114049	2.654042497	0.012560681	0.152195546	-3.251262372	-0.225899745
maker-scf300000870603.0-snap-gene-11.79-mRNA-1	-0.040149342	3.369587646	-0.159598616	0.874258843	0.973306937	-6.712041035	0.257981479	3.369587646	1.025508395	0.3132597	0.898427758	-5.3053779	0.397178029	3.369587646	1.578831959	0.124782643	0.45846668	-5.525275401	-0.179345892	3.369587646	-0.71292218	0.481361166	0.988714469	-5.277802763	0.028921795	3.369587646	0.114967726	0.909230946	0.988111105	-6.373343763	-0.379473716	3.369587646	-1.508455117	0.141819158	0.574038116	-5.275057976	-0.340638369	3.369587646	-1.354079792	0.185747326	0.552309225	-5.517214758	0.160750652	3.369587646	0.639003793	0.527632866	0.825129305	-6.225306235	0.329410823
maker-scf300000870603.0-snap-gene-12.144-mRNA-1	-0.184143801	2.803815817	-0.516131743	0.609517267	0.886912612	-6.589951124	-0.126933166	2.803815817	-0.355777584	0.724477886	0.966133045	-5.730374407	-0.080978275	2.803815817	-0.226971845	0.821973534	0.957062134	-6.718833435	-0.230098692	2.803815817	-0.644937482	0.523832322	0.988714469	-5.31690119	0.249587124	2.803815817	0.699561087	0.489549808	0.906075805	-6.136332464	0.879409979	2.803815817	2.464874755	0.019603618	0.26613708	-3.604217446	0.479113194	2.803815817	1.342893582	0.189302871	0.555274146	-5.531502726	0.831093371	2.803815817	2.329449427	0.026701277	0.220498123	-3.922860362	-0.413669871
maker-scf300000870603.0-snap-gene-13.59-mRNA-1	-0.074271442	2.957847694	-0.283372693	0.778822752	0.949167862	-6.684169508	0.044829114	2.957847694	0.171039453	0.865332442	0.984989913	-5.775906673	-0.24017606	2.957847694	-0.916359438	0.366731057	0.716604092	-6.323113759	0.210733732	2.957847694	0.804026198	0.427659456	0.988714469	-5.219525233	0.408131826	2.957847694	1.55717206	0.129838032	0.687684541	-5.210412557	0.540171866	2.957847694	2.060953064	0.04800049	0.381805354	-4.384222616	-0.42833162	2.957847694	-1.634241658	0.112580782	0.438832563	-5.126130787	-0.346813139	2.957847694	-1.32321886	0.19568399	0.570082085	-5.573295548	0.762192004
maker-scf300000870603.0-snap-gene-13.61-mRNA-1	-0.125435611	3.341674367	-0.440184116	0.662935108	0.913870673	-6.626654117	0.091548518	3.341674367	0.321266049	0.75021946	0.970152957	-5.741291454	-0.184536154	3.341674367	-0.647582317	0.52214306	0.819604946	-6.532870347	0.150649061	3.341674367	0.528664251	0.600898599	0.988714469	-5.374949148	-0.048970526	3.341674367	-0.171849506	0.86470109	0.985817984	-6.36515988	0.191602203	3.341674367	0.672378804	0.506449621	0.860221204	-6.149719955	0.327186538	3.341674367	1.148177264	0.25990018	0.63637504	-5.763141139	-0.317582218	3.341674367	-1.114473364	0.273858354	0.659063084	-5.817051012	-0.501592676
maker-scf300000870603.0-snap-gene-13.62-mRNA-1	0.386792877	3.122747026	1.193462619	0.241970387	0.62967283	-6.016467964	0.198314211	3.122747026	0.611905265	0.54517545	0.94800095	-5.615134899	0.467056554	3.122747026	1.441118934	0.159829854	0.506107444	-5.722092853	0.118050534	3.122747026	0.36424895	0.718207587	0.988714469	-5.437739133	0.197684583	3.122747026	0.609962527	0.546444699	0.931201282	-6.194381255	0.206289824	3.122747026	0.636514292	0.529231786	0.867049338	-6.172939145	-0.437260755	3.122747026	-1.34918298	0.187297351	0.552544057	-5.523482262	0.20279688	3.122747026	0.625736693	0.536183605	0.827081551	-6.233639271	1.021738216
maker-scf300000870603.0-snap-gene-13.73-mRNA-1	-0.249956544	2.796200834	-0.575434928	0.569256047	0.870844206	-6.557313232	0.431369112	2.796200834	0.993072036	0.328557567	0.898763786	-5.335003296	0.53834687	2.796200834	1.239349799	0.224751711	0.602046681	-5.981922406	-0.356934302	2.796200834	-0.821712691	0.417674222	0.988714469	-5.207438424	-0.209937954	2.796200834	-0.483306537	0.632360242	0.946942862	-6.263182922	-0.347451121	2.796200834	-0.799881081	0.430020617	0.81174443	-6.057234185	0.923638717	2.796200834	2.126345525	0.041750935	0.273946098	-4.296819233	1.426963747	2.796200834	3.285070148	0.002583144	0.055391084	-1.804257388	-1.383533215
maker-scf300000870603.0-snap-gene-13.75-mRNA-1	-0.928119174	4.973190666	-2.82922877	0.008210347	0.084147941	-3.115264224	-0.146824952	4.973190666	-0.447573317	0.657651995	0.964193393	-5.695979515	-0.113275855	4.973190666	-0.345304047	0.73225702	0.917799416	-6.684427221	-0.961668271	4.973190666	-2.931498041	0.006371936	0.560100577	-2.305481293	-0.079767082	4.973190666	-0.243157701	0.809525632	0.978244432	-6.350326593	0.395120125	4.973190666	1.204463022	0.237756199	0.684006578	-5.66424412	-0.015296013	4.973190666	-0.046627546	0.963116747	0.988152666	-6.41058801	0.107475197	4.973190666	0.327621632	0.745455906	0.924339474	-6.375500378	-0.992590243
maker-scf300000870603.0-snap-gene-14.115-mRNA-1	-0.314996072	2.500730947	-0.877943262	0.386899036	0.778300389	-6.337480129	0.622295358	2.500730947	1.734434382	0.093028582	0.759696958	-4.45015433	0.665870485	2.500730947	1.855885068	0.073242205	0.353663013	-5.084318672	-0.358571199	2.500730947	-0.999393949	0.325536703	0.988714469	-5.0723201	0.972398149	2.500730947	2.710225556	0.01097382	0.20878089	-3.090005352	-0.198291106	2.500730947	-0.552668292	0.584554346	0.898402271	-6.222379211	0.028066915	2.500730947	0.078226876	0.938163084	0.985679448	-6.408604246	0.405670104	2.500730947	1.130665956	0.267086497	0.650286654	-5.799502471	0.629335163
maker-scf300000870603.0-snap-gene-14.117-mRNA-1	1.528932968	4.027019803	5.246582998	1.14E-05	5.26E-04	3.184683373	-0.172785901	4.027019803	-0.592920416	0.557644327	0.949779197	-5.625727259	1.256078209	4.027019803	4.310273055	1.60E-04	0.005112162	0.605939692	0.100068858	4.027019803	0.343389527	0.733682172	0.988714469	-5.44407196	0.77869339	4.027019803	2.672111588	0.012028422	0.215101371	-3.172524843	1.029042973	4.027019803	3.53119429	0.00134943	0.052224954	-1.164436639	0.615963151	4.027019803	2.113697503	0.042900125	0.278201625	-4.320205541	1.096212678	4.027019803	3.761689308	7.25E-04	0.022334921	-0.619226707	1.691663207
maker-scf300000870603.0-snap-gene-14.118-mRNA-1	0.262982421	3.87201992	0.862252636	0.395337173	0.784922887	-6.351040358	-0.74995698	3.87201992	-2.458918663	0.019875328	0.592838765	-3.226409667	-0.288627372	3.87201992	-0.946335923	0.351480626	0.702994814	-6.295467629	-0.198347188	3.87201992	-0.650330104	0.520391162	0.988714469	-5.313938013	-0.197625597	3.87201992	-0.647964193	0.521899399	0.919646879	-6.170703361	-0.009172023	3.87201992	-0.030072735	0.976206709	0.995776929	-6.374418174	0.34784574	3.87201992	1.140497927	0.263034155	0.638023914	-5.771602953	0.105569624	3.87201992	0.346136012	0.731638014	0.923106863	-6.369245441	-0.282488916
maker-scf300000870603.0-snap-gene-14.123-mRNA-1	0.830004043	3.255467714	3.432010994	0.001756224	0.027599327	-1.672710689	0.041048293	3.255467714	0.169731934	0.866351709	0.985004879	-5.776115496	0.885161677	3.255467714	3.660084106	9.55E-04	0.019196267	-1.110715889	-0.014109341	3.255467714	-0.058341179	0.953860811	0.99393723	-5.493323219	0.180165914	3.255467714	0.744973957	0.462040261	0.89141498	-6.10397646	0.23111816	3.255467714	0.955658073	0.34682522	0.771787503	-5.923527903	0.758019136	3.255467714	3.134358237	0.003813633	0.069639094	-2.151196783	0.82754299	3.255467714	3.421834703	0.001804107	0.043720087	-1.470916153	0.25215082
maker-scf300000870603.0-snap-gene-14.131-mRNA-1	-0.37270026	3.869485173	-1.010917328	0.320079314	0.709042889	-6.213308461	0.359634691	3.869485173	0.975478099	0.337064863	0.898763786	-5.350701766	0.316673609	3.869485173	0.858949867	0.397128122	0.738266523	-6.373706563	-0.329739178	3.869485173	-0.894389096	0.378179586	0.988714469	-5.155163054	0.252195639	3.869485173	0.684058932	0.499148575	0.910914359	-6.146927179	-0.393688159	3.869485173	-1.067845195	0.294043842	0.738813646	-5.813452348	0.497152348	3.869485173	1.34848289	0.187519773	0.552544057	-5.524376679	1.078723217	3.869485173	2.92594374	0.00646088	0.097971121	-2.648121923	-0.617656969
maker-scf300000870603.0-snap-gene-16.62-mRNA-1	-0.310928126	2.750553189	-1.013722222	0.318760496	0.707711992	-6.210512679	-0.274249693	2.750553189	-0.894139144	0.378311151	0.908042248	-5.419856852	-0.416231954	2.750553189	-1.357045392	0.184813456	0.543659395	-5.834566567	-0.168945866	2.750553189	-0.550815974	0.585807821	0.988714469	-5.364755226	0.064750376	2.750553189	0.211106327	0.834220953	0.97913135	-6.35762262	-0.421114908	2.750553189	-1.372965338	0.179862502	0.621016601	-5.458009133	-0.483028113	2.750553189	-1.574821608	0.125706306	0.459093595	-5.21429621	-0.85062235	2.750553189	-2.773292945	0.009416189	0.128778925	-2.990930957	0.236850362
maker-scf300000870603.0-snap-gene-16.67-mRNA-1	1.433063193	2.671772272	2.901062937	0.00687389	0.073349785	-2.951043838	0.149838638	2.671772272	0.303330183	0.763716002	0.97169558	-5.746528859	1.334889888	2.671772272	2.702322968	0.011185131	0.123417207	-3.417482825	0.248011943	2.671772272	0.502070152	0.619255634	0.988714469	-5.386646224	0.416323129	2.671772272	0.842795772	0.405961635	0.874319114	-6.027650892	-0.30616062	2.671772272	-0.619785109	0.540043117	0.87304774	-6.183346521	1.540434515	2.671772272	3.118423179	0.003972439	0.072031717	-2.188740144	0.115297377	2.671772272	0.23340558	0.817019767	0.951294233	-6.402034135	0.308951807
maker-scf300000870603.0-snap-gene-16.79-mRNA-1	-0.237957817	2.717260344	-0.403041099	0.689796351	0.920187246	-6.64247284	0.618130779	2.717260344	1.046959129	0.303540037	0.893112439	-5.285205776	0.421198186	2.717260344	0.713404511	0.481147961	0.79741688	-6.487834242	-0.041025224	2.717260344	-0.069486481	0.945066789	0.99393723	-5.492708149	0.343596019	2.717260344	0.581965825	0.564968738	0.93433963	-6.210866412	-0.55441667	2.717260344	-0.939043344	0.355261259	0.77474778	-5.938744654	-0.810862698	2.717260344	-1.373398855	0.179878267	0.543209049	-5.492271546	-0.184497144	2.717260344	-0.312492075	0.756843844	0.928333059	-6.380336171	0.9165009
maker-scf300000870603.0-snap-gene-17.22-mRNA-1	0.215123382	3.619890788	0.814611777	0.421665732	0.801689578	-6.390784122	0.075483452	3.619890788	0.285834615	0.776954321	0.972538044	-5.751349752	0.346700873	3.619890788	1.312858748	0.199110003	0.565489856	-5.891285424	-0.056094039	3.619890788	-0.212412356	0.833211119	0.988714469	-5.475356556	-0.020429948	3.619890788	-0.077362471	0.938844965	0.992537572	-6.376973296	-0.231365761	3.619890788	-0.876117099	0.387875142	0.788172489	-5.994613072	-0.136837155	3.619890788	-0.518163842	0.608115866	0.865725275	-6.277271494	-0.006459027	3.619890788	-0.024458521	0.980647607	0.995622257	-6.429129934	0.331530589
maker-scf300000870603.0-snap-gene-17.26-mRNA-1	-0.167762619	2.406099524	-0.385213137	0.702776659	0.92411979	-6.6496281	0.163478726	2.406099524	0.375376548	0.710001461	0.966133045	-5.723683703	0.170121621	2.406099524	0.39062983	0.698810146	0.895879143	-6.667508044	-0.174405514	2.406099524	-0.400466419	0.691629155	0.988714469	-5.425866477	0.460027664	2.406099524	1.056306229	0.29919705	0.836272405	-5.830236667	-0.690355023	2.406099524	-1.585179258	0.123332099	0.543463634	-5.164931189	-0.119724385	2.406099524	-0.274908713	0.78525652	0.934023008	-6.373724511	0.430772639	2.406099524	0.989131432	0.330450174	0.703051924	-5.944951788	0.41198943
maker-scf300000870603.0-snap-gene-17.5-mRNA-1	-0.597829084	2.990816821	-1.530000536	0.136414572	0.503878897	-5.577440588	0.156935996	2.990816821	0.401640142	0.690774228	0.966133045	-5.714161377	-0.595591851	2.990816821	-1.524274875	0.137834292	0.47653221	-5.605086606	0.154698764	2.990816821	0.395914481	0.694948629	0.988714469	-5.427419745	0.682788289	2.990816821	1.747433298	0.090714843	0.603564786	-4.921740772	-0.00969009	2.990816821	-0.024799466	0.980377897	0.996533394	-6.374563381	-0.148651744	2.990816821	-0.380438582	0.706280015	0.903940809	-6.339075182	-0.50299146	2.990816821	-1.287286323	0.20776346	0.586213985	-5.617928348	0.233610949
maker-scf300000870603.0-snap-gene-18.108-mRNA-1	0.122346749	3.562219109	0.511663323	0.612604126	0.888355308	-6.592269343	-0.240304996	3.562219109	-1.004973595	0.322886332	0.898427758	-5.324235859	0.105355882	3.562219109	0.440606237	0.662632823	0.883287385	-6.64646338	-0.223314129	3.562219109	-0.933916509	0.357747079	0.988714469	-5.124984721	-0.189010952	3.562219109	-0.79045804	0.435417711	0.885614085	-6.069608384	-0.055837505	3.562219109	-0.233516654	0.816934311	0.96842002	-6.347531888	0.159753736	3.562219109	0.668102158	0.509137561	0.819656655	-6.18889745	-0.24657425	3.562219109	-1.03119209	0.310630613	0.692508436	-5.903610896	-0.226417938
maker-scf300000870603.0-snap-gene-18.111-mRNA-1	-0.163761868	2.999999894	-0.681214642	0.500921067	0.841203191	-6.490511577	0.00610175	2.999999894	0.025381986	0.97991709	0.995476311	-5.78932228	0.082758377	2.999999894	0.344257295	0.733036093	0.917799416	-6.684793539	-0.240418495	2.999999894	-1.00008995	0.325205289	0.988714469	-5.071742522	-0.087358888	2.999999894	-0.363394449	0.718839173	0.965758166	-6.313835036	0.380000688	2.999999894	1.580722269	0.124349198	0.543739411	-5.171454981	-0.187063991	2.999999894	-0.778146529	0.442530706	0.783942537	-6.110267021	0.094532802	2.999999894	0.393236409	0.696904477	0.910157103	-6.35179723	-0.064056766
maker-scf300000870603.0-snap-gene-18.113-mRNA-1	-0.260696291	3.397369153	-1.181742394	0.24652079	0.633619194	-6.030003402	0.260460549	3.397369153	1.180673771	0.246938798	0.864119168	-5.15158564	0.301425039	3.397369153	1.366366764	0.181901897	0.541528839	-5.822389346	-0.301660781	3.397369153	-1.367435386	0.181570405	0.988714469	-4.716567896	0.463143909	3.397369153	2.09944219	0.044228929	0.449528652	-4.318660794	0.242523975	3.397369153	1.099366859	0.280286311	0.726056348	-5.780487915	0.639569226	3.397369153	2.899182288	0.0069061	0.096797392	-2.695184668	0.551546787	3.397369153	2.500174509	0.018062024	0.186812242	-3.576693015	-0.437121608
maker-scf300000870603.0-snap-gene-18.117-mRNA-1	-0.403720643	2.43019115	-1.111573353	0.275084062	0.663175948	-6.108483949	-0.20561031	2.43019115	-0.566111608	0.575496656	0.956388201	-5.640130256	-0.586901569	2.43019115	-1.615929619	0.116499313	0.44345353	-5.469651455	-0.022429385	2.43019115	-0.061755342	0.951164162	0.99393723	-5.49314648	-0.063578383	2.43019115	-0.175051828	0.862206102	0.985817984	-6.364602793	-0.028430048	2.43019115	-0.078277106	0.938123461	0.988301424	-6.371797396	-1.03158854	2.43019115	-2.84029651	0.007989621	0.10624147	-2.827801456	-0.585984251	2.43019115	-1.613403947	0.117048502	0.446351285	-5.173873398	0.564289514
maker-scf300000870603.0-snap-gene-18.129-mRNA-1	1.036007544	3.821007865	1.73560753	0.09312234	0.423935266	-5.264352003	-1.022180296	3.821007865	-1.712442954	0.097362159	0.759696958	-4.482916798	-0.748210182	3.821007865	-1.253465028	0.219929398	0.597148616	-5.964723981	0.762037429	3.821007865	1.276629604	0.211741417	0.988714469	-4.813444508	-0.528462558	3.821007865	-0.885325209	0.383176936	0.871567007	-5.991450787	0.829005154	3.821007865	1.388819606	0.175336706	0.611455594	-5.437352651	0.738295146	3.821007865	1.236854522	0.225946269	0.595444247	-5.661533545	-0.988643272	3.821007865	-1.656258893	0.108323098	0.427392866	-5.109663073	-0.230750161
maker-scf300000870603.0-snap-gene-18.99-mRNA-1	0.128150234	2.819611915	0.591963986	0.55827633	0.867460843	-6.547597953	-0.084103791	2.819611915	-0.388500387	0.700368463	0.966133045	-5.719005018	0.192746915	2.819611915	0.890355237	0.38030646	0.724702796	-6.346414698	-0.148700472	2.819611915	-0.686891638	0.497386786	0.988714469	-5.293219236	-0.338987049	2.819611915	-1.565881843	0.12778545	0.683191077	-5.197805634	-0.502057903	2.819611915	-2.319154538	0.027326394	0.306487332	-3.896778223	0.267633543	2.819611915	1.236278809	0.225874606	0.595444247	-5.662373197	0.245105821	2.819611915	1.132216569	0.266444419	0.650086961	-5.797809831	-0.478470358
maker-scf300000870603.0-snap-gene-2.10-mRNA-1	-3.249344687	3.811088424	-8.917206069	5.75E-10	1.86E-07	12.83853147	0.113377388	3.811088424	0.311142592	0.757827691	0.970152957	-5.744284295	-3.435868222	3.811088424	-9.429084296	1.64E-10	5.21E-08	14.05915479	0.299900923	3.811088424	0.823020819	0.416941465	0.988714469	-5.206534544	-0.196382025	3.811088424	-0.538932971	0.593880126	0.937556559	-6.234890075	-0.373523737	3.811088424	-1.025064575	0.313465642	0.750625898	-5.856769292	-0.483918582	3.811088424	-1.328022149	0.194111053	0.560523542	-5.550335355	-0.407733913	3.811088424	-1.118947871	0.271974873	0.656639521	-5.812225051	-2.96180813
maker-scf300000870603.0-snap-gene-2.11-mRNA-1	0.111435663	2.909078643	0.210056155	0.835045059	0.966237483	-6.702547817	-0.021545461	2.909078643	-0.04061318	0.967873575	0.994923714	-5.788850495	0.548321094	2.909078643	1.033584918	0.309597275	0.680164216	-6.210188387	-0.458430891	2.909078643	-0.864141942	0.394372256	0.988714469	-5.177379174	-0.07432218	2.909078643	-0.140097262	0.889520264	0.98767519	-6.370125314	0.059628258	2.909078643	0.112399229	0.911256186	0.982160256	-6.3685316	-0.786716468	2.909078643	-1.482960049	0.148523318	0.499508385	-5.345168411	-0.471273765	2.909078643	-0.888350751	0.381425214	0.741267807	-6.037358019	0.823829952
maker-scf300000870603.0-snap-gene-2.3-mRNA-1	-2.334697284	3.972766047	-2.627366458	0.013542457	0.120911511	-3.569894318	1.052053743	3.972766047	1.18393538	0.245938286	0.861781048	-5.147995657	1.090487465	3.972766047	1.227187013	0.229504595	0.609463289	-5.996291985	-2.373131007	3.972766047	-2.670618092	0.012219411	0.696632531	-2.7917477	0.573899116	3.972766047	0.645841025	0.523399867	0.919906787	-6.171907309	-0.368247054	3.972766047	-0.414409168	0.681587542	0.927776707	-6.288864037	-0.528954526	3.972766047	-0.595262345	0.55623019	0.839874339	-6.234415612	0.209210619	3.972766047	0.235436503	0.815504916	0.951294233	-6.401529793	-1.231843642
maker-scf300000870603.0-snap-gene-2.8-mRNA-1	0.825304531	2.450425866	1.622790262	0.115018239	0.46527659	-5.439947205	-0.408909293	2.450425866	-0.804035351	0.427654251	0.921389036	-5.489814263	4.73E-04	2.450425866	9.31E-04	0.999263516	0.999978436	-6.745059408	0.415921907	2.450425866	0.817824202	0.419857086	0.988714469	-5.210117207	-0.600654184	2.450425866	-1.181061928	0.246786904	0.817264933	-5.695861258	0.071401574	2.450425866	0.140396393	0.889278105	0.978898031	-6.364983443	0.531080153	2.450425866	1.044259018	0.304644419	0.6792287	-5.873210437	-0.328972514	2.450425866	-0.646856248	0.522606509	0.823279877	-6.220294021	-0.306429806
maker-scf300000870603.0-snap-gene-2.9-mRNA-1	-0.371931001	4.384027812	-1.390537372	0.174518606	0.554017716	-5.77097262	0.109759529	4.384027812	0.410357638	0.684437534	0.965585705	-5.710860034	-0.25086234	4.384027812	-0.937898313	0.355729987	0.705513961	-6.303334162	-0.011309132	4.384027812	-0.042281421	0.966552388	0.995521985	-5.494019796	0.017605202	4.384027812	0.065820517	0.947954085	0.993550907	-6.377802748	0.065924302	4.384027812	0.246470998	0.80698362	0.964137786	-6.344417576	0.354120302	4.384027812	1.323948562	0.195444404	0.562472075	-5.555461561	0.688135196	4.384027812	2.57272909	0.015237684	0.165319306	-3.424763327	-0.708446102
maker-scf300000870603.0-snap-gene-3.64-mRNA-1	0.545342727	2.690515449	1.385251492	0.176112867	0.556224926	-5.777990588	0.355359905	2.690515449	0.90266692	0.373839205	0.906619301	-5.412872045	0.757275683	2.690515449	1.923592666	0.06386739	0.327288817	-4.967895727	0.14342695	2.690515449	0.364325746	0.718150834	0.988714469	-5.437715135	0.600225063	2.690515449	1.524660773	0.137738231	0.706233828	-5.256943217	0.083916563	2.690515449	0.213160529	0.832632754	0.96941749	-6.352087202	0.085047303	2.690515449	0.216032775	0.830413292	0.948197001	-6.388230133	0.174404028	2.690515449	0.443012125	0.660911045	0.892958675	-6.33096884	1.060520487
maker-scf300000870603.0-snap-gene-3.78-mRNA-1	0.23905247	3.509745507	0.27376996	0.786178795	0.949167862	-6.686851814	-0.709582981	3.509745507	-0.812635421	0.422969658	0.920100943	-5.483255866	-1.022280765	3.509745507	-1.170746173	0.251118388	0.623706879	-6.062050478	0.551750254	3.509745507	0.631880713	0.532355979	0.988714469	-5.32385193	0.08206196	3.509745507	0.093979784	0.92576383	0.992196814	-6.375540131	-0.591376968	3.509745507	-0.677262398	0.503543016	0.859468931	-6.146296494	-0.799417068	3.509745507	-0.915516075	0.367381475	0.736193979	-5.995841663	-1.496504412	3.509745507	-1.713841123	0.097101726	0.408079053	-5.020733815	1.120531498
maker-scf300000870603.0-snap-gene-3.82-mRNA-1	-0.23674919	4.019767376	-0.863446161	0.394691239	0.784240907	-6.350017054	0.101843916	4.019767376	0.371434166	0.712904821	0.966133045	-5.725058093	-0.351912572	4.019767376	-1.28345765	0.209083348	0.580463728	-5.928098371	0.217007298	4.019767376	0.791445655	0.434850131	0.988714469	-5.22797041	-0.331277148	4.019767376	-1.208198353	0.236337666	0.812763352	-5.664822805	-0.267235514	4.019767376	-0.9746326	0.337477406	0.764802299	-5.905712353	-0.075707717	4.019767376	-0.276113035	0.78434012	0.933361143	-6.373391651	-0.267274723	4.019767376	-0.974775596	0.33740761	0.708418731	-5.958693467	-0.492318622
maker-scf300000870603.0-snap-gene-4.104-mRNA-1	-0.929306162	1.984296669	-2.269682614	0.030519138	0.215629766	-4.305477372	1.011949709	1.984296669	2.471526342	0.01930421	0.592838765	-3.202567019	0.513424763	1.984296669	1.253958388	0.219467456	0.597148616	-5.964283224	-0.430781216	1.984296669	-1.05211466	0.301084554	0.988714469	-5.027520907	0.230952982	1.984296669	0.564065954	0.576870453	0.93433963	-6.221116624	-0.220959722	1.984296669	-0.539659006	0.593385388	0.898581543	-6.229438919	-0.46797154	1.984296669	-1.142946115	0.262032076	0.638023914	-5.76891095	-0.02935486	1.984296669	-0.07169458	0.943317196	0.984010037	-6.426843941	-0.230381641
maker-scf300000870603.0-snap-gene-4.116-mRNA-1	-0.110734754	2.772081195	-0.411158359	0.683856655	0.920187246	-6.639161831	-0.092768705	2.772081195	-0.344450386	0.732892358	0.966590729	-5.734079214	-0.129362291	2.772081195	-0.480322442	0.634455722	0.869526262	-6.627958719	-0.074141168	2.772081195	-0.275286303	0.784969169	0.988714469	-5.462168251	-0.298045084	2.772081195	-1.106641983	0.277177357	0.82357489	-5.777677035	0.365612967	2.772081195	1.357521666	0.184663818	0.627517351	-5.477907271	-0.05568136	2.772081195	-0.206744999	0.837595245	0.949575102	-6.390201804	-0.246213503	2.772081195	-0.914191223	0.367850702	0.731859504	-6.014604299	-0.353098478
maker-scf300000870603.0-snap-gene-4.120-mRNA-1	0.21739389	2.149098317	0.551989295	0.585013675	0.875326289	-6.570632083	0.229740597	2.149098317	0.583339073	0.56399208	0.954323132	-5.630949486	0.174519559	2.149098317	0.443126202	0.660829453	0.881771214	-6.64533605	0.272614927	2.149098317	0.692202166	0.494093318	0.988714469	-5.290118938	0.258019485	2.149098317	0.65514258	0.517330569	0.918255392	-6.166074487	-0.249167893	2.149098317	-0.632667321	0.531707641	0.867118185	-6.175356266	0.140009112	2.149098317	0.355500014	0.724683668	0.913920326	-6.348262478	-0.368569254	2.149098317	-0.93584177	0.356770843	0.723851505	-5.995011709	0.335404264
maker-scf300000870603.0-snap-gene-5.13-mRNA-1	1.781072242	3.149379671	6.488126797	3.47E-07	3.39E-05	6.592598004	-0.243438807	3.149379671	-0.886803921	0.382185287	0.911941548	-5.425814818	1.594186777	3.149379671	5.80733656	2.33E-06	1.72E-04	4.721439348	-0.056553342	3.149379671	-0.206013685	0.838161361	0.988714469	-5.476508825	-0.35475933	3.149379671	-1.292324623	0.206036252	0.78105096	-5.564567166	-0.531298167	3.149379671	-1.935423951	0.062340647	0.433792027	-4.605751304	1.103697101	3.149379671	4.020570627	3.57E-04	0.015420161	0.057959008	1.34672364	3.149379671	4.905872729	2.98E-05	0.003094967	2.401478059	0.322615811
maker-scf300000870603.0-snap-gene-5.21-mRNA-1	0.590259394	4.151161391	1.778869625	0.085319568	0.408934638	-5.193561844	-0.212037737	4.151161391	-0.639019885	0.527622539	0.942296617	-5.599443707	0.258725801	4.151161391	0.779724089	0.441615386	0.771116967	-6.438396637	0.119495856	4.151161391	0.360125651	0.721257095	0.988714469	-5.439020264	-0.333408427	4.151161391	-1.004795738	0.322970587	0.847634344	-5.881671563	-0.155681279	4.151161391	-0.46917796	0.642308686	0.914108904	-6.264814108	0.707217186	4.151161391	2.131346291	0.041304169	0.272523436	-4.287544594	0.719757382	4.151161391	2.169138784	0.038063096	0.258646449	-4.232458848	-0.450366219
maker-scf300000870603.0-snap-gene-5.7-mRNA-1	0.391801791	3.215116846	1.539887935	0.133990843	0.502367433	-5.563116772	-0.160587884	3.215116846	-0.631154197	0.532683153	0.942296617	-5.604063639	0.223548353	3.215116846	0.878606018	0.386545176	0.72968373	-6.356733955	0.007665554	3.215116846	0.03012772	0.976163219	0.997668495	-5.494399161	0.113658478	3.215116846	0.446708829	0.658269165	0.952506665	-6.280143979	0.032621499	3.215116846	0.128211392	0.898830822	0.979477543	-6.366624957	0.124373546	3.215116846	0.488821969	0.628495376	0.86976485	-6.292003243	0.148428736	3.215116846	0.583365429	0.563974569	0.844347733	-6.259110812	0.381086723
maker-scf300000870603.0-snap-gene-6.59-mRNA-1	0.127880479	4.779162705	0.528835759	0.600781054	0.882901193	-6.583252141	0.110550162	4.779162705	0.457168126	0.65081867	0.963457803	-5.691936699	0.485591099	4.779162705	2.00810898	0.05363967	0.299716735	-4.818040297	-0.247160458	4.779162705	-1.022105095	0.314841296	0.988714469	-5.053281563	-0.989418328	4.779162705	-4.091631487	2.93E-04	0.019018883	0.259985895	-1.081156942	4.779162705	-4.471006512	1.02E-04	0.008107739	1.259903667	0.354122486	4.779162705	1.464434882	0.153397838	0.509296536	-5.370708354	0.273841111	4.779162705	1.13244002	0.266351984	0.650086961	-5.797565738	-1.215660335
maker-scf300000870603.0-snap-gene-7.6-mRNA-1	0.47871143	3.091230496	1.411935496	0.16818017	0.546732117	-5.742323347	-0.3064232	3.091230496	-0.903779951	0.373258078	0.906619301	-5.411955788	-0.186121941	3.091230496	-0.548957387	0.587066854	0.859651765	-6.592281441	0.358410172	3.091230496	1.057112932	0.298834738	0.988714469	-5.023163832	0.150377137	3.091230496	0.443529867	0.660540768	0.953071847	-6.281555122	0.642823781	3.091230496	1.895976693	0.067557696	0.445743269	-4.673154503	-0.295884004	3.091230496	-0.872695117	0.38970847	0.746781468	-6.033555518	-0.304977147	3.091230496	-0.899514889	0.375488106	0.736490665	-6.027639152	0.92497257
maker-scf300000870603.0-snap-gene-8.10-mRNA-1	0.093525403	3.648001237	0.279592859	0.781694	0.949167862	-6.685250261	-0.865897324	3.648001237	-2.588587698	0.014677369	0.543691692	-2.977611057	-0.573882971	3.648001237	-1.715614957	0.09646631	0.408109027	-5.314863044	-0.198488949	3.648001237	-0.593379881	0.557340845	0.988714469	-5.344022396	-0.129714278	3.648001237	-0.387778982	0.700896684	0.95890753	-6.304684002	0.507783666	3.648001237	1.518012026	0.139400883	0.573427558	-5.261593934	-0.006778548	3.648001237	-0.020264373	0.983965638	0.99433243	-6.411474801	0.058342076	3.648001237	0.174412803	0.862703864	0.962146718	-6.41412677	-0.029410326
maker-scf300000870603.0-snap-gene-8.21-mRNA-1	0.469778968	3.954644138	1.2560553	0.218716704	0.60720815	-5.942135187	-0.415954039	3.954644138	-1.112142754	0.274843091	0.888866201	-5.221950014	-0.630709095	3.954644138	-1.686336674	0.102026302	0.416140327	-5.361120568	0.684534024	3.954644138	1.83024922	0.077088567	0.926123643	-4.137421131	-0.057629724	3.954644138	-0.154085485	0.878566397	0.987482735	-6.368063739	0.072545489	3.954644138	0.193965998	0.847500007	0.975169177	-6.356003369	0.595770845	3.954644138	1.592921734	0.121581464	0.450715647	-5.187730205	0.445330021	3.954644138	1.190685774	0.243042855	0.619793432	-5.732440586	-0.183621601
maker-scf300000870603.0-snap-gene-8.33-mRNA-1	0.184263317	5.016212077	0.845450214	0.404501704	0.791005218	-6.365303363	0.31978681	5.016212077	1.467268865	0.15263033	0.78996097	-4.817056122	0.293812316	5.016212077	1.348090819	0.187644425	0.547461442	-5.846195229	0.210237811	5.016212077	0.96462826	0.34238467	0.988714469	-5.100695855	0.012598213	5.016212077	0.057804029	0.954285126	0.996561148	-6.378300174	-0.158588176	5.016212077	-0.727645684	0.472428903	0.840197631	-6.111527841	0.673447092	5.016212077	3.08995843	0.004271917	0.07561683	-2.255566413	0.501049285	5.016212077	2.2989504	0.028591886	0.228295989	-3.982950414	-0.476585563
maker-scf300000870603.0-snap-gene-8.3-mRNA-1	0.036340874	3.180252757	0.117540015	0.907209614	0.975703208	-6.717972896	0.053161693	3.180252757	0.171944851	0.864626784	0.984989913	-5.775761135	0.201416214	3.180252757	0.65145557	0.519674521	0.818490422	-6.530342409	-0.111913647	3.180252757	-0.361970705	0.719891951	0.988714469	-5.438448781	-0.06520199	3.180252757	-0.210887688	0.834390035	0.97913135	-6.357668866	0.056597992	3.180252757	0.183059132	0.855973836	0.975882836	-6.358064532	0.14636958	3.180252757	0.473414112	0.639318664	0.877118145	-6.299400855	0.181064524	3.180252757	0.585630573	0.562470613	0.844287379	-6.257793213	-0.175230696
maker-scf300000870603.0-snap-gene-8.6-mRNA-1	0.158820064	3.744403244	0.399118666	0.692612134	0.920996546	-6.644101867	0.087723964	3.744403244	0.220452446	0.827001286	0.983341047	-5.766843372	-0.235083975	3.744403244	-0.59077172	0.559065907	0.841328652	-6.568259388	0.481628003	3.744403244	1.210342832	0.235528729	0.988714469	-4.88052223	-0.365895733	3.744403244	-0.919504835	0.365112801	0.868003132	-5.961537527	0.041241601	3.744403244	0.103641141	0.918138849	0.982160256	-6.369482421	0.104632463	3.744403244	0.262943913	0.794378129	0.937450655	-6.376952498	-0.121635517	3.744403244	-0.305672999	0.761949251	0.93059709	-6.382472934	-0.311708132
maker-scf300000870603.0-snap-gene-9.118-mRNA-1	-0.067110785	3.176156038	-0.210221388	0.83490536	0.966237483	-6.702518461	-1.096312581	3.176156038	-3.434147773	0.001746327	0.251568058	-1.195143303	-1.237817819	3.176156038	-3.877406301	5.29E-04	0.012142388	-0.54655356	0.074394454	3.176156038	0.23303714	0.817303249	0.988714469	-5.47140349	0.02580024	3.176156038	0.080818041	0.936119344	0.992537572	-6.376698964	1.019937028	3.176156038	3.194904934	0.003263722	0.094504446	-1.981438126	0.127884233	3.176156038	0.400591365	0.691538126	0.898910201	-6.331200607	-0.31639317	3.176156038	-0.991086774	0.329510131	0.703051924	-5.943065547	-0.169194778
maker-scf300000870603.0-snap-gene-9.119-mRNA-1	-0.199592551	3.356603778	-0.989707285	0.33017314	0.721308257	-6.234215166	0.326497727	3.356603778	1.618984158	0.115837968	0.774657827	-4.614915687	0.102623834	3.356603778	0.508874483	0.614534373	0.864438168	-6.613684943	0.024281341	3.356603778	0.12040239	0.904961071	0.99393723	-5.48854266	0.095881942	3.356603778	0.475443876	0.637888161	0.946942862	-6.266937747	-0.04300048	3.356603778	-0.213223831	0.832583824	0.96941749	-6.352073678	0.24115236	3.356603778	1.195787348	0.241075228	0.608673871	-5.709525298	0.08641	3.356603778	0.428475941	0.671342274	0.898240721	-6.337304656	-0.34486297
maker-scf300000870603.0-snap-gene-9.122-mRNA-1	0.055026881	3.368773281	0.133140342	0.894964718	0.973306937	-6.715982454	-0.061981877	3.368773281	-0.14996831	0.881785727	0.986919248	-5.779077124	-0.011829074	3.368773281	-0.028621048	0.97735494	0.996179779	-6.744642466	0.004874078	3.368773281	0.01179308	0.990668187	0.998664663	-5.494730499	0.153606162	3.368773281	0.371657937	0.712739907	0.964845897	-6.310799836	0.025995544	3.368773281	0.062897543	0.950262133	0.993961158	-6.372886812	0.798966596	3.368773281	1.933140397	0.062632831	0.337644348	-4.642606856	0.686459481	3.368773281	1.660923698	0.107067061	0.424805292	-5.10209472	-0.590333553
maker-scf300000870603.0-snap-gene-9.131-mRNA-1	-0.098779058	2.394258077	-0.379445205	0.707009736	0.92611501	-6.651863154	-0.130036937	2.394258077	-0.49951774	0.621030931	0.956388201	-5.673084638	-0.543741311	2.394258077	-2.088702162	0.045254019	0.275664696	-4.670594472	0.314925315	2.394258077	1.209739217	0.235754341	0.988714469	-4.881118942	-0.411944685	2.394258077	-1.582424834	0.123959859	0.677528758	-5.173697101	-0.385722512	2.394258077	-1.481696221	0.148770538	0.583733684	-5.312368714	-0.078449972	2.394258077	-0.301354015	0.765207758	0.926852552	-6.366082405	-0.26672293	2.394258077	-1.024576851	0.313692064	0.694030309	-5.910219256	-0.432273771
maker-scf300000870603.0-snap-gene-9.132-mRNA-1	0.395927757	4.265465023	1.466035573	0.152963956	0.527183855	-5.668191052	0.078306472	4.265465023	0.289952074	0.773832482	0.972538044	-5.750240793	0.096016099	4.265465023	0.355527024	0.724663643	0.913491894	-6.680791624	0.37821813	4.265465023	1.400460622	0.171556267	0.988714469	-4.679893494	-0.189459827	4.265465023	-0.701529107	0.488338736	0.905119617	-6.134971019	-0.115102136	4.265465023	-0.426198524	0.672982669	0.927776707	-6.283995289	0.444312484	4.265465023	1.645193842	0.11028974	0.433304995	-5.109582792	0.103230749	4.265465023	0.382241324	0.704956469	0.912112668	-6.356067331	-0.237844554
maker-scf300000870603.0-snap-gene-9.141-mRNA-1	-0.219869928	2.056776384	-0.507675761	0.615364911	0.888571432	-6.594321369	0.479304425	2.056776384	1.106705411	0.277150361	0.888866201	-5.227368612	0.234278641	2.056776384	0.540945225	0.592509417	0.859651765	-6.596687025	0.025155856	2.056776384	0.058084425	0.954063629	0.99393723	-5.493336104	-0.16842581	2.056776384	-0.388892207	0.700081631	0.958453891	-6.30425219	-0.084898439	2.056776384	-0.19602899	0.845899262	0.975169177	-6.35560013	0.141020652	2.056776384	0.325614182	0.746959411	0.922767806	-6.358458815	-0.096572431	2.056776384	-0.22298403	0.825047781	0.953789076	-6.404424044	-0.52931639
maker-scf300000870603.0-snap-gene-9.145-mRNA-1	0.569008111	2.740550104	1.704578478	0.098531541	0.432390333	-5.313156029	-0.594259187	2.740550104	-1.780223167	0.085093513	0.74042778	-4.382286217	-0.38576982	2.740550104	-1.155651246	0.256876165	0.629404715	-6.079368339	0.360518743	2.740550104	1.080006557	0.288680675	0.988714469	-5.002965609	-0.415784978	2.740550104	-1.245567701	0.222490996	0.798468119	-5.621037456	0.054911575	2.740550104	0.164498691	0.870433563	0.97732805	-6.361298499	0.342230805	2.740550104	1.025221353	0.313392883	0.68848194	-5.892327498	0.053805862	2.740550104	0.161186303	0.87301906	0.964067037	-6.416358958	-0.189007672
maker-scf300000870603.0-snap-gene-9.146-mRNA-1	-0.642725114	2.772986457	-1.870364266	0.071143485	0.374188758	-5.04064662	0.505895792	2.772986457	1.472183664	0.151306567	0.788158577	-4.810771419	-0.040843606	2.772986457	-0.118857066	0.906174904	0.976407679	-6.737863422	-0.095985715	2.772986457	-0.279323536	0.781898704	0.988714469	-5.461205834	0.364871313	2.772986457	1.061794929	0.296737998	0.836272405	-5.824615351	-0.137521605	2.772986457	-0.400195186	0.691826776	0.934264229	-6.294717033	-0.415959048	2.772986457	-1.210462953	0.235480725	0.603241875	-5.692599722	-0.253976712	2.772986457	-0.739085741	0.465555266	0.790176943	-6.156988082	0.138105247
maker-scf300000870603.0-snap-gene-9.150-mRNA-1	-0.676890871	2.342923925	-1.450035176	0.157345328	0.532632423	-5.690368303	-0.015320382	2.342923925	-0.032819312	0.974034413	0.995476311	-5.789119204	-0.449582695	2.342923925	-0.963095752	0.343140598	0.698378286	-6.279645535	-0.242628558	2.342923925	-0.519758736	0.607017033	0.988714469	-5.378931968	-0.290190287	2.342923925	-0.62164544	0.538835153	0.9288302	-6.187250223	-0.024592043	2.342923925	-0.052681058	0.958332618	0.995575512	-6.373479323	-0.187255326	2.342923925	-0.401138235	0.691139761	0.898910201	-6.330981317	0.064609533	2.342923925	0.138406498	0.890837016	0.966735573	-6.419791605	-0.779825833
maker-scf300000870603.1-snap-gene-0.60-mRNA-1	-0.663516228	3.757621659	-2.799210241	0.008838187	0.089172835	-3.18319146	0.382213284	3.757621659	1.612462954	0.117253659	0.774657827	-4.623944898	-0.348714518	3.757621659	-1.471139978	0.151586905	0.495797005	-5.680504683	0.067411573	3.757621659	0.284392692	0.778048479	0.988714469	-5.459977701	0.190075902	3.757621659	0.801883043	0.428879259	0.884395991	-6.060668748	-0.227225584	3.757621659	-0.958608325	0.345360513	0.770671092	-5.920779443	0.602221679	3.757621659	2.540623755	0.016433018	0.171127771	-3.47764108	0.442774173	3.757621659	1.867954312	0.07148917	0.353871198	-4.769651495	-1.075662005
maker-scf300000870603.1-snap-gene-0.70-mRNA-1	-0.600200333	3.824226461	-0.780904845	0.441111553	0.813882764	-6.417396244	-0.582257988	3.824226461	-0.757560532	0.454753396	0.92775677	-5.522954333	-0.354471209	3.824226461	-0.461193154	0.648059504	0.873058254	-6.636975836	-0.827987112	3.824226461	-1.077272223	0.290133305	0.988714469	-5.005247942	0.254795233	3.824226461	0.331507367	0.74261668	0.966867247	-6.324863062	0.017566645	3.824226461	0.022855499	0.981920212	0.996533394	-6.37460962	0.213705634	3.824226461	0.278046772	0.78292575	0.932962532	-6.372818458	-0.058065373	3.824226461	-0.075547327	0.94029182	0.983135762	-6.426555698	-0.559110734
maker-scf300000870603.1-snap-gene-0.79-mRNA-1	0.131656692	3.59293651	0.373710244	0.711228071	0.926740899	-6.654052321	-0.143299262	3.59293651	-0.406757918	0.687051354	0.966133045	-5.712231749	-0.162916693	3.59293651	-0.462442402	0.647075421	0.872978969	-6.636484156	0.151274124	3.59293651	0.429394728	0.670680949	0.988714469	-5.415585661	-0.640117883	3.59293651	-1.816987846	0.079145255	0.571653609	-4.809455001	-0.584189228	3.59293651	-1.658233204	0.107612662	0.522093535	-5.055813393	-0.026176526	3.59293651	-0.074302609	0.941259097	0.986586074	-6.408905197	-0.119875624	3.59293651	-0.340269438	0.736006803	0.923106863	-6.371264334	-0.482284665
maker-scf300000870603.1-snap-gene-0.80-mRNA-1	0.229284434	2.739079901	1.037111834	0.30790864	0.691860575	-6.186917965	-0.2445835	2.739079901	-1.106313399	0.27731724	0.888866201	-5.227758334	-0.301580704	2.739079901	-1.364126255	0.182598444	0.542357121	-5.82532301	0.286281639	2.739079901	1.29492469	0.205149203	0.988714469	-4.794424927	-0.321899356	2.739079901	-1.456032688	0.15569147	0.736067598	-5.352401187	-0.032629285	2.739079901	-0.14759056	0.883645892	0.978898031	-6.363944446	0.054764513	2.739079901	0.247713828	0.806030652	0.939552052	-6.380855275	-0.104622477	2.739079901	-0.473234083	0.63944561	0.881021502	-6.317129031	-0.147379435
maker-scf300000870603.1-snap-gene-0.86-mRNA-1	0.17935983	3.780085262	0.694748191	0.492518687	0.835799055	-6.481176887	0.104812434	3.780085262	0.405989729	0.687609661	0.966133045	-5.712522931	0.304146641	3.780085262	1.178108434	0.247944396	0.621577844	-6.053830683	-0.019974377	3.780085262	-0.077370514	0.93883862	0.99393723	-5.492210104	-0.013056198	3.780085262	-0.05057303	0.959998436	0.996891805	-6.378693533	0.266729449	3.780085262	1.033173381	0.309717739	0.748460483	-5.848685176	0.575866365	3.780085262	2.230611592	0.033274309	0.245114439	-4.100193366	1.003527122	3.780085262	3.887150501	5.15E-04	0.01830106	-0.297672636	-0.409562734
maker-scf300000870605.0-snap-gene-0.108-mRNA-1	0.135202204	3.386590139	0.447959032	0.657376707	0.911051738	-6.623160785	-0.576250823	3.386590139	-1.909264453	0.065759661	0.71502237	-4.1835953	-0.447940753	3.386590139	-1.484140796	0.148124353	0.493684379	-5.662264588	0.006892133	3.386590139	0.022835376	0.981931655	0.997707203	-5.494565658	0.15901174	3.386590139	0.526846038	0.602145403	0.937556559	-6.24129485	0.651240875	3.386590139	2.157725425	0.03901713	0.350401645	-4.206384825	0.295270348	3.386590139	0.978305204	0.335687912	0.711142775	-5.938037955	-0.033732276	3.386590139	-0.111763546	0.911749687	0.977353863	-6.423144847	-0.001056404
maker-scf300000870605.0-snap-gene-0.111-mRNA-1	0.060393773	2.485467602	0.179230935	0.858952258	0.973306937	-6.708656814	-0.403435974	2.485467602	-1.197279181	0.240502074	0.858983303	-5.13396312	-0.480365049	2.485467602	-1.425582023	0.16423357	0.516817533	-5.743323366	0.137322847	2.485467602	0.407533777	0.686487656	0.988714469	-5.423420119	0.158566656	2.485467602	0.470579146	0.641319003	0.946942862	-6.269230536	0.372123106	2.485467602	1.10435181	0.278153369	0.722886286	-5.775193868	-0.010635436	2.485467602	-0.031562844	0.975028143	0.992887726	-6.411180334	0.166822101	2.485467602	0.495078875	0.62412385	0.873139384	-6.30656568	0.229595865
maker-scf300000870605.0-snap-gene-0.117-mRNA-1	-0.008349885	2.765724987	-0.033015486	0.973879265	0.993405682	-6.724451717	0.176729633	2.765724987	0.698789799	0.490024902	0.9317679	-5.562527543	0.509307479	2.765724987	2.013804164	0.053005165	0.298787812	-4.807764925	-0.340927731	2.765724987	-1.348029852	0.187663814	0.988714469	-4.737765217	0.428971671	2.765724987	1.696156003	0.10013245	0.618064669	-5.002241396	0.136337627	2.765724987	0.53907962	0.59378018	0.898581543	-6.2297495	-0.618194448	2.765724987	-2.44434375	0.020554835	0.197402547	-3.676765574	-0.140164164	2.765724987	-0.554209761	0.583512223	0.857585478	-6.275624297	1.038816233
maker-scf300000870605.0-snap-gene-0.118-mRNA-1	-0.317181182	3.733260465	-1.062688455	0.296339027	0.68553222	-6.16054452	0.471006707	3.733260465	1.578067736	0.124958229	0.77811839	-4.671068413	0.406312461	3.733260465	1.36131519	0.183475306	0.543036906	-5.828997737	-0.252486936	3.733260465	-0.84593591	0.404234932	0.988714469	-5.190479907	0.081500501	3.733260465	0.273060466	0.786663508	0.977714474	-6.34259525	-0.508769196	3.733260465	-1.704587728	0.098529794	0.508151712	-4.984466281	0.62018978	3.733260465	2.077892878	0.046306895	0.292150313	-4.385850532	0.280695757	3.733260465	0.940447156	0.354442761	0.722539371	-5.990788328	-0.855870461
maker-scf300000870605.0-snap-gene-0.119-mRNA-1	0.563420999	3.718453121	2.221117414	0.033976703	0.231846293	-4.400441105	0.126936291	3.718453121	0.500408056	0.62041142	0.956388201	-5.672670706	0.412128874	3.718453121	1.624693825	0.114610066	0.439310324	-5.456352084	0.278228417	3.718453121	1.096831645	0.281375535	0.988714469	-4.987869658	0.400158998	3.718453121	1.577506198	0.125087375	0.677528758	-5.180887485	0.106723168	3.718453121	0.420723911	0.676932644	0.927776707	-6.286308007	0.911068246	3.718453121	3.591611866	0.001148056	0.0313003	-1.037608082	0.429796337	3.718453121	1.694342471	0.100479993	0.41112842	-5.050583189	0.052511751
maker-scf300000870605.0-snap-gene-0.135-mRNA-1	-0.107241906	3.519883773	-0.209059667	0.835826626	0.966237483	-6.702754876	0.350907507	3.519883773	0.684066606	0.499227611	0.9317679	-5.571833937	0.603334287	3.519883773	1.176152772	0.248860277	0.621577844	-6.055964535	-0.359668685	3.519883773	-0.701145833	0.488660706	0.988714469	-5.284768601	-0.159290231	3.519883773	-0.310523786	0.758327893	0.969092819	-6.331628251	0.117010144	3.519883773	0.228102079	0.821127493	0.96842002	-6.348770807	0.010169433	3.519883773	0.019824511	0.984315735	0.99433243	-6.411483566	0.383424109	3.519883773	0.747455166	0.46065661	0.788600627	-6.150738464	-0.27670157
maker-scf300000870605.0-snap-gene-0.139-mRNA-1	0.155386168	3.606779024	0.55335256	0.584091629	0.875326289	-6.569872502	0.105267341	3.606779024	0.374872186	0.710372652	0.966133045	-5.723860335	0.119052747	3.606779024	0.423964006	0.674593755	0.885681826	-6.653749022	0.141600762	3.606779024	0.504260741	0.617733855	0.988714469	-5.385705079	0.054662621	3.606779024	0.194661478	0.846960286	0.981850629	-6.360967615	0.079597189	3.606779024	0.283457074	0.77875869	0.955796739	-6.334605036	0.570625059	3.606779024	2.032078152	0.051013499	0.306199082	-4.468629366	0.434443328	3.606779024	1.547115364	0.13224138	0.478659209	-5.271076342	-0.36057627
maker-scf300000870605.0-snap-gene-0.144-mRNA-1	0.265798037	2.66652345	0.702442649	0.487777142	0.834954403	-6.475790413	-0.855251844	2.66652345	-2.26023253	0.031165991	0.621641654	-3.59163471	-0.120325957	2.66652345	-0.317993634	0.75267608	0.927742628	-6.69362335	-0.46912785	2.66652345	-1.239796248	0.224588818	0.988714469	-4.851125793	-0.766353342	2.66652345	-2.025294381	0.051745047	0.475828659	-4.45271744	0.269800689	2.66652345	0.713020729	0.48130106	0.844965233	-6.121917985	-0.866676454	2.66652345	-2.290425129	0.02914159	0.22649448	-3.984386306	-0.376959679	2.66652345	-0.996217122	0.32705234	0.703051924	-5.938099944	0.366121149
maker-scf300000870607.0-snap-gene-0.0-mRNA-1	0.900001674	3.646737825	3.71688412	8.19E-04	0.015503859	-0.948259001	0.319427338	3.646737825	1.319191326	0.197010437	0.83414983	-4.997862286	1.571581942	3.646737825	6.490418998	3.45E-07	3.61E-05	6.590608168	-0.35215293	3.646737825	-1.454343553	0.156155854	0.988714469	-4.618453119	0.420075114	3.646737825	1.734852907	0.092953319	0.603564786	-4.941671629	0.301488466	3.646737825	1.245106231	0.222658188	0.674674404	-5.616711244	1.067587584	3.646737825	4.408991062	1.21E-04	0.007151763	1.07878945	1.161127268	3.646737825	4.795297195	4.08E-05	0.003823756	2.103755477	0.252489204
maker-scf300000870607.0-snap-gene-0.12-mRNA-1	-0.121974473	2.296920942	-0.399215304	0.692540906	0.920996546	-6.644063455	0.071922988	2.296920942	0.235399727	0.815485886	0.979359873	-5.76365281	1.120559383	2.296920942	3.667525214	9.36E-04	0.019111826	-1.091591712	-1.170610868	2.296920942	-3.831340791	6.00E-04	0.228901357	-0.520602929	-0.060292688	2.296920942	-0.197334434	0.844886669	0.981850629	-6.360442321	-0.242637818	2.296920942	-0.794139362	0.433304345	0.813454025	-6.061730041	-0.588659431	2.296920942	-1.92664783	0.063470068	0.340009668	-4.653790385	0.371030839	2.296920942	1.2143622	0.234010637	0.613534635	-5.705119626	0.40639227
maker-scf300000870607.0-snap-gene-0.9-mRNA-1	0.432799675	4.685368362	1.771812464	0.086506457	0.410622	-5.205100534	0.733247558	4.685368362	3.001797915	0.005341681	0.395742257	-2.137120037	0.588429325	4.685368362	2.408935291	0.022295114	0.18529241	-4.043693562	0.577617909	4.685368362	2.364675089	0.024659219	0.809384252	-3.315219246	0.481772545	4.685368362	1.97229954	0.057783795	0.488662746	-4.54630131	0.363669808	4.685368362	1.488805875	0.146897462	0.583315649	-5.302511442	0.552873156	4.685368362	2.263374039	0.030949598	0.234104555	-4.037027156	0.225235407	4.685368362	0.922077635	0.363788952	0.730580027	-6.007517624	0.361699064
maker-scf300000870607.0-snap-gene-1.10-mRNA-1	1.174615018	3.309185968	3.170817644	0.00347275	0.044141382	-2.314779246	-0.486324604	3.309185968	-1.31281025	0.199126149	0.83414983	-5.005275962	0.540733242	3.309185968	1.459683794	0.154691454	0.497044536	-5.696462627	0.147557171	3.309185968	0.3983236	0.693191023	0.988714469	-5.426599862	-1.291893926	3.309185968	-3.487406507	0.00151633	0.062410233	-1.276077728	-0.970414783	3.309185968	-2.619588776	0.01363672	0.222444494	-3.280988941	-0.594353414	3.309185968	-1.604428909	0.11901735	0.448404455	-5.170708155	-1.284326089	3.309185968	-3.466977489	0.001600864	0.04030137	-1.359613819	0.477074505
maker-scf300000870607.0-snap-gene-1.18-mRNA-1	0.123073807	3.515604694	0.456539889	0.65126516	0.906944447	-6.619235297	-0.161301772	3.515604694	-0.598345778	0.554066219	0.94893904	-5.622733435	0.150074785	3.515604694	0.556699489	0.581830946	0.857488291	-6.587964056	-0.18830275	3.515604694	-0.698505379	0.490200164	0.988714469	-5.286409256	0.356272966	3.515604694	1.321587622	0.196220399	0.773251512	-5.528280909	0.572592205	3.515604694	2.12401962	0.04196019	0.364185672	-4.269004987	0.064608737	3.515604694	0.239664849	0.812207688	0.940662873	-6.382824074	0.203466669	3.515604694	0.754755641	0.45623555	0.788291612	-6.14542419	0.414738037
maker-scf300000870607.0-snap-gene-1.24-mRNA-1	-0.275833548	3.206571212	-1.110710576	0.275449478	0.663175948	-6.109421486	-0.127918792	3.206571212	-0.515095991	0.610232135	0.956388201	-5.665737453	-0.630199621	3.206571212	-2.537651382	0.01654795	0.155466795	-3.774634715	0.226447281	3.206571212	0.911844814	0.36906488	0.988714469	-5.14198678	0.273610786	3.206571212	1.101760086	0.279260854	0.826571738	-5.782873383	0.341592805	3.206571212	1.375506149	0.179081998	0.619972792	-5.454716504	0.054723095	3.206571212	0.220355793	0.827075462	0.946846213	-6.387282963	0.221119605	3.206571212	0.890391637	0.380287233	0.741267807	-6.035641362	-0.056945857
maker-scf300000870607.0-snap-gene-1.6-mRNA-1	0.645231701	3.061037591	1.884126197	0.06919692	0.368057685	-5.017120316	-0.545492084	3.061037591	-1.592878844	0.121591105	0.774657827	-4.650879639	-0.391105363	3.061037591	-1.142057744	0.262395379	0.636474478	-6.094608139	0.49084498	3.061037591	1.433305097	0.162032717	0.988714469	-4.642677265	-0.541895001	3.061037591	-1.582375085	0.123971221	0.677528758	-5.173769921	0.747065504	3.061037591	2.181488734	0.037054285	0.341927972	-4.161807354	0.107694468	3.061037591	0.314476131	0.755319623	0.924277387	-6.362031636	-0.473252373	3.061037591	-1.381933332	0.17711946	0.5480558	-5.498026145	-0.004357768
maker-scf300000870607.0-snap-gene-1.9-mRNA-1	-0.544527142	3.258696596	-2.013545176	0.053033876	0.314683844	-4.789340414	0.264964287	3.258696596	0.979781395	0.334970442	0.898763786	-5.346886251	-0.044293772	3.258696596	-0.163788918	0.870987458	0.965570961	-6.731396929	-0.235269082	3.258696596	-0.869974863	0.391169789	0.988714469	-5.173190017	-0.451346946	3.258696596	-1.668984696	0.105446144	0.628555983	-5.044100177	-0.309774509	3.258696596	-1.145480032	0.260997827	0.71089009	-5.730676892	-0.390271387	3.258696596	-1.443140313	0.15926388	0.516253781	-5.399756436	0.04197907	3.258696596	0.155229645	0.87767212	0.964067037	-6.417306879	-0.6056027
maker-scf300000870611.0-snap-gene-0.141-mRNA-1	-0.08486175	2.832466994	-0.134264996	0.894101867	0.973306937	-6.715823177	0.473974032	2.832466994	0.749903479	0.459232547	0.92775677	-5.528311875	0.118473612	2.832466994	0.18744439	0.852591293	0.962505657	-6.72715583	0.270638671	2.832466994	0.428194093	0.671609714	0.988714469	-5.415978452	-0.612336182	2.832466994	-0.96881475	0.340488215	0.862193301	-5.91601211	-0.620063952	2.832466994	-0.98104133	0.334523859	0.764802299	-5.899457804	0.301885873	2.832466994	0.477632214	0.636420492	0.87453012	-6.297330064	0.274019036	2.832466994	0.433542377	0.667764311	0.896228187	-6.335061934	-0.999083805
maker-scf300000870613.1-snap-gene-0.129-mRNA-1	0.323469828	3.261949819	1.461914426	0.154083023	0.527183855	-5.673923301	0.419956783	3.261949819	1.897984992	0.067283247	0.71502237	-4.201390602	0.575266198	3.261949819	2.599902308	0.014289322	0.144172034	-3.641272433	0.168160414	3.261949819	0.75999711	0.453142923	0.988714469	-5.248525667	-0.01947119	3.261949819	-0.087999594	0.930457362	0.992196814	-6.376090511	-0.069887576	3.261949819	-0.315855287	0.754282772	0.953604552	-6.324890702	0.397640878	3.261949819	1.797128772	0.082312699	0.377096871	-4.870698937	0.407443879	3.261949819	1.841433211	0.07538977	0.35758296	-4.813982797	-0.093642239
maker-scf300000870613.1-snap-gene-0.130-mRNA-1	-0.350625737	3.304735503	-1.320638071	0.196533166	0.586433256	-5.861867488	-0.118527254	3.304735503	-0.44643501	0.658464698	0.964193393	-5.696453538	-0.266446605	3.304735503	-1.003575872	0.323548869	0.689369119	-6.24035611	-0.202706387	3.304735503	-0.763497209	0.451084695	0.988714469	-5.24627731	0.073189385	3.304735503	0.275669118	0.784677872	0.977714474	-6.341878512	0.522160381	3.304735503	1.966726355	0.058453293	0.42123134	-4.551503155	-0.272672628	3.304735503	-1.027026299	0.312556067	0.68848194	-5.890529063	0.370690701	3.304735503	1.396213113	0.172819382	0.543060016	-5.47928575	-0.004763725
maker-scf300000870613.1-snap-gene-0.152-mRNA-1	0.18384851	3.205264874	0.699990446	0.489285446	0.835799055	-6.4775133	-0.014838767	3.205264874	-0.056497575	0.955317199	0.993791573	-5.788127064	0.063148295	3.205264874	0.240432752	0.811617839	0.954964895	-6.715633495	0.105861448	3.205264874	0.403060119	0.689740488	0.988714469	-5.424973579	-0.190547005	3.205264874	-0.725494504	0.473727945	0.892966455	-6.118095717	0.400967461	3.205264874	1.526655791	0.13724248	0.569391601	-5.249353835	-0.021538368	3.205264874	-0.082005843	0.93518263	0.985273422	-6.408299808	-0.245683011	3.205264874	-0.935421021	0.35698404	0.723851505	-5.995396585	0.014839873
maker-scf300000870617.0-snap-gene-0.10-mRNA-1	0.770581582	4.358578398	1.22007788	0.232147897	0.623146476	-5.985102779	0.263630735	4.358578398	0.417412038	0.679414591	0.964262415	-5.708066772	-0.046189376	4.358578398	-0.073132601	0.942196704	0.986129324	-6.742332329	1.080401693	4.358578398	1.710622518	0.097702127	0.941790389	-4.300795166	-0.249938289	4.358578398	-0.395732503	0.695164248	0.957622599	-6.301503058	-0.66825721	4.358578398	-1.05806557	0.298656003	0.744467656	-5.823275945	0.004883937	4.358578398	0.00773284	0.993882468	0.996656582	-6.411651207	-0.402795952	4.358578398	-0.637755226	0.528577314	0.825663238	-6.22594433	0.515759355
maker-scf300000870619.0-snap-gene-0.1-mRNA-1	0.169248829	3.705975726	0.650375702	0.520362117	0.85223654	-6.511116926	-0.337813607	3.705975726	-1.298122793	0.204062128	0.83414983	-5.022219607	-0.073178357	3.705975726	-0.281203867	0.780469857	0.944595006	-6.704821771	-0.095386422	3.705975726	-0.366543223	0.716512824	0.988714469	-5.437020038	-0.371804966	3.705975726	-1.428742034	0.163330216	0.736067598	-5.389305272	-0.086572178	3.705975726	-0.332672558	0.741677468	0.952535747	-6.319436897	0.58309405	3.705975726	2.240666629	0.03254467	0.24180037	-4.080876313	0.396269989	3.705975726	1.522754246	0.138213347	0.488265952	-5.305929356	-0.785650187
maker-scf300000870619.0-snap-gene-0.5-mRNA-1	-0.49200722	2.832591927	-1.18618231	0.244789626	0.632840978	-6.024890134	0.519922317	2.832591927	1.253482937	0.21963795	0.838098926	-5.072678487	0.599816389	2.832591927	1.446099897	0.158438086	0.504756996	-5.715244211	-0.571901292	2.832591927	-1.37879927	0.178074333	0.988714469	-4.704033336	0.20728682	2.832591927	0.499748681	0.620870208	0.940172645	-6.255135122	0.295953032	2.832591927	0.71351443	0.481000013	0.844965233	-6.121570563	1.07927595	2.832591927	2.602031001	0.014217387	0.158738329	-3.348083221	1.695806034	2.832591927	4.088426018	2.96E-04	0.011992752	0.224753757	-1.363996349
maker-scf300000870619.2-augustus-gene-3.84-mRNA-1	0.516041365	3.892106669	2.36182968	0.02481874	0.188486088	-4.121357833	0.502277389	3.892106669	2.298834405	0.028599302	0.612358231	-3.522272341	0.595191903	3.892106669	2.724087633	0.010612126	0.119640188	-3.369249067	0.423126852	3.892106669	1.936576452	0.062193633	0.911492882	-3.985846105	0.195893336	3.892106669	0.89656901	0.377033423	0.869891413	-5.981878307	0.024885071	3.892106669	0.113894548	0.910074444	0.981623558	-6.36836357	-0.097441663	3.892106669	-0.445973184	0.658794544	0.882818735	-6.311997597	0.321072861	3.892106669	1.469493463	0.15203001	0.515178641	-5.380477175	0.809376364
maker-scf300000870619.2-snap-gene-0.48-mRNA-1	-1.06261726	4.299191032	-4.576357296	7.57E-05	0.002252058	1.342355894	0.359582553	4.299191032	1.54860861	0.131882252	0.780754978	-4.710755632	-0.269206638	4.299191032	-1.15938806	0.255373882	0.629404715	-6.075150069	-0.433828069	4.299191032	-1.868360626	0.071430787	0.926123643	-4.083832828	0.73967501	4.299191032	3.185546909	0.003343461	0.098518114	-2.007247142	0.401719334	4.299191032	1.730078434	0.093814962	0.499511698	-4.944545353	-0.172193814	4.299191032	-0.741584433	0.464061754	0.790672224	-6.137671804	0.316666863	4.299191032	1.363784274	0.182704945	0.553450843	-5.521600139	-0.150748436
maker-scf300000870619.2-snap-gene-0.49-mRNA-1	0.461094706	4.271786766	1.466094718	0.152947943	0.527183855	-5.668108683	-0.552635792	4.271786766	-1.757158356	0.089015781	0.757108746	-4.416648829	-0.195134267	4.271786766	-0.620448066	0.539612478	0.827182918	-6.550168493	0.103593181	4.271786766	0.329384428	0.744136478	0.988714469	-5.448116238	0.274648953	4.271786766	0.873272616	0.389398687	0.872587011	-6.002038491	0.6534195	4.271786766	2.077609794	0.046334757	0.379009546	-4.354041916	0.778251522	4.271786766	2.474525147	0.019170601	0.189081574	-3.614883169	0.805346198	4.271786766	2.560675261	0.015676722	0.168181047	-3.450195454	-0.042507862
maker-scf300000870619.2-snap-gene-0.54-mRNA-1	-0.061427523	2.935129539	-0.189213238	0.851190338	0.972735366	-6.706785989	-0.282281242	2.935129539	-0.869501892	0.391424225	0.913302137	-5.439684444	-0.417356219	2.935129539	-1.285569025	0.208354691	0.580396564	-5.925479567	0.073647453	2.935129539	0.226853895	0.822064421	0.988714469	-5.472626879	0.562778113	2.935129539	1.733507441	0.093195456	0.603564786	-4.943796295	0.773608432	2.935129539	2.382921336	0.023658262	0.289957942	-3.770228288	0.202421132	2.935129539	0.623511345	0.537625001	0.831206407	-6.217455664	-0.169014496	2.935129539	-0.520609951	0.606430953	0.869027925	-6.293625992	0.298929458
maker-scf300000870619.2-snap-gene-0.59-mRNA-1	-0.03180049	3.39173797	-0.119745732	0.905476839	0.975703208	-6.717706491	0.327913676	3.39173797	1.234769132	0.226428153	0.843333767	-5.093363587	0.706164809	3.39173797	2.65908552	0.012409968	0.130809133	-3.512606021	-0.410051623	3.39173797	-1.544062121	0.132978165	0.980566681	-4.511825831	-0.119363526	3.39173797	-0.449467063	0.656300882	0.950719657	-6.278911542	-0.452345511	3.39173797	-1.703321073	0.098769172	0.508151712	-4.986437346	0.302517804	3.39173797	1.139140189	0.263591093	0.638777294	-5.773093631	0.44079971	3.39173797	1.659844998	0.107285531	0.424805292	-5.103743292	-0.45368182
maker-scf300000870619.2-snap-gene-0.63-mRNA-1	0.458984126	3.37685461	1.758421778	0.088797037	0.416258883	-5.226892641	0.259710546	3.37685461	0.994981426	0.327643178	0.898763786	-5.333283892	0.479581423	3.37685461	1.837332427	0.076008899	0.359000135	-5.115644222	0.239113249	3.37685461	0.916070777	0.36687999	0.988714469	-5.138760948	-0.295568535	3.37685461	-1.132357569	0.266386089	0.82357489	-5.749956823	-0.253454888	3.37685461	-0.971015271	0.33924625	0.764802299	-5.909134081	-0.07980839	3.37685461	-0.305755262	0.761886633	0.92670875	-6.364742867	-0.305220879	3.37685461	-1.169336824	0.25140555	0.632293492	-5.756656715	0.243223981
maker-scf300000870619.2-snap-gene-1.56-mRNA-1	-0.349542665	4.427864157	-1.219640184	0.232031634	0.623146476	-5.985798439	0.283461884	4.427864157	0.989068113	0.330480646	0.898763786	-5.338598839	0.482995995	4.427864157	1.685291618	0.102229614	0.416140327	-5.362759549	-0.549076776	4.427864157	-1.915863689	0.064882178	0.911492882	-4.015875406	0.046697941	4.427864157	0.162940581	0.871649573	0.985817984	-6.366655704	0.054557934	4.427864157	0.190366028	0.850294923	0.975581742	-6.356696838	0.374805852	4.427864157	1.307789646	0.200803005	0.573559045	-5.575658127	0.686914922	4.427864157	2.396814823	0.022921062	0.209265504	-3.788223498	-0.677650577
maker-scf300000870619.2-snap-gene-1.63-mRNA-1	0.331825033	3.820784544	1.475214487	0.150494827	0.525996325	-5.655373632	0.540497803	3.820784544	2.402923557	0.022603607	0.592838765	-3.331365669	0.426048614	3.820784544	1.894109924	0.06781367	0.339461095	-5.018993721	0.446274221	3.820784544	1.98402812	0.056396687	0.893485856	-3.916156178	0.70169601	3.820784544	3.119572112	0.003960782	0.106533862	-2.162954978	0.408782558	3.820784544	1.817349178	0.079088601	0.461683994	-4.80424875	0.273148917	3.820784544	1.21435455	0.234013514	0.601384581	-5.688080138	0.045435122	3.820784544	0.201993652	0.841274861	0.955390796	-6.40890737	0.760372126
maker-scf300000870619.2-snap-gene-2.12-mRNA-1	-0.32082584	3.674983583	-1.248366006	0.221479179	0.611603313	-5.951451394	-0.513756725	3.674983583	-1.999079725	0.054659276	0.684089399	-4.039059121	-0.464590435	3.674983583	-1.807768684	0.0806025	0.373218359	-5.165042729	-0.36999213	3.674983583	-1.439677048	0.160234549	0.988714469	-4.63537209	0.028549594	3.674983583	0.111089379	0.912279755	0.988111105	-6.373783682	0.627681841	3.674983583	2.442373947	0.020648285	0.271112956	-3.650166534	-0.208710507	3.674983583	-0.812113833	0.423075425	0.771966259	-6.083674138	0.328741211	3.674983583	1.279165523	0.210570579	0.587738979	-5.627863502	-0.083565738
maker-scf300000870619.2-snap-gene-2.14-mRNA-1	-0.521178838	3.061848698	-1.736358501	0.092682994	0.423935266	-5.262505443	-0.054335951	3.061848698	-0.181025558	0.857555736	0.983341047	-5.774259057	-0.506078041	3.061848698	-1.686048713	0.10208229	0.416140327	-5.361572266	-0.069436748	3.061848698	-0.231335347	0.818612953	0.988714469	-5.471743467	0.580868074	3.061848698	1.935219055	0.062366816	0.508544507	-4.610652354	0.197516124	3.061848698	0.658044372	0.515489854	0.860221204	-6.15914851	-0.371965907	3.061848698	-1.239240961	0.224791435	0.595444247	-5.658868168	-0.560245834	3.061848698	-1.866514034	0.071696453	0.353871198	-4.772071829	0.431655143
maker-scf300000870619.2-snap-gene-2.1-mRNA-1	0.792859704	2.572209393	1.961591769	0.059076081	0.336295457	-4.88218247	-1.097837769	2.572209393	-2.716129376	0.010818392	0.515861814	-2.7255158	-0.748321632	2.572209393	-1.851401387	0.073902795	0.354870273	-5.091912119	0.443343567	2.572209393	1.09686378	0.281361709	0.988714469	-4.987840622	-0.178752919	2.572209393	-0.44224754	0.661458018	0.953071847	-6.282121533	0.854881666	2.572209393	2.115038553	0.042776962	0.364870598	-4.285568851	-0.754047079	2.572209393	-1.865566553	0.071833095	0.35787712	-4.757565905	-0.365301237	2.572209393	-0.90378146	0.373257291	0.735365503	-6.023870348	1.368153864
maker-scf300000870619.2-snap-gene-2.8-mRNA-1	0.263085196	2.272252048	0.69991044	0.489334701	0.835799055	-6.477569414	-0.544497772	2.272252048	-1.448578945	0.157748997	0.800143949	-4.8407913	0.026030475	2.272252048	0.069251336	0.945245617	0.986129324	-6.742616468	-0.307443051	2.272252048	-0.817919841	0.419803313	0.988714469	-5.210051466	-0.608628921	2.272252048	-1.61919311	0.115792841	0.654141256	-5.119351701	-0.0282731	2.272252048	-0.075217603	0.940537136	0.988301424	-6.372033023	-0.240235396	2.272252048	-0.639120956	0.527557681	0.831206407	-6.207676592	0.090626291	2.272252048	0.241101696	0.811104094	0.949255798	-6.400199432	-0.10530833
maker-scf300000870619.2-snap-gene-3.102-mRNA-1	-0.187211435	3.964979301	-0.632804219	0.53161943	0.855198314	-6.522442568	0.200340548	3.964979301	0.677182696	0.503439668	0.935220019	-5.576241325	-0.244046043	3.964979301	-0.824914172	0.415882301	0.755280258	-6.402230102	0.257175157	3.964979301	0.869292649	0.391536822	0.988714469	-5.173686999	0.19389491	3.964979301	0.655395422	0.51717004	0.918255392	-6.165910543	-0.538112248	3.964979301	-1.818904391	0.078845153	0.461683994	-4.801698425	-0.11481578	3.964979301	-0.388095471	0.700664929	0.90120246	-6.336130678	-0.589048107	3.964979301	-1.991075639	0.055577267	0.318127711	-4.557401643	0.121499256
maker-scf300000870619.2-snap-gene-3.108-mRNA-1	0.521823813	3.366488041	1.690085103	0.101299839	0.438613601	-5.336000133	-0.088154814	3.366488041	-0.285516172	0.777195922	0.972538044	-5.751434862	-0.06207198	3.366488041	-0.201038984	0.842014633	0.962505657	-6.724480283	0.495740979	3.366488041	1.605607915	0.118757167	0.944123562	-4.435629999	0.064748483	3.366488041	0.209707651	0.835302741	0.97913135	-6.357917639	0.003121542	3.366488041	0.010110063	0.9919999	0.998565742	-6.374820723	0.336675386	3.366488041	1.090425619	0.284141236	0.665442008	-5.82549862	0.154128363	3.366488041	0.499191574	0.621257959	0.871710978	-6.304524482	0.249896909
maker-scf300000870619.2-snap-gene-3.111-mRNA-1	-0.334468284	3.455588779	-0.723619826	0.474908547	0.828693044	-6.460616934	0.209192364	3.455588779	0.452586237	0.654105304	0.963457803	-5.693854828	-0.413984298	3.455588779	-0.895652173	0.377574743	0.724150375	-6.341655426	0.288708378	3.455588779	0.624618585	0.536947063	0.988714469	-5.327816584	0.250169179	3.455588779	0.541239294	0.592342676	0.937556559	-6.23361819	0.037299638	3.455588779	0.080697509	0.936218892	0.988301424	-6.371603454	-0.51363603	3.455588779	-1.111248008	0.275295436	0.654299784	-5.803295845	0.208208639	3.455588779	0.450457954	0.655621502	0.889135228	-6.327618004	0.429336925
maker-scf300000870619.2-snap-gene-3.115-mRNA-1	0.174215593	2.964079041	0.559319072	0.580064551	0.875326289	-6.566526502	-0.175803352	2.964079041	-0.564416571	0.576634874	0.956388201	-5.641019041	-0.859088373	2.964079041	-2.758102782	0.009771217	0.114129572	-3.293403872	0.857500614	2.964079041	2.753005283	0.009893137	0.689218879	-2.635984783	-0.234209102	2.964079041	-0.751928202	0.457908989	0.890741191	-6.098848563	-0.258034622	2.964079041	-0.828420021	0.413925499	0.801574921	-6.034428311	-0.165609253	2.964079041	-0.531688422	0.59882755	0.860358024	-6.270197328	-0.935459789	2.964079041	-3.003293173	0.005321585	0.086785344	-2.4705888	0.105615744
maker-scf300000870619.2-snap-gene-3.118-mRNA-1	0.013719884	3.639163121	0.067538161	0.946598006	0.982987862	-6.722684108	0.079701432	3.639163121	0.39234209	0.697558088	0.966133045	-5.717605349	-0.281474559	3.639163121	-1.38560015	0.176007359	0.535665589	-5.797031246	0.374895875	3.639163121	1.845480401	0.074782977	0.926123643	-4.116105373	0.266968129	3.639163121	1.314190106	0.198667172	0.775698888	-5.537522101	0.047929231	3.639163121	0.235938731	0.815071416	0.96842002	-6.346962332	0.57940278	3.639163121	2.85219589	0.007758537	0.104237759	-2.801125574	0.169582478	3.639163121	0.834794834	0.410382067	0.756901635	-6.082730728	-0.298714766
maker-scf300000870619.2-snap-gene-3.125-mRNA-1	-0.199137392	2.734249999	-0.579117635	0.56680039	0.870167798	-6.555171933	-0.273868102	2.734249999	-0.796444332	0.431984291	0.922252807	-5.495385177	-0.178031909	2.734249999	-0.517740125	0.608407951	0.86229658	-6.609088024	-0.294973585	2.734249999	-0.857821843	0.397740977	0.988714469	-5.181988197	-0.231047214	2.734249999	-0.671915579	0.506740386	0.91694416	-6.155065716	-0.106088226	2.734249999	-0.308518465	0.759803903	0.953604552	-6.327182002	0.213919093	2.734249999	0.622104759	0.538537125	0.831206407	-6.218325296	-0.108840062	2.734249999	-0.316521165	0.75378233	0.925993199	-6.379086933	-0.6441037
maker-scf300000870619.2-snap-gene-3.129-mRNA-1	0.145611269	4.534304995	0.642696528	0.525265925	0.855198314	-6.516103628	0.149979957	4.534304995	0.661978967	0.512999709	0.93808762	-5.585641185	-0.106031709	4.534304995	-0.468000943	0.64314055	0.871752978	-6.633867902	0.401622935	4.534304995	1.772676438	0.086360404	0.926123643	-4.216764463	-0.291238819	4.534304995	-1.285464915	0.208390575	0.78161048	-5.572968437	-0.075526508	4.534304995	-0.333357607	0.741165505	0.952349928	-6.319208785	0.677680527	4.534304995	2.991134717	0.005487093	0.08753312	-2.485136514	0.402872636	4.534304995	1.778192347	0.085432871	0.381943852	-4.91765331	-0.823308077
maker-scf300000870619.2-snap-gene-3.131-mRNA-1	0.215943344	5.2922791	0.63108464	0.532728019	0.855198314	-6.523534701	0.498040659	5.2922791	1.455501266	0.155837452	0.799549885	-4.8320307	0.365772713	5.2922791	1.068954184	0.293551888	0.667521095	-6.173718192	0.34821129	5.2922791	1.017631721	0.316928552	0.988714469	-5.057062777	0.225292041	5.2922791	0.658405783	0.515260848	0.918255392	-6.163953885	-0.061999257	5.2922791	-0.181190019	0.857427781	0.975882836	-6.358405813	1.018581803	5.2922791	2.976759178	0.005689073	0.088163153	-2.518206388	0.634675848	5.2922791	1.854811416	0.073399925	0.355976478	-4.791683066	-0.577346418
maker-scf300000870619.2-snap-gene-3.139-mRNA-1	0.167808974	2.885333902	0.452436352	0.654184787	0.909544855	-6.62112171	-0.011237209	2.885333902	-0.030297079	0.976029266	0.995476311	-5.789193889	0.026543342	2.885333902	0.071564546	0.943419822	0.986129324	-6.742450523	0.130028423	2.885333902	0.350574727	0.728338592	0.988714469	-5.441932317	0.083630735	2.885333902	0.225480101	0.823123201	0.97913135	-6.354477527	0.186043639	2.885333902	0.501599547	0.619582782	0.909684492	-6.249144804	0.365661581	2.885333902	0.985874519	0.332019999	0.708582599	-5.93079858	-0.036613276	2.885333902	-0.098714488	0.92201663	0.979379086	-6.424526829	-0.114221872
maker-scf300000870619.2-snap-gene-3.142-mRNA-1	0.053463677	5.206494037	0.195816216	0.84606433	0.972098224	-6.705492928	-0.058433559	5.206494037	-0.214018919	0.831969306	0.983341047	-5.768152734	-0.071873612	5.206494037	-0.263244495	0.79414812	0.948911799	-6.709791568	0.06690373	5.206494037	0.245041792	0.808079867	0.988714469	-5.468934777	0.180100593	5.206494037	0.659636947	0.514481145	0.918255392	-6.163151152	0.422606959	5.206494037	1.547841453	0.132066655	0.552448769	-5.219103515	0.436723939	5.206494037	1.599546345	0.120099833	0.449640384	-5.177943278	0.462033376	5.206494037	1.692244759	0.100883255	0.411305473	-5.05384145	-0.203159669
maker-scf300000870619.2-snap-gene-4.110-mRNA-1	0.017686333	3.103869693	0.063366334	0.949891935	0.984047058	-6.722962171	-0.126524437	3.103869693	-0.453309896	0.653562801	0.963457803	-5.693572537	-0.167495286	3.103869693	-0.600099651	0.552912043	0.837442131	-6.562667148	0.058657182	3.103869693	0.210156089	0.834955867	0.988714469	-5.475766872	-0.304516544	3.103869693	-1.091017404	0.283884935	0.83225612	-5.794233504	-0.31515427	3.103869693	-1.129130091	0.26772357	0.717156216	-5.748552708	0.430306239	3.103869693	1.541694878	0.133551703	0.475292874	-5.26225185	0.179547831	3.103869693	0.643281332	0.524891606	0.8247224	-6.222583267	-0.717136451
maker-scf300000870619.2-snap-gene-4.112-mRNA-1	-0.550020566	2.146609377	-1.8952584	0.06765609	0.364723996	-4.997990385	0.37331468	2.146609377	1.286366051	0.208080132	0.83414983	-5.03566083	0.451408494	2.146609377	1.555461363	0.130244323	0.466468963	-5.559756154	-0.628114379	2.146609377	-2.164353711	0.038460513	0.893485856	-3.640401476	-0.021786349	2.146609377	-0.075071302	0.940652569	0.992537572	-6.377148583	-0.065928586	2.146609377	-0.227176425	0.821815897	0.96842002	-6.348995078	-0.693923015	2.146609377	-2.391116814	0.023220832	0.207686631	-3.784671608	0.139588171	2.146609377	0.480992293	0.633985073	0.877695299	-6.313431162	0.122116101
maker-scf300000870619.2-snap-gene-4.114-mRNA-1	0.026310713	4.167512817	0.093067707	0.926463835	0.979625525	-6.720596575	0.342192591	4.167512817	1.210422544	0.235495996	0.856374422	-5.119857579	0.035597736	4.167512817	0.125918279	0.900630329	0.973979855	-6.736983187	0.332905568	4.167512817	1.177571972	0.248155066	0.988714469	-4.912489559	0.182414904	4.167512817	0.64524808	0.52363379	0.919906787	-6.172441881	-0.234481016	4.167512817	-0.829419206	0.41336885	0.801095237	-6.033616014	0.47138453	4.167512817	1.667407408	0.105761689	0.42421085	-5.07573809	0.210567433	4.167512817	0.744830758	0.46212556	0.788600627	-6.152775564	-0.262658913
maker-scf300000870619.2-snap-gene-4.82-mRNA-1	0.653266336	4.08310897	2.778020384	0.009308186	0.092300424	-3.230887165	0.315688156	4.08310897	1.342466439	0.189439676	0.818497825	-4.970552933	0.766794307	4.08310897	3.260798997	0.002751607	0.04573664	-2.113267693	0.202160186	4.08310897	0.859687826	0.396727514	0.988714469	-5.18064491	0.126447608	4.08310897	0.537719478	0.59470747	0.937556559	-6.235539529	-0.069729511	4.08310897	-0.296525309	0.768856656	0.955268476	-6.330812256	-0.167661492	4.08310897	-0.712981851	0.481324772	0.798960775	-6.158224611	-0.289888753	4.08310897	-1.232754268	0.227168517	0.611086307	-5.683560843	0.947375436
maker-scf300000870619.2-snap-gene-4.94-mRNA-1	-0.186326412	2.815640548	-0.47673527	0.63697877	0.89967277	-6.609706802	0.483327034	2.815640548	1.236641876	0.225741633	0.843333767	-5.091306093	0.385787999	2.815640548	0.987078234	0.331439223	0.695213637	-6.256551426	-0.088787377	2.815640548	-0.227171628	0.821819594	0.988714469	-5.472564813	0.402061674	2.815640548	1.028716102	0.311774037	0.837426587	-5.858083741	-0.299944697	2.815640548	-0.767439325	0.448773207	0.824128135	-6.082228473	-0.274696811	2.815640548	-0.702840016	0.487532978	0.802140236	-6.165324692	-0.036559712	2.815640548	-0.09354178	0.926090377	0.979978967	-6.425027258	0.490432073
maker-scf300000870620.0-snap-gene-0.8-mRNA-1	-9.89E-04	2.623390793	-0.002230517	0.99823496	0.999279111	-6.72500426	-0.598561257	2.623390793	-1.349811348	0.18709789	0.81811944	-4.961847992	-0.706814078	2.623390793	-1.593931536	0.121354651	0.45211582	-5.502766529	0.107263719	2.623390793	0.24188967	0.810499045	0.988714469	-5.469594949	-0.44006372	2.623390793	-0.99238465	0.328887175	0.852804444	-5.893705995	-0.294987153	2.623390793	-0.665223488	0.510951262	0.860221204	-6.154451048	-0.887286522	2.623390793	-2.000913696	0.054450816	0.312165659	-4.524143623	-0.439792925	2.623390793	-0.991773983	0.329180184	0.703051924	-5.942401797	0.4462337
maker-scf300000870626.0-snap-gene-0.48-mRNA-1	0.207232946	3.171024238	0.610068014	0.546375742	0.859806793	-6.536648727	-0.427765643	3.171024238	-1.259288841	0.217562807	0.838098926	-5.066204584	-0.553513257	3.171024238	-1.629474173	0.113590309	0.437651814	-5.449072697	0.33298056	3.171024238	0.980253346	0.334741279	0.988714469	-5.088057974	-0.30933052	3.171024238	-0.910630572	0.369694232	0.868003132	-5.969466609	0.227836402	3.171024238	0.670722025	0.507490002	0.860221204	-6.150819785	-0.12789977	3.171024238	-0.376521012	0.709159448	0.906334912	-6.340559241	-0.896244129	3.171024238	-2.638431226	0.013038083	0.15304688	-3.284831081	0.025802195
maker-scf300000870629.0-snap-gene-1.65-mRNA-1	0.910147918	3.835761472	2.23551504	0.032967563	0.227402629	-4.373084019	-0.14645586	3.835761472	-0.359726447	0.721568876	0.966133045	-5.729043152	0.794853935	3.835761472	1.952328727	0.06027579	0.318319831	-4.917811016	-0.031161877	3.835761472	-0.076540135	0.939496991	0.99393723	-5.49226466	0.377638659	3.835761472	0.927560109	0.361030432	0.868003132	-5.954232028	0.631940496	3.835761472	1.552178998	0.131094496	0.552448769	-5.212915528	-0.149065823	3.835761472	-0.366137067	0.71682935	0.91025392	-6.344406177	0.142426786	3.835761472	0.349830193	0.728907458	0.923106863	-6.367944528	1.4368524
maker-scf300000870629.0-snap-gene-1.72-mRNA-1	0.27632606	3.557093701	1.054109302	0.300185311	0.687008395	-6.16945743	0.459995082	3.557093701	1.754757024	0.089432795	0.757108746	-4.420205925	0.621542073	3.557093701	2.371015172	0.024307127	0.192747337	-4.121172708	0.114779069	3.557093701	0.437851154	0.664606804	0.988714469	-5.412446835	-0.057033505	3.557093701	-0.217567421	0.829228011	0.97913135	-6.356234423	-0.599915511	3.557093701	-2.288515676	0.029266012	0.318548984	-3.956744301	-0.082722642	3.557093701	-0.315564543	0.754501315	0.92371195	-6.361687944	-0.023828736	3.557093701	-0.090900194	0.928171541	0.980827017	-6.425272434	0.302015198
maker-scf300000870629.0-snap-gene-1.82-mRNA-1	-0.084405232	3.630016202	-0.331439767	0.742599081	0.93052326	-6.669168082	0.271522432	3.630016202	1.06620561	0.294772235	0.88969926	-5.266962181	0.449500517	3.630016202	1.765084269	0.087651029	0.391626561	-5.23522747	-0.262383317	3.630016202	-1.030318427	0.311033743	0.988714469	-5.046299284	0.105270768	3.630016202	0.413373889	0.682250433	0.956426664	-6.294446379	-0.063869217	3.630016202	-0.2507996	0.803665877	0.963278921	-6.343339635	0.556534838	3.630016202	2.18538322	0.036741155	0.258862337	-4.186317185	0.374673313	3.630016202	1.471255195	0.151555937	0.515051828	-5.378047842	-0.535669301
maker-scf300000870629.0-snap-gene-1.86-mRNA-1	-0.338240062	3.203263823	-1.299455348	0.203610477	0.590967178	-5.888590987	0.034459914	3.203263823	0.132388575	0.895554212	0.991048424	-5.781404251	-0.190214245	3.203263823	-0.730767718	0.470547258	0.789293217	-6.475367518	-0.113565902	3.203263823	-0.436299054	0.665719942	0.988714469	-5.413027458	-0.35156587	3.203263823	-1.350650622	0.186831738	0.769942868	-5.491529838	-0.071670176	3.203263823	-0.275343474	0.784925663	0.957359343	-6.336874303	-0.287424589	3.203263823	-1.10423176	0.278204598	0.656998655	-5.810860424	8.15E-04	3.203263823	0.003131169	0.997522264	0.999547491	-6.429426117	-0.402381343
maker-scf300000870629.0-snap-gene-1.89-mRNA-1	-0.272393374	3.679924505	-1.039159136	0.306971133	0.691860575	-6.184828864	0.125142457	3.679924505	0.477408556	0.636504874	0.959353932	-5.683131425	-0.296173535	3.679924505	-1.129878569	0.267412967	0.643229891	-6.108121964	0.148922618	3.679924505	0.568127988	0.574144108	0.988714469	-5.356504051	-0.153773734	3.679924505	-0.586634612	0.561804626	0.93433963	-6.20822525	-0.105889299	3.679924505	-0.403959284	0.689086212	0.932081663	-6.293206308	0.119475472	3.679924505	0.455789458	0.651798667	0.880100996	-6.307576605	0.477397634	3.679924505	1.821234144	0.078481659	0.364048198	-4.847409218	-0.54564258
maker-scf300000870629.0-snap-gene-2.53-mRNA-1	0.380179811	4.527014203	1.41161146	0.168274783	0.546732117	-5.742760044	0.338567734	4.527014203	1.2571054	0.218341468	0.838098926	-5.068642369	0.465826959	4.527014203	1.729620183	0.093898015	0.403777035	-5.292504949	0.252920586	4.527014203	0.939096678	0.355124399	0.988714469	-5.120939307	-0.066473478	4.527014203	-0.246816691	0.806718522	0.978244432	-6.34942845	-0.002502267	4.527014203	-0.009290942	0.992648051	0.998565742	-6.374828698	0.413449225	4.527014203	1.535141129	0.135150043	0.478095582	-5.27163676	0.262016852	4.527014203	0.972871207	0.338337934	0.708651263	-5.960502241	-0.099742891
maker-scf300000870629.0-snap-gene-3.48-mRNA-1	0.485917205	2.689412113	0.783245401	0.439674336	0.813882764	-6.415661854	-0.477720677	2.689412113	-0.770033493	0.447352024	0.92775677	-5.514278144	-0.46311053	2.689412113	-0.746483534	0.461234333	0.78476419	-6.463646816	0.471307059	2.689412113	0.759695442	0.453415173	0.988714469	-5.248635102	-0.053509015	2.689412113	-0.086250681	0.931845053	0.992196814	-6.376241524	0.305030647	2.689412113	0.491676048	0.626556782	0.913527422	-6.253995533	0.177220573	2.689412113	0.285660185	0.777118049	0.931169632	-6.370681389	-0.350543436	2.689412113	-0.565037687	0.576284779	0.851566797	-6.269519175	0.255187617
maker-scf300000870629.0-snap-gene-3.49-mRNA-1	1.079672043	3.251319805	1.953310948	0.060250413	0.33962896	-4.897604198	-0.366659507	3.251319805	-0.663349611	0.512217651	0.937662113	-5.584719164	0.362127581	3.251319805	0.655150583	0.517408137	0.8155862	-6.527826361	0.350884955	3.251319805	0.634810754	0.53040707	0.988714469	-5.322330705	-0.173030744	3.251319805	-0.31304214	0.7564341	0.968166693	-6.330841286	0.171561613	3.251319805	0.310384231	0.758434219	0.953604552	-6.326579772	-0.305686168	3.251319805	-0.553038437	0.584371904	0.853117974	-6.258597258	-0.527779401	3.251319805	-0.95484299	0.347356699	0.717114587	-5.977332371	1.212327467
maker-scf300000870629.0-snap-gene-3.50-mRNA-1	1.908289412	3.409927091	5.978252647	1.44E-06	1.04E-04	5.20173586	-0.736929302	3.409927091	-2.308638052	0.027978626	0.612358231	-3.504530767	0.985262151	3.409927091	3.08661046	0.004308522	0.065742074	-2.533878766	0.186097959	3.409927091	0.583004136	0.56421464	0.988714469	-5.349214968	-2.494297916	3.409927091	-7.814088902	9.64E-09	1.01E-05	10.01401335	-2.140592856	3.409927091	-6.706008442	1.90E-07	7.04E-05	7.208212955	-2.050489955	3.409927091	-6.423735793	4.15E-07	1.54E-04	6.476052026	-2.200322341	3.409927091	-6.893127833	1.14E-07	4.21E-05	7.706717353	1.464481451
maker-scf300000870629.0-snap-gene-3.51-mRNA-1	-0.529212369	3.251115146	-1.507607876	0.142035167	0.513664139	-5.609588863	-0.187429959	3.251115146	-0.533946102	0.597283637	0.956388201	-5.656551344	-0.623257734	3.251115146	-1.775522123	0.085880824	0.386286483	-5.218189847	-0.093384593	3.251115146	-0.266031855	0.792020717	0.988714469	-5.464321803	-0.363455066	3.251115146	-1.035402329	0.308692985	0.837010492	-5.851398103	-0.27516739	3.251115146	-0.783890454	0.439203491	0.817555386	-6.069677948	-0.716352602	3.251115146	-2.040728615	0.050093852	0.304199905	-4.453105415	-0.848574639	3.251115146	-2.417399675	0.021867277	0.204724223	-3.746567292	-0.176314833
maker-scf300000870629.0-snap-gene-4.100-mRNA-1	0.092766524	2.740845354	0.321347395	0.750158428	0.935623282	-6.672511112	0.293634719	2.740845354	1.017163821	0.317147422	0.898427758	-5.313083748	0.054384225	2.740845354	0.188389391	0.851830373	0.962505657	-6.726987094	0.332017018	2.740845354	1.150121825	0.25911092	0.988714469	-4.938659494	-0.009875554	2.740845354	-0.03420936	0.972935085	0.998539607	-6.379389928	-0.456931665	2.740845354	-1.582831759	0.123866952	0.543463634	-5.168369202	0.475373168	2.740845354	1.64671395	0.109974832	0.43272343	-5.107278751	-0.107620593	2.740845354	-0.372802555	0.711896576	0.913835523	-6.359637366	-0.392482198
maker-scf300000870629.0-snap-gene-4.103-mRNA-1	0.296972713	3.160435436	1.055276245	0.299660092	0.686412207	-6.168249028	-0.278531566	3.160435436	-0.989746642	0.330154212	0.898763786	-5.337990468	-0.283117036	3.160435436	-1.006040858	0.322381063	0.689245478	-6.237914743	0.301558183	3.160435436	1.071570461	0.292393591	0.988714469	-5.010454523	0.111805383	3.160435436	0.397294295	0.693941755	0.957198564	-6.300953569	0.259937695	3.160435436	0.923674341	0.362970196	0.778155986	-5.95281206	0.407548325	3.160435436	1.448200616	0.157854005	0.51529212	-5.392887019	-0.180095025	3.160435436	-0.639957794	0.527020832	0.8247224	-6.224700474	0.001229771
maker-scf300000870629.0-snap-gene-4.109-mRNA-1	0.191699504	2.781806494	0.507607583	0.615412164	0.888571432	-6.594356316	-0.383148349	2.781806494	-1.014551438	0.318371328	0.898427758	-5.315484168	-0.138891049	2.781806494	-0.367774295	0.715604044	0.906647216	-6.676297683	-0.052557796	2.781806494	-0.13916956	0.89023917	0.993344897	-5.486443957	-0.569723066	2.781806494	-1.508588927	0.141785067	0.711119301	-5.279636263	0.071566972	2.781806494	0.189504599	0.850964008	0.975882836	-6.356860856	-0.314650193	2.781806494	-0.83317286	0.41128184	0.761115123	-6.066641744	-0.549607802	2.781806494	-1.45532504	0.155885886	0.518920674	-5.399923217	-0.06337337
maker-scf300000870629.0-snap-gene-5.13-mRNA-1	-0.713629817	3.820076482	-3.26799529	0.00270059	0.036472024	-2.078647323	-0.472230222	3.820076482	-2.162530355	0.03861292	0.641031527	-3.763576133	-1.466514659	3.820076482	-6.715754988	1.85E-07	2.40E-05	7.199513032	0.280654621	3.820076482	1.285229342	0.208471788	0.988714469	-4.804554128	-0.004409475	3.820076482	-0.020192741	0.98402231	0.998958655	-6.379772703	0.708116319	3.820076482	3.242746789	0.002883682	0.085946993	-1.867440283	0.276934347	3.820076482	1.268192726	0.214409198	0.584772469	-5.624213539	0.144256164	3.820076482	0.660606456	0.513867602	0.814461304	-6.211374018	-0.994973638
maker-scf300000870629.0-snap-gene-5.20-mRNA-1	-0.441597255	2.943093087	-1.535292043	0.135113064	0.502736307	-5.569784604	0.223230839	2.943093087	0.776102041	0.443718637	0.925633488	-5.510064943	0.35892227	2.943093087	1.247857634	0.221662739	0.598929675	-5.971672237	-0.577288686	2.943093087	-2.007047637	0.053758649	0.893485856	-3.88190623	0.704759412	2.943093087	2.450222474	0.020278239	0.295401541	-3.638384451	0.131008932	2.943093087	0.455476043	0.652021539	0.918355161	-6.271126298	-0.162397311	2.943093087	-0.564603374	0.576509381	0.849656237	-6.252234471	0.022847036	2.943093087	0.079431816	0.937212652	0.982023653	-6.426255474	0.425559469
maker-scf300000870629.0-snap-gene-5.22-mRNA-1	-0.120440756	3.32808743	-0.49949599	0.621046069	0.890200363	-6.598481338	0.070956424	3.32808743	0.294272888	0.770560587	0.972538044	-5.749060113	-0.03828611	3.32808743	-0.158781453	0.87489707	0.967052992	-6.732219235	-0.011198223	3.32808743	-0.04644165	0.963263684	0.995124419	-5.493860685	-0.02179076	3.32808743	-0.09037138	0.928588227	0.992196814	-6.375878197	-0.231207227	3.32808743	-0.958870455	0.345230574	0.770671092	-5.920534858	0.107351445	3.32808743	0.445211555	0.659338667	0.88309151	-6.312336646	0.1048941	3.32808743	0.435020371	0.666637571	0.895906179	-6.334477991	-0.249582962
maker-scf300000870629.0-snap-gene-5.27-mRNA-1	0.141720324	3.826196727	0.628942041	0.534111041	0.855198314	-6.524891452	-0.058254874	3.826196727	-0.258529888	0.797750115	0.975262329	-5.758304593	-0.502881197	3.826196727	-2.231741483	0.033191592	0.230739404	-4.398419367	0.586346647	3.826196727	2.602153636	0.014213253	0.70874931	-2.906820703	-0.00807301	3.826196727	-0.035827292	0.971655603	0.998539607	-6.379333047	-0.208961688	3.826196727	-0.927353162	0.361088394	0.778155986	-5.949491553	0.448678269	3.826196727	1.991193768	0.055563621	0.313892091	-4.541324933	-0.234917507	3.826196727	-1.042542751	0.305426054	0.689515754	-5.892179908	-0.315030955
maker-scf300000870629.0-snap-gene-6.48-mRNA-1	0.020022862	2.854708832	0.087270238	0.931032227	0.979625525	-6.721128845	-0.622393914	2.854708832	-2.712722394	0.010907834	0.515861814	-2.732340335	-0.383535425	2.854708832	-1.67165056	0.104914608	0.424404959	-5.384076036	-0.218835628	2.854708832	-0.953801596	0.347749028	0.988714469	-5.109341874	-0.058261798	2.854708832	-0.253935782	0.801264404	0.978244432	-6.347642707	0.584843303	2.854708832	2.549056935	0.016110928	0.250153504	-3.429893248	-0.383696887	2.854708832	-1.672354297	0.104774666	0.422520542	-5.068149857	0.041879262	2.854708832	0.182532011	0.856383821	0.960566059	-6.412669548	0.34545795
maker-scf300000870629.0-snap-gene-6.52-mRNA-1	-0.187603731	2.531715203	-0.391155365	0.698425767	0.922576675	-6.647290596	0.546865804	2.531715203	1.140219827	0.263148161	0.872856977	-5.193584279	0.215986096	2.531715203	0.450332836	0.655683579	0.878649881	-6.642077081	0.143275978	2.531715203	0.298731625	0.767188741	0.988714469	-5.456384897	0.118029308	2.531715203	0.246092105	0.807274205	0.978244432	-6.349607369	-0.786101517	2.531715203	-1.639028311	0.111574679	0.52820313	-5.084895914	0.520060357	2.531715203	1.084330241	0.286790711	0.666460083	-5.831907305	-0.038022505	2.531715203	-0.079277244	0.937334571	0.982023653	-6.42626782	-0.58963478
maker-scf300000870629.0-snap-gene-6.54-mRNA-1	-0.799800387	2.542305391	-2.754677873	0.009852976	0.096047998	-3.283181862	0.512226479	2.542305391	1.764213884	0.087800028	0.756382949	-4.406175081	-0.069196281	2.542305391	-0.238326297	0.813236138	0.954964895	-6.716146363	-0.218377627	2.542305391	-0.752137692	0.457784877	0.988714469	-5.25353831	0.035145496	2.542305391	0.121048355	0.904453742	0.988111105	-6.372623683	-0.658136753	2.542305391	-2.266759033	0.03071795	0.319904041	-3.998989497	0.10721963	2.542305391	0.369286571	0.714488257	0.909007116	-6.343259807	-0.566507898	2.542305391	-1.951170312	0.060357928	0.326739263	-4.627340483	-0.871874521
maker-scf300000870629.0-snap-gene-6.74-mRNA-1	0.188415203	2.855471336	0.502557345	0.618917038	0.890100876	-6.59693221	-0.630253475	2.855471336	-1.681066645	0.103055019	0.759696958	-4.527462204	-0.392885778	2.855471336	-1.047938969	0.302973173	0.67088765	-6.195564565	-0.048952494	2.855471336	-0.130570331	0.896980228	0.993344897	-5.487443215	0.322521061	2.855471336	0.860256101	0.396419194	0.872587011	-6.013083267	0.629664666	2.855471336	1.679496121	0.103363257	0.516700626	-5.023287498	-0.366246954	2.855471336	-0.976885589	0.336378865	0.711474626	-5.939389869	0.0853436	2.855471336	0.22763584	0.82146193	0.951821724	-6.403370713	0.877183217
maker-scf300000870631.0-snap-gene-0.110-mRNA-1	-0.112911875	2.696948064	-0.360579273	0.720921376	0.927621036	-6.658940298	0.135819616	2.696948064	0.433734171	0.667561125	0.964193393	-5.701661796	0.124702161	2.696948064	0.398231052	0.69325851	0.893448964	-6.664468602	-0.10179442	2.696948064	-0.325076155	0.747362545	0.988714469	-5.449326766	0.283624507	2.696948064	0.90574281	0.372234679	0.868003132	-5.973801596	-0.090133476	2.696948064	-0.287837423	0.775435325	0.955796739	-6.333352668	-0.16334518	2.696948064	-0.52163589	0.605724926	0.86356249	-6.275472474	0.056209673	2.696948064	0.179503203	0.858740357	0.960566059	-6.413220889	0.334057813
maker-scf300000870631.0-snap-gene-0.111-mRNA-1	1.285959797	3.22969076	4.336152513	1.49E-04	0.003930478	0.690514845	-0.651353111	3.22969076	-2.196310054	0.0358752	0.632819004	-3.704725147	0.289331803	3.22969076	0.975603457	0.337003727	0.697963789	-6.267667632	0.345274883	3.22969076	1.164239002	0.253433275	0.988714469	-4.925270053	-0.189462892	3.22969076	-0.638853561	0.527729282	0.922725575	-6.176506828	-0.013177157	3.22969076	-0.04443231	0.96485201	0.995776929	-6.373881299	0.039781715	3.22969076	0.134140727	0.894180366	0.969318432	-6.402635281	-0.415919267	3.22969076	-1.402446156	0.170968307	0.53997664	-5.471052785	1.05671519
maker-scf300000870631.0-snap-gene-0.112-mRNA-1	0.239962011	2.7417386	0.711992465	0.481928417	0.829662939	-6.469025302	-0.174005955	2.7417386	-0.516293926	0.609405365	0.956388201	-5.665163304	0.050861125	2.7417386	0.150910296	0.88104898	0.968033901	-6.733460283	0.015094931	2.7417386	0.044788243	0.964570644	0.995124419	-5.493925707	-0.006031309	2.7417386	-0.017895527	0.985839788	0.998958655	-6.379816625	0.306188247	2.7417386	0.908492655	0.370804033	0.779169252	-5.96638322	0.622498734	2.7417386	1.84701906	0.074553388	0.365020314	-4.788557518	-0.134429358	2.7417386	-0.39886601	0.692795538	0.909118842	-6.349564511	-0.388568032
maker-scf300000870631.0-snap-gene-0.120-mRNA-1	-0.195390274	4.020653902	-0.579371404	0.566631372	0.870167798	-6.555023889	-0.119709746	4.020653902	-0.354963438	0.725081529	0.966133045	-5.730644653	-0.317802965	4.020653902	-0.942349618	0.35348399	0.704941581	-6.299192403	0.002702946	4.020653902	0.008014777	0.99365786	0.998664663	-5.494762762	0.112438888	4.020653902	0.333403886	0.741130924	0.966867247	-6.324282133	0.1324839	4.020653902	0.392841372	0.697193159	0.935649357	-6.297628124	0.316991535	4.020653902	0.939943564	0.354696842	0.727058427	-5.97392176	-0.084476953	4.020653902	-0.250491133	0.803902185	0.946335905	-6.397880779	-0.39994292
maker-scf300000870631.0-snap-gene-1.54-mRNA-1	0.163396042	4.777950522	0.771769952	0.446242069	0.816425406	-6.424677993	0.101048898	4.777950522	0.477285143	0.636591727	0.959353932	-5.683186251	-0.217284426	4.777950522	-1.026301425	0.31289195	0.683544052	-6.217636569	0.481729367	4.777950522	2.27535652	0.030136603	0.888002391	-3.462535152	0.228232903	4.777950522	1.078014462	0.289554418	0.832388697	-5.807846428	0.157267421	4.777950522	0.742822582	0.463322731	0.837852124	-6.100530515	0.688892352	4.777950522	3.253851255	0.002801737	0.059064265	-1.866737952	0.219452517	4.777950522	1.036541989	0.308169939	0.690068268	-5.898237628	-0.297263407
maker-scf300000870631.0-snap-gene-1.67-mRNA-1	0.247690029	3.01962895	0.711210297	0.48240594	0.829662939	-6.469582712	0.907117097	3.01962895	2.604670943	0.01412864	0.543691692	-2.946213011	1.335491694	3.01962895	3.834693913	5.95E-04	0.013292808	-0.658311337	-0.180684569	3.01962895	-0.518812673	0.607668729	0.988714469	-5.379351183	0.378883255	3.01962895	1.0879149	0.285230455	0.83225612	-5.797495229	-0.40709779	3.01962895	-1.168929334	0.251567196	0.700659226	-5.704629475	1.02252842	3.01962895	2.936059824	0.006299751	0.091536805	-2.611370206	0.914754428	3.01962895	2.626600565	0.013411033	0.15455471	-3.310189369	-0.395955136
maker-scf300000870631.0-snap-gene-1.68-mRNA-1	-0.308236397	3.119300881	-1.162373903	0.254178124	0.64144512	-6.05210484	-0.08437233	3.119300881	-0.318172013	0.752542101	0.970152957	-5.742216251	0.151810933	3.119300881	0.572486146	0.571226156	0.849305862	-6.578977221	-0.54441966	3.119300881	-2.053032062	0.048810995	0.893485856	-3.812638375	0.522434957	3.119300881	1.970126715	0.058044013	0.488662746	-4.550097962	0.499013764	3.119300881	1.8818043	0.069522086	0.446638764	-4.697106412	0.041591411	3.119300881	0.15684316	0.876411273	0.962533866	-6.399315598	0.36411197	3.119300881	1.373083309	0.179826204	0.550689489	-5.509555767	0.172607149
maker-scf300000870631.0-snap-gene-1.71-mRNA-1	1.391500826	2.74858951	4.74428365	4.71E-05	0.001566769	1.801497172	-0.636603419	2.74858951	-2.170481783	0.037952217	0.641031527	-3.749780701	0.266030114	2.74858951	0.907022328	0.371568545	0.719012863	-6.331553283	0.488867293	2.74858951	1.666779539	0.105887516	0.944123562	-4.357500838	-0.519927506	2.74858951	-1.772678476	0.08636006	0.594275469	-4.881393848	0.131006076	2.74858951	0.446661601	0.658302888	0.921357018	-6.275089429	-0.895374389	2.74858951	-3.052754259	0.004695838	0.078556833	-2.342443066	-1.263639153	2.74858951	-4.308342805	1.61E-04	0.007502687	0.803224716	1.766947709
maker-scf300000870631.0-snap-gene-2.10-mRNA-1	0.155353496	4.22992763	0.586111395	0.56215163	0.868620212	-6.551068675	0.019497696	4.22992763	0.073560119	0.941844984	0.993791573	-5.7870861	0.042396585	4.22992763	0.159952126	0.873982768	0.967052992	-6.732029275	0.132454606	4.22992763	0.499719389	0.620890593	0.988714469	-5.387651714	-0.173537096	4.22992763	-0.654713749	0.517602895	0.918255392	-6.166352404	-0.186073629	4.22992763	-0.702011073	0.488042405	0.84869746	-6.129605216	0.697018219	4.22992763	2.629682193	0.013312946	0.155497609	-3.289114727	0.451185336	4.22992763	1.702213818	0.098978824	0.410803486	-5.038327506	-0.71520182
maker-scf300000870631.0-snap-gene-2.16-mRNA-1	0.173495406	3.510372559	0.441427809	0.662044652	0.913870673	-6.626099372	-0.406720311	3.510372559	-1.034826569	0.308957464	0.897118369	-5.296704071	-0.489464935	3.510372559	-1.245355359	0.222567916	0.598929675	-5.974693517	0.25624003	3.510372559	0.651956599	0.519355663	0.988714469	-5.313039587	-0.320255028	3.510372559	-0.81483123	0.421542024	0.880433663	-6.050388903	-0.049257061	3.510372559	-0.125325719	0.901095425	0.979477543	-6.366991917	-0.10010037	3.510372559	-0.25468736	0.800689188	0.937743196	-6.379097177	-0.288169187	3.510372559	-0.733194588	0.469087593	0.790860942	-6.16127511	-0.046659252
maker-scf300000870631.0-snap-gene-2.17-mRNA-1	-0.305364838	3.572967038	-0.475585853	0.637889959	0.89967277	-6.610162968	-0.105892185	3.572967038	-0.164920183	0.870137388	0.985269103	-5.776858167	0.084700632	3.572967038	0.13191572	0.89595108	0.971644145	-6.736187296	-0.495957655	3.572967038	-0.772421757	0.446040126	0.988714469	-5.240342263	-0.665714814	3.572967038	-1.036807478	0.308292207	0.837010492	-5.849761792	0.207342207	3.572967038	0.322921988	0.749043584	0.953495343	-6.322585881	-0.568861203	3.572967038	-0.885964286	0.382838107	0.741927661	-6.021899396	-0.328332067	3.572967038	-0.511355817	0.612927431	0.870131739	-6.298281688	-0.402218449
maker-scf300000870631.0-snap-gene-2.18-mRNA-1	-0.0955677	3.680676382	-0.346478946	0.731382914	0.930040128	-6.663996119	-0.007982785	3.680676382	-0.028941442	0.977101515	0.995476311	-5.789231564	-0.178929502	3.680676382	-0.648705633	0.521426487	0.819429624	-6.532138707	0.075379016	3.680676382	0.273285244	0.786492355	0.988714469	-5.46264011	-0.278668908	3.680676382	-1.010309025	0.320365822	0.846000971	-5.876280805	-0.239005483	3.680676382	-0.866510002	0.393036164	0.788810196	-6.00280303	-0.283021767	3.680676382	-1.026090236	0.312989855	0.68848194	-5.891462117	-0.30296206	3.680676382	-1.098383402	0.280708484	0.662911747	-5.834257782	-0.091214841
maker-scf300000870631.0-snap-gene-2.20-mRNA-1	0.316011689	1.986589536	0.763800713	0.450906482	0.820491585	-6.430788888	0.308229206	1.986589536	0.744990439	0.462030444	0.92775677	-5.531812208	0.646622106	1.986589536	1.562886571	0.128488318	0.465320372	-5.548848329	-0.022381211	1.986589536	-0.054095418	0.957215061	0.994813087	-5.493528992	0.354009396	1.986589536	0.855641226	0.3989274	0.872587011	-6.016961217	0.172230655	1.986589536	0.416281743	0.68014458	0.927776707	-6.288162863	-0.180315875	1.986589536	-0.435823733	0.666060988	0.886398359	-6.31646878	0.783155828	1.986589536	1.892888776	0.067981569	0.34844653	-4.727517817	0.850336961
maker-scf300000870631.0-snap-gene-2.21-mRNA-1	0.137080221	3.027540656	0.341589201	0.735023199	0.930040128	-6.66570268	0.057712038	3.027540656	0.143812206	0.886603162	0.988195799	-5.779924963	0.405703774	3.027540656	1.010970269	0.320054387	0.688601289	-6.233015785	-0.210911515	3.027540656	-0.525568862	0.603021934	0.988714469	-5.376341011	0.156231907	3.027540656	0.389313147	0.699773532	0.958453891	-6.304088591	-0.030084165	3.027540656	-0.074966512	0.94073525	0.988301424	-6.372051944	-0.028538168	3.027540656	-0.071114052	0.943775368	0.986586074	-6.409138328	0.233464822	3.027540656	0.581769282	0.56503556	0.844944566	-6.26003627	0.321850296
maker-scf300000870631.0-snap-gene-2.8-mRNA-1	0.121840774	3.192696066	0.344484197	0.73286719	0.930040128	-6.664695209	0.039422512	3.192696066	0.11146049	0.911987962	0.991048424	-5.78379723	0.277054098	3.192696066	0.783323641	0.43953115	0.771112497	-6.435587426	-0.115790812	3.192696066	-0.327378954	0.74563761	0.988714469	-5.448681698	-0.207460366	3.192696066	-0.586559126	0.561854683	0.93433963	-6.208269192	-0.125419473	3.192696066	-0.354602364	0.725349302	0.941765495	-6.311903523	-0.017702894	3.192696066	-0.050051941	0.960410242	0.988152666	-6.410421533	0.194146493	3.192696066	0.5489164	0.587094634	0.857585478	-6.278533518	-0.067916698
maker-scf300000870631.0-snap-gene-3.66-mRNA-1	0.024320657	3.838085523	0.114495169	0.909602354	0.975703208	-6.71833252	0.042698832	3.838085523	0.201014715	0.842033441	0.983341047	-5.770680952	-0.053108221	3.838085523	-0.250019342	0.804263649	0.953133291	-6.713242629	0.12012771	3.838085523	0.565529226	0.5758876	0.988714469	-5.357758554	-0.143311295	3.838085523	-0.674671363	0.505011944	0.915704104	-6.153231171	-0.427585943	3.838085523	-2.0129606	0.05309873	0.401414016	-4.470162913	0.675888009	3.838085523	3.181900515	0.003375033	0.064458289	-2.038630762	0.139058916	3.838085523	0.654652295	0.517641927	0.818442389	-6.215258959	-0.794878647
maker-scf300000870631.0-snap-gene-3.77-mRNA-1	-0.319233783	4.190635319	-1.318168389	0.197348435	0.586840013	-5.865002978	0.275640086	4.190635319	1.138162898	0.263992502	0.872856977	-5.195684223	-0.098305239	4.190635319	-0.405918377	0.687661527	0.89155317	-6.661335795	0.054711542	4.190635319	0.225912886	0.822789618	0.988714469	-5.47281019	0.289333971	4.190635319	1.194707187	0.241490849	0.817264933	-5.680333855	-0.078295233	4.190635319	-0.323293794	0.748698554	0.953495343	-6.322513047	0.445988415	4.190635319	1.841558949	0.075370855	0.365470086	-4.797634342	0.215117618	4.190635319	0.888255752	0.381416473	0.741267807	-6.03750363	-0.475888226
maker-scf300000870631.0-snap-gene-3.81-mRNA-1	0.4603474	3.852040822	1.216376344	0.233253948	0.624232382	-5.989655239	-0.085972825	3.852040822	-0.227166073	0.821823874	0.983018	-5.765436218	0.190810918	3.852040822	0.504179857	0.617790014	0.865421607	-6.616087552	0.183563657	3.852040822	0.485030414	0.631151118	0.988714469	-5.39382974	-0.136388637	3.852040822	-0.360379818	0.721068983	0.965758166	-6.31492548	0.079584453	3.852040822	0.210286069	0.834855331	0.970480767	-6.352697105	0.877177371	3.852040822	2.317766546	0.027411681	0.221428312	-3.93073954	0.13156419	3.852040822	0.347632177	0.730525287	0.923106863	-6.36872508	-0.553218608
maker-scf300000870631.0-snap-gene-4.53-mRNA-1	0.042463047	4.515051006	0.143769796	0.886636365	0.973306937	-6.714484511	0.007014107	4.515051006	0.0237481	0.981209605	0.995476311	-5.78935994	-0.19628668	4.515051006	-0.664580091	0.511357117	0.810891052	-6.521667606	0.245763834	4.515051006	0.832097987	0.411878791	0.988714469	-5.200224914	0.698562766	4.515051006	2.365167656	0.0246317	0.33615788	-3.809970396	0.298121075	4.515051006	1.009367172	0.320809778	0.754682003	-5.872250275	0.377519995	4.515051006	1.278193062	0.210908653	0.579942882	-5.612076639	0.397993368	4.515051006	1.347511042	0.187828873	0.56213636	-5.542504013	0.363505819
maker-scf300000870631.0-snap-gene-4.55-mRNA-1	-0.35404313	3.527429489	-1.639558445	0.11146371	0.455243622	-5.414375098	0.768764643	3.527429489	3.56011586	0.001249097	0.236679293	-0.911393107	0.191768224	3.527429489	0.888070362	0.381514591	0.725643599	-6.348431674	0.222953289	3.527429489	1.032487054	0.310033752	0.988714469	-5.044447115	-0.602373682	3.527429489	-2.789566504	0.009049261	0.18264293	-2.916017622	-1.227095635	3.527429489	-5.682626889	3.31E-06	6.60E-04	4.504886648	-0.946849889	3.527429489	-4.384820944	1.30E-04	0.007151763	1.014678767	-1.691119358	3.527429489	-7.831500712	9.21E-09	7.96E-06	10.08702563	-0.009566922
maker-scf300000870631.0-snap-gene-4.58-mRNA-1	0.002712374	2.45415504	0.00469324	0.996286445	0.999134942	-6.724995574	-0.058132896	2.45415504	-0.100587735	0.920547491	0.991048424	-5.784877184	0.54294936	2.45415504	0.939468881	0.354999077	0.705513961	-6.30180889	-0.598369881	2.45415504	-1.035363377	0.308779902	0.988714469	-5.041939255	1.612146562	2.45415504	2.789507897	0.009086363	0.18264293	-2.918423069	0.494928757	2.45415504	0.856378514	0.398582707	0.793354786	-6.011286054	0.434435257	2.45415504	0.751706208	0.458089481	0.789908296	-6.130158215	0.599723903	2.45415504	1.03770625	0.307705416	0.690068268	-5.897000428	1.18042368
maker-scf300000870631.0-snap-gene-5.102-mRNA-1	0.31936168	3.012329718	0.638821123	0.527788408	0.855198314	-6.518556609	-0.030520583	3.012329718	-0.061050509	0.951724026	0.993791573	-5.787875557	0.144369175	3.012329718	0.288782544	0.774734543	0.940049916	-6.7026163	0.144471922	3.012329718	0.288988069	0.774578773	0.988714469	-5.458836626	0.352990702	3.012329718	0.706089461	0.48558197	0.901944161	-6.131754993	-0.615565436	3.012329718	-1.231319308	0.227772271	0.678081411	-5.632951682	-0.294967232	3.012329718	-0.590024758	0.559593805	0.840200774	-6.23760246	-0.315849079	3.012329718	-0.631794846	0.532307828	0.826052271	-6.229814777	0.967319613
maker-scf300000870631.0-snap-gene-5.108-mRNA-1	-0.573276072	3.420960706	-2.322769861	0.027105372	0.197427614	-4.200023367	0.179338967	3.420960706	0.726636201	0.473038247	0.92775677	-5.544241137	-0.193412234	3.420960706	-0.783657524	0.439338123	0.771112497	-6.435326223	-0.200524871	3.420960706	-0.812476136	0.422870784	0.988714469	-5.213781782	0.218927407	3.420960706	0.887038564	0.382060965	0.871314056	-5.990186553	-0.392984571	3.420960706	-1.592274232	0.121727083	0.543463634	-5.154514239	-0.756168599	3.420960706	-3.063804189	0.004565927	0.077382015	-2.316695919	-0.385532148	3.420960706	-1.562078896	0.128678386	0.471942085	-5.249435446	0.401819934
maker-scf300000870631.0-snap-gene-5.109-mRNA-1	0.039315145	2.455514707	0.102015474	0.919418067	0.979239107	-6.719707945	0.36803909	2.455514707	0.954992853	0.347156054	0.899655641	-5.368649831	0.099594645	2.455514707	0.258429543	0.797826829	0.950282484	-6.711068511	0.30775959	2.455514707	0.798578784	0.430764076	0.988714469	-5.223197581	0.100843103	2.455514707	0.261669059	0.795351256	0.977714474	-6.345645623	-0.066042508	2.455514707	-0.171368001	0.865076362	0.977076924	-6.360141772	0.259988367	2.455514707	0.674621363	0.505043275	0.815935958	-6.184561825	0.065560124	2.455514707	0.170116304	0.866052052	0.964067037	-6.414871131	-0.11983012
maker-scf300000870631.0-snap-gene-5.113-mRNA-1	-0.202688627	3.867135625	-0.7357827	0.467533851	0.824627586	-6.451788637	0.08664488	3.867135625	0.314530738	0.75527856	0.970152957	-5.743293234	-0.550889766	3.867135625	-1.999792318	0.054578195	0.301751089	-4.833005588	0.434846018	3.867135625	1.578540356	0.124849617	0.952161933	-4.469441826	0.199311515	3.867135625	0.723523401	0.474920052	0.893267832	-6.119504328	-0.22097318	3.867135625	-0.802157701	0.428722815	0.811743958	-6.05544297	0.297103132	3.867135625	1.07851806	0.28933336	0.666903096	-5.837987346	-0.208276916	3.867135625	-0.756068824	0.455459564	0.787863007	-6.1444445	-0.300480244
maker-scf300000870631.0-snap-gene-5.120-mRNA-1	0.554151446	3.685039132	1.454903714	0.15600173	0.529466606	-5.683642628	-1.0258792	3.685039132	-2.693407136	0.011428086	0.515861814	-2.770938997	-0.462447244	3.685039132	-1.214137791	0.234095058	0.614467633	-6.011925575	-0.009280511	3.685039132	-0.024365631	0.98072109	0.997668495	-5.49453452	-0.971332469	3.685039132	-2.550196751	0.016067844	0.25404829	-3.431647489	0.373083667	3.685039132	0.979517092	0.335098824	0.764802299	-5.901073061	0.548202899	3.685039132	1.43928603	0.160344437	0.516586511	-5.404974672	0.27796521	3.685039132	0.729787172	0.471137763	0.792272527	-6.163739608	-0.965383922
maker-scf300000870631.0-snap-gene-5.125-mRNA-1	-0.217456676	3.930959852	-0.821434722	0.41783003	0.797815367	-6.38522446	-0.2638951	3.930959852	-0.996854188	0.326748016	0.898763786	-5.331594486	-0.457330381	3.930959852	-1.72754896	0.094274172	0.404723392	-5.295820841	-0.024021395	3.930959852	-0.09073995	0.928297805	0.99393723	-5.491241454	0.288433919	3.930959852	1.089548689	0.284521336	0.83225612	-5.795778661	0.448715027	3.930959852	1.69500477	0.100352954	0.511518551	-4.999348644	0.459486642	3.930959852	1.735694155	0.092802193	0.401060146	-4.969361025	0.335553987	3.930959852	1.267543037	0.21463813	0.595247778	-5.641984775	-0.388509398
maker-scf300000870631.0-snap-gene-5.126-mRNA-1	0.019764472	4.192771996	0.05873944	0.953546219	0.98529234	-6.723249842	0.248367053	4.192771996	0.738139702	0.466121462	0.92775677	-5.536486182	0.028079348	4.192771996	0.083451012	0.934043083	0.982943877	-6.74151186	0.240052177	4.192771996	0.71342813	0.481052629	0.988714469	-5.277497651	0.050314895	4.192771996	0.149534413	0.882125123	0.98767519	-6.368756846	-0.248165493	4.192771996	-0.73754067	0.466480184	0.837852124	-6.10438266	0.032915005	4.192771996	0.097822442	0.922719007	0.979725187	-6.406869861	-0.0952611	4.192771996	-0.283113235	0.779019742	0.934751593	-6.389139799	0.037164362
maker-scf300000870635.0-snap-gene-0.164-mRNA-1	-0.457553671	4.499030365	-1.811328849	0.080037065	0.396119693	-5.140014574	0.326439829	4.499030365	1.292285294	0.206049692	0.83414983	-5.028907021	0.008613581	4.499030365	0.034098793	0.973022527	0.994399546	-6.744467416	-0.139727423	4.499030365	-0.553142348	0.58423376	0.988714469	-5.363660939	-0.100522011	4.499030365	-0.39793893	0.693471548	0.957198564	-6.300697607	-0.395101259	4.499030365	-1.564096967	0.128203909	0.549146053	-5.195653042	-0.25502545	4.499030365	-1.009575456	0.320711564	0.695903838	-5.907793412	-0.196105518	4.499030365	-0.776327688	0.443587433	0.777702646	-6.12912315	-0.303050231
maker-scf300000870635.0-snap-gene-0.168-mRNA-1	0.10436129	1.846301354	0.206519559	0.83776975	0.967202566	-6.70330293	-0.30062573	1.846301354	-0.594905385	0.556333841	0.949686405	-5.624634996	0.044044698	1.846301354	0.087159632	0.931119408	0.981061611	-6.741189544	-0.240309138	1.846301354	-0.475545458	0.637816606	0.988714469	-5.397722839	0.425506797	1.846301354	0.842031337	0.406382682	0.874481573	-6.02828218	0.412328998	1.846301354	0.815953916	0.420909504	0.806665442	-6.044484134	-0.030274515	1.846301354	-0.059909948	0.95262166	0.987784549	-6.409876459	0.629040046	1.846301354	1.244801338	0.222768704	0.605844235	-5.669281173	0.560142602
maker-scf300000870635.0-snap-gene-0.170-mRNA-1	0.324796238	3.208024081	0.603144971	0.550983344	0.86378465	-6.540796321	-0.289157278	3.208024081	-0.536963602	0.595286369	0.956388201	-5.654992306	-0.443318483	3.208024081	-0.823240181	0.416922272	0.755280258	-6.403489257	0.478957444	3.208024081	0.88942155	0.380912662	0.988714469	-5.158776167	0.452352015	3.208024081	0.840015404	0.407600324	0.874806304	-6.029829651	-0.368358772	3.208024081	-0.684040377	0.499243936	0.855971351	-6.141813065	-0.015212027	3.208024081	-0.028248657	0.977652487	0.992970191	-6.411279808	-1.018116471	3.208024081	-1.890637135	0.068448725	0.349384927	-4.731979752	0.79236028
maker-scf300000870635.0-snap-gene-0.186-mRNA-1	0.664223192	3.298886589	1.44504334	0.158814277	0.536904068	-5.697253205	-0.444561466	3.298886589	-0.967160726	0.34119893	0.899655641	-5.357978201	0.325810444	3.298886589	0.708813269	0.483914261	0.797941196	-6.491148009	-0.106148717	3.298886589	-0.230930655	0.81893689	0.988714469	-5.471818246	-0.280481213	3.298886589	-0.610197768	0.546327245	0.931201282	-6.194200648	0.070289736	3.298886589	0.15291805	0.879487139	0.978898031	-6.363138662	-0.298076221	3.298886589	-0.648476391	0.521611661	0.828663834	-6.201660924	0.098714659	3.298886589	0.214757573	0.831410002	0.954776964	-6.406227933	0.6818182
maker-scf300000870635.0-snap-gene-0.187-mRNA-1	-0.456627517	3.573603989	-1.748774569	0.090478894	0.420634743	-5.242509412	0.473688246	3.573603989	1.814113094	0.079597225	0.727003039	-4.331154629	0.435246504	3.573603989	1.666890383	0.105865294	0.425917957	-5.391480865	-0.418185775	3.573603989	-1.601551858	0.119654227	0.944123562	-4.440726595	-0.190335496	3.573603989	-0.72893959	0.471648541	0.892966455	-6.115624875	-0.133152948	3.573603989	-0.50994406	0.613793751	0.908700306	-6.24494539	0.044495481	3.573603989	0.170407089	0.865825368	0.959707391	-6.397085421	0.325069185	3.573603989	1.24493751	0.22271934	0.605844235	-5.669119051	-0.691458495
maker-scf300000870641.0-snap-gene-0.52-mRNA-1	-0.044127633	3.94911299	-0.187311981	0.852667553	0.973095849	-6.707150109	0.077214253	3.94911299	0.32775732	0.745354318	0.970152957	-5.739322372	-0.127428062	3.94911299	-0.540903761	0.592537645	0.859651765	-6.596709659	0.160514682	3.94911299	0.6813491	0.500837197	0.988714469	-5.296430427	0.292205277	3.94911299	1.240346366	0.224388222	0.798468119	-5.627227494	-0.119353212	3.94911299	-0.506627821	0.616091404	0.908717299	-6.246622455	0.565237921	3.94911299	2.399309178	0.022790949	0.205912651	-3.768166664	0.513139021	3.94911299	2.178160943	0.037323738	0.257171841	-4.215452345	-0.317160278
maker-scf300000870641.0-snap-gene-0.53-mRNA-1	-1.153491978	3.376030408	-4.320048114	1.55E-04	0.004029266	0.647064773	0.347147353	3.376030408	1.300133244	0.203381007	0.83414983	-5.019910272	-0.685109263	3.376030408	-2.565865248	0.015486273	0.148492624	-3.714445906	-0.121235362	3.376030408	-0.454049621	0.653036295	0.988714469	-5.406265998	0.461068026	3.376030408	1.726787955	0.094412698	0.603564786	-4.954387149	0.10537497	3.376030408	0.39464942	0.695872263	0.935405276	-6.29691734	0.071915708	3.376030408	0.269338082	0.789499407	0.936351299	-6.375245334	0.136010356	3.376030408	0.509384802	0.614180954	0.870131739	-6.299393871	-0.76433966
maker-scf300000870641.0-snap-gene-1.11-mRNA-1	-0.082607899	3.431232086	-0.227573535	0.821509932	0.961827751	-6.698656121	0.071466812	3.431232086	0.196881354	0.845238079	0.983341047	-5.771451457	-0.467584355	3.431232086	-1.288131349	0.207473005	0.579717135	-5.922296265	0.456443268	3.431232086	1.257439168	0.218222303	0.988714469	-4.833216487	0.418239603	3.431232086	1.152193264	0.258272082	0.82357489	-5.728176493	-0.050998092	3.431232086	-0.140492812	0.889202581	0.978898031	-6.36496986	-0.059049408	3.431232086	-0.162673094	0.871858362	0.961890969	-6.398379655	-0.737805778	3.431232086	-2.032554642	0.050962459	0.307045355	-4.483564921	0.394681112
maker-scf300000870641.0-snap-gene-1.14-mRNA-1	0.246516449	2.975949616	0.53055444	0.599603739	0.882486616	-6.582333582	-0.514669112	2.975949616	-1.107674493	0.276738131	0.888866201	-5.226404649	-1.205931593	2.975949616	-2.595414481	0.014442086	0.145148567	-3.650955272	0.93777893	2.975949616	2.018294428	0.052509553	0.893485856	-3.865068797	-0.093119208	2.975949616	-0.200411815	0.842500705	0.981844642	-6.3598287	0.480198439	2.975949616	1.033486467	0.309573657	0.748460483	-5.848371856	0.885138746	2.975949616	1.905001852	0.066331891	0.342263562	-4.690864755	0.21142576	2.975949616	0.455032013	0.65233735	0.887498466	-6.32557228	-0.731741505
maker-scf300000870641.0-snap-gene-1.15-mRNA-1	-0.076087797	3.0309083	-0.276850549	0.783779082	0.949167862	-6.686025324	-0.251713785	3.0309083	-0.91587748	0.366979742	0.906619301	-5.401928411	-0.291388033	3.0309083	-1.060234889	0.297435481	0.669807284	-6.182831166	-0.036413549	3.0309083	-0.13249314	0.895472214	0.993344897	-5.487225301	0.218598935	3.0309083	0.795386876	0.432589591	0.885614085	-6.065766824	0.317527653	3.0309083	1.155345647	0.256999307	0.705070515	-5.719776905	-0.105994412	3.0309083	-0.385667772	0.702443412	0.902147482	-6.337070553	-0.655144731	3.0309083	-2.383788017	0.023611651	0.209265504	-3.814461466	0.24850555
maker-scf300000870641.0-snap-gene-1.17-mRNA-1	2.388182189	2.744894518	7.791422315	1.02E-08	1.89E-06	10.03553118	1.93E-04	2.744894518	6.31E-04	0.999500678	0.999903222	-5.789624345	2.519821466	2.744894518	8.220894238	3.35E-09	6.67E-07	11.12391007	-0.131445865	2.744894518	-0.428840919	0.671079538	0.988714469	-5.415789116	-0.179036099	2.744894518	-0.584103617	0.563484221	0.93433963	-6.209695578	-0.485318315	2.744894518	-1.583346515	0.123749508	0.543463634	-5.167615687	0.020464017	2.744894518	0.066763667	0.947209449	0.987184124	-6.409439921	0.460944151	2.744894518	1.503826031	0.143002607	0.499738219	-5.33268344	2.188682073
maker-scf300000870641.0-snap-gene-1.19-mRNA-1	0.00484725	2.110828596	0.01181513	0.990650739	0.997575676	-6.724935705	-0.022287736	2.110828596	-0.054326166	0.957032744	0.993791573	-5.788239952	0.27169224	2.110828596	0.662247517	0.512829988	0.811328956	-6.523221626	-0.289132726	2.110828596	-0.704758553	0.486355096	0.988714469	-5.282697033	0.586535708	2.110828596	1.429675783	0.163064038	0.736067598	-5.388052617	0.497827215	2.110828596	1.213449588	0.234354095	0.684006578	-5.653856903	-0.291394408	2.110828596	-0.710271382	0.482979517	0.798960775	-6.160131777	0.373258929	2.110828596	0.909815453	0.370117107	0.733438928	-6.018511527	0.882777366
maker-scf300000870641.0-snap-gene-1.25-mRNA-1	-0.400793877	3.690339168	-1.404960939	0.170225902	0.547699027	-5.751703458	-0.149319104	3.690339168	-0.523429922	0.604491244	0.956388201	-5.661716042	-0.468838664	3.690339168	-1.643488203	0.110643973	0.435154823	-5.42762958	-0.081274317	3.690339168	-0.284902657	0.777661455	0.988714469	-5.459852934	0.548510039	3.690339168	1.922771834	0.063974505	0.511993491	-4.632042467	0.681125154	3.690339168	2.387646844	0.023405132	0.288997659	-3.760757747	0.203156909	3.690339168	0.712155393	0.481828982	0.798960775	-6.158806875	0.348676348	3.690339168	1.222265799	0.231051807	0.613534635	-5.695891062	-0.055440747
maker-scf300000870641.0-snap-gene-1.30-mRNA-1	-0.101002329	2.33023084	-0.304511954	0.762824354	0.943802221	-6.67785923	-0.248913875	2.33023084	-0.750450521	0.458785002	0.92775677	-5.528057321	-0.053145015	2.33023084	-0.160226922	0.873768176	0.967052992	-6.731984482	-0.296771189	2.33023084	-0.894735553	0.377997274	0.988714469	-5.154903861	0.159912671	2.33023084	0.482120763	0.633192542	0.946942862	-6.263753072	0.519833835	2.33023084	1.567247199	0.1274661	0.549146053	-5.191084486	-0.686310209	2.33023084	-2.069156872	0.047173587	0.294991676	-4.401741137	-0.368835983	2.33023084	-1.112003724	0.274901915	0.659063084	-5.819707021	0.745220551
maker-scf300000870641.0-snap-gene-1.36-mRNA-1	-0.001624182	2.834453737	-0.004407729	0.996512112	0.999134942	-6.7249969	-0.236649262	2.834453737	-0.642222254	0.525569602	0.942296617	-5.597546874	0.006825987	2.834453737	0.018524465	0.985342185	0.998824193	-6.744885002	-0.245099432	2.834453737	-0.665154447	0.510994804	0.988714469	-5.305669254	-0.274948287	2.834453737	-0.746158711	0.4613349	0.89141498	-6.103106092	-0.155784434	2.834453737	-0.422770092	0.675455208	0.927776707	-6.285447066	-0.412176027	2.834453737	-1.118569372	0.272133835	0.649985395	-5.79547941	-0.254657365	2.834453737	-0.691092907	0.494780241	0.808421654	-6.190948006	0.135603558
maker-scf300000870641.0-snap-gene-1.38-mRNA-1	-0.451041148	3.351699307	-2.085058086	0.045606578	0.286338638	-4.658546589	-0.147965579	3.351699307	-0.684010378	0.499178803	0.9317679	-5.571952859	-0.414007569	3.351699307	-1.913860485	0.065147461	0.331230128	-4.984831211	-0.184999157	3.351699307	-0.85520798	0.399163386	0.988714469	-5.183865232	-0.428404912	3.351699307	-1.980416044	0.056820744	0.488662746	-4.532090784	-0.176933205	3.351699307	-0.81792096	0.419802684	0.805735277	-6.042907089	0.154948273	3.351699307	0.716289746	0.479309696	0.798960775	-6.15588757	0.013050364	3.351699307	0.060328791	0.952290842	0.985944435	-6.427599148	-1.034394333
maker-scf300000870641.0-snap-gene-1.6-mRNA-1	0.631772466	3.47154478	3.205508976	0.003175564	0.040966355	-2.230876484	0.377921412	3.47154478	1.917510724	0.064664764	0.71502237	-4.17053449	0.789758249	3.47154478	4.007102702	3.71E-04	0.009156186	-0.204827454	0.219935629	3.47154478	1.115916999	0.273249656	0.988714469	-4.970488788	0.273810562	3.47154478	1.389269492	0.174899973	0.757542107	-5.441605494	-0.133145722	3.47154478	-0.675559366	0.50445568	0.859468931	-6.147601211	0.040785994	3.47154478	0.206941388	0.837443234	0.949575102	-6.390161007	0.031144228	3.47154478	0.158020659	0.875491348	0.964067037	-6.416867163	0.864797033
maker-scf300000870641.0-snap-gene-2.102-mRNA-1	-0.019033431	3.345756468	-0.075989887	0.939927818	0.982461275	-6.722066473	0.241252454	3.345756468	0.963186627	0.343095742	0.899655641	-5.361513614	0.409165759	3.345756468	1.633570892	0.112722368	0.437585561	-5.442820097	-0.186946736	3.345756468	-0.746374151	0.461206702	0.988714469	-5.257182528	-0.036546412	3.345756468	-0.145909461	0.88496146	0.98767519	-6.369294066	-0.309547351	3.345756468	-1.235850097	0.226031697	0.675535327	-5.627661527	0.287131512	3.345756468	1.146356142	0.260640923	0.637586711	-5.76515252	0.426517181	3.345756468	1.702845454	0.098859182	0.410803486	-5.037342029	-0.342711356
maker-scf300000870641.0-snap-gene-2.103-mRNA-1	0.234355125	3.041521654	0.685890329	0.498009148	0.839075842	-6.487306662	-0.505292835	3.041521654	-1.478847407	0.149526427	0.788158577	-4.802221665	-0.184713073	3.041521654	-0.54060226	0.59274293	0.859651765	-6.596874191	-0.086224637	3.041521654	-0.252354817	0.802474753	0.988714469	-5.467370395	-0.049961124	3.041521654	-0.146221899	0.884716931	0.98767519	-6.36924828	0.215032624	3.041521654	0.629338903	0.533854728	0.868434949	-6.177436064	0.345945008	3.041521654	1.012481955	0.319343189	0.69471368	-5.904937118	0.588499992	3.041521654	1.722370925	0.095220115	0.404926988	-5.006730868	-0.161551006
maker-scf300000870641.0-snap-gene-2.108-mRNA-1	0.103183583	3.015273295	0.377234771	0.708634505	0.926585823	-6.652710839	0.258599641	3.015273295	0.945429242	0.351935625	0.899655641	-5.376906892	0.337275792	3.015273295	1.23306589	0.227053893	0.605924235	-5.989452593	0.024507431	3.015273295	0.089598123	0.929197564	0.99393723	-5.491330197	0.355311501	3.015273295	1.299003672	0.203763481	0.780384413	-5.556348834	-0.24889177	3.015273295	-0.909937682	0.370053676	0.779169252	-5.965100636	-0.397574857	3.015273295	-1.453516697	0.156383579	0.513497471	-5.385647942	-0.03294648	3.015273295	-0.120450925	0.904922951	0.974949313	-6.422129862	0.85606994
maker-scf300000870641.0-snap-gene-2.121-mRNA-1	0.621727059	2.450769122	1.889252372	0.068483675	0.366897046	-5.008322329	-0.53367664	2.450769122	-1.621692096	0.11525426	0.774657827	-4.611157466	-0.226903906	2.450769122	-0.68949668	0.495769666	0.802228048	-6.504736926	0.314954326	2.450769122	0.957056956	0.346130202	0.988714469	-5.106751742	-0.187583971	2.450769122	-0.570014539	0.572880081	0.93433963	-6.217766744	-0.281146615	2.450769122	-0.854324903	0.399644663	0.793354786	-6.013067235	-0.287119928	2.450769122	-0.87247611	0.389825991	0.746781468	-6.033742877	-0.206903006	2.450769122	-0.628719611	0.534254726	0.826052271	-6.231780536	0.721263016
maker-scf300000870641.0-snap-gene-2.94-mRNA-1	0.725627704	3.132396494	1.170299934	0.251295041	0.637779692	-6.042899116	-0.380644144	3.132396494	-0.613906848	0.544006027	0.94800095	-5.613866278	-0.885430154	3.132396494	-1.428030994	0.16383755	0.516197773	-5.740001058	1.230413714	3.132396494	1.984424079	0.056627217	0.893485856	-3.917311824	0.454533943	3.132396494	0.733077088	0.469326113	0.892966455	-6.112458345	0.306387526	3.132396494	0.494144999	0.624881799	0.912855495	-6.252736821	-0.089110861	3.132396494	-0.143718926	0.886704617	0.967135933	-6.401287935	-0.517225396	3.132396494	-0.834186517	0.410913817	0.756901635	-6.083018195	1.269272508
maker-scf300000870641.0-snap-gene-2.97-mRNA-1	0.126930996	2.578470059	0.408635211	0.685687726	0.920187246	-6.640209276	-0.390259209	2.578470059	-1.256380702	0.218600375	0.838098926	-5.069450652	-0.777199335	2.578470059	-2.502076118	0.017982229	0.164762964	-3.849915707	0.513871123	2.578470059	1.654330627	0.108408167	0.944123562	-4.373591681	0.213640376	2.578470059	0.687782989	0.496833134	0.909642528	-6.144403003	0.300419666	2.578470059	0.967155833	0.341140358	0.764802299	-5.91277167	-0.009534569	2.578470059	-0.030695109	0.97571445	0.992887726	-6.411207501	-0.109552149	2.578470059	-0.352686631	0.726770605	0.923106863	-6.366950697	0.350105942
maker-scf300000870641.1-snap-gene-0.11-mRNA-1	-1.466755731	3.352422648	-4.79027424	4.14E-05	0.001429772	1.927628915	0.516711265	3.352422648	1.687526155	0.101795305	0.759696958	-4.518208936	-0.257991801	3.352422648	-0.842574841	0.406083294	0.744677498	-6.387566856	-0.692052666	3.352422648	-2.260173243	0.031170088	0.892491204	-3.487211992	0.864659854	3.352422648	2.823890668	0.008318841	0.175371995	-2.839849056	0.463548916	3.352422648	1.513903362	0.140436422	0.573427558	-5.267391243	-0.839935311	3.352422648	-2.74314284	0.010133071	0.128799282	-3.043201639	-0.265515448	3.352422648	-0.867146304	0.392692991	0.750140948	-6.055680603	0.237839433
maker-scf300000870641.1-snap-gene-0.12-mRNA-1	1.88031842	3.859743624	5.947170705	1.57E-06	1.08E-04	5.116411225	-0.290770152	3.859743624	-0.919663239	0.365029302	0.906619301	-5.398764702	0.844955458	3.859743624	2.672469882	0.012018083	0.128772273	-3.483260247	0.74459281	3.859743624	2.355037584	0.025203322	0.816902689	-3.331288356	-0.106005159	3.859743624	-0.335278733	0.739730418	0.966867247	-6.32365518	0.183095043	3.859743624	0.579102703	0.566810336	0.89021151	-6.207527174	0.148886362	3.859743624	0.470905672	0.641088468	0.877571848	-6.300583125	-0.21642703	3.859743624	-0.684526874	0.498857301	0.810994972	-6.195422712	1.625426899
maker-scf300000870641.1-snap-gene-0.16-mRNA-1	0.921217671	3.837072734	1.913351656	0.065370067	0.357339173	-4.967387729	-0.389032623	3.837072734	-0.808013391	0.425497207	0.921389036	-5.486774588	-0.308315829	3.837072734	-0.640366138	0.526836597	0.823157146	-6.537456265	0.840500876	3.837072734	1.745704403	0.091184073	0.926123643	-4.2537087	-0.506223637	3.837072734	-1.051416908	0.301533282	0.837010492	-5.835099982	-0.102441239	3.837072734	-0.212768514	0.8329588	0.96941749	-6.35215938	0.930627931	3.837072734	1.932896589	0.062817763	0.33793871	-4.643759629	-0.010292251	3.837072734	-0.02137681	0.983087812	0.996149549	-6.429200914	-0.515633898
maker-scf300000870641.1-snap-gene-0.23-mRNA-1	-0.562687938	2.564645503	-1.197594314	0.240381131	0.62967283	-6.011667417	0.576218475	2.564645503	1.22639197	0.229518247	0.846505453	-5.102532998	0.327936876	2.564645503	0.697962958	0.490534505	0.800979831	-6.498846738	-0.314406339	2.564645503	-0.669165302	0.508468626	0.988714469	-5.303401111	0.006750088	2.564645503	0.014366519	0.988631967	0.998958655	-6.379873778	-1.166733812	2.564645503	-2.483212602	0.018788316	0.263362166	-3.566565957	-0.360405763	2.564645503	-0.767067966	0.448990654	0.786235522	-6.118704689	-0.145459145	2.564645503	-0.30958731	0.758998764	0.928913061	-6.381264958	-0.195532087
maker-scf300000870641.1-snap-gene-0.24-mRNA-1	0.494165447	3.113799561	1.591220748	0.121964311	0.476285331	-5.487493174	-0.263186331	3.113799561	-0.847464251	0.403396198	0.915021792	-5.456975336	-0.532918515	3.113799561	-1.716006254	0.09639376	0.408109027	-5.314240394	0.763897631	3.113799561	2.459762751	0.019836613	0.781527598	-3.154502574	-0.77000866	3.113799561	-2.479440361	0.018953442	0.285734164	-3.578518772	-0.447316636	3.113799561	-1.440366817	0.16004085	0.597102049	-5.368863375	0.308711617	3.113799561	0.994056409	0.328085943	0.704827548	-5.922914612	-0.799823809	3.113799561	-2.575445626	0.015140321	0.165319306	-3.419021372	-0.584554829
maker-scf300000870641.1-snap-gene-0.27-mRNA-1	0.551385933	2.506463565	1.883617212	0.069268087	0.368057685	-5.017992854	-0.575251411	2.506463565	-1.965145272	0.058644454	0.688077241	-4.094255378	-0.351763846	2.506463565	-1.201678162	0.238817882	0.618089596	-6.026546785	0.327898368	2.506463565	1.120150102	0.271470402	0.988714469	-4.966596857	0.326705369	2.506463565	1.116074638	0.273183247	0.82357489	-5.767576973	0.363824529	2.506463565	1.242879268	0.223466354	0.675535327	-5.619352526	0.356955495	2.506463565	1.219413615	0.23211633	0.600077411	-5.682185083	-0.537632432	2.506463565	-1.836633186	0.076114902	0.35758296	-4.821952637	0.521135807
maker-scf300000870641.1-snap-gene-0.29-mRNA-1	0.172920035	2.971483297	0.471297405	0.640811943	0.900713674	-6.612312447	-0.3163811	2.971483297	-0.862303732	0.395309506	0.913302137	-5.445378432	-0.002429496	2.971483297	-0.006621646	0.994760234	0.999772592	-6.745037508	-0.141031569	2.971483297	-0.384384681	0.70338407	0.988714469	-5.431275571	-0.019108681	2.971483297	-0.052081137	0.958806672	0.996891805	-6.378615825	-0.210417556	2.971483297	-0.573497734	0.570549921	0.891509666	-6.210732987	-0.314501183	2.971483297	-0.857179978	0.398089969	0.752469249	-6.04671801	-0.363415025	2.971483297	-0.990495743	0.329794081	0.703051924	-5.943636059	0.468312536
maker-scf300000870641.1-snap-gene-0.30-mRNA-1	0.457918412	2.819391535	1.266461594	0.215019611	0.603404601	-5.929445229	-0.165905866	2.819391535	-0.458844637	0.64962781	0.963457803	-5.691221624	0.193065684	2.819391535	0.533960345	0.597273903	0.859651765	-6.60047592	0.098946863	2.819391535	0.273656612	0.786209608	0.988714469	-5.462552799	-0.449970296	2.819391535	-1.244479547	0.22288539	0.798468119	-5.622329423	-0.213434872	2.819391535	-0.59029526	0.559379887	0.884598646	-6.201034328	-0.001122358	2.819391535	-0.003104098	0.997543686	0.997543686	-6.411676461	-0.142138016	2.819391535	-0.393110068	0.696996799	0.910157103	-6.351846977	0.009070475
maker-scf300000870641.1-snap-gene-0.7-mRNA-1	0.517282059	4.019330773	1.499272965	0.144174371	0.518037904	-5.621451149	-0.200356537	4.019330773	-0.580706666	0.565742462	0.954437347	-5.632369722	-0.243741885	4.019330773	-0.706453303	0.485315954	0.799203093	-6.49286995	0.560667406	4.019330773	1.625019601	0.114540331	0.944123562	-4.4110933	0.19006064	4.019330773	0.550865382	0.585774369	0.937556559	-6.228427499	0.512197328	4.019330773	1.484535551	0.148020217	0.583733684	-5.308436954	0.305785167	4.019330773	0.88627747	0.382464315	0.741927661	-6.02184876	0.090829009	4.019330773	0.263255751	0.794139526	0.942636764	-6.394587219	0.401557531
maker-scf300000870641.1-snap-gene-0.9-mRNA-1	0.32806928	2.995637516	0.373176182	0.71169895	0.926888688	-6.654191603	-0.722498932	2.995637516	-0.821836756	0.417795917	0.919080905	-5.476364734	-0.44425901	2.995637516	-0.505341071	0.617093111	0.864931047	-6.615387589	0.049829358	2.995637516	0.056680497	0.955183806	0.99429611	-5.49340423	0.246758743	2.995637516	0.280686096	0.780920203	0.977714474	-6.340444734	0.833450985	2.995637516	0.948043829	0.350847824	0.773847987	-5.930357206	-0.766675891	2.995637516	-0.872087694	0.390238677	0.746781468	-6.033856119	0.140549707	2.995637516	0.159874167	0.874075342	0.964067037	-6.416558663	1.341503913
maker-scf300000870642.2-snap-gene-0.50-mRNA-1	-0.478519151	2.725134001	-1.072499659	0.291982987	0.680856011	-6.150269578	1.071816611	2.725134001	2.402250668	0.022638378	0.592838765	-3.332617495	1.23654459	2.725134001	2.771453657	0.009458525	0.111990665	-3.263482563	-0.64324713	2.725134001	-1.441702648	0.159666254	0.988714469	-4.633044058	0.611227468	2.725134001	1.369937337	0.180796128	0.768531738	-5.466751777	-0.56602022	2.725134001	-1.268614834	0.214260558	0.665813908	-5.588569999	0.807601008	2.725134001	1.81006717	0.08023706	0.371668189	-4.849568889	0.761943387	2.725134001	1.707735251	0.097937069	0.410259806	-5.029702839	-0.67489269
maker-scf300000870642.2-snap-gene-0.51-mRNA-1	-0.187639631	3.218101633	-0.695337686	0.492154508	0.835799055	-6.480766245	0.276545873	3.218101633	1.024798259	0.313589263	0.898427758	-5.306035951	0.16505297	3.218101633	0.611638113	0.545349897	0.831329972	-6.555629743	-0.076146728	3.218101633	-0.282177539	0.779730278	0.988714469	-5.460517079	-0.029928308	3.218101633	-0.110905571	0.912424283	0.988111105	-6.373804157	-0.180559312	3.218101633	-0.669100092	0.508509642	0.860221204	-6.151893933	0.030720214	3.218101633	0.113840142	0.910117209	0.977029678	-6.405165556	0.028973271	3.218101633	0.107366484	0.915207639	0.979015433	-6.423629652	-0.248288153
maker-scf300000870642.2-snap-gene-0.52-mRNA-1	-0.090140328	3.384129922	-0.348144393	0.730144478	0.930040128	-6.663409372	0.299230932	3.384129922	1.155704373	0.256854762	0.872856977	-5.177665327	0.422011353	3.384129922	1.62991293	0.113497089	0.437651814	-5.448403674	-0.212920748	3.384129922	-0.82235295	0.417315477	0.988714469	-5.206996194	0.110523527	3.384129922	0.426869384	0.672499287	0.953071847	-6.288788025	0.044972699	3.384129922	0.173695763	0.863262462	0.976668861	-6.359739087	0.250921422	3.384129922	0.969121015	0.340175013	0.713075027	-5.946751589	0.624960024	3.384129922	2.413751236	0.022050762	0.205038742	-3.753967745	-0.230538223
maker-scf300000870642.2-snap-gene-0.58-mRNA-1	-0.177327745	2.929525404	-0.428251946	0.671503542	0.918177173	-6.631897885	-0.202661393	2.929525404	-0.489433483	0.628067521	0.95855155	-5.677722534	0.065564172	2.929525404	0.158339487	0.875242293	0.967052992	-6.732290589	-0.44555331	2.929525404	-1.076024916	0.290428907	0.988714469	-5.006506888	-0.072149777	2.929525404	-0.174243926	0.862835418	0.985817984	-6.364744306	-0.423638236	2.929525404	-1.02309934	0.314378677	0.750629751	-5.858719619	0.33037223	2.929525404	0.797859073	0.431175283	0.776954488	-6.094966638	0.161010294	2.929525404	0.388844801	0.700116332	0.91134621	-6.35351715	-0.579849752
maker-scf300000870645.0-snap-gene-0.5-mRNA-1	0.387937211	3.466871774	1.074666114	0.29102723	0.67923817	-6.14798894	-0.329274291	3.466871774	-0.912157723	0.368902811	0.906619301	-5.405025002	-0.416416929	3.466871774	-1.153560809	0.257719373	0.62968803	-6.08172268	0.475079849	3.466871774	1.3160692	0.198043441	0.988714469	-4.772103112	0.223238078	3.466871774	0.618415534	0.540933329	0.930132706	-6.189234882	0.59356541	3.466871774	1.64429865	0.110475539	0.526586532	-5.076942894	0.284553146	3.466871774	0.788270923	0.436676239	0.779285263	-6.102454551	0.43900982	3.466871774	1.216147778	0.233339725	0.613534635	-5.703039445	0.326622143
maker-scf300000870645.0-snap-gene-0.9-mRNA-1	-0.371168176	2.773387614	-1.13632969	0.264746661	0.652820867	-6.081297553	-0.104422609	2.773387614	-0.319689345	0.75140277	0.970152957	-5.741763836	-0.5717166	2.773387614	-1.750307783	0.090209814	0.396843051	-5.259207667	0.096125816	2.773387614	0.294288749	0.770548584	0.988714469	-5.457516884	0.370462538	2.773387614	1.134169384	0.265637384	0.82357489	-5.74798175	0.323756464	2.773387614	0.99117895	0.329465862	0.763453959	-5.88990883	0.110265013	2.773387614	0.337575837	0.738015723	0.918710884	-6.354484343	9.61E-04	2.773387614	0.00294225	0.997671758	0.999547491	-6.429426694	-0.11097065
maker-scf300000870651.0-snap-gene-0.46-mRNA-1	-0.109280266	3.209764887	-0.374874539	0.71037092	0.926712908	-6.653610554	0.145287286	3.209764887	0.498392863	0.621814062	0.956388201	-5.673606589	0.2501851	3.209764887	0.858233859	0.397517059	0.738266523	-6.374317923	-0.214178079	3.209764887	-0.734715535	0.468174147	0.988714469	-5.26447201	-0.186272523	3.209764887	-0.638988436	0.527642721	0.922725575	-6.176421495	-0.45623834	3.209764887	-1.565077982	0.127973774	0.549146053	-5.194231179	-0.566404071	3.209764887	-1.942990018	0.061381003	0.333670736	-4.625585244	-0.248645249	3.209764887	-0.85295156	0.400393864	0.75493544	-6.06766982	0.270851283
maker-scf300000870651.0-snap-gene-0.50-mRNA-1	0.22757137	2.871378027	0.514989898	0.610305382	0.887255466	-6.590545397	0.314669853	2.871378027	0.712092192	0.481867552	0.9310082	-5.553877932	0.441306791	2.871378027	0.998669294	0.325882007	0.690486899	-6.24519901	0.100934432	2.871378027	0.228412796	0.820863392	0.988714469	-5.472321531	-0.106968588	2.871378027	-0.242067982	0.810362145	0.978244432	-6.350591496	-0.844593438	2.871378027	-1.911299689	0.065487952	0.436980171	-4.647100329	0.777382042	2.871378027	1.759201516	0.088662263	0.391081765	-4.931936471	0.36031574	2.871378027	0.81538801	0.421228261	0.761140461	-6.098486673	-0.65677926
maker-scf300000870651.0-snap-gene-0.55-mRNA-1	0.230046254	2.559377821	0.622667131	0.538172348	0.856395207	-6.52883904	0.321026472	2.559377821	0.868923658	0.391735431	0.913302137	-5.440143502	0.778890387	2.559377821	2.108225776	0.043405923	0.269020626	-4.634224318	-0.22781766	2.559377821	-0.616634987	0.542091818	0.988714469	-5.332060807	-0.387110086	2.559377821	-1.047792444	0.303039595	0.837010492	-5.838902719	-0.327735753	2.559377821	-0.887083694	0.382037056	0.786221826	-5.985159443	-0.477649507	2.559377821	-1.292855862	0.205854774	0.579029829	-5.594127076	0.798039554	2.559377821	2.160056903	0.038820528	0.260781423	-4.249526372	0.320585675
maker-scf300000870651.0-snap-gene-0.59-mRNA-1	0.19052269	2.832799997	0.575445228	0.569249171	0.870844206	-6.557307261	-0.034384076	2.832799997	-0.103851948	0.917972768	0.991048424	-5.784565496	-0.14763806	2.832799997	-0.445918631	0.658833511	0.880935632	-6.64407942	0.303776674	2.832799997	0.917511911	0.36613684	0.988714469	-5.137657682	0.274939923	2.832799997	0.830414827	0.412814649	0.874806304	-6.037808163	0.512551039	2.832799997	1.54808359	0.13200843	0.552448769	-5.218755728	0.611401617	2.832799997	1.846646944	0.074608857	0.365020314	-4.789176794	0.368463598	2.832799997	1.112889071	0.274527479	0.659063084	-5.818755486	-0.145939004
maker-scf300000870651.1-snap-gene-0.48-mRNA-1	0.292097156	3.815595322	0.985509347	0.332196326	0.725071611	-6.238303883	0.076494704	3.815595322	0.258086202	0.798089329	0.975262329	-5.758411874	0.077894625	3.815595322	0.262809409	0.794480338	0.948911799	-6.709907919	0.290697235	3.815595322	0.980786141	0.334482701	0.988714469	-5.087623716	-0.271086044	3.815595322	-0.914619756	0.367629234	0.868003132	-5.965912238	-0.162584216	3.815595322	-0.548544418	0.587346784	0.898402271	-6.224634937	0.55250519	3.815595322	1.864102465	0.07204468	0.35787712	-4.760021174	0.212658454	3.815595322	0.717490361	0.478579513	0.798045214	-6.172541454	-0.531494077
maker-scf300000870651.1-snap-gene-0.61-mRNA-1	-2.083069651	4.09288412	-7.707827861	1.27E-08	2.20E-06	9.820642432	0.765562615	4.09288412	2.832754464	0.008139419	0.474965815	-2.489060739	-0.537816947	4.09288412	-1.990044091	0.055696551	0.305977029	-4.850486537	-0.779690089	4.09288412	-2.885029306	0.007153101	0.560100577	-2.392500304	0.754959879	4.09288412	2.793521949	0.008962122	0.18264293	-2.907267348	-0.100072351	4.09288412	-0.370290285	0.71374805	0.941765495	-6.306221948	-1.078549007	4.09288412	-3.990874754	3.88E-04	0.015420161	-0.019115597	-0.351909571	4.09288412	-1.302144839	0.20270124	0.581253514	-5.599604878	-0.249560765
maker-scf300000870651.1-snap-gene-0.65-mRNA-1	0.138883959	2.314601339	0.248359008	0.805549228	0.954220717	-6.693620355	0.339367089	2.314601339	0.606872632	0.548502053	0.94800095	-5.617940082	-0.327632622	2.314601339	-0.58588849	0.562333545	0.843188244	-6.571118762	0.805883669	2.314601339	1.44112013	0.159909831	0.988714469	-4.633754383	-0.078322474	2.314601339	-0.140060034	0.889548865	0.98767519	-6.370130736	-0.410889211	2.314601339	-0.734771947	0.468184573	0.837852124	-6.106342771	-0.135665075	2.314601339	-0.242602844	0.809964377	0.940375901	-6.382105716	-0.393731011	2.314601339	-0.704088825	0.486808247	0.805548044	-6.181923278	0.196226559
maker-scf300000870651.1-snap-gene-0.71-mRNA-1	-0.17273499	3.389612175	-0.684961167	0.498587056	0.83950405	-6.48794524	-0.14121579	3.389612175	-0.559975327	0.57962245	0.956388201	-5.643335433	-0.01560913	3.389612175	-0.061896247	0.951052881	0.987617189	-6.743107891	-0.29834165	3.389612175	-1.183040247	0.246013816	0.988714469	-4.907210109	-0.81895952	3.389612175	-3.247491836	0.002848389	0.090071627	-1.859636792	-0.570394684	3.389612175	-2.261835943	0.031055375	0.319904041	-4.008509597	0.04271374	3.389612175	0.16937653	0.866628801	0.959707391	-6.397261342	-0.149518819	3.389612175	-0.592900053	0.557657779	0.841680222	-6.253530981	-1.03440825
maker-scf300000870651.1-snap-gene-1.10-mRNA-1	-0.443407395	2.976321478	-1.651110323	0.10906827	0.452292723	-5.396630516	-0.055797027	2.976321478	-0.207770661	0.836801422	0.983341047	-5.769387204	-1.17561186	2.976321478	-4.377610525	1.32E-04	0.00446938	0.787924059	0.676407438	2.976321478	2.518729541	0.017297143	0.770497944	-3.052920324	0.47598709	2.976321478	1.772426908	0.086402565	0.594275469	-4.881798209	0.571410295	2.976321478	2.127753052	0.041624755	0.364185672	-4.262104269	0.208012294	2.976321478	0.774572661	0.444608519	0.784799107	-6.113001647	-0.571985122	2.976321478	-2.129893526	0.041433518	0.269265946	-4.305838446	-0.175432599
maker-scf300000870651.1-snap-gene-1.11-mRNA-1	0.20688741	2.373889796	0.542090924	0.591729669	0.881668258	-6.576092164	0.031755917	2.373889796	0.083207549	0.934235049	0.993060125	-5.786376695	-0.420016182	2.373889796	-1.100535601	0.27978519	0.657736172	-6.140133384	0.658659508	2.373889796	1.725834073	0.094586574	0.926123643	-4.279861385	-0.141740276	2.373889796	-0.371390977	0.712936652	0.964845897	-6.310898949	-0.383073627	2.373889796	-1.003737909	0.323472014	0.757006257	-5.877747646	-0.029942336	2.373889796	-0.078455564	0.937982692	0.985679448	-6.408586231	-0.19778031	2.373889796	-0.5182283	0.608071438	0.869200242	-6.294860088	0.09508947
maker-scf300000870651.1-snap-gene-1.1-mRNA-1	0.37579985	3.098217154	0.830810226	0.412598803	0.796625983	-6.377508012	-0.124958543	3.098217154	-0.27625566	0.784232806	0.972538044	-5.753867947	-0.038681717	3.098217154	-0.085516709	0.932414839	0.981628777	-6.741333983	0.289523024	3.098217154	0.640071275	0.526951106	0.988714469	-5.319551897	-0.23764541	3.098217154	-0.525381361	0.603153095	0.937556559	-6.242058886	-0.086650158	3.098217154	-0.191564305	0.849365205	0.975169177	-6.356467082	-0.121607403	3.098217154	-0.268847031	0.789874893	0.936351299	-6.375377197	-0.838860868	3.098217154	-1.854535566	0.073446747	0.355976478	-4.792166446	0.259761843
maker-scf300000870651.1-snap-gene-2.58-mRNA-1	-0.406174319	3.368082924	-1.425216916	0.164338198	0.546148217	-5.724348899	-0.004281381	3.368082924	-0.015022853	0.988112659	0.998698199	-5.789518649	0.253800618	3.368082924	0.890555893	0.380200481	0.724702796	-6.346237334	-0.664256318	3.368082924	-2.330795662	0.026620498	0.841792073	-3.37152441	-0.001779271	3.368082924	-0.006243247	0.99505966	0.998958655	-6.37995782	0.003311242	3.368082924	0.01161875	0.990806126	0.998565742	-6.374804272	-0.567970273	3.368082924	-1.992939491	0.055362305	0.313779088	-4.538243814	0.091457797	3.368082924	0.320914427	0.750483298	0.925786485	-6.37768215	0.160016683
maker-scf300000870651.1-snap-gene-2.71-mRNA-1	1.426613164	2.833497077	5.472916737	5.98E-06	3.04E-04	3.809758602	0.054797795	2.833497077	0.210220807	0.834905809	0.983341047	-5.768907473	1.442442285	2.833497077	5.533642001	5.04E-06	3.19E-04	3.966021072	0.038968674	2.833497077	0.149495543	0.882155529	0.993344897	-5.485159988	0.738027213	2.833497077	2.831294135	0.008168727	0.173618922	-2.82335054	0.149153596	2.833497077	0.57219801	0.571418845	0.891509666	-6.211472022	-0.111151065	2.833497077	-0.426408883	0.672831082	0.887411493	-6.320525493	-0.082465685	2.833497077	-0.316363146	0.753901079	0.925993199	-6.379137103	2.275791443
maker-scf300000870651.1-snap-gene-2.72-mRNA-1	-0.031538459	3.198896723	-0.111112722	0.912261401	0.97624248	-6.718720961	-0.42667993	3.198896723	-1.50323036	0.143155469	0.786295881	-4.770657954	-0.27196716	3.198896723	-0.958163869	0.345580906	0.698378286	-6.284328596	-0.186251228	3.198896723	-0.656179213	0.516672584	0.988714469	-5.310697011	0.144563688	3.198896723	0.509310397	0.614232477	0.937556559	-6.250333321	0.339414832	3.198896723	1.195787858	0.241075031	0.686931381	-5.674205041	-0.037447052	3.198896723	-0.131929208	0.895914452	0.970792384	-6.40293101	-0.211333484	3.198896723	-0.744546174	0.462295104	0.788600627	-6.152984974	0.150472281
maker-scf300000870651.1-snap-gene-2.79-mRNA-1	-1.217223295	2.303379689	-1.871690994	0.071111656	0.374188758	-5.038974553	0.423318874	2.303379689	0.650925863	0.520090859	0.942296617	-5.592266958	-0.035807643	2.303379689	-0.055060435	0.956458442	0.989054679	-6.743514411	-0.758096778	2.303379689	-1.165704696	0.252995284	0.988714469	-4.92380945	0.499321083	2.303379689	0.767792383	0.448662282	0.888285286	-6.086874138	-0.719861855	2.303379689	-1.106911901	0.277202562	0.722886286	-5.772350947	-1.411949616	2.303379689	-2.171116336	0.038032435	0.262981609	-4.214607718	-0.466217892	2.303379689	-0.716890511	0.479032736	0.798285273	-6.172869876	0.694047405
maker-scf300000870651.1-snap-gene-2.84-mRNA-1	-0.28853951	2.759848151	-0.639166111	0.527528705	0.855198314	-6.51837688	-0.577741577	2.759848151	-1.279799903	0.21035026	0.83414983	-5.043120595	-0.706870316	2.759848151	-1.565842927	0.127794562	0.465320372	-5.544493098	-0.159410771	2.759848151	-0.353123087	0.726446706	0.988714469	-5.44116291	0.241957233	2.759848151	0.535978119	0.595895672	0.937556559	-6.236468987	0.519760435	2.759848151	1.151361406	0.258608708	0.708101775	-5.724189158	0.263486207	2.759848151	0.583668608	0.563773154	0.84403221	-6.241347183	-0.368108337	2.759848151	-0.815425153	0.421207335	0.761140461	-6.098456855	-0.310068484
maker-scf300000870651.1-snap-gene-3.54-mRNA-1	-0.30966754	2.855918239	-1.096331286	0.281590864	0.668551101	-6.124948011	-0.121957375	2.855918239	-0.431771717	0.668971279	0.964193393	-5.702453319	-9.98E-05	2.855918239	-3.53E-04	0.999720339	0.999978436	-6.745059785	-0.431525091	2.855918239	-1.52774959	0.136971291	0.983317338	-4.53160877	0.263806963	2.855918239	0.93396882	0.357720531	0.868003132	-5.948464183	0.690460561	2.855918239	2.444471622	0.020548782	0.271112956	-3.645894567	-0.121410642	2.855918239	-0.429836094	0.670363357	0.886643745	-6.319058887	0.487671787	2.855918239	1.726528512	0.094459963	0.403231314	-5.000175974	0.075550065
maker-scf300000870651.1-snap-gene-3.67-mRNA-1	0.196609252	2.812336304	0.75306564	0.457235354	0.823913324	-6.438924203	0.070541407	2.812336304	0.270192318	0.788848347	0.975262329	-5.75541894	0.139856148	2.812336304	0.535686183	0.596094983	0.859651765	-6.599544244	0.12729451	2.812336304	0.487571774	0.629370502	0.988714469	-5.392773814	-0.354630249	2.812336304	-1.358328016	0.184410689	0.769942868	-5.481703619	-0.566591883	2.812336304	-2.170197355	0.037975675	0.346550288	-4.18303273	-0.520176989	2.812336304	-1.992415987	0.055422608	0.313779088	-4.539167989	-0.951649669	2.812336304	-3.645070918	9.94E-04	0.02848066	-0.91488419	0.362155992
maker-scf300000870651.1-snap-gene-4.78-mRNA-1	-0.105089375	2.948608207	-0.301810959	0.764862741	0.944039348	-6.678690641	0.231819554	2.948608207	0.665773129	0.510604688	0.937012	-5.583314757	-0.06356235	2.948608207	-0.182547607	0.85637169	0.962505657	-6.72808994	0.190292529	2.948608207	0.546509776	0.588726905	0.988714469	-5.366768901	-0.123058989	2.948608207	-0.353418712	0.726227349	0.965758166	-6.317409029	-0.438166302	2.948608207	-1.258389747	0.217883188	0.669735023	-5.600868115	0.120208791	2.948608207	0.345233098	0.732309817	0.916230987	-6.3518654	-0.231040861	2.948608207	-0.663536764	0.512015624	0.814461304	-6.209449528	-0.348357155
maker-scf300000870651.1-snap-gene-4.80-mRNA-1	-0.71004951	2.944843705	-2.922670286	0.006513847	0.070376693	-2.901196889	0.235553317	2.944843705	0.969572786	0.339953352	0.899655641	-5.35591219	-0.350092206	2.944843705	-1.441032034	0.159854222	0.506107444	-5.722212156	-0.124403986	2.944843705	-0.512065466	0.612326021	0.988714469	-5.38231928	0.429871078	2.944843705	1.769413836	0.08691304	0.594631957	-4.886637713	0.064494069	2.944843705	0.26546726	0.792451504	0.958580631	-6.339548072	-0.488353529	2.944843705	-2.010136376	0.053413037	0.309214972	-4.507782575	-0.328106015	2.944843705	-1.350533573	0.186868839	0.56213636	-5.538638152	0.208175097
maker-scf300000870651.1-snap-gene-4.81-mRNA-1	-0.313972543	3.996927467	-1.199740653	0.239558596	0.62967283	-6.009167675	0.199978167	3.996927467	0.764149422	0.450701778	0.92775677	-5.518520817	-0.285581501	3.996927467	-1.09125382	0.283782589	0.659957423	-6.150097666	0.171587126	3.996927467	0.655662589	0.517000445	0.988714469	-5.310984403	0.264022249	3.996927467	1.008872378	0.321043176	0.846000971	-5.877688175	0.448187263	3.996927467	1.712597142	0.097027383	0.508151712	-4.971974927	0.252328151	3.996927467	0.964187309	0.342602059	0.716869568	-5.951400681	-0.12157387	3.996927467	-0.464553723	0.645579596	0.882439585	-6.321196222	-0.302278445
maker-scf300000870651.1-snap-gene-5.128-mRNA-1	-0.396726046	4.154731709	-1.761959933	0.088186873	0.414254642	-5.221147645	-0.084772738	4.154731709	-0.376497003	0.709177108	0.966133045	-5.72329047	-0.253531397	4.154731709	-1.125996558	0.269026751	0.644124068	-6.11240144	-0.227967387	4.154731709	-1.012460378	0.319353333	0.988714469	-5.061414893	0.117667503	4.154731709	0.522590912	0.60506805	0.937556559	-6.243515686	0.356691327	4.154731709	1.584155697	0.123565074	0.543463634	-5.166430767	-0.217896682	4.154731709	-0.967733847	0.340856233	0.713925857	-5.948060985	0.015966348	4.154731709	0.070910557	0.943935977	0.984010037	-6.42690021	-0.061161861
maker-scf300000870651.1-snap-gene-5.138-mRNA-1	-0.208790988	2.781661284	-0.632910157	0.531551173	0.855198314	-6.52237519	0.044658514	2.781661284	0.135373789	0.893213732	0.990210863	-5.781029479	0.05657575	2.781661284	0.171498621	0.864974557	0.964264414	-6.730081051	-0.220708224	2.781661284	-0.669034989	0.508550594	0.988714469	-5.30347501	-0.035170823	2.781661284	-0.106613658	0.91579985	0.988590836	-6.374272614	-0.126881521	2.781661284	-0.38461719	0.703213578	0.938945833	-6.30082047	-0.20775039	2.781661284	-0.629755782	0.533585557	0.831206407	-6.213571907	-0.242459145	2.781661284	-0.734968769	0.468022161	0.790860942	-6.159987508	-0.036211421
maker-scf300000870651.1-snap-gene-5.140-mRNA-1	-0.574032101	3.571459995	-3.074366924	0.004444942	0.053095785	-2.545653603	0.233879792	3.571459995	1.252599454	0.219955028	0.838098926	-5.073661282	-0.134002112	3.571459995	-0.71768053	0.478463916	0.796313822	-6.484859258	-0.206150197	3.571459995	-1.104086941	0.278266407	0.988714469	-4.981294433	0.197597684	3.571459995	1.058281904	0.298310267	0.836272405	-5.828216366	-0.0527304	3.571459995	-0.282410335	0.779553482	0.955796739	-6.334901478	-0.260696117	3.571459995	-1.396220729	0.172817111	0.532574473	-5.462452742	0.136728449	3.571459995	0.732282078	0.469636122	0.791271257	-6.161936191	-0.1157383
maker-scf300000870651.1-snap-gene-5.145-mRNA-1	-0.347459723	3.293494604	-0.787246947	0.437306052	0.813441883	-6.412591503	-0.002242604	3.293494604	-0.005081115	0.995979475	0.999448444	-5.789612417	-0.027633429	3.293494604	-0.062609652	0.950492168	0.987617189	-6.743062221	-0.322068897	3.293494604	-0.729718409	0.471215709	0.988714469	-5.267530174	-0.337148072	3.293494604	-0.763883618	0.450896299	0.888285286	-6.089883562	0.239698037	3.293494604	0.543088984	0.591076728	0.898581543	-6.22756751	0.11940286	3.293494604	0.27053362	0.788600242	0.936282248	-6.374914148	0.250719476	3.293494604	0.568060494	0.574216661	0.85013705	-6.267854511	-0.804010654
maker-scf300000870651.1-snap-gene-6.110-mRNA-1	-0.281253477	3.032740664	-0.774292041	0.444771915	0.815624877	-6.422731333	0.292892927	3.032740664	0.806335497	0.426347467	0.921389036	-5.488116271	0.166788026	3.032740664	0.459168158	0.649398115	0.873839809	-6.638010832	-0.155148576	3.032740664	-0.427124702	0.672315357	0.988714469	-5.416417968	0.270245839	3.032740664	0.743987966	0.462627768	0.89141498	-6.104699794	0.004129324	3.032740664	0.011368046	0.991004499	0.998565742	-6.374807164	-0.127549845	3.032740664	-0.351145276	0.727914869	0.91450982	-6.349803453	0.121884852	3.032740664	0.335549527	0.739528211	0.923240256	-6.372863764	0.116542207
maker-scf300000870651.1-snap-gene-6.122-mRNA-1	-0.263285121	3.406636093	-0.944359169	0.352473121	0.744077113	-6.277519192	0.313441413	3.406636093	1.1242613	0.269750379	0.877118804	-5.209785984	0.185561299	3.406636093	0.665576973	0.510728359	0.810891052	-6.52100184	-0.135405007	3.406636093	-0.485674842	0.630699383	0.988714469	-5.393562496	0.195034322	3.406636093	0.699555106	0.489553491	0.906075805	-6.136336596	-0.117251095	3.406636093	-0.420559834	0.677051171	0.927776707	-6.286376864	0.20271871	3.406636093	0.727117702	0.472747547	0.794294315	-6.148164544	0.28932634	3.406636093	1.037764613	0.307609501	0.690068268	-5.897006035	-0.270969508
maker-scf300000870651.1-snap-gene-6.125-mRNA-1	-1.121980789	3.501871929	-3.456525931	0.001645855	0.026343834	-1.611290332	0.487411947	3.501871929	1.501587238	0.143577814	0.786295881	-4.772798738	-0.598538734	3.501871929	-1.843939463	0.075013514	0.356899157	-5.104517117	-0.036030109	3.501871929	-0.110999231	0.912350638	0.99393723	-5.489480208	0.554269413	3.501871929	1.707557399	0.097970481	0.615102804	-4.984511642	-0.040589546	3.501871929	-0.125045651	0.90131526	0.979477543	-6.367027088	-0.775078176	3.501871929	-2.38781077	0.023396396	0.208245002	-3.791321469	-0.80867562	3.501871929	-2.491315605	0.018438071	0.18822802	-3.595052118	0.207366799
maker-scf300000870651.1-snap-gene-6.91-mRNA-1	0.062284239	3.513394219	0.204447232	0.839374259	0.968192818	-6.703736017	-0.408495659	3.513394219	-1.340881869	0.189947849	0.818497825	-4.972425453	-0.562442607	3.513394219	-1.84621079	0.074673917	0.356592021	-5.100684576	0.216231186	3.513394219	0.709776152	0.483282205	0.988714469	-5.279695294	0.002607717	3.513394219	0.0085598	0.99322659	0.998958655	-6.379940606	0.628215289	3.513394219	2.062108791	0.04788323	0.381805354	-4.382134368	0.079891419	3.513394219	0.26224258	0.794913208	0.937450655	-6.377137594	0.034039813	3.513394219	0.111735258	0.911771927	0.977353863	-6.423148028	-0.014999463
maker-scf300000870651.1-snap-gene-6.98-mRNA-1	-0.25108681	2.753364354	-0.700991951	0.488669121	0.835799055	-6.47681036	0.83243789	2.753364354	2.324025946	0.027028962	0.612358231	-3.47658183	0.646368357	2.753364354	1.804551247	0.081116428	0.374261384	-5.170380078	-0.065017277	2.753364354	-0.181517252	0.857173196	0.990593613	-5.48059537	0.135677353	2.753364354	0.378788247	0.707492484	0.962304917	-6.308126526	-0.659493488	2.753364354	-1.841194393	0.075425708	0.456959954	-4.764955617	0.174523266	2.753364354	0.487239472	0.629603203	0.869976729	-6.292773775	0.802519364	2.753364354	2.240498475	0.032556753	0.242585229	-4.096569402	-0.289932722
maker-scf300000870662.0-snap-gene-0.0-mRNA-1	-0.008470371	2.679719837	-0.03147506	0.975097572	0.993480935	-6.724502305	-0.044800589	2.679719837	-0.166474554	0.868891986	0.985004879	-5.776628777	0.268847139	2.679719837	0.999009358	0.325719933	0.690486899	-6.244864075	-0.322118098	2.679719837	-1.196958972	0.240625012	0.988714469	-4.893673193	-0.185094849	2.679719837	-0.68779414	0.49682621	0.909642528	-6.144395425	-0.086990183	2.679719837	-0.323246909	0.748733709	0.953495343	-6.322528206	0.359414878	2.679719837	1.335550112	0.191665495	0.559042327	-5.540825432	0.792974261	2.679719837	2.94661387	0.006135697	0.094701567	-2.600923091	-0.552980098
maker-scf300000870662.0-snap-gene-0.6-mRNA-1	0.170230791	2.590187108	0.526823113	0.602161132	0.882901193	-6.584324094	-0.286021717	2.590187108	-0.885168015	0.383052772	0.912080659	-5.427137246	-0.906332207	2.590187108	-2.804878904	0.008716279	0.107115226	-3.188200762	0.790541281	2.590187108	2.446534001	0.020451382	0.781527598	-3.177093636	-0.148572607	2.590187108	-0.459796272	0.648952263	0.948466016	-6.274229772	0.192311817	2.590187108	0.595158547	0.556166816	0.882157775	-6.198175288	0.309768983	2.590187108	0.958660057	0.345334867	0.719014372	-5.956582619	-0.625324146	2.590187108	-1.935226942	0.062365808	0.332062712	-4.654978601	-0.288110798
maker-scf300000870662.0-snap-gene-1.0-mRNA-1	-0.285808644	3.402841728	-1.129394532	0.267613802	0.656540635	-6.0889689	0.072537311	3.402841728	0.286636686	0.776345896	0.972538044	-5.751134966	0.236913954	3.402841728	0.936183454	0.35659777	0.705513961	-6.304924836	-0.450185286	3.402841728	-1.7789413	0.085307584	0.926123643	-4.208225738	-0.461327874	3.402841728	-1.822972081	0.078211435	0.568073534	-4.799630524	-0.232611942	3.402841728	-0.91918373	0.36527597	0.778155986	-5.956848408	-0.046801964	3.402841728	-0.184941508	0.854510093	0.956055493	-6.39449091	0.084181224	3.402841728	0.332648491	0.741695456	0.923757316	-6.373835833	-0.700334555
maker-scf300000870662.0-snap-gene-1.5-mRNA-1	0.202711799	3.053155806	0.702348651	0.48783491	0.834954403	-6.475856562	-0.233662484	3.053155806	-0.809585487	0.424505223	0.921389036	-5.485709208	-0.181432093	3.053155806	-0.628619481	0.534319415	0.825797822	-6.545035045	0.150481408	3.053155806	0.521382645	0.605899167	0.988714469	-5.378210644	-0.302751971	3.053155806	-1.048964289	0.302508668	0.837010492	-5.837713776	0.104067065	3.053155806	0.360567875	0.720929811	0.941765495	-6.309771759	0.315900041	3.053155806	1.094519256	0.282371652	0.664759098	-5.821175972	0.192241853	3.053155806	0.666072754	0.510415815	0.814148932	-6.207777334	-0.415940212
maker-scf300000870662.0-snap-gene-10.2-mRNA-1	-0.349749312	3.185739437	-1.424506941	0.164541804	0.546148217	-5.725313462	0.136028898	3.185739437	0.554037141	0.58362888	0.956388201	-5.646404623	-0.052566213	3.185739437	-0.214098877	0.831907513	0.959576668	-6.721721776	-0.161154202	3.185739437	-0.656370923	0.516550949	0.988714469	-5.310590309	0.124820991	3.185739437	0.508388041	0.614871343	0.937556559	-6.250800417	-0.079620952	3.185739437	-0.324291128	0.747950882	0.953495343	-6.32219008	-0.002282783	3.185739437	-0.009297631	0.992642758	0.996656582	-6.411637834	0.275212864	3.185739437	1.120924678	0.271145737	0.655859044	-5.810087319	-0.222645539
maker-scf300000870662.0-snap-gene-10.5-mRNA-1	0.753157626	4.061984958	3.477035026	0.001558693	0.025683318	-1.559764612	-0.037308418	4.061984958	-0.172238415	0.864398007	0.984989913	-5.775713782	0.745701547	4.061984958	3.442613217	0.001707642	0.031627967	-1.662842348	-0.029852339	4.061984958	-0.137816606	0.891299231	0.993344897	-5.486605392	-0.216871994	4.061984958	-1.001213415	0.324670816	0.848305547	-5.885159512	-0.036873363	4.061984958	-0.170229937	0.865963466	0.977076924	-6.360336675	0.479955088	4.061984958	2.215765458	0.034378489	0.251108228	-4.128602028	0.436497572	4.061984958	2.015139053	0.0528574	0.309388801	-4.514706686	0.056330544
maker-scf300000870662.0-snap-gene-11.0-mRNA-1	0.030238144	2.092485425	0.095753048	0.924348646	0.979625525	-6.720338441	-0.098065038	2.092485425	-0.310535807	0.75828451	0.970152957	-5.744460659	-0.129181476	2.092485425	-0.409070088	0.685371994	0.890365061	-6.660034259	0.061354581	2.092485425	0.194287329	0.847250632	0.989305138	-5.478529315	-0.315850651	2.092485425	-1.000182513	0.325161231	0.848305547	-5.8861611	0.21734157	2.092485425	0.68824059	0.496549035	0.855903917	-6.139057246	0.079525229	2.092485425	0.251827069	0.802878896	0.938622622	-6.379824164	0.093851379	2.092485425	0.297192702	0.768352007	0.931444019	-6.385038852	-0.365137736
maker-scf300000870662.0-snap-gene-11.12-mRNA-1	-0.755856345	2.920122285	-2.165243123	0.038386365	0.253917971	-4.507873024	0.296479117	2.920122285	0.849300761	0.402389794	0.915021792	-5.455550477	-0.001707463	2.920122285	-0.004891237	0.996129509	0.999978436	-6.745047659	-0.457669765	2.920122285	-1.311051126	0.19971246	0.988714469	-4.777429194	-0.025943973	2.920122285	-0.074319691	0.941245619	0.992537572	-6.377204938	0.082015942	2.920122285	0.234944717	0.815835811	0.96842002	-6.347196785	-0.557047116	2.920122285	-1.595729725	0.120951618	0.450715647	-5.183585961	-0.193218684	2.920122285	-0.553498596	0.583992899	0.857585478	-6.276016742	-0.224753202
maker-scf300000870662.0-snap-gene-11.6-mRNA-1	0.009136092	3.040586568	0.034400021	0.972784305	0.992789544	-6.724404187	0.032012322	3.040586568	0.120535619	0.904856432	0.991048424	-5.782809938	-0.025352136	3.040586568	-0.095458098	0.924580945	0.97883287	-6.740417594	0.06650055	3.040586568	0.250393738	0.803976801	0.988714469	-5.467794396	-0.224552077	3.040586568	-0.845503297	0.404472543	0.874319114	-6.025410562	-0.246434377	3.040586568	-0.927896462	0.360811029	0.778155986	-5.949000115	0.075236749	3.040586568	0.283288045	0.778887018	0.931169632	-6.371378563	-0.182927808	3.040586568	-0.688775926	0.49621679	0.809674194	-6.192531736	-0.290652733
maker-scf300000870662.0-snap-gene-11.9-mRNA-1	-0.061622854	2.105710429	-0.165762061	0.869447816	0.973306937	-6.711020734	-0.223483009	2.105710429	-0.601156907	0.552216891	0.948301735	-5.621171747	-0.149052383	2.105710429	-0.400942647	0.691282225	0.893448964	-6.663370313	-0.13605348	2.105710429	-0.36597632	0.716931455	0.988714469	-5.437198139	-0.699541782	2.105710429	-1.881728617	0.069532707	0.531853418	-4.701812387	-0.245896994	2.105710429	-0.661449284	0.513334553	0.860221204	-6.156926765	-0.815473813	2.105710429	-2.193579355	0.036089879	0.257243746	-4.170803732	-0.132963609	2.105710429	-0.357664736	0.723079362	0.92221264	-6.365178293	0.054309177
maker-scf300000870662.0-snap-gene-12.76-mRNA-1	-0.065864293	2.654543481	-0.227139591	0.821844279	0.961827751	-6.698756431	-0.028654039	2.654543481	-0.098816316	0.921936457	0.991048424	-5.785044128	-0.258139416	2.654543481	-0.89021955	0.380378136	0.724702796	-6.346534614	0.163621083	2.654543481	0.564263642	0.576737621	0.988714469	-5.358367459	-0.024196226	2.654543481	-0.083443102	0.934049319	0.992196814	-6.376482557	-0.042099251	2.654543481	-0.14518347	0.885529697	0.978898031	-6.364297853	-0.158474961	2.654543481	-0.546516728	0.588722187	0.853639547	-6.262235813	-0.118550342	2.654543481	-0.408832693	0.685544341	0.906022669	-6.345534712	0.068414442
maker-scf300000870662.0-snap-gene-12.81-mRNA-1	0.301600383	3.160840787	1.190593683	0.243078482	0.62967283	-6.019792465	-0.843893061	3.160840787	-3.331341092	0.002289008	0.296769894	-1.423907682	-0.95747013	3.160840787	-3.779696427	6.91E-04	0.015052054	-0.801602778	0.415177452	3.160840787	1.638949019	0.111591284	0.944123562	-4.393339006	-0.581929559	3.160840787	-2.297217433	0.028702862	0.360853454	-3.944090759	0.314230757	3.160840787	1.240453181	0.224349288	0.675535327	-5.622225136	0.010571628	3.160840787	0.041732421	0.966986424	0.989891748	-6.41080551	-0.702308509	3.160840787	-2.772423786	0.009436173	0.128778925	-2.992852783	-0.290900805
maker-scf300000870662.0-snap-gene-12.85-mRNA-1	0.903805633	2.315636397	2.722139044	0.010662288	0.100515057	-3.355642149	-0.15403319	2.315636397	-0.463926917	0.646023517	0.963457803	-5.689038151	0.618814693	2.315636397	1.86378528	0.07209059	0.352035591	-5.07090369	0.13095775	2.315636397	0.394426846	0.696034815	0.988714469	-5.427923571	0.277294051	2.315636397	0.835171783	0.410173135	0.874806304	-6.033922534	0.172855791	2.315636397	0.520618019	0.6064254	0.906752841	-6.239474469	-0.03875724	2.315636397	-0.116731509	0.907844879	0.975970883	-6.40483045	-0.012564169	2.315636397	-0.037841561	0.9700628	0.992301913	-6.428710264	1.219856924
maker-scf300000870662.0-snap-gene-12.86-mRNA-1	0.195093447	4.668751275	0.343163505	0.733921243	0.930040128	-6.66510201	0.115137044	4.668751275	0.202522597	0.84090548	0.983341047	-5.770377882	0.248737806	4.668751275	0.437522319	0.664935201	0.883287385	-6.647750448	0.061492685	4.668751275	0.108163783	0.914601799	0.99393723	-5.48974318	0.14787337	4.668751275	0.260104809	0.796598904	0.977714474	-6.346023038	-0.056597471	4.668751275	-0.099553249	0.921375855	0.982775645	-6.369894429	-0.106477888	4.668751275	-0.187291402	0.852720838	0.956046903	-6.394034961	-0.101090027	4.668751275	-0.177814317	0.860090304	0.961299206	-6.413509328	0.449444705
maker-scf300000870662.0-snap-gene-2.128-mRNA-1	0.25007793	3.817520019	0.426619861	0.672769097	0.918177173	-6.632523883	0.626933183	3.817520019	1.069515201	0.293554442	0.88969926	-5.26358915	0.354750747	3.817520019	0.605186209	0.549706143	0.834536317	-6.559436884	0.522260366	3.817520019	0.890948853	0.380201991	0.988714469	-5.157559892	1.105352161	3.817520019	1.88567294	0.069271337	0.531421825	-4.696324047	1.359478923	3.817520019	2.319199897	0.027540127	0.306487332	-3.900234895	1.552851025	3.817520019	2.649082583	0.012862363	0.152991317	-3.253957342	2.387575742	3.817520019	4.073079264	3.22E-04	0.012660106	0.152423494	-0.197420934
maker-scf300000870662.0-snap-gene-2.134-mRNA-1	-0.043079019	4.829161408	-0.14714344	0.883995759	0.973306937	-6.713985075	0.261640403	4.829161408	0.89367561	0.378555214	0.908042248	-5.420234723	-0.080340655	4.829161408	-0.274416652	0.785631032	0.945511763	-6.706738308	0.298902038	4.829161408	1.020948823	0.315379896	0.988714469	-5.054260392	-0.49518825	4.829161408	-1.6913965	0.101046708	0.618064669	-5.009613826	-0.550376371	4.829161408	-1.87990056	0.069789674	0.446638764	-4.700313087	0.956377541	4.829161408	3.266663994	0.002709959	0.058958995	-1.835939785	0.361998076	4.829161408	1.236463666	0.225806895	0.611080738	-5.679177339	-1.49464481
maker-scf300000870662.0-snap-gene-2.140-mRNA-1	1.100640922	2.992954478	2.729443629	0.01047538	0.099133799	-3.33942037	-0.741634548	2.992954478	-1.839155397	0.075733135	0.727003039	-4.292886749	0.245666044	2.992954478	0.609219234	0.546930721	0.832697272	-6.557115869	0.11334033	2.992954478	0.281068998	0.780572317	0.988714469	-5.460785429	-0.116837556	2.992954478	-0.289741656	0.773991927	0.975800199	-6.337895117	-0.445278115	2.992954478	-1.104230716	0.278205044	0.722886286	-5.775322732	0.279590609	2.992954478	0.693347658	0.49338452	0.807667968	-6.171880957	0.073496161	2.992954478	0.18226074	0.856594827	0.960566059	-6.412719304	0.704212757
maker-scf300000870662.0-snap-gene-3.56-mRNA-1	0.634891033	2.786282293	1.370589399	0.180594759	0.564733876	-5.797334109	-0.309772228	2.786282293	-0.668729767	0.508742608	0.935220019	-5.581492939	-0.789449776	2.786282293	-1.704247562	0.098594033	0.411681686	-5.332900452	1.11456858	2.786282293	2.406107193	0.022439757	0.797072454	-3.245670883	-0.623394404	2.786282293	-1.345770718	0.188383376	0.769942868	-5.497750016	-0.709765677	2.786282293	-1.532227205	0.135865664	0.564582797	-5.241432976	-0.592538597	2.786282293	-1.279159852	0.210572549	0.579942882	-5.610898773	-1.495241591	2.786282293	-3.227896077	0.002996867	0.058427649	-1.941786407	0.604035226
maker-scf300000870662.0-snap-gene-3.60-mRNA-1	-0.105527827	2.842463731	-0.27970062	0.781612099	0.949167862	-6.68521965	0.310999873	2.842463731	0.824302555	0.416224264	0.919080905	-5.47469372	-0.075860913	2.842463731	-0.201068715	0.841991592	0.962505657	-6.7244742	0.28133296	2.842463731	0.74567065	0.461625398	0.988714469	-5.257625506	-0.011605598	2.842463731	-0.030760539	0.9756627	0.998539607	-6.379502405	0.216508174	2.842463731	0.573853098	0.570312459	0.891509666	-6.210530639	0.484829707	2.842463731	1.285037071	0.208538091	0.579029829	-5.603721265	9.45E-04	2.842463731	0.002503957	0.998018585	0.999547491	-6.429427896	-0.601963131
maker-scf300000870662.0-snap-gene-3.61-mRNA-1	0.097068965	1.958360339	0.233742658	0.816760438	0.958740505	-6.697209441	0.140100694	1.958360339	0.337363324	0.738174299	0.970052697	-5.736336753	-0.01398992	1.958360339	-0.033687812	0.973347549	0.994399546	-6.74448161	0.251159579	1.958360339	0.604793794	0.549829059	0.988714469	-5.338207339	0.465556221	1.958360339	1.121062211	0.271088119	0.82357489	-5.76220468	-0.621577947	1.958360339	-1.496763477	0.144823502	0.579517501	-5.291430461	-0.184615771	1.958360339	-0.444555898	0.659807233	0.883234458	-6.312628062	-0.990096584	1.958360339	-2.384158596	0.023591746	0.209265504	-3.813716393	0.747240957
maker-scf300000870662.0-snap-gene-3.63-mRNA-1	-0.399590009	3.689596193	-1.46626423	0.152902057	0.527183855	-5.667872597	0.288844013	3.689596193	1.059890476	0.29758962	0.891050675	-5.273013684	0.069955586	3.689596193	0.256696543	0.799152032	0.950551017	-6.711522366	-0.180701582	3.689596193	-0.663070296	0.512310191	0.988714469	-5.306842642	0.179205677	3.689596193	0.657581191	0.515783428	0.918255392	-6.164490715	-0.384316411	3.689596193	-1.410218958	0.168681847	0.604628507	-5.409198205	0.076436144	3.689596193	0.28047644	0.781022531	0.932066431	-6.372173534	0.360752086	3.689596193	1.323751514	0.195509079	0.570082085	-5.572625708	-0.296820475
maker-scf300000870662.0-snap-gene-3.67-mRNA-1	0.704700338	3.845793895	2.663720559	0.012272932	0.113251644	-3.48442932	-0.171397214	3.845793895	-0.647870107	0.521959426	0.942296617	-5.594179104	0.598345197	3.845793895	2.261705176	0.031064384	0.223130046	-4.339765339	-0.065042073	3.845793895	-0.245854723	0.807456274	0.988714469	-5.468763139	-0.033711275	3.845793895	-0.127426385	0.899446791	0.98767519	-6.371828554	0.48334834	3.845793895	1.827024681	0.077584403	0.459338098	-4.788354124	0.247521464	3.845793895	0.935614724	0.356885879	0.72866542	-5.977886217	0.583595758	3.845793895	2.205953275	0.035126199	0.252131248	-4.162745935	0.423467599
maker-scf300000870662.0-snap-gene-3.68-mRNA-1	-0.239230678	3.276258246	-0.67288882	0.506129591	0.842444824	-6.496165825	0.156165391	3.276258246	0.439249458	0.663604631	0.964193393	-5.699418339	-0.031177574	3.276258246	-0.087693774	0.930698399	0.981061611	-6.741141968	-0.051887713	3.276258246	-0.145945588	0.884933184	0.993344897	-5.485611747	-0.320189344	3.276258246	-0.900602847	0.374918437	0.868003132	-5.978336457	-0.026855921	3.276258246	-0.075538177	0.940284205	0.988301424	-6.372008775	-0.326039733	3.276258246	-0.91705835	0.366370622	0.736193979	-5.994685022	0.019843377	3.276258246	0.055813857	0.955857355	0.986679188	-6.427863069	-0.23338029
maker-scf300000870662.0-snap-gene-3.70-mRNA-1	-0.894620929	3.636965948	-3.307863733	0.002433982	0.034115214	-1.980801092	0.297340316	3.636965948	1.099416763	0.2802649	0.888866201	-5.234594012	-0.710539222	3.636965948	-2.627221034	0.01339123	0.138031138	-3.582104303	0.113258608	3.636965948	0.418774065	0.678341736	0.988714469	-5.419442292	-0.360948998	3.636965948	-1.334610067	0.191969575	0.769942868	-5.511901129	-0.319518347	3.636965948	-1.181420103	0.246646804	0.696216515	-5.690558501	-0.062806572	3.636965948	-0.232227499	0.817926284	0.94143487	-6.384585685	-0.501664528	3.636965948	-1.854906188	0.073385991	0.355976478	-4.791524637	-1.192763355
maker-scf300000870662.0-snap-gene-3.73-mRNA-1	-0.504773171	2.760737711	-1.598715486	0.120284841	0.47285197	-5.476276657	-0.253595242	2.760737711	-0.803185795	0.428137528	0.921389036	-5.490440244	-0.500953331	2.760737711	-1.586617303	0.123005391	0.454997119	-5.513692404	-0.257415083	2.760737711	-0.815283979	0.421286875	0.988714469	-5.211860653	-0.672543245	2.760737711	-2.130076165	0.041417237	0.434797147	-4.262236661	-0.395646374	2.760737711	-1.25308955	0.219779092	0.670614985	-5.607207723	-0.400061422	2.760737711	-1.267072871	0.214803919	0.584772469	-5.625567332	-0.363379578	2.760737711	-1.150894287	0.258797877	0.640938772	-5.777254536	-0.777254994
maker-scf300000870662.0-snap-gene-3.78-mRNA-1	0.686061992	4.404513311	3.641187241	0.001004879	0.017970005	-1.142943633	0.169321293	4.404513311	0.898651347	0.375940667	0.906619301	-5.416168851	1.446692114	4.404513311	7.678135402	1.38E-08	2.20E-06	9.740513275	-0.591308829	4.404513311	-3.138296814	0.003775326	0.518283485	-1.910708386	0.132365681	4.404513311	0.702514109	0.487733228	0.904643963	-6.134288222	-0.0186298	4.404513311	-0.098875306	0.921890012	0.982919738	-6.369966658	1.155132207	4.404513311	6.130718077	9.38E-07	2.43E-04	5.699733753	1.168322834	4.404513311	6.200725657	7.71E-07	1.82E-04	5.885826726	-0.336704534
[truncated: 1,983 more rows]
[truncated: 23 more columns]
