# Supplementary material for: Molecular and physiological acclimation to low light and iron scarcity in a globally abundant oceanic pelagophyte
Source: Nat Commun. 2026 Apr 20;17:5480. doi: 10.1038/s41467-026-71628-0 (PMC13284251; doi:10.1038/s41467-026-71628-0)
Supplement: Supplementary file 12 — Supplementary Data 10 [file 41467_2026_71628_MOESM12_ESM.csv]

Time	Trait	estimate	std.error	statistic	p.value	FDR	DoD	mean_HL_p	mean_LL_p	mean_HL_m	mean_LL_m	direction
3	C/cell	-4.26E-15	1.26E-14	-0.33667566	0.74502311	0.798239047	-4.26E-15	1.49E-13	1.22E-13	9.32E-14	6.14E-14	ns
3	Chla/cell	-2.24E-08	6.52E-09	-3.433614192	0.008907249	0.02969083	-2.24E-08	3.22E-08	5.98E-08	1.15E-08	1.68E-08	negative
3	Chla:Fe	-28148267133	32044900341	-0.878400832	0.405334813	0.486401776	-28148267133	29336919110	1.10091E+11	46660713096	99266232442	ns
3	Cu/C	-7.35E-08	1.77E-07	-0.41523565	0.688882465	0.765424961	-7.35E-08	1.21E-07	1.42E-07	5.46E-07	4.94E-07	ns
3	Cu/cell	-1.65E-20	9.39E-21	-1.754073614	0.117502169	0.220316567	-1.65E-20	1.81E-20	1.73E-20	4.76E-20	3.03E-20	ns
3	Fe/cell	4.50E-19	1.21E-19	3.723735012	0.005840005	0.021900018	4.50E-19	1.09E-18	5.62E-19	2.67E-19	1.91E-19	positive
3	Fe:C	3.05E-06	9.77E-07	3.123390572	0.014155951	0.042467853	3.05E-06	7.29E-06	4.58E-06	2.80E-06	3.13E-06	positive
3	N/cell	-3.42E-15	1.64E-15	-2.079974799	0.071117969	0.145807063	-3.42E-15	2.29E-14	2.15E-14	1.95E-14	1.47E-14	ns
3	N:C	0.302189692	0.306751589	0.985128366	0.353413693	0.465820364	0.302189692	6.51038978	5.641198254	4.741808584	4.174806749	ns
3	chl:C	-131539.7419	58116.97143	-2.263361953	0.053441231	0.123325917	-131539.7419	215194.7683	494094.9192	124864.1971	272224.606	ns
15	C/cell	-2.18E-14	2.23E-14	-0.977118341	0.357128946	0.465820364	-2.18E-14	1.54E-13	1.68E-13	9.44E-14	8.61E-14	ns
15	Chla/cell	-1.89E-08	4.86E-09	-3.889498136	0.004612494	0.019767831	-1.89E-08	3.46E-08	6.34E-08	1.09E-08	2.08E-08	negative
15	Chla:Fe	17935802571	27270057490	0.657710479	0.529190451	0.610604367	17935802571	50037140396	1.13828E+11	1.01257E+11	1.82984E+11	ns
15	Cu/C	-8.72E-09	8.98E-08	-0.097159757	0.924989579	0.924989579	-8.72E-09	1.29E-07	1.21E-07	3.87E-07	3.70E-07	ns
15	Cu/cell	-6.15E-21	4.04E-21	-1.523552491	0.16612367	0.293159418	-6.15E-21	2.00E-20	1.99E-20	3.63E-20	3.00E-20	ns
15	Fe/cell	1.25E-19	1.04E-19	1.197896776	0.265240394	0.397860592	1.25E-19	7.02E-19	5.69E-19	1.22E-19	1.13E-19	ns
15	Fe:C	1.05E-06	7.14E-07	1.471343116	0.179407377	0.299012295	1.05E-06	4.52E-06	3.46E-06	1.32E-06	1.31E-06	ns
15	N/cell	-8.49E-15	3.28E-15	-2.586693064	0.032278636	0.088032643	-8.49E-15	2.41E-14	2.73E-14	1.95E-14	1.43E-14	ns
15	N:C	1.427868009	0.585513591	2.438659036	0.040649444	0.101623611	1.427868009	6.417527619	6.160259015	4.819565636	5.990165041	ns
15	chl:C	-36353.84102	39957.50543	-0.909812578	0.38950939	0.486401776	-36353.84102	223581.7621	383443.3853	116015.1293	239522.9115	ns
23	C/cell	-2.40E-15	1.43E-14	-0.167496096	0.871136351	0.901175536	-2.40E-15	1.56E-13	1.46E-13	9.03E-14	7.81E-14	ns
23	Chla/cell	-2.83E-08	2.21E-09	-12.79397339	1.31E-06	3.94E-05	-2.83E-08	2.75E-08	6.32E-08	8.61E-09	1.60E-08	negative
23	Chla:Fe	-44590413141	21603693600	-2.064018032	0.072903532	0.145807063	-44590413141	36793846597	1.48356E+11	60394546087	1.27367E+11	ns
23	Cu/C	1.29E-07	3.02E-08	4.265676804	0.002740199	0.013700994	1.29E-07	1.39E-07	1.21E-07	3.31E-07	4.41E-07	positive
23	Cu/cell	8.36E-21	1.92E-21	4.355624892	0.002426864	0.013700994	8.36E-21	2.16E-20	1.77E-20	2.98E-20	3.43E-20	positive
23	Fe/cell	3.01E-19	6.47E-20	4.656253071	0.001631369	0.013700994	3.01E-19	7.54E-19	4.28E-19	1.51E-19	1.27E-19	positive
23	Fe:C	1.88E-06	4.16E-07	4.506603208	0.001984697	0.013700994	1.88E-06	4.84E-06	2.93E-06	1.69E-06	1.65E-06	positive
23	N/cell	-4.05E-15	3.23E-15	-1.255860586	0.244602018	0.386213713	-4.05E-15	2.59E-14	2.14E-14	2.11E-14	1.26E-14	ns
23	N:C	0.925849199	0.889962484	1.040323852	0.328606372	0.465820364	0.925849199	6.029819667	7.006143354	4.288945303	6.191118188	ns
23	chl:C	-144660.8425	31380.28031	-4.609928308	0.001732828	0.013700994	-144660.8425	178399.1661	432917.1013	95493.6659	205350.7586	negative
