# Supplementary material for: Molecular and physiological acclimation to low light and iron scarcity in a globally abundant oceanic pelagophyte
Source: Nat Commun. 2026 Apr 20;17:5480. doi: 10.1038/s41467-026-71628-0 (PMC13284251; doi:10.1038/s41467-026-71628-0)
Supplement: Supplementary file 13 — Supplementary Data 11 [file 41467_2026_71628_MOESM13_ESM.csv]

gene_id	logFC	logCPM	F	PValue	FDR	direction
snap_masked-scf300000870753.0-processed-gene-5.58-mRNA-1	-4.065843182	1.232201568	38.40168723	1.16E-08	5.50E-05	negative
maker-scf300000870673.2-snap-gene-12.68-mRNA-1	-2.567412915	3.664412874	41.42275763	1.19E-08	5.50E-05	negative
snap_masked-scf300000870735.0-processed-gene-2.85-mRNA-1	3.425936379	6.044562477	38.4336666	2.37E-08	7.30E-05	positive
maker-scf300000870748.0-snap-gene-3.34-mRNA-1	-1.667235446	7.982890665	37.02456185	5.44E-08	0.000125715	negative
maker-scf300000870756.2-snap-gene-0.31-mRNA-1	-2.92821219	1.574855678	34.49785549	6.83E-08	0.000126155	negative
maker-scf300000870662.0-snap-gene-2.128-mRNA-1	-3.594430574	1.860471982	33.86454048	8.76E-08	0.000134961	negative
maker-scf300000870744.1-snap-gene-1.79-mRNA-1	-1.967785443	5.012379508	33.97235241	1.56E-07	0.00019005	negative
snap_masked-scf300000870753.0-processed-gene-21.54-mRNA-1	1.89760701	3.631613837	33.70920279	1.65E-07	0.00019005	positive
maker-scf300000870595.1-snap-gene-2.140-mRNA-1	-2.31492216	3.716849895	33.06300828	2.10E-07	0.00019005	negative
maker-scf300000870586.0-snap-gene-4.136-mRNA-1	-4.350296092	5.090623099	32.64937604	2.34E-07	0.00019005	negative
maker-scf300000870735.0-snap-gene-9.64-mRNA-1	-2.588282502	4.721154412	32.70365774	2.41E-07	0.00019005	negative
snap_masked-scf300000870750.0-processed-gene-4.216-mRNA-1	-3.481048572	1.669729897	31.21832324	2.47E-07	0.00019005	negative
augustus_masked-scf300000870601.0-processed-gene-14.131-mRNA-1	-2.070980724	4.718171482	32.42327327	2.68E-07	0.000190292	negative
maker-scf300000870601.0-snap-gene-6.51-mRNA-1	-2.388933447	5.054294061	31.26724638	4.03E-07	0.000265707	negative
maker-scf300000870673.2-snap-gene-12.86-mRNA-1	-3.099130642	2.972033709	29.86053962	5.76E-07	0.000354808	negative
maker-scf300000870744.1-snap-gene-1.86-mRNA-1	-2.550431985	2.236473368	29.10542246	6.49E-07	0.000360212	negative
maker-scf300000870601.0-snap-gene-10.102-mRNA-1	-2.392896175	2.740701787	29.62039734	6.63E-07	0.000360212	negative
snap_masked-scf300000870673.2-processed-gene-13.44-mRNA-1	4.040858797	3.412258127	28.49727119	9.68E-07	0.000497184	positive
snap_masked-scf300000870601.1-processed-gene-2.26-mRNA-1	-1.87285186	2.411735325	26.13542509	2.27E-06	0.001104536	negative
maker-scf300000870673.2-snap-gene-3.125-mRNA-1	-1.928838323	5.208734285	25.88090742	2.90E-06	0.001339645	negative
maker-scf300000870753.0-snap-gene-8.113-mRNA-1	2.983792095	5.249748154	25.11134424	3.24E-06	0.001422539	positive
snap_masked-scf300000870753.0-processed-gene-5.79-mRNA-1	-2.223816279	4.442503514	25.24126883	3.60E-06	0.001422539	negative
maker-scf300000870749.0-snap-gene-6.0-mRNA-1	-1.073381597	3.966771417	25.29446466	3.62E-06	0.001422539	negative
maker-scf300000870601.0-snap-gene-12.67-mRNA-1	-2.284314028	3.729404486	25.16870648	3.69E-06	0.001422539	negative
maker-scf300000870735.0-snap-gene-4.96-mRNA-1	2.448960542	3.011452166	24.83462429	4.01E-06	0.001482177	positive
augustus_masked-scf300000870673.1-processed-gene-1.41-mRNA-1	1.62880837	4.27555166	24.71878416	4.47E-06	0.001589662	positive
maker-scf300000870603.0-snap-gene-16.68-mRNA-1	-1.840724123	2.829309528	24.42161556	4.78E-06	0.001637147	negative
snap_masked-scf300000870601.0-processed-gene-6.36-mRNA-1	-1.914783974	3.570712717	24.36645657	5.08E-06	0.001659562	negative
augustus_masked-scf300000870693.1-processed-gene-3.122-mRNA-1	-1.928817677	2.333861666	23.93770526	5.21E-06	0.001659562	negative
maker-scf300000870748.0-snap-gene-3.24-mRNA-1	-2.074383316	2.700906614	23.50025891	6.80E-06	0.002093528	negative
maker-scf300000870673.2-snap-gene-14.71-mRNA-1	2.027043153	6.202297942	23.33737239	7.07E-06	0.002106391	positive
snap_masked-scf300000870595.0-processed-gene-1.10-mRNA-1	-2.591032113	3.687064033	23.32938995	7.65E-06	0.002208241	negative
snap_masked-scf300000870754.0-processed-gene-12.135-mRNA-1	1.470845265	4.251411188	23.15779998	8.21E-06	0.002298759	positive
maker-scf300000870595.0-snap-gene-3.72-mRNA-1	-1.497656942	7.476821962	22.96973235	8.86E-06	0.002406828	negative
maker-scf300000870595.0-snap-gene-4.12-mRNA-1	1.37766653	4.071699031	22.80431578	9.32E-06	0.002418599	positive
snap_masked-scf300000870601.0-processed-gene-10.83-mRNA-1	-2.097603758	2.768534677	22.59302441	9.52E-06	0.002418599	negative
maker-scf300000870752.0-snap-gene-5.0-mRNA-1	-3.070701634	1.868817764	22.10135403	9.68E-06	0.002418599	negative
maker-scf300000870754.0-augustus-gene-9.118-mRNA-1	-4.365121664	0.862225465	21.71289274	1.02E-05	0.002469851	negative
snap_masked-scf300000870735.0-processed-gene-11.28-mRNA-1	-3.139195194	2.60788448	21.63739999	1.17E-05	0.002769578	negative
maker-scf300000870662.0-snap-gene-5.135-mRNA-1	-1.690967126	5.138390291	21.94222673	1.33E-05	0.003079712	negative
snap_masked-scf300000870746.0-processed-gene-8.36-mRNA-1	-1.765857441	3.974927088	21.44303005	1.61E-05	0.00363755	negative
snap_masked-scf300000870593.0-processed-gene-2.39-mRNA-1	-1.474586712	5.114023124	20.44782888	2.43E-05	0.005336635	negative
snap_masked-scf300000870749.0-processed-gene-14.76-mRNA-1	-1.811255761	6.684534973	20.20404725	2.67E-05	0.0057418	negative
snap_masked-scf300000870733.0-processed-gene-0.174-mRNA-1	2.763414738	1.349131522	19.36221303	2.90E-05	0.006092215	positive
maker-scf300000870750.0-snap-gene-4.124-mRNA-1	-2.492985456	4.238181963	19.49418514	3.31E-05	0.006678285	negative
snap_masked-scf300000870605.0-processed-gene-0.87-mRNA-1	1.353499411	3.599026853	19.64409207	3.32E-05	0.006678285	positive
snap_masked-scf300000870753.0-processed-gene-20.55-mRNA-1	-3.141410515	0.588840085	18.642395	3.61E-05	0.00709925	negative
maker-scf300000870599.0-snap-gene-1.142-mRNA-1	-2.92095633	0.953316616	18.76751136	3.78E-05	0.00726915	negative
snap_masked-scf300000870601.0-processed-gene-15.69-mRNA-1	-1.425468441	3.436867664	19.22180869	3.95E-05	0.007444708	negative
maker-scf300000870752.0-snap-gene-2.19-mRNA-1	-1.062115297	6.633146391	18.85672125	4.63E-05	0.008562957	negative
maker-scf300000870754.0-snap-gene-7.134-mRNA-1	-0.975016104	6.338071971	18.7927481	4.76E-05	0.008623414	negative
maker-scf300000870753.0-snap-gene-21.120-mRNA-1	-1.452556602	8.551143557	18.43913963	5.51E-05	0.009739055	negative
snap_masked-scf300000870744.0-processed-gene-2.166-mRNA-1	-2.186357596	3.762093181	18.36679684	5.67E-05	0.009739055	negative
snap_masked-scf300000870752.0-processed-gene-4.43-mRNA-1	-1.147785475	5.446652464	18.36417043	5.69E-05	0.009739055	negative
maker-scf300000870681.0-snap-gene-0.57-mRNA-1	1.551472282	4.684650567	18.08281329	6.40E-05	0.010754635	positive
snap_masked-scf300000870599.0-processed-gene-1.283-mRNA-1	-1.872498575	7.484262237	17.57580172	7.90E-05	0.013036399	negative
maker-scf300000870754.0-snap-gene-7.135-mRNA-1	-0.968632705	8.292603582	17.39139125	8.54E-05	0.013837867	negative
maker-scf300000870607.0-snap-gene-0.12-mRNA-1	-1.832689471	1.840040435	16.90006053	9.02E-05	0.014367585	negative
maker-scf300000870754.0-snap-gene-7.131-mRNA-1	-0.90585582	6.372117469	17.03731212	9.92E-05	0.015537266	negative
snap_masked-scf300000870749.0-processed-gene-17.59-mRNA-1	-2.488455395	1.295863194	16.4430854	0.000104648	0.016061147	negative
snap_masked-scf300000870662.0-processed-gene-3.48-mRNA-1	-1.39791435	5.331698532	16.86301123	0.00010699	0.016061147	negative
snap_masked-scf300000870749.0-processed-gene-6.50-mRNA-1	-3.101153556	0.590727644	16.19438885	0.000107917	0.016061147	negative
snap_masked-scf300000870595.0-processed-gene-1.9-mRNA-1	-2.403512137	3.501617543	16.78928723	0.000109496	0.016061147	negative
maker-scf300000870745.0-snap-gene-1.12-mRNA-1	-1.497373228	4.506317722	16.68510585	0.000115354	0.016656008	negative
snap_masked-scf300000870641.0-processed-gene-2.54-mRNA-1	-1.37553324	5.06867893	16.44658834	0.000127776	0.017967374	negative
snap_masked-scf300000870746.0-processed-gene-6.66-mRNA-1	-1.363800585	4.664629859	16.4181114	0.000129377	0.017967374	negative
snap_masked-scf300000870750.0-processed-gene-1.34-mRNA-1	-1.64695187	5.102940152	16.40245973	0.000130269	0.017967374	negative
maker-scf300000870601.0-snap-gene-18.63-mRNA-1	-1.257419859	4.99585465	16.23420516	0.000139909	0.019013284	negative
augustus_masked-scf300000870752.0-processed-gene-5.101-mRNA-1	-2.381466473	0.747984486	15.68645284	0.000144828	0.019396427	negative
maker-deg300000870423-augustus-gene-0.153-mRNA-1	8.039967164	8.579334617	16.0326154	0.00015192	0.020055597	positive
snap_masked-scf300000870746.0-processed-gene-10.50-mRNA-1	1.068108123	5.507631067	15.84539983	0.000165131	0.021492599	positive
augustus_masked-scf300000870747.0-processed-gene-0.89-mRNA-1	-2.323246661	0.993414422	15.25425892	0.000171652	0.022031015	negative
snap_masked-scf300000870651.1-processed-gene-0.74-mRNA-1	-1.802145347	1.743063534	15.39164796	0.000182221	0.023067167	negative
maker-scf300000870752.1-snap-gene-1.119-mRNA-1	2.152688539	4.311771664	15.51350993	0.000188785	0.023234564	positive
snap_masked-scf300000870595.1-processed-gene-2.204-mRNA-1	-2.270971712	0.518842555	15.00542517	0.000190223	0.023234564	negative
snap_masked-scf300000870651.1-processed-gene-4.41-mRNA-1	-1.553065211	6.691614885	15.5001185	0.000191561	0.023234564	negative
snap_masked-scf300000870743.0-processed-gene-0.17-mRNA-1	-1.182927514	4.72218837	15.44677634	0.00019647	0.023234564	negative
snap_masked-scf300000870735.0-processed-gene-10.128-mRNA-1	-0.965786528	6.230660415	15.42809702	0.000197694	0.023234564	negative
maker-scf300000870753.0-snap-gene-23.120-mRNA-1	-1.60427985	5.877965843	15.41871324	0.000198629	0.023234564	negative
augustus_masked-scf300000870662.0-processed-gene-5.26-mRNA-1	-2.205578872	1.628815361	14.97300253	0.000210362	0.024299449	negative
snap_masked-scf300000870745.0-processed-gene-0.11-mRNA-1	-2.34186347	2.349179129	15.00129472	0.000221153	0.025230507	negative
snap_masked-scf300000870593.0-processed-gene-6.25-mRNA-1	1.339879851	3.286857763	15.07143964	0.000227294	0.025552292	positive
maker-scf300000870651.1-snap-gene-6.127-mRNA-1	1.602726167	2.785423758	15.01065249	0.000230282	0.025552292	positive
snap_masked-scf300000870754.0-processed-gene-1.52-mRNA-1	-2.481153071	1.345768101	14.6969209	0.000232431	0.025552292	negative
maker-scf300000870601.0-snap-gene-7.125-mRNA-1	-1.432876827	3.615247633	15.02623007	0.000235034	0.025552292	negative
snap_masked-scf300000870752.1-processed-gene-1.183-mRNA-1	-1.40422077	4.562265367	14.99425898	0.000239238	0.025706926	negative
maker-scf300000870641.0-snap-gene-1.5-mRNA-1	1.429403636	3.000183322	14.90858344	0.000243819	0.025898087	positive
snap_masked-scf300000870748.0-processed-gene-4.154-mRNA-1	1.332715198	4.581945796	14.84564787	0.000254566	0.026606613	positive
snap_masked-scf300000870746.0-processed-gene-1.35-mRNA-1	-2.729631347	0.723436678	14.37118168	0.000256248	0.026606613	negative
snap_masked-scf300000870753.0-processed-gene-21.83-mRNA-1	-1.312443416	3.527753633	14.64748434	0.00027692	0.028217107	negative
snap_masked-scf300000870601.0-processed-gene-2.89-mRNA-1	-1.551421993	3.202545107	14.61353248	0.0002795	0.028217107	negative
snap_masked-scf300000870735.0-processed-gene-8.95-mRNA-1	-1.385757241	4.414039217	14.6266391	0.000280919	0.028217107	negative
maker-scf300000870749.0-snap-gene-13.101-mRNA-1	-1.182820366	4.076543129	14.59030665	0.000285433	0.028362251	negative
snap_masked-scf300000870744.0-processed-gene-0.24-mRNA-1	-2.085838555	0.575848891	14.06346396	0.000298965	0.029390798	negative
maker-scf300000870735.0-snap-gene-12.61-mRNA-1	1.604568858	4.489922899	14.4027422	0.000306402	0.02980484	positive
snap_masked-scf300000870746.0-processed-gene-7.13-mRNA-1	1.307521111	3.15564008	14.36266695	0.00031242	0.030073685	positive
maker-scf300000870748.0-snap-gene-0.96-mRNA-1	-2.251603671	3.520865226	14.32044041	0.000316204	0.030124125	negative
maker-scf300000870746.0-snap-gene-6.110-mRNA-1	1.1555088	3.670740127	14.29003547	0.000322634	0.030423075	positive
maker-scf300000870673.2-snap-gene-9.120-mRNA-1	-0.81764161	6.285083144	14.16582908	0.000343571	0.032070077	negative
maker-scf300000870601.0-snap-gene-12.70-mRNA-1	-1.161328498	7.101975697	14.09608265	0.000354102	0.032722567	negative
maker-scf300000870593.0-snap-gene-5.120-mRNA-1	-1.44632177	4.507673109	14.06952211	0.000359143	0.032859811	negative
maker-scf300000870601.0-snap-gene-19.9-mRNA-1	-2.422960047	4.324877025	14.01267033	0.000363842	0.032962803	negative
snap_masked-scf300000870603.0-processed-gene-5.66-mRNA-1	-2.203385803	2.062620706	13.7304437	0.000367403	0.032962803	negative
maker-scf300000870631.0-snap-gene-5.120-mRNA-1	-1.051693767	6.88659148	13.91979534	0.000382923	0.034024885	negative
maker-scf300000870746.0-snap-gene-12.125-mRNA-1	-1.203004723	8.118450815	13.85386657	0.000394208	0.034694058	negative
augustus_masked-deg300000870423-processed-gene-0.117-mRNA-1	7.397219684	9.217927695	13.82547864	0.000399186	0.034800692	positive
snap_masked-scf300000870753.0-processed-gene-17.43-mRNA-1	-1.415849518	6.632852856	13.55628964	0.000450238	0.038884597	negative
snap_masked-scf300000870749.0-processed-gene-2.61-mRNA-1	1.505249737	2.112178479	13.4355178	0.000454474	0.038887026	positive
snap_masked-scf300000870651.1-processed-gene-2.101-mRNA-1	-2.35806139	0.31715242	13.04469263	0.000465811	0.039088162	negative
maker-scf300000870753.0-snap-gene-4.73-mRNA-1	-2.287327564	1.285903771	13.16462393	0.000467879	0.039088162	negative
maker-scf300000870744.0-snap-gene-1.85-mRNA-1	-2.020884881	0.813463443	13.08164668	0.000472277	0.039088162	negative
maker-scf300000870631.0-snap-gene-4.58-mRNA-1	-2.038214229	3.306314916	13.38674837	0.000477848	0.039088162	negative
snap_masked-scf300000870595.0-processed-gene-4.101-mRNA-1	-2.261072018	0.664557257	13.02421909	0.000480386	0.039088162	negative
snap_masked-scf300000870746.0-processed-gene-0.1-mRNA-1	-1.727241429	4.053438218	13.40133131	0.00048235	0.039088162	negative
augustus_masked-scf300000870743.0-processed-gene-0.125-mRNA-1	-1.897035632	4.370152475	13.38170437	0.000487673	0.039088162	negative
maker-scf300000870673.2-snap-gene-3.107-mRNA-1	-1.022683144	4.951341699	13.36651349	0.000490664	0.039088162	negative
snap_masked-scf300000870754.0-processed-gene-9.63-mRNA-1	-1.276648152	2.718228588	13.31270391	0.000495374	0.039126108	negative
snap_masked-scf300000870613.1-processed-gene-0.229-mRNA-1	2.397622545	1.398320085	13.02625998	0.000501128	0.039245118	positive
augustus_masked-scf300000870601.0-processed-gene-7.35-mRNA-1	1.387738404	5.225614234	13.19993649	0.000527977	0.041000299	positive
maker-scf300000870607.0-snap-gene-0.0-mRNA-1	-1.738412409	3.956657928	13.14832863	0.000533942	0.041118002	negative
snap_masked-scf300000870601.0-processed-gene-16.106-mRNA-1	-1.556849663	2.278329534	13.03412351	0.000540889	0.041308704	negative
snap_masked-scf300000870753.0-processed-gene-8.93-mRNA-1	1.373687641	2.610672956	13.02866316	0.000556789	0.042174457	positive
maker-scf300000870754.0-snap-gene-6.63-mRNA-1	-1.588517585	1.264268091	12.79417685	0.000565566	0.042430979	negative
maker-scf300000870753.0-snap-gene-20.19-mRNA-1	-1.560768637	6.864585223	13.01824851	0.000572822	0.042430979	negative
maker-scf300000870599.0-augustus-gene-1.126-mRNA-1	1.596744563	1.289641052	12.85651305	0.00057395	0.042430979	positive
snap_masked-scf300000870603.0-processed-gene-12.102-mRNA-1	-1.544525387	8.333436443	12.97139812	0.000585016	0.042905827	negative
snap_masked-scf300000870735.0-processed-gene-14.73-mRNA-1	-1.462434548	2.653076945	12.86031703	0.000598368	0.04353954	negative
snap_masked-scf300000870746.0-processed-gene-0.43-mRNA-1	-1.413314804	3.19146384	12.8645054	0.000609287	0.043987668	negative
maker-scf300000870735.0-snap-gene-11.53-mRNA-1	-1.646090658	2.380204246	12.73092426	0.000623865	0.044690971	negative
snap_masked-scf300000870593.0-processed-gene-6.30-mRNA-1	1.432781399	3.610812584	12.76943647	0.00063752	0.044987063	positive
snap_masked-scf300000870750.0-processed-gene-1.37-mRNA-1	-1.765320667	1.823698742	12.6382985	0.000637735	0.044987063	negative
maker-scf300000870749.0-snap-gene-3.20-mRNA-1	-1.179153442	5.156928142	12.74537993	0.000648621	0.04540836	negative
maker-scf300000870586.0-snap-gene-2.67-mRNA-1	-1.220853802	3.435175271	12.70524789	0.000657479	0.045682412	negative
maker-scf300000870673.2-snap-gene-8.96-mRNA-1	1.539552702	1.861393443	12.57621202	0.000668006	0.046067483	positive
snap_masked-scf300000870752.0-processed-gene-4.84-mRNA-1	-1.962622867	1.538898613	12.38556465	0.000677519	0.046377452	negative
snap_masked-scf300000870601.0-processed-gene-5.58-mRNA-1	-1.867191322	3.668981896	12.57889616	0.000691874	0.047011839	negative
snap_masked-scf300000870745.0-processed-gene-1.32-mRNA-1	-2.086244663	4.220759684	12.50544077	0.000723611	0.048420725	negative
maker-scf300000870651.1-snap-gene-6.125-mRNA-1	0.926704337	6.145909886	12.49033531	0.000727451	0.048420725	positive
maker-scf300000870601.1-snap-gene-1.48-mRNA-1	1.477658654	2.38183442	12.44061168	0.000728328	0.048420725	positive
snap_masked-scf300000870746.0-processed-gene-12.80-mRNA-1	-1.326653307	3.672868005	12.46108692	0.000737268	0.04846257	negative
maker-scf300000870593.0-snap-gene-1.116-mRNA-1	-1.479431667	6.546238683	12.45406296	0.000739446	0.04846257	negative
maker-scf300000870595.0-snap-gene-4.9-mRNA-1	-0.975406075	4.294124114	12.41653207	0.000753099	0.049009759	negative
snap_masked-scf300000870586.0-processed-gene-3.37-mRNA-1	-1.81945548	3.528822441	12.30398251	0.000775986	0.050146044	ns
snap_masked-scf300000870753.0-processed-gene-26.142-mRNA-1	-1.606998673	5.094551927	12.30121703	0.000793754	0.050938063	ns
snap_masked-scf300000870752.0-processed-gene-5.46-mRNA-1	-1.3831728	2.545506067	12.19139273	0.000811014	0.051328058	ns
augustus_masked-scf300000870601.0-processed-gene-9.103-mRNA-1	1.798508346	4.856350466	12.24017556	0.000812839	0.051328058	ns
augustus_masked-scf300000870662.0-processed-gene-6.71-mRNA-1	-1.197889311	5.016320192	12.23620987	0.000817469	0.051328058	ns
maker-scf300000870586.0-snap-gene-0.75-mRNA-1	0.976187728	5.319406113	12.22204904	0.000822049	0.051328058	ns
augustus_masked-scf300000870746.0-processed-gene-13.56-mRNA-1	-2.020607347	0.662016969	11.9037761	0.00083637	0.051871758	ns
snap_masked-scf300000870619.2-processed-gene-1.28-mRNA-1	-2.168545437	1.126977126	11.89522831	0.000858263	0.052411959	ns
snap_masked-scf300000870641.0-processed-gene-2.0-mRNA-1	-1.808792465	1.282388865	11.92430946	0.000861997	0.052411959	ns
snap_masked-scf300000870735.0-processed-gene-4.127-mRNA-1	1.518477498	3.063180929	12.08923619	0.000862095	0.052411959	ns
snap_masked-scf300000870593.0-processed-gene-4.43-mRNA-1	1.571064284	1.095329711	11.84080565	0.000897393	0.054201337	ns
snap_masked-scf300000870749.0-processed-gene-15.92-mRNA-1	-1.208833138	4.975624262	12.00805742	0.000907203	0.054438048	ns
snap_masked-scf300000870753.0-processed-gene-24.29-mRNA-1	-1.694250696	1.940815407	11.85736581	0.000923942	0.055033644	ns
maker-deg300000870423-snap-gene-0.36-mRNA-1	7.716387994	11.49958332	11.9533408	0.000929039	0.055033644	ns
maker-deg300000870423-snap-gene-0.4-mRNA-1	7.680749255	10.81320083	11.92995898	0.00093924	0.055283554	ns
maker-scf300000870601.0-augustus-gene-10.45-mRNA-1	1.52008835	1.367034244	11.74887729	0.00095972	0.055972058	ns
snap_masked-scf300000870746.0-processed-gene-12.59-mRNA-1	2.113269944	0.055881186	11.53071385	0.000963051	0.055972058	ns
maker-scf300000870651.1-snap-gene-3.64-mRNA-1	-1.413966752	3.100961365	11.82117011	0.000973458	0.05602295	ns
maker-scf300000870735.0-snap-gene-4.86-mRNA-1	-1.513159123	3.105796637	11.77919949	0.000980755	0.05602295	ns
snap_masked-scf300000870752.0-processed-gene-5.49-mRNA-1	-1.255029859	2.403944504	11.75051769	0.000995539	0.05602295	ns
snap_masked-scf300000870607.1-processed-gene-0.19-mRNA-1	-1.75068832	1.142668685	11.55671371	0.000997709	0.05602295	ns
snap_masked-scf300000870673.2-processed-gene-10.67-mRNA-1	-1.278312002	4.029317826	11.7936536	0.001000298	0.05602295	ns
snap_masked-scf300000870746.0-processed-gene-10.28-mRNA-1	2.054464872	0.853674837	11.5626187	0.001005233	0.05602295	ns
snap_masked-scf300000870693.1-processed-gene-0.40-mRNA-1	-1.386709279	4.791692838	11.77479867	0.001009807	0.05602295	ns
snap_masked-scf300000870749.1-processed-gene-0.224-mRNA-1	-1.913258177	2.436418588	11.66665329	0.001021269	0.05602295	ns
snap_masked-scf300000870631.0-processed-gene-0.77-mRNA-1	-1.295174156	3.915564574	11.73727254	0.001026625	0.05602295	ns
snap_masked-scf300000870733.0-processed-gene-0.123-mRNA-1	-1.691887594	2.476079932	11.66843057	0.001026835	0.05602295	ns
maker-scf300000870744.1-snap-gene-5.28-mRNA-1	6.680896935	13.64852156	11.7268715	0.001030614	0.05602295	ns
maker-scf300000870744.0-snap-gene-0.56-mRNA-1	-1.511384016	1.682040654	11.52988111	0.001057713	0.057159785	ns
snap_masked-scf300000870753.0-processed-gene-19.39-mRNA-1	-0.826901067	5.294709887	11.62468017	0.001081405	0.058100347	ns
snap_masked-scf300000870749.0-processed-gene-0.78-mRNA-1	-2.528597601	0.030267362	11.26469721	0.001101189	0.058821316	ns
snap_masked-scf300000870749.0-processed-gene-3.28-mRNA-1	-1.945829645	3.099221714	11.51807785	0.001119117	0.059435398	ns
maker-scf300000870753.0-snap-gene-1.82-mRNA-1	1.112341582	3.080432954	11.42901783	0.001174428	0.061963188	ns
snap_masked-scf300000870749.0-processed-gene-14.74-mRNA-1	0.79078292	6.585584342	11.43378066	0.001180123	0.061963188	ns
snap_masked-scf300000870749.1-processed-gene-0.188-mRNA-1	-2.140853685	1.094081761	11.14634317	0.00120294	0.062804341	ns
snap_masked-scf300000870601.1-processed-gene-3.2-mRNA-1	-1.430072777	3.210109109	11.35227112	0.001220586	0.063367621	ns
maker-scf300000870631.0-snap-gene-3.99-mRNA-1	2.822249348	-0.12620512	11.04898568	0.001260238	0.064934924	ns
snap_masked-scf300000870753.0-processed-gene-0.59-mRNA-1	1.557089708	1.617240398	11.19154219	0.001264829	0.064934924	ns
maker-scf300000870750.0-snap-gene-2.127-mRNA-1	-1.059509099	4.278706077	11.25870882	0.001280184	0.065360105	ns
augustus_masked-scf300000870593.0-processed-gene-0.42-mRNA-1	-1.332353703	4.418056011	11.23705826	0.001294496	0.065727701	ns
snap_masked-scf300000870753.0-processed-gene-0.66-mRNA-1	1.075905158	5.415856515	11.21251141	0.00130809	0.066054971	ns
snap_masked-scf300000870651.1-processed-gene-5.102-mRNA-1	1.426581401	2.91236574	11.15733491	0.001321917	0.066390408	ns
snap_masked-scf300000870745.0-processed-gene-1.54-mRNA-1	-2.023985603	5.031274118	11.16578871	0.001337886	0.066829232	ns
maker-scf300000870599.0-snap-gene-1.149-mRNA-1	-1.815688018	2.209319301	11.00463568	0.001352203	0.066932194	ns
maker-scf300000870749.0-snap-gene-13.89-mRNA-1	0.974889729	5.410582529	11.13744152	0.001354434	0.066932194	ns
snap_masked-scf300000870749.0-processed-gene-15.91-mRNA-1	1.417335843	3.423331759	11.05697789	0.001393022	0.068472964	ns
maker-scf300000870749.0-snap-gene-18.116-mRNA-1	-1.491706958	6.410632786	11.05863974	0.001404595	0.068676515	ns
maker-scf300000870753.0-snap-gene-0.107-mRNA-1	1.333048671	3.299160612	10.99259681	0.001434554	0.06977219	ns
maker-scf300000870746.0-snap-gene-7.53-mRNA-1	1.516799442	2.238576609	10.93847016	0.001442603	0.069796293	ns
maker-scf300000870746.0-snap-gene-5.145-mRNA-1	-1.74622581	1.478254088	10.75600496	0.001504064	0.072316755	ns
snap_masked-scf300000870673.2-processed-gene-8.137-mRNA-1	-1.452191654	3.482359446	10.89270003	0.001512752	0.072316755	ns
maker-scf300000870673.2-snap-gene-15.122-mRNA-1	0.933018195	7.698761073	10.88989641	0.001519048	0.072316755	ns
snap_masked-scf300000870605.0-processed-gene-0.64-mRNA-1	-1.161144002	2.853468351	10.86708631	0.001526	0.072316755	ns
maker-scf300000870601.0-snap-gene-18.71-mRNA-1	-1.532504591	1.889132984	10.72599377	0.001563616	0.073410477	ns
augustus_masked-scf300000870754.0-processed-gene-5.68-mRNA-1	-0.813252026	8.58745562	10.82604959	0.001564967	0.073410477	ns
maker-scf300000870601.1-snap-gene-2.46-mRNA-1	2.953582696	2.294173116	10.67132235	0.00158404	0.073891208	ns
snap_masked-scf300000870601.0-processed-gene-7.67-mRNA-1	-1.797870351	1.159781612	10.60302829	0.001593635	0.073891208	ns
snap_masked-scf300000870748.0-processed-gene-4.104-mRNA-1	-1.927429852	3.231507944	10.75367798	0.001599204	0.073891208	ns
snap_masked-scf300000870746.0-processed-gene-12.58-mRNA-1	1.330742675	2.263722261	10.67752907	0.001642888	0.075532002	ns
maker-scf300000870743.0-snap-gene-3.116-mRNA-1	0.860993974	5.269156931	10.69466403	0.001665351	0.076185685	ns
maker-scf300000870603.0-snap-gene-6.65-mRNA-1	-0.984440204	5.208573591	10.66091214	0.001692466	0.076684378	ns
maker-scf300000870753.0-snap-gene-16.4-mRNA-1	-1.147083061	4.629824478	10.65880753	0.001695053	0.076684378	ns
snap_masked-scf300000870754.0-processed-gene-12.123-mRNA-1	1.484269944	2.479163106	10.61143713	0.001701147	0.076684378	ns
snap_masked-scf300000870735.0-processed-gene-7.1-mRNA-1	1.263020646	3.716718052	10.61478527	0.00172423	0.07700268	ns
maker-scf300000870735.0-snap-gene-0.99-mRNA-1	2.144552748	0.300551346	10.34875684	0.001732234	0.07700268	ns
snap_masked-scf300000870743.0-processed-gene-6.75-mRNA-1	-0.849363306	6.414967879	10.60406188	0.001736967	0.07700268	ns
snap_masked-scf300000870603.0-processed-gene-2.63-mRNA-1	-0.900738991	5.841762278	10.59782367	0.001742374	0.07700268	ns
snap_masked-scf300000870744.0-processed-gene-1.108-mRNA-1	-0.803799118	5.872045048	10.57963289	0.001757369	0.07700268	ns
augustus_masked-scf300000870601.1-processed-gene-6.20-mRNA-1	-1.360437416	3.116019204	10.56291408	0.001758348	0.07700268	ns
snap_masked-scf300000870673.2-processed-gene-8.144-mRNA-1	-1.186803681	2.37984184	10.5220281	0.001766537	0.07700268	ns
maker-scf300000870603.0-snap-gene-13.73-mRNA-1	-1.568265976	3.496763713	10.53704877	0.001784433	0.077417582	ns
snap_masked-scf300000870603.0-processed-gene-4.78-mRNA-1	-1.662030358	3.754898743	10.51275939	0.001809797	0.078151105	ns
maker-scf300000870601.0-snap-gene-8.131-mRNA-1	1.641159334	1.22539708	10.3763912	0.00182456	0.078422131	ns
snap_masked-scf300000870752.1-processed-gene-0.74-mRNA-1	-1.424400983	3.044839219	10.4699127	0.00183731	0.078604545	ns
augustus_masked-scf300000870752.0-processed-gene-3.95-mRNA-1	-1.304714214	4.518419079	10.44905405	0.001870751	0.079666419	ns
maker-scf300000870662.0-snap-gene-4.66-mRNA-1	-1.836114239	0.976920745	10.20834534	0.001899729	0.080241117	ns
maker-scf300000870603.0-snap-gene-2.12-mRNA-1	-0.803217264	4.389974631	10.41364644	0.001901613	0.080241117	ns
snap_masked-scf300000870601.0-processed-gene-9.49-mRNA-1	1.602491379	3.802163407	10.31372553	0.00197202	0.082833813	ns
snap_masked-scf300000870749.0-processed-gene-3.43-mRNA-1	-1.039026456	4.537630395	10.27932867	0.00202418	0.084640034	ns
augustus_masked-scf300000870753.0-processed-gene-24.115-mRNA-1	-0.760322047	3.526998238	10.26382598	0.002036544	0.084773429	ns
snap_masked-scf300000870601.1-processed-gene-4.64-mRNA-1	-1.023699528	4.797279373	10.24426353	0.00205923	0.085333395	ns
snap_masked-scf300000870607.1-processed-gene-0.28-mRNA-1	-2.251352119	0.272431488	9.963267449	0.00212137	0.087515977	ns
snap_masked-scf300000870673.2-processed-gene-10.81-mRNA-1	0.926968605	4.250271639	10.15370758	0.002146865	0.087800823	ns
snap_masked-scf300000870673.2-processed-gene-14.32-mRNA-1	0.954638809	4.266200365	10.14619581	0.002153515	0.087800823	ns
maker-scf300000870753.0-snap-gene-25.68-mRNA-1	-0.956680733	3.180731791	10.13513005	0.002156778	0.087800823	ns
maker-scf300000870662.0-snap-gene-4.77-mRNA-1	-1.463357045	2.947526281	10.09521159	0.002174133	0.088023237	ns
maker-scf300000870619.2-snap-gene-4.82-mRNA-1	0.910747732	9.146199343	10.12033796	0.002181292	0.088023237	ns
snap_masked-scf300000870744.0-processed-gene-0.18-mRNA-1	-1.178432076	3.788558704	10.07703335	0.002227281	0.089488281	ns
snap_masked-scf300000870673.2-processed-gene-3.60-mRNA-1	1.005181391	3.681947312	10.05106146	0.002248158	0.08993604	ns
augustus_masked-scf300000870753.0-processed-gene-21.18-mRNA-1	-2.045315433	0.505003143	9.768173574	0.00231189	0.091795186	ns
maker-scf300000870641.1-snap-gene-0.24-mRNA-1	2.094482849	4.093242025	9.966627797	0.002314498	0.091795186	ns
snap_masked-scf300000870586.0-processed-gene-3.5-mRNA-1	-0.906715454	3.749865199	9.976763955	0.002333909	0.092169452	ns
maker-scf300000870595.0-snap-gene-6.216-mRNA-1	1.359673031	3.127433659	9.92248929	0.002362872	0.092916173	ns
snap_masked-scf300000870651.1-processed-gene-5.122-mRNA-1	1.701813479	1.734437154	9.789766435	0.002381324	0.092992756	ns
snap_masked-scf300000870673.2-processed-gene-12.142-mRNA-1	-1.133148184	4.831537922	9.933666993	0.002384946	0.092992756	ns
maker-scf300000870735.0-snap-gene-12.82-mRNA-1	-1.531276998	2.370078133	9.853364161	0.00239586	0.093025803	ns
maker-scf300000870754.0-snap-gene-6.77-mRNA-1	2.51181133	0.397637309	9.720374184	0.002416992	0.093194113	ns
maker-scf300000870753.0-snap-gene-25.73-mRNA-1	-1.312921084	2.820758126	9.861561778	0.002420364	0.093194113	ns
maker-scf300000870601.0-snap-gene-17.76-mRNA-1	-1.876003817	2.526496992	9.825194066	0.002452839	0.094052618	ns
snap_masked-scf300000870735.0-processed-gene-2.110-mRNA-1	-1.952099947	1.064110179	9.696712912	0.002464388	0.094104982	ns
augustus_masked-scf300000870651.1-processed-gene-0.17-mRNA-1	-2.148582259	0.450959042	9.616461859	0.002501134	0.094729916	ns
augustus_masked-scf300000870753.0-processed-gene-14.113-mRNA-1	-1.928281888	2.977954099	9.79344149	0.002520779	0.094729916	ns
snap_masked-scf300000870753.0-processed-gene-18.78-mRNA-1	-1.614186737	0.931981496	9.652327383	0.002521743	0.094729916	ns
maker-scf300000870595.0-snap-gene-2.73-mRNA-1	-1.408495968	2.207118091	9.753812614	0.002521757	0.094729916	ns
snap_masked-scf300000870595.1-processed-gene-2.227-mRNA-1	2.145969279	1.125755374	9.59762204	0.0025461	0.095103553	ns
maker-scf300000870586.0-snap-gene-4.141-mRNA-1	-0.893063574	7.313388063	9.789931977	0.002552287	0.095103553	ns
maker-scf300000870631.0-snap-gene-5.101-mRNA-1	1.630781609	2.328228821	9.635766637	0.002628447	0.097548121	ns
snap_masked-scf300000870735.0-processed-gene-14.124-mRNA-1	-0.783252594	7.093538944	9.718937565	0.002640275	0.097595135	ns
maker-scf300000870749.0-snap-gene-6.9-mRNA-1	-1.488663169	1.544209173	9.567803918	0.002686812	0.098453851	ns
snap_masked-scf300000870753.0-processed-gene-13.64-mRNA-1	-1.492677774	2.297900435	9.604767443	0.002691847	0.098453851	ns
snap_masked-scf300000870749.0-processed-gene-18.215-mRNA-1	-1.62215358	1.302199294	9.534157239	0.002695468	0.098453851	ns
maker-scf300000870673.2-snap-gene-9.110-mRNA-1	1.400438321	2.149871782	9.595030448	0.002759477	0.100074769	ns
maker-scf300000870603.0-snap-gene-12.126-mRNA-1	1.770595206	1.134557975	9.521022134	0.002761505	0.100074769	ns
maker-scf300000870749.0-snap-gene-18.115-mRNA-1	-1.156443682	5.787358126	9.571673385	0.002835245	0.10234571	ns
maker-scf300000870673.2-snap-gene-9.134-mRNA-1	-1.951302954	0.672274109	9.367362564	0.002873268	0.103314675	ns
snap_masked-scf300000870603.0-processed-gene-14.63-mRNA-1	1.362087189	2.602496177	9.489032529	0.002910874	0.10372843	ns
maker-scf300000870735.0-snap-gene-14.6-mRNA-1	0.892945857	3.202003412	9.503005811	0.002913713	0.10372843	ns
maker-scf300000870603.0-snap-gene-12.145-mRNA-1	0.637224496	5.64317696	9.510217507	0.002918476	0.10372843	ns
augustus_masked-scf300000870753.0-processed-gene-18.116-mRNA-1	-1.234860179	2.999213445	9.485375392	0.002936013	0.10372843	ns
maker-scf300000870641.0-snap-gene-1.24-mRNA-1	1.474876671	1.501572092	9.424166965	0.002940899	0.10372843	ns
snap_masked-scf300000870753.0-processed-gene-23.106-mRNA-1	-1.608510106	0.740292849	9.309260582	0.002957959	0.103933448	ns
snap_masked-scf300000870746.0-processed-gene-6.106-mRNA-1	1.047159822	3.055606462	9.429853302	0.003002214	0.104954789	ns
maker-scf300000870681.0-snap-gene-0.55-mRNA-1	-1.886099187	0.551767539	9.22823441	0.003009741	0.104954789	ns
snap_masked-scf300000870586.0-processed-gene-2.80-mRNA-1	1.589528509	1.442243707	9.331761893	0.003057362	0.106214587	ns
maker-scf300000870601.0-snap-gene-5.92-mRNA-1	1.50494318	2.053296124	9.329166991	0.003121575	0.10803923	ns
maker-scf300000870601.0-snap-gene-12.80-mRNA-1	-1.818052914	0.48495598	9.174325534	0.003135395	0.10811263	ns
maker-scf300000870603.0-snap-gene-1.119-mRNA-1	1.117912877	2.846033286	9.311716022	0.00318434	0.108868594	ns
maker-scf300000870749.0-snap-gene-18.155-mRNA-1	-1.130671809	7.723017079	9.321352389	0.003194306	0.108868594	ns
snap_masked-scf300000870603.0-processed-gene-7.27-mRNA-1	-1.075643391	2.868007865	9.295369684	0.003216147	0.108868594	ns
maker-scf300000870735.0-snap-gene-10.91-mRNA-1	-1.526574406	1.305831794	9.180961327	0.003224665	0.108868594	ns
snap_masked-scf300000870673.2-processed-gene-7.107-mRNA-1	-1.305353388	2.541346968	9.275651318	0.003225907	0.108868594	ns
maker-scf300000870754.0-snap-gene-0.109-mRNA-1	-1.001549249	3.895152466	9.300006606	0.003228005	0.108868594	ns
maker-scf300000870753.0-snap-gene-17.18-mRNA-1	-1.479407431	1.648671669	9.148279853	0.003317461	0.111478746	ns
snap_masked-scf300000870613.1-processed-gene-0.177-mRNA-1	-1.586319724	2.424856397	9.17349143	0.003332489	0.11153162	ns
snap_masked-scf300000870601.1-processed-gene-6.225-mRNA-1	-0.986287456	3.637103005	9.22630608	0.003343173	0.11153162	ns
maker-scf300000870603.0-snap-gene-4.116-mRNA-1	-1.178549073	7.226046956	9.188897216	0.003404971	0.113184677	ns
maker-scf300000870641.0-snap-gene-1.37-mRNA-1	1.134071951	6.128149242	9.172859908	0.003432491	0.113449214	ns
maker-scf300000870605.0-snap-gene-0.139-mRNA-1	-0.768868965	5.478385323	9.17055175	0.003437483	0.113449214	ns
maker-scf300000870748.0-snap-gene-3.25-mRNA-1	-1.409301072	1.363697308	9.024522736	0.003496806	0.114786488	ns
maker-scf300000870603.0-snap-gene-8.15-mRNA-1	-0.726592636	5.672194219	9.13103405	0.003502845	0.114786488	ns
snap_masked-scf300000870601.1-processed-gene-2.3-mRNA-1	1.790835284	0.605122746	8.925472069	0.003543807	0.115270289	ns
maker-scf300000870601.0-snap-gene-11.2-mRNA-1	-1.419137898	2.863527834	9.087606631	0.003548133	0.115270289	ns
augustus_masked-scf300000870603.0-processed-gene-0.86-mRNA-1	-1.806506383	0.546345705	8.932659061	0.003562479	0.115270289	ns
maker-scf300000870752.1-snap-gene-1.140-mRNA-1	-1.150813569	4.466434733	9.094975391	0.003567504	0.115270289	ns
maker-scf300000870753.0-snap-gene-1.105-mRNA-1	-1.021940015	3.469918105	9.062238004	0.003615115	0.116401666	ns
maker-scf300000870595.0-snap-gene-4.40-mRNA-1	-0.609116235	6.094190863	9.047716682	0.003646161	0.116993648	ns
maker-scf300000870601.1-snap-gene-3.54-mRNA-1	1.072998508	6.415506039	9.027542258	0.003681669	0.117724228	ns
maker-scf300000870673.2-snap-gene-7.60-mRNA-1	0.755489258	6.823569825	9.006150818	0.003719829	0.118353917	ns
snap_masked-scf300000870749.0-processed-gene-8.54-mRNA-1	-1.059220544	3.483073599	8.99884703	0.003726977	0.118353917	ns
augustus_masked-scf300000870603.0-processed-gene-4.33-mRNA-1	-1.402449207	3.962467398	8.9840048	0.003762894	0.118848191	ns
maker-scf300000870743.0-snap-gene-5.29-mRNA-1	-1.273670254	3.022733014	8.964511003	0.003768263	0.118848191	ns
snap_masked-scf300000870603.0-processed-gene-10.54-mRNA-1	-1.559583113	1.68378258	8.852735665	0.00385453	0.121155485	ns
snap_masked-scf300000870753.0-processed-gene-4.21-mRNA-1	-1.586013228	2.249184402	8.847264969	0.003880238	0.121550106	ns
snap_masked-scf300000870631.0-processed-gene-5.215-mRNA-1	-0.932433853	3.212464497	8.888734717	0.003924035	0.122465184	ns
snap_masked-scf300000870593.0-processed-gene-5.96-mRNA-1	-1.46845308	2.542625597	8.860966818	0.003935955	0.122465184	ns
maker-scf300000870613.1-snap-gene-0.152-mRNA-1	1.125928512	3.131863226	8.856434023	0.003963407	0.122905506	ns
maker-scf300000870673.2-snap-gene-3.124-mRNA-1	1.395318171	1.845756756	8.78512622	0.00399108	0.123047702	ns
maker-scf300000870673.2-snap-gene-2.18-mRNA-1	0.92169864	4.583892338	8.859090273	0.003994623	0.123047702	ns
snap_masked-scf300000870753.0-processed-gene-8.90-mRNA-1	0.885886588	3.998606435	8.848751346	0.004013421	0.123216027	ns
snap_masked-scf300000870601.0-processed-gene-4.54-mRNA-1	-1.882922514	0.959321992	8.694572602	0.004045361	0.123785375	ns
maker-scf300000870748.0-snap-gene-1.80-mRNA-1	1.427208475	1.946469115	8.742967231	0.004109903	0.125251522	ns
maker-scf300000870753.0-snap-gene-1.89-mRNA-1	-1.001263159	3.654724219	8.790461894	0.004120383	0.125251522	ns
snap_masked-scf300000870611.0-processed-gene-0.80-mRNA-1	1.786428601	0.35959978	8.600775741	0.004149352	0.125462908	ns
snap_masked-scf300000870595.1-processed-gene-2.159-mRNA-1	-1.365662239	2.809207559	8.748869336	0.004157798	0.125462908	ns
snap_masked-scf300000870651.1-processed-gene-2.124-mRNA-1	1.516929753	0.841706372	8.655741293	0.004179444	0.125462908	ns
augustus_masked-scf300000870754.0-processed-gene-11.119-mRNA-1	-1.068203085	3.969752481	8.765996648	0.004181644	0.125462908	ns
maker-scf300000870603.0-snap-gene-12.125-mRNA-1	1.073127256	2.505388608	8.726874751	0.004210691	0.125491943	ns
snap_masked-scf300000870673.2-processed-gene-0.46-mRNA-1	0.796347795	5.37145554	8.750524799	0.004212243	0.125491943	ns
maker-scf300000870662.0-snap-gene-6.3-mRNA-1	-1.053490444	1.706994312	8.676475814	0.004223352	0.125491943	ns
maker-scf300000870735.0-snap-gene-13.13-mRNA-1	-1.831845729	0.364589832	8.530278477	0.004307181	0.127572624	ns
maker-scf300000870753.0-snap-gene-4.71-mRNA-1	0.730590363	5.877866073	8.692807856	0.004332171	0.127902849	ns
maker-scf300000870595.0-snap-gene-6.226-mRNA-1	-1.454188996	1.244769616	8.571718266	0.004346962	0.127930806	ns
snap_masked-scf300000870673.2-processed-gene-14.0-mRNA-1	1.829068716	3.700309792	8.585363442	0.004377442	0.128317559	ns
maker-scf300000870673.2-snap-gene-0.1-mRNA-1	0.804141534	4.792425219	8.64985099	0.004425454	0.128317559	ns
maker-scf300000870754.0-snap-gene-4.45-mRNA-1	1.065748277	4.861355344	8.648848834	0.00442712	0.128317559	ns
maker-scf300000870641.0-snap-gene-1.3-mRNA-1	1.543872664	1.345381718	8.537276875	0.004447705	0.128317559	ns
snap_masked-scf300000870749.0-processed-gene-7.37-mRNA-1	0.724480235	6.642224258	8.633997868	0.004457562	0.128317559	ns
maker-scf300000870754.0-snap-gene-5.126-mRNA-1	-0.989718904	6.522676884	8.633150215	0.004459966	0.128317559	ns
maker-scf300000870753.0-snap-gene-10.2-mRNA-1	-0.980601838	3.128280015	8.61607756	0.004473166	0.128317559	ns
snap_masked-scf300000870749.0-processed-gene-16.42-mRNA-1	0.817897156	4.611757591	8.620185614	0.004487914	0.128317559	ns
snap_masked-scf300000870599.0-processed-gene-1.262-mRNA-1	-1.453976013	1.604193222	8.519065091	0.004531802	0.128317559	ns
snap_masked-scf300000870593.0-processed-gene-7.132-mRNA-1	-1.142510538	4.569207732	8.591109714	0.004533021	0.128317559	ns
maker-scf300000870753.0-snap-gene-4.55-mRNA-1	-0.938480593	4.594102335	8.591707178	0.004553689	0.128317559	ns
snap_masked-scf300000870673.2-processed-gene-10.112-mRNA-1	0.760810643	5.118501234	8.58486036	0.004567002	0.128317559	ns
snap_masked-scf300000870593.0-processed-gene-7.164-mRNA-1	-1.372082385	2.556106918	8.553566151	0.004587179	0.128317559	ns
snap_masked-scf300000870651.1-processed-gene-3.31-mRNA-1	-1.488859003	5.539672378	8.574892308	0.004591028	0.128317559	ns
maker-scf300000870673.1-snap-gene-1.215-mRNA-1	1.000192346	3.578000979	8.56461759	0.004603078	0.128317559	ns
maker-scf300000870662.0-snap-gene-6.7-mRNA-1	1.866338231	0.433964454	8.401039362	0.004609421	0.128317559	ns
augustus_masked-scf300000870749.0-processed-gene-15.42-mRNA-1	1.11584905	2.600727367	8.528371088	0.004641653	0.128317559	ns
snap_masked-scf300000870753.0-processed-gene-23.93-mRNA-1	-1.787758403	0.75277671	8.415682351	0.004645227	0.128317559	ns
snap_masked-scf300000870631.0-processed-gene-1.34-mRNA-1	-0.953747335	4.023836032	8.551295646	0.004645248	0.128317559	ns
maker-scf300000870641.0-snap-gene-2.104-mRNA-1	0.966725046	4.125619386	8.547954866	0.004650406	0.128317559	ns
maker-scf300000870753.0-snap-gene-17.11-mRNA-1	1.244075434	2.440343461	8.509046139	0.004658011	0.128317559	ns
snap_masked-scf300000870753.0-processed-gene-8.96-mRNA-1	-1.079468379	5.222568671	8.536958172	0.004673413	0.128317559	ns
snap_masked-scf300000870749.0-processed-gene-3.41-mRNA-1	1.00208698	3.371817504	8.52282982	0.00469093	0.128317559	ns
maker-scf300000870595.0-snap-gene-4.32-mRNA-1	2.110872005	1.532172163	8.377592216	0.004693359	0.128317559	ns
snap_masked-scf300000870753.0-processed-gene-15.76-mRNA-1	-2.021548179	0.672363976	8.365683527	0.004716814	0.128578408	ns
maker-scf300000870693.1-snap-gene-4.47-mRNA-1	-0.781813536	8.726991255	8.499538718	0.004759645	0.129364359	ns
snap_masked-scf300000870673.2-processed-gene-9.67-mRNA-1	-1.047155601	3.396077024	8.462869658	0.00483715	0.131085343	ns
maker-scf300000870673.2-snap-gene-4.81-mRNA-1	1.526984899	1.595069431	8.374711297	0.004884666	0.131963327	ns
maker-scf300000870748.0-snap-gene-1.78-mRNA-1	1.093106675	5.848616662	8.440420305	0.004901402	0.131963327	ns
snap_masked-scf300000870651.1-processed-gene-1.59-mRNA-1	0.717510269	6.431508572	8.42579498	0.004935801	0.131963327	ns
maker-scf300000870586.0-snap-gene-3.61-mRNA-1	-1.319038232	1.690844513	8.342738771	0.004949806	0.131963327	ns
maker-scf300000870601.1-snap-gene-6.106-mRNA-1	-1.454605077	3.156232128	8.405849726	0.004950851	0.131963327	ns
snap_masked-scf300000870673.2-processed-gene-13.53-mRNA-1	2.056104133	1.977437931	8.36547998	0.004955229	0.131963327	ns
maker-scf300000870673.2-snap-gene-7.55-mRNA-1	0.846539994	4.623354565	8.408855616	0.004979053	0.132216761	ns
snap_masked-scf300000870749.0-processed-gene-15.88-mRNA-1	-1.464632046	3.243796377	8.393302758	0.00500481	0.132519902	ns
maker-scf300000870629.0-snap-gene-6.52-mRNA-1	-0.624947111	6.155850813	8.389115666	0.005025553	0.132688965	ns
maker-scf300000870593.0-snap-gene-4.55-mRNA-1	-1.668174486	1.254830615	8.258661299	0.005064938	0.133347843	ns
maker-scf300000870601.0-snap-gene-7.117-mRNA-1	-0.653483558	5.972943776	8.351627566	0.005119364	0.134397842	ns
augustus_masked-scf300000870693.1-processed-gene-0.103-mRNA-1	-1.43515173	3.431263959	8.303180693	0.005139864	0.134553778	ns
augustus_masked-scf300000870605.0-processed-gene-0.212-mRNA-1	-1.243568575	3.611233416	8.318478172	0.005202824	0.135613756	ns
snap_masked-scf300000870601.0-processed-gene-13.61-mRNA-1	1.828926998	0.145492041	8.146114284	0.005209705	0.135613756	ns
snap_masked-scf300000870619.2-processed-gene-0.85-mRNA-1	1.501081254	0.960030829	8.202185518	0.005263942	0.136640706	ns
maker-scf300000870673.1-snap-gene-0.0-mRNA-1	-1.18725042	1.231907523	8.170401307	0.005310511	0.137306517	ns
snap_masked-scf300000870744.1-processed-gene-0.57-mRNA-1	-0.589603391	6.5324228	8.27333385	0.005319309	0.137306517	ns
maker-scf300000870586.0-snap-gene-4.137-mRNA-1	1.739166023	0.697996497	8.134615151	0.005342868	0.137454504	ns
snap_masked-scf300000870753.0-processed-gene-13.85-mRNA-1	1.638554447	1.081164853	8.152233432	0.00536544	0.137454504	ns
maker-scf300000870749.1-snap-gene-0.147-mRNA-1	-1.173141336	1.880636553	8.198501005	0.005378171	0.137454504	ns
maker-scf300000870601.0-snap-gene-7.118-mRNA-1	-0.749233844	5.643332066	8.24904795	0.00538454	0.137454504	ns
snap_masked-scf300000870752.0-processed-gene-4.63-mRNA-1	-1.637694562	0.644949852	8.101632727	0.005420494	0.137535642	ns
snap_masked-scf300000870601.1-processed-gene-2.41-mRNA-1	-1.19107805	3.63448297	8.231820757	0.005428312	0.137535642	ns
snap_masked-scf300000870601.0-processed-gene-4.40-mRNA-1	-1.165791843	2.994911358	8.223306534	0.005432368	0.137535642	ns
maker-scf300000870750.0-snap-gene-4.140-mRNA-1	0.752257796	5.586882147	8.219882466	0.005462251	0.137914383	ns
maker-scf300000870631.0-snap-gene-3.74-mRNA-1	1.030762346	7.150204883	8.212742412	0.005480509	0.137998309	ns
snap_masked-scf300000870733.0-processed-gene-0.194-mRNA-1	-1.223296724	2.420619994	8.183564959	0.005496535	0.138025749	ns
snap_masked-scf300000870745.0-processed-gene-1.24-mRNA-1	-1.170182042	4.006843695	8.18867893	0.005549892	0.138502829	ns
snap_masked-scf300000870673.2-processed-gene-13.33-mRNA-1	-1.470277833	2.304270411	8.142712896	0.005553423	0.138502829	ns
snap_masked-scf300000870745.0-processed-gene-3.139-mRNA-1	1.885391715	2.658833058	8.121376329	0.005560497	0.138502829	ns
maker-scf300000870752.0-snap-gene-6.126-mRNA-1	-0.908237306	5.058716339	8.177475191	0.005579907	0.138612682	ns
maker-scf300000870635.0-snap-gene-0.176-mRNA-1	-1.453962994	0.710073949	8.040669878	0.005599467	0.138725661	ns
augustus_masked-scf300000870662.0-processed-gene-6.98-mRNA-1	-0.857673664	2.855295356	8.146641925	0.005636691	0.139274502	ns
snap_masked-scf300000870603.0-processed-gene-5.25-mRNA-1	-2.119780058	0.142992238	7.945819508	0.005777478	0.14234634	ns
maker-scf300000870651.1-snap-gene-4.70-mRNA-1	-2.031500997	3.494762305	8.040373277	0.005791822	0.14234634	ns
snap_masked-scf300000870745.0-processed-gene-0.30-mRNA-1	-0.840947172	5.525243286	8.093278862	0.005814604	0.142527201	ns
maker-scf300000870749.0-snap-gene-18.126-mRNA-1	1.079214679	3.383801902	8.074937276	0.005832419	0.142585679	ns
snap_masked-scf300000870750.0-processed-gene-4.169-mRNA-1	-1.33445385	4.45307539	8.082808194	0.005848413	0.142599437	ns
maker-scf300000870603.0-snap-gene-13.59-mRNA-1	1.087424577	3.86071205	8.046972283	0.005916927	0.143890332	ns
maker-scf300000870619.2-snap-gene-2.14-mRNA-1	0.810745072	5.752864534	8.037602598	0.005976298	0.144952685	ns
maker-scf300000870743.0-snap-gene-3.114-mRNA-1	0.617371312	8.364044358	8.028015712	0.006002848	0.145215486	ns
snap_masked-scf300000870754.0-processed-gene-9.64-mRNA-1	-0.983205069	3.494114808	8.01302529	0.006045493	0.145865271	ns
maker-scf300000870749.0-snap-gene-14.108-mRNA-1	0.66504233	6.682570123	8.001974509	0.006081319	0.146145899	ns
maker-scf300000870754.0-snap-gene-1.70-mRNA-1	2.075106603	0.490691326	7.857642281	0.006088754	0.146145899	ns
snap_masked-scf300000870746.0-processed-gene-3.75-mRNA-1	-0.852967634	3.725408876	7.948554672	0.006244844	0.149504161	ns
snap_masked-scf300000870631.0-processed-gene-0.75-mRNA-1	1.334399398	1.5371681	7.856301508	0.00634573	0.151526846	ns
snap_masked-scf300000870662.0-processed-gene-12.0-mRNA-1	0.647782719	7.007483957	7.904591524	0.006381832	0.151996163	ns
maker-scf300000870599.0-snap-gene-0.89-mRNA-1	-0.85583564	3.794743932	7.89238515	0.00642164	0.152551088	ns
maker-scf300000870746.0-snap-gene-8.86-mRNA-1	-0.674526546	3.737372256	7.873199565	0.006479599	0.152998866	ns
snap_masked-scf300000870745.0-processed-gene-0.23-mRNA-1	0.738042225	4.844873451	7.874711209	0.006480016	0.152998866	ns
maker-scf300000870749.0-snap-gene-7.19-mRNA-1	-1.168127451	1.926024854	7.814319869	0.006490159	0.152998866	ns
snap_masked-scf300000870673.2-processed-gene-12.134-mRNA-1	-1.403347435	3.15455372	7.837167486	0.006533169	0.15362091	ns
snap_masked-scf300000870750.0-processed-gene-2.98-mRNA-1	1.73461502	1.121952236	7.749352735	0.006637646	0.155681448	ns
snap_masked-scf300000870743.0-processed-gene-0.20-mRNA-1	1.724045062	6.206873513	7.815400192	0.006661795	0.155852263	ns
snap_masked-scf300000870693.1-processed-gene-2.63-mRNA-1	1.582872368	2.723222382	7.760764198	0.006685207	0.156005051	ns
snap_masked-scf300000870749.0-processed-gene-2.88-mRNA-1	-1.049863158	6.658057103	7.798540814	0.006730716	0.156468857	ns
maker-scf300000870750.0-snap-gene-3.125-mRNA-1	-1.405146401	0.929746177	7.68971002	0.006742416	0.156468857	ns
snap_masked-scf300000870603.0-processed-gene-4.80-mRNA-1	-1.553813915	2.745920061	7.770313741	0.006760183	0.156468857	ns
snap_masked-scf300000870746.0-processed-gene-7.47-mRNA-1	-1.40790375	2.254582017	7.75513322	0.006784728	0.156468857	ns
maker-scf300000870744.1-snap-gene-5.32-mRNA-1	-1.211538679	2.59790623	7.75619365	0.006822171	0.156468857	ns
augustus_masked-scf300000870745.0-processed-gene-2.27-mRNA-1	-1.239147427	2.889848469	7.760379725	0.006829358	0.156468857	ns
snap_masked-scf300000870645.0-processed-gene-0.29-mRNA-1	-1.377860501	2.356134826	7.727166269	0.006838132	0.156468857	ns
snap_masked-scf300000870752.0-processed-gene-4.76-mRNA-1	-1.230348429	1.366614737	7.679886899	0.00685818	0.156468857	ns
maker-scf300000870601.0-augustus-gene-5.38-mRNA-1	-1.949262684	0.090682441	7.60591896	0.006868592	0.156468857	ns
snap_masked-scf300000870656.0-processed-gene-0.5-mRNA-1	-1.305199791	3.017526204	7.747711846	0.006874403	0.156468857	ns
maker-scf300000870593.0-snap-gene-5.122-mRNA-1	-1.081190085	2.903894116	7.732931979	0.006929871	0.157074573	ns
snap_masked-scf300000870744.1-processed-gene-1.94-mRNA-1	-1.137767607	2.414323089	7.700783034	0.006949829	0.157074573	ns
snap_masked-scf300000870750.0-processed-gene-3.73-mRNA-1	-1.788966718	0.405436589	7.592745636	0.006963096	0.157074573	ns
maker-scf300000870586.0-snap-gene-4.111-mRNA-1	-0.847640988	3.967111033	7.728302677	0.006969005	0.157074573	ns
augustus_masked-scf300000870743.0-processed-gene-1.100-mRNA-1	-0.758165012	4.099318795	7.718413788	0.0070026	0.15739017	ns
snap_masked-scf300000870746.0-processed-gene-13.118-mRNA-1	0.872929799	4.533535515	7.713036801	0.007020751	0.15739017	ns
maker-scf300000870746.0-snap-gene-10.64-mRNA-1	1.737047103	2.872732877	7.631247865	0.007045626	0.15739017	ns
maker-scf300000870601.1-snap-gene-3.67-mRNA-1	1.037917708	3.2020859	7.66841342	0.007051134	0.15739017	ns
snap_masked-scf300000870744.0-processed-gene-2.231-mRNA-1	-1.408850787	2.252095249	7.629784238	0.007154326	0.159308743	ns
snap_masked-scf300000870743.0-processed-gene-2.67-mRNA-1	1.698570615	5.013285167	7.631868299	0.007177513	0.159440849	ns
snap_masked-scf300000870586.0-processed-gene-3.40-mRNA-1	-1.436906072	0.989489111	7.563289351	0.007197986	0.159512202	ns
snap_masked-scf300000870662.0-processed-gene-9.18-mRNA-1	1.462093482	1.120842655	7.544794208	0.007282862	0.16082561	ns
snap_masked-scf300000870749.0-processed-gene-15.64-mRNA-1	-1.056869384	4.94024629	7.637971941	0.00729206	0.16082561	ns
maker-scf300000870753.0-augustus-gene-8.7-mRNA-1	-0.691721737	5.48955428	7.623615417	0.007342302	0.161287965	ns
maker-scf300000870601.1-snap-gene-1.44-mRNA-1	-1.984754209	4.044974498	7.562271635	0.007347931	0.161287965	ns
maker-scf300000870749.1-snap-gene-0.139-mRNA-1	-1.197547635	2.189233712	7.576641871	0.007380881	0.16156316	ns
snap_masked-scf300000870603.0-processed-gene-18.24-mRNA-1	-1.075159361	4.812073857	7.603686447	0.007418954	0.16156316	ns
snap_masked-scf300000870749.0-processed-gene-13.49-mRNA-1	1.252365028	4.627935719	7.600326452	0.0074244	0.16156316	ns
augustus_masked-scf300000870595.0-processed-gene-6.62-mRNA-1	-1.158716671	2.837894737	7.581229604	0.007430402	0.16156316	ns
maker-scf300000870593.0-snap-gene-4.68-mRNA-1	0.75586289	4.411069236	7.59320218	0.007453373	0.161682211	ns
snap_masked-scf300000870754.0-processed-gene-3.76-mRNA-1	-1.778059651	1.313531492	7.43896666	0.007585802	0.164169555	ns
maker-scf300000870753.0-snap-gene-21.107-mRNA-1	0.639997904	5.12462756	7.538350676	0.007661467	0.16484669	ns
maker-scf300000870601.1-snap-gene-2.52-mRNA-1	1.010194838	3.183403469	7.518248978	0.007676262	0.16484669	ns
augustus_masked-scf300000870603.0-processed-gene-6.105-mRNA-1	-1.706049751	0.741976397	7.409633727	0.007689312	0.16484669	ns
maker-scf300000870753.0-snap-gene-23.124-mRNA-1	1.398115855	1.140371821	7.443314486	0.007698814	0.16484669	ns
maker-scf300000870619.0-snap-gene-0.1-mRNA-1	-0.656558719	6.052710984	7.526490234	0.007706284	0.16484669	ns
maker-scf300000870631.0-snap-gene-4.64-mRNA-1	0.770271772	3.645602134	7.511037186	0.007748926	0.165376048	ns
augustus_masked-scf300000870746.0-processed-gene-13.59-mRNA-1	0.953054139	4.071138364	7.490778948	0.007809774	0.166067342	ns
maker-scf300000870735.0-snap-gene-13.10-mRNA-1	0.700581174	6.531019926	7.497722791	0.007817259	0.166067342	ns
augustus_masked-scf300000870605.0-processed-gene-0.167-mRNA-1	-0.877335333	4.099894104	7.488984521	0.007857255	0.166534165	ns
maker-scf300000870651.1-snap-gene-1.18-mRNA-1	1.403841084	1.510839793	7.407714745	0.007938551	0.167872206	ns
snap_masked-scf300000870746.0-processed-gene-12.82-mRNA-1	1.15336065	1.715054882	7.413409653	0.007979456	0.168351944	ns
maker-scf300000870744.1-snap-gene-3.21-mRNA-1	0.736601837	7.1994478	7.447446607	0.008016117	0.168695253	ns
maker-scf300000870750.0-snap-gene-3.104-mRNA-1	-0.634288781	5.033306251	7.440972076	0.008047067	0.168695253	ns
snap_masked-scf300000870752.1-processed-gene-0.70-mRNA-1	-0.726819808	3.8464257	7.436851699	0.008059817	0.168695253	ns
snap_masked-scf300000870599.0-processed-gene-1.294-mRNA-1	-1.229046417	1.520639792	7.364195105	0.008074105	0.168695253	ns
snap_masked-scf300000870595.1-processed-gene-0.50-mRNA-1	-2.042939889	0.346225298	7.312512187	0.008087003	0.168695253	ns
snap_masked-scf300000870601.1-processed-gene-5.41-mRNA-1	-1.347128051	3.770011246	7.404863991	0.008189658	0.170451869	ns
snap_masked-scf300000870631.0-processed-gene-1.11-mRNA-1	1.46269399	1.511344001	7.342339145	0.008242922	0.17117493	ns
maker-scf300000870753.0-snap-gene-22.129-mRNA-1	0.786476245	6.220115314	7.381244689	0.008287827	0.171408917	ns
maker-scf300000870752.1-snap-gene-0.53-mRNA-1	1.520040186	0.733355249	7.273562443	0.008298843	0.171408917	ns
snap_masked-scf300000870662.0-processed-gene-12.26-mRNA-1	0.704663101	6.000783505	7.373166171	0.008321987	0.171408917	ns
snap_masked-scf300000870607.0-processed-gene-0.27-mRNA-1	-0.665524451	6.399310705	7.371451302	0.008328385	0.171408917	ns
snap_masked-scf300000870753.0-processed-gene-3.17-mRNA-1	-1.105554263	2.887993849	7.35369646	0.00835662	0.17147636	ns
snap_masked-scf300000870601.1-processed-gene-0.49-mRNA-1	1.455044938	1.525824311	7.262954841	0.008368774	0.17147636	ns
maker-scf300000870753.0-snap-gene-17.12-mRNA-1	-1.457758155	1.598516858	7.281209679	0.008467606	0.172921567	ns
snap_masked-scf300000870745.0-processed-gene-1.59-mRNA-1	1.232937106	1.852199301	7.304755361	0.008492473	0.172921567	ns
augustus_masked-scf300000870753.0-processed-gene-12.16-mRNA-1	-0.827742573	4.228528183	7.332718293	0.008495443	0.172921567	ns
augustus_masked-scf300000870753.0-processed-gene-23.16-mRNA-1	-1.864531151	4.619560707	7.328581267	0.008516157	0.17296222	ns
maker-scf300000870673.2-snap-gene-1.55-mRNA-1	-0.632002425	7.172535085	7.304762043	0.008611804	0.174521236	ns
snap_masked-scf300000870641.0-processed-gene-1.56-mRNA-1	1.674121057	0.716738374	7.203764375	0.008656154	0.174703794	ns
snap_masked-scf300000870753.0-processed-gene-13.79-mRNA-1	-1.221861885	2.399662308	7.267939271	0.008674102	0.174703794	ns
snap_masked-scf300000870662.0-processed-gene-3.18-mRNA-1	-1.597745444	0.765414625	7.191259907	0.00869497	0.174703794	ns
maker-scf300000870603.0-snap-gene-7.1-mRNA-1	-0.617394442	4.930496716	7.286508562	0.008696434	0.174703794	ns
maker-scf300000870631.0-snap-gene-5.113-mRNA-1	0.832882344	3.48552223	7.275713319	0.008735425	0.17496999	ns
snap_masked-scf300000870601.0-processed-gene-15.63-mRNA-1	-1.645771977	0.445096123	7.154591282	0.008756647	0.17496999	ns
snap_masked-scf300000870601.0-processed-gene-6.23-mRNA-1	-1.307503029	1.413298956	7.203679052	0.008766487	0.17496999	ns
snap_masked-scf300000870631.0-processed-gene-3.130-mRNA-1	-1.05453358	4.37229259	7.261962723	0.008803419	0.175328432	ns
snap_masked-scf300000870735.0-processed-gene-5.70-mRNA-1	-1.579143353	0.743860528	7.133235076	0.008914837	0.177165614	ns
augustus_masked-scf300000870754.0-processed-gene-8.118-mRNA-1	0.541176346	5.913661135	7.226257475	0.008961018	0.177701211	ns
snap_masked-scf300000870673.2-processed-gene-14.41-mRNA-1	0.735936701	5.540274341	7.219680885	0.008991986	0.177933495	ns
snap_masked-scf300000870586.0-processed-gene-3.24-mRNA-1	1.505950887	0.678860536	7.116643164	0.009022452	0.178154873	ns
snap_masked-scf300000870749.0-processed-gene-3.51-mRNA-1	-1.490714644	0.970818027	7.112645404	0.009046539	0.178240757	ns
maker-scf300000870631.0-snap-gene-2.7-mRNA-1	1.171619153	1.766842458	7.159382097	0.009065938	0.178240757	ns
maker-scf300000870595.0-snap-gene-6.214-mRNA-1	-1.270851106	1.892205006	7.160152798	0.009084666	0.178240757	ns
snap_masked-scf300000870595.1-processed-gene-1.63-mRNA-1	-1.17537903	1.709647351	7.126582277	0.009179246	0.179714853	ns
snap_masked-scf300000870595.1-processed-gene-1.77-mRNA-1	1.136198751	2.596422872	7.122902086	0.009369632	0.183054476	ns
snap_masked-scf300000870693.1-processed-gene-1.89-mRNA-1	-1.283228316	4.482716032	7.133440644	0.009395586	0.183174282	ns
maker-scf300000870641.1-snap-gene-0.11-mRNA-1	1.148279975	2.558144447	7.106865686	0.009420461	0.183272597	ns
snap_masked-scf300000870593.0-processed-gene-5.75-mRNA-1	0.878887479	2.832511699	7.100466207	0.009497217	0.1843777	ns
augustus_masked-scf300000870735.0-processed-gene-13.124-mRNA-1	0.978061856	1.539324551	7.047001814	0.009574375	0.184859767	ns
maker-scf300000870586.0-snap-gene-1.78-mRNA-1	1.043046197	3.63136889	7.091160862	0.009577491	0.184859767	ns
snap_masked-scf300000870603.0-processed-gene-2.35-mRNA-1	-1.202265705	1.662338147	7.036519882	0.009582061	0.184859767	ns
maker-scf300000870673.2-snap-gene-9.119-mRNA-1	-1.191061582	1.780692976	7.043688885	0.009610342	0.185019109	ns
augustus_masked-scf300000870603.0-processed-gene-15.47-mRNA-1	-1.407760178	1.438235886	6.992846403	0.009694807	0.186257201	ns
snap_masked-scf300000870753.0-processed-gene-26.113-mRNA-1	-0.771347237	3.477843733	7.05542906	0.009760984	0.187021762	ns
maker-scf300000870753.0-snap-gene-2.16-mRNA-1	-0.82482386	3.625895229	7.051436599	0.00977508	0.187021762	ns
maker-scf300000870746.0-snap-gene-4.48-mRNA-1	0.673753065	4.190274482	7.049219101	0.009798442	0.187081401	ns
snap_masked-scf300000870613.1-processed-gene-0.182-mRNA-1	-1.293138119	1.567008643	6.961064078	0.009929364	0.18911981	ns
maker-scf300000870753.0-snap-gene-1.86-mRNA-1	-1.307717604	1.227311638	6.945474875	0.009946134	0.18911981	ns
maker-scf300000870748.0-snap-gene-2.24-mRNA-1	-1.408486654	1.323579793	6.942292431	0.009975269	0.189200011	ns
snap_masked-scf300000870749.0-processed-gene-10.25-mRNA-1	-1.423832302	0.664733025	6.911784064	0.0099913	0.189200011	ns
maker-scf300000870603.0-snap-gene-6.58-mRNA-1	-1.343859018	1.616291835	6.933519704	0.010036749	0.189671986	ns
augustus_masked-scf300000870754.0-processed-gene-7.32-mRNA-1	-1.360676987	1.587157025	6.936122394	0.010071927	0.189767725	ns
snap_masked-scf300000870601.0-processed-gene-19.124-mRNA-1	-0.940680895	2.940560958	6.983035126	0.010082886	0.189767725	ns
maker-scf300000870735.0-snap-gene-0.97-mRNA-1	-1.599263505	0.504255767	6.878108754	0.010133516	0.190332976	ns
snap_masked-scf300000870586.0-processed-gene-0.39-mRNA-1	1.549941812	1.136763117	6.890166696	0.010167029	0.190575088	ns
maker-scf300000870601.0-snap-gene-12.71-mRNA-1	-1.602572922	1.255863453	6.891304606	0.010190852	0.190634947	ns
augustus_masked-scf300000870643.0-processed-gene-0.1-mRNA-1	0.688527201	7.234062426	6.966815284	0.010215816	0.190715867	ns
maker-scf300000870603.0-snap-gene-12.154-mRNA-1	-0.808412018	3.60074041	6.960867663	0.010242665	0.190831595	ns
snap_masked-scf300000870673.2-processed-gene-9.107-mRNA-1	-1.220110521	1.228475499	6.85694905	0.010407528	0.193513018	ns
augustus_masked-scf300000870754.0-processed-gene-9.95-mRNA-1	-1.471345721	0.671112144	6.820968842	0.010448714	0.193620564	ns
maker-scf300000870746.0-snap-gene-13.183-mRNA-1	-1.314886047	3.255462605	6.919458187	0.010455217	0.193620564	ns
maker-scf300000870586.0-snap-gene-4.118-mRNA-1	-1.046474427	2.207793709	6.880250918	0.010534782	0.194291512	ns
maker-scf300000870613.1-snap-gene-0.124-mRNA-1	-1.348787868	0.828602542	6.817698174	0.010547203	0.194291512	ns
maker-scf300000870633.0-snap-gene-0.2-mRNA-1	-1.290374884	1.321665122	6.828459159	0.010574791	0.194291512	ns
snap_masked-scf300000870603.0-processed-gene-11.22-mRNA-1	-1.212633684	3.410785211	6.886832196	0.010615434	0.194291512	ns
snap_masked-scf300000870752.0-processed-gene-4.37-mRNA-1	-1.192209104	2.021322813	6.855187439	0.010633605	0.194291512	ns
snap_masked-scf300000870601.0-processed-gene-11.51-mRNA-1	1.033564741	6.447116066	6.883164647	0.01066079	0.194291512	ns
maker-scf300000870593.0-snap-gene-7.96-mRNA-1	1.541573131	0.965070466	6.813897918	0.010663174	0.194291512	ns
snap_masked-scf300000870605.0-processed-gene-0.98-mRNA-1	0.869493975	4.791681311	6.876588515	0.010694829	0.194291512	ns
snap_masked-scf300000870753.0-processed-gene-20.54-mRNA-1	-1.696794152	1.069183196	6.796135212	0.010697686	0.194291512	ns
snap_masked-scf300000870749.0-processed-gene-1.99-mRNA-1	-1.304806559	5.531432857	6.876168186	0.010701697	0.194291512	ns
maker-scf300000870651.1-snap-gene-0.61-mRNA-1	0.682502767	7.40783172	6.870118109	0.01073026	0.194428105	ns
maker-scf300000870603.0-augustus-gene-15.7-mRNA-1	-1.241557658	0.759151763	6.759774184	0.010812418	0.195533376	ns
maker-scf300000870754.0-snap-gene-10.20-mRNA-1	1.233919519	1.984579726	6.82213819	0.010851593	0.195690761	ns
maker-scf300000870603.0-snap-gene-17.14-mRNA-1	-0.987052219	3.003564337	6.838545973	0.010863474	0.195690761	ns
maker-scf300000870749.0-snap-gene-7.27-mRNA-1	-0.945876409	2.122097114	6.811905275	0.010887384	0.195739921	ns
snap_masked-scf300000870749.0-processed-gene-1.89-mRNA-1	-0.947456538	2.974151694	6.819898693	0.010942813	0.19635444	ns
maker-scf300000870662.0-snap-gene-4.63-mRNA-1	-0.996606112	3.202434876	6.818347962	0.010976605	0.196579077	ns
maker-scf300000870651.1-augustus-gene-2.49-mRNA-1	-1.171141011	1.6991231	6.766144441	0.011082234	0.198086902	ns
snap_masked-scf300000870735.0-processed-gene-1.49-mRNA-1	0.736019295	5.048546899	6.79407254	0.011157995	0.198577122	ns
snap_masked-scf300000870673.2-processed-gene-15.51-mRNA-1	0.69811365	6.655084318	6.788223148	0.011187879	0.198577122	ns
snap_masked-scf300000870673.1-processed-gene-1.129-mRNA-1	0.712441298	4.722029181	6.788406166	0.011188609	0.198577122	ns
maker-scf300000870752.0-snap-gene-3.13-mRNA-1	-0.955842754	2.813813076	6.778772064	0.011195615	0.198577122	ns
snap_masked-scf300000870752.0-processed-gene-6.38-mRNA-1	-1.117881935	2.390603915	6.754814491	0.011258964	0.199318171	ns
maker-scf300000870735.0-snap-gene-11.70-mRNA-1	1.269163408	1.255104162	6.708492707	0.011293386	0.199545282	ns
maker-scf300000870752.0-snap-gene-5.10-mRNA-1	-1.111215275	1.970762288	6.730586486	0.011325111	0.199723944	ns
maker-scf300000870673.2-snap-gene-10.150-mRNA-1	-1.074338162	5.436734247	6.758642289	0.011363392	0.200017345	ns
snap_masked-scf300000870743.0-processed-gene-4.77-mRNA-1	-0.879069291	4.413109044	6.739620597	0.011476609	0.201626135	ns
maker-scf300000870752.0-snap-gene-5.2-mRNA-1	-1.322754819	1.666904661	6.629520655	0.011668391	0.204606455	ns
snap_masked-scf300000870681.0-processed-gene-0.87-mRNA-1	1.547336986	0.517739253	6.602010139	0.011715097	0.205022464	ns
snap_masked-scf300000870673.2-processed-gene-13.51-mRNA-1	-0.870684805	3.514454854	6.692199916	0.011736488	0.205022464	ns
snap_masked-scf300000870744.0-processed-gene-0.46-mRNA-1	0.886863822	3.235137682	6.683443837	0.011785503	0.205130204	ns
maker-scf300000870603.0-snap-gene-13.56-mRNA-1	1.060294857	6.223454145	6.686592183	0.011787051	0.205130204	ns
maker-scf300000870753.0-snap-gene-4.53-mRNA-1	0.632475422	6.941228255	6.673158135	0.011864837	0.206095789	ns
snap_masked-scf300000870603.0-processed-gene-0.28-mRNA-1	-1.296911589	1.287547242	6.590764005	0.011968096	0.207484138	ns
snap_masked-scf300000870673.2-processed-gene-10.93-mRNA-1	-1.650811943	0.608748559	6.543776665	0.012012547	0.207484138	ns
maker-scf300000870595.0-snap-gene-2.66-mRNA-1	1.150787086	2.162207936	6.623605429	0.012032927	0.207484138	ns
maker-scf300000870743.0-snap-gene-5.8-mRNA-1	-0.969269735	2.508836215	6.631087157	0.012034574	0.207484138	ns
maker-scf300000870754.0-snap-gene-3.0-mRNA-1	-0.9359312	5.796883356	6.63685681	0.012089893	0.208049717	ns
maker-scf300000870693.1-snap-gene-3.77-mRNA-1	-1.39767574	0.452114311	6.514142176	0.012233331	0.210062181	ns
snap_masked-scf300000870658.0-processed-gene-0.6-mRNA-1	-1.175374551	2.782627474	6.600250225	0.012252301	0.210062181	ns
maker-scf300000870744.0-snap-gene-2.108-mRNA-1	-2.067603106	-0.052265048	6.479990317	0.012332165	0.211030206	ns
maker-scf300000870611.0-snap-gene-0.131-mRNA-1	0.906488955	3.940827893	6.590878922	0.012364642	0.211030206	ns
maker-scf300000870651.1-snap-gene-6.89-mRNA-1	-1.390989249	2.300169131	6.565989212	0.012387704	0.211030206	ns
snap_masked-scf300000870595.1-processed-gene-2.155-mRNA-1	-1.408037956	1.604917632	6.518713192	0.012400108	0.211030206	ns
maker-scf300000870750.0-snap-gene-1.11-mRNA-1	0.834340075	3.517480275	6.57598693	0.012463704	0.211722585	ns
maker-scf300000870745.0-snap-gene-3.46-mRNA-1	-1.514415018	2.058127501	6.534647791	0.012494407	0.211818418	ns
augustus_masked-scf300000870662.0-processed-gene-3.90-mRNA-1	0.888827208	3.395180515	6.56569288	0.012515188	0.211818418	ns
maker-scf300000870619.2-snap-gene-2.27-mRNA-1	-0.589479325	6.084516302	6.557362085	0.012591152	0.212114966	ns
snap_masked-scf300000870744.0-processed-gene-2.174-mRNA-1	1.453281325	1.19216301	6.494618134	0.012608121	0.212114966	ns
maker-scf300000870601.0-snap-gene-8.137-mRNA-1	1.332004434	1.268263972	6.504683592	0.012617882	0.212114966	ns
maker-scf300000870754.0-snap-gene-1.83-mRNA-1	1.337318523	1.727750728	6.521315754	0.012624525	0.212114966	ns
snap_masked-scf300000870593.0-processed-gene-7.154-mRNA-1	0.720003815	6.463333178	6.537689988	0.012718062	0.213298742	ns
snap_masked-scf300000870603.0-processed-gene-4.93-mRNA-1	0.717281257	4.626028478	6.533633813	0.012746367	0.213386195	ns
snap_masked-scf300000870593.0-processed-gene-3.14-mRNA-1	-1.437554911	2.054174239	6.478990961	0.012867149	0.215018666	ns
augustus_masked-scf300000870749.0-processed-gene-17.105-mRNA-1	-0.875326453	4.934283432	6.498116609	0.012984609	0.216589835	ns
snap_masked-scf300000870593.0-processed-gene-0.86-mRNA-1	-1.044996597	2.999376536	6.470569739	0.013130014	0.218620647	ns
maker-scf300000870631.0-snap-gene-5.99-mRNA-1	-0.94936346	2.755761588	6.464183062	0.013164697	0.218803893	ns
augustus_masked-scf300000870735.0-processed-gene-1.107-mRNA-1	-1.282092594	0.598688809	6.372173338	0.013203916	0.219061742	ns
snap_masked-scf300000870746.0-processed-gene-9.143-mRNA-1	-0.792795348	3.691561291	6.428799893	0.013448451	0.222718887	ns
snap_masked-scf300000870749.0-processed-gene-9.119-mRNA-1	-0.902851171	4.549562218	6.424528464	0.013488434	0.22274507	ns
snap_masked-scf300000870693.1-processed-gene-0.13-mRNA-1	1.407987903	0.855865598	6.352164702	0.0135004	0.22274507	ns
maker-scf300000870681.0-snap-gene-0.49-mRNA-1	-1.970273861	0.297460108	6.313356988	0.013522344	0.22274507	ns
snap_masked-scf300000870746.0-processed-gene-12.54-mRNA-1	1.180165815	3.93544094	6.408796548	0.013581372	0.223319318	ns
snap_masked-scf300000870601.0-processed-gene-15.45-mRNA-1	0.572662798	5.607266415	6.400231895	0.013651702	0.22361095	ns
maker-scf300000870743.0-snap-gene-2.32-mRNA-1	-1.549920539	0.820255635	6.305024474	0.013686747	0.22361095	ns
maker-scf300000870595.0-snap-gene-3.63-mRNA-1	0.997097742	2.672764023	6.383510404	0.013689811	0.22361095	ns
maker-scf300000870748.0-snap-gene-4.204-mRNA-1	-1.100067379	1.936481407	6.365670802	0.013695898	0.22361095	ns
snap_masked-scf300000870748.0-processed-gene-2.61-mRNA-1	-1.184795346	1.518776863	6.343532897	0.013739659	0.223929786	ns
snap_masked-scf300000870662.0-processed-gene-6.33-mRNA-1	0.904692784	2.420164264	6.367921193	0.013764187	0.223934598	ns
snap_masked-scf300000870753.0-processed-gene-15.123-mRNA-1	-1.022394983	5.05790061	6.380184084	0.0137983	0.224095068	ns
snap_masked-scf300000870603.0-processed-gene-16.123-mRNA-1	0.729579011	6.541919647	6.364510639	0.013903416	0.225322177	ns
snap_masked-scf300000870746.0-processed-gene-6.97-mRNA-1	1.258245343	0.737708833	6.290422244	0.013922623	0.225322177	ns
maker-scf300000870744.0-snap-gene-0.49-mRNA-1	0.664316977	5.070636395	6.347371827	0.014029598	0.226656497	ns
maker-scf300000870586.0-snap-gene-2.61-mRNA-1	-0.831000327	6.309367103	6.342004988	0.014067938	0.22686114	ns
maker-scf300000870746.0-snap-gene-2.74-mRNA-1	-1.05278674	6.919985798	6.338470393	0.014091364	0.22686114	ns
snap_masked-scf300000870662.0-processed-gene-11.46-mRNA-1	-1.256978568	2.529853341	6.316605656	0.014121941	0.22695801	ns
snap_masked-scf300000870673.2-processed-gene-15.69-mRNA-1	0.853661885	7.100511598	6.324119766	0.014195484	0.227743867	ns
snap_masked-scf300000870631.0-processed-gene-0.76-mRNA-1	-1.141785243	2.469861538	6.293218954	0.01430828	0.228414995	ns
augustus_masked-scf300000870651.1-processed-gene-5.34-mRNA-1	-1.212282664	1.214375441	6.245011557	0.014310657	0.228414995	ns
maker-scf300000870752.0-snap-gene-3.6-mRNA-1	-1.179172567	1.066587654	6.238830057	0.014311469	0.228414995	ns
maker-scf300000870749.0-snap-gene-18.151-mRNA-1	-1.179926905	1.428820211	6.248333425	0.014402224	0.229467161	ns
maker-scf300000870744.0-snap-gene-1.68-mRNA-1	-1.439838834	0.808738816	6.201147292	0.014548945	0.231385579	ns
maker-scf300000870603.0-snap-gene-18.100-mRNA-1	-1.431941874	1.883235322	6.224995778	0.014572709	0.231385579	ns
maker-scf300000870753.0-snap-gene-14.12-mRNA-1	-0.949016601	5.034531658	6.265947785	0.014634271	0.231964495	ns
maker-scf300000870735.0-snap-gene-1.23-mRNA-1	0.584831872	5.887123931	6.252469326	0.014733309	0.233134434	ns
snap_masked-scf300000870601.0-processed-gene-5.82-mRNA-1	0.746118609	4.876004666	6.239655981	0.014830526	0.234271614	ns
augustus_masked-scf300000870733.0-processed-gene-0.27-mRNA-1	-1.153660555	1.299818588	6.171421002	0.014933326	0.235055433	ns
maker-scf300000870751.0-snap-gene-1.103-mRNA-1	-1.375009182	0.502713024	6.131567719	0.01495207	0.235055433	ns
snap_masked-scf300000870603.0-processed-gene-16.106-mRNA-1	-1.270742482	2.650285383	6.207581636	0.014970207	0.235055433	ns
augustus_masked-scf300000870749.0-processed-gene-1.49-mRNA-1	-1.568245497	1.749737775	6.166809175	0.01498189	0.235055433	ns
snap_masked-scf300000870607.0-processed-gene-0.37-mRNA-1	-0.594720962	5.926540542	6.213443357	0.015033774	0.235469667	ns
maker-scf300000870662.0-snap-gene-10.4-mRNA-1	1.400789152	1.316799579	6.164651237	0.015066528	0.235583395	ns
maker-scf300000870748.0-snap-gene-0.107-mRNA-1	-1.033837418	2.308477196	6.178448879	0.015156957	0.23659702	ns
snap_masked-scf300000870601.0-processed-gene-17.53-mRNA-1	-1.673416866	0.905830732	6.12073495	0.015199585	0.236716309	ns
snap_masked-scf300000870619.2-processed-gene-1.49-mRNA-1	-0.832167202	3.07114093	6.184454983	0.01521583	0.236716309	ns
snap_masked-scf300000870662.0-processed-gene-2.107-mRNA-1	-1.163959342	3.097618415	6.171270354	0.015336911	0.23819898	ns
snap_masked-scf300000870595.0-processed-gene-5.97-mRNA-1	0.613189517	5.050198542	6.165491537	0.015415384	0.239016051	ns
maker-scf300000870750.0-snap-gene-1.22-mRNA-1	-0.633987371	9.111656149	6.156056291	0.015484991	0.239693136	ns
maker-scf300000870603.0-snap-gene-7.2-mRNA-1	-0.615798456	5.933196773	6.15117547	0.015527215	0.239935519	ns
snap_masked-scf300000870749.0-processed-gene-3.50-mRNA-1	-1.147418257	7.772439459	6.147437893	0.015554829	0.239935519	ns
maker-scf300000870735.0-snap-gene-8.110-mRNA-1	-1.088633657	2.532011764	6.123799431	0.015609077	0.239935519	ns
maker-scf300000870629.0-snap-gene-0.61-mRNA-1	0.918063053	1.930311907	6.117217699	0.015625214	0.239935519	ns
snap_masked-scf300000870605.0-processed-gene-0.7-mRNA-1	1.296231405	0.494475889	6.062999049	0.015630471	0.239935519	ns
snap_masked-scf300000870747.0-processed-gene-0.58-mRNA-1	1.441241426	0.453665973	6.047989459	0.015712213	0.240568479	ns
snap_masked-scf300000870753.0-processed-gene-25.18-mRNA-1	-0.633959443	5.640995002	6.127083716	0.01572377	0.240568479	ns
augustus_masked-scf300000870693.1-processed-gene-0.83-mRNA-1	-0.749263397	9.290142483	6.11621473	0.015808616	0.241259991	ns
maker-scf300000870754.0-snap-gene-3.20-mRNA-1	-0.818724901	3.925453709	6.113552465	0.015821183	0.241259991	ns
snap_masked-scf300000870673.2-processed-gene-0.56-mRNA-1	0.696900653	4.693794412	6.094948898	0.015986789	0.242320374	ns
snap_masked-scf300000870603.0-processed-gene-3.96-mRNA-1	-1.240609343	0.684654966	6.018607817	0.016007073	0.242320374	ns
maker-scf300000870733.0-snap-gene-0.204-mRNA-1	-1.494027471	0.811720586	6.020698634	0.01601713	0.242320374	ns
snap_masked-scf300000870753.0-processed-gene-18.62-mRNA-1	1.477380529	0.719360761	6.010210778	0.016020537	0.242320374	ns
snap_masked-scf300000870753.0-processed-gene-20.46-mRNA-1	-1.376985952	0.82997803	6.012667272	0.016021832	0.242320374	ns
snap_masked-scf300000870635.0-processed-gene-0.122-mRNA-1	-1.245468396	2.296216854	6.044550699	0.016096607	0.243053508	ns
maker-scf300000870753.0-snap-gene-23.132-mRNA-1	-1.397141044	0.926819097	6.001056438	0.016192156	0.243841924	ns
snap_masked-scf300000870673.2-processed-gene-3.84-mRNA-1	-1.568013742	2.781245184	6.058583273	0.01620692	0.243841924	ns
snap_masked-scf300000870735.0-processed-gene-6.55-mRNA-1	-1.721535179	0.29500426	5.96470933	0.016237765	0.243841924	ns
snap_masked-scf300000870749.0-processed-gene-17.34-mRNA-1	1.124530532	2.054095892	6.042980042	0.016266524	0.243841924	ns
snap_masked-scf300000870750.0-processed-gene-0.90-mRNA-1	1.319135563	0.806278594	5.994979522	0.016280756	0.243841924	ns
augustus_masked-scf300000870750.0-processed-gene-1.111-mRNA-1	-0.982150583	2.26425449	6.03261706	0.016343658	0.244387935	ns
snap_masked-scf300000870733.0-processed-gene-0.160-mRNA-1	-1.688113721	1.166118011	5.976551921	0.016394	0.244744682	ns
maker-scf300000870651.1-snap-gene-2.69-mRNA-1	-1.467784549	2.663195475	6.013553735	0.016473978	0.244988459	ns
snap_masked-scf300000870601.0-processed-gene-18.48-mRNA-1	0.919361654	4.654861258	6.036420882	0.016476932	0.244988459	ns
snap_masked-scf300000870753.0-processed-gene-23.91-mRNA-1	-0.857999494	3.336886502	6.028193327	0.016529496	0.244988459	ns
maker-scf300000870749.0-snap-gene-17.17-mRNA-1	-1.07697658	3.110181539	6.027964711	0.016534233	0.244988459	ns
maker-scf300000870748.0-snap-gene-1.64-mRNA-1	0.851748676	3.937319629	6.027544075	0.016542885	0.244988459	ns
snap_masked-scf300000870673.1-processed-gene-1.151-mRNA-1	-1.014734119	2.795225644	6.002190039	0.016720912	0.247087241	ns
maker-scf300000870733.0-snap-gene-0.200-mRNA-1	-1.018100949	1.839833342	5.973274067	0.016738082	0.247087241	ns
snap_masked-scf300000870601.0-processed-gene-19.78-mRNA-1	-1.136097292	1.586656403	5.960059321	0.016795971	0.247546362	ns
maker-scf300000870754.0-snap-gene-2.10-mRNA-1	-0.600568182	4.721937871	5.994651685	0.016848298	0.247922163	ns
maker-scf300000870735.0-snap-gene-12.52-mRNA-1	-0.596308798	5.095932931	5.987984104	0.016906474	0.248382709	ns
maker-scf300000870743.0-snap-gene-2.17-mRNA-1	1.702168164	1.83918462	5.916447076	0.016936094	0.248422928	ns
maker-scf300000870752.0-snap-gene-4.97-mRNA-1	-0.881342456	3.114022828	5.971594361	0.017023469	0.249308837	ns
maker-scf300000870753.0-snap-gene-19.17-mRNA-1	1.29397659	1.315478976	5.923262377	0.017068243	0.249474536	ns
maker-scf300000870753.0-snap-gene-14.1-mRNA-1	0.731565857	5.274401255	5.961162678	0.017142309	0.249474536	ns
snap_masked-scf300000870748.0-processed-gene-4.127-mRNA-1	-1.00229895	2.34525786	5.935380589	0.017142619	0.249474536	ns
snap_masked-scf300000870753.0-processed-gene-6.35-mRNA-1	1.607276827	0.398175396	5.871890546	0.017142769	0.249474536	ns
maker-scf300000870744.0-snap-gene-1.88-mRNA-1	-1.260508383	2.060388801	5.922912417	0.017223735	0.2502587	ns
maker-scf300000870693.1-snap-gene-4.96-mRNA-1	-0.800083606	4.373963422	5.945693961	0.017284352	0.250477092	ns
maker-scf300000870746.0-snap-gene-4.60-mRNA-1	-0.754141126	4.102401251	5.945043876	0.017292975	0.250477092	ns
snap_masked-scf300000870603.0-processed-gene-0.29-mRNA-1	0.832067457	5.449004517	5.934637109	0.017381168	0.251360515	ns
maker-scf300000870749.0-snap-gene-4.0-mRNA-1	0.864781053	3.488124764	5.928747567	0.017424765	0.251597277	ns
snap_masked-scf300000870673.2-processed-gene-12.101-mRNA-1	-1.166987098	2.461098748	5.909943655	0.017482276	0.25184839	ns
maker-scf300000870735.0-snap-gene-12.56-mRNA-1	-0.683136641	6.741069981	5.918800159	0.017522082	0.25184839	ns
maker-scf300000870754.0-snap-gene-1.65-mRNA-1	-0.694946086	3.993431579	5.918502416	0.017523917	0.25184839	ns
snap_masked-scf300000870750.0-processed-gene-4.269-mRNA-1	-0.747275114	5.672584079	5.911457756	0.017592844	0.252183123	ns
maker-scf300000870749.0-snap-gene-5.78-mRNA-1	1.38744529	0.607697673	5.841252658	0.017601787	0.252183123	ns
snap_masked-scf300000870593.0-processed-gene-1.96-mRNA-1	1.160056729	2.006700215	5.871705913	0.01763989	0.25232089	ns
maker-scf300000870641.0-snap-gene-1.17-mRNA-1	1.204225037	7.351529718	5.897519653	0.017686101	0.25232089	ns
snap_masked-scf300000870749.0-processed-gene-18.225-mRNA-1	-1.17145091	4.011840835	5.900344281	0.017693316	0.25232089	ns
snap_masked-scf300000870586.0-processed-gene-0.7-mRNA-1	0.763293649	2.760137975	5.88628924	0.017738942	0.25233418	ns
maker-scf300000870743.0-snap-gene-5.7-mRNA-1	0.788146573	4.035349298	5.891091353	0.017775158	0.25233418	ns
maker-scf300000870753.0-snap-gene-23.122-mRNA-1	1.500790517	0.452933736	5.815028974	0.017776166	0.25233418	ns
maker-scf300000870673.2-snap-gene-10.129-mRNA-1	1.081772825	2.121576023	5.856880187	0.01785137	0.253013053	ns
maker-scf300000870753.0-snap-gene-21.102-mRNA-1	-1.23293717	0.74082896	5.803530089	0.017970495	0.254311398	ns
snap_masked-scf300000870595.0-processed-gene-6.196-mRNA-1	-0.716627563	3.626189792	5.867151963	0.018001908	0.254366411	ns
maker-scf300000870743.0-augustus-gene-6.167-mRNA-1	-0.98884574	2.500836473	5.845914637	0.018119578	0.255105393	ns
snap_masked-scf300000870605.0-processed-gene-0.59-mRNA-1	-0.548276849	5.324706393	5.853992163	0.018130561	0.255105393	ns
augustus_masked-scf300000870593.0-processed-gene-1.38-mRNA-1	-1.971191348	1.995567915	5.812449739	0.018149839	0.255105393	ns
augustus_masked-scf300000870750.0-processed-gene-2.23-mRNA-1	1.842995574	0.322340114	5.76632047	0.018176665	0.255105393	ns
snap_masked-scf300000870662.0-processed-gene-8.28-mRNA-1	1.178427131	3.204317716	5.831671313	0.018218421	0.255105393	ns
snap_masked-scf300000870735.0-processed-gene-14.159-mRNA-1	1.160903885	1.004832646	5.794331232	0.018219842	0.255105393	ns
maker-scf300000870746.0-snap-gene-0.53-mRNA-1	1.105379194	1.127915133	5.777438666	0.018332775	0.255861866	ns
snap_masked-scf300000870673.2-processed-gene-15.0-mRNA-1	-1.214445487	1.696469201	5.793376207	0.018349735	0.255861866	ns
maker-scf300000870631.0-snap-gene-1.58-mRNA-1	-1.205768861	2.438395519	5.809326957	0.018356933	0.255861866	ns
snap_masked-scf300000870601.0-processed-gene-7.102-mRNA-1	-0.584940498	3.96487243	5.823287726	0.018427787	0.256462627	ns
snap_masked-scf300000870603.0-processed-gene-6.42-mRNA-1	1.246524514	0.96019416	5.761914681	0.018520582	0.257254647	ns
maker-scf300000870673.1-snap-gene-1.196-mRNA-1	-0.742511438	4.103537474	5.811878016	0.018540374	0.257254647	ns
snap_masked-scf300000870662.0-processed-gene-12.4-mRNA-1	1.104549497	1.14609042	5.762895098	0.018593447	0.25746184	ns
maker-scf300000870753.0-snap-gene-5.126-mRNA-1	-1.140091582	1.976628847	5.776314826	0.018636942	0.25746184	ns
snap_masked-scf300000870651.1-processed-gene-3.7-mRNA-1	0.721442003	4.868499035	5.800428091	0.018646945	0.25746184	ns
snap_masked-scf300000870601.0-processed-gene-19.98-mRNA-1	0.643504405	5.728428874	5.79593932	0.01869069	0.25746184	ns
maker-scf300000870662.0-snap-gene-10.15-mRNA-1	-1.509456371	1.333378442	5.735681405	0.01869461	0.25746184	ns
maker-scf300000870651.1-snap-gene-4.80-mRNA-1	0.722659433	3.940170557	5.788646954	0.018754668	0.257904591	ns
maker-scf300000870748.0-snap-gene-4.188-mRNA-1	-1.068618652	3.995045493	5.773778024	0.018915005	0.259722974	ns
snap_masked-scf300000870651.1-processed-gene-6.47-mRNA-1	0.864715149	2.657217315	5.754143029	0.018995556	0.260442043	ns
augustus_masked-scf300000870744.0-processed-gene-1.31-mRNA-1	1.603872694	0.252685905	5.671921532	0.019087943	0.26117243	ns
maker-scf300000870735.0-snap-gene-2.62-mRNA-1	0.499791567	5.543077292	5.754067807	0.019105353	0.26117243	ns
snap_masked-scf300000870595.0-processed-gene-2.0-mRNA-1	-0.635962323	4.835023999	5.744949248	0.019197514	0.261909667	ns
snap_masked-scf300000870746.0-processed-gene-13.147-mRNA-1	0.896202727	3.543522659	5.741453865	0.019215967	0.261909667	ns
snap_masked-scf300000870601.1-processed-gene-2.39-mRNA-1	-1.302923721	0.874321693	5.663189578	0.019383343	0.263801877	ns
maker-scf300000870746.0-snap-gene-11.136-mRNA-1	-0.737393133	6.857520593	5.719508591	0.019450831	0.264288387	ns
snap_masked-scf300000870753.0-processed-gene-22.86-mRNA-1	0.823952572	2.435450452	5.708014465	0.01947629	0.264288387	ns
maker-scf300000870749.0-snap-gene-2.1-mRNA-1	-0.985004207	2.819372962	5.699805702	0.019563382	0.264502543	ns
snap_masked-scf300000870673.2-processed-gene-13.49-mRNA-1	0.618093294	5.553456478	5.70511461	0.019601325	0.264502543	ns
maker-scf300000870753.0-snap-gene-1.84-mRNA-1	-1.269253235	1.612577929	5.663609323	0.01963879	0.264502543	ns
snap_masked-scf300000870586.0-processed-gene-0.40-mRNA-1	1.333985911	2.653911716	5.662097782	0.019712937	0.264502543	ns
maker-scf300000870743.0-snap-gene-5.10-mRNA-1	1.125546243	2.566017401	5.684279526	0.019718696	0.264502543	ns
snap_masked-scf300000870754.0-processed-gene-3.50-mRNA-1	-1.819077703	0.034676991	5.598655623	0.019742789	0.264502543	ns
maker-scf300000870753.0-snap-gene-1.87-mRNA-1	-0.574326834	4.729767089	5.691825938	0.019743427	0.264502543	ns
maker-scf300000870735.0-snap-gene-8.131-mRNA-1	-0.923770484	2.767142754	5.68471341	0.019745431	0.264502543	ns
maker-scf300000870753.0-snap-gene-1.109-mRNA-1	0.509922395	5.126626523	5.691002721	0.019749676	0.264502543	ns
maker-scf300000870603.0-snap-gene-8.20-mRNA-1	-0.567821423	5.771294206	5.685305526	0.019806624	0.26484865	ns
augustus_masked-scf300000870601.1-processed-gene-2.99-mRNA-1	-1.066543063	1.782635162	5.639898158	0.019856316	0.26484865	ns
maker-scf300000870629.0-snap-gene-0.52-mRNA-1	-0.865147949	2.83765665	5.673043345	0.019864049	0.26484865	ns
maker-scf300000870586.0-snap-gene-0.73-mRNA-1	-1.015084389	2.400747187	5.666166614	0.019890159	0.26484865	ns
snap_masked-scf300000870651.1-processed-gene-4.52-mRNA-1	1.024096652	4.831244053	5.674334747	0.019922001	0.264890945	ns
snap_masked-scf300000870752.0-processed-gene-5.45-mRNA-1	-0.760533182	3.63143623	5.65732437	0.020095989	0.266820453	ns
maker-scf300000870693.1-snap-gene-4.66-mRNA-1	1.424459611	7.979328595	5.642884838	0.020250379	0.268484576	ns
maker-scf300000870754.0-snap-gene-12.223-mRNA-1	-0.784758765	4.490161516	5.638050159	0.020309608	0.268884075	ns
maker-scf300000870693.1-snap-gene-1.102-mRNA-1	-0.632309681	4.576356352	5.63424374	0.020352185	0.269062293	ns
maker-scf300000870673.2-snap-gene-8.105-mRNA-1	0.661660149	8.029589403	5.620452455	0.020491168	0.270371319	ns
maker-scf300000870693.1-snap-gene-3.72-mRNA-1	-0.527009632	5.005335552	5.619202127	0.020512508	0.270371319	ns
maker-scf300000870631.0-snap-gene-1.68-mRNA-1	-0.663145548	7.378510743	5.614073487	0.020560578	0.270371319	ns
snap_masked-scf300000870754.0-processed-gene-10.51-mRNA-1	1.826925078	-0.056195202	5.525597783	0.020568233	0.270371319	ns
maker-scf300000870603.0-snap-gene-3.85-mRNA-1	-0.757347656	3.745266696	5.605361612	0.020653419	0.271105467	ns
snap_masked-scf300000870619.1-processed-gene-0.0-mRNA-1	-1.54931321	0.800356751	5.528922288	0.020703644	0.271290304	ns
snap_masked-scf300000870745.0-processed-gene-0.16-mRNA-1	1.015745901	3.960028552	5.597747177	0.020735271	0.271290304	ns
augustus_masked-scf300000870601.0-processed-gene-7.54-mRNA-1	-0.842714812	3.400396713	5.595781568	0.020755572	0.271290304	ns
snap_masked-scf300000870735.0-processed-gene-10.130-mRNA-1	1.012642766	2.178469134	5.574623041	0.020804284	0.271398299	ns
snap_masked-scf300000870743.0-processed-gene-3.91-mRNA-1	0.857658741	5.685130082	5.590608712	0.020822573	0.271398299	ns
maker-scf300000870749.0-snap-gene-2.22-mRNA-1	1.462255339	0.848700551	5.519050278	0.021031602	0.273736663	ns
maker-scf300000870693.1-snap-gene-4.63-mRNA-1	1.417458342	2.450199241	5.558160516	0.021074749	0.273912454	ns
snap_masked-scf300000870595.0-processed-gene-0.48-mRNA-1	1.587725282	0.442471005	5.495118913	0.02111325	0.274027445	ns
maker-scf300000870735.0-snap-gene-14.36-mRNA-1	-1.625904476	0.207658763	5.470542642	0.021270597	0.274162986	ns
snap_masked-scf300000870601.1-processed-gene-5.52-mRNA-1	-0.665031425	4.088722019	5.548856471	0.021285068	0.274162986	ns
maker-scf300000870641.1-snap-gene-0.9-mRNA-1	0.765809359	4.455775229	5.548118898	0.021293274	0.274162986	ns
maker-scf300000870662.0-snap-gene-6.16-mRNA-1	0.976316604	2.97478768	5.536837434	0.021296179	0.274162986	ns
snap_masked-scf300000870751.0-processed-gene-0.62-mRNA-1	-1.751027588	0.194110265	5.471306524	0.021311251	0.274162986	ns
maker-scf300000870693.1-snap-gene-0.57-mRNA-1	-0.480871972	7.12343608	5.545472384	0.021319144	0.274162986	ns
maker-scf300000870735.0-snap-gene-5.0-mRNA-1	0.634806592	7.434416918	5.544358832	0.02133137	0.274162986	ns
maker-scf300000870619.2-snap-gene-1.58-mRNA-1	-1.35554137	1.111251944	5.482852822	0.021380989	0.274419049	ns
snap_masked-scf300000870673.2-processed-gene-6.79-mRNA-1	0.85420457	8.804735721	5.528553941	0.021509884	0.275690488	ns
augustus_masked-scf300000870673.2-processed-gene-15.164-mRNA-1	-1.185846155	1.159524833	5.473556616	0.021613786	0.276342729	ns
snap_masked-scf300000870601.0-processed-gene-10.71-mRNA-1	-1.401324891	0.735177316	5.457546474	0.021620581	0.276342729	ns
snap_masked-scf300000870748.0-processed-gene-3.41-mRNA-1	-1.20113188	2.413180806	5.487922123	0.021842489	0.278793425	ns
snap_masked-scf300000870593.0-processed-gene-1.64-mRNA-1	0.639283663	5.179590659	5.493488536	0.021917646	0.278986945	ns
snap_masked-scf300000870673.2-processed-gene-14.58-mRNA-1	1.071924458	2.99588058	5.481165746	0.021918031	0.278986945	ns
maker-scf300000870749.0-snap-gene-15.110-mRNA-1	-1.039602366	3.998661227	5.488749986	0.021966104	0.27921426	ns
maker-scf300000870744.1-snap-gene-1.70-mRNA-1	-1.199665952	2.780217341	5.478974973	0.022028217	0.279619171	ns
snap_masked-scf300000870619.0-processed-gene-0.27-mRNA-1	1.177229169	2.874146547	5.448699138	0.022201725	0.279752333	ns
snap_masked-scf300000870681.0-processed-gene-0.82-mRNA-1	-1.152549303	3.106237071	5.463193961	0.022231675	0.279752333	ns
maker-scf300000870752.0-snap-gene-6.133-mRNA-1	0.583045653	4.89828873	5.465957899	0.022237216	0.279752333	ns
snap_masked-scf300000870651.1-processed-gene-6.54-mRNA-1	1.018451911	2.758167806	5.45765858	0.022241139	0.279752333	ns
snap_masked-scf300000870749.0-processed-gene-16.21-mRNA-1	-0.583967778	4.040128103	5.463626039	0.022269329	0.279752333	ns
maker-scf300000870733.0-snap-gene-0.231-mRNA-1	0.839256354	3.191121307	5.453522033	0.022287559	0.279752333	ns
maker-scf300000870735.0-augustus-gene-12.139-mRNA-1	-0.494706818	5.634407897	5.461340359	0.022293759	0.279752333	ns
maker-scf300000870753.0-snap-gene-14.13-mRNA-1	1.036369493	2.29209906	5.445043349	0.022319504	0.279752333	ns
maker-scf300000870586.0-snap-gene-3.60-mRNA-1	-1.036425888	3.050111409	5.443914263	0.02235392	0.279752333	ns
maker-scf300000870651.1-snap-gene-5.140-mRNA-1	0.611423115	5.486268528	5.455777729	0.022359923	0.279752333	ns
maker-scf300000870746.0-snap-gene-11.141-mRNA-1	-0.639007158	6.090270117	5.454587096	0.02237171	0.279752333	ns
snap_masked-scf300000870601.0-processed-gene-8.94-mRNA-1	-1.821464634	0.269588614	5.390097309	0.022450095	0.280353149	ns
snap_masked-scf300000870723.0-processed-gene-0.1-mRNA-1	1.02234487	1.404563956	5.416056581	0.022489958	0.280394074	ns
snap_masked-scf300000870607.0-processed-gene-1.40-mRNA-1	-0.982631488	3.764517187	5.441371481	0.022532944	0.280394074	ns
snap_masked-scf300000870595.0-processed-gene-5.106-mRNA-1	1.261440282	5.939585664	5.423427131	0.022658502	0.280394074	ns
maker-scf300000870619.2-snap-gene-3.138-mRNA-1	-0.498380048	8.661295472	5.42986305	0.022664009	0.280394074	ns
maker-scf300000870603.1-snap-gene-0.62-mRNA-1	-1.051235797	1.962837594	5.396390233	0.022675949	0.280394074	ns
maker-scf300000870603.0-snap-gene-8.5-mRNA-1	-0.574051261	9.170149347	5.428523506	0.022680086	0.280394074	ns
snap_masked-scf300000870749.0-processed-gene-3.25-mRNA-1	-0.920397593	2.429870808	5.414241587	0.022690687	0.280394074	ns
maker-scf300000870749.1-snap-gene-0.116-mRNA-1	0.819081026	3.204277368	5.419549862	0.022696112	0.280394074	ns
snap_masked-scf300000870749.0-processed-gene-10.30-mRNA-1	1.230691483	0.93508314	5.371578622	0.022817042	0.280992487	ns
maker-scf300000870735.0-snap-gene-14.45-mRNA-1	-1.002918401	1.823419326	5.388954382	0.022871956	0.280992487	ns
snap_masked-scf300000870651.1-processed-gene-1.41-mRNA-1	0.606590213	4.530523491	5.410895903	0.02289792	0.280992487	ns
maker-scf300000870754.0-snap-gene-4.51-mRNA-1	-1.68733751	0.195631824	5.333440913	0.022951452	0.280992487	ns
snap_masked-scf300000870662.0-processed-gene-6.52-mRNA-1	-0.89745475	2.704309728	5.395589281	0.022987903	0.280992487	ns
snap_masked-scf300000870735.0-processed-gene-6.69-mRNA-1	0.647984408	4.752148653	5.401888781	0.023008365	0.280992487	ns
maker-scf300000870601.0-snap-gene-12.68-mRNA-1	-0.732586925	5.516941462	5.400903474	0.023020557	0.280992487	ns
snap_masked-scf300000870651.1-processed-gene-3.45-mRNA-1	-1.250347162	1.147019472	5.351025162	0.023022147	0.280992487	ns
maker-scf300000870586.0-snap-gene-2.51-mRNA-1	0.652417879	4.70411975	5.398946738	0.023043366	0.280992487	ns
maker-scf300000870749.0-snap-gene-8.11-mRNA-1	-1.004340361	2.236166396	5.382555399	0.023048621	0.280992487	ns
maker-scf300000870693.1-snap-gene-4.67-mRNA-1	1.193291533	6.307821419	5.39400662	0.02310158	0.281267065	ns
snap_masked-scf300000870673.1-processed-gene-1.149-mRNA-1	1.456949497	1.686677589	5.315978922	0.023270081	0.282945809	ns
snap_masked-scf300000870749.0-processed-gene-18.262-mRNA-1	-0.793775003	3.278309511	5.371685125	0.023343758	0.283468686	ns
snap_masked-scf300000870673.2-processed-gene-2.72-mRNA-1	-0.93996316	3.8456389	5.366787195	0.023441125	0.28382302	ns
snap_masked-scf300000870753.0-processed-gene-12.95-mRNA-1	-0.844355638	4.595750828	5.360713089	0.023518606	0.28382302	ns
maker-scf300000870745.0-snap-gene-3.23-mRNA-1	-1.145485999	1.40021141	5.321520951	0.023528266	0.28382302	ns
snap_masked-scf300000870735.0-processed-gene-9.45-mRNA-1	-1.367927315	3.631470707	5.344205976	0.023593021	0.28382302	ns
augustus_masked-scf300000870735.0-processed-gene-14.220-mRNA-1	-0.641914156	6.423363697	5.348080842	0.023672277	0.28382302	ns
snap_masked-scf300000870752.1-processed-gene-0.107-mRNA-1	-0.475326775	6.28664987	5.348045306	0.023672809	0.28382302	ns
snap_masked-scf300000870735.0-processed-gene-4.154-mRNA-1	1.018863041	3.282611764	5.341400882	0.023695322	0.28382302	ns
augustus_masked-scf300000870673.2-processed-gene-2.116-mRNA-1	-0.738593457	2.851791877	5.335624643	0.02377684	0.28382302	ns
maker-scf300000870735.0-snap-gene-14.23-mRNA-1	0.889130773	2.208734796	5.329427146	0.023781295	0.28382302	ns
augustus_masked-scf300000870595.0-processed-gene-2.135-mRNA-1	-0.560039438	3.556701985	5.338579833	0.023785759	0.28382302	ns
maker-scf300000870607.0-snap-gene-1.6-mRNA-1	-0.798474599	3.443874486	5.335986104	0.023808508	0.28382302	ns
snap_masked-scf300000870601.0-processed-gene-18.52-mRNA-1	0.736877777	3.44618019	5.332028261	0.023842477	0.28382302	ns
snap_masked-scf300000870753.0-processed-gene-18.41-mRNA-1	-0.728220292	4.497032763	5.333392599	0.023858858	0.28382302	ns
snap_masked-scf300000870753.0-processed-gene-21.70-mRNA-1	-1.051501989	2.399870545	5.319609916	0.02386772	0.28382302	ns
maker-scf300000870603.0-snap-gene-1.98-mRNA-1	-1.024563282	3.243122571	5.329895205	0.023881089	0.28382302	ns
snap_masked-scf300000870754.0-processed-gene-3.81-mRNA-1	0.884670623	2.710965751	5.323338902	0.02389697	0.28382302	ns
snap_masked-scf300000870749.0-processed-gene-8.31-mRNA-1	0.957071189	3.242801493	5.327351799	0.023900511	0.28382302	ns
maker-scf300000870744.1-snap-gene-5.44-mRNA-1	-1.130660182	1.518561328	5.293914697	0.02392578	0.28382302	ns
snap_masked-scf300000870601.0-processed-gene-6.45-mRNA-1	-0.957483908	4.786105974	5.320096965	0.024036649	0.284772653	ns
snap_masked-scf300000870750.0-processed-gene-4.264-mRNA-1	0.728122722	4.207304968	5.302748464	0.02424918	0.286252344	ns
snap_masked-scf300000870754.0-processed-gene-1.26-mRNA-1	0.798406566	3.127789791	5.296417788	0.024253798	0.286252344	ns
maker-scf300000870748.0-snap-gene-4.198-mRNA-1	1.093265049	4.45456009	5.299057906	0.024299237	0.286252344	ns
maker-scf300000870601.0-snap-gene-5.104-mRNA-1	-0.604155212	5.450464485	5.297372716	0.024323612	0.286252344	ns
snap_masked-scf300000870748.0-processed-gene-2.82-mRNA-1	-1.010782026	2.115399615	5.278239539	0.024325468	0.286252344	ns
maker-scf300000870601.0-snap-gene-17.78-mRNA-1	0.826614368	3.863481864	5.295247107	0.024347402	0.286252344	ns
snap_masked-scf300000870693.1-processed-gene-1.61-mRNA-1	-0.549846843	6.10607274	5.264070149	0.024755963	0.289997251	ns
maker-scf300000870693.1-augustus-gene-4.222-mRNA-1	0.785867312	6.544680274	5.263539599	0.024762085	0.289997251	ns
snap_masked-scf300000870745.0-processed-gene-2.104-mRNA-1	-1.015935666	1.864945139	5.241340895	0.024774903	0.289997251	ns
snap_masked-scf300000870749.0-processed-gene-6.25-mRNA-1	-1.126229161	1.727354351	5.231845248	0.024811636	0.289997251	ns
snap_masked-scf300000870748.0-processed-gene-2.48-mRNA-1	1.320723112	1.762793209	5.219814888	0.024825759	0.289997251	ns
maker-scf300000870751.0-snap-gene-0.44-mRNA-1	-0.943809119	2.374433904	5.237288931	0.024854217	0.289997251	ns
snap_masked-scf300000870631.0-processed-gene-5.154-mRNA-1	-0.910831905	2.337862855	5.23807493	0.024916606	0.290062266	ns
maker-scf300000870593.0-snap-gene-5.121-mRNA-1	-0.566440229	6.971648675	5.251376986	0.024922567	0.290062266	ns
snap_masked-scf300000870753.0-processed-gene-7.56-mRNA-1	-0.935787729	3.762163737	5.247254157	0.024986929	0.290445552	ns
augustus_masked-scf300000870662.0-processed-gene-8.62-mRNA-1	0.853546678	4.241314147	5.238299585	0.02509678	0.291355961	ns
snap_masked-scf300000870753.0-processed-gene-14.55-mRNA-1	1.287144746	0.773431738	5.175658008	0.025234988	0.292592884	ns
maker-scf300000870601.0-snap-gene-4.31-mRNA-1	-1.090742829	1.806314137	5.195575149	0.025292659	0.292894062	ns
snap_masked-scf300000870750.0-processed-gene-1.68-mRNA-1	0.679358698	4.378935312	5.217162359	0.025384256	0.293586866	ns
augustus_masked-scf300000870753.0-processed-gene-11.58-mRNA-1	0.498998608	7.122015366	5.212024296	0.025451954	0.293780261	ns
maker-scf300000870744.1-snap-gene-0.6-mRNA-1	-1.330899135	1.412845321	5.170567919	0.025464559	0.293780261	ns
snap_masked-scf300000870743.0-processed-gene-1.9-mRNA-1	-1.624166777	0.424052606	5.13633922	0.025520521	0.294058768	ns
snap_masked-scf300000870746.0-processed-gene-8.55-mRNA-1	0.583536728	4.951633407	5.201196576	0.025605428	0.29466969	ns
maker-scf300000870746.0-snap-gene-7.51-mRNA-1	-0.810513362	3.618855228	5.190228993	0.025749443	0.295592738	ns
snap_masked-scf300000870662.0-processed-gene-3.27-mRNA-1	-0.82584499	2.61778072	5.182721703	0.025749611	0.295592738	ns
maker-scf300000870750.0-snap-gene-3.116-mRNA-1	0.547014272	7.749319862	5.170198833	0.026026766	0.297502797	ns
snap_masked-scf300000870735.0-processed-gene-5.44-mRNA-1	-0.658885399	5.691125287	5.16821611	0.026058437	0.297502797	ns
snap_masked-scf300000870593.0-processed-gene-7.188-mRNA-1	-1.175472739	1.793191465	5.138538422	0.026107979	0.297502797	ns
snap_masked-scf300000870748.0-processed-gene-4.113-mRNA-1	0.988856434	4.869131428	5.164434919	0.026108253	0.297502797	ns
maker-scf300000870601.0-snap-gene-19.37-mRNA-1	0.937158503	4.96241066	5.16192444	0.026143507	0.297502797	ns
maker-scf300000870662.0-snap-gene-12.85-mRNA-1	-1.165628567	4.470272387	5.159924095	0.026151103	0.297502797	ns
snap_masked-scf300000870749.0-processed-gene-2.73-mRNA-1	-0.793080869	3.336860464	5.160737866	0.026158743	0.297502797	ns
maker-scf300000870746.0-snap-gene-7.66-mRNA-1	-0.507473241	6.092616953	5.159868665	0.02617355	0.297502797	ns
maker-scf300000870749.0-snap-gene-17.9-mRNA-1	-0.74093765	7.408857486	5.155836163	0.026227911	0.297535762	ns
maker-scf300000870673.2-snap-gene-7.64-mRNA-1	0.889763168	3.376412341	5.144490347	0.026329434	0.297535762	ns
snap_masked-scf300000870746.0-processed-gene-5.74-mRNA-1	1.137451604	1.412176458	5.122581339	0.026334534	0.297535762	ns
snap_masked-scf300000870749.0-processed-gene-9.112-mRNA-1	1.420418937	0.064749156	5.075350092	0.026353403	0.297535762	ns
maker-scf300000870595.1-snap-gene-2.115-mRNA-1	-0.642177447	6.521784624	5.146553279	0.026359725	0.297535762	ns
maker-scf300000870603.0-snap-gene-12.151-mRNA-1	1.299610385	0.806445656	5.097902763	0.026400164	0.297535762	ns
snap_masked-scf300000870673.2-processed-gene-7.88-mRNA-1	-1.60754816	0.504084916	5.08435501	0.026401832	0.297535762	ns
augustus_masked-scf300000870662.0-processed-gene-12.152-mRNA-1	-1.209858063	1.905310178	5.113036009	0.026471693	0.297959697	ns
maker-scf300000870601.1-snap-gene-6.103-mRNA-1	-0.678764697	6.208201111	5.120190948	0.026735694	0.300565141	ns
maker-scf300000870746.0-snap-gene-3.23-mRNA-1	1.111529629	1.222144158	5.086438964	0.026781992	0.300719786	ns
snap_masked-scf300000870603.0-processed-gene-17.42-mRNA-1	0.648765696	3.894796359	5.10404772	0.02696122	0.302203343	ns
snap_masked-scf300000870753.0-processed-gene-14.45-mRNA-1	-0.918535905	2.003179618	5.083804279	0.027004334	0.302203343	ns
maker-scf300000870752.1-snap-gene-0.63-mRNA-1	-0.925534518	4.182773508	5.101406488	0.027012224	0.302203343	ns
snap_masked-scf300000870749.0-processed-gene-15.54-mRNA-1	-1.452977011	1.077243319	5.032921889	0.027216763	0.30335414	ns
snap_masked-scf300000870601.1-processed-gene-4.94-mRNA-1	1.068090781	1.940882203	5.068673039	0.027218314	0.30335414	ns
maker-scf300000870601.1-snap-gene-4.124-mRNA-1	-0.850913541	2.563613646	5.075938386	0.027233547	0.30335414	ns
snap_masked-scf300000870601.0-processed-gene-19.112-mRNA-1	-1.096157583	1.941259738	5.05933175	0.027257765	0.30335414	ns
maker-scf300000870745.0-snap-gene-0.62-mRNA-1	2.741546278	0.845803187	5.054757307	0.027285761	0.30335414	ns
snap_masked-scf300000870601.1-processed-gene-6.182-mRNA-1	-1.117103332	1.341166891	5.044179593	0.027312049	0.30335414	ns
snap_masked-scf300000870601.0-processed-gene-16.104-mRNA-1	0.599012617	5.135393742	5.070995757	0.02745227	0.304452373	ns
snap_masked-scf300000870754.0-processed-gene-12.151-mRNA-1	-0.904235944	2.877217632	5.063838812	0.027476818	0.304452373	ns
snap_masked-scf300000870651.1-processed-gene-3.25-mRNA-1	-0.883320006	2.709556709	5.054682969	0.027595697	0.305091622	ns
maker-scf300000870605.0-snap-gene-0.118-mRNA-1	-1.047985951	1.684156137	5.035605929	0.027600541	0.305091622	ns
snap_masked-scf300000870733.0-processed-gene-0.128-mRNA-1	-1.113355866	1.607238782	5.026320752	0.027653333	0.305309981	ns
maker-scf300000870662.0-snap-gene-3.63-mRNA-1	-1.069005886	4.115726377	5.054352961	0.02770506	0.305495405	ns
snap_masked-scf300000870743.0-processed-gene-0.19-mRNA-1	-2.177260024	0.708560528	5.03223324	0.027736245	0.305495405	ns
maker-scf300000870749.0-snap-gene-13.100-mRNA-1	-1.017808904	2.750944501	5.037420588	0.027861439	0.306277156	ns
maker-scf300000870662.0-snap-gene-9.74-mRNA-1	0.849774845	4.86014494	5.042596872	0.027873508	0.306277156	ns
augustus_masked-scf300000870673.2-processed-gene-6.22-mRNA-1	1.206549682	1.430084359	5.007823843	0.027934697	0.306441647	ns
maker-scf300000870752.0-snap-gene-5.19-mRNA-1	-0.881417907	2.876085889	5.032645831	0.02795702	0.306441647	ns
snap_masked-scf300000870662.0-processed-gene-2.94-mRNA-1	0.451671099	6.832968304	5.034793992	0.027987961	0.306441647	ns
maker-scf300000870593.0-snap-gene-1.125-mRNA-1	1.052220977	1.999016424	5.009290728	0.028119094	0.307083453	ns
snap_masked-scf300000870603.0-processed-gene-18.52-mRNA-1	0.833712688	2.407442148	5.013605463	0.028136456	0.307083453	ns
maker-scf300000870673.2-snap-gene-12.77-mRNA-1	-0.694155148	4.133566368	5.024542412	0.028148315	0.307083453	ns
snap_masked-scf300000870662.0-processed-gene-1.65-mRNA-1	-0.999162949	2.662339284	5.006913938	0.028179501	0.307083453	ns
augustus_masked-scf300000870601.1-processed-gene-4.32-mRNA-1	0.885362356	2.211791261	5.003891773	0.028281653	0.307529178	ns
maker-scf300000870749.0-snap-gene-18.163-mRNA-1	-0.737585972	4.727612668	5.015605591	0.02828696	0.307529178	ns
snap_masked-scf300000870749.0-processed-gene-1.91-mRNA-1	-0.650446143	4.796465919	5.010996897	0.028354471	0.307741653	ns
snap_masked-scf300000870631.0-processed-gene-2.31-mRNA-1	-0.65549617	3.454853449	5.008321833	0.028373108	0.307741653	ns
snap_masked-scf300000870673.2-processed-gene-10.76-mRNA-1	-1.237530192	0.905282089	4.9524683	0.028459455	0.308316328	ns
snap_masked-scf300000870749.0-processed-gene-14.82-mRNA-1	-1.052665482	1.786649142	4.960778328	0.028612463	0.309610967	ns
augustus_masked-scf300000870611.0-processed-gene-0.36-mRNA-1	-0.664638426	2.185310681	4.97578159	0.028691915	0.309630383	ns
augustus_masked-scf300000870753.0-processed-gene-26.59-mRNA-1	0.856286813	2.759879082	4.981572364	0.028733856	0.309630383	ns
snap_masked-scf300000870753.0-processed-gene-18.34-mRNA-1	-0.598488523	6.077078727	4.98399913	0.028765309	0.309630383	ns
snap_masked-scf300000870693.1-processed-gene-3.10-mRNA-1	0.870819235	2.743464237	4.977212886	0.028803269	0.309630383	ns
maker-scf300000870662.0-augustus-gene-2.10-mRNA-1	-1.148899242	0.762453753	4.929896742	0.028827288	0.309630383	ns
snap_masked-scf300000870723.0-processed-gene-0.0-mRNA-1	1.019093029	2.210116241	4.966245197	0.028858877	0.309630383	ns
maker-scf300000870601.0-snap-gene-1.72-mRNA-1	-1.302038147	0.313984384	4.909461081	0.028864315	0.309630383	ns
maker-scf300000870603.0-snap-gene-14.130-mRNA-1	-0.778846324	7.178050897	4.976317093	0.028882306	0.309630383	ns
snap_masked-scf300000870746.0-processed-gene-9.127-mRNA-1	0.911342429	2.722096049	4.964223452	0.028954969	0.310049675	ns
maker-scf300000870603.0-snap-gene-5.21-mRNA-1	-0.637468257	5.211680523	4.963934088	0.029084688	0.311078241	ns
maker-scf300000870662.0-snap-gene-3.76-mRNA-1	1.071131398	2.128379534	4.942446166	0.029142917	0.311340692	ns
snap_masked-scf300000870735.0-processed-gene-2.131-mRNA-1	0.527074774	7.506903528	4.95408274	0.029230151	0.31173358	ns
snap_masked-scf300000870749.0-processed-gene-17.65-mRNA-1	-0.602831723	3.358961693	4.952185675	0.029247161	0.31173358	ns
snap_masked-scf300000870603.0-processed-gene-11.25-mRNA-1	-0.598735697	3.825754301	4.937337424	0.029502169	0.313701638	ns
snap_masked-scf300000870753.0-processed-gene-17.72-mRNA-1	-0.927291695	2.689957886	4.929730266	0.029521741	0.313701638	ns
maker-scf300000870753.0-snap-gene-12.66-mRNA-1	-0.721535166	5.32994335	4.932292436	0.029581089	0.313701638	ns
snap_masked-scf300000870629.0-processed-gene-1.99-mRNA-1	-1.082894371	1.008522642	4.88720479	0.029603897	0.313701638	ns
snap_masked-scf300000870619.2-processed-gene-2.30-mRNA-1	-1.017076648	3.730986077	4.928490631	0.029629572	0.313701638	ns
maker-scf300000870753.0-snap-gene-2.5-mRNA-1	-0.743069224	4.022113666	4.928438168	0.029647145	0.313701638	ns
maker-scf300000870744.1-snap-gene-5.1-mRNA-1	-0.758911362	4.487173453	4.925272209	0.029690837	0.313701638	ns
maker-scf300000870735.0-snap-gene-10.72-mRNA-1	-1.483477889	0.439999977	4.865742093	0.02970338	0.313701638	ns
maker-scf300000870599.0-snap-gene-1.192-mRNA-1	-0.637799195	5.790022908	4.900453358	0.030092103	0.317444204	ns
maker-scf300000870673.2-snap-gene-9.115-mRNA-1	-0.711528708	5.515482093	4.896770126	0.030154475	0.317739461	ns
snap_masked-scf300000870586.0-processed-gene-3.16-mRNA-1	1.478874235	0.354122694	4.833126274	0.030243895	0.318018529	ns
maker-scf300000870746.0-snap-gene-5.140-mRNA-1	-1.065158602	2.806874995	4.872055669	0.030258172	0.318018529	ns
maker-scf300000870752.1-snap-gene-0.55-mRNA-1	-1.079067438	2.937213521	4.885703757	0.030284201	0.318018529	ns
maker-scf300000870749.0-snap-gene-12.0-mRNA-1	-0.94868798	2.78338824	4.874581297	0.030354014	0.318389834	ns
maker-scf300000870693.1-snap-gene-4.88-mRNA-1	-0.480010152	4.429418126	4.877530165	0.030474015	0.319286134	ns
snap_masked-scf300000870601.0-processed-gene-5.72-mRNA-1	0.756248033	3.783764995	4.868500867	0.030598217	0.319865064	ns
maker-scf300000870749.0-snap-gene-6.2-mRNA-1	-0.477108162	5.324939067	4.864868778	0.030679034	0.319865064	ns
snap_masked-scf300000870673.2-processed-gene-10.63-mRNA-1	0.876834482	3.504962712	4.859803116	0.03070751	0.319865064	ns
maker-scf300000870629.0-snap-gene-3.56-mRNA-1	-1.11207531	0.76562686	4.812534907	0.030713395	0.319865064	ns
snap_masked-scf300000870673.2-processed-gene-8.134-mRNA-1	-0.482759033	4.478146889	4.860113856	0.030762422	0.319865064	ns
maker-scf300000870603.0-snap-gene-2.3-mRNA-1	-1.036005201	1.860892384	4.839688935	0.030766756	0.319865064	ns
maker-scf300000870595.0-augustus-gene-4.120-mRNA-1	-1.833762995	1.710252333	4.836773563	0.030771566	0.319865064	ns
augustus_masked-scf300000870754.0-processed-gene-5.46-mRNA-1	0.586668165	4.411653427	4.848677503	0.03095133	0.320793999	ns
maker-scf300000870752.1-snap-gene-0.59-mRNA-1	-1.067093511	0.83591786	4.800429944	0.030982995	0.320793999	ns
snap_masked-scf300000870607.0-processed-gene-0.21-mRNA-1	-0.958285965	5.728662769	4.843689696	0.031031135	0.320793999	ns
maker-scf300000870735.0-snap-gene-10.78-mRNA-1	1.07187789	1.838241031	4.821120436	0.031053041	0.320793999	ns
maker-scf300000870753.0-snap-gene-22.124-mRNA-1	-0.616948016	3.724609412	4.841524121	0.031063985	0.320793999	ns
snap_masked-scf300000870746.0-processed-gene-6.63-mRNA-1	0.942745936	2.663558925	4.83470088	0.031069449	0.320793999	ns
snap_masked-scf300000870601.0-processed-gene-11.42-mRNA-1	0.980952695	2.179920265	4.827118872	0.031103931	0.320793999	ns
maker-scf300000870593.0-snap-gene-4.82-mRNA-1	0.6225481	4.976675112	4.831120992	0.031244275	0.321825143	ns
snap_masked-scf300000870753.0-processed-gene-25.47-mRNA-1	1.415585965	0.13772021	4.76841101	0.031273561	0.321825143	ns
maker-scf300000870601.1-snap-gene-0.67-mRNA-1	0.730236411	3.746003362	4.825006762	0.031321574	0.321960699	ns
snap_masked-scf300000870662.0-processed-gene-10.67-mRNA-1	-0.627204879	5.29237291	4.816288115	0.031499043	0.323425176	ns
snap_masked-scf300000870749.0-processed-gene-9.104-mRNA-1	-1.25576263	0.71861537	4.762286178	0.031579824	0.323894732	ns
snap_masked-scf300000870631.0-processed-gene-2.63-mRNA-1	1.034233352	4.252934614	4.805495681	0.031656332	0.32431947	ns
maker-scf300000870662.0-snap-gene-11.8-mRNA-1	-0.834764152	2.303835342	4.788647084	0.031759416	0.325015242	ns
augustus_masked-scf300000870593.0-processed-gene-0.11-mRNA-1	-0.867819371	2.138500373	4.782625066	0.031822114	0.32529663	ns
maker-scf300000870599.0-snap-gene-0.85-mRNA-1	1.176023912	0.936585615	4.750861871	0.031936665	0.326106877	ns
snap_masked-scf300000870746.0-processed-gene-9.112-mRNA-1	-0.949133897	1.659023636	4.762737917	0.031992248	0.326313872	ns
maker-scf300000870753.0-snap-gene-4.66-mRNA-1	0.708365457	5.533971896	4.77575506	0.032194746	0.327895125	ns
maker-scf300000870629.0-snap-gene-5.27-mRNA-1	-0.757314791	2.968067676	4.76877082	0.032238668	0.327895125	ns
snap_masked-scf300000870746.0-processed-gene-12.102-mRNA-1	-1.010212988	1.318465048	4.741143174	0.032288302	0.327895125	ns
maker-scf300000870603.0-snap-gene-17.18-mRNA-1	-0.92521178	3.557885803	4.767515885	0.032308785	0.327895125	ns
snap_masked-scf300000870743.0-processed-gene-6.66-mRNA-1	-1.215457593	0.45412305	4.714082039	0.03232469	0.327895125	ns
maker-scf300000870601.0-snap-gene-3.75-mRNA-1	0.679035599	3.705464542	4.760918522	0.032442126	0.328563312	ns
maker-scf300000870753.0-snap-gene-11.123-mRNA-1	-0.857545163	2.078770257	4.745995923	0.032461671	0.328563312	ns
snap_masked-scf300000870749.0-processed-gene-12.32-mRNA-1	-1.202407425	1.328276214	4.722797022	0.032519607	0.328789592	ns
maker-scf300000870641.0-snap-gene-2.126-mRNA-1	-1.322582218	1.876489218	4.718265633	0.032697547	0.329989337	ns
snap_masked-scf300000870595.0-processed-gene-0.56-mRNA-1	-0.609735281	4.027813882	4.746741541	0.032709689	0.329989337	ns
maker-scf300000870735.0-snap-gene-3.70-mRNA-1	0.663765162	5.307073467	4.732738084	0.032956314	0.331911497	ns
maker-scf300000870754.0-snap-gene-2.3-mRNA-1	0.6342273	5.692009077	4.731298056	0.032979644	0.331911497	ns
maker-scf300000870693.1-snap-gene-4.55-mRNA-1	-0.541535724	5.192897136	4.729918725	0.033007972	0.331911497	ns
snap_masked-scf300000870753.0-processed-gene-7.94-mRNA-1	-0.597297057	4.335368491	4.725647046	0.033082761	0.332068849	ns
maker-scf300000870673.2-snap-gene-4.70-mRNA-1	-1.333317407	1.063428405	4.684223691	0.033103214	0.332068849	ns
snap_masked-scf300000870754.0-processed-gene-12.153-mRNA-1	0.906420454	2.086129261	4.710894826	0.033170163	0.332068849	ns
maker-scf300000870748.0-snap-gene-0.109-mRNA-1	-0.955244437	3.357103285	4.717164784	0.03320275	0.332068849	ns
maker-scf300000870748.0-augustus-gene-2.86-mRNA-1	-1.269920897	0.26111114	4.659531685	0.033214684	0.332068849	ns
snap_masked-scf300000870673.2-processed-gene-10.85-mRNA-1	-0.722078873	2.735607424	4.712130424	0.033258258	0.332068849	ns
maker-scf300000870753.0-snap-gene-13.102-mRNA-1	1.209426137	1.069117778	4.683917978	0.03327516	0.332068849	ns
snap_masked-scf300000870744.0-processed-gene-2.157-mRNA-1	1.424315018	4.055285929	4.703946823	0.033405734	0.333012288	ns
snap_masked-scf300000870754.0-processed-gene-2.53-mRNA-1	-1.196555405	0.974847991	4.663222191	0.033470653	0.333073006	ns
snap_masked-scf300000870745.0-processed-gene-3.50-mRNA-1	-1.134340477	1.06873233	4.664297806	0.033496248	0.333073006	ns
maker-scf300000870744.1-snap-gene-0.1-mRNA-1	-1.234377548	3.442073507	4.696928417	0.033519954	0.333073006	ns
augustus_masked-scf300000870749.0-processed-gene-18.30-mRNA-1	1.002850629	2.27579365	4.675124764	0.033596323	0.333148385	ns
snap_masked-scf300000870746.0-processed-gene-10.29-mRNA-1	0.666840203	6.529688673	4.695830294	0.033620187	0.333148385	ns
snap_masked-scf300000870603.0-processed-gene-18.29-mRNA-1	-0.483728809	8.391575233	4.694064127	0.03365041	0.333148385	ns
maker-scf300000870743.0-snap-gene-2.4-mRNA-1	1.166616664	1.158084439	4.66179174	0.033690987	0.333148385	ns
maker-scf300000870631.0-snap-gene-3.76-mRNA-1	-0.680431062	4.317744609	4.686503328	0.033791845	0.333148385	ns
maker-scf300000870651.1-snap-gene-2.79-mRNA-1	0.893720305	2.916585192	4.677978876	0.033804767	0.333148385	ns
snap_masked-scf300000870746.0-processed-gene-11.103-mRNA-1	0.626280232	3.844558272	4.685320237	0.033806675	0.333148385	ns
maker-scf300000870746.0-snap-gene-12.123-mRNA-1	1.154955416	1.446036974	4.66041862	0.03386	0.333148385	ns
maker-scf300000870673.2-snap-gene-12.87-mRNA-1	0.92233977	5.224828346	4.680649369	0.033902997	0.333148385	ns
snap_masked-scf300000870746.0-processed-gene-4.14-mRNA-1	-1.48787705	0.430005099	4.631563075	0.033923766	0.333148385	ns
maker-scf300000870673.2-snap-gene-6.110-mRNA-1	-0.969510446	1.780378001	4.659121342	0.033924102	0.333148385	ns
snap_masked-scf300000870619.2-processed-gene-2.57-mRNA-1	1.201921622	3.299591323	4.658463464	0.033969141	0.333178001	ns
maker-scf300000870749.0-snap-gene-12.28-mRNA-1	-0.505555315	4.80066181	4.675613854	0.033999227	0.333178001	ns
maker-scf300000870754.0-snap-gene-12.192-mRNA-1	-1.122630198	1.053295751	4.635909787	0.034049869	0.333320805	ns
snap_masked-scf300000870651.1-processed-gene-3.44-mRNA-1	0.939893668	1.276484722	4.639088582	0.034194165	0.334379133	ns
augustus_masked-scf300000870601.0-processed-gene-19.182-mRNA-1	0.767645471	2.961228544	4.65089515	0.034372185	0.335463789	ns
maker-scf300000870662.0-snap-gene-3.78-mRNA-1	-0.936903695	4.809535	4.655242688	0.034377687	0.335463789	ns
maker-scf300000870735.0-snap-gene-14.15-mRNA-1	-1.03481843	5.497047966	4.652453337	0.034430639	0.335474007	ns
snap_masked-scf300000870601.0-processed-gene-10.86-mRNA-1	-0.698411104	2.924323534	4.647927837	0.03445134	0.335474007	ns
maker-scf300000870749.0-snap-gene-7.5-mRNA-1	-0.837904674	3.370708552	4.63578683	0.034681526	0.336239868	ns
snap_masked-scf300000870599.0-processed-gene-1.216-mRNA-1	-1.066367836	0.806219951	4.594342542	0.034689975	0.336239868	ns
snap_masked-scf300000870619.2-processed-gene-2.31-mRNA-1	-1.732997605	0.370433527	4.584573953	0.034713228	0.336239868	ns
snap_masked-scf300000870749.1-processed-gene-0.215-mRNA-1	0.888486941	4.254935637	4.6367956	0.034716733	0.336239868	ns
maker-scf300000870673.2-snap-gene-13.61-mRNA-1	0.481005647	5.614918351	4.633948513	0.034775373	0.336239868	ns
snap_masked-scf300000870651.1-processed-gene-3.50-mRNA-1	1.316562325	0.999879508	4.600791583	0.034816922	0.336239868	ns
augustus_masked-scf300000870753.0-processed-gene-15.15-mRNA-1	1.32836494	0.601571121	4.576460894	0.034834856	0.336239868	ns
snap_masked-scf300000870641.0-processed-gene-1.48-mRNA-1	-0.551618191	5.322014292	4.630638666	0.03484167	0.336239868	ns
snap_masked-scf300000870673.2-processed-gene-4.118-mRNA-1	1.185170819	0.28246142	4.575902463	0.034857461	0.336239868	ns
maker-scf300000870753.0-snap-gene-16.19-mRNA-1	1.179703835	2.167928587	4.610700667	0.035017584	0.337432213	ns
augustus_masked-scf300000870601.1-processed-gene-5.107-mRNA-1	-0.986918379	1.614266307	4.588827617	0.035148401	0.338339969	ns
snap_masked-scf300000870749.0-processed-gene-0.89-mRNA-1	-0.747150251	6.953581235	4.604797906	0.035329532	0.339449479	ns
maker-scf300000870673.2-snap-gene-2.2-mRNA-1	0.702121464	5.103421599	4.601188968	0.035405658	0.339449479	ns
snap_masked-scf300000870754.0-processed-gene-12.112-mRNA-1	-0.779561348	5.147394756	4.601082547	0.035409302	0.339449479	ns
snap_masked-scf300000870735.0-processed-gene-8.104-mRNA-1	0.579288284	6.837739373	4.598840225	0.035445312	0.339449479	ns
snap_masked-scf300000870735.0-processed-gene-9.2-mRNA-1	1.041316704	1.946713601	4.582655903	0.035481647	0.339449479	ns
maker-scf300000870735.0-snap-gene-2.77-mRNA-1	0.745778735	2.931768919	4.592833299	0.03548406	0.339449479	ns
snap_masked-scf300000870601.0-processed-gene-12.115-mRNA-1	-1.163217085	0.914044285	4.556039417	0.035530365	0.339540952	ns
maker-scf300000870753.0-snap-gene-8.111-mRNA-1	-0.64499326	3.74014673	4.592404916	0.035574573	0.339612217	ns
snap_masked-scf300000870673.1-processed-gene-1.167-mRNA-1	-0.859188646	4.11219175	4.586113364	0.035701416	0.340471403	ns
maker-scf300000870603.1-snap-gene-0.86-mRNA-1	-0.549910453	5.348856895	4.580559308	0.03580637	0.340899612	ns
maker-scf300000870735.0-snap-gene-12.53-mRNA-1	0.799880288	2.983917718	4.574371605	0.035820098	0.340899612	ns
maker-scf300000870750.0-augustus-gene-0.48-mRNA-1	-1.711407471	1.003927301	4.527699945	0.035903837	0.341345015	ns
snap_masked-scf300000870595.0-processed-gene-5.79-mRNA-1	0.960387904	1.944965442	4.554367196	0.036013132	0.342032221	ns
snap_masked-scf300000870735.0-processed-gene-14.125-mRNA-1	-1.144625198	1.06089893	4.526265763	0.036078107	0.342297525	ns
augustus_masked-scf300000870619.2-processed-gene-4.67-mRNA-1	0.968922657	0.946646557	4.519586912	0.036360272	0.344440034	ns
snap_masked-scf300000870753.0-processed-gene-15.119-mRNA-1	0.962204914	2.002559964	4.538541369	0.036415656	0.344440034	ns
snap_masked-scf300000870749.1-processed-gene-0.175-mRNA-1	-1.069697552	1.227730041	4.514418116	0.036431683	0.344440034	ns
augustus_masked-scf300000870603.0-processed-gene-11.105-mRNA-1	-1.472098152	0.724807522	4.502077316	0.036486027	0.344440034	ns
maker-scf300000870745.0-snap-gene-2.58-mRNA-1	0.636051032	3.899484903	4.545130078	0.036490292	0.344440034	ns
snap_masked-scf300000870754.0-processed-gene-3.39-mRNA-1	1.008549469	0.558958441	4.500497052	0.036536659	0.344525782	ns
snap_masked-scf300000870641.0-processed-gene-1.79-mRNA-1	1.284210687	0.412316861	4.488084799	0.036613256	0.344896126	ns
maker-scf300000870601.0-snap-gene-19.38-mRNA-1	-0.581162361	6.602620826	4.534536601	0.036715031	0.345502646	ns
maker-scf300000870595.0-snap-gene-0.12-mRNA-1	0.685472447	5.337519381	4.527921323	0.036851928	0.346438118	ns
snap_masked-scf300000870735.0-processed-gene-14.94-mRNA-1	1.125385069	2.728041493	4.512172471	0.037005972	0.34747895	ns
maker-scf300000870749.0-snap-gene-7.24-mRNA-1	-0.941432657	1.978769214	4.502110737	0.037037849	0.34747895	ns
maker-scf300000870651.1-snap-gene-6.101-mRNA-1	-0.716389887	3.482468305	4.514168895	0.037118902	0.347886179	ns
snap_masked-scf300000870753.0-processed-gene-18.63-mRNA-1	1.010790829	1.571653503	4.491937076	0.037211535	0.348118203	ns
snap_masked-scf300000870744.0-processed-gene-2.169-mRNA-1	0.411679349	5.414064566	4.509798624	0.037219001	0.348118203	ns
snap_masked-scf300000870693.1-processed-gene-2.79-mRNA-1	-1.227963094	1.326231371	4.470945176	0.037381007	0.348230355	ns
maker-scf300000870613.1-snap-gene-0.118-mRNA-1	-0.903875156	1.970327631	4.485345329	0.037415445	0.348230355	ns
maker-scf300000870753.0-snap-gene-11.113-mRNA-1	-0.534809683	7.866985866	4.49978901	0.037418383	0.348230355	ns
maker-scf300000870743.0-snap-gene-1.54-mRNA-1	-0.827660055	3.036982742	4.49476395	0.037439506	0.348230355	ns
maker-scf300000870662.0-snap-gene-10.23-mRNA-1	1.4129487	0.536670367	4.444276273	0.037505238	0.348230355	ns
maker-scf300000870629.0-snap-gene-2.58-mRNA-1	-1.182852876	0.490763417	4.448338081	0.037515653	0.348230355	ns
maker-scf300000870753.0-snap-gene-0.105-mRNA-1	-0.926894679	2.287865989	4.482883552	0.037517721	0.348230355	ns
maker-scf300000870746.0-snap-gene-3.29-mRNA-1	0.671780726	2.725674734	4.490467474	0.037532457	0.348230355	ns
snap_masked-scf300000870754.0-processed-gene-3.28-mRNA-1	1.112113079	2.356865867	4.453326789	0.037695776	0.349249913	ns
maker-scf300000870673.2-snap-gene-0.9-mRNA-1	0.959541301	2.455532721	4.477430146	0.037717932	0.349249913	ns
maker-scf300000870744.1-snap-gene-5.29-mRNA-1	-1.321274621	0.284613697	4.432875562	0.037781327	0.349486726	ns
snap_masked-scf300000870595.1-processed-gene-0.79-mRNA-1	1.075820183	1.193593753	4.454276719	0.037848147	0.349754728	ns
maker-scf300000870595.0-augustus-gene-3.129-mRNA-1	-0.817850941	1.827055731	4.447839182	0.038186544	0.35251013	ns
maker-scf300000870735.0-snap-gene-13.15-mRNA-1	0.865469826	7.105200252	4.459274331	0.038261851	0.35251013	ns
snap_masked-scf300000870601.1-processed-gene-2.33-mRNA-1	-1.156601087	6.197877746	4.459347115	0.038263424	0.35251013	ns
maker-scf300000870751.0-snap-gene-1.104-mRNA-1	-0.826870398	2.173091891	4.447597491	0.038300055	0.35251013	ns
snap_masked-scf300000870743.0-processed-gene-6.54-mRNA-1	0.664786565	4.029129566	4.455252532	0.03833705	0.35251013	ns
maker-scf300000870743.0-snap-gene-3.117-mRNA-1	-0.63127753	5.34984146	4.453820861	0.038382091	0.352573466	ns
maker-scf300000870754.0-snap-gene-8.34-mRNA-1	-1.16176011	1.090386038	4.414011573	0.038457896	0.352582055	ns
maker-scf300000870593.0-snap-gene-0.105-mRNA-1	1.038157639	2.980891626	4.447217058	0.038459335	0.352582055	ns
snap_masked-scf300000870629.0-processed-gene-5.56-mRNA-1	-0.835871193	0.894394204	4.407139528	0.038521886	0.352602915	ns
maker-scf300000870673.2-snap-gene-12.73-mRNA-1	-1.060350334	1.514002676	4.420273618	0.038537923	0.352602915	ns
snap_masked-scf300000870752.0-processed-gene-3.35-mRNA-1	-1.29672709	0.607543817	4.395007364	0.038707966	0.353512035	ns
maker-scf300000870754.0-augustus-gene-6.54-mRNA-1	0.544376945	4.853906168	4.433966593	0.038802638	0.353512035	ns
snap_masked-scf300000870735.0-processed-gene-10.106-mRNA-1	-0.895870453	2.010101496	4.419528482	0.038815206	0.353512035	ns
maker-scf300000870603.0-snap-gene-1.110-mRNA-1	-0.50063949	4.299376315	4.432840291	0.038825356	0.353512035	ns
snap_masked-scf300000870642.0-processed-gene-0.19-mRNA-1	1.07170997	0.60550725	4.391163324	0.038842851	0.353512035	ns
snap_masked-scf300000870601.0-processed-gene-7.105-mRNA-1	-0.713471165	4.44475815	4.428434123	0.038928768	0.353512035	ns
maker-scf300000870586.0-snap-gene-4.114-mRNA-1	-0.719905431	3.066420972	4.423195123	0.038985711	0.353512035	ns
snap_masked-scf300000870752.0-processed-gene-6.16-mRNA-1	1.17747379	4.057402325	4.423708162	0.038986942	0.353512035	ns
maker-scf300000870746.0-snap-gene-3.11-mRNA-1	0.48813031	5.734970488	4.425006978	0.038990909	0.353512035	ns
maker-scf300000870693.1-snap-gene-1.116-mRNA-1	0.987602752	3.148227478	4.419670949	0.03904876	0.353512035	ns
maker-scf300000870603.0-snap-gene-15.143-mRNA-1	-1.640033284	0.083181521	4.363304107	0.039127498	0.353512035	ns
augustus_masked-scf300000870735.0-processed-gene-1.120-mRNA-1	-0.890714977	1.63084307	4.394594631	0.039150705	0.353512035	ns
snap_masked-scf300000870748.0-processed-gene-4.86-mRNA-1	2.240660421	0.011282499	4.358598018	0.039213393	0.353512035	ns
maker-scf300000870753.0-augustus-gene-25.82-mRNA-1	0.627964547	5.411540166	4.414210437	0.039224695	0.353512035	ns
snap_masked-scf300000870743.0-processed-gene-2.63-mRNA-1	-0.540202934	5.817758044	4.411584721	0.039280446	0.353512035	ns
maker-scf300000870601.0-snap-gene-2.112-mRNA-1	0.751111098	3.246111338	4.408589106	0.039285461	0.353512035	ns
snap_masked-scf300000870603.0-processed-gene-14.105-mRNA-1	-1.523385634	0.398714811	4.357911755	0.039292871	0.353512035	ns
snap_masked-scf300000870746.0-processed-gene-1.47-mRNA-1	-0.954069543	2.201138997	4.399859128	0.039325871	0.353512035	ns
maker-scf300000870601.0-snap-gene-10.121-mRNA-1	0.587004038	6.040981814	4.406981019	0.039378602	0.353642044	ns
snap_masked-scf300000870651.1-processed-gene-2.117-mRNA-1	0.584764723	5.221303139	4.402500184	0.039477409	0.35398431	ns
snap_masked-scf300000870603.0-processed-gene-16.112-mRNA-1	-1.283699291	0.931930321	4.365730817	0.039493326	0.35398431	ns
snap_masked-scf300000870752.1-processed-gene-0.79-mRNA-1	-0.858108912	2.692477249	4.394169164	0.039579753	0.354415215	ns
snap_masked-scf300000870750.0-processed-gene-0.72-mRNA-1	-1.150400345	1.40492884	4.364895635	0.03965218	0.354720038	ns
snap_masked-scf300000870662.0-processed-gene-1.60-mRNA-1	-0.827421157	3.726017267	4.388598098	0.039770013	0.355430064	ns
snap_masked-scf300000870735.0-processed-gene-10.140-mRNA-1	-1.372790025	0.695227399	4.336327227	0.040009789	0.357032342	ns
maker-scf300000870744.0-snap-gene-0.51-mRNA-1	-1.111214648	1.298412377	4.346364507	0.040026567	0.357032342	ns
snap_masked-scf300000870735.0-processed-gene-0.87-mRNA-1	-1.118855803	1.220553956	4.341403102	0.040136423	0.357667008	ns
snap_masked-scf300000870607.0-processed-gene-1.42-mRNA-1	-1.466989548	0.264902143	4.314812346	0.040290556	0.358694633	ns
maker-scf300000870743.0-snap-gene-1.75-mRNA-1	-1.052718299	1.071383266	4.321863	0.040550159	0.360658347	ns
maker-scf300000870603.0-snap-gene-10.32-mRNA-1	-0.960545963	8.612835816	4.350661835	0.040616488	0.36090093	ns
augustus_masked-scf300000870735.0-processed-gene-7.111-mRNA-1	0.796423791	2.369627834	4.33228571	0.04087261	0.362827843	ns
snap_masked-scf300000870651.1-processed-gene-3.30-mRNA-1	-1.024477486	3.925243641	4.334963094	0.040955282	0.363212822	ns
maker-scf300000870735.0-snap-gene-12.70-mRNA-1	-0.833005183	4.866143864	4.332536846	0.041035518	0.363531	ns
snap_masked-scf300000870601.0-processed-gene-4.85-mRNA-1	0.85320272	1.997837187	4.31985424	0.041069837	0.363531	ns
snap_masked-scf300000870599.0-processed-gene-0.72-mRNA-1	1.108573958	0.739419708	4.292972139	0.041131048	0.363724416	ns
maker-scf300000870752.0-snap-gene-2.18-mRNA-1	-0.823383819	10.22482805	4.323299797	0.041234474	0.364246598	ns
snap_masked-scf300000870754.0-processed-gene-1.44-mRNA-1	0.876128137	2.259435002	4.311973756	0.04128459	0.364246598	ns
maker-scf300000870651.1-snap-gene-4.86-mRNA-1	-0.713371468	2.509863706	4.314309351	0.041308768	0.364246598	ns
snap_masked-scf300000870605.0-processed-gene-0.27-mRNA-1	-1.398663552	0.704445289	4.272914712	0.041347763	0.364246598	ns
maker-scf300000870673.2-snap-gene-6.106-mRNA-1	0.957224059	2.092271263	4.304167603	0.04139458	0.364311731	ns
maker-scf300000870750.0-snap-gene-2.138-mRNA-1	-0.743937015	6.179344	4.312193124	0.041492166	0.364819719	ns
augustus_masked-scf300000870629.0-processed-gene-4.40-mRNA-1	-0.574151048	4.298660093	4.310926143	0.041531257	0.364819719	ns
maker-scf300000870743.0-snap-gene-6.20-mRNA-1	0.5841027	4.114342627	4.303068264	0.04169953	0.36567173	ns
snap_masked-scf300000870754.0-processed-gene-9.29-mRNA-1	-1.137430683	1.587197222	4.278372415	0.041742226	0.36567173	ns
snap_masked-scf300000870748.0-processed-gene-1.41-mRNA-1	-0.692904272	3.300833833	4.299366114	0.041746962	0.36567173	ns
snap_masked-scf300000870651.1-processed-gene-6.50-mRNA-1	0.49768661	6.019794156	4.293956582	0.041912128	0.36677081	ns
maker-scf300000870603.0-snap-gene-8.35-mRNA-1	-0.530148621	5.812880696	4.291196583	0.041977735	0.366997398	ns
snap_masked-scf300000870746.0-processed-gene-9.123-mRNA-1	0.890617027	2.877093309	4.283913889	0.042038915	0.367016513	ns
snap_masked-scf300000870744.1-processed-gene-4.100-mRNA-1	1.031101005	1.214915271	4.264279985	0.042059354	0.367016513	ns
snap_masked-scf300000870603.0-processed-gene-6.38-mRNA-1	-1.228537907	0.591750678	4.232211336	0.042368296	0.369363603	ns
snap_masked-scf300000870603.0-processed-gene-1.53-mRNA-1	-1.051450518	1.819307442	4.253603913	0.04249551	0.370123477	ns
maker-scf300000870693.1-snap-gene-1.103-mRNA-1	-0.492663983	6.452452755	4.264297288	0.042604223	0.370720928	ns
maker-scf300000870601.0-snap-gene-11.11-mRNA-1	1.296773554	0.473319933	4.215203767	0.042669679	0.370941205	ns
augustus_masked-scf300000870735.0-processed-gene-5.146-mRNA-1	1.038771805	0.855754712	4.229317064	0.042718382	0.371015575	ns
augustus_masked-scf300000870754.0-processed-gene-11.149-mRNA-1	-1.018661772	0.904292807	4.216384872	0.042847339	0.371786157	ns
maker-scf300000870753.0-snap-gene-17.28-mRNA-1	-1.069209884	0.917932143	4.206111985	0.043142762	0.373998375	ns
snap_masked-scf300000870743.0-processed-gene-2.76-mRNA-1	0.756976322	4.236616767	4.237447197	0.043237898	0.374471806	ns
snap_masked-scf300000870601.0-processed-gene-10.53-mRNA-1	0.953862479	2.919087566	4.229632716	0.043360523	0.374983144	ns
maker-scf300000870619.2-snap-gene-1.70-mRNA-1	-0.600026067	6.291641273	4.231821786	0.043378096	0.374983144	ns
snap_masked-scf300000870593.0-processed-gene-1.80-mRNA-1	-1.01701432	1.696139878	4.198879284	0.043501513	0.375698581	ns
maker-scf300000870673.2-snap-gene-9.123-mRNA-1	1.18468598	4.012068497	4.190193482	0.043557134	0.375827707	ns
snap_masked-scf300000870752.1-processed-gene-0.68-mRNA-1	0.901351084	2.522898743	4.21238591	0.043707852	0.376776362	ns
snap_masked-scf300000870601.0-processed-gene-1.99-mRNA-1	1.240937595	0.261851877	4.163043808	0.043829806	0.377248643	ns
maker-scf300000870662.0-snap-gene-5.115-mRNA-1	0.658065108	3.361634861	4.21105592	0.043844286	0.377248643	ns
augustus_masked-scf300000870595.1-processed-gene-1.17-mRNA-1	-0.813048184	3.680579312	4.204415634	0.044026577	0.378464743	ns
maker-scf300000870749.0-snap-gene-10.2-mRNA-1	-0.838858468	2.331616729	4.194917	0.044068956	0.378476975	ns
maker-scf300000870635.0-snap-gene-0.182-mRNA-1	-1.057453803	0.88658813	4.161703077	0.044173767	0.379024869	ns
maker-scf300000870603.0-snap-gene-18.101-mRNA-1	-0.958140416	1.032750002	4.160865759	0.044351072	0.380193186	ns
augustus_masked-scf300000870593.0-processed-gene-1.8-mRNA-1	0.790104012	1.917072284	4.178545054	0.044425363	0.380477093	ns
maker-scf300000870693.1-snap-gene-4.89-mRNA-1	-0.442379759	7.002942347	4.185121609	0.044515413	0.380845534	ns
snap_masked-scf300000870586.0-processed-gene-0.11-mRNA-1	0.556348197	7.906030885	4.183655431	0.044550809	0.380845534	ns
snap_masked-scf300000870673.2-processed-gene-15.14-mRNA-1	1.095380591	1.410093969	4.155996141	0.044653398	0.381111297	ns
snap_masked-scf300000870749.0-processed-gene-4.81-mRNA-1	0.65324396	4.131130767	4.179416459	0.04466438	0.381111297	ns
maker-scf300000870603.0-snap-gene-18.102-mRNA-1	-0.923421165	2.662614183	4.168786166	0.04481121	0.381892287	ns
snap_masked-scf300000870601.1-processed-gene-6.170-mRNA-1	-0.50847164	6.502473928	4.16942327	0.044906517	0.381892287	ns
maker-scf300000870735.0-snap-gene-9.62-mRNA-1	-0.717658544	3.062774411	4.164408381	0.044971151	0.381892287	ns
maker-scf300000870749.0-snap-gene-14.110-mRNA-1	-1.318422822	0.226499768	4.117391611	0.044989368	0.381892287	ns
maker-scf300000870754.0-snap-gene-1.80-mRNA-1	-0.985772359	4.592507772	4.163823216	0.04501553	0.381892287	ns
maker-scf300000870693.1-snap-gene-2.95-mRNA-1	-0.951725763	2.49373129	4.156921991	0.045026837	0.381892287	ns
maker-scf300000870673.2-snap-gene-2.11-mRNA-1	1.079594097	1.389910269	4.13804358	0.045045189	0.381892287	ns
snap_masked-scf300000870743.0-processed-gene-4.95-mRNA-1	-1.214070158	0.209096656	4.110175573	0.045131396	0.382272439	ns
augustus_masked-scf300000870752.0-processed-gene-0.12-mRNA-1	-0.429903307	6.385277374	4.153409762	0.045308449	0.383420674	ns
snap_masked-scf300000870631.0-processed-gene-5.182-mRNA-1	-0.883279827	1.858516629	4.135600262	0.045384863	0.383447257	ns
snap_masked-scf300000870753.0-processed-gene-0.86-mRNA-1	-0.732181099	2.403076158	4.142660128	0.045415725	0.383447257	ns
maker-scf300000870619.2-snap-gene-1.68-mRNA-1	1.514165303	0.975559196	4.118431375	0.045436073	0.383447257	ns
snap_masked-scf300000870601.0-processed-gene-15.85-mRNA-1	0.564466095	4.931440121	4.143196159	0.045569127	0.384219256	ns
snap_masked-scf300000870599.0-processed-gene-1.298-mRNA-1	1.239508594	0.78970272	4.104716947	0.045690785	0.384893844	ns
snap_masked-scf300000870749.0-processed-gene-16.2-mRNA-1	-1.189777379	0.910299804	4.101599753	0.04574804	0.38502455	ns
maker-scf300000870749.0-snap-gene-18.127-mRNA-1	-0.733472672	5.359684003	4.133977684	0.04580917	0.38502455	ns
snap_masked-scf300000870746.0-processed-gene-13.105-mRNA-1	-1.246277012	0.225840135	4.084665392	0.045831296	0.38502455	ns
maker-scf300000870746.0-snap-gene-3.7-mRNA-1	-0.410994165	5.684562017	4.129220265	0.045926044	0.385470093	ns
maker-scf300000870693.1-snap-gene-2.91-mRNA-1	0.958486912	3.248220526	4.120651775	0.046003035	0.385765924	ns
augustus_masked-scf300000870744.1-processed-gene-3.114-mRNA-1	0.634259067	3.843752391	4.123758739	0.046048791	0.385799525	ns
snap_masked-scf300000870753.0-processed-gene-4.22-mRNA-1	-0.785579968	3.121114899	4.117494821	0.046145204	0.386089875	ns
snap_masked-scf300000870750.0-processed-gene-1.57-mRNA-1	0.897754521	5.129530879	4.119949761	0.046167007	0.386089875	ns
maker-scf300000870601.0-snap-gene-19.10-mRNA-1	0.98209348	1.532264275	4.100117327	0.046285571	0.386234739	ns
maker-scf300000870651.1-snap-gene-6.112-mRNA-1	0.564236359	4.484548118	4.113194593	0.046334143	0.386234739	ns
maker-scf300000870754.0-snap-gene-12.210-mRNA-1	0.773430766	4.131130937	4.112451552	0.046350711	0.386234739	ns
snap_masked-deg300000870423-processed-gene-0.91-mRNA-1	-0.990255988	6.3740264	4.112600421	0.046351512	0.386234739	ns
snap_masked-scf300000870752.1-processed-gene-0.86-mRNA-1	-1.004600094	1.74175593	4.087126732	0.046516497	0.387260311	ns
maker-scf300000870681.0-snap-gene-0.60-mRNA-1	-0.895417816	2.761122469	4.100312872	0.046589343	0.387517658	ns
snap_masked-scf300000870631.0-processed-gene-1.3-mRNA-1	-0.889037941	4.377736396	4.101773336	0.046642749	0.387612991	ns
maker-scf300000870593.0-snap-gene-6.63-mRNA-1	-1.007126947	1.350840516	4.067989515	0.046843498	0.388490105	ns
maker-scf300000870743.0-snap-gene-0.46-mRNA-1	1.094696092	1.170079672	4.069049614	0.04688144	0.388490105	ns
snap_masked-scf300000870753.0-processed-gene-22.81-mRNA-1	-0.713260747	4.256418904	4.090540139	0.04693106	0.388490105	ns
maker-scf300000870748.0-snap-gene-4.180-mRNA-1	-1.723974876	2.396154974	4.068581752	0.046941824	0.388490105	ns
maker-scf300000870593.0-snap-gene-7.101-mRNA-1	0.550910862	5.586437925	4.089284956	0.046958494	0.388490105	ns
snap_masked-scf300000870753.0-processed-gene-6.47-mRNA-1	-1.173789831	0.51507448	4.046777586	0.047034783	0.388773193	ns
snap_masked-scf300000870752.0-processed-gene-2.56-mRNA-1	-1.321310235	0.567842614	4.040963937	0.047171753	0.389556897	ns
maker-scf300000870593.0-snap-gene-0.109-mRNA-1	-0.946889956	1.596591408	4.059141645	0.047244587	0.389751557	ns
snap_masked-scf300000870601.0-processed-gene-11.49-mRNA-1	-0.67837313	2.537183306	4.070362912	0.047279677	0.389751557	ns
maker-scf300000870593.0-snap-gene-6.83-mRNA-1	-0.780314173	2.706782754	4.064017439	0.047415467	0.390522575	ns
augustus_masked-scf300000870673.2-processed-gene-11.99-mRNA-1	-1.611281248	0.318502448	4.023720206	0.047508315	0.390751043	ns
snap_masked-scf300000870735.0-processed-gene-3.104-mRNA-1	1.006602603	1.293667491	4.044008329	0.047566494	0.390751043	ns
maker-scf300000870754.0-snap-gene-11.12-mRNA-1	0.98126127	2.823499182	4.059603998	0.04757006	0.390751043	ns
maker-scf300000870629.0-snap-gene-5.11-mRNA-1	-0.912236668	1.678972415	4.045111091	0.047674456	0.391176339	ns
snap_masked-scf300000870607.0-processed-gene-1.91-mRNA-1	-0.433589402	5.7402987	4.060204473	0.04772684	0.391176339	ns
maker-scf300000870693.1-snap-gene-4.46-mRNA-1	-0.681643713	7.359468382	4.058631848	0.047764156	0.391176339	ns
maker-scf300000870735.0-snap-gene-0.110-mRNA-1	-0.449919379	4.871378328	4.058001785	0.047791158	0.391176339	ns
maker-scf300000870753.0-snap-gene-17.4-mRNA-1	1.254909953	0.491576152	4.009218883	0.047937388	0.392026018	ns
maker-scf300000870753.0-snap-gene-6.19-mRNA-1	-1.026535193	1.110729208	4.020132466	0.048055841	0.392309011	ns
snap_masked-scf300000870751.0-processed-gene-1.31-mRNA-1	-1.155570011	0.918476929	4.016051312	0.048056899	0.392309011	ns
snap_masked-scf300000870599.0-processed-gene-1.241-mRNA-1	-1.134137435	1.172173306	4.014658469	0.048209206	0.393002977	ns
augustus_masked-scf300000870586.0-processed-gene-4.212-mRNA-1	-0.84850609	1.839112408	4.026295231	0.048226964	0.393002977	ns
snap_masked-scf300000870735.0-processed-gene-12.17-mRNA-1	0.761591242	2.630630797	4.026928978	0.048501547	0.394742244	ns
maker-scf300000870601.0-snap-gene-11.31-mRNA-1	0.557257446	6.281559	4.028560944	0.048576296	0.394742244	ns
maker-scf300000870746.0-snap-gene-3.6-mRNA-1	0.847858125	1.534120784	4.012046063	0.048583389	0.394742244	ns
snap_masked-scf300000870750.0-processed-gene-0.79-mRNA-1	0.761099881	3.180328454	4.024337318	0.048632592	0.394742244	ns
maker-scf300000870753.0-snap-gene-11.114-mRNA-1	-0.504559531	6.18270629	4.025714121	0.048653979	0.394742244	ns
maker-scf300000870601.1-snap-gene-5.4-mRNA-1	0.751922819	4.484269442	4.023844747	0.048703818	0.394795978	ns
snap_masked-scf300000870735.0-processed-gene-6.26-mRNA-1	0.867351918	2.493497671	4.013778397	0.048746046	0.394795978	ns
maker-scf300000870603.0-snap-gene-3.79-mRNA-1	-0.610571615	4.448503877	4.017549958	0.04888871	0.395528082	ns
maker-scf300000870749.0-snap-gene-10.10-mRNA-1	1.040250767	0.430096741	3.977279152	0.048922043	0.395528082	ns
snap_masked-scf300000870753.0-processed-gene-6.66-mRNA-1	1.191299682	0.256315435	3.967699767	0.049061528	0.396067909	ns
augustus_masked-scf300000870586.0-processed-gene-4.231-mRNA-1	-0.721546658	2.681646533	4.004395666	0.049127462	0.396067909	ns
snap_masked-scf300000870601.0-processed-gene-19.160-mRNA-1	0.507922497	7.168542038	4.008018027	0.049135692	0.396067909	ns
snap_masked-scf300000870748.0-processed-gene-0.64-mRNA-1	1.097013334	1.813030531	3.994364152	0.049160252	0.396067909	ns
snap_masked-scf300000870754.0-processed-gene-0.46-mRNA-1	-0.550441467	6.151217202	4.004244558	0.049242684	0.396386451	ns
snap_masked-scf300000870746.0-processed-gene-1.57-mRNA-1	-0.964664188	1.018856531	3.970953095	0.049410088	0.397194727	ns
snap_masked-scf300000870641.0-processed-gene-2.6-mRNA-1	0.928220406	1.958909839	3.985077393	0.049429059	0.397194727	ns
maker-scf300000870619.2-snap-gene-4.84-mRNA-1	-0.624525138	3.625760757	3.99439647	0.049509114	0.397492375	ns
snap_masked-scf300000870673.2-processed-gene-4.112-mRNA-1	-0.839677563	2.626987172	3.978078102	0.049701232	0.398425641	ns
augustus_masked-scf300000870631.0-processed-gene-4.113-mRNA-1	-1.259214384	0.898158853	3.956684211	0.049711586	0.398425641	ns
snap_masked-scf300000870593.0-processed-gene-3.22-mRNA-1	1.039535572	0.991407413	3.951216067	0.049821328	0.398959181	ns
snap_masked-scf300000870749.0-processed-gene-6.38-mRNA-1	-1.112770228	0.765347531	3.940416124	0.050054313	0.400477838	ns
maker-scf300000870662.0-snap-gene-5.146-mRNA-1	-0.76085685	2.596671525	3.959629057	0.050327687	0.402083475	ns
maker-deg300000870423-snap-gene-0.9-mRNA-1	1.061364863	11.78937623	3.964689281	0.050342017	0.402083475	ns
snap_masked-scf300000870752.0-processed-gene-5.40-mRNA-1	-0.753472758	5.440019598	3.961119577	0.05045135	0.402608746	ns
snap_masked-scf300000870595.0-processed-gene-1.34-mRNA-1	-1.069557372	0.662724274	3.919455746	0.05053757	0.402948823	ns
maker-scf300000870673.2-snap-gene-14.84-mRNA-1	-0.617512266	5.175324782	3.955660636	0.050607028	0.403154782	ns
maker-scf300000870642.1-snap-gene-0.0-mRNA-1	1.000452381	1.23731359	3.928641416	0.050797071	0.404107985	ns
snap_masked-scf300000870595.0-processed-gene-0.53-mRNA-1	-1.073983411	0.983494281	3.917995208	0.050824871	0.404107985	ns
snap_masked-scf300000870754.0-processed-gene-7.89-mRNA-1	-0.611609418	4.460133509	3.94681251	0.050857871	0.404107985	ns
snap_masked-scf300000870745.0-processed-gene-3.49-mRNA-1	0.685990738	3.942354471	3.942402922	0.05097617	0.404360646	ns
maker-scf300000870743.0-snap-gene-2.24-mRNA-1	-0.847636966	2.251740662	3.935052931	0.050977184	0.404360646	ns
maker-scf300000870753.0-snap-gene-13.117-mRNA-1	0.851507802	2.002159419	3.926709444	0.051167779	0.405524394	ns
maker-scf300000870746.0-snap-gene-1.21-mRNA-1	-0.682285289	3.95261962	3.934143283	0.051214945	0.405550388	ns
snap_masked-scf300000870593.0-processed-gene-3.2-mRNA-1	-0.927643869	3.938471406	3.931209308	0.051309428	0.405620131	ns
snap_masked-scf300000870745.0-processed-gene-1.31-mRNA-1	-0.804304668	3.433561256	3.930649212	0.051311539	0.405620131	ns
snap_masked-scf300000870749.0-processed-gene-4.33-mRNA-1	-0.868331413	2.622276962	3.923060392	0.051412289	0.406069199	ns
augustus_masked-scf300000870753.0-processed-gene-0.35-mRNA-1	-0.950117596	1.319314127	3.899506203	0.051477074	0.406233685	ns
maker-scf300000870754.0-snap-gene-12.193-mRNA-1	-1.468627971	0.196328946	3.852658065	0.052438052	0.412654463	ns
snap_masked-scf300000870595.0-processed-gene-2.8-mRNA-1	0.827854038	5.540936596	3.892212032	0.052440849	0.412654463	ns
maker-scf300000870601.1-snap-gene-2.51-mRNA-1	-0.780354382	3.079666599	3.890088383	0.052441097	0.412654463	ns
snap_masked-scf300000870746.0-processed-gene-2.10-mRNA-1	0.949719338	2.078706379	3.881786322	0.052469321	0.412654463	ns
augustus_masked-scf300000870611.0-processed-gene-0.52-mRNA-1	0.664114638	6.632800231	3.887977541	0.052561416	0.412911964	ns
maker-scf300000870752.0-snap-gene-4.85-mRNA-1	-0.876070103	1.748014617	3.870524415	0.052591428	0.412911964	ns
snap_masked-scf300000870752.0-processed-gene-4.83-mRNA-1	-0.941858395	1.115845415	3.859060271	0.052669164	0.413171261	ns
augustus_masked-scf300000870601.0-processed-gene-17.93-mRNA-1	-1.053783549	1.568409987	3.864145756	0.052754248	0.413487705	ns
snap_masked-scf300000870673.2-processed-gene-2.68-mRNA-1	-0.526187141	6.473636533	3.878180972	0.052852615	0.413907637	ns
snap_masked-scf300000870753.0-processed-gene-26.106-mRNA-1	-0.719778246	2.359261028	3.867560276	0.052997254	0.41468893	ns
snap_masked-scf300000870743.0-processed-gene-2.77-mRNA-1	-1.103308563	0.566872803	3.833297837	0.053143142	0.415172857	ns
augustus_masked-scf300000870601.0-processed-gene-6.141-mRNA-1	-0.566276226	3.982646429	3.868193681	0.0531578	0.415172857	ns
snap_masked-scf300000870651.1-processed-gene-6.23-mRNA-1	0.954916169	1.447717076	3.848800572	0.053202006	0.415172857	ns
maker-scf300000870753.0-snap-gene-1.104-mRNA-1	-1.317238873	1.195773811	3.840442763	0.053238809	0.415172857	ns
maker-scf300000870752.0-snap-gene-6.89-mRNA-1	-0.681609356	2.701558521	3.858345881	0.053335762	0.415377623	ns
maker-scf300000870753.0-snap-gene-26.185-mRNA-1	-0.856812098	3.726427957	3.861290678	0.053358809	0.415377623	ns
maker-scf300000870693.1-snap-gene-2.82-mRNA-1	0.72989193	5.871912833	3.859990851	0.053399915	0.415377623	ns
maker-scf300000870673.2-snap-gene-2.17-mRNA-1	0.94714638	2.319616909	3.849863851	0.053510895	0.41572873	ns
snap_masked-scf300000870751.0-processed-gene-0.67-mRNA-1	1.235670556	0.912606596	3.825226595	0.053535027	0.41572873	ns
maker-scf300000870752.0-snap-gene-1.116-mRNA-1	-0.489212494	4.05063926	3.847020383	0.053789286	0.416926711	ns
snap_masked-scf300000870607.0-processed-gene-0.55-mRNA-1	0.47410915	5.694728251	3.846413895	0.053810051	0.416926711	ns
snap_masked-scf300000870753.0-processed-gene-25.16-mRNA-1	1.021964594	1.116570743	3.824355785	0.053824647	0.416926711	ns
augustus_masked-scf300000870601.0-processed-gene-11.108-mRNA-1	0.923843014	1.088463812	3.822935743	0.053893121	0.417105394	ns
snap_masked-scf300000870753.0-processed-gene-15.104-mRNA-1	-0.458770418	5.350879629	3.841400359	0.053965207	0.417105394	ns
augustus_masked-scf300000870754.0-processed-gene-10.102-mRNA-1	-1.109373424	0.315265815	3.801578361	0.053983811	0.417105394	ns
maker-scf300000870749.0-snap-gene-8.0-mRNA-1	0.469577459	6.012790446	3.838672143	0.054044071	0.417105394	ns
snap_masked-scf300000870673.2-processed-gene-11.39-mRNA-1	0.723991179	2.901981181	3.835554812	0.054073397	0.417105394	ns
maker-scf300000870748.0-snap-gene-3.32-mRNA-1	-1.038890602	1.275530404	3.808891493	0.054235795	0.417506896	ns
maker-scf300000870595.0-augustus-gene-5.1-mRNA-1	0.455213903	6.360846337	3.831845384	0.054251737	0.417506896	ns
maker-scf300000870746.0-snap-gene-1.4-mRNA-1	0.546559075	5.866371674	3.831604241	0.054261125	0.417506896	ns
snap_masked-scf300000870748.0-processed-gene-2.49-mRNA-1	1.183676802	2.472166628	3.809416037	0.054403951	0.417506896	ns
maker-scf300000870735.0-snap-gene-4.83-mRNA-1	-0.499572023	5.388006044	3.824490591	0.054482434	0.417506896	ns
snap_masked-scf300000870743.0-processed-gene-3.71-mRNA-1	0.888593334	2.109897638	3.815615687	0.054507408	0.417506896	ns
maker-scf300000870735.0-snap-gene-8.125-mRNA-1	-1.123168216	0.684894442	3.78868451	0.054615249	0.417506896	ns
augustus_masked-scf300000870752.0-processed-gene-0.44-mRNA-1	-0.468802584	8.715463757	3.819657596	0.054623245	0.417506896	ns
snap_masked-scf300000870753.0-processed-gene-16.83-mRNA-1	-0.723536165	2.732177152	3.816695712	0.054624086	0.417506896	ns
maker-scf300000870752.0-snap-gene-5.23-mRNA-1	-0.537218694	8.220999307	3.819373024	0.054632152	0.417506896	ns
maker-scf300000870753.0-snap-gene-25.58-mRNA-1	0.747852315	3.082688451	3.817375436	0.054645521	0.417506896	ns
maker-scf300000870753.0-snap-gene-25.48-mRNA-1	-0.747974675	3.234442328	3.817077625	0.054667606	0.417506896	ns
maker-scf300000870753.0-snap-gene-11.116-mRNA-1	-0.74417382	8.862029511	3.811163899	0.054885902	0.418540613	ns
maker-scf300000870749.0-augustus-gene-7.87-mRNA-1	0.805236585	1.88977055	3.800799548	0.054925476	0.418540613	ns
snap_masked-scf300000870754.0-processed-gene-1.48-mRNA-1	0.502180346	4.960682531	3.807691008	0.055000626	0.418540613	ns
maker-scf300000870593.0-snap-gene-5.113-mRNA-1	-0.917841443	1.615909206	3.788711745	0.055065618	0.418540613	ns
snap_masked-scf300000870720.0-processed-gene-0.1-mRNA-1	1.105319418	0.888226768	3.779213126	0.05508522	0.418540613	ns
snap_masked-scf300000870601.0-processed-gene-3.94-mRNA-1	-0.679365855	3.304042424	3.802933698	0.055095842	0.418540613	ns
snap_masked-scf300000870749.0-processed-gene-4.73-mRNA-1	-0.452319912	5.655129655	3.80383429	0.055120001	0.418540613	ns
snap_masked-scf300000870744.1-processed-gene-5.93-mRNA-1	0.706079585	2.373147049	3.794321972	0.055227594	0.4190133	ns
maker-scf300000870673.2-snap-gene-8.82-mRNA-1	-0.796468523	3.05505646	3.796062066	0.055322583	0.419026776	ns
snap_masked-scf300000870662.0-processed-gene-2.89-mRNA-1	-0.988592481	2.328983026	3.790097342	0.0553388	0.419026776	ns
snap_masked-scf300000870601.0-processed-gene-16.73-mRNA-1	-0.987441512	1.052164128	3.771075526	0.055365404	0.419026776	ns
maker-scf300000870746.0-snap-gene-2.61-mRNA-1	1.122796537	0.541105874	3.757446613	0.055513296	0.419740591	ns
snap_masked-scf300000870662.0-processed-gene-6.20-mRNA-1	0.776457291	3.51471718	3.788503063	0.055550562	0.419740591	ns
maker-scf300000870673.2-snap-gene-6.104-mRNA-1	-1.008417827	1.219156912	3.762413671	0.055620099	0.419775434	ns
snap_masked-scf300000870651.1-processed-gene-5.100-mRNA-1	-0.912184513	1.531812135	3.766153232	0.055646024	0.419775434	ns
maker-scf300000870603.0-snap-gene-12.140-mRNA-1	-0.927318222	2.123848741	3.773443875	0.055727859	0.420049876	ns
snap_masked-scf300000870631.0-processed-gene-1.46-mRNA-1	-0.665259037	3.121392175	3.776337219	0.05593221	0.420932265	ns
maker-scf300000870601.0-snap-gene-8.134-mRNA-1	-1.160437903	0.836098722	3.748978881	0.055936027	0.420932265	ns
snap_masked-scf300000870735.0-processed-gene-7.7-mRNA-1	0.7452316	2.728198503	3.771277769	0.056000751	0.421076437	ns
maker-scf300000870750.0-snap-gene-4.134-mRNA-1	-0.428391371	5.394822464	3.771316922	0.056144454	0.421813738	ns
maker-scf300000870662.0-snap-gene-4.61-mRNA-1	-0.911392315	2.313823863	3.751062709	0.056473284	0.423939573	ns
maker-scf300000870749.0-snap-gene-5.76-mRNA-1	-0.909852995	1.919983651	3.74554046	0.056591443	0.424149571	ns
augustus_masked-scf300000870631.0-processed-gene-0.48-mRNA-1	1.161797668	0.631913139	3.72598165	0.056593055	0.424149571	ns
maker-scf300000870749.0-snap-gene-14.112-mRNA-1	-1.064243475	0.937790422	3.726502412	0.056675334	0.424422008	ns
snap_masked-scf300000870746.0-processed-gene-11.109-mRNA-1	-0.785845262	3.968444077	3.747192392	0.05690123	0.425532019	ns
maker-scf300000870641.0-snap-gene-1.12-mRNA-1	0.806126231	3.007604892	3.741286938	0.056915656	0.425532019	ns
snap_masked-scf300000870749.1-processed-gene-0.178-mRNA-1	0.656127225	2.359359033	3.739614338	0.056973723	0.42562181	ns
snap_masked-scf300000870603.0-processed-gene-18.63-mRNA-1	-0.674639859	2.795747185	3.738945319	0.057072019	0.426011732	ns
maker-scf300000870619.2-snap-gene-1.53-mRNA-1	-0.90706019	1.94962238	3.729168522	0.057124159	0.426056785	ns
maker-scf300000870743.0-snap-gene-5.33-mRNA-1	-0.499720176	6.637181406	3.736339722	0.057261645	0.426737794	ns
snap_masked-scf300000870629.0-processed-gene-3.8-mRNA-1	-1.008184768	1.485543728	3.714344213	0.057352144	0.426820001	ns
maker-scf300000870631.0-snap-gene-0.106-mRNA-1	1.369573242	0.837536657	3.708251265	0.057375428	0.426820001	ns
snap_masked-scf300000870753.0-processed-gene-17.44-mRNA-1	-0.905674737	5.004300359	3.731979687	0.057411239	0.426820001	ns
snap_masked-scf300000870753.0-processed-gene-23.92-mRNA-1	-0.69917217	2.496004497	3.725504208	0.057480147	0.426988775	ns
snap_masked-scf300000870586.0-processed-gene-3.35-mRNA-1	-0.630925257	3.783484217	3.727543715	0.057546883	0.427141162	ns
maker-scf300000870603.0-snap-gene-16.79-mRNA-1	0.518145305	4.286288497	3.720549989	0.057777351	0.428507626	ns
snap_masked-scf300000870753.0-processed-gene-22.62-mRNA-1	0.803878003	2.687858573	3.711008158	0.057909854	0.42892058	ns
snap_masked-scf300000870603.0-processed-gene-11.51-mRNA-1	-1.081292404	2.313503763	3.708691425	0.057929511	0.42892058	ns
snap_masked-scf300000870753.0-processed-gene-19.30-mRNA-1	-1.219534525	0.390605013	3.678852072	0.057972276	0.42892058	ns
snap_masked-scf300000870735.0-processed-gene-11.50-mRNA-1	-0.660610044	2.651441662	3.708753083	0.058046829	0.429128596	ns
snap_masked-scf300000870635.0-processed-gene-0.147-mRNA-1	-0.627216226	2.976941396	3.708647211	0.058129307	0.429235452	ns
maker-scf300000870631.0-snap-gene-4.54-mRNA-1	0.934525786	1.418537538	3.694802589	0.058199284	0.429235452	ns
snap_masked-scf300000870673.2-processed-gene-1.111-mRNA-1	-0.841420192	2.012038151	3.696913221	0.05820063	0.429235452	ns
snap_masked-scf300000870749.0-processed-gene-10.27-mRNA-1	0.695253291	2.879237598	3.699898853	0.058352281	0.43001071	ns
snap_masked-scf300000870746.0-processed-gene-10.12-mRNA-1	-0.989370123	1.811350289	3.674854529	0.058641006	0.431280229	ns
maker-scf300000870631.0-snap-gene-3.80-mRNA-1	0.617290925	4.010887853	3.69377099	0.058660184	0.431280229	ns
maker-scf300000870746.0-snap-gene-3.14-mRNA-1	0.511398578	6.743559611	3.693697164	0.058664565	0.431280229	ns
maker-scf300000870750.0-snap-gene-1.5-mRNA-1	0.83530625	3.355616741	3.685112578	0.058761282	0.431647863	ns
snap_masked-scf300000870603.0-processed-gene-5.53-mRNA-1	-1.2827266	0.126097419	3.645567244	0.059048911	0.433353745	ns
snap_masked-scf300000870744.1-processed-gene-4.112-mRNA-1	0.982695965	0.878286082	3.657464453	0.059094136	0.433353745	ns
snap_masked-scf300000870749.0-processed-gene-9.115-mRNA-1	-0.630612264	3.359989095	3.677629554	0.059175899	0.433353745	ns
snap_masked-scf300000870749.0-processed-gene-9.128-mRNA-1	0.688600728	3.386119579	3.674848046	0.059196419	0.433353745	ns
snap_masked-scf300000870673.2-processed-gene-10.87-mRNA-1	-0.50312061	5.050124187	3.676107322	0.059262013	0.433353745	ns
snap_masked-scf300000870752.0-processed-gene-4.46-mRNA-1	-1.199278662	0.315911561	3.637520511	0.059274877	0.433353745	ns
snap_masked-scf300000870603.0-processed-gene-15.112-mRNA-1	0.960566464	0.706019227	3.640787034	0.05941433	0.434029903	ns
snap_masked-scf300000870662.0-processed-gene-9.24-mRNA-1	-0.475228284	6.332887078	3.668449963	0.059513247	0.434169175	ns
maker-scf300000870631.0-snap-gene-5.104-mRNA-1	0.798729105	3.209805184	3.66597775	0.059527361	0.434169175	ns
snap_masked-scf300000870673.1-processed-gene-1.115-mRNA-1	1.13302317	0.979071168	3.639551059	0.059604337	0.434274621	ns
snap_masked-scf300000870744.0-processed-gene-1.123-mRNA-1	-0.567056758	4.066416248	3.664405628	0.05965803	0.434274621	ns
snap_masked-scf300000870603.0-processed-gene-11.26-mRNA-1	0.514184836	4.579555191	3.663724449	0.059682802	0.434274621	ns
maker-scf300000870662.0-snap-gene-2.149-mRNA-1	-0.500569637	5.037548588	3.660408844	0.05979434	0.4347439	ns
snap_masked-scf300000870753.0-processed-gene-1.159-mRNA-1	-1.061896597	2.709429043	3.648661028	0.059980979	0.435758041	ns
augustus_masked-scf300000870735.0-processed-gene-4.20-mRNA-1	-0.529904248	5.004344226	3.653130706	0.060042603	0.435863076	ns
snap_masked-scf300000870603.0-processed-gene-18.50-mRNA-1	-0.883541853	3.689109583	3.640986967	0.060342194	0.437694044	ns
maker-scf300000870601.1-snap-gene-3.68-mRNA-1	-0.52655757	4.076027281	3.641528599	0.060435145	0.438024452	ns
snap_masked-scf300000870749.0-processed-gene-11.65-mRNA-1	0.428929169	7.001881581	3.634453376	0.060674682	0.439415936	ns
maker-scf300000870749.0-snap-gene-10.1-mRNA-1	-1.021664804	1.26815199	3.610237684	0.060788274	0.439662235	ns
maker-scf300000870595.1-snap-gene-2.133-mRNA-1	-0.482406556	3.889501428	3.630611217	0.060808401	0.439662235	ns
maker-scf300000870748.0-snap-gene-1.53-mRNA-1	-0.419199104	5.114066837	3.626612075	0.060955229	0.439662235	ns
maker-scf300000870735.0-snap-gene-3.66-mRNA-1	0.643166985	3.096198368	3.622532156	0.06102155	0.439662235	ns
maker-scf300000870753.0-snap-gene-11.125-mRNA-1	-0.453871682	5.43159739	3.624081794	0.061041623	0.439662235	ns
augustus_masked-scf300000870586.0-processed-gene-2.33-mRNA-1	-0.725404421	3.018184267	3.621618583	0.06106996	0.439662235	ns
augustus_masked-scf300000870673.2-processed-gene-5.95-mRNA-1	-0.661355387	2.926590381	3.620901041	0.061080755	0.439662235	ns
maker-scf300000870603.1-snap-gene-0.78-mRNA-1	-0.966030657	2.395050717	3.613108031	0.06108931	0.439662235	ns
maker-scf300000870749.0-snap-gene-13.88-mRNA-1	1.756381866	0.711738425	3.588052939	0.061202275	0.440132468	ns
maker-scf300000870651.1-snap-gene-2.64-mRNA-1	0.428563212	4.437570131	3.611980353	0.061463836	0.441669756	ns
snap_masked-scf300000870749.0-processed-gene-3.24-mRNA-1	-1.186516913	3.342570693	3.606698672	0.061546072	0.441917057	ns
maker-scf300000870673.2-snap-gene-8.102-mRNA-1	-0.669560176	2.738983632	3.603553457	0.061635704	0.442217034	ns
snap_masked-scf300000870744.1-processed-gene-1.90-mRNA-1	-1.112540875	1.148410532	3.57988313	0.061784068	0.442937602	ns
maker-scf300000870641.0-snap-gene-2.86-mRNA-1	0.539386251	4.445501756	3.600804424	0.061858152	0.443124948	ns
maker-scf300000870603.0-snap-gene-5.6-mRNA-1	0.727989767	3.05594152	3.588067418	0.062241392	0.445524942	ns
snap_masked-scf300000870749.0-processed-gene-5.6-mRNA-1	1.297668773	0.606616889	3.547513418	0.062568263	0.446473046	ns
maker-scf300000870601.1-snap-gene-4.144-mRNA-1	-0.631477964	3.076727005	3.578720167	0.062569249	0.446473046	ns
snap_masked-scf300000870673.2-processed-gene-8.120-mRNA-1	-1.448599547	0.36930873	3.544907795	0.062581229	0.446473046	ns
maker-scf300000870753.0-snap-gene-11.107-mRNA-1	-0.462930269	5.549822921	3.579691337	0.06260597	0.446473046	ns
maker-scf300000870593.0-snap-gene-3.54-mRNA-1	-0.58643536	3.077959749	3.577614745	0.062631314	0.446473046	ns
maker-scf300000870745.0-snap-gene-0.49-mRNA-1	0.787425733	3.075870418	3.576095817	0.062663731	0.446473046	ns
snap_masked-scf300000870749.0-processed-gene-6.44-mRNA-1	0.761292722	2.122593698	3.567314236	0.062821323	0.447129658	ns
maker-scf300000870753.0-snap-gene-13.101-mRNA-1	1.156413654	0.198374884	3.535791319	0.062852659	0.447129658	ns
maker-scf300000870735.0-snap-gene-6.12-mRNA-1	0.527896151	4.759833074	3.570033791	0.062954766	0.447340755	ns
maker-scf300000870753.0-snap-gene-22.131-mRNA-1	0.433276053	5.899627857	3.569218582	0.06297915	0.447340755	ns
snap_masked-scf300000870651.1-processed-gene-1.26-mRNA-1	0.619587795	3.144827329	3.561551968	0.063208372	0.44862409	ns
maker-scf300000870603.0-snap-gene-9.115-mRNA-1	0.785264035	1.9552407	3.55005027	0.063393495	0.449205374	ns
maker-scf300000870749.0-snap-gene-5.66-mRNA-1	0.985424725	3.847072304	3.555571182	0.063425606	0.449205374	ns
maker-scf300000870601.0-snap-gene-17.60-mRNA-1	0.945408172	1.42075315	3.542190282	0.063449837	0.449205374	ns
maker-scf300000870673.2-snap-gene-4.56-mRNA-1	-0.58317138	3.257397597	3.553818223	0.063509408	0.449205374	ns
maker-scf300000870743.0-snap-gene-2.9-mRNA-1	-1.230885274	1.12772246	3.526277667	0.063533322	0.449205374	ns
snap_masked-scf300000870753.0-processed-gene-9.79-mRNA-1	1.079195661	0.329345281	3.519194476	0.063603181	0.449322456	ns
snap_masked-scf300000870601.1-processed-gene-6.160-mRNA-1	-0.742303766	3.531134062	3.549004592	0.063680658	0.449322456	ns
snap_masked-scf300000870603.0-processed-gene-12.67-mRNA-1	-0.98061046	0.976830224	3.526028489	0.063695749	0.449322456	ns
augustus_masked-scf300000870601.0-processed-gene-11.127-mRNA-1	-1.306627704	0.350353378	3.51054728	0.063843956	0.450024408	ns
snap_masked-scf300000870662.0-processed-gene-12.24-mRNA-1	-0.609871309	3.564320201	3.537801445	0.064076814	0.451321523	ns
maker-scf300000870599.0-snap-gene-1.145-mRNA-1	-0.65862309	4.752794103	3.536795859	0.064163114	0.451364504	ns
maker-scf300000870753.0-snap-gene-6.4-mRNA-1	-0.746945894	3.64304935	3.536124477	0.064183922	0.451364504	ns
snap_masked-scf300000870744.1-processed-gene-1.128-mRNA-1	-0.843626463	2.805795751	3.530649439	0.064229447	0.451364504	ns
maker-scf300000870601.0-snap-gene-8.118-mRNA-1	-0.585330174	5.226253995	3.523686823	0.064649046	0.453967956	ns
snap_masked-scf300000870651.1-processed-gene-1.64-mRNA-1	0.668853564	7.641757469	3.519498653	0.064793429	0.454636351	ns
maker-scf300000870754.0-snap-gene-8.36-mRNA-1	-0.413063532	7.755884281	3.514577358	0.064976104	0.455572214	ns
maker-scf300000870682.0-snap-gene-0.3-mRNA-1	-0.592237475	2.380223964	3.50758677	0.065046538	0.455720284	ns
maker-scf300000870744.0-snap-gene-0.67-mRNA-1	-0.660187943	4.958880343	3.511443872	0.065104231	0.455778936	ns
snap_masked-scf300000870746.0-processed-gene-3.48-mRNA-1	0.906437722	2.031759268	3.498835113	0.065198111	0.455927316	ns
snap_masked-scf300000870635.0-processed-gene-0.123-mRNA-1	-0.75947182	4.254679787	3.507222396	0.065266143	0.455927316	ns
augustus_masked-scf300000870673.2-processed-gene-9.45-mRNA-1	-0.780744551	1.912581298	3.495161413	0.065315989	0.455927316	ns
snap_masked-scf300000870749.0-processed-gene-18.202-mRNA-1	-0.688367525	2.731365716	3.502711602	0.065322775	0.455927316	ns
maker-scf300000870586.0-snap-gene-2.54-mRNA-1	-0.592331521	4.508271971	3.493461391	0.06577637	0.458229913	ns
maker-scf300000870753.0-snap-gene-16.9-mRNA-1	0.646726097	4.338796596	3.490083925	0.065882721	0.458229913	ns
snap_masked-scf300000870753.0-processed-gene-23.86-mRNA-1	-0.525832413	5.999797354	3.490107258	0.065898787	0.458229913	ns
snap_masked-scf300000870619.2-processed-gene-1.45-mRNA-1	-1.133191288	0.321420051	3.457592245	0.065943914	0.458229913	ns
maker-scf300000870752.0-snap-gene-6.96-mRNA-1	0.467130427	5.656212879	3.488581305	0.065958215	0.458229913	ns
maker-scf300000870673.2-snap-gene-15.134-mRNA-1	0.956862946	1.694857267	3.477012987	0.066002516	0.458229913	ns
snap_masked-scf300000870735.0-processed-gene-14.155-mRNA-1	-0.857537914	3.111552938	3.484527227	0.066047341	0.458229913	ns
maker-scf300000870752.0-snap-gene-3.12-mRNA-1	-0.453498782	4.719847615	3.48635034	0.066049372	0.458229913	ns
maker-scf300000870749.0-snap-gene-1.61-mRNA-1	-0.572724713	3.822359755	3.483902936	0.066107611	0.4582899	ns
snap_masked-scf300000870753.0-processed-gene-5.87-mRNA-1	-0.812503233	1.657886724	3.466997821	0.066228198	0.4586489	ns
maker-scf300000870599.0-snap-gene-1.161-mRNA-1	-1.434056544	0.747904316	3.451708361	0.066262168	0.4586489	ns
snap_masked-scf300000870754.0-processed-gene-1.1-mRNA-1	0.897145931	3.40699399	3.476560686	0.066308292	0.4586489	ns
maker-scf300000870753.0-snap-gene-5.110-mRNA-1	-0.923708045	1.820024065	3.463590533	0.066484905	0.459526561	ns
snap_masked-scf300000870744.1-processed-gene-5.72-mRNA-1	1.179911525	1.088250726	3.446037566	0.06657847	0.459829327	ns
maker-scf300000870619.2-snap-gene-0.54-mRNA-1	-0.885653193	2.781452224	3.463557915	0.066636394	0.459885677	ns
maker-scf300000870601.0-snap-gene-14.68-mRNA-1	-0.732848309	2.11172152	3.458191421	0.066730866	0.459952271	ns
maker-scf300000870753.0-snap-gene-11.115-mRNA-1	-0.737973911	9.603440477	3.465919087	0.066816001	0.459952271	ns
snap_masked-scf300000870753.0-processed-gene-3.11-mRNA-1	-1.097886353	0.494349932	3.434827037	0.066844747	0.459952271	ns
snap_masked-scf300000870586.0-processed-gene-3.38-mRNA-1	0.819539095	1.856018782	3.456540089	0.066887247	0.459952271	ns
maker-scf300000870607.0-snap-gene-1.14-mRNA-1	1.002984599	1.256757919	3.445115689	0.066894909	0.459952271	ns
maker-scf300000870603.1-snap-gene-0.73-mRNA-1	-0.477191426	3.805889944	3.460815751	0.067003353	0.460338446	ns
snap_masked-scf300000870749.0-processed-gene-14.81-mRNA-1	-1.054483455	1.379997334	3.44244292	0.067050703	0.460338446	ns
snap_masked-scf300000870744.1-processed-gene-0.58-mRNA-1	-0.561647248	3.639856957	3.457419908	0.067131597	0.460434583	ns
snap_masked-scf300000870607.0-processed-gene-0.45-mRNA-1	-0.783752047	2.930378117	3.452268031	0.067275778	0.460434583	ns
snap_masked-scf300000870751.0-processed-gene-0.89-mRNA-1	-1.117429053	0.65358667	3.425591698	0.067300662	0.460434583	ns
maker-scf300000870641.0-snap-gene-2.123-mRNA-1	0.844724269	4.928914344	3.453257569	0.067314655	0.460434583	ns
maker-scf300000870746.0-snap-gene-6.116-mRNA-1	0.737613528	3.425809135	3.449883135	0.067418071	0.460434583	ns
maker-scf300000870749.0-snap-gene-0.44-mRNA-1	0.503574209	4.705324137	3.450413102	0.067422557	0.460434583	ns
maker-scf300000870748.0-snap-gene-2.13-mRNA-1	1.112047785	1.209852456	3.423952976	0.06745524	0.460434583	ns
maker-scf300000870603.0-snap-gene-0.12-mRNA-1	-0.767603668	2.230158804	3.441730401	0.067527823	0.460434583	ns
maker-scf300000870651.1-snap-gene-2.70-mRNA-1	0.862406632	2.554010899	3.436924738	0.06758223	0.460434583	ns
snap_masked-scf300000870749.0-processed-gene-9.107-mRNA-1	0.788109886	1.604932098	3.432755643	0.067690719	0.460434583	ns
snap_masked-scf300000870753.0-processed-gene-4.36-mRNA-1	1.251886341	0.88918595	3.421008711	0.067701849	0.460434583	ns
maker-scf300000870673.2-snap-gene-10.137-mRNA-1	0.623771486	3.785755994	3.442437833	0.06772276	0.460434583	ns
snap_masked-scf300000870754.0-processed-gene-12.149-mRNA-1	-1.155555562	0.395749702	3.41056319	0.067735773	0.460434583	ns
snap_masked-scf300000870743.0-processed-gene-3.81-mRNA-1	1.157853156	0.593729621	3.41303064	0.067775595	0.460434583	ns
maker-scf300000870735.0-snap-gene-1.29-mRNA-1	-0.853141264	1.388089039	3.422084345	0.067856494	0.460434583	ns
augustus_masked-scf300000870753.0-processed-gene-24.119-mRNA-1	-0.62718995	6.050318497	3.438513415	0.067881504	0.460434583	ns
snap_masked-scf300000870603.0-processed-gene-15.68-mRNA-1	-0.737726926	1.906393433	3.423107755	0.068104492	0.460434583	ns
maker-scf300000870735.0-snap-gene-1.11-mRNA-1	0.987741472	0.769698457	3.409519495	0.068159447	0.460434583	ns
snap_masked-scf300000870749.0-processed-gene-7.67-mRNA-1	0.49993709	4.823862899	3.430956114	0.068179286	0.460434583	ns
maker-scf300000870641.1-snap-gene-0.21-mRNA-1	-0.793172111	0.870346981	3.406384903	0.068192982	0.460434583	ns
maker-scf300000870750.0-snap-gene-0.120-mRNA-1	-0.623404676	4.19754543	3.429686013	0.06823428	0.460434583	ns
maker-scf300000870753.0-snap-gene-16.20-mRNA-1	0.571114983	3.304723227	3.428441423	0.068234978	0.460434583	ns
snap_masked-scf300000870750.0-processed-gene-2.76-mRNA-1	-1.204746718	0.491387151	3.400844002	0.068236208	0.460434583	ns
augustus_masked-scf300000870751.0-processed-gene-0.19-mRNA-1	-0.899352541	0.737553332	3.40255392	0.068260511	0.460434583	ns
snap_masked-scf300000870601.1-processed-gene-6.161-mRNA-1	-0.468680665	5.807090073	3.425262774	0.068402841	0.461058102	ns
maker-scf300000870743.0-snap-gene-4.97-mRNA-1	0.497869638	5.373289205	3.423027	0.068491609	0.461319942	ns
snap_masked-scf300000870603.0-processed-gene-4.95-mRNA-1	-0.601304957	3.276242879	3.419687616	0.068577126	0.461559521	ns
snap_masked-scf300000870593.0-processed-gene-7.208-mRNA-1	-0.591119467	5.101171996	3.417527238	0.068715107	0.462151605	ns
maker-scf300000870611.0-snap-gene-0.128-mRNA-1	0.798282171	2.633657608	3.409551295	0.068859918	0.462788732	ns
maker-scf300000870743.0-snap-gene-5.11-mRNA-1	-0.562351199	3.156992355	3.411225399	0.068927011	0.462902987	ns
maker-scf300000870752.0-snap-gene-2.17-mRNA-1	-0.659255371	7.947690265	3.409432356	0.069024399	0.463065578	ns
maker-scf300000870662.0-snap-gene-12.82-mRNA-1	-0.932739925	1.412148584	3.387879992	0.069122452	0.463065578	ns
snap_masked-scf300000870586.0-processed-gene-4.54-mRNA-1	0.838417729	0.870396622	3.381569286	0.069200334	0.463065578	ns
maker-scf300000870651.0-snap-gene-0.48-mRNA-1	-0.637074372	3.315167441	3.403280418	0.069220927	0.463065578	ns
maker-scf300000870662.0-snap-gene-12.83-mRNA-1	0.84719102	1.647597487	3.391140448	0.069296349	0.463065578	ns
augustus_masked-scf300000870599.0-processed-gene-1.83-mRNA-1	0.689231712	2.130628439	3.395822724	0.069342925	0.463065578	ns
maker-scf300000870673.2-snap-gene-4.57-mRNA-1	-0.462482604	4.736894098	3.400816075	0.069381689	0.463065578	ns
maker-scf300000870746.0-snap-gene-11.123-mRNA-1	-1.151944293	0.41103288	3.367276249	0.06943968	0.463065578	ns
snap_masked-scf300000870641.0-processed-gene-2.31-mRNA-1	0.823762628	1.593374995	3.387764033	0.069452833	0.463065578	ns
snap_masked-scf300000870749.0-processed-gene-17.37-mRNA-1	-1.084444664	1.286891861	3.378449857	0.069464641	0.463065578	ns
maker-scf300000870673.2-snap-gene-4.68-mRNA-1	-0.935229834	5.564441492	3.397769094	0.06950243	0.463065578	ns
snap_masked-scf300000870743.0-processed-gene-3.82-mRNA-1	0.794423054	2.473660555	3.388587694	0.069657777	0.463618964	ns
snap_masked-scf300000870673.2-processed-gene-3.67-mRNA-1	1.041470906	1.13174525	3.375593203	0.069685828	0.463618964	ns
snap_masked-scf300000870593.0-processed-gene-1.60-mRNA-1	-0.895383383	3.874266743	3.383204197	0.070071818	0.465756818	ns
snap_masked-scf300000870662.0-processed-gene-1.45-mRNA-1	-0.667321082	2.643972501	3.374867423	0.070209972	0.465756818	ns
maker-scf300000870744.1-snap-gene-5.12-mRNA-1	0.960075096	1.032914955	3.359791399	0.070319477	0.465756818	ns
maker-scf300000870735.0-snap-gene-1.3-mRNA-1	0.715234591	2.369594504	3.372661109	0.070339336	0.465756818	ns
snap_masked-scf300000870629.0-processed-gene-2.105-mRNA-1	-1.112524928	0.483911034	3.348181792	0.070376416	0.465756818	ns
snap_masked-scf300000870748.0-processed-gene-2.55-mRNA-1	-1.039287089	1.997824507	3.361850831	0.070404067	0.465756818	ns
maker-scf300000870595.1-snap-gene-1.134-mRNA-1	0.776043719	1.563416252	3.363620301	0.070420016	0.465756818	ns
snap_masked-scf300000870754.0-processed-gene-9.66-mRNA-1	-1.054252918	1.6752079	3.359064132	0.07044671	0.465756818	ns
maker-scf300000870752.0-snap-gene-6.128-mRNA-1	-0.667956728	3.186298427	3.371313722	0.070460776	0.465756818	ns
maker-scf300000870651.1-snap-gene-6.124-mRNA-1	-0.985529059	4.97723541	3.371143144	0.070563364	0.466101533	ns
snap_masked-scf300000870745.0-processed-gene-0.2-mRNA-1	-0.801206057	1.7532418	3.357957	0.070650003	0.466340481	ns
augustus_masked-scf300000870749.1-processed-gene-0.103-mRNA-1	-0.90791405	0.873635296	3.342229423	0.070763687	0.466757484	ns
maker-scf300000870651.1-snap-gene-2.81-mRNA-1	-0.951787884	1.169616246	3.342418473	0.070908187	0.467316091	ns
snap_masked-scf300000870681.0-processed-gene-0.112-mRNA-1	1.003961218	1.8950616	3.340191394	0.070961871	0.467316091	ns
maker-scf300000870601.0-snap-gene-10.118-mRNA-1	0.84930303	2.856872084	3.354180817	0.071000086	0.467316091	ns
maker-scf300000870662.0-snap-gene-4.74-mRNA-1	-0.522222494	4.20339504	3.356601614	0.071170935	0.468107193	ns
maker-scf300000870751.0-snap-gene-1.98-mRNA-1	-1.700455009	0.85371893	3.329259481	0.071269008	0.468193483	ns
maker-scf300000870641.0-snap-gene-0.53-mRNA-1	1.301244253	0.518779075	3.32284024	0.071285384	0.468193483	ns
snap_masked-scf300000870586.0-processed-gene-4.23-mRNA-1	-0.744927611	1.719748532	3.33436391	0.071589958	0.469704781	ns
snap_masked-scf300000870744.1-processed-gene-3.68-mRNA-1	-0.999405502	0.851340754	3.321454353	0.071641586	0.469704781	ns
snap_masked-scf300000870603.0-processed-gene-7.53-mRNA-1	0.899980946	1.861709491	3.334575274	0.071709261	0.469704781	ns
maker-scf300000870673.1-snap-gene-0.5-mRNA-1	0.842407104	2.067043027	3.335739799	0.071718802	0.469704781	ns
maker-scf300000870693.1-snap-gene-3.47-mRNA-1	-0.427025031	5.105023632	3.334537826	0.072085445	0.471771667	ns
snap_masked-scf300000870603.0-processed-gene-18.28-mRNA-1	1.118325373	1.276300676	3.315755613	0.072294299	0.47259235	ns
maker-scf300000870693.1-snap-gene-4.62-mRNA-1	1.130162238	7.452101701	3.328878003	0.072313124	0.47259235	ns
snap_masked-scf300000870735.0-processed-gene-11.41-mRNA-1	-0.358696343	6.672748289	3.327337015	0.072378856	0.472628272	ns
snap_masked-scf300000870586.0-processed-gene-4.53-mRNA-1	1.386289639	0.149634475	3.295203293	0.07242091	0.472628272	ns
maker-scf300000870693.1-snap-gene-3.38-mRNA-1	-0.724504543	1.954980454	3.315707054	0.072534551	0.472830461	ns
maker-scf300000870745.0-snap-gene-2.60-mRNA-1	-0.577009291	4.231991334	3.323425357	0.072554225	0.472830461	ns
maker-scf300000870662.0-snap-gene-4.52-mRNA-1	-0.551100584	4.734264199	3.320005489	0.072695509	0.472850839	ns
maker-scf300000870603.0-snap-gene-1.106-mRNA-1	0.603747185	3.402260288	3.317961373	0.072709868	0.472850839	ns
maker-scf300000870601.0-snap-gene-15.108-mRNA-1	-0.534246888	5.026987856	3.319603642	0.072710858	0.472850839	ns
snap_masked-scf300000870603.0-processed-gene-5.28-mRNA-1	0.605934328	3.923230408	3.317075015	0.072810936	0.473022045	ns
snap_masked-scf300000870593.0-processed-gene-7.204-mRNA-1	-0.937304682	0.970283608	3.294496743	0.072867584	0.473022045	ns
maker-scf300000870601.1-snap-gene-4.150-mRNA-1	-0.451914456	6.654124352	3.314130397	0.072935183	0.473022045	ns
maker-scf300000870631.0-augustus-gene-4.78-mRNA-1	-0.739824027	1.707516647	3.30168317	0.072941934	0.473022045	ns
maker-scf300000870753.0-snap-gene-24.52-mRNA-1	0.734190893	3.565830673	3.305960873	0.073266916	0.474142575	ns
maker-scf300000870673.2-snap-gene-13.73-mRNA-1	-1.122060439	1.915595356	3.294104845	0.073268376	0.474142575	ns
snap_masked-scf300000870749.0-processed-gene-10.63-mRNA-1	-0.598292442	2.75230309	3.303008668	0.07326865	0.474142575	ns
snap_masked-scf300000870752.0-processed-gene-0.80-mRNA-1	0.448211307	5.823153545	3.303446401	0.073392534	0.474321938	ns
maker-scf300000870651.1-snap-gene-5.145-mRNA-1	-0.433977879	4.262847737	3.302223405	0.073450645	0.474321938	ns
snap_masked-scf300000870593.0-processed-gene-3.21-mRNA-1	-0.62532736	3.120849839	3.300445332	0.07345805	0.474321938	ns
maker-scf300000870662.0-snap-gene-12.87-mRNA-1	-0.878200712	1.008618475	3.279512644	0.073526269	0.474321938	ns
snap_masked-scf300000870748.0-processed-gene-1.35-mRNA-1	-0.748541498	2.566703212	3.295420639	0.073553007	0.474321938	ns
maker-scf300000870753.0-snap-gene-7.143-mRNA-1	-0.92661176	0.90778094	3.273415346	0.073664255	0.474708075	ns
snap_masked-scf300000870745.0-processed-gene-3.119-mRNA-1	1.007108273	0.158522759	3.261513739	0.073771486	0.475067807	ns
maker-scf300000870753.0-snap-gene-7.138-mRNA-1	-1.226293299	3.023809077	3.281538004	0.073916278	0.475668749	ns
snap_masked-scf300000870601.1-processed-gene-0.46-mRNA-1	0.74540619	2.20265626	3.278516867	0.074223068	0.477028277	ns
maker-scf300000870745.0-snap-gene-0.51-mRNA-1	-0.565015749	3.847946767	3.283565978	0.074238626	0.477028277	ns
snap_masked-scf300000870673.2-processed-gene-10.106-mRNA-1	-1.002132335	0.996088833	3.259029345	0.074415776	0.477028277	ns
maker-scf300000870601.1-snap-gene-2.55-mRNA-1	-0.502383488	5.8249839	3.278466638	0.074462723	0.477028277	ns
maker-scf300000870635.0-snap-gene-0.178-mRNA-1	-0.909959913	2.517427257	3.272922238	0.074481979	0.477028277	ns
snap_masked-scf300000870595.1-processed-gene-0.96-mRNA-1	0.570211309	4.111515636	3.277330232	0.07448883	0.477028277	ns
snap_masked-scf300000870746.0-processed-gene-8.2-mRNA-1	0.898043844	1.736157806	3.267752811	0.074488887	0.477028277	ns
snap_masked-scf300000870753.0-processed-gene-7.108-mRNA-1	-0.806963501	1.357991725	3.261593552	0.07454053	0.477028418	ns
maker-scf300000870693.1-snap-gene-0.63-mRNA-1	-0.67788758	6.042319728	3.274811484	0.074621492	0.477216061	ns
snap_masked-scf300000870601.1-processed-gene-1.15-mRNA-1	0.63974217	3.25954031	3.270603691	0.074764957	0.477802883	ns
snap_masked-scf300000870753.0-processed-gene-0.73-mRNA-1	-0.592529135	7.074196362	3.269900615	0.074829972	0.477883248	ns
snap_masked-scf300000870752.1-processed-gene-1.204-mRNA-1	-0.570033368	3.918792938	3.268897832	0.074880959	0.477883248	ns
snap_masked-scf300000870601.1-processed-gene-6.194-mRNA-1	1.135145525	0.563460782	3.242316078	0.07503396	0.478529208	ns
snap_masked-scf300000870651.1-processed-gene-3.14-mRNA-1	-0.49000679	4.645678124	3.263572303	0.075116932	0.47864197	ns
snap_masked-scf300000870749.0-processed-gene-0.72-mRNA-1	-0.518479696	5.025211994	3.262664897	0.075155232	0.47864197	ns
snap_masked-scf300000870751.0-processed-gene-0.70-mRNA-1	-1.06359477	0.704227158	3.236373099	0.075220887	0.478730178	ns
snap_masked-scf300000870601.1-processed-gene-6.218-mRNA-1	0.599247964	3.438639462	3.257417521	0.075346877	0.47895895	ns
maker-scf300000870750.0-snap-gene-0.108-mRNA-1	-0.545338837	7.213659918	3.257732543	0.075360493	0.47895895	ns
maker-scf300000870754.0-snap-gene-7.130-mRNA-1	-0.378792171	4.827538717	3.256464647	0.075428165	0.479059568	ns
snap_masked-scf300000870753.0-processed-gene-5.50-mRNA-1	-0.820893978	1.814952262	3.242399569	0.07561393	0.479887798	ns
snap_masked-scf300000870743.0-processed-gene-4.69-mRNA-1	0.875744338	1.760217173	3.242742062	0.075662431	0.479887798	ns
snap_masked-scf300000870651.1-processed-gene-1.38-mRNA-1	-0.875850549	1.957150562	3.232680186	0.075909942	0.480974636	ns
maker-scf300000870595.0-snap-gene-6.238-mRNA-1	0.548372314	3.699308961	3.244363293	0.075937885	0.480974636	ns
snap_masked-scf300000870746.0-processed-gene-10.30-mRNA-1	1.240384229	0.961451034	3.222393439	0.076106209	0.481710604	ns
snap_masked-scf300000870693.1-processed-gene-1.57-mRNA-1	0.840886147	1.416643809	3.223819313	0.076288841	0.482033476	ns
maker-scf300000870744.1-snap-gene-3.2-mRNA-1	0.722194279	2.666620199	3.23205516	0.0762958	0.482033476	ns
snap_masked-scf300000870752.0-processed-gene-4.77-mRNA-1	-0.755321278	3.661882992	3.235056239	0.076362754	0.482033476	ns
snap_masked-scf300000870651.1-processed-gene-6.79-mRNA-1	-0.646806702	2.121179037	3.228889363	0.076365871	0.482033476	ns
snap_masked-scf300000870744.1-processed-gene-3.52-mRNA-1	0.598316525	3.369710091	3.230292247	0.076530188	0.482526497	ns
maker-scf300000870754.0-snap-gene-5.95-mRNA-1	-1.047876668	0.479068896	3.2041385	0.076548409	0.482526497	ns
snap_masked-scf300000870754.0-processed-gene-1.23-mRNA-1	-0.888507416	1.709002745	3.207375219	0.076778704	0.483132071	ns
maker-scf300000870748.0-snap-gene-3.26-mRNA-1	0.562110197	4.146278002	3.225309304	0.0767957	0.483132071	ns
snap_masked-scf300000870601.1-processed-gene-6.216-mRNA-1	0.757254332	1.604487791	3.215666697	0.076853602	0.483132071	ns
snap_masked-scf300000870753.0-processed-gene-2.35-mRNA-1	-0.879478568	1.014325585	3.204152849	0.076932664	0.483132071	ns
maker-scf300000870593.0-snap-gene-7.121-mRNA-1	-0.744456857	1.947097398	3.215039814	0.076937926	0.483132071	ns
augustus_masked-scf300000870586.0-processed-gene-2.23-mRNA-1	-0.660095086	3.56666022	3.221548954	0.076958166	0.483132071	ns
maker-scf300000870754.0-snap-gene-11.5-mRNA-1	-0.541909543	3.927127549	3.219302915	0.077058797	0.483350934	ns
augustus_masked-scf300000870601.0-processed-gene-10.30-mRNA-1	-0.479980763	4.546577464	3.217881898	0.077140083	0.483350934	ns
maker-scf300000870651.1-snap-gene-1.4-mRNA-1	-1.138585036	0.554879412	3.192466483	0.077149944	0.483350934	ns
maker-scf300000870662.0-snap-gene-11.24-mRNA-1	0.988229988	1.701387343	3.198035374	0.077216896	0.483395677	ns
maker-scf300000870603.0-snap-gene-16.80-mRNA-1	0.959458276	1.017425131	3.196826048	0.077311421	0.483395677	ns
maker-scf300000870752.0-snap-gene-6.117-mRNA-1	0.920091461	1.211477353	3.196405525	0.077398763	0.483395677	ns
snap_masked-scf300000870603.0-processed-gene-4.98-mRNA-1	-1.027034002	1.083215668	3.19250325	0.077426686	0.483395677	ns
snap_masked-scf300000870733.0-processed-gene-0.119-mRNA-1	0.461975991	7.311997048	3.2074065	0.077601089	0.483395677	ns
maker-scf300000870744.1-snap-gene-5.23-mRNA-1	-0.522189833	4.240698376	3.207076158	0.077627339	0.483395677	ns
maker-scf300000870607.0-snap-gene-1.15-mRNA-1	0.834993242	2.224736033	3.201545873	0.077629142	0.483395677	ns
maker-scf300000870601.0-snap-gene-7.126-mRNA-1	-0.434437378	5.193679658	3.205841436	0.077680821	0.483395677	ns
snap_masked-scf300000870601.1-processed-gene-3.30-mRNA-1	-0.459325453	5.412630655	3.205782072	0.077681685	0.483395677	ns
maker-scf300000870662.0-snap-gene-4.55-mRNA-1	0.599350191	4.390657484	3.204805162	0.077720713	0.483395677	ns
snap_masked-scf300000870735.0-processed-gene-7.15-mRNA-1	-0.761758632	2.243931937	3.198826994	0.077732494	0.483395677	ns
snap_masked-scf300000870662.0-processed-gene-4.120-mRNA-1	0.509902915	9.198352048	3.200171005	0.077928172	0.484049154	ns
augustus_masked-scf300000870735.0-processed-gene-11.107-mRNA-1	-0.596074914	2.970916058	3.197781902	0.077942338	0.484049154	ns
maker-scf300000870619.2-snap-gene-4.113-mRNA-1	-0.514796977	3.248760812	3.193902384	0.078198884	0.48458951	ns
maker-scf300000870662.0-snap-gene-7.79-mRNA-1	0.461276134	6.237304712	3.192884398	0.078263457	0.48458951	ns
maker-scf300000870662.0-snap-gene-12.86-mRNA-1	-0.353438072	5.451402242	3.19124667	0.078342978	0.48458951	ns
snap_masked-scf300000870601.0-processed-gene-13.39-mRNA-1	-0.820777855	1.172155788	3.173156619	0.078393845	0.48458951	ns
maker-scf300000870603.0-snap-gene-10.31-mRNA-1	-0.883050627	10.00776892	3.18953314	0.078413276	0.48458951	ns
maker-scf300000870749.0-snap-gene-11.14-mRNA-1	-0.820778048	2.526469276	3.184971547	0.078440926	0.48458951	ns
augustus_masked-scf300000870586.0-processed-gene-4.213-mRNA-1	-1.191818373	0.48770787	3.164644701	0.078451839	0.48458951	ns
snap_masked-scf300000870662.0-processed-gene-11.55-mRNA-1	0.385474504	5.362247776	3.187606486	0.078509056	0.48458951	ns
maker-scf300000870651.1-snap-gene-6.108-mRNA-1	0.798411543	2.559687191	3.180174034	0.078532748	0.48458951	ns
augustus_masked-scf300000870629.0-processed-gene-6.114-mRNA-1	-0.506164059	5.996506133	3.184227824	0.078661269	0.48458951	ns
maker-scf300000870601.1-snap-gene-6.113-mRNA-1	-0.518672332	4.20557418	3.182372285	0.07874717	0.48458951	ns
maker-scf300000870735.0-snap-gene-2.68-mRNA-1	-0.969381008	1.135227661	3.163370589	0.078757835	0.48458951	ns
maker-scf300000870746.0-snap-gene-3.3-mRNA-1	-0.694272967	3.417470963	3.181416229	0.078761796	0.48458951	ns
maker-scf300000870662.0-snap-gene-5.111-mRNA-1	-1.084300268	1.153517852	3.163910128	0.078763494	0.48458951	ns
snap_masked-scf300000870733.0-processed-gene-0.154-mRNA-1	-0.639204731	3.038341241	3.178083644	0.078895072	0.484897655	ns
snap_masked-scf300000870601.1-processed-gene-3.23-mRNA-1	0.811110355	1.877558316	3.170331582	0.078970888	0.484897655	ns
maker-scf300000870631.0-snap-gene-3.88-mRNA-1	0.997542253	2.117960445	3.169549566	0.078980566	0.484897655	ns
snap_masked-scf300000870603.0-processed-gene-5.27-mRNA-1	1.123428024	0.771577574	3.155174188	0.079023468	0.484897655	ns
snap_masked-scf300000870673.2-processed-gene-13.7-mRNA-1	0.473105574	4.887212469	3.175302719	0.079076262	0.484899628	ns
snap_masked-scf300000870601.0-processed-gene-0.16-mRNA-1	-1.061774517	0.525266789	3.145547496	0.079188172	0.485263857	ns
snap_masked-scf300000870595.0-processed-gene-2.18-mRNA-1	0.585004715	3.220524207	3.170613451	0.079253803	0.485344197	ns
snap_masked-scf300000870752.1-processed-gene-1.159-mRNA-1	0.461057371	6.527224302	3.169066299	0.079359423	0.485523076	ns
maker-scf300000870743.0-snap-gene-2.20-mRNA-1	-0.834075489	6.335592394	3.168489234	0.079388093	0.485523076	ns
augustus_masked-scf300000870651.0-processed-gene-0.73-mRNA-1	-0.637875414	3.002835314	3.159577518	0.079734366	0.487318302	ns
maker-scf300000870753.0-snap-gene-19.8-mRNA-1	0.635719636	6.197871687	3.154978189	0.080016055	0.488716697	ns
maker-scf300000870593.0-snap-gene-1.115-mRNA-1	-0.716889354	4.87935019	3.151859318	0.080164577	0.489300435	ns
maker-scf300000870603.0-snap-gene-14.118-mRNA-1	0.548042546	7.729331581	3.149102695	0.080288186	0.489517612	ns
maker-scf300000870753.0-snap-gene-10.22-mRNA-1	-0.484256796	7.692677793	3.148456605	0.080318568	0.489517612	ns
snap_masked-scf300000870754.0-processed-gene-5.84-mRNA-1	-0.505104898	4.121626004	3.14728166	0.080386305	0.489517612	ns
snap_masked-scf300000870744.1-processed-gene-5.76-mRNA-1	-1.040130286	1.076021198	3.125769177	0.080487455	0.489517612	ns
snap_masked-scf300000870603.0-processed-gene-14.101-mRNA-1	1.121770128	0.019060624	3.112373572	0.080516895	0.489517612	ns
snap_masked-scf300000870744.0-processed-gene-2.196-mRNA-1	-0.691721034	2.998520083	3.142207826	0.080517993	0.489517612	ns
maker-scf300000870607.0-snap-gene-1.21-mRNA-1	0.759517629	2.880211593	3.135872468	0.080776438	0.490651673	ns
snap_masked-scf300000870595.1-processed-gene-0.88-mRNA-1	0.596136595	5.535751096	3.136910201	0.080868434	0.490651673	ns
snap_masked-scf300000870603.0-processed-gene-17.56-mRNA-1	1.122017564	0.308341153	3.108929167	0.080875735	0.490651673	ns
maker-scf300000870662.0-snap-gene-3.55-mRNA-1	0.707871155	2.586562655	3.131948139	0.080924243	0.490651673	ns
snap_masked-scf300000870743.0-processed-gene-1.10-mRNA-1	1.221357561	-0.020570808	3.104769666	0.080970003	0.490651673	ns
snap_masked-scf300000870601.0-processed-gene-15.47-mRNA-1	-0.795357923	2.390149449	3.123201785	0.081283041	0.492225807	ns
snap_masked-scf300000870601.1-processed-gene-2.0-mRNA-1	0.498229439	6.165664226	3.125749272	0.08139668	0.492591175	ns
maker-scf300000870754.0-snap-gene-1.79-mRNA-1	-0.836510615	1.873935932	3.111794174	0.081581132	0.493299443	ns
maker-scf300000870749.0-snap-gene-10.5-mRNA-1	-1.136006895	0.775970391	3.098433983	0.081620479	0.493299443	ns
maker-scf300000870753.0-snap-gene-26.172-mRNA-1	1.01929426	0.661822635	3.098218138	0.08171486	0.493547075	ns
maker-scf300000870752.0-snap-gene-0.111-mRNA-1	-0.470195923	4.950267216	3.115438344	0.08189915	0.494337064	ns
maker-scf300000870631.0-snap-gene-3.75-mRNA-1	1.096785885	0.717878457	3.083022387	0.082202528	0.495844363	ns
maker-scf300000870750.0-snap-gene-1.19-mRNA-1	0.638049958	3.71648419	3.101384358	0.082545929	0.497235953	ns
snap_masked-scf300000870603.0-processed-gene-8.53-mRNA-1	0.791962315	1.334067796	3.087932813	0.082580814	0.497235953	ns
snap_masked-scf300000870744.1-processed-gene-4.89-mRNA-1	0.972061721	0.30560419	3.073535877	0.082594653	0.497235953	ns
maker-scf300000870631.0-snap-gene-4.51-mRNA-1	-0.969108427	1.667189522	3.083690165	0.082727549	0.49771177	ns
snap_masked-scf300000870601.1-processed-gene-4.59-mRNA-1	-0.621138021	2.477307824	3.091423776	0.082869047	0.498238689	ns
maker-scf300000870749.0-snap-gene-0.52-mRNA-1	-0.94615087	2.292221963	3.086224563	0.083065809	0.498867808	ns
maker-scf300000870595.0-snap-gene-6.224-mRNA-1	0.616252171	6.64864092	3.090434047	0.083101022	0.498867808	ns
snap_masked-scf300000870753.0-processed-gene-15.75-mRNA-1	0.746692295	2.427565697	3.086781833	0.083135637	0.498867808	ns
maker-scf300000870753.0-snap-gene-19.16-mRNA-1	-0.523673636	3.691865067	3.084654866	0.083381892	0.500020805	ns
maker-scf300000870693.1-snap-gene-4.48-mRNA-1	-0.568966802	7.528388309	3.082615054	0.083479131	0.500121421	ns
maker-scf300000870603.0-snap-gene-14.116-mRNA-1	-0.683605154	2.364271228	3.077544003	0.08350691	0.500121421	ns
maker-scf300000870603.0-snap-gene-12.127-mRNA-1	-0.956097871	0.965236902	3.057748313	0.083770009	0.501243286	ns
maker-scf300000870749.0-snap-gene-11.6-mRNA-1	-0.818417186	1.453502709	3.063255771	0.083802714	0.501243286	ns
augustus_masked-scf300000870613.1-processed-gene-0.55-mRNA-1	-0.808461773	1.286291692	3.059217531	0.083934664	0.50170778	ns
maker-scf300000870593.0-snap-gene-1.109-mRNA-1	0.880841226	1.964499146	3.063185669	0.084130582	0.502553789	ns
maker-scf300000870586.0-snap-gene-1.72-mRNA-1	0.480893341	5.330874666	3.066496979	0.084282369	0.503019902	ns
snap_masked-scf300000870753.0-processed-gene-17.32-mRNA-1	0.912875385	4.325095157	3.064860847	0.08431748	0.503019902	ns
snap_masked-scf300000870753.0-processed-gene-22.85-mRNA-1	-0.976913357	0.85136292	3.044342832	0.084411288	0.503254654	ns
snap_masked-scf300000870735.0-processed-gene-6.74-mRNA-1	0.726118781	6.573056091	3.061805443	0.084512916	0.503535693	ns
snap_masked-scf300000870746.0-processed-gene-10.46-mRNA-1	-0.952582473	1.966121072	3.047420777	0.084824962	0.504961295	ns
snap_masked-scf300000870673.2-processed-gene-0.31-mRNA-1	0.690144772	3.04184098	3.049617217	0.084906755	0.504961295	ns
maker-scf300000870603.0-snap-gene-18.116-mRNA-1	0.697028516	3.20447299	3.052056413	0.084916119	0.504961295	ns
snap_masked-scf300000870673.2-processed-gene-10.107-mRNA-1	-1.38984597	-0.152959806	3.016649744	0.085226573	0.506000012	ns
snap_masked-scf300000870753.0-processed-gene-21.88-mRNA-1	-0.837883918	1.557024253	3.033973602	0.085257175	0.506000012	ns
maker-scf300000870593.0-snap-gene-4.77-mRNA-1	0.930188834	1.461944624	3.025405493	0.085388192	0.506000012	ns
snap_masked-scf300000870601.0-processed-gene-11.64-mRNA-1	0.852592905	1.82692003	3.035196204	0.085470284	0.506000012	ns
maker-scf300000870693.1-snap-gene-3.49-mRNA-1	-0.481429286	9.336662428	3.042459026	0.085473239	0.506000012	ns
snap_masked-scf300000870749.0-processed-gene-4.41-mRNA-1	-1.024524917	0.904610469	3.023209248	0.085503137	0.506000012	ns
snap_masked-scf300000870750.0-processed-gene-1.72-mRNA-1	0.810732698	3.316949252	3.038654869	0.085523988	0.506000012	ns
snap_masked-scf300000870601.0-processed-gene-18.47-mRNA-1	0.57524017	3.473354401	3.04113412	0.085528841	0.506000012	ns
maker-scf300000870673.2-snap-gene-12.66-mRNA-1	-0.479677535	4.157773947	3.039873493	0.085615578	0.506000497	ns
snap_masked-scf300000870750.0-processed-gene-3.56-mRNA-1	0.797730971	2.266608842	3.032443728	0.085638435	0.506000497	ns
snap_masked-scf300000870735.0-processed-gene-8.88-mRNA-1	-0.533622659	3.923626547	3.037570115	0.085722361	0.506172738	ns
snap_masked-scf300000870662.0-processed-gene-4.83-mRNA-1	-0.867431918	3.653025161	3.030328476	0.085957782	0.506569057	ns
maker-scf300000870642.0-snap-gene-0.14-mRNA-1	-0.699041577	1.685226272	3.02227602	0.085974014	0.506569057	ns
snap_masked-scf300000870673.1-processed-gene-1.154-mRNA-1	-0.646105587	2.254729109	3.027507184	0.085995265	0.506569057	ns
maker-scf300000870754.0-snap-gene-1.59-mRNA-1	0.55397896	6.218821941	3.031919904	0.086008749	0.506569057	ns
snap_masked-scf300000870746.0-processed-gene-9.101-mRNA-1	-0.650281606	3.149746342	3.026046097	0.086273399	0.507686747	ns
snap_masked-scf300000870735.0-processed-gene-12.10-mRNA-1	-0.667039357	2.539582557	3.021860402	0.08636063	0.507686747	ns
snap_masked-scf300000870651.1-processed-gene-4.24-mRNA-1	-0.747842082	2.433090991	3.021444679	0.086387474	0.507686747	ns
maker-scf300000870651.1-snap-gene-5.138-mRNA-1	-0.544727933	3.606793145	3.023764588	0.086418272	0.507686747	ns
snap_masked-scf300000870601.1-processed-gene-6.181-mRNA-1	-0.608301446	2.727040193	3.019130232	0.086493398	0.50780527	ns
snap_masked-scf300000870746.0-processed-gene-4.17-mRNA-1	0.92309916	1.104060869	3.003739958	0.086636794	0.50821805	ns
augustus_masked-scf300000870744.0-processed-gene-1.56-mRNA-1	0.806147115	2.337158929	3.013614183	0.086696419	0.50821805	ns
maker-scf300000870662.0-snap-gene-2.160-mRNA-1	0.700536498	2.100234398	3.008763981	0.08676192	0.50821805	ns
snap_masked-scf300000870744.0-processed-gene-1.96-mRNA-1	0.718281467	2.322849297	3.010840057	0.086887847	0.50821805	ns
maker-scf300000870673.2-snap-gene-14.90-mRNA-1	0.684334323	3.262504912	3.012127475	0.086943954	0.50821805	ns
snap_masked-scf300000870754.0-processed-gene-10.65-mRNA-1	0.791277488	2.011403673	3.003394625	0.086956309	0.50821805	ns
snap_masked-scf300000870626.0-processed-gene-0.31-mRNA-1	1.153419083	1.162292247	2.9891922	0.087034155	0.50821805	ns
snap_masked-scf300000870601.1-processed-gene-3.34-mRNA-1	1.595031214	-0.189087185	2.983298206	0.087043831	0.50821805	ns
augustus_masked-scf300000870603.0-processed-gene-13.101-mRNA-1	0.729063629	3.108837463	3.006469169	0.087059874	0.50821805	ns
maker-scf300000870752.0-snap-gene-6.112-mRNA-1	-0.712025827	6.02736668	3.00942501	0.087158902	0.50821805	ns
snap_masked-scf300000870743.0-processed-gene-2.100-mRNA-1	0.605576118	2.569923077	3.005783479	0.087168662	0.50821805	ns
maker-scf300000870745.0-snap-gene-1.8-mRNA-1	0.708093401	2.569909981	3.003985097	0.087226196	0.508232837	ns
snap_masked-scf300000870744.1-processed-gene-0.48-mRNA-1	0.877386929	3.306590493	2.998871426	0.087483047	0.508793034	ns
maker-scf300000870601.0-snap-gene-11.21-mRNA-1	-0.640740956	2.626700754	2.998977637	0.08750835	0.508793034	ns
snap_masked-scf300000870601.0-processed-gene-16.95-mRNA-1	0.568924877	3.11103986	3.000739966	0.087515316	0.508793034	ns
snap_masked-scf300000870605.0-processed-gene-0.22-mRNA-1	-0.811531166	2.045123477	2.995678969	0.087542574	0.508793034	ns
maker-scf300000870603.0-snap-gene-13.79-mRNA-1	-0.68951565	2.553263386	2.994633619	0.087741278	0.509157876	ns
maker-scf300000870641.0-snap-gene-1.2-mRNA-1	-0.462973024	4.914775402	2.998155894	0.087743439	0.509157876	ns
snap_masked-scf300000870744.1-processed-gene-3.69-mRNA-1	-0.484457245	4.16887477	2.997524911	0.087770641	0.509157876	ns
maker-scf300000870749.0-snap-gene-7.8-mRNA-1	-0.644367933	2.466226065	2.99156544	0.087838862	0.509233957	ns
snap_masked-scf300000870746.0-processed-gene-13.137-mRNA-1	-0.943132141	0.738346223	2.975157058	0.087909558	0.509324277	ns
maker-scf300000870603.1-snap-gene-0.57-mRNA-1	-0.719631406	1.494117797	2.980287504	0.087988044	0.509459593	ns
maker-scf300000870601.0-snap-gene-3.68-mRNA-1	-0.383292984	6.485939125	2.99218288	0.088047898	0.509486928	ns
snap_masked-scf300000870601.0-processed-gene-9.44-mRNA-1	0.426417925	6.10389562	2.988040141	0.088265162	0.510424509	ns
snap_masked-scf300000870753.0-processed-gene-13.68-mRNA-1	0.411672058	7.708852194	2.985557941	0.088390983	0.510779101	ns
snap_masked-scf300000870733.0-processed-gene-0.172-mRNA-1	-0.947597831	1.259382225	2.96971331	0.088437026	0.510779101	ns
snap_masked-scf300000870749.0-processed-gene-16.15-mRNA-1	-0.749751069	2.43046317	2.979087188	0.088499401	0.510820093	ns
maker-scf300000870753.0-snap-gene-21.106-mRNA-1	-0.426208567	5.106698712	2.981506353	0.088612056	0.511151069	ns
maker-scf300000870595.1-snap-gene-1.129-mRNA-1	-0.530592951	2.834946128	2.978133922	0.088689444	0.511278321	ns
maker-scf300000870753.0-snap-gene-1.92-mRNA-1	0.741108235	2.068991155	2.969057894	0.088876133	0.51191108	ns
maker-scf300000870751.0-snap-gene-1.100-mRNA-1	-0.917530275	0.562060667	2.952922876	0.088909997	0.51191108	ns
maker-scf300000870603.0-snap-gene-6.54-mRNA-1	1.236662911	0.36371304	2.947849732	0.089007531	0.511955263	ns
maker-scf300000870752.1-snap-gene-1.122-mRNA-1	0.527700424	10.51651508	2.970454394	0.089183213	0.511955263	ns
snap_masked-scf300000870607.0-processed-gene-1.75-mRNA-1	-0.686683394	2.797093752	2.967436491	0.089233599	0.511955263	ns
maker-scf300000870651.1-augustus-gene-0.1-mRNA-1	0.775458305	1.834783294	2.962428201	0.089234642	0.511955263	ns
maker-scf300000870603.0-snap-gene-3.78-mRNA-1	-0.648531306	5.28786502	2.969504252	0.089247551	0.511955263	ns
snap_masked-scf300000870601.1-processed-gene-1.31-mRNA-1	-0.946270343	2.256702846	2.960833452	0.089250073	0.511955263	ns
snap_masked-scf300000870735.0-processed-gene-5.65-mRNA-1	-0.784156051	2.975148521	2.964108427	0.089382854	0.512396755	ns
maker-scf300000870752.0-snap-gene-4.89-mRNA-1	-0.962730206	1.108248262	2.948592109	0.089469154	0.512396755	ns
snap_masked-scf300000870595.0-processed-gene-3.40-mRNA-1	-0.691665143	2.07713261	2.958811767	0.089530658	0.512396755	ns
maker-scf300000870662.0-snap-gene-5.113-mRNA-1	0.869808452	3.273235473	2.955502443	0.089548832	0.512396755	ns
snap_masked-scf300000870641.1-processed-gene-0.58-mRNA-1	-0.8196446	2.228824826	2.955806991	0.089680591	0.51277685	ns
maker-scf300000870754.0-snap-gene-11.29-mRNA-1	-0.483968989	4.828486231	2.960415928	0.089726238	0.51277685	ns
snap_masked-scf300000870603.0-processed-gene-11.49-mRNA-1	0.852769723	1.105316849	2.944094221	0.089831899	0.51304063	ns
snap_masked-scf300000870749.1-processed-gene-0.228-mRNA-1	0.451439883	7.343779932	2.957255419	0.08988343	0.51304063	ns
maker-scf300000870744.1-snap-gene-3.3-mRNA-1	0.499178172	4.817850623	2.954376303	0.09003791	0.513421591	ns
augustus_masked-scf300000870673.1-processed-gene-1.78-mRNA-1	0.668058019	2.010595306	2.94666203	0.090118083	0.513421591	ns
snap_masked-scf300000870746.0-processed-gene-5.88-mRNA-1	1.013303291	1.118474789	2.939325214	0.090118552	0.513421591	ns
snap_masked-scf300000870746.0-processed-gene-6.87-mRNA-1	0.899681734	3.51174301	2.950556396	0.09017241	0.513421591	ns
snap_masked-scf300000870752.0-processed-gene-6.75-mRNA-1	-0.465193119	5.458453948	2.94215665	0.090697077	0.516043411	ns
maker-scf300000870662.0-snap-gene-2.156-mRNA-1	0.515322761	4.021308994	2.941195849	0.090744567	0.516043411	ns
snap_masked-scf300000870750.0-processed-gene-0.55-mRNA-1	1.000075918	0.502150574	2.917394794	0.090809911	0.516089932	ns
maker-scf300000870603.0-snap-gene-6.59-mRNA-1	-0.589713464	6.114505385	2.939016434	0.090864443	0.516089932	ns
snap_masked-scf300000870619.0-processed-gene-0.15-mRNA-1	-0.713638291	2.054508645	2.92946664	0.09102227	0.516668794	ns
snap_masked-scf300000870751.0-processed-gene-1.13-mRNA-1	0.649990122	2.533054404	2.932327813	0.091080482	0.516681848	ns
maker-scf300000870750.0-snap-gene-4.126-mRNA-1	0.561423094	4.737580149	2.933579008	0.091156767	0.516797355	ns
maker-scf300000870754.0-snap-gene-6.65-mRNA-1	0.904474992	8.00242372	2.931318723	0.091274676	0.51714855	ns
maker-scf300000870745.0-snap-gene-1.16-mRNA-1	-0.752232471	2.982175205	2.927903724	0.091386116	0.517462681	ns
snap_masked-scf300000870601.1-processed-gene-0.29-mRNA-1	-0.955022015	1.127175026	2.911780855	0.091444367	0.517475443	ns
snap_masked-scf300000870673.2-processed-gene-2.32-mRNA-1	0.630847037	2.919453876	2.924532081	0.091522616	0.517601284	ns
maker-scf300000870607.0-snap-gene-1.0-mRNA-1	1.066688851	0.302880129	2.898544108	0.091725982	0.518313162	ns
snap_masked-scf300000870595.0-processed-gene-1.2-mRNA-1	-1.001089533	0.637672099	2.900916426	0.091792621	0.518313162	ns
snap_masked-scf300000870746.0-processed-gene-13.112-mRNA-1	0.677271943	2.792198116	2.919211736	0.091816756	0.518313162	ns
snap_masked-scf300000870748.0-processed-gene-0.84-mRNA-1	-0.568247821	3.079146877	2.919170843	0.09187347	0.518316688	ns
maker-scf300000870749.0-snap-gene-4.22-mRNA-1	-0.594507305	4.261749397	2.918152207	0.092001979	0.51872501	ns
maker-scf300000870662.0-snap-gene-9.82-mRNA-1	-0.484210451	4.201830526	2.916962285	0.092061826	0.518745937	ns
snap_masked-scf300000870753.0-processed-gene-7.90-mRNA-1	0.540064795	3.182726714	2.913711301	0.092206989	0.519247279	ns
snap_masked-scf300000870753.0-processed-gene-13.73-mRNA-1	-0.387530677	4.552226955	2.910848023	0.092401485	0.519371432	ns
snap_masked-scf300000870595.0-processed-gene-3.5-mRNA-1	-0.797623042	1.961006414	2.901795797	0.092474647	0.519371432	ns
snap_masked-scf300000870603.0-processed-gene-4.82-mRNA-1	0.891981264	1.1686787	2.896612751	0.092496202	0.519371432	ns
maker-scf300000870631.0-snap-gene-2.4-mRNA-1	-0.571408522	3.720144185	2.908584755	0.092506264	0.519371432	ns
snap_masked-scf300000870603.0-processed-gene-15.82-mRNA-1	-0.865688284	1.791875934	2.89328294	0.092577254	0.519371432	ns
snap_masked-scf300000870693.1-processed-gene-2.71-mRNA-1	-0.61259189	2.315075117	2.902133706	0.092675861	0.519371432	ns
snap_masked-scf300000870746.0-processed-gene-0.15-mRNA-1	-1.009413808	2.077337933	2.897677022	0.092691209	0.519371432	ns
maker-scf300000870601.1-snap-gene-0.56-mRNA-1	-0.909159741	0.82172245	2.886885154	0.092731891	0.519371432	ns
maker-scf300000870735.0-snap-gene-9.65-mRNA-1	-0.978512926	1.761316712	2.893196445	0.092822013	0.519371432	ns
snap_masked-scf300000870601.0-processed-gene-7.100-mRNA-1	-1.409895039	0.278757368	2.878024348	0.092828525	0.519371432	ns
augustus_masked-scf300000870735.0-processed-gene-14.225-mRNA-1	-0.539399242	4.029707602	2.9027566	0.092847268	0.519371432	ns
maker-scf300000870601.0-snap-gene-12.85-mRNA-1	-0.651602156	3.180012614	2.899090833	0.092973999	0.519765712	ns
maker-scf300000870693.1-snap-gene-3.63-mRNA-1	0.870152805	4.803569379	2.898247627	0.093080431	0.519797731	ns
snap_masked-scf300000870603.0-processed-gene-16.105-mRNA-1	0.789703565	1.852935796	2.892922488	0.093092224	0.519797731	ns
maker-scf300000870744.0-snap-gene-2.141-mRNA-1	0.99819268	2.713265392	2.885546369	0.093670576	0.522705996	ns
snap_masked-scf300000870754.0-processed-gene-5.77-mRNA-1	-0.911249357	0.492602004	2.864039822	0.093762061	0.522705996	ns
snap_masked-scf300000870745.0-processed-gene-3.100-mRNA-1	0.515136485	4.09150521	2.88388826	0.093885017	0.522705996	ns
snap_masked-scf300000870754.0-processed-gene-8.23-mRNA-1	-1.028127531	1.038187737	2.866647284	0.093927594	0.522705996	ns
maker-scf300000870749.0-snap-gene-4.5-mRNA-1	1.053964862	0.508188006	2.859575113	0.093935078	0.522705996	ns
snap_masked-scf300000870601.0-processed-gene-3.87-mRNA-1	0.67801684	3.448508008	2.882123378	0.093952457	0.522705996	ns
snap_masked-scf300000870743.0-processed-gene-3.64-mRNA-1	0.77529671	2.607833749	2.874554278	0.094250782	0.524050229	ns
snap_masked-scf300000870619.2-processed-gene-0.87-mRNA-1	-0.628402382	3.302235912	2.874709411	0.094367285	0.524069345	ns
snap_masked-scf300000870749.0-processed-gene-4.80-mRNA-1	-0.8865416	1.588602205	2.865322314	0.094367643	0.524069345	ns
augustus_masked-scf300000870603.0-processed-gene-6.72-mRNA-1	-0.845816748	2.089430555	2.868516281	0.094465039	0.524122135	ns
maker-scf300000870746.0-snap-gene-3.26-mRNA-1	0.835362032	1.774953541	2.863717595	0.094490583	0.524122135	ns
snap_masked-scf300000870693.1-processed-gene-1.96-mRNA-1	-0.427921715	5.607498629	2.86903439	0.094722681	0.524986165	ns
snap_masked-scf300000870753.0-processed-gene-4.31-mRNA-1	-0.678639206	1.397203	2.857095036	0.094759974	0.524986165	ns
snap_masked-scf300000870651.1-processed-gene-0.95-mRNA-1	-0.899591566	1.190634763	2.846910121	0.095216843	0.526496951	ns
snap_masked-scf300000870745.0-processed-gene-3.101-mRNA-1	0.948889523	1.536842063	2.852430899	0.095218394	0.526496951	ns
maker-scf300000870673.2-snap-gene-15.125-mRNA-1	-0.37059317	7.275144992	2.86002258	0.095225613	0.526496951	ns
snap_masked-scf300000870746.0-processed-gene-5.112-mRNA-1	-0.792861165	2.432222158	2.851482383	0.095365056	0.526496951	ns
augustus_masked-scf300000870753.0-processed-gene-7.2-mRNA-1	-0.58643321	4.304412779	2.857577301	0.095378949	0.526496951	ns
snap_masked-scf300000870593.0-processed-gene-1.52-mRNA-1	-0.642802042	1.90717896	2.848709781	0.095480185	0.526496951	ns
augustus_masked-scf300000870603.0-processed-gene-6.96-mRNA-1	-0.604392498	2.542813781	2.851475033	0.095500684	0.526496951	ns
maker-scf300000870593.0-snap-gene-6.80-mRNA-1	-0.915860546	0.663841479	2.834939393	0.095533763	0.526496951	ns
augustus_masked-scf300000870735.0-processed-gene-10.16-mRNA-1	0.957355483	0.75997168	2.833887503	0.095640593	0.526496951	ns
snap_masked-scf300000870662.0-processed-gene-2.116-mRNA-1	-0.676274257	3.75509645	2.852622698	0.095657297	0.526496951	ns
maker-scf300000870753.0-snap-gene-8.121-mRNA-1	-0.71760678	2.542862711	2.847066451	0.095659385	0.526496951	ns
maker-scf300000870753.0-snap-gene-5.125-mRNA-1	-0.892892686	2.697688545	2.845276621	0.095766491	0.526772706	ns
snap_masked-scf300000870753.0-processed-gene-8.57-mRNA-1	-1.107687007	0.531919239	2.826976974	0.095972339	0.527397625	ns
snap_masked-scf300000870662.0-processed-gene-3.53-mRNA-1	0.728011259	2.38985255	2.842430745	0.096063667	0.527397625	ns
maker-scf300000870593.0-augustus-gene-0.3-mRNA-1	-0.719034434	2.290897584	2.839219912	0.096167218	0.527397625	ns
maker-scf300000870603.0-snap-gene-9.152-mRNA-1	-0.355704988	8.001578111	2.843134282	0.096188342	0.527397625	ns
maker-scf300000870753.0-snap-gene-6.16-mRNA-1	-0.694975773	2.284128497	2.837603703	0.096218836	0.527397625	ns
snap_masked-scf300000870749.0-processed-gene-12.48-mRNA-1	-0.716075546	1.995866106	2.835897106	0.096224055	0.527397625	ns
maker-scf300000870662.0-snap-gene-4.64-mRNA-1	-0.768627515	1.890204641	2.833575256	0.096279601	0.527397625	ns
snap_masked-scf300000870603.0-processed-gene-14.96-mRNA-1	0.620625792	3.996173979	2.839230987	0.096421197	0.527860356	ns
snap_masked-scf300000870586.0-processed-gene-4.76-mRNA-1	0.694990744	2.042566806	2.831916467	0.096561403	0.528314934	ns
maker-scf300000870754.0-snap-gene-3.15-mRNA-1	0.411108402	5.175948952	2.833803713	0.09673305	0.528940899	ns
snap_masked-scf300000870749.0-processed-gene-10.59-mRNA-1	-0.395283685	6.562503618	2.831126276	0.096881963	0.529441879	ns
snap_masked-scf300000870613.1-processed-gene-0.237-mRNA-1	-0.87549685	1.069216415	2.814411315	0.097025383	0.529835354	ns
maker-scf300000870601.0-snap-gene-8.120-mRNA-1	-0.351698061	5.845472663	2.827967133	0.097068635	0.529835354	ns
maker-scf300000870753.0-snap-gene-6.24-mRNA-1	-0.407063335	6.301128615	2.824266957	0.097280273	0.530559328	ns
maker-scf300000870749.0-snap-gene-5.84-mRNA-1	0.765568457	1.120304929	2.808590169	0.097401872	0.530559328	ns
augustus_masked-scf300000870749.0-processed-gene-12.147-mRNA-1	0.733881889	1.626657217	2.814590038	0.097435402	0.530559328	ns
maker-scf300000870749.0-snap-gene-12.25-mRNA-1	1.244360168	0.92301769	2.801815846	0.09745221	0.530559328	ns
snap_masked-scf300000870642.0-processed-gene-0.37-mRNA-1	-0.616138222	1.750734823	2.813135144	0.097488339	0.530559328	ns
maker-scf300000870641.0-snap-gene-2.125-mRNA-1	-0.415665019	5.070795499	2.816893928	0.097717496	0.531388402	ns
maker-scf300000870601.1-snap-gene-4.136-mRNA-1	0.950450327	0.919275804	2.798899575	0.097807	0.531388402	ns
snap_masked-scf300000870629.0-processed-gene-2.84-mRNA-1	-0.565192409	2.625489771	2.81299804	0.097813188	0.531388402	ns
maker-scf300000870629.0-augustus-gene-5.105-mRNA-1	0.57383591	4.432857625	2.812477708	0.097975981	0.531668108	ns
maker-scf300000870752.0-snap-gene-5.1-mRNA-1	-0.469054916	3.987343327	2.812353197	0.097979741	0.531668108	ns
snap_masked-scf300000870603.0-processed-gene-12.86-mRNA-1	-0.622665673	3.836345588	2.809717721	0.098117569	0.532103555	ns
snap_masked-scf300000870753.0-processed-gene-17.29-mRNA-1	0.676532948	1.325250371	2.796415941	0.09827579	0.532578325	ns
maker-scf300000870754.0-snap-gene-8.51-mRNA-1	-0.320309453	8.157634285	2.805486018	0.098375149	0.532578325	ns
snap_masked-scf300000870603.0-processed-gene-11.39-mRNA-1	0.681106099	2.268606666	2.801229456	0.098430325	0.532578325	ns
maker-scf300000870673.2-snap-gene-11.11-mRNA-1	-0.440085052	4.644441647	2.804679492	0.098435643	0.532578325	ns
augustus_masked-scf300000870631.0-processed-gene-1.126-mRNA-1	-0.825606663	1.281215372	2.786925684	0.098532344	0.53278958	ns
snap_masked-scf300000870586.0-processed-gene-2.72-mRNA-1	-0.729232309	2.267219114	2.795200027	0.098694752	0.53328686	ns
snap_masked-scf300000870748.0-processed-gene-0.55-mRNA-1	-0.377380828	5.859830493	2.799387472	0.098739727	0.53328686	ns
snap_masked-scf300000870753.0-processed-gene-22.101-mRNA-1	-1.058220397	0.653037171	2.778214406	0.098842776	0.533373397	ns
augustus_masked-scf300000870753.0-processed-gene-26.73-mRNA-1	-0.829562907	1.40611803	2.786832841	0.098871186	0.533373397	ns
snap_masked-scf300000870735.0-processed-gene-2.139-mRNA-1	-1.0071014	0.740359552	2.776722379	0.099030331	0.533825029	ns
snap_masked-scf300000870743.0-processed-gene-1.0-mRNA-1	-0.931712298	1.718878906	2.785240362	0.099070439	0.533825029	ns
maker-scf300000870754.0-snap-gene-10.13-mRNA-1	0.505203085	3.545835831	2.792233807	0.099137219	0.533873569	ns
snap_masked-scf300000870749.0-processed-gene-15.74-mRNA-1	-1.109271755	0.371468975	2.768627057	0.09924045	0.534118231	ns
snap_masked-scf300000870753.0-processed-gene-2.64-mRNA-1	-0.478010208	7.343309197	2.788512892	0.099379688	0.534556284	ns
snap_masked-scf300000870754.0-processed-gene-0.51-mRNA-1	0.573255637	2.965250376	2.782703906	0.099594151	0.535398225	ns
snap_masked-scf300000870662.0-processed-gene-1.31-mRNA-1	-0.88708134	1.058965796	2.765956767	0.099745338	0.535712257	ns
snap_masked-scf300000870746.0-processed-gene-13.130-mRNA-1	-0.636865101	4.836133352	2.782229161	0.099768509	0.535712257	ns
maker-scf300000870673.2-snap-gene-15.112-mRNA-1	-0.496782711	7.246344487	2.779954637	0.099890432	0.536008272	ns
maker-scf300000870631.0-snap-gene-3.87-mRNA-1	1.164212389	2.529091035	2.77319369	0.099939644	0.536008272	ns
snap_masked-scf300000870746.0-processed-gene-9.114-mRNA-1	-0.517302782	3.727805884	2.777392528	0.100053357	0.536048496	ns
snap_masked-scf300000870735.0-processed-gene-6.70-mRNA-1	-1.331506212	-0.107483088	2.751302109	0.100063159	0.536048496	ns
snap_masked-scf300000870748.0-processed-gene-2.70-mRNA-1	-0.943384371	1.027245714	2.757411426	0.100350931	0.53699743	ns
snap_masked-scf300000870753.0-processed-gene-16.36-mRNA-1	-0.764522424	1.755105979	2.763539556	0.100356516	0.53699743	ns
snap_masked-scf300000870752.0-processed-gene-3.69-mRNA-1	-0.716615537	1.825259724	2.762061888	0.100472591	0.537220137	ns
snap_masked-scf300000870603.0-processed-gene-2.32-mRNA-1	-0.548625973	3.212745733	2.769208511	0.100514405	0.537220137	ns
snap_masked-scf300000870749.0-processed-gene-7.58-mRNA-1	0.906281373	1.284524203	2.75822129	0.100612867	0.537303852	ns
maker-scf300000870754.0-snap-gene-1.69-mRNA-1	-1.037980992	0.356482136	2.746807723	0.100677617	0.537303852	ns
maker-scf300000870745.0-snap-gene-3.16-mRNA-1	-0.810000573	2.492505144	2.761235472	0.100728865	0.537303852	ns
snap_masked-scf300000870735.0-processed-gene-14.140-mRNA-1	-0.722860436	1.694358832	2.754856133	0.100817088	0.537303852	ns
maker-scf300000870601.1-snap-gene-6.119-mRNA-1	-0.385480732	6.796816828	2.76354219	0.100878434	0.537303852	ns
maker-scf300000870754.0-snap-gene-12.209-mRNA-1	-0.49443632	4.725280219	2.763222108	0.100906866	0.537303852	ns
maker-scf300000870735.0-snap-gene-13.16-mRNA-1	-1.100785347	0.655284893	2.743208837	0.100937072	0.537303852	ns
maker-scf300000870673.2-snap-gene-8.99-mRNA-1	-0.397330762	5.917032425	2.760738898	0.101051654	0.53736237	ns
augustus_masked-scf300000870752.0-processed-gene-2.68-mRNA-1	-0.410341407	6.839930644	2.760470519	0.101064365	0.53736237	ns
maker-scf300000870749.0-snap-gene-1.80-mRNA-1	-0.353729959	5.977236903	2.759221198	0.101143515	0.537473966	ns
snap_masked-scf300000870642.0-processed-gene-0.39-mRNA-1	-0.870607827	2.033426366	2.752321006	0.101224644	0.537595938	ns
maker-scf300000870753.0-snap-gene-24.48-mRNA-1	-0.373469056	4.801611878	2.75649707	0.101316028	0.537772207	ns
maker-scf300000870745.0-snap-gene-3.0-mRNA-1	-0.713219825	1.794230971	2.747046501	0.101381609	0.537811396	ns
maker-scf300000870635.0-snap-gene-0.166-mRNA-1	-0.628418493	2.518097891	2.751042504	0.101480633	0.538027845	ns
snap_masked-scf300000870673.2-processed-gene-11.38-mRNA-1	0.558764276	3.567677512	2.749363385	0.101716983	0.538481649	ns
augustus_masked-scf300000870595.0-processed-gene-2.122-mRNA-1	-0.839211023	1.208129178	2.73445157	0.101818982	0.538481649	ns
snap_masked-scf300000870601.0-processed-gene-9.43-mRNA-1	-0.437641193	4.227131449	2.747413232	0.101873194	0.538481649	ns
maker-scf300000870651.1-augustus-gene-2.52-mRNA-1	0.894982224	1.439799047	2.734968295	0.101892406	0.538481649	ns
maker-scf300000870603.0-augustus-gene-0.82-mRNA-1	1.654245497	2.455046318	2.733406891	0.10194125	0.538481649	ns
snap_masked-scf300000870601.0-processed-gene-8.90-mRNA-1	0.749888016	1.747943891	2.739505131	0.101995429	0.538481649	ns
snap_masked-scf300000870631.0-processed-gene-3.102-mRNA-1	-1.29621165	2.142968575	2.732313535	0.102086747	0.538481649	ns
snap_masked-scf300000870601.0-processed-gene-13.23-mRNA-1	-0.964704748	0.389312301	2.722990949	0.102088298	0.538481649	ns
augustus_masked-scf300000870593.0-processed-gene-7.62-mRNA-1	-0.721149684	2.660618085	2.74086706	0.102090666	0.538481649	ns
snap_masked-scf300000870662.0-processed-gene-7.97-mRNA-1	0.681769242	4.317623515	2.740517631	0.102285898	0.538801355	ns
snap_masked-scf300000870735.0-processed-gene-2.130-mRNA-1	1.1533909	0.095187717	2.716895448	0.102308345	0.538801355	ns
maker-scf300000870749.0-snap-gene-16.62-mRNA-1	1.002885528	0.349568072	2.717739515	0.102326196	0.538801355	ns
maker-scf300000870752.0-snap-gene-0.113-mRNA-1	-0.489872573	6.223282661	2.737017216	0.10249902	0.539137649	ns
augustus_masked-scf300000870629.0-processed-gene-4.13-mRNA-1	-0.334308962	5.587754749	2.73412067	0.102681511	0.539137649	ns
snap_masked-scf300000870749.0-processed-gene-15.55-mRNA-1	0.709823157	2.592893485	2.730328867	0.102735868	0.539137649	ns
maker-scf300000870744.1-snap-gene-2.56-mRNA-1	-0.764676389	1.88602578	2.724998814	0.102765529	0.539137649	ns
snap_masked-scf300000870662.0-processed-gene-5.97-mRNA-1	-0.509366434	3.771536737	2.732561947	0.10277353	0.539137649	ns
maker-scf300000870754.0-augustus-gene-8.128-mRNA-1	-0.773115908	8.258216401	2.731150253	0.102857547	0.539137649	ns
maker-scf300000870619.2-snap-gene-1.56-mRNA-1	-0.480675874	4.004619141	2.72998165	0.102939293	0.539137649	ns
snap_masked-scf300000870641.0-processed-gene-2.8-mRNA-1	-0.740743812	1.87267385	2.723630861	0.102946076	0.539137649	ns
augustus_masked-scf300000870735.0-processed-gene-0.11-mRNA-1	1.001564491	0.294384161	2.707087559	0.102966303	0.539137649	ns
maker-scf300000870744.0-snap-gene-2.104-mRNA-1	0.630138203	2.387507132	2.723971667	0.103035858	0.539137649	ns
maker-scf300000870605.0-snap-gene-0.122-mRNA-1	-0.42456392	4.057067775	2.727001449	0.103128493	0.539137649	ns
snap_masked-scf300000870746.0-processed-gene-5.68-mRNA-1	0.656928871	2.278583723	2.720790908	0.103172587	0.539137649	ns
snap_masked-scf300000870746.0-processed-gene-7.28-mRNA-1	0.806373185	4.735915605	2.725963537	0.103187776	0.539137649	ns
snap_masked-scf300000870746.0-processed-gene-5.72-mRNA-1	-1.136237698	0.892849133	2.709399456	0.10320685	0.539137649	ns
snap_masked-scf300000870753.0-processed-gene-4.43-mRNA-1	-0.693004338	1.659961607	2.716586173	0.103277773	0.539203333	ns
snap_masked-scf300000870744.1-processed-gene-4.108-mRNA-1	0.470847767	4.244763954	2.721379655	0.103467466	0.539888683	ns
augustus_masked-scf300000870753.0-processed-gene-16.129-mRNA-1	0.715809588	3.014515381	2.711642321	0.103838626	0.541519605	ns
snap_masked-scf300000870635.0-processed-gene-0.153-mRNA-1	0.962508096	0.303600712	2.689965497	0.104014232	0.541694705	ns
maker-scf300000870619.2-snap-gene-4.100-mRNA-1	-0.463275943	7.570932316	2.712369345	0.104026245	0.541694705	ns
snap_masked-scf300000870754.0-processed-gene-12.110-mRNA-1	-0.783307005	1.552969847	2.703082389	0.104048058	0.541694705	ns
maker-scf300000870673.2-snap-gene-5.77-mRNA-1	0.485702012	6.875688116	2.711031839	0.104111698	0.541720834	ns
maker-scf300000870673.2-snap-gene-5.54-mRNA-1	-0.379523048	5.67686195	2.70660446	0.104395049	0.54256284	ns
augustus_masked-scf300000870605.0-processed-gene-0.211-mRNA-1	-0.762067918	1.041554647	2.690433974	0.104416749	0.54256284	ns
maker-scf300000870635.0-snap-gene-0.172-mRNA-1	0.812770504	2.015914508	2.700506618	0.104449658	0.54256284	ns
maker-scf300000870673.2-snap-gene-2.6-mRNA-1	0.742060715	4.704223256	2.702627328	0.104617677	0.542994475	ns
maker-scf300000870595.0-snap-gene-1.57-mRNA-1	0.436628356	6.866195432	2.701839766	0.104688838	0.542994475	ns
maker-scf300000870754.0-snap-gene-5.121-mRNA-1	-0.407182877	5.804020611	2.701589077	0.104709031	0.542994475	ns
snap_masked-scf300000870599.0-processed-gene-1.278-mRNA-1	0.925772461	1.05981081	2.684468618	0.104939454	0.543884183	ns
snap_masked-scf300000870593.0-processed-gene-3.29-mRNA-1	-0.649861741	2.327567012	2.68822842	0.10527456	0.545077558	ns
maker-scf300000870735.0-snap-gene-8.124-mRNA-1	0.604822711	3.621120936	2.692050672	0.105287679	0.545077558	ns
maker-scf300000870748.0-snap-gene-4.177-mRNA-1	-0.984770229	0.737231123	2.672071381	0.10546623	0.545696211	ns
snap_masked-scf300000870746.0-processed-gene-9.139-mRNA-1	-0.838991903	1.175517893	2.674064161	0.105642075	0.546300174	ns
snap_masked-scf300000870595.1-processed-gene-1.96-mRNA-1	-0.853850563	2.954344876	2.681528624	0.105735414	0.546399503	ns
snap_masked-scf300000870673.2-processed-gene-7.79-mRNA-1	-0.932470961	0.576664638	2.664278606	0.10594756	0.546399503	ns
snap_masked-scf300000870673.2-processed-gene-3.89-mRNA-1	-0.777414867	1.204830644	2.66894014	0.106014259	0.546399503	ns
snap_masked-scf300000870749.0-processed-gene-6.34-mRNA-1	0.412767689	5.773783653	2.680795048	0.106029407	0.546399503	ns
snap_masked-scf300000870743.0-processed-gene-0.5-mRNA-1	0.856824546	3.257946267	2.679912345	0.106041821	0.546399503	ns
snap_masked-scf300000870641.0-processed-gene-1.82-mRNA-1	1.16163937	0.686031417	2.662038986	0.10605827	0.546399503	ns
snap_masked-scf300000870601.0-processed-gene-13.27-mRNA-1	0.91321859	0.595647749	2.662425017	0.106075177	0.546399503	ns
snap_masked-scf300000870603.0-processed-gene-4.90-mRNA-1	0.804819835	2.782136644	2.672149967	0.106388773	0.547709553	ns
snap_masked-scf300000870749.0-processed-gene-2.58-mRNA-1	0.600273409	2.798016781	2.668481756	0.106702081	0.548976305	ns
snap_masked-scf300000870748.0-processed-gene-4.105-mRNA-1	-1.256918501	1.869999983	2.653580101	0.106790249	0.548976305	ns
maker-scf300000870754.0-snap-gene-7.116-mRNA-1	-0.392430025	6.235660911	2.668552986	0.10681305	0.548976305	ns
maker-scf300000870595.0-snap-gene-6.243-mRNA-1	-0.416355638	4.345409889	2.66643842	0.106957365	0.54910816	ns
snap_masked-scf300000870746.0-processed-gene-8.8-mRNA-1	0.891871895	0.891565518	2.650609891	0.107050323	0.54910816	ns
snap_masked-scf300000870673.2-processed-gene-13.6-mRNA-1	-0.502245407	7.198758412	2.663606589	0.10712996	0.54910816	ns
maker-scf300000870613.1-snap-gene-0.156-mRNA-1	-0.441579302	5.195715725	2.663680386	0.107135221	0.54910816	ns
maker-scf300000870733.0-snap-gene-0.235-mRNA-1	-0.452827391	5.159965518	2.663670484	0.107135809	0.54910816	ns
snap_masked-scf300000870603.0-processed-gene-16.98-mRNA-1	-0.844485954	1.725931853	2.65270811	0.107296696	0.549627919	ns
maker-scf300000870746.0-snap-gene-4.56-mRNA-1	0.568479691	3.446588681	2.658754242	0.107430927	0.550010634	ns
snap_masked-scf300000870662.0-processed-gene-12.9-mRNA-1	0.846448245	2.478015862	2.655001716	0.1075225	0.550174653	ns
snap_masked-scf300000870750.0-processed-gene-2.111-mRNA-1	-0.808213488	1.000107939	2.643124952	0.107624305	0.550390813	ns
maker-scf300000870753.0-snap-gene-17.13-mRNA-1	0.645332433	2.786524628	2.652237238	0.107753386	0.550746149	ns
maker-scf300000870746.0-snap-gene-1.28-mRNA-1	0.765310433	4.402385861	2.6505878	0.107847613	0.550923047	ns
snap_masked-scf300000870746.0-processed-gene-10.51-mRNA-1	-0.640416081	2.197010972	2.646424502	0.107974605	0.551267032	ns
snap_masked-scf300000870746.0-processed-gene-8.41-mRNA-1	0.549253706	7.297186523	2.648373976	0.108120305	0.551640588	ns
maker-scf300000870752.0-augustus-gene-0.75-mRNA-1	-0.389120997	4.643422505	2.646080037	0.108284898	0.551640588	ns
snap_masked-scf300000870662.0-processed-gene-2.86-mRNA-1	-0.734147312	1.843563682	2.637357286	0.108285517	0.551640588	ns
snap_masked-scf300000870746.0-processed-gene-7.17-mRNA-1	0.761826668	1.566170043	2.637804143	0.108379329	0.551640588	ns
snap_masked-scf300000870744.1-processed-gene-3.30-mRNA-1	1.304237159	-0.079746773	2.621900706	0.108398056	0.551640588	ns
snap_masked-scf300000870753.0-processed-gene-5.96-mRNA-1	-0.598246798	3.262091934	2.643075493	0.108421717	0.551640588	ns
snap_masked-scf300000870651.1-processed-gene-5.75-mRNA-1	0.406725612	5.944445975	2.64316033	0.108465637	0.551640588	ns
maker-scf300000870735.0-snap-gene-3.60-mRNA-1	0.602865824	2.656905998	2.637533675	0.108702669	0.552515743	ns
snap_masked-scf300000870662.0-processed-gene-2.95-mRNA-1	-0.409813914	5.325505849	2.638778724	0.108757292	0.552515743	ns
maker-scf300000870601.0-snap-gene-18.69-mRNA-1	-0.52037167	2.96533706	2.633576245	0.109017101	0.553531335	ns
maker-deg300000870423-snap-gene-0.7-mRNA-1	0.646933775	10.74717602	2.631181367	0.109249619	0.554220943	ns
augustus_masked-scf300000870603.0-processed-gene-1.27-mRNA-1	-1.098110926	0.353036828	2.611526261	0.109313596	0.554220943	ns
snap_masked-scf300000870595.0-processed-gene-0.34-mRNA-1	0.820901622	1.89872126	2.624057153	0.109383718	0.554220943	ns
maker-scf300000870733.0-snap-gene-0.211-mRNA-1	0.88225628	0.77750977	2.613690389	0.109392815	0.554220943	ns
snap_masked-scf300000870748.0-processed-gene-0.65-mRNA-1	-0.519846856	3.648058158	2.624652085	0.109669868	0.555059225	ns
snap_masked-scf300000870593.0-processed-gene-3.24-mRNA-1	0.760230441	1.808414912	2.618657131	0.109713846	0.555059225	ns
maker-scf300000870595.0-snap-gene-6.212-mRNA-1	-0.903466874	1.315989616	2.610992464	0.109836417	0.555059225	ns
maker-scf300000870613.1-snap-gene-0.132-mRNA-1	0.550562233	2.011430652	2.61706228	0.109932842	0.555059225	ns
maker-scf300000870749.0-snap-gene-11.34-mRNA-1	-0.918463243	0.848029547	2.603522418	0.110011462	0.555059225	ns
snap_masked-scf300000870607.0-processed-gene-1.83-mRNA-1	-0.688535187	2.495113221	2.617060629	0.110049703	0.555059225	ns
snap_masked-scf300000870601.1-processed-gene-6.154-mRNA-1	-0.903218837	1.647514852	2.606121801	0.11020625	0.555059225	ns
snap_masked-scf300000870746.0-processed-gene-9.124-mRNA-1	-0.590628033	2.677578993	2.614392157	0.110231682	0.555059225	ns
snap_masked-scf300000870744.1-processed-gene-0.49-mRNA-1	0.810519501	2.131162462	2.607954879	0.110368367	0.555059225	ns
snap_masked-scf300000870735.0-processed-gene-12.23-mRNA-1	-0.546342629	2.9682636	2.613114856	0.110386612	0.555059225	ns
snap_masked-scf300000870601.1-processed-gene-3.27-mRNA-1	-1.068525332	0.463054005	2.594582759	0.110464459	0.555059225	ns
maker-scf300000870673.1-snap-gene-1.202-mRNA-1	-1.537688505	1.39686887	2.60160309	0.110491192	0.555059225	ns
snap_masked-scf300000870749.0-processed-gene-11.71-mRNA-1	-0.996047424	2.257697368	2.606242549	0.110553016	0.555059225	ns
maker-scf300000870626.0-snap-gene-0.61-mRNA-1	0.757862489	2.469187169	2.608682694	0.110557558	0.555059225	ns
maker-scf300000870753.0-snap-gene-9.43-mRNA-1	-0.908504592	4.282237412	2.60116386	0.110599061	0.555059225	ns
maker-scf300000870662.0-snap-gene-11.0-mRNA-1	-0.660354453	3.614738185	2.609879291	0.110654628	0.555059225	ns
maker-scf300000870673.2-snap-gene-5.51-mRNA-1	-0.366134054	4.475514349	2.609742316	0.110689745	0.555059225	ns
snap_masked-scf300000870748.0-processed-gene-4.159-mRNA-1	0.838796576	1.197727866	2.599468078	0.110691316	0.555059225	ns
snap_masked-scf300000870753.0-processed-gene-14.81-mRNA-1	0.43915645	6.363773446	2.609468986	0.110699508	0.555059225	ns
maker-scf300000870607.0-snap-gene-0.1-mRNA-1	-0.309716258	6.492153526	2.608536746	0.110761267	0.555067717	ns
snap_masked-scf300000870754.0-processed-gene-1.51-mRNA-1	0.673652074	2.738203701	2.603502848	0.110891931	0.555123727	ns
maker-scf300000870743.0-snap-gene-6.18-mRNA-1	0.886753147	0.305713701	2.585494252	0.110892587	0.555123727	ns
maker-scf300000870749.0-snap-gene-11.3-mRNA-1	-0.68689177	2.499739788	2.600285716	0.111019037	0.55545583	ns
snap_masked-scf300000870601.1-processed-gene-6.224-mRNA-1	-0.782322544	4.596371772	2.601902015	0.111207885	0.555935084	ns
snap_masked-scf300000870753.0-processed-gene-1.141-mRNA-1	0.984031044	1.242171715	2.58562608	0.111236013	0.555935084	ns
snap_masked-scf300000870750.0-processed-gene-0.61-mRNA-1	0.833501379	3.802174021	2.597534738	0.111295304	0.555935084	ns
snap_masked-scf300000870601.0-processed-gene-16.56-mRNA-1	0.900537095	3.463163404	2.598036416	0.111426122	0.555989767	ns
augustus_masked-scf300000870693.1-processed-gene-3.157-mRNA-1	-0.730880253	1.349719141	2.587103521	0.111475416	0.555989767	ns
maker-scf300000870746.0-snap-gene-11.122-mRNA-1	0.635072509	2.723925681	2.594321755	0.111607091	0.555989767	ns
snap_masked-scf300000870746.0-processed-gene-13.148-mRNA-1	-0.82430838	1.751724751	2.585466309	0.111708127	0.555989767	ns
snap_masked-scf300000870593.0-processed-gene-5.101-mRNA-1	0.919717132	0.537280978	2.577801867	0.111722592	0.555989767	ns
maker-scf300000870749.0-snap-gene-2.3-mRNA-1	0.722207273	0.837210211	2.579857685	0.1117936	0.555989767	ns
snap_masked-scf300000870752.0-processed-gene-6.86-mRNA-1	-0.731939927	2.246492882	2.586165462	0.111801556	0.555989767	ns
snap_masked-scf300000870748.0-processed-gene-1.30-mRNA-1	-0.462590094	5.996454172	2.592411029	0.111853255	0.555989767	ns
snap_masked-scf300000870749.0-processed-gene-12.57-mRNA-1	-0.865155086	2.018566814	2.583183824	0.111887115	0.555989767	ns
snap_masked-scf300000870746.0-processed-gene-11.108-mRNA-1	0.614256861	3.378347127	2.591097418	0.111907907	0.555989767	ns
snap_masked-scf300000870662.0-processed-gene-6.49-mRNA-1	-0.617405451	1.975356781	2.584288634	0.112003056	0.556157546	ns
maker-scf300000870735.0-snap-gene-12.66-mRNA-1	1.158355059	0.423032924	2.568477715	0.112164841	0.556157546	ns
maker-scf300000870613.1-snap-gene-0.149-mRNA-1	-0.937101423	0.765125322	2.571960893	0.112209008	0.556157546	ns
snap_masked-scf300000870735.0-processed-gene-0.67-mRNA-1	-1.139907455	0.318868675	2.564961799	0.112296106	0.556157546	ns
snap_masked-scf300000870735.0-processed-gene-8.84-mRNA-1	0.973174563	1.287958339	2.574698068	0.112344263	0.556157546	ns
augustus_masked-scf300000870593.0-processed-gene-0.44-mRNA-1	-0.633054535	3.41966395	2.584877293	0.112344665	0.556157546	ns
maker-scf300000870749.1-snap-gene-0.138-mRNA-1	-0.411127521	3.756911292	2.584202408	0.112414785	0.556157546	ns
maker-scf300000870673.2-snap-gene-15.96-mRNA-1	-0.906335943	0.844344515	2.569708628	0.112423146	0.556157546	ns
maker-scf300000870753.0-snap-gene-11.110-mRNA-1	-0.304008958	7.425105757	2.579270911	0.112744497	0.557202944	ns
maker-scf300000870735.0-snap-gene-1.26-mRNA-1	0.762478941	2.618244459	2.575637454	0.11275506	0.557202944	ns
snap_masked-scf300000870601.0-processed-gene-4.64-mRNA-1	-1.185382265	0.208321732	2.55830388	0.112819125	0.557221555	ns
maker-scf300000870744.0-snap-gene-1.76-mRNA-1	-0.741346712	1.840623341	2.570066671	0.112943104	0.557496085	ns
snap_masked-scf300000870749.0-processed-gene-15.101-mRNA-1	0.725985253	2.333820368	2.57141855	0.112995365	0.557496085	ns
maker-scf300000870662.0-snap-gene-7.70-mRNA-1	0.734979188	2.47278545	2.571066894	0.113068639	0.557559924	ns
snap_masked-scf300000870733.0-processed-gene-0.132-mRNA-1	0.608376758	4.843151523	2.571353637	0.113301213	0.558408807	ns
snap_masked-scf300000870641.0-processed-gene-2.34-mRNA-1	-0.55192813	3.369279887	2.566674225	0.113609093	0.559627732	ns
snap_masked-scf300000870753.0-processed-gene-3.1-mRNA-1	-0.683345172	1.331421166	2.552029455	0.113874385	0.560523838	ns
augustus_masked-scf300000870753.0-processed-gene-5.11-mRNA-1	0.877066801	0.441656014	2.543207673	0.113912322	0.560523838	ns
snap_masked-scf300000870753.0-processed-gene-5.85-mRNA-1	0.932107767	0.742836613	2.546080319	0.114003836	0.560675598	ns
augustus_masked-scf300000870595.0-processed-gene-3.94-mRNA-1	0.9705286	1.104756083	2.546558702	0.114319083	0.561865375	ns
maker-scf300000870631.0-snap-gene-5.117-mRNA-1	-0.535077694	4.696514065	2.555967794	0.11436736	0.561865375	ns
snap_masked-scf300000870601.0-processed-gene-2.81-mRNA-1	-0.466458526	3.848016444	2.553582017	0.114526905	0.562162665	ns
maker-scf300000870746.0-snap-gene-10.58-mRNA-1	-0.512003444	5.134948009	2.552823877	0.114582709	0.562162665	ns
snap_masked-scf300000870750.0-processed-gene-4.230-mRNA-1	-0.416240089	3.605038386	2.552102005	0.114624829	0.562162665	ns
maker-scf300000870753.0-snap-gene-15.157-mRNA-1	-0.846722393	2.456784974	2.545822864	0.114673241	0.562162665	ns
snap_masked-scf300000870662.0-processed-gene-2.97-mRNA-1	0.75446876	1.404829598	2.541986738	0.114732041	0.562162665	ns
maker-scf300000870662.0-snap-gene-3.70-mRNA-1	0.468447206	5.170942825	2.549060234	0.114842855	0.56240743	ns
snap_masked-scf300000870595.0-processed-gene-2.25-mRNA-1	1.185986199	-0.006211435	2.52655508	0.11490525	0.562414946	ns
maker-scf300000870651.1-snap-gene-6.121-mRNA-1	0.997287512	1.088041748	2.532131752	0.115006525	0.562612652	ns
maker-scf300000870603.0-snap-gene-6.52-mRNA-1	-0.579843028	2.725900983	2.540938299	0.115287032	0.563323225	ns
snap_masked-scf300000870753.0-processed-gene-20.75-mRNA-1	0.488760245	2.59574864	2.538750205	0.11542967	0.563323225	ns
snap_masked-scf300000870744.0-processed-gene-1.133-mRNA-1	0.898153066	1.25447772	2.532235043	0.115430269	0.563323225	ns
augustus_masked-scf300000870749.0-processed-gene-18.10-mRNA-1	0.664299008	2.350684299	2.536890322	0.115439147	0.563323225	ns
maker-scf300000870593.0-snap-gene-0.104-mRNA-1	-0.86145209	0.260998698	2.520927168	0.115456573	0.563323225	ns
snap_masked-scf300000870619.2-processed-gene-1.33-mRNA-1	-0.773418754	1.506738923	2.527647613	0.115630016	0.563871756	ns
snap_masked-scf300000870635.0-processed-gene-0.97-mRNA-1	0.616019334	2.199930824	2.530717142	0.115842952	0.564329163	ns
maker-scf300000870595.1-snap-gene-1.136-mRNA-1	-0.429411721	5.284652575	2.534823558	0.11584595	0.564329163	ns
snap_masked-scf300000870746.0-processed-gene-7.11-mRNA-1	0.749840846	1.140237178	2.522937018	0.115936029	0.564470415	ns
snap_masked-scf300000870673.2-processed-gene-9.76-mRNA-1	-0.479889844	3.526210259	2.529985953	0.116161444	0.565270094	ns
maker-scf300000870752.1-snap-gene-0.58-mRNA-1	-0.376351852	4.980056906	2.527927774	0.116335845	0.565743714	ns
snap_masked-scf300000870753.0-processed-gene-20.74-mRNA-1	-0.859558946	1.347386322	2.515818313	0.116381214	0.565743714	ns
snap_masked-scf300000870601.0-processed-gene-19.121-mRNA-1	-0.931862806	1.584851508	2.514852071	0.116687273	0.566933274	ns
snap_masked-scf300000870607.1-processed-gene-0.12-mRNA-1	0.586820935	3.319761307	2.518699527	0.11692751	0.56754242	ns
maker-scf300000870746.0-snap-gene-12.107-mRNA-1	-0.691549469	1.918526757	2.51370877	0.116937959	0.56754242	ns
snap_masked-scf300000870631.0-processed-gene-5.168-mRNA-1	0.942673064	0.426993448	2.500808956	0.117062436	0.56754242	ns
maker-scf300000870735.0-snap-gene-4.92-mRNA-1	-0.475433531	3.305435653	2.51655833	0.117091132	0.56754242	ns
maker-scf300000870662.0-snap-gene-10.24-mRNA-1	0.824192426	2.158316428	2.513215814	0.117119727	0.56754242	ns
snap_masked-scf300000870641.0-processed-gene-1.88-mRNA-1	0.437804274	4.912682016	2.514577146	0.117287768	0.568005301	ns
snap_masked-scf300000870754.0-processed-gene-9.71-mRNA-1	0.882742342	1.08671921	2.502392644	0.11733818	0.568005301	ns
snap_masked-scf300000870599.0-processed-gene-1.209-mRNA-1	0.636305989	2.108771211	2.505504951	0.117657959	0.568637278	ns
maker-scf300000870753.0-snap-gene-16.10-mRNA-1	0.520988832	2.745668054	2.50630187	0.117758149	0.568637278	ns
snap_masked-scf300000870756.2-processed-gene-0.46-mRNA-1	0.362177972	5.64645264	2.50460809	0.117997827	0.568637278	ns
snap_masked-scf300000870750.0-processed-gene-2.96-mRNA-1	-0.74696687	1.508687648	2.496047584	0.118013056	0.568637278	ns
snap_masked-scf300000870753.0-processed-gene-26.148-mRNA-1	-0.593583249	1.986792616	2.498405002	0.118049775	0.568637278	ns
maker-scf300000870735.0-snap-gene-11.56-mRNA-1	-0.583451915	1.975320231	2.49754451	0.118104481	0.568637278	ns
snap_masked-scf300000870595.0-processed-gene-5.107-mRNA-1	0.822210054	1.163768195	2.490816537	0.118285645	0.568637278	ns
maker-scf300000870601.0-snap-gene-10.104-mRNA-1	-0.552672358	2.36442754	2.496015208	0.118300408	0.568637278	ns
snap_masked-scf300000870754.0-processed-gene-6.93-mRNA-1	0.388869611	9.439786347	2.500285723	0.118303965	0.568637278	ns
augustus_masked-scf300000870746.0-processed-gene-13.25-mRNA-1	0.805186775	1.54121614	2.494152164	0.118335085	0.568637278	ns
maker-scf300000870586.0-snap-gene-3.78-mRNA-1	0.324210297	6.30921487	2.499329837	0.118376457	0.568637278	ns
snap_masked-scf300000870748.0-processed-gene-4.156-mRNA-1	-0.622442429	2.025143438	2.494105933	0.118416503	0.568637278	ns
snap_masked-scf300000870673.2-processed-gene-2.78-mRNA-1	-0.481679587	6.148114159	2.498733826	0.118420185	0.568637278	ns
snap_masked-scf300000870601.0-processed-gene-9.4-mRNA-1	0.662268436	3.223013087	2.497440481	0.118447148	0.568637278	ns
maker-scf300000870753.0-snap-gene-24.53-mRNA-1	-0.572231245	2.907520584	2.494995237	0.118529528	0.568637278	ns
augustus_masked-scf300000870752.0-processed-gene-0.47-mRNA-1	-0.361755337	4.296803674	2.496869958	0.11856807	0.568637278	ns
maker-scf300000870595.1-snap-gene-2.124-mRNA-1	-0.756138084	2.105435138	2.488262033	0.118791394	0.568637278	ns
snap_masked-scf300000870752.0-processed-gene-3.44-mRNA-1	-0.708055728	2.01935204	2.487177533	0.118858105	0.568637278	ns
snap_masked-scf300000870593.0-processed-gene-2.18-mRNA-1	-0.78287109	1.7957363	2.484244902	0.118939961	0.568637278	ns
snap_masked-scf300000870673.2-processed-gene-11.50-mRNA-1	-0.397650679	6.320718713	2.490968288	0.118983025	0.568637278	ns
maker-scf300000870651.1-snap-gene-6.100-mRNA-1	0.300410015	6.469222914	2.490366856	0.119026392	0.568637278	ns
maker-scf300000870753.0-snap-gene-17.14-mRNA-1	-0.887767777	0.914175269	2.476014755	0.119075878	0.568637278	ns
augustus_masked-scf300000870673.2-processed-gene-10.9-mRNA-1	-0.940657586	0.618541126	2.472350901	0.119098568	0.568637278	ns
snap_masked-scf300000870746.0-processed-gene-13.153-mRNA-1	0.63013208	1.556444528	2.483119487	0.119102362	0.568637278	ns
maker-scf300000870750.0-snap-gene-4.159-mRNA-1	0.898781569	0.4663244	2.472932523	0.119108758	0.568637278	ns
snap_masked-scf300000870754.0-processed-gene-12.168-mRNA-1	0.424017249	5.531057785	2.489058735	0.119126145	0.568637278	ns
maker-scf300000870749.0-snap-gene-10.0-mRNA-1	-0.811875884	3.693642826	2.488557046	0.119130156	0.568637278	ns
snap_masked-scf300000870744.0-processed-gene-0.28-mRNA-1	-0.835870547	1.202535505	2.473372407	0.119391916	0.56959251	ns
maker-scf300000870601.1-snap-gene-1.41-mRNA-1	-0.667449134	2.182125104	2.477931446	0.119665817	0.570604652	ns
maker-scf300000870593.0-snap-gene-4.93-mRNA-1	-0.525107919	4.316543397	2.477611247	0.119973588	0.571309009	ns
maker-scf300000870631.0-snap-gene-2.19-mRNA-1	0.599853357	4.712301221	2.477210298	0.119991966	0.571309009	ns
maker-scf300000870673.1-snap-gene-1.218-mRNA-1	0.401827078	4.712010797	2.477125136	0.119999003	0.571309009	ns
snap_masked-scf300000870673.2-processed-gene-2.56-mRNA-1	-0.680147462	2.149523218	2.471504933	0.120069198	0.571348846	ns
snap_masked-scf300000870735.0-processed-gene-9.12-mRNA-1	-0.761435059	1.280211949	2.464050959	0.120278051	0.571653052	ns
maker-scf300000870735.0-snap-gene-11.68-mRNA-1	-0.871251279	0.539179874	2.456523787	0.120334433	0.571653052	ns
snap_masked-scf300000870673.2-processed-gene-8.145-mRNA-1	0.539025375	2.897463636	2.469874728	0.12043321	0.571653052	ns
maker-scf300000870601.0-snap-gene-12.73-mRNA-1	0.840148627	3.242136705	2.466922611	0.120440042	0.571653052	ns
snap_masked-scf300000870601.0-processed-gene-5.51-mRNA-1	0.621567944	3.601177724	2.470248484	0.120451613	0.571653052	ns
maker-scf300000870743.0-snap-gene-3.121-mRNA-1	-0.37474136	4.505281892	2.470395545	0.12050429	0.571653052	ns
maker-scf300000870750.0-snap-gene-4.117-mRNA-1	0.403644454	4.555484803	2.464182783	0.120951837	0.572121437	ns
snap_masked-scf300000870603.0-processed-gene-1.56-mRNA-1	-0.75988724	3.672863536	2.463465584	0.120968799	0.572121437	ns
augustus_masked-scf300000870749.0-processed-gene-18.85-mRNA-1	-0.856786614	1.05767166	2.45217447	0.120986942	0.572121437	ns
maker-scf300000870601.0-snap-gene-4.28-mRNA-1	-0.801854315	3.299673764	2.455940184	0.121152626	0.572121437	ns
maker-scf300000870746.0-snap-gene-9.65-mRNA-1	1.104265278	0.101421522	2.443593526	0.121152629	0.572121437	ns
maker-scf300000870601.1-snap-gene-4.123-mRNA-1	-0.461888461	3.892639493	2.461118401	0.121189184	0.572121437	ns
snap_masked-scf300000870735.0-processed-gene-6.58-mRNA-1	-0.583942984	2.733515334	2.458843188	0.121230572	0.572121437	ns
snap_masked-scf300000870745.0-processed-gene-1.45-mRNA-1	0.471335077	7.069640579	2.460294949	0.121238336	0.572121437	ns
maker-scf300000870752.0-snap-gene-6.114-mRNA-1	-0.569998424	2.013169606	2.455977162	0.121245477	0.572121437	ns
snap_masked-scf300000870748.0-processed-gene-1.31-mRNA-1	0.582320473	4.203021853	2.459228094	0.121271942	0.572121437	ns
maker-scf300000870593.0-snap-gene-7.102-mRNA-1	-0.56984208	3.239565612	2.459124454	0.121284049	0.572121437	ns
maker-scf300000870746.0-snap-gene-13.174-mRNA-1	-1.038862375	0.262522655	2.438323103	0.121397607	0.572364943	ns
maker-scf300000870750.0-snap-gene-2.133-mRNA-1	-0.486730622	4.516264825	2.456788841	0.121509981	0.572602617	ns
maker-scf300000870631.0-snap-gene-4.65-mRNA-1	-0.6380206	2.221299265	2.450584124	0.121604336	0.572755181	ns
maker-scf300000870601.0-snap-gene-14.61-mRNA-1	-0.494011926	4.659421467	2.453270383	0.121774359	0.573239515	ns
snap_masked-scf300000870641.0-processed-gene-1.99-mRNA-1	0.643646769	2.17014817	2.447880478	0.12193783	0.573239515	ns
maker-scf300000870735.0-snap-gene-14.13-mRNA-1	-0.755111082	3.058081136	2.447730736	0.122017543	0.573239515	ns
maker-scf300000870586.0-snap-gene-0.55-mRNA-1	-0.916236407	0.965114397	2.437384387	0.122023435	0.573239515	ns
maker-scf300000870601.0-snap-gene-6.67-mRNA-1	0.752778353	5.206080836	2.449589412	0.122049722	0.573239515	ns
snap_masked-scf300000870601.1-processed-gene-4.93-mRNA-1	0.728677431	2.123441471	2.44548949	0.12207936	0.573239515	ns
snap_masked-scf300000870673.2-processed-gene-12.104-mRNA-1	1.032492521	0.682709418	2.433229483	0.122264935	0.573740376	ns
maker-scf300000870613.1-snap-gene-0.126-mRNA-1	-0.636157531	2.177281899	2.441814795	0.122344676	0.573740376	ns
snap_masked-scf300000870754.0-processed-gene-12.152-mRNA-1	-0.668799629	2.182328026	2.441301669	0.122372284	0.573740376	ns
snap_masked-scf300000870744.1-processed-gene-2.110-mRNA-1	-1.076607887	0.439098499	2.425060104	0.122573032	0.574067685	ns
snap_masked-scf300000870586.0-processed-gene-2.108-mRNA-1	-0.606714276	2.766534101	2.43923415	0.122647819	0.574067685	ns
snap_masked-scf300000870747.0-processed-gene-0.33-mRNA-1	0.723413181	1.985813774	2.436399274	0.122675789	0.574067685	ns
snap_masked-scf300000870735.0-processed-gene-12.4-mRNA-1	-0.364662689	7.65980385	2.440878228	0.122690583	0.574067685	ns
maker-scf300000870603.0-snap-gene-4.120-mRNA-1	-0.385399699	4.279856802	2.439656324	0.122796414	0.574272095	ns
maker-scf300000870603.0-snap-gene-8.19-mRNA-1	-0.312167726	6.708725126	2.436707253	0.123006724	0.57475466	ns
snap_masked-scf300000870749.0-processed-gene-5.5-mRNA-1	-0.75301547	1.742396756	2.428908885	0.123023993	0.57475466	ns
snap_masked-scf300000870673.1-processed-gene-0.36-mRNA-1	-0.584525633	2.378691859	2.430004358	0.123294869	0.575729097	ns
augustus_masked-scf300000870641.0-processed-gene-2.151-mRNA-1	-0.723562136	1.611985811	2.422903276	0.123527377	0.57652348	ns
maker-scf300000870603.0-snap-gene-2.10-mRNA-1	-1.121504546	3.904710164	2.41917916	0.123643176	0.576772634	ns
maker-scf300000870631.0-snap-gene-5.108-mRNA-1	0.465656779	3.667663907	2.424233569	0.123931375	0.577825346	ns
snap_masked-scf300000870593.0-processed-gene-4.8-mRNA-1	-0.509549568	4.643377709	2.422604246	0.124091939	0.578282202	ns
maker-scf300000870601.1-snap-gene-3.56-mRNA-1	-0.450105459	3.24947985	2.418173606	0.124380147	0.579333134	ns
maker-scf300000870662.0-augustus-gene-5.4-mRNA-1	-0.618734631	2.021081302	2.413287122	0.124481996	0.579515429	ns
maker-scf300000870693.1-snap-gene-2.99-mRNA-1	-0.50187248	3.699884974	2.414209236	0.124720916	0.580041191	ns
snap_masked-scf300000870746.0-processed-gene-7.48-mRNA-1	0.424981943	5.167174962	2.41334648	0.124792011	0.580041191	ns
snap_masked-scf300000870749.0-processed-gene-2.89-mRNA-1	0.62289155	3.432352134	2.412531882	0.124811091	0.580041191	ns
maker-scf300000870748.0-snap-gene-4.182-mRNA-1	0.865129528	1.276178679	2.40123177	0.124846005	0.580041191	ns
augustus_masked-scf300000870753.0-processed-gene-10.91-mRNA-1	-0.373501909	7.288339651	2.409927041	0.125048866	0.580691744	ns
snap_masked-scf300000870595.1-processed-gene-0.97-mRNA-1	-0.71738777	3.244382593	2.402410349	0.125503691	0.582098785	ns
maker-scf300000870748.0-snap-gene-3.15-mRNA-1	-0.871965859	1.146918796	2.388420635	0.125620616	0.582098785	ns
maker-scf300000870595.1-snap-gene-2.135-mRNA-1	-0.485293066	3.536211075	2.401834098	0.125671323	0.582098785	ns
maker-scf300000870744.1-snap-gene-1.64-mRNA-1	-0.845312766	0.748599055	2.388019509	0.125703503	0.582098785	ns
snap_masked-scf300000870662.0-processed-gene-10.84-mRNA-1	0.887957364	0.78247988	2.388617526	0.12570596	0.582098785	ns
snap_masked-scf300000870735.0-processed-gene-5.43-mRNA-1	-0.845754457	0.949760517	2.389304037	0.12572981	0.582098785	ns
snap_masked-scf300000870693.1-processed-gene-4.18-mRNA-1	-1.223901519	2.510882435	2.394863553	0.125844129	0.582336302	ns
maker-scf300000870601.0-snap-gene-19.28-mRNA-1	-0.316342332	5.278291281	2.397376819	0.126027081	0.582891019	ns
maker-scf300000870754.0-snap-gene-4.50-mRNA-1	0.712146314	2.751146835	2.390999482	0.126426545	0.584270946	ns
[truncated: 7,242 more rows]
