# Supplementary material for: Molecular and physiological acclimation to low light and iron scarcity in a globally abundant oceanic pelagophyte
Source: Nat Commun. 2026 Apr 20;17:5480. doi: 10.1038/s41467-026-71628-0 (PMC13284251; doi:10.1038/s41467-026-71628-0)
Supplement: Supplementary file 14 — Supplementary Data 12 [file 41467_2026_71628_MOESM14_ESM.csv]

ProteinID	logFC	AveExpr	t	P.Value	FDR	B	direction
maker-scf300000870735.0-snap-gene-2.71-mRNA-1	-2.673980799	2.90584308	-6.638433667	5.69E-07	0.001015034	6.134740315	negative
maker-scf300000870603.0-snap-gene-6.59-mRNA-1	-1.349269433	4.873364422	-6.440995336	9.27E-07	0.001015034	5.689796712	negative
maker-scf300000870753.0-snap-gene-21.120-mRNA-1	-1.436855026	4.289287946	-6.346048887	1.17E-06	0.001015034	5.473984707	negative
maker-scf300000870753.0-snap-gene-18.17-mRNA-1	-1.674749324	2.917658394	-6.182952603	1.77E-06	0.001145268	5.100596809	negative
augustus_masked-scf300000870673.2-processed-gene-6.41-mRNA-1	-1.88457078	3.336662875	-5.936328765	3.29E-06	0.001707643	4.529938881	negative
maker-scf300000870603.0-snap-gene-5.13-mRNA-1	-1.668239119	3.128485958	-5.727749302	5.60E-06	0.002419883	4.042123881	negative
snap_masked-scf300000870607.1-processed-gene-0.19-mRNA-1	-1.8457264	4.210373749	-5.459419223	1.11E-05	0.004127586	3.4084928	negative
snap_masked-scf300000870601.0-processed-gene-9.49-mRNA-1	1.403013667	4.189881515	5.393102229	1.32E-05	0.004284488	3.250976583	positive
snap_masked-scf300000870601.1-processed-gene-2.33-mRNA-1	-1.166153567	4.579633535	-5.304206978	1.66E-05	0.004790523	3.039336975	negative
snap_masked-scf300000870753.0-processed-gene-13.76-mRNA-1	-1.024760762	4.8258885	-5.24798772	1.92E-05	0.00498582	2.905222264	negative
snap_masked-scf300000870651.0-processed-gene-0.28-mRNA-1	-1.641562398	4.394378706	-4.996879571	3.69E-05	0.008689723	2.304092534	negative
maker-scf300000870735.0-snap-gene-12.61-mRNA-1	1.857084796	3.649152763	4.938581168	4.29E-05	0.00926795	2.164146788	positive
snap_masked-scf300000870753.0-processed-gene-21.65-mRNA-1	2.397703009	3.390251439	4.854620323	5.51E-05	0.010467802	1.936046296	positive
maker-scf300000870743.0-snap-gene-6.30-mRNA-1	-0.959954431	5.430995632	-4.822513652	5.80E-05	0.010467802	1.885241687	negative
snap_masked-scf300000870673.2-processed-gene-12.107-mRNA-1	-1.050197588	4.534047496	-4.795951283	6.21E-05	0.010467802	1.821374244	negative
maker-scf300000870586.0-snap-gene-4.111-mRNA-1	-1.568956228	3.678630444	-4.776720139	6.53E-05	0.010467802	1.775127822	negative
maker-scf300000870662.0-snap-gene-3.78-mRNA-1	-1.10485958	4.380238863	-4.757806612	6.86E-05	0.010467802	1.729640839	negative
maker-scf300000870749.0-snap-gene-18.155-mRNA-1	-1.139629186	5.456326006	-4.702802974	7.92E-05	0.011407257	1.597340183	negative
snap_masked-scf300000870673.2-processed-gene-6.79-mRNA-1	1.336830719	4.269406451	4.612090729	0.000100266	0.013443604	1.379138123	positive
maker-scf300000870735.0-snap-gene-2.61-mRNA-1	-1.288968924	3.50209425	-4.599179168	0.000103692	0.013443604	1.348083537	negative
snap_masked-scf300000870735.0-processed-gene-2.85-mRNA-1	1.715113841	2.636740275	4.462992701	0.000147764	0.01824531	1.020686585	positive
snap_masked-scf300000870673.2-processed-gene-13.6-mRNA-1	-1.171836333	4.663137155	-4.40631013	0.000171216	0.020180167	0.884554375	negative
maker-scf300000870662.0-snap-gene-2.134-mRNA-1	-1.181970119	4.793294546	-4.376583611	0.000184961	0.020852382	0.8132064	negative
maker-scf300000870735.0-snap-gene-13.16-mRNA-1	0.938379825	3.812767184	4.342822476	0.000201908	0.021814463	0.732218523	positive
snap_masked-scf300000870749.0-processed-gene-2.88-mRNA-1	-1.319071413	3.815880534	-4.291121081	0.000230898	0.022777129	0.608297461	negative
maker-scf300000870693.1-snap-gene-2.82-mRNA-1	1.258219206	3.681708629	4.271996521	0.000242639	0.022777129	0.562493622	positive
snap_masked-scf300000870595.1-processed-gene-0.93-mRNA-1	-1.091342795	3.599377842	-4.250894428	0.000256283	0.022777129	0.511977518	negative
snap_masked-scf300000870752.0-processed-gene-5.37-mRNA-1	-0.845679266	3.592409702	-4.238501657	0.000264648	0.022777129	0.482322868	negative
snap_masked-scf300000870603.0-processed-gene-4.65-mRNA-1	-0.965640447	4.430317021	-4.235040092	0.000267033	0.022777129	0.474041372	negative
snap_masked-scf300000870754.0-processed-gene-8.23-mRNA-1	-0.953910149	4.754348479	-4.232633834	0.000268703	0.022777129	0.468285043	negative
maker-scf300000870753.0-snap-gene-19.1-mRNA-1	-2.142124592	2.766212002	-4.216029604	0.000284658	0.022777129	0.417313629	negative
maker-scf300000870601.0-snap-gene-17.75-mRNA-1	-1.214616805	4.610790534	-4.20595849	0.000287927	0.022777129	0.404496186	negative
snap_masked-scf300000870601.0-processed-gene-0.20-mRNA-1	-0.986204673	5.143613976	-4.203355561	0.000289875	0.022777129	0.398274286	negative
maker-scf300000870752.0-snap-gene-5.1-mRNA-1	-0.940078668	3.741257886	-4.056620837	0.000423589	0.032304877	0.048349825	negative
snap_masked-scf300000870603.0-processed-gene-12.102-mRNA-1	-1.053403473	4.282746686	-4.037340062	0.000445187	0.032981964	0.002505229	negative
snap_masked-scf300000870744.0-processed-gene-2.169-mRNA-1	-0.963972647	4.365691002	-4.005989516	0.00048265	0.034764222	-0.071962196	negative
maker-scf300000870749.0-snap-gene-1.66-mRNA-1	-1.120380283	5.058872936	-3.97478413	0.000523029	0.036654405	-0.145986812	negative
maker-scf300000870603.0-snap-gene-13.73-mRNA-1	-1.453995769	2.621386536	-3.964131457	0.000537562	0.036681528	-0.171233457	negative
maker-scf300000870593.0-snap-gene-5.121-mRNA-1	-0.777677748	4.732302146	-3.944945938	0.000564748	0.037425126	-0.216671772	negative
snap_masked-scf300000870673.2-processed-gene-14.58-mRNA-1	1.330982687	2.15009342	3.932691026	0.000582819	0.037425126	-0.245674507	positive
maker-scf300000870753.0-snap-gene-9.45-mRNA-1	1.090554885	2.46457105	3.926766216	0.000591759	0.037425126	-0.259690192	positive
maker-scf300000870753.0-snap-gene-24.54-mRNA-1	0.985497434	4.819986732	3.916965251	0.000606845	0.037465426	-0.282866425	positive
maker-scf300000870745.0-snap-gene-0.49-mRNA-1	-0.924552573	3.706309552	-3.779970108	0.000861877	0.051973197	-0.605566618	ns
snap_masked-scf300000870603.0-processed-gene-11.51-mRNA-1	-1.05992098	3.453450542	-3.748404612	0.000934165	0.055052033	-0.679560018	ns
snap_masked-scf300000870735.0-processed-gene-3.105-mRNA-1	1.354408304	2.584681258	3.734163949	0.000968694	0.055818292	-0.71289376	ns
snap_masked-scf300000870745.0-processed-gene-3.61-mRNA-1	1.051671745	3.294312032	3.722993857	0.000996651	0.056180775	-0.739018607	ns
maker-scf300000870744.1-snap-gene-0.18-mRNA-1	-0.993647834	3.71067848	-3.706769286	0.001038672	0.056622157	-0.776930736	ns
maker-scf300000870641.1-snap-gene-0.11-mRNA-1	1.216829764	3.408080017	3.703197437	0.001048154	0.056622157	-0.78527159	ns
maker-scf300000870743.0-snap-gene-5.27-mRNA-1	-0.728786009	3.617456997	-3.691956092	0.001078552	0.056668342	-0.811508809	ns
snap_masked-scf300000870744.1-processed-gene-0.49-mRNA-1	-0.829261808	4.009709832	-3.68682299	0.001092718	0.056668342	-0.823482724	ns
maker-scf300000870752.0-snap-gene-2.5-mRNA-1	-0.932957543	4.294556939	-3.658865137	0.001173132	0.059238436	-0.888624394	ns
snap_masked-scf300000870748.0-processed-gene-4.150-mRNA-1	-0.962707692	3.454490665	-3.653913058	0.001187967	0.059238436	-0.900149252	ns
maker-scf300000870746.0-snap-gene-3.2-mRNA-1	-0.783376068	4.257531555	-3.622965624	0.001284923	0.062864233	-0.972078284	ns
maker-scf300000870631.0-snap-gene-2.10-mRNA-1	-0.75390714	4.197533944	-3.602378912	0.00135366	0.065000744	-1.019834541	ns
snap_masked-scf300000870735.0-processed-gene-3.83-mRNA-1	-0.836459155	3.667000535	-3.581535416	0.001426911	0.065970588	-1.068109366	ns
maker-scf300000870601.0-snap-gene-6.77-mRNA-1	-1.665423607	2.603035572	-3.581472451	0.001427138	0.065970588	-1.068255078	ns
maker-scf300000870749.0-snap-gene-15.109-mRNA-1	-0.923469682	3.887117946	-3.571435782	0.001463782	0.065970588	-1.091472269	ns
maker-scf300000870749.0-snap-gene-5.83-mRNA-1	-0.683653951	3.585560747	-3.557380431	0.001516647	0.065970588	-1.12395423	ns
maker-scf300000870743.0-snap-gene-0.54-mRNA-1	-0.76300366	4.610536842	-3.555351238	0.001524432	0.065970588	-1.128640645	ns
snap_masked-scf300000870748.0-processed-gene-1.8-mRNA-1	-0.961262671	2.689829704	-3.552007141	0.001537346	0.065970588	-1.136362131	ns
snap_masked-scf300000870595.0-processed-gene-6.118-mRNA-1	2.344295355	3.984266125	3.585251504	0.00155195	0.065970588	-1.125287869	ns
snap_masked-scf300000870735.0-processed-gene-8.104-mRNA-1	1.18030197	2.578239172	3.524398363	0.001648117	0.068928521	-1.20002889	ns
maker-scf300000870743.0-snap-gene-5.10-mRNA-1	1.144210217	3.361730652	3.516807294	0.001679914	0.069143113	-1.217508253	ns
maker-scf300000870752.1-snap-gene-1.119-mRNA-1	0.983510082	3.329543474	3.497593349	0.001763088	0.071432626	-1.261699771	ns
snap_masked-scf300000870743.0-processed-gene-2.67-mRNA-1	1.38250731	2.651080108	3.481055563	0.001837878	0.073317211	-1.299676793	ns
maker-scf300000870603.0-snap-gene-18.99-mRNA-1	-0.676892158	2.813495429	-3.429856899	0.002089516	0.082092635	-1.416888751	ns
maker-scf300000870601.0-snap-gene-19.9-mRNA-1	1.105831788	3.083418597	3.407460407	0.002209839	0.085524061	-1.467985854	ns
snap_masked-scf300000870673.2-processed-gene-13.44-mRNA-1	1.035364121	3.557722061	3.401310551	0.002244039	0.085570475	-1.481997298	ns
maker-scf300000870746.0-snap-gene-5.137-mRNA-1	0.902594916	2.470565652	3.3729273	0.002408649	0.089424544	-1.546553917	ns
snap_masked-scf300000870752.0-processed-gene-4.55-mRNA-1	-1.433040152	3.209685529	-3.373600391	0.002414083	0.089424544	-1.547689352	ns
snap_masked-scf300000870743.0-processed-gene-3.70-mRNA-1	-0.850266905	5.578022187	-3.363995042	0.002462833	0.089945437	-1.56683204	ns
maker-scf300000870753.0-snap-gene-2.8-mRNA-1	-0.754806805	3.45784328	-3.358307319	0.002497949	0.089960849	-1.579734776	ns
maker-scf300000870753.0-snap-gene-7.135-mRNA-1	-0.743873033	4.330699063	-3.339029689	0.002620613	0.09308562	-1.623410309	ns
maker-scf300000870746.0-snap-gene-12.125-mRNA-1	-0.943157213	4.153235651	-3.316887323	0.002768709	0.097017047	-1.673467383	ns
snap_masked-scf300000870754.0-processed-gene-1.14-mRNA-1	-0.689029712	5.272208072	-3.304795422	0.002852969	0.098636655	-1.700753465	ns
maker-scf300000870743.0-snap-gene-5.11-mRNA-1	-1.059037265	4.525103875	-3.292987171	0.002937644	0.099342967	-1.727364885	ns
snap_masked-scf300000870642.0-processed-gene-0.39-mRNA-1	-0.79061889	3.509588694	-3.291288512	0.002950023	0.099342967	-1.731190198	ns
snap_masked-scf300000870603.0-processed-gene-2.63-mRNA-1	-0.802210887	3.69288882	-3.278922074	0.003041674	0.101116163	-1.759017255	ns
snap_masked-scf300000870662.0-processed-gene-3.23-mRNA-1	1.138860879	3.496839055	3.272832899	0.003087808	0.101350448	-1.772705074	ns
maker-scf300000870753.0-snap-gene-25.58-mRNA-1	1.402346056	3.178346738	3.265355249	0.003156663	0.101505336	-1.791870551	ns
snap_masked-scf300000870749.0-processed-gene-13.49-mRNA-1	0.934669851	3.795394992	3.262094372	0.003170818	0.101505336	-1.796821276	ns
maker-scf300000870601.0-snap-gene-12.68-mRNA-1	-0.761032611	4.373015961	-3.254050751	0.003234404	0.102278175	-1.814866085	ns
snap_masked-scf300000870746.0-processed-gene-9.129-mRNA-1	1.13534025	3.060755935	3.243448575	0.003320098	0.103448076	-1.838625229	ns
snap_masked-scf300000870753.0-processed-gene-15.95-mRNA-1	0.686081033	3.91872379	3.238264267	0.003362795	0.103448076	-1.85023249	ns
maker-scf300000870753.0-snap-gene-4.58-mRNA-1	1.643926762	2.681101794	3.237721387	0.003391086	0.103448076	-1.856077907	ns
snap_masked-scf300000870619.2-processed-gene-2.37-mRNA-1	0.889084384	3.60338745	3.229616037	0.003435201	0.103575302	-1.869579569	ns
snap_masked-scf300000870619.2-processed-gene-2.57-mRNA-1	1.218339869	2.325796411	3.211984092	0.003587506	0.10692418	-1.908963114	ns
snap_masked-scf300000870746.0-processed-gene-9.110-mRNA-1	1.005850841	3.159851518	3.197054123	0.003721541	0.107783529	-1.942246448	ns
snap_masked-scf300000870753.0-processed-gene-24.25-mRNA-1	-1.658699963	1.34769129	-3.192807571	0.00376727	0.107783529	-1.952866226	ns
snap_masked-scf300000870752.1-processed-gene-1.163-mRNA-1	-0.708835182	4.56563365	-3.191886355	0.003769048	0.107783529	-1.953752903	ns
maker-scf300000870752.0-snap-gene-0.91-mRNA-1	0.979021549	3.13720404	3.185588585	0.003827734	0.107783529	-1.967765562	ns
snap_masked-scf300000870605.0-processed-gene-0.41-mRNA-1	-0.755062417	3.870811002	-3.181984257	0.003861715	0.107783529	-1.975780376	ns
maker-scf300000870586.0-snap-gene-0.75-mRNA-1	1.059293326	2.518750538	3.181559231	0.003865742	0.107783529	-1.976725258	ns
snap_masked-scf300000870743.0-processed-gene-2.81-mRNA-1	1.401381829	3.295245675	3.158575895	0.004116464	0.107968869	-2.031972467	ns
maker-scf300000870693.1-snap-gene-0.63-mRNA-1	-0.717739626	3.643171418	-3.154232208	0.004133258	0.107968869	-2.037371199	ns
snap_masked-scf300000870749.0-processed-gene-5.28-mRNA-1	0.636117137	4.387964214	3.145844127	0.004218883	0.107968869	-2.05594463	ns
maker-scf300000870651.1-snap-gene-6.125-mRNA-1	1.048716831	3.588354783	3.144724185	0.004230443	0.107968869	-2.058422972	ns
maker-scf300000870601.0-snap-gene-19.32-mRNA-1	1.457995394	3.216317969	3.14134423	0.004293117	0.107968869	-2.070042431	ns
snap_masked-scf300000870754.0-processed-gene-9.66-mRNA-1	-0.981854521	3.743995521	-3.137242229	0.004308459	0.107968869	-2.074970776	ns
snap_masked-scf300000870752.1-processed-gene-1.187-mRNA-1	-0.626551599	3.631150836	-3.137012042	0.004310881	0.107968869	-2.075479626	ns
maker-scf300000870619.2-snap-gene-3.129-mRNA-1	-0.723659245	4.471413392	-3.136890286	0.004312163	0.107968869	-2.075748774	ns
maker-scf300000870662.0-snap-gene-5.115-mRNA-1	1.147249424	2.785845843	3.129169563	0.004394184	0.107968869	-2.092807102	ns
maker-scf300000870595.0-snap-gene-6.229-mRNA-1	-0.9355867	2.439836027	-3.126566483	0.004422174	0.107968869	-2.098554538	ns
maker-scf300000870746.0-snap-gene-1.22-mRNA-1	0.875343299	2.572605536	3.121366353	0.004478603	0.107968869	-2.110030239	ns
maker-scf300000870631.0-snap-gene-3.66-mRNA-1	-0.692922081	3.822283119	-3.121299961	0.004479328	0.107968869	-2.110176701	ns
maker-scf300000870651.1-snap-gene-0.61-mRNA-1	1.042673053	4.116075945	3.121026697	0.004482312	0.107968869	-2.110779522	ns
snap_masked-scf300000870753.0-processed-gene-23.68-mRNA-1	-0.913884603	3.423276149	-3.119771351	0.004496049	0.107968869	-2.113548536	ns
snap_masked-scf300000870603.0-processed-gene-0.29-mRNA-1	0.980583364	3.039322229	3.119687488	0.004496968	0.107968869	-2.113733503	ns
maker-scf300000870601.0-snap-gene-11.27-mRNA-1	1.422015274	3.346089569	3.115142752	0.004575757	0.108852644	-2.127768771	ns
augustus_masked-scf300000870603.0-processed-gene-9.16-mRNA-1	1.707128546	2.972490492	3.111485047	0.004632432	0.109199048	-2.137991433	ns
snap_masked-scf300000870749.0-processed-gene-8.44-mRNA-1	0.77556834	3.296202192	3.103130939	0.004681994	0.109373063	-2.150210169	ns
snap_masked-scf300000870752.0-processed-gene-6.75-mRNA-1	-0.694688775	4.419503329	-3.08945963	0.004840259	0.109965938	-2.18026941	ns
maker-scf300000870603.0-snap-gene-8.33-mRNA-1	-0.66024317	4.943213331	-3.084536155	0.004898502	0.109965938	-2.191081101	ns
snap_masked-scf300000870753.0-processed-gene-19.45-mRNA-1	1.04263901	3.341094708	3.082961286	0.004917273	0.109965938	-2.1945379	ns
maker-scf300000870603.0-snap-gene-13.59-mRNA-1	0.861724225	2.792118071	3.082277525	0.004925444	0.109965938	-2.196038508	ns
snap_masked-scf300000870735.0-processed-gene-2.110-mRNA-1	-1.663167403	4.142274431	-3.097304016	0.004980066	0.109965938	-2.193171268	ns
snap_masked-scf300000870593.0-processed-gene-7.161-mRNA-1	-0.758083041	4.385354881	-3.074903649	0.005014398	0.109965938	-2.212212572	ns
maker-scf300000870753.0-snap-gene-7.120-mRNA-1	-0.690342287	3.894433603	-3.073445343	0.005032171	0.109965938	-2.215409321	ns
snap_masked-scf300000870744.1-processed-gene-3.69-mRNA-1	-0.754939296	4.048752986	-3.071951431	0.005050441	0.109965938	-2.218683456	ns
maker-scf300000870749.0-snap-gene-18.127-mRNA-1	-0.876723569	2.972545803	-3.066336555	0.005119678	0.109965938	-2.230983271	ns
maker-scf300000870603.0-snap-gene-5.21-mRNA-1	-0.958032137	4.157887847	-3.06538827	0.005131461	0.109965938	-2.233059618	ns
maker-scf300000870673.2-snap-gene-5.79-mRNA-1	-0.717252716	4.520198965	-3.061738465	0.005177054	0.110033606	-2.241048608	ns
maker-scf300000870595.0-snap-gene-3.72-mRNA-1	0.905730324	2.62060475	3.043461933	0.005411253	0.11407625	-2.280992407	ns
maker-scf300000870619.2-snap-gene-2.14-mRNA-1	0.85529797	3.150213778	3.023701628	0.005675857	0.11861679	-2.324062606	ns
snap_masked-scf300000870752.0-processed-gene-4.64-mRNA-1	-0.932890013	3.115014428	-3.020626934	0.005718125	0.11861679	-2.330753309	ns
maker-scf300000870735.0-snap-gene-1.8-mRNA-1	-0.823666393	5.015713629	-3.013463689	0.005817769	0.119095734	-2.34632934	ns
snap_masked-scf300000870595.0-processed-gene-2.17-mRNA-1	0.820054848	2.70734951	3.0123739	0.005833073	0.119095734	-2.348697592	ns
snap_masked-scf300000870745.0-processed-gene-3.101-mRNA-1	-0.790644781	3.168559847	-3.0083718	0.005889605	0.119310523	-2.357391439	ns
maker-scf300000870595.1-snap-gene-2.115-mRNA-1	-0.605071752	3.888235489	-2.99954703	0.006016116	0.120928593	-2.376543607	ns
snap_masked-scf300000870754.0-processed-gene-12.111-mRNA-1	-0.665269157	3.441721715	-2.996300927	0.006063301	0.12093953	-2.383582259	ns
maker-scf300000870754.0-snap-gene-7.141-mRNA-1	-0.630042526	5.279315955	-2.988091406	0.006184214	0.122409679	-2.401368131	ns
maker-scf300000870601.0-snap-gene-11.20-mRNA-1	0.946141943	2.683274059	2.979490404	0.00631336	0.123879097	-2.419978715	ns
maker-scf300000870752.0-snap-gene-6.91-mRNA-1	-0.877831949	3.803410052	-2.97681854	0.006353999	0.123879097	-2.425755109	ns
snap_masked-scf300000870673.2-processed-gene-15.13-mRNA-1	0.731530212	3.33446455	2.972648427	0.006417926	0.124191654	-2.434765949	ns
maker-scf300000870673.2-snap-gene-5.58-mRNA-1	0.808391832	3.757723522	2.962287187	0.006579425	0.126373701	-2.457129927	ns
snap_masked-scf300000870749.0-processed-gene-14.48-mRNA-1	-1.134580646	3.657355131	-2.958301306	0.006650735	0.126779004	-2.466471846	ns
maker-scf300000870752.0-snap-gene-5.19-mRNA-1	-0.97055593	2.917955476	-2.954813528	0.006698312	0.126779004	-2.473239243	ns
snap_masked-scf300000870730.0-processed-gene-0.28-mRNA-1	1.222051736	2.999922191	2.941869167	0.00690908	0.129054372	-2.50109651	ns
maker-deg300000870423-snap-gene-0.23-mRNA-1	1.487656363	3.641513937	2.946108204	0.006918071	0.129054372	-2.498924929	ns
snap_masked-scf300000870673.2-processed-gene-11.88-mRNA-1	0.673971962	2.70351652	2.936276741	0.007002078	0.129688492	-2.513114451	ns
snap_masked-scf300000870605.0-processed-gene-0.59-mRNA-1	-0.532138251	4.178924769	-2.925932865	0.007177238	0.131621308	-2.535315238	ns
maker-scf300000870735.0-snap-gene-1.5-mRNA-1	-0.713879893	3.143975814	-2.92246414	0.007236904	0.131621308	-2.542751931	ns
maker-scf300000870735.0-snap-gene-14.57-mRNA-1	-0.689853773	3.90089669	-2.921202922	0.007258715	0.131621308	-2.545454871	ns
augustus_masked-scf300000870750.0-processed-gene-0.22-mRNA-1	-0.906878983	4.240507826	-2.912255143	0.007415258	0.133448017	-2.564615401	ns
maker-scf300000870603.0-snap-gene-11.63-mRNA-1	-0.557912731	3.104373488	-2.903499371	0.007571543	0.133448017	-2.583338107	ns
snap_masked-scf300000870753.0-processed-gene-23.86-mRNA-1	-0.701221783	3.236027767	-2.903449473	0.007572443	0.133448017	-2.583444729	ns
snap_masked-scf300000870603.0-processed-gene-1.71-mRNA-1	-0.667329283	2.428997604	-2.903406125	0.007573224	0.133448017	-2.583537354	ns
maker-scf300000870673.2-snap-gene-2.17-mRNA-1	0.908528506	3.828937355	2.900963852	0.007617382	0.133448017	-2.588754925	ns
snap_masked-scf300000870746.0-processed-gene-4.39-mRNA-1	-0.655982049	4.175628954	-2.898167435	0.007668243	0.133448017	-2.594726531	ns
snap_masked-scf300000870744.1-processed-gene-3.56-mRNA-1	-0.648166985	4.142176089	-2.894819192	0.007729565	0.133618414	-2.601872958	ns
snap_masked-scf300000870645.0-processed-gene-0.45-mRNA-1	-0.567648843	4.447417986	-2.886318163	0.007887357	0.134956516	-2.619999803	ns
maker-scf300000870753.0-snap-gene-2.10-mRNA-1	-1.036316708	5.981574034	-2.888693572	0.007911065	0.134956516	-2.620087752	ns
snap_masked-scf300000870750.0-processed-gene-4.264-mRNA-1	0.787615559	3.335914133	2.87029408	0.008193135	0.138854896	-2.654099044	ns
snap_masked-scf300000870743.0-processed-gene-6.54-mRNA-1	0.799613719	2.989890092	2.833829333	0.008931382	0.149451795	-2.731354212	ns
maker-scf300000870619.0-snap-gene-0.1-mRNA-1	-0.718870591	3.690530035	-2.832216544	0.008965446	0.149451795	-2.734759992	ns
snap_masked-scf300000870746.0-processed-gene-11.97-mRNA-1	0.920645592	2.493012724	2.830917062	0.008992982	0.149451795	-2.737503459	ns
snap_masked-scf300000870603.0-processed-gene-11.46-mRNA-1	0.687991254	3.530152588	2.828287285	0.009048952	0.149451795	-2.743053557	ns
snap_masked-scf300000870749.0-processed-gene-0.89-mRNA-1	-0.602311971	5.143121652	-2.825043109	0.009118452	0.149646493	-2.749896836	ns
maker-scf300000870607.0-snap-gene-0.0-mRNA-1	-0.753575635	3.631482471	-2.819808484	0.009231659	0.150551528	-2.760930616	ns
maker-scf300000870753.0-snap-gene-10.24-mRNA-1	-0.760461968	4.374043032	-2.809827577	0.009451206	0.1531686	-2.781940773	ns
snap_masked-scf300000870753.0-processed-gene-21.78-mRNA-1	0.888313339	2.732149432	2.802784617	0.009609086	0.153853325	-2.796744178	ns
snap_masked-scf300000870753.0-processed-gene-9.59-mRNA-1	-0.613430026	4.513282322	-2.801899394	0.009629106	0.153853325	-2.798603495	ns
snap_masked-scf300000870595.0-processed-gene-5.97-mRNA-1	0.70928551	2.823985613	2.80003233	0.009671459	0.153853325	-2.802524104	ns
snap_masked-scf300000870629.0-processed-gene-3.28-mRNA-1	-0.753079056	3.007774423	-2.79455019	0.009796835	0.154897526	-2.814028385	ns
snap_masked-scf300000870673.2-processed-gene-10.63-mRNA-1	1.008845357	3.396929321	2.790083252	0.009900128	0.155295867	-2.823393911	ns
snap_masked-scf300000870735.0-processed-gene-10.96-mRNA-1	-0.668561994	3.727817442	-2.785437796	0.010008638	0.155295867	-2.833125739	ns
maker-scf300000870751.0-snap-gene-0.44-mRNA-1	-1.815700839	1.960308211	-2.787128594	0.010054417	0.155295867	-2.834483684	ns
snap_masked-scf300000870601.0-processed-gene-4.40-mRNA-1	-0.777943908	3.411501847	-2.783188043	0.010061591	0.155295867	-2.837835845	ns
snap_masked-scf300000870595.0-processed-gene-0.26-mRNA-1	-0.512110001	3.672468169	-2.774739829	0.010262809	0.157464277	-2.855505951	ns
maker-scf300000870753.0-snap-gene-23.124-mRNA-1	-0.652469244	3.495435392	-2.767759682	0.010431917	0.158584051	-2.87008495	ns
snap_masked-scf300000870601.0-processed-gene-4.75-mRNA-1	-1.352581276	2.529352076	-2.765687764	0.010503088	0.158584051	-2.87552031	ns
snap_masked-scf300000870599.0-processed-gene-1.253-mRNA-1	1.262860102	2.955820298	2.765135374	0.010519266	0.158584051	-2.876813126	ns
maker-scf300000870601.0-snap-gene-1.46-mRNA-1	-0.615087293	3.693631812	-2.75589204	0.010725481	0.160758217	-2.894829234	ns
maker-scf300000870744.0-snap-gene-1.60-mRNA-1	-0.812818931	3.989185067	-2.742546723	0.011064888	0.16489226	-2.922589435	ns
maker-scf300000870662.0-snap-gene-10.5-mRNA-1	-0.585099008	4.013417078	-2.737107026	0.011206113	0.165853029	-2.933884893	ns
maker-scf300000870749.0-snap-gene-3.18-mRNA-1	-0.500834918	4.252236713	-2.733751818	0.011294065	0.165853029	-2.940846157	ns
maker-scf300000870601.0-snap-gene-19.33-mRNA-1	-0.56401656	4.111829067	-2.732719976	0.011321244	0.165853029	-2.942986098	ns
snap_masked-scf300000870753.0-processed-gene-4.28-mRNA-1	-0.558301388	4.555770105	-2.719440091	0.011676572	0.169109423	-2.970489831	ns
snap_masked-scf300000870746.0-processed-gene-1.78-mRNA-1	0.871137509	2.912841056	2.718641584	0.011698268	0.169109423	-2.972141381	ns
maker-scf300000870595.0-snap-gene-6.232-mRNA-1	-0.806270818	4.175857762	-2.7171396	0.011739181	0.169109423	-2.975247244	ns
maker-scf300000870681.0-snap-gene-0.56-mRNA-1	-0.541848437	4.573066651	-2.69787169	0.012276095	0.175866934	-3.015010363	ns
snap_masked-scf300000870611.0-processed-gene-0.86-mRNA-1	-0.629667338	3.93876215	-2.685536328	0.012631844	0.178380415	-3.040388417	ns
snap_masked-scf300000870662.0-processed-gene-10.67-mRNA-1	-0.657035378	3.315084468	-2.685077474	0.012645262	0.178380415	-3.041331247	ns
maker-scf300000870753.0-snap-gene-12.54-mRNA-1	-0.840545735	3.211503199	-2.683520317	0.012690897	0.178380415	-3.044530177	ns
snap_masked-scf300000870595.0-processed-gene-2.58-mRNA-1	1.039803817	2.974850336	2.682301738	0.012726717	0.178380415	-3.047032865	ns
snap_masked-scf300000870753.0-processed-gene-9.90-mRNA-1	-0.625039521	4.029227974	-2.676690524	0.012892885	0.179380414	-3.058549228	ns
maker-scf300000870673.1-snap-gene-1.219-mRNA-1	0.872109745	3.081597397	2.674352037	0.012962734	0.179380414	-3.063344902	ns
snap_masked-scf300000870595.1-processed-gene-2.154-mRNA-1	-0.746329695	3.348790999	-2.672922817	0.013005599	0.179380414	-3.066274787	ns
snap_masked-scf300000870744.0-processed-gene-1.96-mRNA-1	0.875531676	3.733704391	2.667773069	0.013161152	0.179834856	-3.076824765	ns
snap_masked-scf300000870745.0-processed-gene-0.31-mRNA-1	-0.59822264	3.474717575	-2.667243237	0.013177255	0.179834856	-3.077909581	ns
snap_masked-scf300000870749.0-processed-gene-1.94-mRNA-1	-0.662354596	4.095029392	-2.659826262	0.013404619	0.180264776	-3.093083491	ns
snap_masked-scf300000870651.1-processed-gene-1.59-mRNA-1	0.708933735	4.105297314	2.657842436	0.013466052	0.180264776	-3.097138222	ns
snap_masked-scf300000870603.0-processed-gene-0.56-mRNA-1	-0.588533569	3.960790198	-2.65776303	0.013468516	0.180264776	-3.097300485	ns
maker-deg300000870423-snap-gene-0.44-mRNA-1	1.041088865	3.062581543	2.657173167	0.013486836	0.180264776	-3.098505767	ns
maker-scf300000870593.0-snap-gene-7.118-mRNA-1	1.617508942	3.49387343	2.655471518	0.013955494	0.183037369	-3.118410169	ns
snap_masked-scf300000870629.0-processed-gene-1.108-mRNA-1	-0.724072588	3.914881139	-2.640559464	0.014012514	0.183037369	-3.132393597	ns
maker-scf300000870753.0-snap-gene-5.114-mRNA-1	-0.869480452	3.63462886	-2.639033074	0.01406176	0.183037369	-3.135501274	ns
maker-scf300000870631.0-snap-gene-1.71-mRNA-1	0.885046056	2.575139766	2.634548831	0.014207375	0.183037369	-3.144625376	ns
maker-scf300000870749.0-snap-gene-18.116-mRNA-1	0.735233247	3.851295923	2.631452476	0.014308742	0.183037369	-3.150920603	ns
maker-scf300000870673.2-snap-gene-14.60-mRNA-1	-1.247315998	3.269083452	-2.630977485	0.014381468	0.183037369	-3.154026642	ns
maker-scf300000870673.2-snap-gene-2.23-mRNA-1	-1.028108537	2.924288086	-2.629182074	0.014383499	0.183037369	-3.15553401	ns
snap_masked-scf300000870651.1-processed-gene-0.75-mRNA-1	-0.614741225	3.192222643	-2.628084324	0.014419776	0.183037369	-3.157763833	ns
maker-scf300000870641.0-snap-gene-1.30-mRNA-1	0.867446349	2.39224029	2.626745741	0.014464126	0.183037369	-3.160482163	ns
maker-scf300000870745.0-snap-gene-3.45-mRNA-1	1.23628673	3.188673642	2.627357612	0.014498901	0.183037369	-3.161283145	ns
snap_masked-scf300000870599.0-processed-gene-1.232-mRNA-1	-0.628917374	3.62801379	-2.625020809	0.014521465	0.183037369	-3.163983955	ns
maker-scf300000870595.0-snap-gene-6.243-mRNA-1	-1.085477114	3.534491404	-2.626081022	0.014541341	0.183037369	-3.163871032	ns
snap_masked-scf300000870749.0-processed-gene-15.54-mRNA-1	-1.251039785	2.516423914	-2.620650607	0.014667688	0.183212372	-3.172850278	ns
snap_masked-scf300000870662.0-processed-gene-4.122-mRNA-1	-0.597589689	3.385036779	-2.618817145	0.014729443	0.183212372	-3.176567616	ns
snap_masked-scf300000870595.0-processed-gene-1.19-mRNA-1	0.876135527	2.256012672	2.616034963	0.014823617	0.183212372	-3.182205749	ns
snap_masked-scf300000870735.0-processed-gene-11.35-mRNA-1	-0.754010592	4.244219529	-2.615615305	0.01483787	0.183212372	-3.183055907	ns
maker-scf300000870752.0-snap-gene-3.7-mRNA-1	-0.61430044	3.277839832	-2.610568548	0.015010288	0.183462197	-3.193273912	ns
maker-scf300000870752.1-snap-gene-1.122-mRNA-1	0.866451945	2.860351891	2.605710522	0.015178023	0.183462197	-3.203099516	ns
snap_masked-scf300000870752.1-processed-gene-1.197-mRNA-1	0.976786054	2.750897881	2.603622508	0.015250653	0.183462197	-3.20731952	ns
snap_masked-scf300000870673.2-processed-gene-6.70-mRNA-1	-0.790146327	3.173999769	-2.603124644	0.015268019	0.183462197	-3.208325458	ns
maker-scf300000870619.2-snap-gene-3.131-mRNA-1	-0.744982433	5.173123113	-2.602671415	0.015283844	0.183462197	-3.209241118	ns
snap_masked-scf300000870601.0-processed-gene-18.48-mRNA-1	0.807821888	2.430553911	2.600831928	0.015348228	0.183462197	-3.212956531	ns
maker-scf300000870735.0-snap-gene-14.40-mRNA-1	-0.887705682	3.41592905	-2.600443805	0.015361845	0.183462197	-3.21374028	ns
snap_masked-scf300000870586.0-processed-gene-4.34-mRNA-1	0.741378863	2.49009097	2.598672688	0.015424126	0.183462197	-3.217315926	ns
maker-scf300000870651.1-snap-gene-4.80-mRNA-1	0.655412345	2.968584859	2.591834434	0.01566681	0.185141181	-3.231108739	ns
maker-scf300000870753.0-snap-gene-10.22-mRNA-1	-0.760845898	2.650799367	-2.58966884	0.015744405	0.185141181	-3.235472544	ns
maker-scf300000870595.0-snap-gene-1.52-mRNA-1	-0.585034535	3.284069851	-2.58869309	0.015779484	0.185141181	-3.237438077	ns
maker-scf300000870662.0-snap-gene-0.0-mRNA-1	-0.712237085	2.625922065	-2.575674733	0.016254521	0.189855735	-3.263622379	ns
maker-scf300000870754.0-snap-gene-5.94-mRNA-1	-0.561843569	4.153266313	-2.572232659	0.01638233	0.190378443	-3.270533181	ns
maker-scf300000870593.0-snap-gene-4.87-mRNA-1	1.259547634	3.247683337	2.572721325	0.016454767	0.190378443	-3.272441553	ns
maker-deg300000870423-snap-gene-0.46-mRNA-1	0.60310799	3.740165333	2.567862454	0.016545949	0.190378443	-3.279299945	ns
maker-scf300000870605.0-snap-gene-0.117-mRNA-1	0.661833955	2.761104989	2.566614434	0.016592953	0.190378443	-3.28180197	ns
snap_masked-scf300000870752.1-processed-gene-1.144-mRNA-1	-0.643129803	3.710746709	-2.548954202	0.017271546	0.197171834	-3.317133372	ns
maker-scf300000870601.0-snap-gene-8.135-mRNA-1	-0.497453849	3.133413531	-2.547281741	0.01733713	0.197171834	-3.320472158	ns
maker-scf300000870743.0-snap-gene-2.18-mRNA-1	-1.070853801	2.151351384	-2.543156911	0.017499872	0.198153574	-3.328701349	ns
maker-scf300000870745.0-snap-gene-0.62-mRNA-1	1.775824904	3.292359523	2.555048133	0.017640674	0.19887943	-3.323054512	ns
maker-scf300000870749.0-snap-gene-2.11-mRNA-1	-1.039709011	2.837286743	-2.537551079	0.017723322	0.198946207	-3.339873002	ns
snap_masked-scf300000870693.1-processed-gene-2.63-mRNA-1	-0.572621453	4.520699658	-2.534798254	0.017834018	0.199231418	-3.345353846	ns
snap_masked-scf300000870651.0-processed-gene-0.3-mRNA-1	0.873582578	2.950874065	2.533105638	0.017902399	0.199231418	-3.348722136	ns
snap_masked-scf300000870601.1-processed-gene-0.46-mRNA-1	0.831258588	3.344585652	2.527954401	0.018112008	0.20035499	-3.358965115	ns
maker-scf300000870601.1-snap-gene-3.67-mRNA-1	-0.676480414	2.867550361	-2.526834095	0.018157895	0.20035499	-3.361191203	ns
maker-scf300000870651.0-snap-gene-0.50-mRNA-1	-1.044629904	2.890699617	-2.523826601	0.018281614	0.200865365	-3.367164398	ns
augustus_masked-scf300000870744.1-processed-gene-1.17-mRNA-1	-0.560471267	4.085805859	-2.512649695	0.018748283	0.204668871	-3.389326959	ns
snap_masked-scf300000870753.0-processed-gene-4.12-mRNA-1	-0.532778226	4.162854087	-2.506166622	0.019024007	0.204668871	-3.402156105	ns
maker-scf300000870753.0-snap-gene-4.68-mRNA-1	0.815484056	3.382334087	2.505602362	0.019048182	0.204668871	-3.403271794	ns
maker-deg300000870423-snap-gene-0.18-mRNA-1	0.622664542	2.971819283	2.504066819	0.019114114	0.204668871	-3.40630722	ns
maker-scf300000870593.0-snap-gene-6.60-mRNA-1	0.77551625	3.178505565	2.503483458	0.019139218	0.204668871	-3.407460111	ns
snap_masked-scf300000870662.0-processed-gene-3.48-mRNA-1	0.678301528	4.043315695	2.503026398	0.019158907	0.204668871	-3.408363285	ns
maker-scf300000870595.0-snap-gene-0.15-mRNA-1	0.763874139	3.07940323	2.502530136	0.019180307	0.204668871	-3.409343817	ns
snap_masked-scf300000870750.0-processed-gene-2.89-mRNA-1	-1.101192192	3.426499177	-2.499276903	0.019384543	0.205600556	-3.417417958	ns
maker-scf300000870746.0-snap-gene-4.63-mRNA-1	-1.386095656	4.252318246	-2.509681531	0.0194262	0.205600556	-3.409778301	ns
maker-scf300000870673.2-snap-gene-1.55-mRNA-1	-0.593962456	3.497320708	-2.490208267	0.019718798	0.207040827	-3.433653475	ns
maker-scf300000870641.0-snap-gene-2.102-mRNA-1	-0.529871228	3.369211559	-2.487882382	0.019822	0.207040827	-3.438234326	ns
snap_masked-scf300000870603.0-processed-gene-17.80-mRNA-1	-0.394480736	4.131257707	-2.486813967	0.019869575	0.207040827	-3.44033774	ns
maker-scf300000870744.1-snap-gene-3.21-mRNA-1	1.14894608	3.276124698	2.487983204	0.019881668	0.207040827	-3.439652482	ns
snap_masked-scf300000870746.0-processed-gene-12.54-mRNA-1	0.984765981	3.550176512	2.47845389	0.020277024	0.209055605	-3.457552438	ns
snap_masked-scf300000870746.0-processed-gene-8.44-mRNA-1	-0.503288486	4.028049052	-2.477235729	0.020300818	0.209055605	-3.459170975	ns
snap_masked-scf300000870744.1-processed-gene-4.115-mRNA-1	0.748197475	2.765104068	2.476879717	0.020317012	0.209055605	-3.459870162	ns
maker-scf300000870619.0-snap-gene-0.5-mRNA-1	-1.135921066	2.656243318	-2.465626439	0.020835101	0.213301169	-3.481940424	ns
snap_masked-scf300000870601.0-processed-gene-18.11-mRNA-1	-0.621227762	2.964017587	-2.463082348	0.020953907	0.213301169	-3.486921747	ns
maker-scf300000870752.0-snap-gene-1.110-mRNA-1	-0.643206485	2.974985859	-2.462602257	0.020976397	0.213301169	-3.487861422	ns
maker-scf300000870754.0-snap-gene-11.26-mRNA-1	-0.458892475	4.031049052	-2.450390638	0.021555997	0.21803692	-3.511726518	ns
maker-scf300000870753.0-snap-gene-24.52-mRNA-1	1.227439824	2.773548959	2.450647563	0.021610292	0.21803692	-3.512737311	ns
snap_masked-scf300000870752.0-processed-gene-2.53-mRNA-1	-0.610290289	3.598513633	-2.440057002	0.022057967	0.218764867	-3.531866295	ns
maker-scf300000870651.1-snap-gene-0.71-mRNA-1	-0.641274563	3.379750896	-2.43997817	0.022061837	0.218764867	-3.532019739	ns
maker-scf300000870641.0-snap-gene-1.15-mRNA-1	0.648632865	3.223288292	2.439585066	0.022081147	0.218764867	-3.532784863	ns
maker-scf300000870603.1-snap-gene-0.86-mRNA-1	-0.662860118	3.747479543	-2.439269727	0.022096648	0.218764867	-3.533398574	ns
maker-scf300000870743.0-snap-gene-0.52-mRNA-1	0.725457795	4.181898692	2.439114565	0.022104279	0.218764867	-3.533700531	ns
snap_masked-scf300000870735.0-processed-gene-2.93-mRNA-1	-0.586449525	3.040377558	-2.43666409	0.022225118	0.219124449	-3.538467833	ns
snap_masked-scf300000870613.1-processed-gene-0.229-mRNA-1	1.053125757	4.559434207	2.43686064	0.022360328	0.219622462	-3.541242501	ns
maker-scf300000870595.0-snap-gene-6.218-mRNA-1	-0.732607397	3.475742446	-2.426174108	0.022749315	0.221867995	-3.558843176	ns
maker-scf300000870673.2-snap-gene-14.85-mRNA-1	0.640744878	3.812186418	2.423010313	0.022909635	0.221867995	-3.564978038	ns
maker-scf300000870586.0-snap-gene-1.73-mRNA-1	-0.568723484	4.192923756	-2.421123197	0.023005756	0.221867995	-3.568635016	ns
snap_masked-scf300000870642.2-processed-gene-0.68-mRNA-1	-0.542370912	3.638392908	-2.418020872	0.023164581	0.221867995	-3.574643171	ns
maker-scf300000870744.1-snap-gene-3.3-mRNA-1	-0.649698426	3.838937053	-2.417380964	0.023197466	0.221867995	-3.575881878	ns
snap_masked-scf300000870749.0-processed-gene-18.258-mRNA-1	-1.121625014	3.119029482	-2.416233367	0.023325493	0.221867995	-3.579522306	ns
snap_masked-scf300000870593.0-processed-gene-0.55-mRNA-1	0.898072212	3.013504561	2.414275318	0.02335768	0.221867995	-3.581890844	ns
maker-scf300000870735.0-augustus-gene-6.135-mRNA-1	1.059347178	2.017702892	2.413973959	0.023373281	0.221867995	-3.582473679	ns
maker-scf300000870586.0-snap-gene-4.136-mRNA-1	-1.131164469	2.331327645	-2.411345905	0.023509735	0.221867995	-3.58755454	ns
maker-scf300000870673.2-snap-gene-15.89-mRNA-1	0.545468464	3.27747413	2.411267213	0.023513832	0.221867995	-3.587706625	ns
snap_masked-scf300000870629.0-processed-gene-4.65-mRNA-1	0.693562845	3.250172661	2.410054347	0.023577064	0.221867995	-3.590050303	ns
snap_masked-scf300000870735.0-processed-gene-13.57-mRNA-1	-0.628693679	3.261624482	-2.409314308	0.023615722	0.221867995	-3.591479963	ns
augustus_masked-scf300000870753.0-processed-gene-11.17-mRNA-1	-0.726762462	2.298350555	-2.401357214	0.024035081	0.224255521	-3.60683521	ns
maker-scf300000870754.0-snap-gene-10.1-mRNA-1	-0.812055625	2.893607532	-2.401211548	0.024042821	0.224255521	-3.607116023	ns
maker-scf300000870735.0-snap-gene-4.86-mRNA-1	0.837162188	3.258399467	2.396875421	0.024274285	0.225181073	-3.615470374	ns
snap_masked-scf300000870603.0-processed-gene-4.90-mRNA-1	0.705216094	2.992661204	2.39610293	0.024315735	0.225181073	-3.616957754	ns
maker-scf300000870631.0-snap-gene-1.67-mRNA-1	-0.982748691	2.838494794	-2.39146319	0.024566063	0.226049365	-3.625885117	ns
snap_masked-scf300000870743.0-processed-gene-0.19-mRNA-1	1.100155459	3.520440598	2.392995892	0.024592183	0.226049365	-3.625037605	ns
augustus_masked-deg300000870423-processed-gene-0.132-mRNA-1	-0.494412092	5.726062607	-2.388696386	0.024716465	0.226049365	-3.631203715	ns
maker-scf300000870746.0-snap-gene-5.130-mRNA-1	0.649954677	4.108650482	2.387931316	0.024758203	0.226049365	-3.632673738	ns
maker-scf300000870735.0-snap-gene-11.69-mRNA-1	-0.589923175	3.712819827	-2.383217625	0.025016784	0.227608848	-3.641724359	ns
maker-scf300000870619.2-snap-gene-0.59-mRNA-1	-0.657513276	3.383486132	-2.380710055	0.025155351	0.22806932	-3.646534604	ns
maker-scf300000870753.0-snap-gene-8.122-mRNA-1	0.759115807	1.890852259	2.372968549	0.025587596	0.231179922	-3.661365418	ns
maker-scf300000870753.0-snap-gene-7.116-mRNA-1	-0.751329059	3.23078135	-2.36947263	0.025785013	0.23143845	-3.668052985	ns
maker-scf300000870744.0-snap-gene-0.60-mRNA-1	0.739142772	3.69072503	2.369004228	0.02581157	0.23143845	-3.668948559	ns
maker-scf300000870749.0-snap-gene-4.6-mRNA-1	0.65684099	3.099630447	2.367729389	0.025883976	0.23143845	-3.671385471	ns
maker-scf300000870601.0-snap-gene-8.116-mRNA-1	1.034016572	2.696545113	2.364997434	0.026039768	0.232031337	-3.676604995	ns
snap_masked-scf300000870673.2-processed-gene-15.51-mRNA-1	1.297358712	3.129322847	2.364385096	0.026211169	0.23275877	-3.680193103	ns
snap_masked-scf300000870735.0-processed-gene-5.46-mRNA-1	1.400365605	2.793754508	2.361522244	0.026373944	0.233404904	-3.685609962	ns
maker-scf300000870754.0-snap-gene-7.118-mRNA-1	0.475932501	3.887957635	2.355689094	0.026577056	0.234402401	-3.694360997	ns
maker-scf300000870749.1-snap-gene-0.149-mRNA-1	-0.642912922	3.223174391	-2.353761703	0.026689568	0.234596777	-3.698032141	ns
augustus_masked-scf300000870749.0-processed-gene-4.125-mRNA-1	0.835678583	1.684348593	2.348981616	0.02697049	0.236265139	-3.707128817	ns
maker-scf300000870603.0-snap-gene-10.3-mRNA-1	-0.708272282	2.720230923	-2.34129256	0.027428051	0.239464434	-3.721737199	ns
maker-scf300000870601.0-snap-gene-15.100-mRNA-1	-1.082866773	2.891194483	-2.335154023	0.027835277	0.241402485	-3.73398056	ns
snap_masked-scf300000870629.0-processed-gene-3.40-mRNA-1	-0.788513758	3.652761957	-2.334531705	0.02783623	0.241402485	-3.734557378	ns
snap_masked-scf300000870595.0-processed-gene-5.106-mRNA-1	1.238323561	3.062038223	2.332957131	0.028047359	0.242422677	-3.739408945	ns
snap_masked-scf300000870749.0-processed-gene-6.37-mRNA-1	-0.614971793	3.398964777	-2.32881547	0.028185663	0.242808715	-3.745378595	ns
augustus_masked-scf300000870753.0-processed-gene-24.119-mRNA-1	0.935254463	2.351221939	2.325920653	0.028364147	0.243452341	-3.750852327	ns
maker-scf300000870651.1-snap-gene-1.10-mRNA-1	0.705685107	2.937298808	2.324444487	0.028455559	0.243452341	-3.753641922	ns
snap_masked-scf300000870754.0-processed-gene-9.26-mRNA-1	-0.590980964	3.991167598	-2.32305191	0.028542041	0.243452341	-3.756272534	ns
maker-scf300000870693.1-snap-gene-0.50-mRNA-1	-0.533810221	3.870199498	-2.319359134	0.028772533	0.243916375	-3.763243471	ns
snap_masked-scf300000870601.1-processed-gene-0.49-mRNA-1	0.781954156	2.709598178	2.319166906	0.028784578	0.243916375	-3.763606153	ns
maker-scf300000870603.0-snap-gene-14.123-mRNA-1	-0.587139026	3.194891705	-2.31496321	0.029049128	0.245056861	-3.771532642	ns
maker-scf300000870753.0-snap-gene-0.118-mRNA-1	1.113092954	3.685080845	2.316083909	0.029108181	0.245056861	-3.771424344	ns
snap_masked-scf300000870753.0-processed-gene-4.49-mRNA-1	0.880810876	3.016506344	2.306109491	0.029613586	0.248504946	-3.788197479	ns
maker-scf300000870744.1-snap-gene-3.2-mRNA-1	-0.635954041	3.255881664	-2.301980124	0.029880252	0.249933852	-3.795956109	ns
augustus_masked-scf300000870753.0-processed-gene-11.58-mRNA-1	0.69853801	3.366922298	2.298520016	0.030105382	0.250524017	-3.802450476	ns
snap_masked-scf300000870642.2-processed-gene-0.80-mRNA-1	0.644531325	3.747545323	2.295703128	0.030289801	0.250524017	-3.807732981	ns
snap_masked-scf300000870750.0-processed-gene-0.58-mRNA-1	-0.514686025	3.733388578	-2.295436636	0.030307301	0.250524017	-3.808232518	ns
snap_masked-scf300000870753.0-processed-gene-23.88-mRNA-1	0.988155646	3.024569079	2.292512884	0.030499905	0.250524017	-3.813710657	ns
maker-scf300000870753.0-snap-gene-4.53-mRNA-1	0.910125047	3.014089298	2.292004422	0.030533513	0.250524017	-3.814662893	ns
maker-scf300000870749.0-snap-gene-18.159-mRNA-1	-0.511839746	3.758573316	-2.290863222	0.030609068	0.250524017	-3.816799613	ns
maker-scf300000870601.1-snap-gene-4.150-mRNA-1	-0.507110586	4.813505988	-2.290590993	0.030627117	0.250524017	-3.81730922	ns
snap_masked-scf300000870746.0-processed-gene-2.15-mRNA-1	-0.757164479	3.375829781	-2.284732997	0.031017848	0.251431847	-3.828265881	ns
snap_masked-scf300000870601.0-processed-gene-15.69-mRNA-1	0.666095417	2.964987045	2.284405389	0.031039833	0.251431847	-3.828878102	ns
maker-scf300000870754.0-snap-gene-1.84-mRNA-1	-0.387054815	4.421634046	-2.283901923	0.031073647	0.251431847	-3.829818852	ns
snap_masked-scf300000870601.0-processed-gene-7.102-mRNA-1	-0.733702736	3.011875187	-2.282829765	0.031145768	0.251431847	-3.831821784	ns
snap_masked-scf300000870641.0-processed-gene-1.99-mRNA-1	0.933795988	4.529780389	2.283471269	0.031222929	0.251431847	-3.832313687	ns
maker-scf300000870673.2-snap-gene-13.65-mRNA-1	0.508684804	4.29085285	2.271011287	0.031950905	0.256239615	-3.8538603	ns
snap_masked-scf300000870754.0-processed-gene-3.75-mRNA-1	-0.646634917	3.666183253	-2.269494582	0.032055588	0.256239615	-3.856683256	ns
snap_masked-scf300000870586.0-processed-gene-2.79-mRNA-1	-0.69157466	3.206632211	-2.268615307	0.032116419	0.256239615	-3.858319245	ns
snap_masked-scf300000870750.0-processed-gene-4.170-mRNA-1	-0.667221803	3.449758848	-2.254323435	0.033119983	0.263435936	-3.8848535	ns
snap_masked-scf300000870743.0-processed-gene-5.65-mRNA-1	-0.58916407	3.366941324	-2.245358821	0.033763904	0.26677529	-3.901441774	ns
maker-scf300000870749.0-snap-gene-3.3-mRNA-1	0.925351013	3.174873315	2.245138656	0.03377986	0.26677529	-3.901848632	ns
augustus_masked-scf300000870749.0-processed-gene-2.123-mRNA-1	-0.86934995	3.393543413	-2.244193103	0.033848465	0.26677529	-3.903595685	ns
maker-scf300000870599.0-snap-gene-0.78-mRNA-1	-0.463652698	5.511060059	-2.241157358	0.03406958	0.267704304	-3.909201455	ns
snap_masked-scf300000870601.0-processed-gene-14.55-mRNA-1	-0.593355327	3.629295426	-2.237232433	0.034357399	0.26851904	-3.916441852	ns
snap_masked-scf300000870662.0-processed-gene-0.51-mRNA-1	0.994570392	2.886941594	2.233980043	0.034597567	0.26851904	-3.922435337	ns
snap_masked-scf300000870744.1-processed-gene-5.82-mRNA-1	-0.401937867	4.500793977	-2.229758772	0.034911547	0.26851904	-3.930205783	ns
augustus_masked-scf300000870619.2-processed-gene-3.10-mRNA-1	-0.884807688	3.374638969	-2.229594633	0.034923808	0.26851904	-3.930507733	ns
snap_masked-scf300000870642.0-processed-gene-0.25-mRNA-1	0.496524985	3.104981625	2.2290546	0.034964174	0.26851904	-3.931501075	ns
snap_masked-scf300000870593.0-processed-gene-7.134-mRNA-1	-1.121377985	3.527465121	-2.231097755	0.034964535	0.26851904	-3.92958174	ns
snap_masked-scf300000870753.0-processed-gene-14.40-mRNA-1	0.832345368	3.049451398	2.22889338	0.034976233	0.26851904	-3.931797596	ns
snap_masked-scf300000870753.0-processed-gene-13.60-mRNA-1	-0.649308985	3.106274949	-2.228552925	0.035001711	0.26851904	-3.932423721	ns
maker-scf300000870743.0-snap-gene-1.59-mRNA-1	1.098486426	3.05423883	2.22118942	0.035638698	0.272599246	-3.946907776	ns
maker-scf300000870743.0-snap-gene-2.40-mRNA-1	-1.375040706	3.603791451	-2.227088634	0.035826868	0.273232552	-3.943544757	ns
maker-scf300000870601.0-snap-gene-4.28-mRNA-1	0.594651366	3.532035972	2.21422156	0.036089543	0.273603129	-3.958723451	ns
maker-scf300000870735.0-snap-gene-13.17-mRNA-1	0.843632152	2.450273158	2.212011106	0.036260023	0.273603129	-3.962769967	ns
maker-scf300000870752.0-snap-gene-5.26-mRNA-1	-0.823383896	2.266127929	-2.20953018	0.036452229	0.273603129	-3.967308447	ns
snap_masked-scf300000870645.0-processed-gene-0.27-mRNA-1	-0.554832252	3.339840716	-2.209455073	0.036458062	0.273603129	-3.967445792	ns
maker-scf300000870750.0-snap-gene-4.140-mRNA-1	0.815163111	2.549563382	2.209144546	0.036482188	0.273603129	-3.968013605	ns
maker-scf300000870752.0-snap-gene-1.109-mRNA-1	-0.574472159	3.625217802	-2.207605018	0.036602011	0.273603129	-3.970827926	ns
snap_masked-scf300000870629.0-processed-gene-1.117-mRNA-1	-0.699757786	2.456819043	-2.207450326	0.036614071	0.273603129	-3.971110638	ns
snap_masked-scf300000870753.0-processed-gene-4.7-mRNA-1	-0.641089034	4.348636057	-2.203467864	0.036925775	0.274732705	-3.978384405	ns
snap_masked-scf300000870681.0-processed-gene-0.87-mRNA-1	1.093947249	3.142948436	2.202845695	0.037103062	0.274732705	-3.980940902	ns
maker-scf300000870651.1-snap-gene-0.48-mRNA-1	-0.599416952	3.7089073	-2.199540681	0.037235495	0.274732705	-3.985548705	ns
snap_masked-scf300000870603.0-processed-gene-12.75-mRNA-1	1.003410887	3.219530602	2.200582737	0.03723621	0.274732705	-3.984563033	ns
maker-scf300000870752.0-snap-gene-0.97-mRNA-1	0.713994598	2.621256004	2.198789663	0.037294991	0.274732705	-3.986917813	ns
maker-scf300000870748.0-snap-gene-3.16-mRNA-1	-0.597173631	3.255842416	-2.19352936	0.037714125	0.276417106	-3.996498678	ns
maker-scf300000870746.0-snap-gene-10.64-mRNA-1	1.142809791	3.194808975	2.191213618	0.038029491	0.276417106	-4.002095917	ns
snap_masked-scf300000870733.0-processed-gene-0.148-mRNA-1	-0.5016556	3.60639881	-2.189214881	0.038061062	0.276417106	-4.004345498	ns
snap_masked-scf300000870749.0-processed-gene-0.58-mRNA-1	-0.818474576	4.388810133	-2.188732695	0.038183884	0.276417106	-4.00611226	ns
maker-scf300000870693.1-snap-gene-2.91-mRNA-1	0.847487947	2.103392114	2.187644499	0.038188052	0.276417106	-4.007199034	ns
maker-scf300000870601.0-snap-gene-2.115-mRNA-1	0.840726711	2.317931098	2.186431765	0.038286382	0.276417106	-4.009401756	ns
snap_masked-scf300000870586.0-processed-gene-4.1-mRNA-1	-0.804819648	4.236041715	-2.186461815	0.038367955	0.276417106	-4.010233053	ns
snap_masked-scf300000870754.0-processed-gene-0.46-mRNA-1	-0.696506691	4.67813383	-2.18532328	0.038376459	0.276417106	-4.011414417	ns
maker-scf300000870753.0-snap-gene-10.0-mRNA-1	0.779574321	3.296895841	2.18181382	0.038662903	0.277009546	-4.017782017	ns
snap_masked-scf300000870744.1-processed-gene-1.134-mRNA-1	0.711768724	3.110083416	2.18169823	0.03867237	0.277009546	-4.017991629	ns
snap_masked-scf300000870748.0-processed-gene-1.25-mRNA-1	0.543648597	3.390055669	2.180210417	0.038794413	0.277118218	-4.020688978	ns
maker-scf300000870603.0-snap-gene-2.9-mRNA-1	-0.479362997	4.433592531	-2.175425894	0.039189235	0.279169467	-4.029354817	ns
snap_masked-scf300000870744.0-processed-gene-1.102-mRNA-1	-0.600504172	3.003875662	-2.171009721	0.039556866	0.280978141	-4.037342205	ns
maker-scf300000870673.2-augustus-gene-6.6-mRNA-1	-0.520424206	3.607292773	-2.169723919	0.039664486	0.280978141	-4.039665751	ns
maker-scf300000870619.2-snap-gene-4.110-mRNA-1	-0.614762442	3.137787172	-2.168487598	0.039768214	0.280978141	-4.041899013	ns
maker-scf300000870673.2-snap-gene-2.2-mRNA-1	1.242590647	2.934162958	2.165464039	0.040181248	0.28211333	-4.048922139	ns
maker-scf300000870673.2-snap-gene-15.96-mRNA-1	0.793569013	2.138854554	2.16301512	0.040230289	0.28211333	-4.051774122	ns
maker-scf300000870601.1-snap-gene-0.66-mRNA-1	-0.613574897	3.911989956	-2.162720806	0.040255277	0.28211333	-4.05230474	ns
maker-scf300000870754.0-snap-gene-8.36-mRNA-1	-0.686397394	4.000622031	-2.157228742	0.040724114	0.284629726	-4.062197444	ns
maker-deg300000870423-snap-gene-0.52-mRNA-1	-0.49137022	4.402961612	-2.155318502	0.040888331	0.284935627	-4.065634341	ns
maker-scf300000870753.0-snap-gene-20.19-mRNA-1	-0.547730079	3.306425911	-2.153538793	0.041041861	0.284935627	-4.068834543	ns
snap_masked-scf300000870651.1-processed-gene-4.52-mRNA-1	0.539388101	3.417415109	2.151883735	0.041185103	0.284935627	-4.071809004	ns
snap_masked-scf300000870735.0-processed-gene-14.149-mRNA-1	1.006575514	3.16795249	2.15256194	0.041212459	0.284935627	-4.07140956	ns
maker-scf300000870748.0-snap-gene-1.80-mRNA-1	0.863498967	2.127870043	2.150360699	0.041317314	0.284935627	-4.074544835	ns
snap_masked-scf300000870673.2-processed-gene-4.110-mRNA-1	0.616471871	2.982915035	2.147813366	0.041539295	0.285706609	-4.079117689	ns
maker-scf300000870744.1-snap-gene-5.24-mRNA-1	-0.648950471	3.264202741	-2.143941112	0.041878783	0.287279585	-4.086061969	ns
maker-scf300000870750.0-snap-gene-0.120-mRNA-1	-0.632245095	4.060969542	-2.139627422	0.042259901	0.288728356	-4.093787916	ns
maker-scf300000870613.1-snap-gene-0.129-mRNA-1	-0.447221761	3.183089108	-2.13895587	0.042319512	0.288728356	-4.094989737	ns
maker-scf300000870601.0-snap-gene-8.123-mRNA-1	0.589858524	2.535087283	2.136606464	0.042528654	0.288728356	-4.099192266	ns
snap_masked-scf300000870651.0-processed-gene-0.5-mRNA-1	-0.472666527	3.998125152	-2.136531118	0.042535377	0.288728356	-4.09932699	ns
maker-scf300000870753.0-snap-gene-11.117-mRNA-1	-0.632911675	2.759017818	-2.133201844	0.042833375	0.289729858	-4.105276763	ns
snap_masked-scf300000870753.0-processed-gene-12.91-mRNA-1	0.467700659	3.565418638	2.131466625	0.042989432	0.289729858	-4.108375292	ns
snap_masked-scf300000870629.0-processed-gene-6.22-mRNA-1	0.726936273	2.725668225	2.131148208	0.043018124	0.289729858	-4.108943692	ns
snap_masked-scf300000870752.0-processed-gene-6.77-mRNA-1	-0.882105708	2.755063467	-2.123492269	0.043713175	0.29354816	-4.122592804	ns
snap_masked-scf300000870753.0-processed-gene-20.61-mRNA-1	-0.8505674	3.34602661	-2.121246858	0.043918924	0.29354816	-4.126589608	ns
maker-scf300000870752.1-snap-gene-0.63-mRNA-1	-0.685160992	3.379793742	-2.121184217	0.043924677	0.29354816	-4.126701066	ns
snap_masked-scf300000870743.0-processed-gene-0.20-mRNA-1	0.559212228	4.840104448	2.119545919	0.04407536	0.293797963	-4.129615338	ns
snap_masked-scf300000870746.0-processed-gene-2.26-mRNA-1	-0.537419642	4.278078308	-2.109479902	0.045011378	0.298076813	-4.147487409	ns
snap_masked-scf300000870673.2-processed-gene-13.49-mRNA-1	1.270676253	3.7442633	2.116784058	0.045105193	0.298076813	-4.141065741	ns
snap_masked-scf300000870601.0-processed-gene-5.72-mRNA-1	0.596079996	4.130278785	2.107765347	0.04517257	0.298076813	-4.150525774	ns
snap_masked-scf300000870662.0-processed-gene-8.18-mRNA-1	-0.498058594	3.645867379	-2.106954165	0.045249012	0.298076813	-4.151962678	ns
maker-scf300000870619.2-snap-gene-1.56-mRNA-1	-0.48023245	4.523487494	-2.106498087	0.045292042	0.298076813	-4.152770397	ns
maker-scf300000870749.0-snap-gene-10.5-mRNA-1	-0.514609055	3.01297788	-2.104626245	0.045469027	0.298484019	-4.156084189	ns
snap_masked-deg300000870423-processed-gene-0.79-mRNA-1	0.483398387	3.196266015	2.102192431	0.045700072	0.298925992	-4.160389835	ns
snap_masked-scf300000870603.0-processed-gene-7.32-mRNA-1	0.638359305	3.197127038	2.099103242	0.045994841	0.298925992	-4.165849974	ns
snap_masked-scf300000870641.0-processed-gene-1.93-mRNA-1	-0.630433082	2.958983861	-2.098817359	0.046022206	0.298925992	-4.166354994	ns
maker-scf300000870603.0-snap-gene-7.6-mRNA-1	0.697031034	3.032963119	2.098582665	0.046044681	0.298925992	-4.16676955	ns
maker-scf300000870603.0-snap-gene-10.23-mRNA-1	-0.59778218	3.406336722	-2.097872358	0.046112764	0.298925992	-4.168024023	ns
maker-scf300000870744.1-snap-gene-0.22-mRNA-1	0.773991177	3.613049639	2.093596269	0.046524527	0.3005062	-4.17556984	ns
maker-scf300000870603.1-snap-gene-0.60-mRNA-1	-0.541072767	3.695380895	-2.092936902	0.046588312	0.3005062	-4.176732452	ns
maker-deg300000870423-snap-gene-0.50-mRNA-1	-0.584612803	6.382617756	-2.091918659	0.046731425	0.300681353	-4.178878144	ns
maker-scf300000870586.0-snap-gene-1.76-mRNA-1	-0.406179356	4.383699119	-2.084892771	0.047372772	0.304053461	-4.190895701	ns
maker-scf300000870651.1-snap-gene-6.98-mRNA-1	-0.750429382	2.640440369	-2.080728712	0.047783457	0.30534154	-4.198212526	ns
snap_masked-scf300000870744.0-processed-gene-2.157-mRNA-1	0.566058017	3.957074011	2.080465465	0.047809526	0.30534154	-4.198674747	ns
maker-scf300000870746.0-snap-gene-8.74-mRNA-1	0.610445985	2.835807653	2.079283538	0.047926728	0.30534154	-4.200749529	ns
maker-scf300000870753.0-snap-gene-26.183-mRNA-1	-0.853128343	2.746743572	-2.074077081	0.048446063	0.307648448	-4.209879334	ns
maker-scf300000870601.1-snap-gene-6.103-mRNA-1	0.725060937	3.687565882	2.071175441	0.048737666	0.307648448	-4.214960623	ns
snap_masked-scf300000870603.0-processed-gene-0.68-mRNA-1	-0.503114912	3.238872139	-2.071145936	0.048740639	0.307648448	-4.215012267	ns
snap_masked-scf300000870746.0-processed-gene-1.85-mRNA-1	0.704573915	3.174710151	2.070920051	0.048763406	0.307648448	-4.215407621	ns
snap_masked-scf300000870748.0-processed-gene-2.49-mRNA-1	0.736508648	2.192870189	2.066921908	0.049167951	0.308907897	-4.222400383	ns
snap_masked-scf300000870749.0-processed-gene-3.33-mRNA-1	0.818596313	3.577654559	2.065938605	0.049313093	0.308907897	-4.22444719	ns
maker-scf300000870601.0-snap-gene-19.38-mRNA-1	-0.370319567	3.939976296	-2.065422561	0.049320428	0.308907897	-4.225020322	ns
maker-scf300000870749.0-snap-gene-7.17-mRNA-1	-0.78867266	3.053515993	-2.063067299	0.049560797	0.309268705	-4.229133201	ns
snap_masked-scf300000870605.0-processed-gene-0.98-mRNA-1	0.642951351	3.375378559	2.062522196	0.049616576	0.309268705	-4.230084624	ns
snap_masked-scf300000870735.0-processed-gene-3.81-mRNA-1	-1.134365323	2.925268002	-2.061515534	0.049861172	0.30991542	-4.232853543	ns
maker-scf300000870603.0-snap-gene-18.117-mRNA-1	0.76278218	2.536573325	2.059184155	0.04995937	0.30991542	-4.235907006	ns
snap_masked-scf300000870754.0-processed-gene-4.81-mRNA-1	-0.519250332	3.14186269	-2.057084805	0.050176035	0.310516609	-4.239565429	ns
maker-scf300000870693.1-snap-gene-1.114-mRNA-1	-0.717827915	3.205564537	-2.054585584	0.050435058	0.31137644	-4.243917286	ns
maker-scf300000870749.0-snap-gene-12.11-mRNA-1	-0.37354615	4.367140348	-2.050631096	0.050847333	0.313024943	-4.250795624	ns
maker-scf300000870603.0-snap-gene-14.131-mRNA-1	-0.858684043	3.79167634	-2.048972408	0.051113273	0.313024943	-4.25431175	ns
maker-scf300000870748.0-snap-gene-4.203-mRNA-1	0.516392796	3.295121671	2.047290212	0.051197966	0.313024943	-4.256599444	ns
snap_masked-scf300000870601.0-processed-gene-16.57-mRNA-1	0.736630352	2.77315825	2.046292451	0.051303099	0.313024943	-4.25833148	ns
maker-scf300000870746.0-snap-gene-1.4-mRNA-1	0.594740381	3.463084639	2.045375263	0.05139991	0.313024943	-4.259923127	ns
augustus_masked-scf300000870754.0-processed-gene-7.46-mRNA-1	1.204261628	2.651585278	2.046476727	0.051426389	0.313024943	-4.258985095	ns
maker-scf300000870605.0-snap-gene-0.118-mRNA-1	-0.664077116	3.770886431	-2.043617648	0.051585884	0.313260416	-4.262971811	ns
maker-scf300000870599.0-snap-gene-1.145-mRNA-1	-0.457482632	3.213480002	-2.041505412	0.05181017	0.313787543	-4.266633172	ns
maker-scf300000870754.0-snap-gene-1.74-mRNA-1	-0.580071096	3.750711048	-2.04045166	0.051922385	0.313787543	-4.268458757	ns
snap_masked-scf300000870619.2-processed-gene-2.54-mRNA-1	-0.477709214	3.930399272	-2.039389357	0.052035728	0.313787543	-4.270298486	ns
snap_masked-scf300000870733.0-processed-gene-0.123-mRNA-1	0.748732141	3.083273691	2.034432981	0.052567458	0.316258514	-4.278873188	ns
maker-scf300000870619.2-snap-gene-0.48-mRNA-1	0.498460648	4.265857613	2.027737659	0.053293389	0.319883696	-4.290432989	ns
maker-scf300000870747.0-snap-gene-0.6-mRNA-1	0.480378065	3.723594441	2.025544741	0.053533075	0.320580285	-4.294213326	ns
snap_masked-scf300000870753.0-processed-gene-0.73-mRNA-1	-0.887139442	2.746454139	-2.020865934	0.054047661	0.321896546	-4.302269383	ns
snap_masked-scf300000870603.0-processed-gene-18.75-mRNA-1	0.548539321	3.376183291	2.020233378	0.054117566	0.321896546	-4.303357518	ns
maker-scf300000870673.2-snap-gene-7.60-mRNA-1	0.726476271	3.549259369	2.020163472	0.054125297	0.321896546	-4.303477758	ns
snap_masked-scf300000870673.2-processed-gene-5.48-mRNA-1	0.448241106	3.556080942	2.015130636	0.05468441	0.324477516	-4.312126538	ns
snap_masked-scf300000870673.2-processed-gene-13.24-mRNA-1	0.75039301	2.623523707	2.007531137	0.055538338	0.328792032	-4.325157052	ns
maker-scf300000870744.1-snap-gene-0.12-mRNA-1	-0.516840577	3.757615742	-2.003630037	0.055981249	0.330122442	-4.3318325	ns
snap_masked-scf300000870749.0-processed-gene-18.216-mRNA-1	0.853825064	2.961176142	2.003310266	0.056017692	0.330122442	-4.332379273	ns
snap_masked-scf300000870735.0-processed-gene-13.83-mRNA-1	-0.62067587	2.408005409	-1.99706343	0.056733832	0.333452928	-4.343048199	ns
snap_masked-scf300000870752.0-processed-gene-3.34-mRNA-1	-0.772535198	2.215400863	-1.996143015	0.056840029	0.333452928	-4.34461816	ns
snap_masked-scf300000870745.0-processed-gene-3.139-mRNA-1	0.640636488	3.023754752	1.992591878	0.057251401	0.335108085	-4.35067053	ns
snap_masked-scf300000870593.0-processed-gene-5.100-mRNA-1	-0.471983785	4.099376876	-1.989719907	0.057586014	0.335537948	-4.355559735	ns
maker-scf300000870749.0-snap-gene-11.9-mRNA-1	0.652471141	2.485711716	1.989069345	0.05766205	0.335537948	-4.356666542	ns
snap_masked-scf300000870593.0-processed-gene-1.72-mRNA-1	0.501473635	2.926575348	1.987371838	0.057860867	0.335537948	-4.359553306	ns
maker-scf300000870601.0-snap-gene-10.107-mRNA-1	-0.502182717	2.935829889	-1.986476023	0.057966031	0.335537948	-4.36107601	ns
augustus_masked-scf300000870662.0-processed-gene-2.50-mRNA-1	0.784347204	2.566401027	1.986092181	0.058011143	0.335537948	-4.361728314	ns
snap_masked-scf300000870753.0-processed-gene-15.67-mRNA-1	0.424205112	3.884846107	1.985326296	0.058101249	0.335537948	-4.363029592	ns
maker-scf300000870743.0-snap-gene-1.63-mRNA-1	-0.5467368	3.568633987	-1.979593522	0.05877963	0.336368052	-4.372758454	ns
snap_masked-scf300000870754.0-processed-gene-11.87-mRNA-1	-0.460892703	4.156240041	-1.97871857	0.058883777	0.336368052	-4.374241524	ns
snap_masked-scf300000870601.1-processed-gene-2.10-mRNA-1	-0.454221805	3.500908713	-1.978594806	0.058898522	0.336368052	-4.37445127	ns
snap_masked-scf300000870746.0-processed-gene-5.112-mRNA-1	0.525052179	3.044071701	1.978343169	0.058928511	0.336368052	-4.374877696	ns
snap_masked-scf300000870601.0-processed-gene-14.23-mRNA-1	-0.705996969	2.788401954	-1.976884663	0.059102597	0.336368052	-4.377348527	ns
maker-scf300000870744.1-snap-gene-0.7-mRNA-1	0.700048954	3.042302938	1.975375368	0.059283222	0.336368052	-4.379904018	ns
maker-scf300000870641.0-snap-gene-0.52-mRNA-1	-0.452762439	3.882167959	-1.974362799	0.059404673	0.336368052	-4.381617681	ns
maker-scf300000870595.0-snap-gene-1.50-mRNA-1	0.594368357	3.071788605	1.973730893	0.059480577	0.336368052	-4.382686794	ns
snap_masked-scf300000870601.0-processed-gene-11.37-mRNA-1	-0.832897411	2.044416609	-1.972436359	0.059636341	0.336368052	-4.384876231	ns
snap_masked-scf300000870631.0-processed-gene-2.28-mRNA-1	0.61303416	3.543446802	1.971632716	0.05973322	0.336368052	-4.386234906	ns
snap_masked-scf300000870746.0-processed-gene-4.16-mRNA-1	-0.484564239	3.275811934	-1.97108038	0.059799883	0.336368052	-4.387168479	ns
maker-scf300000870749.0-snap-gene-11.27-mRNA-1	0.461323689	4.114238204	1.969838918	0.05994996	0.336368052	-4.389266144	ns
maker-scf300000870599.0-snap-gene-0.84-mRNA-1	0.554566676	2.764165636	1.96939553	0.06000364	0.336368052	-4.390015094	ns
maker-scf300000870753.0-snap-gene-10.10-mRNA-1	0.730146109	2.77658205	1.968328636	0.060132979	0.336368052	-4.391816744	ns
maker-scf300000870735.0-snap-gene-2.58-mRNA-1	0.959124089	3.002129271	1.968645494	0.060190812	0.336368052	-4.391789897	ns
augustus_masked-scf300000870601.0-processed-gene-7.35-mRNA-1	0.863501659	3.505944649	1.965862542	0.060529287	0.33753213	-4.396482585	ns
maker-scf300000870753.0-snap-gene-26.161-mRNA-1	0.54121263	3.720050636	1.960355435	0.06110735	0.339392921	-4.405258684	ns
snap_masked-scf300000870752.0-processed-gene-2.52-mRNA-1	0.380437408	4.277105623	1.960214018	0.061124757	0.339392921	-4.405496743	ns
snap_masked-scf300000870752.0-processed-gene-6.82-mRNA-1	-0.422139199	3.657354243	-1.958053051	0.061391283	0.339586297	-4.409132919	ns
maker-scf300000870662.0-snap-gene-7.87-mRNA-1	-0.459452668	3.934959523	-1.957808498	0.061421509	0.339586297	-4.409544237	ns
snap_masked-scf300000870746.0-processed-gene-7.4-mRNA-1	-0.41991047	4.005158778	-1.956668679	0.061562562	0.339641962	-4.411460825	ns
snap_masked-scf300000870651.1-processed-gene-2.105-mRNA-1	-0.76642179	2.560813798	-1.954945484	0.061776347	0.340097807	-4.414356817	ns
augustus_masked-scf300000870673.2-processed-gene-11.89-mRNA-1	-0.389321112	3.655704406	-1.951295623	0.062231312	0.341876679	-4.420484655	ns
maker-scf300000870735.0-snap-gene-12.75-mRNA-1	-0.601672127	3.985710539	-1.9492006	0.062493788	0.342592795	-4.423998289	ns
snap_masked-scf300000870743.0-processed-gene-3.64-mRNA-1	0.93557389	3.038608543	1.948471356	0.062682606	0.342902946	-4.425699672	ns
maker-scf300000870601.1-snap-gene-4.121-mRNA-1	0.484249932	2.113455954	1.944808236	0.063047239	0.34408567	-4.431355981	ns
maker-scf300000870746.0-snap-gene-6.137-mRNA-1	-0.445031033	4.292182862	-1.943884302	0.063164203	0.34408567	-4.432902138	ns
maker-scf300000870673.2-snap-gene-4.63-mRNA-1	0.796696957	3.243462868	1.941986734	0.063405019	0.344673405	-4.436075948	ns
maker-scf300000870754.0-snap-gene-0.99-mRNA-1	-0.622688613	2.317835707	-1.940781892	0.063558339	0.344784046	-4.438089957	ns
snap_masked-scf300000870641.0-processed-gene-2.38-mRNA-1	0.646463644	2.579114665	1.938614077	0.06383502	0.345562016	-4.441711378	ns
snap_masked-scf300000870749.0-processed-gene-3.48-mRNA-1	0.769025184	3.417449117	1.936790276	0.064068609	0.346103966	-4.444755829	ns
snap_masked-scf300000870651.1-processed-gene-3.21-mRNA-1	0.799904424	2.768682694	1.931135349	0.064797646	0.34884887	-4.454182259	ns
snap_masked-scf300000870750.0-processed-gene-0.61-mRNA-1	-0.401881983	5.5151378	-1.930763807	0.064845798	0.34884887	-4.454800893	ns
maker-scf300000870744.0-snap-gene-0.64-mRNA-1	-0.665885089	2.678143297	-1.928173426	0.065182387	0.349431065	-4.459111584	ns
augustus_masked-scf300000870629.0-processed-gene-3.70-mRNA-1	-0.58855463	2.814423079	-1.927607711	0.065256097	0.349431065	-4.460052437	ns
snap_masked-scf300000870603.0-processed-gene-1.82-mRNA-1	0.406744287	3.59873055	1.926824265	0.065358298	0.349431065	-4.461355068	ns
maker-scf300000870735.0-snap-gene-14.42-mRNA-1	1.144761751	2.532278056	1.924101928	0.065866618	0.350248185	-4.466566456	ns
maker-scf300000870586.0-snap-gene-1.64-mRNA-1	0.85296179	3.649404909	1.923318437	0.065919804	0.350248185	-4.467641824	ns
snap_masked-scf300000870749.0-processed-gene-10.54-mRNA-1	-0.571034955	3.205598496	-1.921697207	0.066030583	0.350248185	-4.469870245	ns
snap_masked-scf300000870746.0-processed-gene-0.50-mRNA-1	0.722715717	3.012770637	1.921527477	0.066052942	0.350248185	-4.470151854	ns
maker-scf300000870601.0-snap-gene-12.74-mRNA-1	-0.695085762	3.39235473	-1.920244031	0.066222226	0.350248185	-4.472280705	ns
snap_masked-scf300000870629.0-processed-gene-4.80-mRNA-1	0.488261377	3.224494814	1.919492096	0.066321581	0.350248185	-4.473527454	ns
snap_masked-scf300000870629.0-processed-gene-3.6-mRNA-1	-0.466938444	3.715469823	-1.912151436	0.067298376	0.354684327	-4.485679865	ns
snap_masked-scf300000870601.0-processed-gene-10.51-mRNA-1	-0.541263908	2.814218873	-1.910125229	0.067570197	0.355394565	-4.489028218	ns
maker-scf300000870595.0-snap-gene-5.53-mRNA-1	1.231699877	3.789087545	1.913196646	0.068156157	0.357750843	-4.488257116	ns
snap_masked-scf300000870735.0-processed-gene-6.74-mRNA-1	0.957353226	2.740289863	1.90196834	0.068773452	0.359857288	-4.502896531	ns
maker-scf300000870746.0-snap-gene-9.71-mRNA-1	-0.417448261	4.27692716	-1.899789736	0.068971678	0.359857288	-4.506067201	ns
snap_masked-scf300000870673.2-processed-gene-10.89-mRNA-1	-0.595990766	2.811935691	-1.897480025	0.069288311	0.359857288	-4.509865652	ns
maker-scf300000870651.1-snap-gene-2.71-mRNA-1	0.54039878	2.80541252	1.897303986	0.069312496	0.359857288	-4.51015502	ns
snap_masked-scf300000870753.0-processed-gene-25.18-mRNA-1	-0.369508555	3.038851871	-1.896453409	0.069429454	0.359857288	-4.511552887	ns
augustus_masked-scf300000870750.0-processed-gene-4.50-mRNA-1	-0.568288766	3.039403423	-1.895534009	0.069556068	0.359857288	-4.513063341	ns
snap_masked-scf300000870629.0-processed-gene-3.3-mRNA-1	0.776805414	2.96417798	1.893679788	0.069812032	0.359857288	-4.516107937	ns
maker-scf300000870673.2-snap-gene-7.55-mRNA-1	0.487010662	3.497232382	1.893664544	0.06981414	0.359857288	-4.516132958	ns
snap_masked-scf300000870601.0-processed-gene-6.44-mRNA-1	-0.430519911	3.895217511	-1.893623842	0.069819768	0.359857288	-4.516199765	ns
augustus_masked-scf300000870754.0-processed-gene-4.22-mRNA-1	-0.416179906	4.225227663	-1.89242819	0.069985271	0.359857288	-4.518161792	ns
snap_masked-scf300000870746.0-processed-gene-13.130-mRNA-1	-0.406442487	3.163155284	-1.891715778	0.070084046	0.359857288	-4.519330402	ns
maker-scf300000870735.0-snap-gene-7.59-mRNA-1	-0.605763323	2.451503253	-1.887067226	0.070731542	0.362276377	-4.526947699	ns
maker-scf300000870753.0-snap-gene-19.6-mRNA-1	0.582769051	2.972266044	1.886330742	0.070834602	0.362276377	-4.528153257	ns
maker-scf300000870601.0-snap-gene-15.106-mRNA-1	0.4312773	4.206417807	1.882443492	0.071380734	0.363874402	-4.534510558	ns
snap_masked-scf300000870749.0-processed-gene-13.50-mRNA-1	-0.873612956	3.193564102	-1.882820139	0.071427717	0.363874402	-4.534285479	ns
maker-scf300000870673.2-snap-gene-15.135-mRNA-1	0.507276257	3.502698791	1.879308343	0.071823862	0.365175045	-4.539630771	ns
maker-scf300000870735.0-snap-gene-12.69-mRNA-1	-0.5570794	2.410258788	-1.877561421	0.07207181	0.365718596	-4.54248103	ns
maker-scf300000870673.2-snap-gene-11.25-mRNA-1	0.538706149	3.788393965	1.876399687	0.072237111	0.365841462	-4.544375415	ns
snap_masked-scf300000870629.0-processed-gene-5.49-mRNA-1	0.746951655	2.586484347	1.875233122	0.072403431	0.365968997	-4.546276801	ns
maker-scf300000870752.0-augustus-gene-1.69-mRNA-1	-0.402339761	3.168925586	-1.872583592	0.072782415	0.367168874	-4.550592005	ns
snap_masked-scf300000870601.0-processed-gene-7.85-mRNA-1	0.727271181	2.779383106	1.871235874	0.072975849	0.367429859	-4.552785249	ns
maker-scf300000870748.0-snap-gene-2.22-mRNA-1	0.708421793	2.307819202	1.86861837	0.073352808	0.368612076	-4.557041552	ns
snap_masked-scf300000870673.0-processed-gene-0.107-mRNA-1	0.512493253	3.650184003	1.865416636	0.073816199	0.370022457	-4.562241832	ns
snap_masked-scf300000870673.0-processed-gene-0.136-mRNA-1	0.636442405	3.537596542	1.86423322	0.073988117	0.370022457	-4.564162262	ns
snap_masked-scf300000870735.0-processed-gene-12.11-mRNA-1	-0.483483617	3.606409558	-1.863634987	0.074075156	0.370022457	-4.56513272	ns
snap_masked-scf300000870746.0-processed-gene-7.38-mRNA-1	-0.435398523	2.881357659	-1.862748675	0.074204272	0.370022457	-4.566570074	ns
snap_masked-scf300000870662.0-processed-gene-3.10-mRNA-1	-0.443550804	3.133372122	-1.85985174	0.074627652	0.371419387	-4.571264545	ns
maker-scf300000870641.0-snap-gene-1.17-mRNA-1	-0.572881291	2.500940463	-1.857833716	0.074923815	0.372179029	-4.574531519	ns
snap_masked-scf300000870746.0-processed-gene-6.103-mRNA-1	0.802878596	2.814774584	1.854689742	0.07538725	0.373765085	-4.579616006	ns
maker-scf300000870619.2-snap-gene-0.54-mRNA-1	0.651489955	2.869686862	1.853065714	0.075627609	0.374241202	-4.582239887	ns
maker-scf300000870586.0-snap-gene-4.135-mRNA-1	0.778218037	2.375710107	1.848797558	0.076262466	0.375482513	-4.58912758	ns
snap_masked-scf300000870599.0-processed-gene-1.204-mRNA-1	0.510505433	3.355767892	1.847595077	0.076442156	0.375482513	-4.591065923	ns
maker-scf300000870754.0-snap-gene-12.207-mRNA-1	-0.593116137	3.723546968	-1.847580404	0.076444351	0.375482513	-4.591089568	ns
snap_masked-scf300000870752.0-processed-gene-6.31-mRNA-1	-0.605445448	3.520327637	-1.847491299	0.076457681	0.375482513	-4.591233162	ns
maker-deg300000870423-snap-gene-0.31-mRNA-1	-0.366964685	3.366642794	-1.844996443	0.076831728	0.376523501	-4.595251565	ns
snap_masked-scf300000870745.0-processed-gene-3.100-mRNA-1	0.743970913	2.679817548	1.843306572	0.077085983	0.376523501	-4.597971081	ns
snap_masked-scf300000870744.1-processed-gene-4.70-mRNA-1	0.787473595	2.230001556	1.843178544	0.077105275	0.376523501	-4.598177041	ns
maker-scf300000870749.0-snap-gene-12.10-mRNA-1	0.478862747	3.389047579	1.841724931	0.077324612	0.376884811	-4.600514728	ns
snap_masked-scf300000870603.0-processed-gene-0.39-mRNA-1	-0.731176293	2.761084157	-1.840643524	0.077488136	0.376973239	-4.602252937	ns
snap_masked-scf300000870735.0-processed-gene-2.137-mRNA-1	0.991356522	2.499468784	1.838841817	0.077862942	0.378087283	-4.605483725	ns
maker-scf300000870595.1-snap-gene-1.139-mRNA-1	-0.450055737	3.45649474	-1.83668746	0.078088895	0.378475708	-4.608605213	ns
maker-scf300000870629.0-snap-gene-2.53-mRNA-1	-0.372220911	4.519547416	-1.835450344	0.078277583	0.378682414	-4.610589547	ns
snap_masked-scf300000870744.0-processed-gene-1.125-mRNA-1	0.623589631	3.12828498	1.833083778	0.078639636	0.379379683	-4.614382712	ns
maker-scf300000870735.0-snap-gene-5.1-mRNA-1	-0.500575175	3.746762376	-1.83132163	0.078910158	0.379379683	-4.617204713	ns
snap_masked-scf300000870631.0-processed-gene-2.36-mRNA-1	-0.453566223	4.00907767	-1.831086443	0.078946324	0.379379683	-4.617581199	ns
maker-scf300000870746.0-snap-gene-3.9-mRNA-1	-0.574169343	3.056632941	-1.830113486	0.079096094	0.379379683	-4.619138318	ns
snap_masked-scf300000870746.0-processed-gene-5.113-mRNA-1	-0.62506191	3.669788247	-1.829293837	0.079222454	0.379379683	-4.620449599	ns
maker-scf300000870750.0-snap-gene-4.157-mRNA-1	-0.482260274	3.199018019	-1.828435098	0.079355028	0.379379683	-4.621822942	ns
maker-scf300000870743.0-snap-gene-3.121-mRNA-1	-0.632278284	5.107447926	-1.828289443	0.079479594	0.379379683	-4.62238	ns
snap_masked-scf300000870607.0-processed-gene-0.44-mRNA-1	0.871332891	2.952981677	1.827561413	0.07959219	0.379379683	-4.623543013	ns
maker-scf300000870753.0-snap-gene-11.106-mRNA-1	-0.555600636	3.059997364	-1.823394039	0.080137137	0.380778243	-4.629875059	ns
maker-scf300000870744.1-snap-gene-4.57-mRNA-1	-0.576649896	2.749226413	-1.822139591	0.08033279	0.380778243	-4.631876188	ns
snap_masked-scf300000870746.0-processed-gene-10.29-mRNA-1	0.554045482	4.03690582	1.821269348	0.080468762	0.380778243	-4.633263812	ns
snap_masked-scf300000870603.0-processed-gene-8.62-mRNA-1	-0.41944822	3.285549435	-1.820350901	0.08061248	0.380778243	-4.634727753	ns
maker-scf300000870750.0-snap-gene-4.155-mRNA-1	-0.565514556	1.890652396	-1.820303876	0.080619844	0.380778243	-4.634802693	ns
maker-scf300000870673.1-snap-gene-1.208-mRNA-1	0.425747284	5.02140646	1.815844992	0.081320767	0.382980395	-4.641901766	ns
maker-scf300000870631.0-snap-gene-5.108-mRNA-1	0.483821791	3.548691764	1.814689353	0.081503283	0.382980395	-4.643739528	ns
maker-scf300000870619.2-snap-gene-1.63-mRNA-1	0.395947265	3.666572619	1.813661926	0.081665846	0.382980395	-4.645372657	ns
snap_masked-scf300000870603.0-processed-gene-14.105-mRNA-1	-0.811292235	2.827501334	-1.812930664	0.081781719	0.382980395	-4.646534595	ns
snap_masked-scf300000870753.0-processed-gene-9.72-mRNA-1	0.961920947	2.701861507	1.813307232	0.081824581	0.382980395	-4.646243351	ns
maker-scf300000870753.0-snap-gene-5.125-mRNA-1	-0.722738909	2.463282472	-1.807621544	0.082627225	0.385488366	-4.654959851	ns
maker-scf300000870749.0-snap-gene-12.0-mRNA-1	-0.47633656	4.068314035	-1.807430778	0.082657744	0.385488366	-4.655262236	ns
maker-scf300000870751.0-snap-gene-1.111-mRNA-1	1.000043959	3.369000715	1.805606358	0.08330253	0.387797953	-4.659173914	ns
augustus_masked-deg300000870423-processed-gene-0.127-mRNA-1	-0.390335821	5.631045315	-1.799903276	0.083869792	0.388942114	-4.667174785	ns
maker-scf300000870693.1-snap-gene-0.57-mRNA-1	-0.592620414	3.42142159	-1.799155037	0.0839911	0.388942114	-4.668356835	ns
snap_masked-scf300000870749.0-processed-gene-2.75-mRNA-1	-0.434438983	2.338976597	-1.799017824	0.084013362	0.388942114	-4.668573559	ns
maker-scf300000870662.0-snap-gene-7.76-mRNA-1	-0.516439723	4.776676011	-1.797321082	0.084289066	0.388942114	-4.671252486	ns
maker-scf300000870603.0-augustus-gene-0.82-mRNA-1	0.480453571	2.433788677	1.79726439	0.084298291	0.388942114	-4.671341963	ns
snap_masked-scf300000870641.0-processed-gene-1.48-mRNA-1	-0.373810701	3.545222861	-1.795782485	0.084539743	0.389363329	-4.673680059	ns
maker-scf300000870629.0-snap-gene-1.89-mRNA-1	-0.428268069	3.559222648	-1.793499403	0.084912895	0.390388541	-4.677279345	ns
snap_masked-scf300000870673.2-processed-gene-10.93-mRNA-1	0.665677852	2.540953703	1.792520791	0.085073274	0.390433626	-4.678821062	ns
snap_masked-scf300000870752.0-processed-gene-5.66-mRNA-1	-0.311500878	5.147276025	-1.790935992	0.085333547	0.390936196	-4.681316408	ns
snap_masked-scf300000870735.0-processed-gene-14.94-mRNA-1	0.434755568	3.853616222	1.786823584	0.086012117	0.393349948	-4.687783743	ns
maker-scf300000870593.0-snap-gene-3.71-mRNA-1	0.465773993	3.461114627	1.784071898	0.086468738	0.394186951	-4.692104806	ns
snap_masked-scf300000870651.1-processed-gene-3.43-mRNA-1	-0.736111426	3.079763525	-1.783033179	0.086641643	0.394186951	-4.693734616	ns
maker-scf300000870735.0-snap-gene-10.67-mRNA-1	-0.451547448	4.194636068	-1.781448707	0.086905966	0.394186951	-4.696219345	ns
maker-scf300000870735.0-snap-gene-2.67-mRNA-1	-0.512527073	3.632251976	-1.781437543	0.086907831	0.394186951	-4.696236846	ns
snap_masked-scf300000870754.0-processed-gene-4.79-mRNA-1	0.662832262	2.484181409	1.779959193	0.087155076	0.394186951	-4.698553621	ns
maker-scf300000870752.0-snap-gene-3.0-mRNA-1	0.696553005	3.220440565	1.778440324	0.087409725	0.394186951	-4.70093236	ns
snap_masked-scf300000870673.2-processed-gene-14.33-mRNA-1	-0.502487535	3.868030482	-1.777640854	0.087544017	0.394186951	-4.702183805	ns
maker-scf300000870619.2-snap-gene-2.1-mRNA-1	0.897738532	2.623111145	1.778105677	0.087569506	0.394186951	-4.701724946	ns
maker-scf300000870662.0-snap-gene-2.128-mRNA-1	-0.737797841	3.679276818	-1.777439709	0.08768144	0.394186951	-4.702766593	ns
snap_masked-scf300000870752.0-processed-gene-3.67-mRNA-1	0.49726077	4.899100595	1.776277918	0.087773365	0.394186951	-4.704316274	ns
maker-scf300000870735.0-snap-gene-13.4-mRNA-1	-0.558396264	3.986863339	-1.775720231	0.087867357	0.394186951	-4.705188476	ns
maker-scf300000870745.0-snap-gene-0.52-mRNA-1	0.389891965	2.743243386	1.774101268	0.088140706	0.39473031	-4.707719288	ns
augustus_masked-scf300000870746.0-processed-gene-3.101-mRNA-1	-0.623125213	3.200511101	-1.773145568	0.088302408	0.394772663	-4.709212435	ns
maker-scf300000870673.1-snap-gene-1.191-mRNA-1	1.098549982	2.771686931	1.773625184	0.088456542	0.394781089	-4.709061501	ns
snap_masked-scf300000870673.2-processed-gene-11.50-mRNA-1	-0.623481796	2.59463003	-1.770551281	0.088742636	0.395377414	-4.71326253	ns
snap_masked-scf300000870752.0-processed-gene-4.53-mRNA-1	0.555435747	2.36539737	1.765989781	0.089521229	0.398162173	-4.720372706	ns
maker-scf300000870753.0-snap-gene-7.128-mRNA-1	0.381020552	3.929668136	1.762832584	0.090063533	0.399888256	-4.725285681	ns
snap_masked-scf300000870749.0-processed-gene-18.187-mRNA-1	-0.502703816	2.524161576	-1.758906893	0.090741747	0.401697493	-4.73138508	ns
augustus_masked-deg300000870423-processed-gene-0.113-mRNA-1	0.408739494	3.366950924	1.758681348	0.090780845	0.401697493	-4.731735194	ns
maker-scf300000870745.0-snap-gene-3.31-mRNA-1	-0.414043273	3.591337553	-1.757485752	0.090988339	0.40192975	-4.733590542	ns
snap_masked-scf300000870673.2-processed-gene-4.98-mRNA-1	0.584761637	3.34765371	1.751808629	0.091979122	0.405615414	-4.742387116	ns
snap_masked-scf300000870651.1-processed-gene-2.117-mRNA-1	0.723375753	3.648062827	1.751098463	0.092207986	0.40593431	-4.743726923	ns
maker-scf300000870673.2-snap-gene-1.57-mRNA-1	0.747119697	2.807237412	1.746702881	0.092878021	0.408189176	-4.75027957	ns
snap_masked-scf300000870746.0-processed-gene-12.104-mRNA-1	-0.468234182	4.27172181	-1.745815454	0.093035019	0.408189176	-4.751649535	ns
maker-scf300000870603.0-snap-gene-9.118-mRNA-1	0.617123102	3.194396541	1.744546474	0.09325991	0.40830966	-4.753607587	ns
snap_masked-scf300000870662.0-processed-gene-12.26-mRNA-1	0.594184905	3.062420477	1.74388449	0.093377412	0.40830966	-4.754628598	ns
snap_masked-scf300000870619.2-processed-gene-2.64-mRNA-1	-0.694862161	3.863949048	-1.743490798	0.093551809	0.40838357	-4.755469088	ns
snap_masked-scf300000870746.0-processed-gene-10.50-mRNA-1	0.459902956	2.815946166	1.73755373	0.09450749	0.411862054	-4.764377683	ns
snap_masked-scf300000870753.0-processed-gene-1.124-mRNA-1	-0.614761124	3.997034211	-1.735033151	0.094960653	0.413142571	-4.768251604	ns
maker-scf300000870753.0-snap-gene-12.66-mRNA-1	-0.672172275	3.251910361	-1.731619075	0.095577394	0.415129285	-4.773491792	ns
maker-scf300000870752.0-snap-gene-6.108-mRNA-1	-0.530980899	2.593296787	-1.728821211	0.096085351	0.415624339	-4.777780188	ns
maker-scf300000870753.0-snap-gene-23.150-mRNA-1	0.922617135	3.148599552	1.729509158	0.096139994	0.415624339	-4.777103223	ns
maker-scf300000870744.0-snap-gene-2.123-mRNA-1	0.438856365	3.712415233	1.728343909	0.096172234	0.415624339	-4.77851123	ns
maker-scf300000870753.0-snap-gene-4.71-mRNA-1	-0.44215614	2.970685706	-1.727379436	0.096348001	0.415691124	-4.779987948	ns
snap_masked-scf300000870750.0-processed-gene-0.89-mRNA-1	-0.692119236	2.595173178	-1.724331435	0.096905263	0.417400909	-4.784650566	ns
snap_masked-scf300000870754.0-processed-gene-12.141-mRNA-1	0.595410695	3.879691411	1.722537372	0.097234546	0.418124671	-4.787392	ns
snap_masked-scf300000870601.0-processed-gene-19.89-mRNA-1	0.571707074	2.296001727	1.720581706	0.097594568	0.418978006	-4.790377838	ns
snap_masked-scf300000870662.0-processed-gene-2.121-mRNA-1	-0.404241082	3.38316538	-1.71743473	0.098176273	0.420778637	-4.795176969	ns
snap_masked-scf300000870593.0-processed-gene-2.47-mRNA-1	-0.319319163	4.500436777	-1.714083645	0.098798931	0.421901859	-4.800279826	ns
maker-scf300000870629.0-snap-gene-5.20-mRNA-1	0.48765931	3.02356712	1.713826955	0.098846764	0.421901859	-4.800670379	ns
snap_masked-scf300000870662.0-processed-gene-12.10-mRNA-1	-0.50451919	2.258760569	-1.712637467	0.099068673	0.421901859	-4.802479585	ns
snap_masked-scf300000870601.0-processed-gene-19.60-mRNA-1	0.941603411	2.803006431	1.713398562	0.099089175	0.421901859	-4.801638515	ns
maker-scf300000870641.0-snap-gene-1.38-mRNA-1	-0.386668377	3.407407637	-1.710047925	0.099553233	0.423182842	-4.806414871	ns
snap_masked-scf300000870601.0-processed-gene-11.78-mRNA-1	0.472266623	3.624009572	1.706846074	0.100155139	0.425043151	-4.81127423	ns
maker-scf300000870749.0-snap-gene-17.0-mRNA-1	0.632511758	2.701364725	1.705978782	0.100318708	0.425043151	-4.812589269	ns
snap_masked-scf300000870601.0-processed-gene-13.69-mRNA-1	0.415507154	3.143764598	1.700482267	0.101360587	0.428756938	-4.82091122	ns
snap_masked-scf300000870601.1-processed-gene-3.0-mRNA-1	0.366708489	4.052616602	1.697340981	0.10196012	0.430590538	-4.825657797	ns
snap_masked-scf300000870651.0-processed-gene-0.33-mRNA-1	0.768353429	3.467179245	1.693190248	0.102862327	0.433694332	-4.832105451	ns
maker-scf300000870754.0-snap-gene-5.105-mRNA-1	0.524227178	3.343573273	1.689162449	0.10353509	0.434822852	-4.83798345	ns
snap_masked-scf300000870673.2-processed-gene-7.97-mRNA-1	0.572527122	2.834214884	1.688829789	0.103599583	0.434822852	-4.838483803	ns
maker-scf300000870745.0-snap-gene-3.30-mRNA-1	-0.551293061	2.406323873	-1.688622266	0.103639833	0.434822852	-4.838795898	ns
maker-scf300000870750.0-snap-gene-1.5-mRNA-1	0.657078433	2.979238132	1.687116842	0.10393221	0.434822852	-4.841059009	ns
snap_masked-scf300000870603.0-processed-gene-18.22-mRNA-1	0.961352359	4.46406596	1.692423768	0.103968441	0.434822852	-4.834932827	ns
maker-scf300000870601.0-snap-gene-8.124-mRNA-1	0.512481681	4.250483246	1.685520044	0.104243093	0.435269469	-4.843457747	ns
snap_masked-scf300000870601.0-processed-gene-14.34-mRNA-1	-0.297837428	4.053442006	-1.683154794	0.104705025	0.435711646	-4.847007577	ns
snap_masked-scf300000870601.1-processed-gene-2.5-mRNA-1	-0.36262994	4.134907813	-1.682914707	0.10475201	0.435711646	-4.847367687	ns
maker-deg300000870423-snap-gene-0.33-mRNA-1	-0.370688928	5.328053559	-1.682398502	0.104853092	0.435711646	-4.848141812	ns
maker-scf300000870754.0-snap-gene-1.80-mRNA-1	-0.635220078	2.594269783	-1.681138193	0.105100226	0.435946898	-4.850031041	ns
maker-scf300000870749.0-snap-gene-9.76-mRNA-1	0.391336558	4.643226884	1.680396194	0.105245954	0.435946898	-4.851142791	ns
maker-scf300000870605.0-snap-gene-0.119-mRNA-1	-0.416991209	3.699571968	-1.67171412	0.106963771	0.442355756	-4.864122492	ns
maker-scf300000870673.2-snap-gene-8.93-mRNA-1	-0.466794067	3.651775733	-1.669942272	0.107317225	0.44311077	-4.866764873	ns
snap_masked-deg300000870423-processed-gene-0.101-mRNA-1	0.389673234	3.513838201	1.667998969	0.107706008	0.444009026	-4.869660397	ns
maker-scf300000870603.0-snap-gene-17.5-mRNA-1	0.662370702	3.082357099	1.667124178	0.107881406	0.444026169	-4.870962965	ns
maker-scf300000870629.0-snap-gene-1.82-mRNA-1	-0.4449033	3.588678646	-1.663543235	0.1086019	0.446283242	-4.876289364	ns
snap_masked-scf300000870746.0-processed-gene-9.114-mRNA-1	-0.59705689	4.60952754	-1.661769722	0.109066082	0.447481568	-4.879083345	ns
snap_masked-scf300000870749.0-processed-gene-10.41-mRNA-1	0.93805958	3.582155491	1.66065967	0.109743815	0.448081202	-4.881405166	ns
snap_masked-scf300000870744.1-processed-gene-0.66-mRNA-1	0.532653224	3.575755881	1.654290497	0.110482276	0.448081202	-4.890010074	ns
snap_masked-scf300000870753.0-processed-gene-6.54-mRNA-1	-0.419435472	3.228344377	-1.653458306	0.110652726	0.448081202	-4.891241134	ns
snap_masked-scf300000870673.2-processed-gene-13.51-mRNA-1	-0.649377252	2.369899846	-1.653405246	0.110663601	0.448081202	-4.891319609	ns
snap_masked-scf300000870735.0-processed-gene-12.4-mRNA-1	-0.395655112	3.046186032	-1.653179925	0.110709793	0.448081202	-4.891652834	ns
maker-scf300000870750.0-snap-gene-0.101-mRNA-1	0.483556193	4.045462237	1.65277302	0.110793252	0.448081202	-4.892254508	ns
snap_masked-scf300000870603.0-processed-gene-6.9-mRNA-1	0.814308725	2.976828361	1.653104003	0.11083131	0.448081202	-4.891917354	ns
snap_masked-scf300000870603.0-processed-gene-14.58-mRNA-1	-1.007087515	1.862115294	-1.652673356	0.110977588	0.448081202	-4.892636704	ns
augustus_masked-scf300000870601.1-processed-gene-3.90-mRNA-1	-0.476985674	3.092212611	-1.651327972	0.111090065	0.448081202	-4.894390294	ns
maker-scf300000870629.0-snap-gene-6.74-mRNA-1	0.61654454	2.914083146	1.651278514	0.111100235	0.448081202	-4.894463366	ns
snap_masked-scf300000870743.0-processed-gene-4.67-mRNA-1	0.462814387	3.687641567	1.650483314	0.111263866	0.448081202	-4.895638012	ns
snap_masked-scf300000870662.0-processed-gene-7.97-mRNA-1	-0.482342233	3.771295792	-1.650376392	0.111285883	0.448081202	-4.895795919	ns
maker-scf300000870749.0-snap-gene-17.4-mRNA-1	0.64925806	2.321790949	1.648499942	0.111672869	0.448737036	-4.898565829	ns
maker-scf300000870605.0-snap-gene-0.139-mRNA-1	-0.435404288	3.621698195	-1.647909448	0.111794881	0.448737036	-4.899436963	ns
maker-deg300000870423-snap-gene-0.32-mRNA-1	-0.339618365	3.552050826	-1.645892309	0.112212517	0.449717244	-4.902410901	ns
maker-scf300000870754.0-snap-gene-7.126-mRNA-1	0.615781785	2.565303531	1.644694899	0.11246105	0.449723207	-4.904174911	ns
snap_masked-scf300000870753.0-processed-gene-8.107-mRNA-1	-0.449375971	3.618328499	-1.64408928	0.112586927	0.449723207	-4.905066712	ns
snap_masked-scf300000870753.0-processed-gene-3.8-mRNA-1	-0.701280321	2.354102484	-1.643360926	0.112738469	0.449723207	-4.906138899	ns
maker-scf300000870754.0-snap-gene-8.65-mRNA-1	0.592156144	2.611707014	1.642548264	0.112907755	0.449723207	-4.907334747	ns
snap_masked-scf300000870753.0-processed-gene-10.39-mRNA-1	0.598365275	1.919263032	1.639984892	0.113443121	0.450608025	-4.911103704	ns
snap_masked-scf300000870749.0-processed-gene-12.56-mRNA-1	0.756464556	2.14661609	1.639820847	0.113477455	0.450608025	-4.911344742	ns
maker-scf300000870629.0-snap-gene-6.48-mRNA-1	0.434199564	2.953536997	1.638147891	0.113828087	0.451309218	-4.91380178	ns
maker-scf300000870601.0-snap-gene-1.50-mRNA-1	-0.512250687	3.543539443	-1.635984318	0.114282887	0.452420649	-4.916976407	ns
snap_masked-scf300000870753.0-processed-gene-2.53-mRNA-1	-0.460898016	3.067874924	-1.632206852	0.115080575	0.453949575	-4.922511074	ns
snap_masked-scf300000870754.0-processed-gene-9.35-mRNA-1	0.489129599	3.564803524	1.631874365	0.115151008	0.453949575	-4.922997738	ns
maker-scf300000870735.0-snap-gene-14.35-mRNA-1	-0.420028807	2.97538386	-1.631670083	0.1151943	0.453949575	-4.923296707	ns
maker-scf300000870631.0-snap-gene-5.120-mRNA-1	-0.712208456	3.637760905	-1.631050941	0.115431728	0.454194948	-4.924337387	ns
snap_masked-scf300000870735.0-processed-gene-1.49-mRNA-1	0.454154145	3.965956904	1.628220467	0.11592741	0.454870047	-4.928340745	ns
maker-scf300000870753.0-snap-gene-16.26-mRNA-1	0.933715046	3.106888135	1.629062031	0.116010199	0.454870047	-4.927439362	ns
snap_masked-scf300000870593.0-processed-gene-6.31-mRNA-1	0.436673509	3.452981384	1.626566866	0.116280208	0.454870047	-4.930755614	ns
maker-scf300000870746.0-snap-gene-12.107-mRNA-1	0.607374883	2.723296096	1.626316285	0.116333748	0.454870047	-4.931121383	ns
maker-scf300000870749.0-snap-gene-5.81-mRNA-1	0.381675196	2.800403321	1.625630344	0.116480413	0.454870047	-4.93212241	ns
maker-scf300000870753.0-snap-gene-3.52-mRNA-1	0.359298559	3.928204713	1.622859645	0.1170744	0.456502135	-4.936162381	ns
snap_masked-scf300000870595.1-processed-gene-0.95-mRNA-1	0.654948405	2.540651914	1.621280684	0.117414027	0.457138997	-4.938462201	ns
maker-scf300000870735.0-snap-gene-7.75-mRNA-1	-0.357795329	4.040229616	-1.618166559	0.118086264	0.458487586	-4.942992783	ns
maker-scf300000870746.0-snap-gene-13.185-mRNA-1	-0.512712155	3.324531421	-1.617497966	0.118231007	0.458487586	-4.943964572	ns
snap_masked-scf300000870693.1-processed-gene-1.84-mRNA-1	0.380641757	4.011200775	1.617221705	0.118290858	0.458487586	-4.944366019	ns
maker-scf300000870601.0-snap-gene-4.26-mRNA-1	-0.794436702	4.871304217	-1.618985158	0.118733232	0.458857299	-4.942770776	ns
snap_masked-scf300000870754.0-processed-gene-8.24-mRNA-1	0.849442219	2.99059596	1.61590774	0.118740165	0.458857299	-4.94646515	ns
snap_masked-scf300000870753.0-processed-gene-20.68-mRNA-1	-0.796560346	2.805329111	-1.61473318	0.118937347	0.458935328	-4.948102064	ns
snap_masked-scf300000870673.1-processed-gene-1.132-mRNA-1	-0.74770714	2.337400057	-1.61327322	0.119149038	0.459069026	-4.950097717	ns
maker-scf300000870601.0-snap-gene-12.79-mRNA-1	0.543044665	2.442997848	1.605820451	0.120782949	0.464224746	-4.960885578	ns
snap_masked-scf300000870601.0-processed-gene-19.135-mRNA-1	-0.399601512	2.926334084	-1.605395177	0.120876742	0.464224746	-4.961499947	ns
maker-scf300000870754.0-snap-gene-7.142-mRNA-1	-0.537784082	2.649711452	-1.60472682	0.121024269	0.464224746	-4.962465221	ns
snap_masked-scf300000870751.0-processed-gene-1.8-mRNA-1	-0.404631872	3.643312006	-1.602636182	0.1214867	0.465310213	-4.96548253	ns
maker-scf300000870586.0-snap-gene-4.129-mRNA-1	-0.65586137	3.317876523	-1.600126347	0.12207726	0.466597482	-4.969135835	ns
snap_masked-scf300000870673.2-processed-gene-13.5-mRNA-1	0.524448837	3.472455593	1.599502083	0.12218268	0.466597482	-4.969999866	ns
snap_masked-scf300000870753.0-processed-gene-26.90-mRNA-1	0.624843775	3.251220114	1.598305584	0.122449254	0.466786999	-4.97172256	ns
maker-scf300000870754.0-snap-gene-12.209-mRNA-1	-1.368136703	3.419814172	-1.601680336	0.122770554	0.466786999	-4.967989446	ns
snap_masked-scf300000870751.0-processed-gene-1.13-mRNA-1	0.571758658	3.737326406	1.596858221	0.122772361	0.466786999	-4.97380505	ns
snap_masked-scf300000870752.1-processed-gene-0.71-mRNA-1	0.486793875	3.27876944	1.596008773	0.12296232	0.466824737	-4.97502654	ns
maker-scf300000870673.2-snap-gene-14.97-mRNA-1	-0.333647395	3.723685029	-1.59385084	0.123445984	0.467090718	-4.978127247	ns
snap_masked-scf300000870641.0-processed-gene-1.69-mRNA-1	0.925477125	3.451695289	1.595915743	0.123544068	0.467090718	-4.975731436	ns
maker-scf300000870673.2-snap-gene-10.126-mRNA-1	-0.450749832	2.798942143	-1.593286258	0.123572785	0.467090718	-4.978937928	ns
maker-scf300000870753.0-snap-gene-14.29-mRNA-1	0.4573068	4.188746633	1.589091056	0.124518378	0.469415062	-4.984954526	ns
snap_masked-scf300000870662.0-processed-gene-10.25-mRNA-1	-0.392357111	4.100136837	-1.588952219	0.124549773	0.469415062	-4.985153421	ns
maker-scf300000870744.1-snap-gene-5.35-mRNA-1	-0.488497122	2.88553605	-1.587441003	0.124891933	0.469601069	-4.987317451	ns
snap_masked-scf300000870593.0-processed-gene-0.87-mRNA-1	0.450878901	3.304399334	1.58667556	0.125065536	0.469601069	-4.988412914	ns
snap_masked-scf300000870673.2-processed-gene-3.94-mRNA-1	-0.576255859	3.225380556	-1.586336774	0.125142437	0.469601069	-4.988897629	ns
snap_masked-scf300000870750.0-processed-gene-3.75-mRNA-1	0.571959691	2.146742242	1.576705496	0.127345022	0.476173583	-5.002642419	ns
maker-scf300000870735.0-snap-gene-8.131-mRNA-1	-0.594023744	2.265490954	-1.576504149	0.127391408	0.476173583	-5.002929037	ns
snap_masked-scf300000870641.0-processed-gene-2.39-mRNA-1	-0.399449188	3.12840462	-1.576272294	0.127444839	0.476173583	-5.003259046	ns
maker-scf300000870595.0-snap-gene-4.35-mRNA-1	0.557956686	3.213787638	1.57276035	0.128256428	0.478358715	-5.008252914	ns
maker-scf300000870744.0-snap-gene-0.49-mRNA-1	0.400585795	3.36693361	1.572146864	0.128398637	0.478358715	-5.009124343	ns
snap_masked-scf300000870673.2-processed-gene-7.78-mRNA-1	0.598018396	2.011247105	1.569474135	0.129019706	0.479982922	-5.012917601	ns
maker-scf300000870601.0-snap-gene-18.58-mRNA-1	-0.39416185	3.301632332	-1.568577232	0.129228675	0.480071568	-5.014189351	ns
maker-scf300000870744.1-snap-gene-5.47-mRNA-1	0.726767292	2.705520367	1.566894302	0.129621533	0.48084211	-5.016574037	ns
maker-scf300000870641.0-snap-gene-1.11-mRNA-1	0.582048349	3.450019904	1.562501332	0.130651648	0.4828062	-5.022788985	ns
snap_masked-scf300000870673.2-processed-gene-15.14-mRNA-1	0.71098377	3.296794702	1.562342387	0.130795285	0.4828062	-5.023099229	ns
snap_masked-scf300000870752.0-processed-gene-2.29-mRNA-1	0.534258648	2.440746324	1.561820341	0.130811936	0.4828062	-5.023751143	ns
snap_masked-scf300000870607.0-processed-gene-0.29-mRNA-1	-0.70381797	3.515541662	-1.561915439	0.13089578	0.4828062	-5.023702163	ns
snap_masked-scf300000870744.1-processed-gene-4.72-mRNA-1	-0.345177768	3.238863167	-1.560160454	0.131203309	0.483253096	-5.02609493	ns
snap_masked-scf300000870752.0-processed-gene-2.31-mRNA-1	0.475826045	2.660363053	1.558492542	0.131597543	0.483380503	-5.028448001	ns
snap_masked-scf300000870603.0-processed-gene-14.95-mRNA-1	0.46471208	2.87050647	1.557803109	0.131760784	0.483380503	-5.029420045	ns
maker-scf300000870593.0-snap-gene-6.68-mRNA-1	0.565335508	2.980775216	1.556892324	0.131976691	0.483380503	-5.030703639	ns
snap_masked-scf300000870749.0-processed-gene-2.46-mRNA-1	-0.422843823	3.414928128	-1.556863326	0.13198357	0.483380503	-5.030744496	ns
maker-scf300000870754.0-snap-gene-12.203-mRNA-1	0.766056876	3.265049594	1.555762866	0.132409124	0.484255089	-5.032420342	ns
snap_masked-scf300000870681.0-processed-gene-0.112-mRNA-1	0.847781546	2.761006303	1.552373972	0.133216352	0.486087761	-5.03718482	ns
maker-scf300000870673.2-snap-gene-3.122-mRNA-1	-0.376626181	3.732118365	-1.550962649	0.13338947	0.486087761	-5.039045497	ns
maker-scf300000870754.0-snap-gene-9.8-mRNA-1	-0.565319089	3.027167987	-1.550469042	0.133507632	0.486087761	-5.03973873	ns
maker-scf300000870745.0-snap-gene-1.21-mRNA-1	-0.504102962	2.595560645	-1.549304886	0.133786654	0.486087761	-5.041372981	ns
maker-scf300000870754.0-snap-gene-7.138-mRNA-1	0.512851673	3.033157666	1.549051133	0.133847536	0.486087761	-5.041729069	ns
snap_masked-scf300000870673.2-processed-gene-14.26-mRNA-1	-0.436186684	3.97957648	-1.546918679	0.134360069	0.487266654	-5.04471962	ns
snap_masked-scf300000870611.0-processed-gene-0.99-mRNA-1	-0.378570281	3.233923767	-1.545764957	0.134638034	0.487288426	-5.046336193	ns
snap_masked-scf300000870752.1-processed-gene-1.183-mRNA-1	-0.464999138	2.6000378	-1.545334265	0.134741921	0.487288426	-5.046939417	ns
maker-scf300000870641.1-snap-gene-0.16-mRNA-1	-0.764500278	3.962468279	-1.545338525	0.135104775	0.487624831	-5.047188981	ns
maker-scf300000870595.1-snap-gene-2.151-mRNA-1	-0.455773873	3.983175535	-1.542458623	0.135437238	0.487624831	-5.050963491	ns
snap_masked-scf300000870752.0-processed-gene-3.51-mRNA-1	-0.608192781	2.982477614	-1.540900518	0.135815207	0.487624831	-5.053141284	ns
maker-scf300000870586.0-snap-gene-4.101-mRNA-1	-0.602960337	3.994470633	-1.541230421	0.135841232	0.487624831	-5.052752473	ns
maker-scf300000870603.0-snap-gene-9.132-mRNA-1	-0.426052598	4.191702146	-1.540555391	0.135899046	0.487624831	-5.053623431	ns
maker-scf300000870631.0-snap-gene-3.81-mRNA-1	-0.532772873	3.868495524	-1.540291134	0.135963267	0.487624831	-5.05399254	ns
snap_masked-scf300000870603.0-processed-gene-13.25-mRNA-1	1.121083883	2.832138446	1.541474534	0.136605748	0.48816453	-5.052967941	ns
snap_masked-scf300000870754.0-processed-gene-2.29-mRNA-1	-0.676833428	4.151774786	-1.538296486	0.136630876	0.48816453	-5.056897549	ns
maker-scf300000870651.1-snap-gene-5.128-mRNA-1	0.338144582	4.209881896	1.537172837	0.136722981	0.48816453	-5.058344208	ns
snap_masked-scf300000870611.0-processed-gene-0.101-mRNA-1	0.51413111	3.768697989	1.53658412	0.1368668	0.48816453	-5.059164968	ns
maker-scf300000870595.0-snap-gene-0.4-mRNA-1	0.984948564	3.607065273	1.540090722	0.137082311	0.488261582	-5.054986679	ns
maker-scf300000870673.2-snap-gene-13.73-mRNA-1	-0.72119372	2.012095425	-1.533943681	0.137513361	0.489125027	-5.062842955	ns
maker-scf300000870603.0-snap-gene-16.67-mRNA-1	-0.772784691	2.748286937	-1.533420269	0.13774789	0.489288054	-5.063638765	ns
snap_masked-scf300000870735.0-processed-gene-11.8-mRNA-1	0.597742823	2.292988763	1.528259011	0.138913833	0.492754541	-5.07074375	ns
maker-scf300000870586.0-snap-gene-3.76-mRNA-1	0.631463468	2.166457426	1.526767045	0.139283317	0.493390219	-5.072813353	ns
snap_masked-scf300000870749.0-processed-gene-6.34-mRNA-1	-0.458412253	3.432580327	-1.523452551	0.140107017	0.495630963	-5.077405145	ns
snap_masked-scf300000870662.0-processed-gene-9.30-mRNA-1	-0.579285928	3.587833536	-1.521968515	0.140477108	0.496263135	-5.079458416	ns
maker-deg300000870423-snap-gene-0.53-mRNA-1	0.550130259	2.73140161	1.518801035	0.141269684	0.496343698	-5.08383534	ns
snap_masked-scf300000870611.0-processed-gene-0.117-mRNA-1	0.478880711	3.508121301	1.518467504	0.141353353	0.496343698	-5.084295785	ns
maker-scf300000870673.2-snap-gene-12.73-mRNA-1	-0.519298233	3.392187808	-1.518255237	0.141406622	0.496343698	-5.08458878	ns
snap_masked-scf300000870748.0-processed-gene-3.50-mRNA-1	-0.423093623	4.394001224	-1.518215314	0.141416643	0.496343698	-5.084643883	ns
maker-scf300000870662.0-snap-gene-4.54-mRNA-1	-0.374272637	3.730602299	-1.518054567	0.141456997	0.496343698	-5.084865737	ns
maker-scf300000870753.0-snap-gene-2.12-mRNA-1	0.897253634	2.901484871	1.517620542	0.141793056	0.496850533	-5.085588658	ns
maker-scf300000870753.0-snap-gene-10.33-mRNA-1	0.869827537	2.636539361	1.515704255	0.142211883	0.497041939	-5.088195096	ns
snap_masked-scf300000870752.0-processed-gene-0.85-mRNA-1	0.330572254	4.540327628	1.514871624	0.142257972	0.497041939	-5.08925467	ns
snap_masked-scf300000870595.1-processed-gene-1.99-mRNA-1	-0.433830183	2.271855489	-1.513461127	0.142614097	0.497041939	-5.091197162	ns
snap_masked-scf300000870586.0-processed-gene-4.21-mRNA-1	-0.73633319	2.121528316	-1.51242011	0.1428774	0.497041939	-5.092629859	ns
snap_masked-scf300000870735.0-processed-gene-0.81-mRNA-1	0.647609347	2.71389065	1.512401216	0.142882183	0.497041939	-5.092655854	ns
maker-scf300000870662.0-snap-gene-5.114-mRNA-1	0.523729888	2.651638415	1.511504583	0.14310929	0.497041939	-5.093889178	ns
snap_masked-scf300000870601.1-processed-gene-6.221-mRNA-1	-0.300863541	4.513998112	-1.511188255	0.143189483	0.497041939	-5.094324144	ns
snap_masked-scf300000870626.0-processed-gene-0.39-mRNA-1	-0.421878132	3.556879391	-1.507057905	0.144239928	0.500018895	-5.099996675	ns
snap_masked-scf300000870753.0-processed-gene-0.61-mRNA-1	-0.285936881	3.448555007	-1.504869342	0.144799065	0.501287016	-5.102997195	ns
maker-scf300000870753.0-snap-gene-10.5-mRNA-1	-0.457619312	2.81898311	-1.503478112	0.145155413	0.501850647	-5.104902696	ns
maker-scf300000870603.0-snap-gene-16.62-mRNA-1	0.488642965	2.746979122	1.502188734	0.145486308	0.502324894	-5.106667392	ns
snap_masked-scf300000870751.0-processed-gene-1.33-mRNA-1	-0.609908408	2.825370569	-1.498331033	0.146479973	0.505083206	-5.111939711	ns
maker-scf300000870603.0-snap-gene-9.122-mRNA-1	-0.652912185	3.356777362	-1.497024512	0.146923414	0.505939459	-5.113768996	ns
maker-scf300000870754.0-snap-gene-11.21-mRNA-1	-0.365250353	3.172030402	-1.495811934	0.147131808	0.505985118	-5.115376499	ns
snap_masked-scf300000870673.2-processed-gene-13.13-mRNA-1	0.580669804	2.248104891	1.493844154	0.14764262	0.50677064	-5.11805779	ns
snap_masked-scf300000870673.2-processed-gene-2.77-mRNA-1	-0.379690701	3.881093442	-1.493426968	0.147751101	0.50677064	-5.118625869	ns
snap_masked-scf300000870746.0-processed-gene-1.72-mRNA-1	-0.42469799	3.931802194	-1.492314533	0.148040683	0.507093117	-5.120140022	ns
snap_masked-scf300000870586.0-processed-gene-1.84-mRNA-1	1.113492066	3.384211879	1.494349209	0.148576646	0.507760286	-5.117816301	ns
snap_masked-scf300000870673.2-processed-gene-13.17-mRNA-1	-0.479017743	4.042887287	-1.490067206	0.148627095	0.507760286	-5.123196036	ns
snap_masked-scf300000870586.0-processed-gene-0.52-mRNA-1	-0.430375306	4.857561336	-1.488123057	0.149135913	0.508202165	-5.125836691	ns
maker-scf300000870754.0-snap-gene-8.51-mRNA-1	-0.328702761	3.889791597	-1.488075343	0.149148418	0.508202165	-5.125901463	ns
snap_masked-scf300000870601.1-processed-gene-3.30-mRNA-1	0.386735264	4.155407917	1.480351754	0.151183892	0.514461721	-5.136363479	ns
snap_masked-scf300000870750.0-processed-gene-4.253-mRNA-1	-0.512968935	3.302003242	-1.476787636	0.152130717	0.517005176	-5.141175984	ns
snap_masked-scf300000870619.2-processed-gene-2.55-mRNA-1	0.535011531	2.663384683	1.475198431	0.152554437	0.517766565	-5.143318716	ns
snap_masked-scf300000870681.0-processed-gene-0.89-mRNA-1	-0.421576152	3.931421981	-1.472848725	0.15318267	0.519014439	-5.14648331	ns
maker-scf300000870601.0-snap-gene-15.111-mRNA-1	-0.565131375	2.226086303	-1.472327054	0.15332243	0.519014439	-5.147185329	ns
snap_masked-scf300000870745.0-processed-gene-3.91-mRNA-1	0.287999193	3.882368487	1.470269056	0.153874788	0.519677886	-5.149952774	ns
maker-scf300000870673.2-snap-gene-14.71-mRNA-1	-0.538055092	1.988101987	-1.470103653	0.15391925	0.519677886	-5.150175055	ns
augustus_masked-scf300000870735.0-processed-gene-11.107-mRNA-1	-0.44683699	3.850052406	-1.468908136	0.154240933	0.520086786	-5.151781064	ns
snap_masked-scf300000870745.0-processed-gene-1.76-mRNA-1	0.482890725	2.94730877	1.468089458	0.15446153	0.520154216	-5.152880214	ns
snap_masked-scf300000870749.0-processed-gene-4.47-mRNA-1	-0.683882133	3.796860289	-1.467415068	0.154813357	0.520404456	-5.153834525	ns
snap_masked-scf300000870753.0-processed-gene-26.93-mRNA-1	0.493163876	1.528294469	1.466327239	0.154937231	0.520404456	-5.155244416	ns
maker-scf300000870693.1-snap-gene-2.100-mRNA-1	-0.407246679	3.1928208	-1.462556721	0.155959024	0.522869249	-5.160294991	ns
maker-scf300000870750.0-snap-gene-3.100-mRNA-1	0.369400686	3.241412742	1.462132391	0.156074354	0.522869249	-5.160862696	ns
snap_masked-scf300000870603.0-processed-gene-18.29-mRNA-1	0.496509371	3.057567958	1.460381888	0.156550854	0.522902008	-5.163203215	ns
snap_masked-scf300000870611.0-processed-gene-0.67-mRNA-1	-0.462380565	2.151612858	-1.460061833	0.156638102	0.522902008	-5.163630892	ns
maker-scf300000870593.0-snap-gene-2.56-mRNA-1	-0.432103952	3.72977154	-1.459874786	0.156689109	0.522902008	-5.163880799	ns
snap_masked-scf300000870662.0-processed-gene-2.114-mRNA-1	-0.491369774	2.514537604	-1.458940499	0.156944089	0.523079721	-5.165128669	ns
augustus_masked-scf300000870673.2-processed-gene-8.57-mRNA-1	-0.535429309	2.558207281	-1.455850158	0.157789861	0.525170257	-5.169251482	ns
maker-scf300000870619.2-snap-gene-4.114-mRNA-1	-0.367009037	4.159177421	-1.455108168	0.157993474	0.525170257	-5.170240277	ns
maker-scf300000870746.0-snap-gene-13.171-mRNA-1	-0.546601988	3.301361027	-1.454433009	0.158178932	0.525170257	-5.171139646	ns
augustus_masked-scf300000870745.0-processed-gene-3.233-mRNA-1	0.909303858	4.245314056	1.45720286	0.158477926	0.52531656	-5.167700313	ns
maker-scf300000870749.0-snap-gene-1.75-mRNA-1	-0.336168277	4.029170207	-1.452800155	0.158628178	0.52531656	-5.173313297	ns
snap_masked-scf300000870744.1-processed-gene-2.73-mRNA-1	0.391991718	2.3779849	1.450521187	0.159256902	0.526725951	-5.176343632	ns
maker-scf300000870595.0-snap-gene-3.51-mRNA-1	0.515155094	2.271398272	1.449711044	0.159480885	0.526794823	-5.177419915	ns
augustus_masked-scf300000870735.0-processed-gene-6.94-mRNA-1	0.419787468	3.440307707	1.447651036	0.160051563	0.52788888	-5.180154383	ns
snap_masked-scf300000870750.0-processed-gene-1.38-mRNA-1	-0.410013258	3.243391128	-1.4470468	0.160219263	0.52788888	-5.18095583	ns
snap_masked-scf300000870744.0-processed-gene-2.229-mRNA-1	-0.358144209	3.121976149	-1.446267923	0.16043564	0.527930984	-5.181988504	ns
augustus_masked-scf300000870641.0-processed-gene-2.155-mRNA-1	0.659064344	3.878333634	1.445205909	0.160893037	0.528765074	-5.183426124	ns
maker-scf300000870603.1-snap-gene-0.79-mRNA-1	-0.539127481	3.631047478	-1.44370465	0.161149389	0.528937172	-5.185383722	ns
maker-scf300000870586.0-snap-gene-0.56-mRNA-1	-0.719335213	2.870199278	-1.438803968	0.162625651	0.532973189	-5.191877492	ns
snap_masked-scf300000870752.0-processed-gene-6.13-mRNA-1	-0.404150637	2.752664861	-1.437316577	0.162939229	0.532973189	-5.193823096	ns
maker-scf300000870746.0-snap-gene-13.184-mRNA-1	-0.516774612	2.156765727	-1.437116096	0.162995657	0.532973189	-5.194087446	ns
snap_masked-scf300000870749.0-processed-gene-7.37-mRNA-1	0.505503696	3.802718365	1.435174394	0.163542983	0.533428383	-5.196646114	ns
augustus_masked-scf300000870746.0-processed-gene-11.53-mRNA-1	0.483257817	2.721315402	1.43516263	0.163546303	0.533428383	-5.196661607	ns
maker-scf300000870593.0-snap-gene-5.115-mRNA-1	0.650033931	2.733006111	1.432261792	0.164366739	0.535430846	-5.200478722	ns
maker-scf300000870754.0-snap-gene-7.123-mRNA-1	0.701241906	2.813337643	1.429269859	0.16532073	0.537862801	-5.204421106	ns
snap_masked-scf300000870651.1-processed-gene-2.104-mRNA-1	-0.602804258	2.31516958	-1.427679928	0.165669306	0.53832144	-5.206494578	ns
maker-scf300000870631.0-snap-gene-4.55-mRNA-1	0.404249966	3.481933609	1.425774817	0.166213323	0.539124186	-5.20899115	ns
maker-scf300000870748.0-snap-gene-4.198-mRNA-1	0.448528509	4.20698365	1.425359243	0.166332182	0.539124186	-5.20953537	ns
snap_masked-scf300000870743.0-processed-gene-5.61-mRNA-1	-0.379653479	3.54900974	-1.424156013	0.166676702	0.539343989	-5.211110316	ns
snap_masked-scf300000870752.0-processed-gene-6.49-mRNA-1	-0.313133004	3.843987544	-1.423435445	0.166883294	0.539343989	-5.212052954	ns
maker-scf300000870673.2-snap-gene-9.127-mRNA-1	-0.374319232	3.567561315	-1.422833922	0.167055912	0.539343989	-5.212839551	ns
snap_masked-scf300000870753.0-processed-gene-5.86-mRNA-1	0.614032853	2.916283308	1.422220824	0.167231997	0.539343989	-5.213640994	ns
maker-scf300000870753.0-snap-gene-12.59-mRNA-1	0.496769953	4.051429443	1.418793083	0.168219189	0.540318267	-5.21811637	ns
augustus_masked-scf300000870749.0-processed-gene-3.92-mRNA-1	0.856083246	3.268996976	1.420154907	0.168375907	0.540318267	-5.216381738	ns
snap_masked-scf300000870745.0-processed-gene-1.47-mRNA-1	-0.347581804	3.468459015	-1.417780002	0.168511843	0.540318267	-5.219437336	ns
maker-scf300000870733.0-snap-gene-0.201-mRNA-1	-0.535295225	3.071502041	-1.417318531	0.168645285	0.540318267	-5.220038788	ns
maker-scf300000870754.0-snap-gene-11.19-mRNA-1	-0.464125405	2.841140549	-1.417297144	0.168651471	0.540318267	-5.220066657	ns
snap_masked-scf300000870673.2-processed-gene-7.118-mRNA-1	-0.579463414	2.177163222	-1.416651715	0.168838255	0.540318267	-5.22090758	ns
snap_masked-scf300000870651.1-processed-gene-2.103-mRNA-1	-0.617981167	2.358939005	-1.4161184	0.168992717	0.540318267	-5.221602186	ns
maker-scf300000870753.0-snap-gene-19.14-mRNA-1	-0.319303353	4.664348132	-1.414510658	0.169459041	0.541027622	-5.22369482	ns
snap_masked-scf300000870743.0-processed-gene-6.45-mRNA-1	-0.496995553	2.648041342	-1.413915668	0.169631877	0.541027622	-5.224468748	ns
snap_masked-scf300000870744.1-processed-gene-3.63-mRNA-1	-0.425738987	3.516394269	-1.41235732	0.170085218	0.541743399	-5.22649445	ns
maker-scf300000870599.0-snap-gene-0.77-mRNA-1	0.440853379	2.688191801	1.410998262	0.170481369	0.541743399	-5.228259549	ns
snap_masked-scf300000870605.0-processed-gene-0.10-mRNA-1	-0.299225273	3.267320414	-1.410992414	0.170483075	0.541743399	-5.228267142	ns
maker-scf300000870629.0-snap-gene-4.100-mRNA-1	-0.417279897	2.742127307	-1.407105495	0.171620126	0.543812453	-5.233307381	ns
maker-scf300000870745.0-snap-gene-3.19-mRNA-1	-0.355058023	3.391065438	-1.40708974	0.171624747	0.543812453	-5.233327786	ns
maker-scf300000870752.0-snap-gene-2.18-mRNA-1	0.670014754	2.200344789	1.40574846	0.172018518	0.543812453	-5.235064297	ns
snap_masked-scf300000870749.0-processed-gene-1.91-mRNA-1	0.538555267	1.916608089	1.405582409	0.172067316	0.543812453	-5.235279181	ns
snap_masked-scf300000870601.0-processed-gene-16.106-mRNA-1	0.518498771	2.96458148	1.405189562	0.172182809	0.543812453	-5.235787469	ns
snap_masked-scf300000870744.1-processed-gene-5.86-mRNA-1	-0.338129984	3.370655885	-1.402526213	0.172967428	0.544450587	-5.239230294	ns
snap_masked-scf300000870743.0-processed-gene-2.83-mRNA-1	-0.280426323	4.98524992	-1.400582513	0.173541827	0.544450587	-5.241739352	ns
maker-scf300000870752.0-snap-gene-0.109-mRNA-1	0.709837548	2.625703092	1.400908922	0.17354885	0.544450587	-5.241318156	ns
maker-scf300000870745.0-snap-gene-0.61-mRNA-1	0.663688535	3.896288048	1.399826456	0.173969645	0.544450587	-5.242713492	ns
snap_masked-scf300000870607.0-processed-gene-1.89-mRNA-1	0.540023743	2.675814666	1.398937424	0.17402916	0.544450587	-5.243860634	ns
maker-scf300000870745.0-snap-gene-2.66-mRNA-1	-0.405547646	3.088043003	-1.398664786	0.17411003	0.544450587	-5.244211987	ns
maker-scf300000870735.0-snap-gene-2.73-mRNA-1	0.411557748	3.726880626	1.396317419	0.174807535	0.544450587	-5.247234665	ns
maker-scf300000870603.0-augustus-gene-9.91-mRNA-1	-0.409885887	3.141678901	-1.395570841	0.175029839	0.544450587	-5.248195121	ns
snap_masked-scf300000870749.0-processed-gene-1.121-mRNA-1	0.372504007	3.054397267	1.395534007	0.175040813	0.544450587	-5.248242496	ns
snap_masked-scf300000870593.0-processed-gene-4.9-mRNA-1	-0.459976369	3.496616108	-1.395448436	0.175066308	0.544450587	-5.248352551	ns
snap_masked-scf300000870593.0-processed-gene-3.12-mRNA-1	-0.319789971	3.756545986	-1.395372215	0.17508902	0.544450587	-5.248450575	ns
snap_masked-scf300000870744.1-processed-gene-5.115-mRNA-1	-0.351026674	3.768071294	-1.395015526	0.175195337	0.544450587	-5.248909238	ns
maker-scf300000870749.0-snap-gene-17.12-mRNA-1	-0.32609847	3.242975988	-1.394518317	0.175343622	0.544450587	-5.249548427	ns
snap_masked-scf300000870601.0-processed-gene-11.51-mRNA-1	0.534280087	3.00202412	1.3939135	0.175524134	0.544450587	-5.250325692	ns
maker-scf300000870611.0-snap-gene-0.141-mRNA-1	-0.904152522	2.749826909	-1.395096505	0.175534397	0.544450587	-5.248796353	ns
maker-scf300000870642.2-snap-gene-0.50-mRNA-1	-0.762168573	2.697770595	-1.390047754	0.176837652	0.547837553	-5.255280111	ns
maker-scf300000870746.0-snap-gene-1.5-mRNA-1	0.529107155	3.552881664	1.38678886	0.177661615	0.549733375	-5.259460136	ns
augustus_masked-scf300000870746.0-processed-gene-9.55-mRNA-1	-0.527757052	3.203475953	-1.385141826	0.178158659	0.550062244	-5.261566113	ns
maker-scf300000870673.1-snap-gene-0.11-mRNA-1	0.486187029	2.637160541	1.384520281	0.178346515	0.550062244	-5.262360296	ns
maker-deg300000870423-snap-gene-0.16-mRNA-1	0.298256532	3.957526109	1.384277243	0.178420013	0.550062244	-5.262670757	ns
snap_masked-scf300000870752.0-processed-gene-4.84-mRNA-1	-0.572091146	2.879528686	-1.383628125	0.178616433	0.550062244	-5.263499724	ns
snap_masked-scf300000870607.0-processed-gene-0.21-mRNA-1	0.681149968	2.857760676	1.381181283	0.179461352	0.550923772	-5.266613584	ns
maker-scf300000870603.0-snap-gene-11.62-mRNA-1	-0.407875853	4.257920542	-1.380757194	0.179487208	0.550923772	-5.267162117	ns
maker-scf300000870651.0-snap-gene-0.55-mRNA-1	-0.517617943	2.47188767	-1.380269514	0.179635457	0.550923772	-5.267783597	ns
snap_masked-scf300000870746.0-processed-gene-1.54-mRNA-1	0.441587579	3.993161444	1.379523948	0.179862287	0.550923772	-5.268733354	ns
maker-scf300000870753.0-snap-gene-8.126-mRNA-1	0.43588943	2.526108472	1.378726585	0.180105125	0.550923772	-5.269748609	ns
augustus_masked-scf300000870586.0-processed-gene-4.213-mRNA-1	1.148554862	3.258868887	1.381926267	0.180170983	0.550923772	-5.265592231	ns
maker-scf300000870748.0-snap-gene-1.72-mRNA-1	-0.313682087	3.652786504	-1.37700353	0.180630766	0.551679125	-5.271940807	ns
maker-scf300000870593.0-snap-gene-4.66-mRNA-1	0.329857827	2.919957927	1.376107975	0.180904444	0.551864969	-5.273079273	ns
maker-scf300000870599.0-snap-gene-1.164-mRNA-1	0.590051978	3.128739257	1.374234132	0.181523321	0.552921701	-5.275454681	ns
snap_masked-scf300000870595.1-processed-gene-2.159-mRNA-1	-0.300914378	3.631753559	-1.373584644	0.181677319	0.552921701	-5.276283634	ns
maker-scf300000870673.2-snap-gene-15.110-mRNA-1	0.474847534	3.187090328	1.372333794	0.182061406	0.553441063	-5.277870218	ns
maker-scf300000870601.0-snap-gene-5.88-mRNA-1	-0.293927116	3.449180427	-1.368837364	0.18313841	0.556063112	-5.282298549	ns
maker-scf300000870651.1-snap-gene-2.72-mRNA-1	0.366379528	3.227150606	1.368126526	0.18335798	0.556078647	-5.283197665	ns
snap_masked-scf300000870603.1-processed-gene-0.11-mRNA-1	0.482273963	2.730543247	1.367257847	0.183626587	0.556242686	-5.284295885	ns
snap_masked-scf300000870593.0-processed-gene-3.40-mRNA-1	-0.572739168	2.292449843	-1.365011984	0.184322468	0.557699136	-5.287132436	ns
snap_masked-scf300000870673.2-processed-gene-10.112-mRNA-1	0.905264078	4.302973354	1.366864498	0.184782023	0.557806233	-5.28465655	ns
maker-scf300000870744.1-snap-gene-0.1-mRNA-1	-0.509592201	2.396142357	-1.362867734	0.184988795	0.557806233	-5.289836922	ns
maker-scf300000870673.2-snap-gene-0.12-mRNA-1	-0.384329017	2.966932003	-1.36215733	0.185209969	0.557806233	-5.290732132	ns
maker-scf300000870629.0-snap-gene-3.51-mRNA-1	0.463152393	3.277814081	1.361618094	0.185377991	0.557806233	-5.29141138	ns
snap_masked-scf300000870601.0-processed-gene-15.85-mRNA-1	0.374567911	3.006452005	1.360942171	0.185588773	0.557806233	-5.292262479	ns
maker-scf300000870752.0-snap-gene-2.20-mRNA-1	0.535843574	2.128838148	1.360750481	0.185648584	0.557806233	-5.292503783	ns
augustus_masked-scf300000870635.0-processed-gene-0.15-mRNA-1	0.371855331	3.453043334	1.359473014	0.186047567	0.557810801	-5.294111144	ns
maker-scf300000870603.0-snap-gene-9.146-mRNA-1	0.448642734	2.770469053	1.35936815	0.186080348	0.557810801	-5.29424303	ns
maker-scf300000870629.0-snap-gene-1.65-mRNA-1	0.508109096	3.858421406	1.358622957	0.186364097	0.558016284	-5.295171915	ns
maker-scf300000870753.0-snap-gene-8.127-mRNA-1	-0.310081521	3.107753113	-1.357666618	0.186612893	0.558107846	-5.296381816	ns
snap_masked-scf300000870651.1-processed-gene-5.115-mRNA-1	0.633437778	2.960466733	1.356631353	0.18703964	0.558107846	-5.297664959	ns
maker-scf300000870753.0-snap-gene-1.81-mRNA-1	0.522658122	2.176810858	1.356236351	0.18706146	0.558107846	-5.29817785	ns
maker-scf300000870754.0-snap-gene-1.71-mRNA-1	0.464281857	1.759328794	1.355618097	0.187255621	0.558107846	-5.29895371	ns
snap_masked-scf300000870746.0-processed-gene-3.79-mRNA-1	0.508255368	3.133209557	1.349832597	0.189080197	0.561879198	-5.306199338	ns
snap_masked-scf300000870753.0-processed-gene-9.86-mRNA-1	-0.731758303	3.030870841	-1.34884537	0.189550477	0.561879198	-5.307402482	ns
maker-scf300000870744.0-snap-gene-0.65-mRNA-1	-0.645483009	3.731778861	-1.347262477	0.190084058	0.561879198	-5.309371861	ns
maker-scf300000870641.1-snap-gene-0.27-mRNA-1	0.435603417	2.551888443	1.345200974	0.190550865	0.561879198	-5.311980688	ns
snap_masked-scf300000870753.0-processed-gene-12.103-mRNA-1	-0.295426062	3.234799522	-1.345110775	0.190579594	0.561879198	-5.312093108	ns
snap_masked-scf300000870668.0-processed-gene-0.6-mRNA-1	1.11030345	3.213924997	1.347909767	0.190716508	0.561879198	-5.308397422	ns
snap_masked-scf300000870603.0-processed-gene-11.22-mRNA-1	0.493219745	3.174578277	1.344503851	0.190772992	0.561879198	-5.312849381	ns
snap_masked-scf300000870595.0-processed-gene-2.4-mRNA-1	0.452719027	2.870201496	1.344057492	0.190915324	0.561879198	-5.313405391	ns
maker-scf300000870743.0-snap-gene-2.39-mRNA-1	0.731665611	3.42382817	1.343953141	0.19129167	0.561879198	-5.313462907	ns
maker-scf300000870673.2-snap-gene-11.7-mRNA-1	0.293197823	3.158827251	1.342748691	0.191333141	0.561879198	-5.315034793	ns
maker-scf300000870601.0-snap-gene-14.73-mRNA-1	0.839040969	2.877696142	1.343680645	0.19138404	0.561879198	-5.313800771	ns
maker-scf300000870601.1-snap-gene-6.121-mRNA-1	0.539060836	3.072899874	1.342372738	0.191453291	0.561879198	-5.315502586	ns
snap_masked-scf300000870642.2-processed-gene-0.86-mRNA-1	0.246777806	4.7403639	1.341932081	0.191594194	0.561879198	-5.316050745	ns
maker-scf300000870603.0-snap-gene-8.21-mRNA-1	-0.513092551	3.946374848	-1.342191295	0.19161291	0.561879198	-5.315706286	ns
snap_masked-scf300000870752.0-processed-gene-2.37-mRNA-1	-0.434932088	2.808057007	-1.341229098	0.191819146	0.561879198	-5.316924908	ns
snap_masked-scf300000870744.1-processed-gene-4.106-mRNA-1	0.235784084	3.813673435	1.34070174	0.191988033	0.561879198	-5.31758042	ns
snap_masked-scf300000870749.0-processed-gene-7.67-mRNA-1	-0.367723134	3.505913456	-1.338128109	0.192813907	0.563660046	-5.320776292	ns
maker-scf300000870641.0-snap-gene-1.19-mRNA-1	0.501249201	2.012043593	1.336082107	0.193472438	0.564460197	-5.323313193	ns
maker-scf300000870607.0-snap-gene-1.18-mRNA-1	0.330394883	3.466242561	1.335821545	0.193556429	0.564460197	-5.323636033	ns
maker-scf300000870642.2-snap-gene-0.52-mRNA-1	-0.36019261	3.320263373	-1.333579726	0.194280241	0.564460197	-5.326411425	ns
maker-scf300000870746.0-snap-gene-3.14-mRNA-1	-0.271860465	3.923751963	-1.333244044	0.194388803	0.564460197	-5.326826657	ns
maker-scf300000870749.0-snap-gene-4.22-mRNA-1	-0.414110653	2.747670816	-1.332558001	0.194610821	0.564460197	-5.327674998	ns
snap_masked-scf300000870673.2-processed-gene-10.75-mRNA-1	0.55099236	4.15368823	1.332587261	0.194757936	0.564460197	-5.327599831	ns
snap_masked-scf300000870752.1-processed-gene-1.162-mRNA-1	-0.359381377	4.198641145	-1.331603384	0.194920084	0.564460197	-5.328854821	ns
maker-scf300000870735.0-snap-gene-0.106-mRNA-1	0.440984792	3.254187831	1.331568649	0.194931344	0.564460197	-5.328897737	ns
snap_masked-scf300000870753.0-processed-gene-16.45-mRNA-1	0.646600774	2.539227189	1.331222266	0.195070398	0.564460197	-5.329318874	ns
maker-scf300000870752.0-snap-gene-0.114-mRNA-1	0.297273802	3.081529794	1.330402847	0.195309558	0.564460197	-5.330337547	ns
maker-scf300000870749.0-snap-gene-8.7-mRNA-1	0.592802402	2.697591171	1.329711585	0.19553409	0.564460197	-5.331190767	ns
maker-scf300000870601.0-snap-gene-11.29-mRNA-1	0.985877698	4.064346307	1.33234726	0.195699852	0.564460197	-5.327679205	ns
snap_masked-scf300000870744.1-processed-gene-2.104-mRNA-1	-0.36014539	2.911097174	-1.327638015	0.196208818	0.565299405	-5.333747867	ns
maker-scf300000870619.2-snap-gene-4.82-mRNA-1	0.257134171	4.083522101	1.323333248	0.197615338	0.568719834	-5.339045445	ns
maker-scf300000870593.0-snap-gene-3.68-mRNA-1	-0.471860252	2.90903241	-1.32137232	0.198258631	0.569938613	-5.341453695	ns
maker-scf300000870599.0-snap-gene-1.136-mRNA-1	-0.457389826	3.87005623	-1.319976986	0.198717366	0.569949486	-5.343165449	ns
snap_masked-scf300000870743.0-processed-gene-3.69-mRNA-1	0.458794994	3.266129457	1.319796802	0.198776663	0.569949486	-5.343386379	ns
maker-scf300000870673.2-snap-gene-7.63-mRNA-1	-0.456711608	2.584096006	-1.318479963	0.199210446	0.569949486	-5.345000213	ns
maker-scf300000870662.0-snap-gene-1.0-mRNA-1	-0.365659539	3.370920267	-1.318036179	0.199356799	0.569949486	-5.345543772	ns
maker-scf300000870735.0-snap-gene-0.105-mRNA-1	0.659675957	2.549749613	1.317083234	0.199762736	0.569949486	-5.346683105	ns
snap_masked-scf300000870749.0-processed-gene-12.54-mRNA-1	-0.34224441	4.20938985	-1.316378983	0.199904053	0.569949486	-5.347572153	ns
maker-scf300000870599.0-snap-gene-1.159-mRNA-1	-0.342936606	3.844209701	-1.31628053	0.199936602	0.569949486	-5.347692588	ns
maker-scf300000870752.0-snap-gene-3.14-mRNA-1	-0.300189974	3.001959829	-1.316024949	0.200021116	0.569949486	-5.348005198	ns
maker-scf300000870593.0-snap-gene-2.61-mRNA-1	-0.414062961	1.628745307	-1.31536147	0.200240641	0.569949486	-5.348816477	ns
snap_masked-scf300000870735.0-processed-gene-5.55-mRNA-1	-0.563368628	2.940331202	-1.312434267	0.201211391	0.571804623	-5.352391531	ns
snap_masked-scf300000870601.0-processed-gene-19.98-mRNA-1	-0.315398312	3.428246697	-1.312067002	0.201333444	0.571804623	-5.352839594	ns
maker-scf300000870753.0-snap-gene-5.104-mRNA-1	0.388843033	2.729186761	1.310423937	0.201880184	0.572730106	-5.354842794	ns
snap_masked-scf300000870735.0-processed-gene-10.132-mRNA-1	-0.43401306	3.370611368	-1.309333926	0.202243524	0.572896757	-5.356170518	ns
snap_masked-scf300000870752.0-processed-gene-3.60-mRNA-1	-0.472277382	2.513587868	-1.308561959	0.202501155	0.572896757	-5.35711026	ns
snap_masked-scf300000870753.0-processed-gene-14.60-mRNA-1	0.274989338	3.796616396	1.307966988	0.202699889	0.572896757	-5.35783421	ns
snap_masked-scf300000870735.0-processed-gene-6.58-mRNA-1	-0.496122817	2.380497863	-1.307324308	0.202914728	0.572896757	-5.358615891	ns
snap_masked-scf300000870754.0-processed-gene-6.93-mRNA-1	0.555625019	2.8094453	1.306938971	0.203043625	0.572896757	-5.35908441	ns
snap_masked-scf300000870595.1-processed-gene-1.77-mRNA-1	-0.463339677	3.010947484	-1.30579264	0.203427452	0.573355852	-5.36047749	ns
maker-scf300000870641.0-snap-gene-1.25-mRNA-1	0.338900968	3.745418529	1.304178794	0.203968767	0.574257344	-5.36243692	ns
snap_masked-scf300000870601.0-processed-gene-10.88-mRNA-1	0.629839502	3.270590645	1.303790792	0.204253803	0.57443613	-5.362855034	ns
snap_masked-scf300000870753.0-processed-gene-22.81-mRNA-1	0.327392865	2.779087423	1.300159635	0.205321701	0.57579095	-5.367307587	ns
maker-scf300000870601.1-snap-gene-6.129-mRNA-1	-0.412587589	2.974684576	-1.299013444	0.205708798	0.57579095	-5.36869422	ns
snap_masked-scf300000870603.0-processed-gene-16.123-mRNA-1	0.555339029	2.114470158	1.29813915	0.206004446	0.57579095	-5.369751205	ns
maker-scf300000870601.0-snap-gene-12.71-mRNA-1	-0.436068986	3.977359041	-1.297927227	0.206076158	0.57579095	-5.370007317	ns
snap_masked-scf300000870601.1-processed-gene-6.202-mRNA-1	0.42443387	3.34301504	1.297920211	0.206078533	0.57579095	-5.370015795	ns
snap_masked-scf300000870752.1-processed-gene-0.87-mRNA-1	-0.485933947	3.453991756	-1.296988432	0.206394067	0.57579095	-5.371141431	ns
maker-scf300000870735.0-snap-gene-1.23-mRNA-1	0.669433159	2.305011834	1.297209652	0.206418862	0.57579095	-5.37083833	ns
snap_masked-scf300000870753.0-processed-gene-13.73-mRNA-1	-0.324798063	3.321485887	-1.296640495	0.206511987	0.57579095	-5.371561577	ns
snap_masked-scf300000870693.1-processed-gene-4.9-mRNA-1	0.335630192	2.698917588	1.295397535	0.206933664	0.576346927	-5.37306169	ns
maker-scf300000870746.0-snap-gene-7.61-mRNA-1	0.418976954	1.928482372	1.291311311	0.208324593	0.578915829	-5.377984486	ns
snap_masked-scf300000870601.1-processed-gene-1.26-mRNA-1	-0.575365319	3.905622095	-1.290834459	0.208641206	0.578915829	-5.378499771	ns
snap_masked-scf300000870735.0-processed-gene-14.125-mRNA-1	-0.429232063	2.909984466	-1.29013889	0.208725002	0.578915829	-5.379394438	ns
snap_masked-scf300000870603.1-processed-gene-0.8-mRNA-1	-0.599472018	4.109109384	-1.290728867	0.208749055	0.578915829	-5.378599461	ns
maker-scf300000870744.1-snap-gene-0.0-mRNA-1	0.358542433	2.792563696	1.286873434	0.209843351	0.580711606	-5.383315594	ns
maker-scf300000870754.0-snap-gene-11.9-mRNA-1	0.379601639	3.56293271	1.28655287	0.209953385	0.580711606	-5.38370006	ns
maker-scf300000870746.0-snap-gene-8.61-mRNA-1	0.316904363	4.506506502	1.286217791	0.210068448	0.580711606	-5.384101845	ns
snap_masked-scf300000870735.0-processed-gene-4.122-mRNA-1	-0.290463846	4.409762536	-1.283970569	0.210841377	0.581547304	-5.386794082	ns
snap_masked-scf300000870754.0-processed-gene-1.36-mRNA-1	-0.274997708	3.716691254	-1.28305821	0.211155804	0.581547304	-5.387885943	ns
maker-scf300000870749.0-snap-gene-6.3-mRNA-1	0.41097801	3.956509988	1.2830244	0.211167463	0.581547304	-5.387926392	ns
maker-scf300000870662.0-snap-gene-5.113-mRNA-1	0.396850588	3.082401926	1.282601222	0.211313431	0.581547304	-5.388432586	ns
snap_masked-scf300000870693.1-processed-gene-1.96-mRNA-1	-0.287095143	4.038140292	-1.282083442	0.211492135	0.581547304	-5.389051744	ns
snap_masked-scf300000870595.0-processed-gene-6.124-mRNA-1	0.494227335	2.912258802	1.277642419	0.213029654	0.584519817	-5.394353326	ns
maker-scf300000870603.0-snap-gene-11.72-mRNA-1	-0.341100823	4.277010062	-1.277065812	0.213229906	0.584519817	-5.395040488	ns
snap_masked-scf300000870752.1-processed-gene-1.206-mRNA-1	0.331922272	2.44265836	1.277009644	0.21324942	0.584519817	-5.39510741	ns
snap_masked-scf300000870750.0-processed-gene-2.76-mRNA-1	-0.386984	2.46778273	-1.273889029	0.214335768	0.586410991	-5.398821508	ns
snap_masked-scf300000870753.0-processed-gene-20.74-mRNA-1	-0.338400419	3.090490745	-1.27339265	0.214508956	0.586410991	-5.399411556	ns
maker-scf300000870752.0-snap-gene-1.101-mRNA-1	-0.374114175	3.429628129	-1.273080766	0.214617829	0.586410991	-5.399782193	ns
snap_masked-scf300000870752.0-processed-gene-5.29-mRNA-1	-0.322665169	3.879712731	-1.271028406	0.215335319	0.587628541	-5.402219192	ns
maker-scf300000870662.0-snap-gene-9.74-mRNA-1	-0.422118428	2.533754954	-1.270510466	0.215516677	0.587628541	-5.402833658	ns
maker-deg300000870423-snap-gene-0.60-mRNA-1	0.575490105	3.621468498	1.267793351	0.216622126	0.58973208	-5.405985939	ns
snap_masked-deg300000870423-processed-gene-0.69-mRNA-1	-0.327086199	4.256704992	-1.267016827	0.216743028	0.58973208	-5.40697267	ns
snap_masked-scf300000870603.0-processed-gene-12.65-mRNA-1	0.270678309	4.059883384	1.264843618	0.217508559	0.590407768	-5.4095423	ns
maker-scf300000870673.2-snap-gene-2.14-mRNA-1	-0.26570748	3.729372968	-1.263414733	0.218013018	0.590407768	-5.411229729	ns
snap_masked-scf300000870735.0-processed-gene-11.1-mRNA-1	0.442849216	2.50286445	1.263122524	0.21811629	0.590407768	-5.411574604	ns
maker-scf300000870746.0-snap-gene-2.74-mRNA-1	-0.390624419	2.431353495	-1.262645163	0.218285079	0.590407768	-5.412137853	ns
maker-scf300000870746.0-snap-gene-11.140-mRNA-1	0.488129442	2.840196342	1.261900658	0.218548525	0.590407768	-5.413015939	ns
snap_masked-scf300000870611.0-processed-gene-0.97-mRNA-1	0.308071664	4.407026264	1.261808242	0.218581243	0.590407768	-5.413124905	ns
maker-scf300000870750.0-snap-gene-3.98-mRNA-1	0.791702521	2.952388827	1.262847583	0.218585213	0.590407768	-5.411728735	ns
snap_masked-scf300000870595.1-processed-gene-1.101-mRNA-1	-0.359068248	2.804609904	-1.259476126	0.219408133	0.592013829	-5.415872341	ns
snap_masked-scf300000870753.0-processed-gene-13.63-mRNA-1	0.42623403	2.032705967	1.25818124	0.219868284	0.592269295	-5.417395908	ns
maker-scf300000870673.1-snap-gene-0.1-mRNA-1	-0.38259142	3.968525315	-1.25792442	0.219959634	0.592269295	-5.417697919	ns
maker-scf300000870753.0-snap-gene-0.112-mRNA-1	0.381030451	3.419094703	1.256915432	0.22031881	0.592327233	-5.418883933	ns
maker-scf300000870745.0-snap-gene-1.12-mRNA-1	0.413172431	2.522913655	1.256580833	0.220438018	0.592327233	-5.419277053	ns
maker-scf300000870749.0-snap-gene-5.85-mRNA-1	0.344889843	3.240315524	1.253676177	0.221474923	0.593673339	-5.42268587	ns
maker-scf300000870603.0-snap-gene-10.0-mRNA-1	-0.345803235	3.354579518	-1.253375024	0.22158264	0.593673339	-5.423038899	ns
maker-scf300000870593.0-snap-gene-6.76-mRNA-1	-0.291415515	3.994809469	-1.253152563	0.221662236	0.593673339	-5.423299632	ns
snap_masked-scf300000870693.1-processed-gene-1.95-mRNA-1	0.288566966	3.063843817	1.252614657	0.221854788	0.593673339	-5.423929912	ns
maker-scf300000870629.0-snap-gene-6.52-mRNA-1	-0.575055031	2.601402055	-1.250681729	0.222547757	0.594518294	-5.42619282	ns
maker-scf300000870662.0-snap-gene-11.12-mRNA-1	0.403168884	2.981710274	1.250455129	0.222629103	0.594518294	-5.426457903	ns
snap_masked-scf300000870601.1-processed-gene-5.38-mRNA-1	-0.37172084	2.787638437	-1.247696564	0.223621188	0.595762953	-5.429681567	ns
snap_masked-scf300000870651.1-processed-gene-6.37-mRNA-1	0.383433283	3.334644963	1.24757096	0.22366644	0.595762953	-5.4298282	ns
snap_masked-scf300000870603.0-processed-gene-6.5-mRNA-1	-0.224629428	4.405035208	-1.247243451	0.223784465	0.595762953	-5.430210478	ns
snap_masked-scf300000870754.0-processed-gene-4.59-mRNA-1	-0.30093906	3.352049566	-1.244621637	0.224730996	0.596560331	-5.433267562	ns
augustus_masked-scf300000870673.2-processed-gene-14.134-mRNA-1	-0.256784392	3.821616135	-1.244552519	0.22475599	0.596560331	-5.433348078	ns
maker-scf300000870673.1-snap-gene-0.13-mRNA-1	-0.290284551	2.719187734	-1.244502227	0.224774178	0.596560331	-5.433406661	ns
maker-scf300000870586.0-snap-gene-4.120-mRNA-1	0.565060019	3.01996901	1.242253173	0.225676834	0.598301878	-5.435979229	ns
maker-scf300000870744.1-snap-gene-1.68-mRNA-1	0.286903245	3.1116052	1.241417596	0.225891839	0.598301878	-5.436995854	ns
maker-scf300000870603.0-snap-gene-9.145-mRNA-1	-0.378455035	2.714432977	-1.240670006	0.226163347	0.598409754	-5.43786455	ns
maker-scf300000870626.0-snap-gene-0.48-mRNA-1	0.47132489	3.276341947	1.239141702	0.226719162	0.599198776	-5.439639	ns
snap_masked-scf300000870601.1-processed-gene-4.78-mRNA-1	0.558191834	2.899970624	1.23834778	0.227008303	0.599198776	-5.44056003	ns
snap_masked-scf300000870745.0-processed-gene-3.71-mRNA-1	-0.329590865	2.602387771	-1.237945822	0.2271548	0.599198776	-5.441026144	ns
maker-scf300000870754.0-snap-gene-6.68-mRNA-1	-0.381282458	2.943407569	-1.23643587	0.227705753	0.600041684	-5.442775907	ns
snap_masked-scf300000870752.0-processed-gene-6.11-mRNA-1	-0.310368189	4.381259814	-1.23523711	0.228143876	0.600279416	-5.444163716	ns
maker-scf300000870601.0-snap-gene-11.12-mRNA-1	0.517632008	3.923456893	1.234817351	0.228398122	0.600279416	-5.44459595	ns
maker-scf300000870753.0-snap-gene-15.137-mRNA-1	0.42733214	3.823442765	1.233971826	0.228607003	0.600279416	-5.445627253	ns
snap_masked-scf300000870681.0-processed-gene-0.91-mRNA-1	-0.338177249	3.475970481	-1.233143672	0.228910513	0.600279416	-5.446584453	ns
maker-scf300000870673.2-snap-gene-15.112-mRNA-1	-0.26543499	4.489151021	-1.232957882	0.228978645	0.600279416	-5.446799115	ns
snap_masked-scf300000870605.0-processed-gene-0.80-mRNA-1	0.595679501	3.154985844	1.232162825	0.229366896	0.600279416	-5.447665537	ns
maker-scf300000870681.0-snap-gene-0.47-mRNA-1	-0.390660812	4.295068529	-1.231764971	0.229416468	0.600279416	-5.44817673	ns
snap_masked-scf300000870662.0-processed-gene-7.112-mRNA-1	-0.245266411	3.87354709	-1.229004269	0.230432124	0.601009733	-5.451360379	ns
snap_masked-scf300000870673.2-processed-gene-0.18-mRNA-1	-0.34718342	3.58997786	-1.228979647	0.230441197	0.601009733	-5.451388745	ns
maker-scf300000870735.0-snap-gene-7.67-mRNA-1	0.430197644	2.681281523	1.228647507	0.230563623	0.601009733	-5.451771338	ns
snap_masked-scf300000870753.0-processed-gene-23.96-mRNA-1	-0.288978284	3.946652922	-1.228487253	0.230622709	0.601009733	-5.451955902	ns
maker-deg300000870423-snap-gene-0.0-mRNA-1	-0.246382076	3.96569537	-1.227097966	0.231135424	0.601178826	-5.453555055	ns
maker-deg300000870423-snap-gene-0.57-mRNA-1	0.206235288	3.80089844	1.227023845	0.231162802	0.601178826	-5.453640328	ns
maker-scf300000870651.1-snap-gene-2.79-mRNA-1	0.828813369	2.434864965	1.227320595	0.231383135	0.601178826	-5.453117643	ns
maker-scf300000870619.2-snap-gene-0.49-mRNA-1	-0.327764633	4.416344625	-1.224367972	0.232145426	0.60244753	-5.456692791	ns
augustus_masked-scf300000870601.0-processed-gene-14.131-mRNA-1	0.5005687	4.045228355	1.224123502	0.232336109	0.60244753	-5.456917727	ns
maker-scf300000870735.0-snap-gene-0.96-mRNA-1	0.758450257	2.994186853	1.222430515	0.233227886	0.603631379	-5.458711779	ns
snap_masked-scf300000870744.1-processed-gene-5.54-mRNA-1	-0.294393434	3.630056924	-1.221370387	0.23325825	0.603631379	-5.460130978	ns
snap_masked-scf300000870752.0-processed-gene-6.61-mRNA-1	0.493747093	2.569657049	1.219570899	0.233928216	0.604355445	-5.462191389	ns
maker-scf300000870735.0-snap-gene-13.22-mRNA-1	-0.254938828	3.541631442	-1.219267875	0.234041177	0.604355445	-5.462538087	ns
maker-scf300000870599.0-snap-gene-1.161-mRNA-1	0.350576997	1.96032683	1.218742123	0.234237263	0.604355445	-5.463139433	ns
snap_masked-scf300000870749.0-processed-gene-2.65-mRNA-1	-0.378372561	3.473209583	-1.218030188	0.234502985	0.604439603	-5.463953368	ns
maker-scf300000870673.2-snap-gene-15.134-mRNA-1	0.313978832	3.424851725	1.216850255	0.234943881	0.604974662	-5.465301425	ns
maker-scf300000870735.0-snap-gene-5.2-mRNA-1	0.433562355	2.835164214	1.214998192	0.235637181	0.606157948	-5.467415052	ns
maker-scf300000870753.0-snap-gene-1.96-mRNA-1	0.823985072	3.929328246	1.21624745	0.236133787	0.606833408	-5.465433989	ns
augustus_masked-scf300000870603.0-processed-gene-6.101-mRNA-1	-0.628992766	3.840244779	-1.213367087	0.236610771	0.607457157	-5.469063375	ns
snap_masked-scf300000870595.0-processed-gene-6.115-mRNA-1	0.362061324	2.205864354	1.21153379	0.236938163	0.607696	-5.47136108	ns
maker-scf300000870662.0-snap-gene-3.61-mRNA-1	0.509345314	2.023596375	1.210842298	0.237198481	0.607762511	-5.472147511	ns
snap_masked-scf300000870673.2-processed-gene-13.38-mRNA-1	0.347253139	3.857657871	1.206302348	0.238912909	0.610592867	-5.477300902	ns
snap_masked-scf300000870662.0-processed-gene-11.34-mRNA-1	-0.312444132	2.506430158	-1.205451918	0.239235086	0.610592867	-5.478264335	ns
maker-scf300000870749.0-snap-gene-18.143-mRNA-1	-0.293005028	3.869257851	-1.205173953	0.239340461	0.610592867	-5.478579104	ns
maker-scf300000870631.0-snap-gene-1.54-mRNA-1	-0.261422273	4.809875497	-1.204705917	0.239517969	0.610592867	-5.479108967	ns
snap_masked-scf300000870611.0-processed-gene-0.104-mRNA-1	-0.338864984	2.957385728	-1.204081629	0.239754891	0.610592867	-5.479815439	ns
augustus_masked-scf300000870754.0-processed-gene-3.136-mRNA-1	0.248969548	3.443990814	1.203763378	0.239875737	0.610592867	-5.48017546	ns
snap_masked-scf300000870749.0-processed-gene-16.12-mRNA-1	0.34035062	2.662076718	1.203426253	0.240003799	0.610592867	-5.480556741	ns
snap_masked-scf300000870593.0-processed-gene-6.32-mRNA-1	0.350223154	3.468018988	1.202458219	0.240371807	0.610592867	-5.48165104	ns
snap_masked-scf300000870607.0-processed-gene-1.40-mRNA-1	0.358319878	1.84689475	1.202325187	0.240422413	0.610592867	-5.481801363	ns
snap_masked-scf300000870746.0-processed-gene-0.30-mRNA-1	0.450609875	3.823534024	1.200464791	0.241172611	0.611767965	-5.483876519	ns
snap_masked-scf300000870662.0-processed-gene-2.105-mRNA-1	0.370527538	2.753594371	1.199753003	0.241402456	0.611767965	-5.484704969	ns
maker-deg300000870423-snap-gene-0.1-mRNA-1	0.591834916	2.860012921	1.198695056	0.241901047	0.611767965	-5.485839322	ns
snap_masked-scf300000870748.0-processed-gene-2.72-mRNA-1	-0.261897161	3.942869873	-1.197861096	0.242125203	0.611767965	-5.486837124	ns
snap_masked-scf300000870752.0-processed-gene-6.43-mRNA-1	-0.387531359	3.330576771	-1.197479953	0.242271002	0.611767965	-5.487266306	ns
snap_masked-scf300000870607.0-processed-gene-1.91-mRNA-1	-0.518031941	2.91061307	-1.196881913	0.242499904	0.611767965	-5.487939478	ns
snap_masked-scf300000870754.0-processed-gene-4.105-mRNA-1	-0.286682726	3.672072634	-1.196786014	0.242536625	0.611767965	-5.488047398	ns
snap_masked-scf300000870635.0-processed-gene-0.118-mRNA-1	0.622347236	2.808865913	1.196350939	0.242797766	0.611831495	-5.488478193	ns
snap_masked-scf300000870673.2-processed-gene-5.14-mRNA-1	0.420934115	2.653496902	1.193109169	0.243947653	0.614132295	-5.492179311	ns
maker-scf300000870601.1-snap-gene-2.58-mRNA-1	-0.546777188	3.77145305	-1.190975646	0.244914881	0.615969239	-5.494479476	ns
maker-scf300000870673.2-snap-gene-9.132-mRNA-1	0.405624692	3.165865358	1.189781223	0.24523005	0.616003366	-5.495909407	ns
maker-scf300000870746.0-snap-gene-1.21-mRNA-1	-0.509932603	2.715260641	-1.189076071	0.245502418	0.616003366	-5.496698581	ns
maker-deg300000870423-snap-gene-0.20-mRNA-1	0.555245136	3.132408328	1.188246143	0.245917282	0.616003366	-5.497566778	ns
snap_masked-scf300000870745.0-processed-gene-0.26-mRNA-1	-0.593263137	2.574711922	-1.187832362	0.246072639	0.616003366	-5.498032323	ns
maker-scf300000870673.2-snap-gene-14.77-mRNA-1	-0.246164298	3.042420061	-1.187488955	0.24611627	0.616003366	-5.498473286	ns
snap_masked-scf300000870749.0-processed-gene-18.193-mRNA-1	-0.603006061	3.268515076	-1.18637297	0.246693826	0.616555146	-5.499626496	ns
snap_masked-scf300000870603.1-processed-gene-0.18-mRNA-1	-0.398385364	3.960570207	-1.185692976	0.24681228	0.616555146	-5.500479	ns
maker-scf300000870593.0-snap-gene-7.116-mRNA-1	0.497729892	3.250749994	1.184132971	0.247464502	0.617349911	-5.502188875	ns
snap_masked-scf300000870603.0-processed-gene-1.52-mRNA-1	-0.436844944	3.167604771	-1.183647913	0.247606598	0.617349911	-5.502759596	ns
snap_masked-scf300000870693.1-processed-gene-2.67-mRNA-1	0.490236512	2.721533557	1.182068243	0.248221451	0.618288398	-5.5045188	ns
snap_masked-scf300000870752.0-processed-gene-4.57-mRNA-1	-0.437511692	3.551443787	-1.181182755	0.248566604	0.618553939	-5.505504013	ns
cRAP_P13645	0.841929297	3.485244514	1.181628698	0.249336729	0.619813144	-5.504391042	ns
snap_masked-scf300000870744.0-processed-gene-1.122-mRNA-1	0.469884055	2.879260663	1.178058327	0.249787313	0.619813144	-5.508975061	ns
maker-scf300000870749.0-snap-gene-14.105-mRNA-1	0.487996208	3.476395669	1.178290872	0.249789717	0.619813144	-5.508655315	ns
snap_masked-scf300000870744.0-processed-gene-2.236-mRNA-1	-0.291333787	3.739968411	-1.177316815	0.250077672	0.619934419	-5.509797633	ns
maker-scf300000870593.0-snap-gene-1.116-mRNA-1	0.582265758	2.348734071	1.175766054	0.250706852	0.620873962	-5.511502361	ns
snap_masked-scf300000870603.0-processed-gene-12.74-mRNA-1	0.429840121	3.370392949	1.17419853	0.251301455	0.620873962	-5.513251748	ns
maker-scf300000870603.0-snap-gene-2.11-mRNA-1	0.621648156	3.073670868	1.174343022	0.251388758	0.620873962	-5.512995523	ns
snap_masked-scf300000870601.0-processed-gene-17.5-mRNA-1	0.378812525	3.444210551	1.173383394	0.251622087	0.620873962	-5.514153325	ns
maker-scf300000870605.0-snap-gene-0.108-mRNA-1	0.274357272	3.458239968	1.173302587	0.251653889	0.620873962	-5.51424267	ns
snap_masked-scf300000870735.0-processed-gene-7.36-mRNA-1	-0.273490282	3.133789022	-1.169649728	0.253094586	0.623478092	-5.518275789	ns
maker-scf300000870662.0-snap-gene-3.63-mRNA-1	-0.321149482	3.697734496	-1.169407609	0.253190294	0.623478092	-5.518542716	ns
snap_masked-scf300000870619.2-processed-gene-2.75-mRNA-1	-0.462152359	1.942267503	-1.168137842	0.253692658	0.624122449	-5.519941779	ns
snap_masked-scf300000870601.0-processed-gene-7.82-mRNA-1	0.341430584	3.25428169	1.16580301	0.254618318	0.625805971	-5.522510815	ns
snap_masked-scf300000870744.0-processed-gene-1.118-mRNA-1	-0.322060927	3.571348652	-1.164467106	0.255149066	0.626516599	-5.523978657	ns
snap_masked-scf300000870730.0-processed-gene-0.26-mRNA-1	-0.329058885	2.724803992	-1.163746427	0.255435727	0.626627095	-5.524769888	ns
snap_masked-scf300000870743.0-processed-gene-6.88-mRNA-1	0.294968021	4.0311677	1.162373263	0.255982579	0.627375074	-5.526276269	ns
maker-scf300000870641.1-snap-gene-0.24-mRNA-1	-0.363106552	3.251397664	-1.158394028	0.257572151	0.630674776	-5.530632569	ns
maker-scf300000870642.2-snap-gene-0.58-mRNA-1	-0.493585269	2.947368322	-1.157646336	0.257871638	0.630812413	-5.53144962	ns
maker-scf300000870662.0-snap-gene-4.72-mRNA-1	0.335295834	3.973464134	1.155135488	0.258879228	0.63163498	-5.534189932	ns
snap_masked-scf300000870753.0-processed-gene-5.79-mRNA-1	-0.283835701	3.738937885	-1.154778061	0.259022896	0.63163498	-5.53457959	ns
maker-scf300000870673.2-snap-gene-12.77-mRNA-1	0.403378919	1.966326893	1.154772407	0.259025169	0.63163498	-5.534585754	ns
augustus_masked-scf300000870593.0-processed-gene-6.141-mRNA-1	0.302350155	3.555321573	1.153269954	0.259629728	0.63163498	-5.536222507	ns
maker-scf300000870752.1-snap-gene-1.127-mRNA-1	-0.403559397	3.759281686	-1.1530666	0.259711633	0.63163498	-5.536443891	ns
maker-scf300000870673.2-snap-gene-14.64-mRNA-1	0.413180515	3.647340156	1.152140712	0.260084794	0.63163498	-5.537451433	ns
maker-scf300000870662.0-snap-gene-1.5-mRNA-1	-0.3534134	3.108567682	-1.151860555	0.260197784	0.63163498	-5.537756154	ns
maker-scf300000870744.1-snap-gene-1.58-mRNA-1	-0.287941218	3.820892547	-1.151741518	0.260245803	0.63163498	-5.537885608	ns
snap_masked-scf300000870651.1-processed-gene-3.15-mRNA-1	0.237045906	3.964418283	1.151358816	0.260400229	0.63163498	-5.538301719	ns
maker-scf300000870603.0-snap-gene-14.118-mRNA-1	-0.330106492	3.920861955	-1.149807639	0.261026839	0.632563172	-5.539987043	ns
augustus_masked-scf300000870744.1-processed-gene-3.114-mRNA-1	0.308864994	3.459543613	1.147425837	0.261991139	0.634307211	-5.542570862	ns
snap_masked-scf300000870593.0-processed-gene-4.50-mRNA-1	-0.643961232	2.591857565	-1.146797485	0.262387377	0.634673945	-5.543149432	ns
snap_masked-scf300000870753.0-processed-gene-1.120-mRNA-1	-0.313076419	2.654886195	-1.145139808	0.262919116	0.635281145	-5.545046268	ns
maker-scf300000870748.0-snap-gene-4.195-mRNA-1	0.500617292	2.619214775	1.14401139	0.263378065	0.635281145	-5.546266533	ns
maker-scf300000870735.0-snap-gene-14.38-mRNA-1	0.830553938	3.604203299	1.146161297	0.263425645	0.635281145	-5.543273096	ns
snap_masked-scf300000870635.0-processed-gene-0.145-mRNA-1	0.448924207	3.145859681	1.143421052	0.2636184	0.635281145	-5.546904492	ns
maker-scf300000870641.0-snap-gene-2.103-mRNA-1	-0.38468675	3.003551872	-1.142196693	0.264117366	0.6358926	-5.548226675	ns
snap_masked-scf300000870629.0-processed-gene-6.20-mRNA-1	-0.311737221	2.59994327	-1.141399558	0.264442595	0.636067591	-5.549086817	ns
maker-scf300000870693.1-snap-gene-3.78-mRNA-1	-0.28785201	3.546242723	-1.140816536	0.264680652	0.636067591	-5.54971558	ns
maker-scf300000870749.0-snap-gene-9.56-mRNA-1	0.383048351	5.395076701	1.13836779	0.265773094	0.638101513	-5.552286138	ns
snap_masked-deg300000870423-processed-gene-0.107-mRNA-1	0.230955637	3.894974689	1.137204169	0.266159129	0.638437208	-5.553604929	ns
snap_masked-scf300000870629.0-processed-gene-3.9-mRNA-1	-0.362379245	3.554864706	-1.135598589	0.266818196	0.639426601	-5.555330064	ns
snap_masked-scf300000870662.0-processed-gene-3.24-mRNA-1	0.491867079	2.9894312	1.133930089	0.267504351	0.639772975	-5.557120483	ns
snap_masked-scf300000870749.1-processed-gene-0.226-mRNA-1	0.306641863	2.789110529	1.133696959	0.267600326	0.639772975	-5.55737046	ns
snap_masked-scf300000870631.0-processed-gene-2.63-mRNA-1	0.773269004	4.175310381	1.134940364	0.268002776	0.639772975	-5.55535541	ns
snap_masked-scf300000870629.0-processed-gene-5.34-mRNA-1	0.357997698	2.883196034	1.131383587	0.268554054	0.639772975	-5.5598485	ns
maker-scf300000870595.1-snap-gene-2.139-mRNA-1	0.26297286	2.92799979	1.130817073	0.268787986	0.639772975	-5.560454645	ns
snap_masked-scf300000870735.0-processed-gene-8.93-mRNA-1	0.578399657	2.288248647	1.130829358	0.268855212	0.639772975	-5.560387077	ns
augustus_masked-scf300000870601.0-processed-gene-1.39-mRNA-1	0.388030329	3.163155145	1.1306347	0.268863326	0.639772975	-5.560649719	ns
snap_masked-scf300000870744.1-processed-gene-2.72-mRNA-1	-0.321835524	2.566411189	-1.130057075	0.269102048	0.639772975	-5.561267382	ns
snap_masked-scf300000870673.2-processed-gene-9.65-mRNA-1	0.507536852	2.544140956	1.129036012	0.269524412	0.639772975	-5.562358526	ns
maker-scf300000870750.0-snap-gene-2.145-mRNA-1	-0.253993683	2.684005881	-1.128589785	0.269709145	0.639772975	-5.562835101	ns
snap_masked-scf300000870595.1-processed-gene-0.87-mRNA-1	0.29417222	2.884927061	1.128369151	0.26980052	0.639772975	-5.563070678	ns
snap_masked-scf300000870601.0-processed-gene-5.64-mRNA-1	-0.325611322	2.994282923	-1.127609146	0.270115444	0.639772975	-5.563881838	ns
maker-scf300000870662.0-snap-gene-4.77-mRNA-1	0.405862159	3.816597484	1.126899422	0.270409774	0.639772975	-5.564638889	ns
snap_masked-scf300000870673.2-processed-gene-0.26-mRNA-1	0.298581286	3.424529924	1.126882098	0.270416961	0.639772975	-5.564657363	ns
snap_masked-scf300000870662.0-processed-gene-1.56-mRNA-1	0.351913268	3.418462755	1.12623644	0.270684931	0.639823177	-5.565345694	ns
snap_masked-scf300000870631.0-processed-gene-2.31-mRNA-1	-0.239391759	4.806485923	-1.123859645	0.271673042	0.640296737	-5.567876518	ns
maker-scf300000870673.1-snap-gene-1.218-mRNA-1	0.738399605	2.667244625	1.123994612	0.271932624	0.640296737	-5.567491391	ns
snap_masked-scf300000870662.0-processed-gene-9.52-mRNA-1	-0.455645486	3.123272262	-1.123054474	0.272008371	0.640296737	-5.568732776	ns
maker-scf300000870593.0-snap-gene-2.49-mRNA-1	-0.319801114	3.647842756	-1.122212609	0.272359303	0.640296737	-5.569627467	ns
snap_masked-scf300000870733.0-processed-gene-0.166-mRNA-1	-0.282171934	3.009019075	-1.121833055	0.272517628	0.640296737	-5.570030639	ns
maker-scf300000870601.0-snap-gene-1.48-mRNA-1	0.44689671	3.136777057	1.121063911	0.272838669	0.640296737	-5.570847268	ns
snap_masked-scf300000870601.0-processed-gene-15.73-mRNA-1	-0.286307045	3.431534716	-1.120297937	0.273158659	0.640296737	-5.57166003	ns
snap_masked-scf300000870673.1-processed-gene-0.37-mRNA-1	-0.275468125	3.755888028	-1.118844632	0.273766534	0.640296737	-5.573200731	ns
maker-scf300000870635.0-snap-gene-0.187-mRNA-1	-0.346526555	3.534233101	-1.118825772	0.273774429	0.640296737	-5.573220713	ns
snap_masked-scf300000870662.0-processed-gene-12.8-mRNA-1	-0.353778225	3.578394236	-1.118243253	0.274018359	0.640296737	-5.573837748	ns
maker-scf300000870631.0-snap-gene-1.68-mRNA-1	0.30787267	3.03886646	1.11795654	0.274138479	0.640296737	-5.574141343	ns
snap_masked-scf300000870746.0-processed-gene-12.91-mRNA-1	0.325383911	3.221521284	1.117231385	0.274442455	0.640296737	-5.574908882	ns
snap_masked-scf300000870641.0-processed-gene-2.62-mRNA-1	-0.34010585	2.832898773	-1.117084215	0.274504176	0.640296737	-5.575064599	ns
snap_masked-scf300000870595.1-processed-gene-2.192-mRNA-1	0.61957088	2.268715537	1.116673468	0.274765904	0.640296737	-5.575429567	ns
maker-scf300000870753.0-snap-gene-11.123-mRNA-1	0.339858293	3.861288669	1.116067577	0.274930819	0.640296737	-5.576139774	ns
maker-scf300000870754.0-snap-gene-2.10-mRNA-1	0.402483131	3.083066598	1.115907581	0.274998007	0.640296737	-5.576308903	ns
snap_masked-scf300000870673.2-processed-gene-2.44-mRNA-1	0.247734992	2.839184006	1.114777706	0.275472818	0.640296737	-5.577502645	ns
snap_masked-scf300000870603.0-processed-gene-8.58-mRNA-1	-0.344454717	3.160063218	-1.1145254	0.275578926	0.640296737	-5.577769064	ns
snap_masked-scf300000870603.0-processed-gene-13.7-mRNA-1	0.392565735	3.459195552	1.113971462	0.27581199	0.640296737	-5.578353797	ns
maker-scf300000870753.0-snap-gene-15.153-mRNA-1	-0.327876862	2.874829238	-1.113883372	0.275849066	0.640296737	-5.578446759	ns
maker-scf300000870743.0-snap-gene-2.33-mRNA-1	0.335707786	2.848437996	1.113356577	0.276070865	0.640296737	-5.579002557	ns
snap_masked-scf300000870754.0-processed-gene-3.28-mRNA-1	-0.45937619	2.525940922	-1.111823852	0.276716926	0.641221617	-5.580618316	ns
snap_masked-scf300000870735.0-processed-gene-8.87-mRNA-1	-0.25992733	3.382096801	-1.110507446	0.277272678	0.641935763	-5.582004434	ns
snap_masked-scf300000870746.0-processed-gene-4.23-mRNA-1	0.49903908	2.557044247	1.109818468	0.277563868	0.642036673	-5.582729308	ns
snap_masked-scf300000870673.0-processed-gene-0.144-mRNA-1	-0.302598486	4.08901276	-1.108214703	0.278242539	0.64303289	-5.584415054	ns
snap_masked-scf300000870603.1-processed-gene-0.41-mRNA-1	-0.279771909	3.379796407	-1.103706463	0.280156718	0.646794791	-5.589141953	ns
snap_masked-scf300000870744.1-processed-gene-3.62-mRNA-1	0.422852352	3.630233723	1.102630477	0.280614976	0.646794791	-5.590267552	ns
snap_masked-scf300000870693.1-processed-gene-0.9-mRNA-1	0.308188297	3.285964444	1.102621874	0.280618642	0.646794791	-5.590276548	ns
snap_masked-scf300000870752.1-processed-gene-0.110-mRNA-1	-0.333113854	2.108773453	-1.100923538	0.281343062	0.647641123	-5.592051163	ns
snap_masked-scf300000870754.0-processed-gene-4.58-mRNA-1	0.34563799	3.232793777	1.100590297	0.281485363	0.647641123	-5.592399081	ns
maker-scf300000870586.0-snap-gene-0.74-mRNA-1	0.281865245	2.551854088	1.099825735	0.281812042	0.64781793	-5.593196956	ns
maker-scf300000870693.1-snap-gene-3.52-mRNA-1	-0.400362921	2.875556702	-1.098901794	0.282207184	0.648151663	-5.594160486	ns
snap_masked-scf300000870601.1-processed-gene-0.33-mRNA-1	0.496879429	3.658719981	1.097865989	0.282786915	0.648908381	-5.595129563	ns
snap_masked-scf300000870662.0-processed-gene-2.82-mRNA-1	0.621693738	2.148877055	1.096076354	0.283505989	0.64897284	-5.597031022	ns
snap_masked-scf300000870752.1-processed-gene-0.107-mRNA-1	-0.240058368	3.28179121	-1.09523305	0.283780127	0.64897284	-5.597979198	ns
maker-deg300000870423-snap-gene-0.59-mRNA-1	-0.278548074	4.604504555	-1.094677178	0.284019	0.64897284	-5.598556785	ns
snap_masked-scf300000870693.1-processed-gene-3.12-mRNA-1	0.256552762	4.726303182	1.09448151	0.284103118	0.64897284	-5.598760033	ns
maker-scf300000870745.0-snap-gene-3.7-mRNA-1	0.416322058	3.849896038	1.093511687	0.284596894	0.64897284	-5.599704458	ns
augustus_masked-scf300000870750.0-processed-gene-3.40-mRNA-1	-0.345627825	2.967856652	-1.092857662	0.284801906	0.64897284	-5.600445521	ns
snap_masked-scf300000870603.0-processed-gene-10.35-mRNA-1	0.378913149	2.204048167	1.09186136	0.285231252	0.64897284	-5.601478521	ns
snap_masked-scf300000870662.0-processed-gene-11.71-mRNA-1	0.350450064	2.737312067	1.091667984	0.285314639	0.64897284	-5.60167892	ns
maker-scf300000870641.0-snap-gene-2.94-mRNA-1	0.683628863	3.116987018	1.092329816	0.285492189	0.64897284	-5.600614415	ns
snap_masked-scf300000870673.2-processed-gene-14.44-mRNA-1	0.472772089	2.919567411	1.0911484	0.28553878	0.64897284	-5.602217217	ns
maker-deg300000870423-snap-gene-0.43-mRNA-1	0.408375849	1.967321675	1.09108052	0.285568072	0.64897284	-5.602287525	ns
maker-scf300000870750.0-snap-gene-2.125-mRNA-1	-0.36934305	2.336059374	-1.087440062	0.287142166	0.651294828	-5.606052371	ns
snap_masked-scf300000870745.0-processed-gene-1.45-mRNA-1	-0.262577047	4.440147417	-1.087085017	0.287296015	0.651294828	-5.606418937	ns
maker-scf300000870601.0-snap-gene-13.10-mRNA-1	-0.212250573	4.171382944	-1.086559368	0.287523899	0.651294828	-5.606961444	ns
maker-scf300000870601.0-snap-gene-2.112-mRNA-1	0.243262218	3.116956086	1.086396542	0.287594515	0.651294828	-5.607129443	ns
maker-scf300000870749.0-snap-gene-8.22-mRNA-1	0.494690074	3.169207467	1.084341156	0.288574124	0.652390734	-5.609175829	ns
snap_masked-scf300000870601.0-processed-gene-7.84-mRNA-1	-0.443892212	2.822224423	-1.084087099	0.288597435	0.652390734	-5.609509809	ns
snap_masked-scf300000870601.0-processed-gene-1.113-mRNA-1	-0.345011777	2.870079914	-1.083027491	0.289058426	0.652390734	-5.610600419	ns
snap_masked-scf300000870603.0-processed-gene-5.48-mRNA-1	0.331534485	3.158408949	1.082966845	0.289084826	0.652390734	-5.61066281	ns
snap_masked-scf300000870749.0-processed-gene-10.26-mRNA-1	0.432174607	2.174664591	1.081617376	0.289672723	0.653149017	-5.612050292	ns
maker-scf300000870651.1-snap-gene-3.67-mRNA-1	0.275302263	2.799351546	1.080063435	0.290350754	0.653700144	-5.61364606	ns
snap_masked-scf300000870735.0-processed-gene-1.50-mRNA-1	-0.312237079	2.826380753	-1.079880142	0.290430805	0.653700144	-5.61383415	ns
snap_masked-scf300000870651.1-processed-gene-6.8-mRNA-1	-0.441833134	3.37338812	-1.078426693	0.291104267	0.653700144	-5.61529261	ns
maker-scf300000870673.0-snap-gene-0.82-mRNA-1	-0.480524736	2.343861038	-1.077904511	0.291294637	0.653700144	-5.61585964	ns
maker-scf300000870754.0-snap-gene-1.78-mRNA-1	0.803569996	4.845966544	1.079822246	0.291331531	0.653700144	-5.613160881	ns
snap_masked-scf300000870753.0-processed-gene-4.47-mRNA-1	0.303427847	3.510850059	1.07525349	0.292456655	0.653700144	-5.618572273	ns
snap_masked-scf300000870753.0-processed-gene-26.101-mRNA-1	-0.30168193	3.237055776	-1.074653908	0.292719926	0.653700144	-5.619184949	ns
maker-scf300000870662.0-snap-gene-4.71-mRNA-1	0.713346774	2.148526088	1.074979973	0.29277289	0.653700144	-5.618686185	ns
maker-scf300000870651.1-snap-gene-6.91-mRNA-1	0.258445887	3.532735115	1.074295057	0.292877575	0.653700144	-5.619551488	ns
maker-scf300000870749.0-snap-gene-10.14-mRNA-1	-0.363245092	3.330552792	-1.074099458	0.29296353	0.653700144	-5.619751231	ns
maker-scf300000870593.0-snap-gene-5.131-mRNA-1	-0.402359488	2.579779059	-1.073736519	0.29312307	0.653700144	-5.620121771	ns
maker-scf300000870693.1-snap-gene-4.83-mRNA-1	0.40230357	3.109137075	1.073634677	0.293167848	0.653700144	-5.620225725	ns
snap_masked-scf300000870745.0-processed-gene-2.69-mRNA-1	-0.33643862	3.636895177	-1.073392668	0.293274276	0.653700144	-5.620472719	ns
snap_masked-scf300000870603.0-processed-gene-1.62-mRNA-1	-0.271261739	2.752603549	-1.072757082	0.293553916	0.653700144	-5.621121153	ns
snap_masked-scf300000870601.0-processed-gene-9.29-mRNA-1	-0.229562008	3.877003185	-1.072428229	0.293698677	0.653700144	-5.621456517	ns
snap_masked-scf300000870735.0-processed-gene-4.132-mRNA-1	-0.276536567	3.27547298	-1.07073497	0.294444851	0.653862543	-5.62318182	ns
snap_masked-scf300000870753.0-processed-gene-19.39-mRNA-1	-0.266392391	4.364152627	-1.070650121	0.294482277	0.653862543	-5.623268209	ns
snap_masked-scf300000870673.2-processed-gene-7.109-mRNA-1	0.513428735	2.985868319	1.070393108	0.29468179	0.653862543	-5.623456551	ns
snap_masked-scf300000870629.0-processed-gene-6.27-mRNA-1	0.517366677	3.343217841	1.070276552	0.294780298	0.653862543	-5.623535101	ns
snap_masked-scf300000870744.1-processed-gene-2.99-mRNA-1	-0.397224283	2.590550836	-1.066509396	0.296312824	0.656278252	-5.627476548	ns
maker-scf300000870593.0-snap-gene-1.115-mRNA-1	-0.283504234	2.513879261	-1.066179032	0.29645922	0.656278252	-5.627811668	ns
snap_masked-scf300000870673.2-processed-gene-10.121-mRNA-1	0.265729038	3.015664362	1.065796811	0.296628659	0.656278252	-5.628199272	ns
snap_masked-scf300000870631.0-processed-gene-3.144-mRNA-1	0.409646251	2.59193498	1.063105113	0.297823838	0.657581883	-5.630925306	ns
snap_masked-scf300000870603.0-processed-gene-1.65-mRNA-1	-0.296322611	2.407144888	-1.062669681	0.298017501	0.657581883	-5.631365703	ns
snap_masked-scf300000870753.0-processed-gene-26.99-mRNA-1	0.222667135	4.229342427	1.06239298	0.298140613	0.657581883	-5.631645473	ns
maker-scf300000870619.2-snap-gene-2.12-mRNA-1	0.268100366	3.848205501	1.062187012	0.298232277	0.657581883	-5.631853683	ns
snap_masked-scf300000870752.0-processed-gene-6.81-mRNA-1	0.182621278	6.36815558	1.060210177	0.299113064	0.658454366	-5.633850164	ns
maker-scf300000870651.1-snap-gene-4.81-mRNA-1	0.290727615	4.008354943	1.060159105	0.299135844	0.658454366	-5.633901699	ns
maker-scf300000870749.0-snap-gene-16.62-mRNA-1	-0.734944096	3.601820683	-1.061506585	0.299397132	0.658470537	-5.631796911	ns
augustus_masked-scf300000870753.0-processed-gene-15.39-mRNA-1	-0.278651074	3.226122797	-1.057708797	0.300230201	0.659743145	-5.636371549	ns
maker-scf300000870753.0-snap-gene-22.111-mRNA-1	-0.29908116	2.519799874	-1.054528284	0.301654899	0.662312576	-5.639569658	ns
snap_masked-scf300000870673.2-processed-gene-7.110-mRNA-1	0.359741293	3.773619506	1.052282706	0.302663667	0.663902308	-5.641822372	ns
snap_masked-scf300000870601.0-processed-gene-19.59-mRNA-1	-0.504894424	2.520361011	-1.05177732	0.302891026	0.663902308	-5.642328761	ns
snap_masked-scf300000870603.0-processed-gene-16.103-mRNA-1	-0.238611707	3.58542527	-1.050641368	0.303402499	0.66397146	-5.643466155	ns
maker-scf300000870735.0-snap-gene-14.47-mRNA-1	0.438708712	2.844257483	1.05030361	0.303554694	0.66397146	-5.643804126	ns
maker-scf300000870743.0-snap-gene-2.15-mRNA-1	0.319150073	4.429408257	1.049740102	0.303808735	0.66397146	-5.644367768	ns
snap_masked-scf300000870744.1-processed-gene-5.64-mRNA-1	-0.216287249	3.773967166	-1.049433926	0.303946827	0.66397146	-5.644673901	ns
snap_masked-scf300000870746.0-processed-gene-2.10-mRNA-1	0.397462102	2.939170895	1.048705904	0.30427536	0.664112827	-5.645401494	ns
snap_masked-scf300000870744.1-processed-gene-0.44-mRNA-1	0.284272431	4.700880457	1.048155787	0.304523776	0.664112827	-5.64595098	ns
snap_masked-scf300000870603.0-processed-gene-11.8-mRNA-1	0.439524017	4.138408749	1.046441587	0.305429226	0.665527718	-5.647546151	ns
maker-scf300000870749.0-snap-gene-7.15-mRNA-1	0.366011111	2.990588397	1.045481496	0.305733438	0.665631238	-5.648618459	ns
snap_masked-scf300000870746.0-processed-gene-12.83-mRNA-1	-0.28260012	3.431056673	-1.044523783	0.306167461	0.666016968	-5.649572219	ns
snap_masked-scf300000870746.0-processed-gene-4.45-mRNA-1	0.312769822	2.911386314	1.043229146	0.306754861	0.66673542	-5.650860244	ns
snap_masked-scf300000870611.0-processed-gene-0.114-mRNA-1	0.393383194	2.621374754	1.042145528	0.307247127	0.666982187	-5.651937205	ns
maker-scf300000870631.0-snap-gene-3.77-mRNA-1	-0.225033647	4.113567517	-1.041846991	0.307382844	0.666982187	-5.652233729	ns
maker-scf300000870735.0-snap-gene-8.111-mRNA-1	-0.314736961	3.200559447	-1.039476004	0.308462203	0.668764625	-5.654585966	ns
maker-scf300000870619.2-snap-gene-3.118-mRNA-1	-0.217043949	3.655154871	-1.037396975	0.309410837	0.669998209	-5.656644523	ns
snap_masked-scf300000870752.0-processed-gene-6.7-mRNA-1	0.640041596	3.63821732	1.038703952	0.309547958	0.669998209	-5.654694623	ns
snap_masked-scf300000870754.0-processed-gene-1.1-mRNA-1	0.411421215	4.242368105	1.03664342	0.309842251	0.67007586	-5.657311604	ns
maker-scf300000870635.0-snap-gene-0.170-mRNA-1	0.55866087	3.354680802	1.036124941	0.31018182	0.670251215	-5.65773197	ns
snap_masked-scf300000870603.0-processed-gene-13.33-mRNA-1	0.428169347	3.753519755	1.034692102	0.310731538	0.670844613	-5.659242042	ns
maker-scf300000870629.0-snap-gene-3.49-mRNA-1	0.415998219	3.299965918	1.033562556	0.31116579	0.670844613	-5.660431298	ns
snap_masked-scf300000870746.0-processed-gene-0.34-mRNA-1	0.410308323	1.631389595	1.033329336	0.311272755	0.670844613	-5.660661206	ns
snap_masked-scf300000870593.0-processed-gene-7.200-mRNA-1	-0.432701163	2.593738242	-1.032853032	0.31149129	0.670844613	-5.661130599	ns
maker-scf300000870673.1-snap-gene-1.198-mRNA-1	-0.322560344	3.325789287	-1.030988058	0.312347997	0.672131416	-5.662966606	ns
snap_masked-scf300000870601.0-processed-gene-19.70-mRNA-1	0.381280279	3.497109954	1.030210745	0.312705554	0.672342871	-5.663730949	ns
maker-scf300000870749.0-snap-gene-11.5-mRNA-1	0.304741507	3.329947218	1.028219837	0.313622659	0.673756051	-5.66568623	ns
maker-scf300000870693.1-snap-gene-3.81-mRNA-1	-0.253854504	3.477447204	-1.026132456	0.314586216	0.67457047	-5.667732536	ns
snap_masked-scf300000870745.0-processed-gene-0.20-mRNA-1	-0.249549835	3.691621104	-1.025798291	0.314740662	0.67457047	-5.668059772	ns
snap_masked-scf300000870603.0-processed-gene-5.27-mRNA-1	0.322480419	2.793463022	1.025598942	0.314832823	0.67457047	-5.668254941	ns
snap_masked-scf300000870673.2-processed-gene-3.80-mRNA-1	0.404848787	3.027870282	1.024838206	0.315184692	0.67457047	-5.668999405	ns
maker-scf300000870753.0-snap-gene-17.17-mRNA-1	0.42259321	3.836687242	1.024402063	0.315469199	0.67457047	-5.669350569	ns
snap_masked-scf300000870601.1-processed-gene-6.155-mRNA-1	-0.264848183	3.336192086	-1.023705543	0.315709098	0.67457047	-5.670106903	ns
maker-scf300000870735.0-snap-gene-0.103-mRNA-1	-0.323494843	2.885434068	-1.023460106	0.315822812	0.67457047	-5.670346738	ns
maker-scf300000870746.0-snap-gene-11.130-mRNA-1	0.395290483	2.004919483	1.021354397	0.316799583	0.67563661	-5.672402228	ns
snap_masked-scf300000870593.0-processed-gene-3.22-mRNA-1	0.415468097	2.901700689	1.020270232	0.317303312	0.67563661	-5.673459023	ns
augustus_masked-scf300000870749.0-processed-gene-12.149-mRNA-1	-0.361194108	3.058765373	-1.019747411	0.317546425	0.67563661	-5.673968277	ns
maker-scf300000870651.1-snap-gene-3.54-mRNA-1	0.29400319	2.923371461	1.019623603	0.317604015	0.67563661	-5.674088838	ns
maker-scf300000870744.0-snap-gene-1.58-mRNA-1	0.413779672	2.250841049	1.019578989	0.317624769	0.67563661	-5.674132277	ns
snap_masked-scf300000870603.0-processed-gene-1.61-mRNA-1	-0.365255196	2.829624775	-1.017734111	0.318483826	0.676093673	-5.675927096	ns
snap_masked-scf300000870752.0-processed-gene-1.127-mRNA-1	-0.241536702	4.681875869	-1.017293728	0.318689126	0.676093673	-5.676355089	ns
maker-scf300000870753.0-snap-gene-18.25-mRNA-1	0.306708858	3.524548909	1.017269448	0.318700448	0.676093673	-5.676378682	ns
snap_masked-scf300000870754.0-processed-gene-3.72-mRNA-1	0.296243911	3.04202079	1.015486115	0.319532772	0.676093673	-5.678110064	ns
snap_masked-scf300000870595.1-processed-gene-2.169-mRNA-1	-0.421411225	4.334447558	-1.015358304	0.31971923	0.676093673	-5.678117014	ns
maker-scf300000870673.2-snap-gene-15.136-mRNA-1	-0.300116461	3.338551579	-1.015079993	0.319722529	0.676093673	-5.678503965	ns
snap_masked-scf300000870605.0-processed-gene-0.75-mRNA-1	-0.199255147	3.736098781	-1.014877675	0.31981709	0.676093673	-5.678700142	ns
maker-scf300000870593.0-snap-gene-6.61-mRNA-1	-0.797362764	2.725688911	-1.016416502	0.319925545	0.676093673	-5.676444581	ns
maker-scf300000870753.0-snap-gene-13.102-mRNA-1	0.354206007	3.410330403	1.012608216	0.320879134	0.677207449	-5.680898245	ns
maker-scf300000870631.0-snap-gene-4.58-mRNA-1	0.53645808	2.409056416	1.012578217	0.320974915	0.677207449	-5.680851545	ns
maker-scf300000870595.0-snap-gene-5.49-mRNA-1	-0.349145978	2.634905453	-1.009191998	0.322482431	0.679834914	-5.684198528	ns
snap_masked-scf300000870629.0-processed-gene-6.34-mRNA-1	-0.482284132	2.674398007	-1.008264074	0.322954666	0.680277376	-5.685059856	ns
augustus_masked-scf300000870601.1-processed-gene-4.33-mRNA-1	0.21759092	4.588359652	1.006545991	0.323728057	0.681352964	-5.686747696	ns
maker-scf300000870753.0-snap-gene-24.48-mRNA-1	0.407569228	2.415675219	1.005506613	0.324218259	0.681831262	-5.687747351	ns
maker-scf300000870673.1-snap-gene-1.202-mRNA-1	0.437628926	2.674682612	1.004893239	0.324507785	0.681887105	-5.688336838	ns
maker-scf300000870743.0-snap-gene-5.6-mRNA-1	0.228745262	4.052995403	1.003817645	0.325015921	0.682401848	-5.689369746	ns
snap_masked-scf300000870752.0-processed-gene-4.47-mRNA-1	-0.33260229	2.520826898	-1.001414789	0.326153068	0.68423536	-5.691673567	ns
maker-scf300000870693.1-snap-gene-4.37-mRNA-1	0.408929672	2.596677276	1.000054209	0.326798174	0.684704835	-5.692975816	ns
maker-scf300000870754.0-snap-gene-10.7-mRNA-1	-0.263464992	3.465712478	-0.999469708	0.327075579	0.684704835	-5.693534758	ns
snap_masked-scf300000870601.0-processed-gene-14.20-mRNA-1	0.197361629	3.502849816	0.999272885	0.327169028	0.684704835	-5.693722907	ns
maker-scf300000870662.0-snap-gene-2.140-mRNA-1	-0.45760122	3.054440213	-0.997527472	0.328079066	0.686015267	-5.695313923	ns
augustus_masked-scf300000870673.2-processed-gene-1.38-mRNA-1	-0.540151267	4.036556943	-0.998156853	0.328324314	0.686015267	-5.694199931	ns
maker-scf300000870693.1-snap-gene-4.70-mRNA-1	0.677312695	4.530853288	0.997742173	0.32870872	0.686265468	-5.694419012	ns
maker-scf300000870753.0-snap-gene-14.22-mRNA-1	0.189454874	3.825319271	0.99385969	0.329746352	0.687877949	-5.69888416	ns
snap_masked-scf300000870749.0-processed-gene-2.47-mRNA-1	0.270262311	3.713878207	0.993101396	0.3301085	0.688079856	-5.6996051	ns
snap_masked-scf300000870662.0-processed-gene-9.32-mRNA-1	0.303333956	2.767538313	0.992224906	0.330527437	0.688399715	-5.700437781	ns
maker-scf300000870641.0-snap-gene-2.97-mRNA-1	0.31657338	2.611444865	0.990705583	0.331254494	0.688859635	-5.70187956	ns
snap_masked-scf300000870651.1-processed-gene-3.34-mRNA-1	-0.221106141	3.714454373	-0.990653192	0.331279585	0.688859635	-5.701929241	ns
maker-scf300000870629.0-snap-gene-5.22-mRNA-1	-0.232621766	3.347386268	-0.987815589	0.332640498	0.690567856	-5.704616431	ns
maker-scf300000870693.1-snap-gene-4.90-mRNA-1	-0.236065051	3.510543116	-0.98770478	0.332693719	0.690567856	-5.704721222	ns
snap_masked-scf300000870599.0-processed-gene-0.52-mRNA-1	0.406165973	3.923584253	0.987441235	0.332900046	0.690567856	-5.70489434	ns
snap_masked-scf300000870749.0-processed-gene-6.39-mRNA-1	0.274162016	4.925262411	0.985611322	0.333700301	0.691674564	-5.70669895	ns
snap_masked-scf300000870749.1-processed-gene-0.220-mRNA-1	-0.326765229	3.604093816	-0.984889144	0.334048023	0.691842272	-5.707380307	ns
maker-scf300000870586.0-snap-gene-4.119-mRNA-1	0.378590147	4.405549959	0.984141892	0.334487536	0.692199666	-5.708008751	ns
snap_masked-scf300000870749.0-processed-gene-9.119-mRNA-1	0.685559728	3.826348543	0.984078161	0.335240027	0.693047691	-5.70737783	ns
maker-scf300000870753.0-snap-gene-8.125-mRNA-1	-0.295662543	2.546839349	-0.98202013	0.335431875	0.693047691	-5.710082599	ns
maker-scf300000870750.0-snap-gene-0.95-mRNA-1	-0.229162566	2.409800128	-0.979706791	0.336550548	0.694269532	-5.712256207	ns
maker-scf300000870629.0-snap-gene-1.72-mRNA-1	-0.275198819	3.517759002	-0.979434013	0.336682624	0.694269532	-5.712512197	ns
maker-scf300000870601.0-snap-gene-13.1-mRNA-1	-0.268678212	3.320313768	-0.979136981	0.336826483	0.694269532	-5.712790872	ns
snap_masked-scf300000870631.0-processed-gene-1.49-mRNA-1	-0.380820874	4.272683894	-0.978566238	0.33718203	0.694450361	-5.713250029	ns
maker-scf300000870605.0-snap-gene-0.144-mRNA-1	0.37354174	2.815912613	0.977810485	0.337469449	0.6944907	-5.714034441	ns
snap_masked-scf300000870748.0-processed-gene-3.36-mRNA-1	-0.321277162	2.951844133	-0.976923852	0.337899676	0.69482463	-5.714864777	ns
maker-scf300000870753.0-snap-gene-17.18-mRNA-1	-0.338888519	2.721847731	-0.975791504	0.338449674	0.695404124	-5.715924214	ns
augustus_masked-scf300000870753.0-processed-gene-11.33-mRNA-1	0.276074596	3.799567669	0.97407492	0.339284607	0.696567684	-5.717528103	ns
snap_masked-scf300000870673.2-processed-gene-14.0-mRNA-1	0.256289944	3.658449598	0.973076357	0.339770944	0.696841033	-5.718459909	ns
snap_masked-scf300000870735.0-processed-gene-4.154-mRNA-1	-0.2404798	3.226402034	-0.972698232	0.339955228	0.696841033	-5.718812525	ns
maker-scf300000870673.2-snap-gene-12.85-mRNA-1	0.709591913	3.539977505	0.973104368	0.340549525	0.697507835	-5.717666677	ns
maker-scf300000870749.0-snap-gene-12.25-mRNA-1	0.369843308	1.754564788	0.970546368	0.341005263	0.697615991	-5.720816806	ns
maker-scf300000870745.0-snap-gene-0.57-mRNA-1	0.262566806	3.129337411	0.970269739	0.341140408	0.697615991	-5.721074164	ns
maker-scf300000870593.0-snap-gene-1.113-mRNA-1	-0.187526102	4.338853111	-0.965995191	0.343233326	0.700824116	-5.72504232	ns
snap_masked-scf300000870753.0-processed-gene-13.56-mRNA-1	0.386607837	4.438309856	0.966207595	0.34324976	0.700824116	-5.724727888	ns
augustus_masked-scf300000870749.0-processed-gene-4.121-mRNA-1	-0.282411068	2.86243535	-0.965384187	0.343533197	0.700850968	-5.725608204	ns
maker-scf300000870641.1-snap-gene-0.9-mRNA-1	0.853167956	3.092771631	0.963873646	0.345059903	0.703412208	-5.726239201	ns
snap_masked-scf300000870601.0-processed-gene-9.3-mRNA-1	-0.432560879	2.819651203	-0.961035684	0.345672497	0.703952841	-5.729626013	ns
maker-scf300000870753.0-snap-gene-10.8-mRNA-1	0.308048327	2.797686798	0.960639044	0.345868075	0.703952841	-5.729991653	ns
snap_masked-scf300000870593.0-processed-gene-3.23-mRNA-1	-0.323294915	2.71286061	-0.959297648	0.346530058	0.704747012	-5.731227176	ns
snap_masked-scf300000870603.0-processed-gene-5.61-mRNA-1	-0.460146345	3.585120264	-0.958279999	0.347152466	0.705459518	-5.732045919	ns
snap_masked-scf300000870750.0-processed-gene-2.106-mRNA-1	-0.303722036	2.685319344	-0.956530027	0.347898588	0.706422114	-5.733771301	ns
snap_masked-scf300000870631.0-processed-gene-3.108-mRNA-1	-0.439611098	2.814501818	-0.953737793	0.349288741	0.70868991	-5.73632546	ns
snap_masked-scf300000870753.0-processed-gene-15.105-mRNA-1	0.309361061	3.497597866	0.952485286	0.349905173	0.708754619	-5.737477156	ns
snap_masked-scf300000870744.1-processed-gene-5.128-mRNA-1	-0.235687538	3.242713877	-0.952199142	0.350047423	0.708754619	-5.737738775	ns
maker-scf300000870754.0-snap-gene-5.92-mRNA-1	-0.270507498	3.648795117	-0.952011682	0.350140635	0.708754619	-5.737910128	ns
snap_masked-scf300000870750.0-processed-gene-3.97-mRNA-1	0.3437156	2.403584769	0.950580696	0.350852727	0.70964206	-5.739217129	ns
snap_masked-scf300000870603.0-processed-gene-2.58-mRNA-1	-0.352082573	2.809393252	-0.949665336	0.351308741	0.710010574	-5.740052222	ns
snap_masked-scf300000870749.0-processed-gene-18.245-mRNA-1	-0.29037794	2.720042654	-0.94690929	0.352684153	0.711779025	-5.742562087	ns
maker-deg300000870423-snap-gene-0.55-mRNA-1	0.343279365	3.831761838	0.946153007	0.35306221	0.711779025	-5.743249633	ns
maker-scf300000870693.1-snap-gene-2.99-mRNA-1	-0.299915655	2.973179042	-0.946053768	0.353111838	0.711779025	-5.743339814	ns
snap_masked-scf300000870601.0-processed-gene-12.92-mRNA-1	0.584848358	2.910527498	0.945899381	0.353450625	0.711779025	-5.743220319	ns
snap_masked-scf300000870749.0-processed-gene-8.60-mRNA-1	-0.602600308	2.844543347	-0.945700953	0.353556261	0.711779025	-5.743394207	ns
maker-scf300000870754.0-snap-gene-10.18-mRNA-1	0.458080356	2.804461052	0.944650125	0.353890492	0.711899183	-5.744538637	ns
snap_masked-scf300000870735.0-processed-gene-8.84-mRNA-1	0.320264789	3.740016748	0.942756168	0.354763596	0.711998108	-5.746331444	ns
maker-scf300000870601.1-snap-gene-3.53-mRNA-1	-0.253451465	2.445431743	-0.942332155	0.354976357	0.711998108	-5.746715411	ns
maker-scf300000870746.0-snap-gene-10.60-mRNA-1	-0.274028386	3.011916161	-0.942144637	0.355070478	0.711998108	-5.746885168	ns
snap_masked-scf300000870603.0-processed-gene-13.2-mRNA-1	0.295284726	3.238980553	0.942121516	0.355082083	0.711998108	-5.746906096	ns
snap_masked-scf300000870743.0-processed-gene-4.78-mRNA-1	-0.355732666	2.255143814	-0.941662418	0.355312592	0.711998108	-5.747321567	ns
maker-scf300000870595.0-snap-gene-6.226-mRNA-1	0.346138811	3.656538393	0.940148728	0.356073311	0.712971502	-5.748690081	ns
snap_masked-scf300000870619.2-processed-gene-4.135-mRNA-1	0.324144248	3.069118478	0.939078216	0.356611964	0.712994331	-5.749656688	ns
maker-scf300000870753.0-snap-gene-1.77-mRNA-1	0.343861245	2.733070933	0.939033153	0.35663465	0.712994331	-5.749697354	ns
snap_masked-scf300000870750.0-processed-gene-0.74-mRNA-1	-0.4538653	2.901871685	-0.938575514	0.356940793	0.713056608	-5.750034602	ns
maker-scf300000870603.0-snap-gene-18.113-mRNA-1	-0.242724065	3.288393013	-0.937757105	0.357277461	0.713179719	-5.750848157	ns
snap_masked-scf300000870753.0-processed-gene-8.78-mRNA-1	-0.284699381	2.852937394	-0.936176159	0.358074937	0.714091715	-5.752271916	ns
maker-scf300000870753.0-snap-gene-4.57-mRNA-1	0.355505838	3.497614082	0.935529895	0.358401273	0.714091715	-5.75285328	ns
snap_masked-scf300000870749.1-processed-gene-0.215-mRNA-1	0.237479936	3.273182953	0.935109529	0.358613647	0.714091715	-5.753231232	ns
snap_masked-scf300000870641.0-processed-gene-2.80-mRNA-1	0.348307995	2.923576826	0.934669775	0.358835906	0.714091715	-5.753626447	ns
maker-scf300000870603.0-snap-gene-3.78-mRNA-1	0.893303236	3.74211748	0.933913444	0.359977799	0.714784042	-5.753544291	ns
snap_masked-scf300000870599.0-processed-gene-1.234-mRNA-1	-0.340657032	2.777312166	-0.932396238	0.359986452	0.714784042	-5.755666955	ns
snap_masked-scf300000870749.0-processed-gene-11.65-mRNA-1	0.205024117	3.971188629	0.931836306	0.360270188	0.714784042	-5.756168787	ns
snap_masked-scf300000870749.0-processed-gene-14.76-mRNA-1	-0.242133478	3.091475507	-0.931804239	0.360286441	0.714784042	-5.756197518	ns
maker-scf300000870752.0-snap-gene-6.105-mRNA-1	-0.414537628	2.523065499	-0.93085597	0.360767314	0.715190861	-5.757046724	ns
snap_masked-scf300000870735.0-processed-gene-1.64-mRNA-1	-0.427333124	3.246053949	-0.929358569	0.361602443	0.716298804	-5.758310649	ns
snap_masked-scf300000870651.1-processed-gene-6.32-mRNA-1	0.223727363	3.576344132	0.927410945	0.362517898	0.717191994	-5.760125086	ns
augustus_masked-scf300000870603.0-processed-gene-3.26-mRNA-1	-0.281029054	2.156921557	-0.927236838	0.362606519	0.717191994	-5.76028038	ns
maker-scf300000870662.0-snap-gene-5.144-mRNA-1	-0.215749867	3.488856275	-0.925601391	0.363439676	0.718263543	-5.761737787	ns
snap_masked-scf300000870750.0-processed-gene-4.224-mRNA-1	-0.291840497	2.784962389	-0.925086412	0.363702288	0.718263543	-5.762196208	ns
snap_masked-scf300000870611.0-processed-gene-0.66-mRNA-1	0.329342159	2.355797091	0.92202956	0.365263709	0.720798172	-5.764912444	ns
maker-scf300000870593.0-snap-gene-7.88-mRNA-1	-0.239702291	3.004309642	-0.921295989	0.365639073	0.720990202	-5.765563029	ns
snap_masked-scf300000870662.0-processed-gene-7.88-mRNA-1	-0.167963814	3.490470279	-0.91912744	0.366750196	0.721561849	-5.767483436	ns
snap_masked-scf300000870641.0-processed-gene-1.66-mRNA-1	-0.268041361	3.747893334	-0.91818689	0.36723281	0.721561849	-5.768315049	ns
maker-scf300000870645.0-snap-gene-0.9-mRNA-1	0.29149647	2.668667006	0.916612208	0.368041748	0.721561849	-5.769705571	ns
snap_masked-scf300000870752.0-processed-gene-6.58-mRNA-1	0.30670286	3.318204458	0.916602006	0.368046992	0.721561849	-5.769714572	ns
maker-deg300000870423-snap-gene-0.8-mRNA-1	-0.513591755	2.348531197	-0.916419756	0.368214513	0.721561849	-5.769800354	ns
maker-scf300000870613.1-snap-gene-0.130-mRNA-1	0.248665846	3.329302127	0.91584834	0.368434581	0.721561849	-5.770379302	ns
augustus_masked-scf300000870631.0-processed-gene-5.62-mRNA-1	-0.321874541	2.337355659	-0.915534375	0.368596124	0.721561849	-5.770656067	ns
snap_masked-scf300000870748.0-processed-gene-4.113-mRNA-1	0.313058088	3.412425492	0.915264632	0.368734951	0.721561849	-5.770893779	ns
snap_masked-scf300000870642.2-processed-gene-0.72-mRNA-1	-0.22351147	4.123321668	-0.914938115	0.368903044	0.721561849	-5.771181436	ns
snap_masked-scf300000870631.0-processed-gene-5.189-mRNA-1	-0.229643891	3.629662997	-0.914245712	0.369259663	0.721561849	-5.771791116	ns
maker-scf300000870746.0-snap-gene-1.26-mRNA-1	-0.247340472	2.986716272	-0.913719487	0.369530845	0.721561849	-5.772254184	ns
maker-scf300000870746.0-snap-gene-13.182-mRNA-1	-0.218817717	3.617468606	-0.913399052	0.36969604	0.721561849	-5.772536039	ns
maker-scf300000870641.0-snap-gene-2.108-mRNA-1	0.268470534	3.05269965	0.912580038	0.370118492	0.721561849	-5.773256025	ns
snap_masked-scf300000870754.0-processed-gene-3.78-mRNA-1	0.209478044	4.525552059	0.912402406	0.370210157	0.721561849	-5.773412099	ns
maker-scf300000870743.0-snap-gene-6.37-mRNA-1	-0.30803707	2.657711178	-0.912383222	0.370220058	0.721561849	-5.773428954	ns
snap_masked-scf300000870752.0-processed-gene-4.41-mRNA-1	0.571447096	4.039957057	0.912575754	0.370861852	0.721561849	-5.772504899	ns
maker-scf300000870673.2-snap-gene-1.52-mRNA-1	-0.316399995	3.514496157	-0.911088642	0.370888579	0.721561849	-5.774565546	ns
snap_masked-scf300000870662.0-processed-gene-8.44-mRNA-1	-0.189341403	3.561401559	-0.910941489	0.370964619	0.721561849	-5.774694645	ns
snap_masked-scf300000870750.0-processed-gene-4.184-mRNA-1	0.413756465	2.787949348	0.910321977	0.371284859	0.721561849	-5.775237939	ns
snap_masked-scf300000870746.0-processed-gene-7.43-mRNA-1	0.345434098	2.254202512	0.909916738	0.371494434	0.721561849	-5.775593135	ns
maker-scf300000870746.0-snap-gene-11.132-mRNA-1	-0.229383082	3.702426582	-0.909280224	0.371823775	0.721660964	-5.776150747	ns
maker-scf300000870753.0-snap-gene-3.63-mRNA-1	-0.263384745	2.734697918	-0.908459339	0.372248794	0.721786242	-5.776869337	ns
maker-scf300000870753.0-snap-gene-15.140-mRNA-1	0.317123101	3.013609752	0.908080513	0.372445041	0.721786242	-5.777200751	ns
maker-scf300000870651.1-snap-gene-2.84-mRNA-1	0.433169899	2.782422883	0.906637902	0.373229171	0.722765675	-5.778424631	ns
maker-scf300000870752.0-snap-gene-1.89-mRNA-1	0.215577652	2.514203515	0.905829618	0.373612501	0.722919551	-5.779167276	ns
snap_masked-scf300000870752.0-processed-gene-5.45-mRNA-1	-0.356377426	2.590072598	-0.904808892	0.374142705	0.722919551	-5.780057543	ns
augustus_masked-scf300000870754.0-processed-gene-6.13-mRNA-1	0.330541353	3.703815741	0.904804437	0.37414502	0.722919551	-5.780061427	ns
maker-scf300000870673.1-snap-gene-1.187-mRNA-1	0.401533045	4.216429906	0.903981064	0.374710024	0.723472146	-5.780638562	ns
maker-deg300000870423-snap-gene-0.13-mRNA-1	0.282224518	3.76616167	0.901963475	0.37562333	0.724259049	-5.782534339	ns
maker-scf300000870603.0-snap-gene-13.62-mRNA-1	0.319219141	3.06640541	0.901861982	0.375676213	0.724259049	-5.782622549	ns
maker-scf300000870601.0-snap-gene-14.63-mRNA-1	-0.260419358	3.414026796	-0.900664574	0.376300493	0.724883738	-5.783662544	ns
maker-scf300000870748.0-snap-gene-4.184-mRNA-1	-0.277526056	4.298754921	-0.899904424	0.376697157	0.724883738	-5.784322094	ns
augustus_masked-scf300000870605.0-processed-gene-0.226-mRNA-1	-0.234664949	3.509995821	-0.899632911	0.376838904	0.724883738	-5.784557547	ns
maker-scf300000870753.0-snap-gene-15.157-mRNA-1	-0.30655479	2.341569155	-0.894311534	0.379624056	0.727962792	-5.789158789	ns
snap_masked-scf300000870601.0-processed-gene-19.126-mRNA-1	-0.276228261	3.338293338	-0.894020572	0.379776729	0.727962792	-5.789409639	ns
maker-scf300000870651.1-snap-gene-2.58-mRNA-1	0.239022224	3.388099396	0.893629514	0.379981987	0.727962792	-5.789746666	ns
maker-scf300000870750.0-snap-gene-4.136-mRNA-1	0.34327442	2.324461496	0.893260195	0.380175901	0.727962792	-5.79006483	ns
snap_masked-scf300000870744.1-processed-gene-4.89-mRNA-1	-0.286482064	2.91659022	-0.892398304	0.380628694	0.727962792	-5.790806861	ns
snap_masked-scf300000870605.0-processed-gene-0.27-mRNA-1	-0.293186193	3.123931715	-0.89216085	0.380753501	0.727962792	-5.791011175	ns
maker-scf300000870753.0-snap-gene-5.126-mRNA-1	0.336199872	2.892561713	0.891856721	0.380913393	0.727962792	-5.791272785	ns
maker-scf300000870750.0-snap-gene-4.145-mRNA-1	0.435789888	3.694667603	0.891792685	0.381082035	0.727962792	-5.791188533	ns
maker-scf300000870673.2-snap-gene-14.66-mRNA-1	0.286260493	3.908126693	0.890401211	0.381679212	0.727962792	-5.792523649	ns
maker-scf300000870753.0-snap-gene-22.119-mRNA-1	-0.272734835	3.946396844	-0.890292082	0.381736672	0.727962792	-5.792617357	ns
maker-deg300000870423-snap-gene-0.29-mRNA-1	0.250770119	3.249185615	0.890251443	0.38175807	0.727962792	-5.792652251	ns
snap_masked-scf300000870749.0-processed-gene-3.43-mRNA-1	-0.353571917	3.060932652	-0.890155707	0.381808483	0.727962792	-5.792734446	ns
snap_masked-scf300000870693.1-processed-gene-0.8-mRNA-1	0.259722926	3.009321183	0.889190321	0.382317088	0.72839692	-5.793562829	ns
maker-scf300000870641.1-snap-gene-0.30-mRNA-1	-0.260072397	2.82944705	-0.885060219	0.384497962	0.732014108	-5.797097298	ns
snap_masked-scf300000870754.0-processed-gene-0.76-mRNA-1	0.337755972	3.518451144	0.883952346	0.385084337	0.732592579	-5.798042774	ns
snap_masked-scf300000870603.0-processed-gene-17.56-mRNA-1	0.547681862	2.613295144	0.883504301	0.385455259	0.732760621	-5.798286251	ns
maker-scf300000870593.0-snap-gene-7.129-mRNA-1	-0.326423092	3.098900238	-0.881809708	0.386220036	0.733479792	-5.799868183	ns
snap_masked-scf300000870744.1-processed-gene-3.74-mRNA-1	-0.50847744	3.490205937	-0.882176808	0.386399304	0.733479792	-5.799167603	ns
maker-scf300000870601.0-snap-gene-3.66-mRNA-1	0.241436497	4.635702433	0.878837	0.3877993	0.735598818	-5.802393889	ns
snap_masked-scf300000870662.0-processed-gene-9.24-mRNA-1	-0.393605349	2.150543342	-0.877660576	0.388425431	0.736247911	-5.803391207	ns
snap_masked-scf300000870750.0-processed-gene-4.175-mRNA-1	-0.210435269	3.293997063	-0.876683161	0.388946139	0.736568673	-5.80421886	ns
maker-scf300000870754.0-snap-gene-7.133-mRNA-1	-0.474583016	3.378176821	-0.876602625	0.389162777	0.736568673	-5.804106199	ns
maker-scf300000870673.2-snap-gene-15.100-mRNA-1	0.201220312	5.379266267	0.874873465	0.389911426	0.737447358	-5.805748987	ns
maker-scf300000870629.0-snap-gene-5.27-mRNA-1	-0.21539773	3.798566357	-0.874323971	0.390204831	0.737464378	-5.806213006	ns
maker-scf300000870595.0-snap-gene-3.59-mRNA-1	-0.325915678	2.626081153	-0.8731242	0.390845947	0.7374784	-5.807225198	ns
snap_masked-scf300000870599.0-processed-gene-1.230-mRNA-1	-0.340434659	2.787772547	-0.872930672	0.390949425	0.7374784	-5.807388347	ns
snap_masked-scf300000870749.0-processed-gene-5.56-mRNA-1	-0.231181944	3.423533253	-0.872713654	0.391065484	0.7374784	-5.807571258	ns
maker-scf300000870586.0-snap-gene-4.141-mRNA-1	-0.327379629	2.956794221	-0.872032433	0.391429939	0.737629237	-5.808145139	ns
snap_masked-scf300000870603.0-processed-gene-10.42-mRNA-1	-0.29843914	4.720052003	-0.871314033	0.391884441	0.737868689	-5.808676907	ns
snap_masked-scf300000870749.0-processed-gene-14.45-mRNA-1	0.195165146	3.425965897	0.870493033	0.392254325	0.737868689	-5.809440426	ns
maker-scf300000870749.0-snap-gene-18.162-mRNA-1	-0.36071638	2.844751957	-0.869762324	0.392646029	0.737868689	-5.810054509	ns
snap_masked-scf300000870753.0-processed-gene-7.90-mRNA-1	0.312077428	2.757098131	0.86923519	0.392928759	0.737868689	-5.810497208	ns
snap_masked-scf300000870746.0-processed-gene-5.72-mRNA-1	0.275157809	3.015936728	0.86746124	0.393881187	0.737868689	-5.811985161	ns
snap_masked-scf300000870746.0-processed-gene-9.100-mRNA-1	0.432246163	2.40200629	0.866332466	0.394518546	0.737868689	-5.812898502	ns
maker-scf300000870746.0-snap-gene-7.66-mRNA-1	-0.302033717	2.600918128	-0.864799379	0.39531311	0.737868689	-5.814212518	ns
snap_masked-scf300000870603.0-processed-gene-0.26-mRNA-1	0.312521202	3.47545321	0.864716361	0.395357822	0.737868689	-5.814281881	ns
maker-scf300000870673.2-snap-gene-2.11-mRNA-1	0.192049159	3.678030411	0.864645094	0.395396208	0.737868689	-5.814341421	ns
snap_masked-scf300000870753.0-processed-gene-15.102-mRNA-1	0.280831199	3.92854344	0.864426269	0.395514087	0.737868689	-5.81452421	ns
snap_masked-scf300000870752.1-processed-gene-1.182-mRNA-1	-0.220249242	3.663612884	-0.864419338	0.395517821	0.737868689	-5.814529999	ns
maker-scf300000870746.0-snap-gene-5.140-mRNA-1	0.294025865	3.016276849	0.864387633	0.395534902	0.737868689	-5.814556478	ns
maker-scf300000870601.0-snap-gene-2.110-mRNA-1	0.23683363	5.189669911	0.864341477	0.39555977	0.737868689	-5.814595027	ns
snap_masked-scf300000870749.0-processed-gene-8.61-mRNA-1	0.325301379	3.529545562	0.864219362	0.395625567	0.737868689	-5.814697003	ns
maker-scf300000870595.0-snap-gene-5.46-mRNA-1	0.263100435	2.731068589	0.863848503	0.395825432	0.737868689	-5.815006619	ns
augustus_masked-scf300000870611.0-processed-gene-0.25-mRNA-1	-0.227442024	3.207062037	-0.863228716	0.396159596	0.737961087	-5.815523778	ns
snap_masked-scf300000870753.0-processed-gene-8.106-mRNA-1	-0.280156323	2.800601037	-0.862635831	0.396479425	0.738026668	-5.816018163	ns
snap_masked-scf300000870748.0-processed-gene-4.140-mRNA-1	-0.276354928	3.213902525	-0.860350563	0.397713745	0.739779006	-5.817920774	ns
maker-scf300000870693.1-snap-gene-1.113-mRNA-1	0.412990316	2.120069634	0.859837118	0.397991405	0.739779006	-5.818347593	ns
maker-scf300000870601.1-snap-gene-1.53-mRNA-1	-0.244418325	3.73687705	-0.858267378	0.398841054	0.740540579	-5.819651004	ns
snap_masked-scf300000870744.0-processed-gene-2.191-mRNA-1	0.340809158	2.267278419	0.857907449	0.399036035	0.740540579	-5.819949551	ns
snap_masked-scf300000870752.1-processed-gene-1.194-mRNA-1	-0.154105918	3.934041815	-0.857485232	0.399264836	0.740540579	-5.820299613	ns
snap_masked-scf300000870735.0-processed-gene-7.21-mRNA-1	0.673413694	3.144298678	0.858251069	0.39954349	0.740540579	-5.818936353	ns
maker-scf300000870619.2-snap-gene-3.115-mRNA-1	0.304412659	2.967865531	0.853455554	0.401452746	0.742770197	-5.823632473	ns
snap_masked-scf300000870641.0-processed-gene-2.52-mRNA-1	0.473989359	2.368639667	0.851464372	0.402604845	0.742770197	-5.825202084	ns
maker-scf300000870753.0-snap-gene-15.154-mRNA-1	-0.215954017	2.943254941	-0.851186352	0.402688159	0.742770197	-5.825502777	ns
snap_masked-scf300000870645.0-processed-gene-0.29-mRNA-1	-0.271772034	2.261174586	-0.851060672	0.402756653	0.742770197	-5.825606227	ns
snap_masked-scf300000870753.0-processed-gene-15.124-mRNA-1	-0.330583737	3.330860522	-0.850248261	0.403199586	0.742770197	-5.826274593	ns
snap_masked-scf300000870752.0-processed-gene-6.86-mRNA-1	-0.1819764	2.911609056	-0.849685257	0.403506722	0.742770197	-5.826737421	ns
snap_masked-scf300000870753.0-processed-gene-6.35-mRNA-1	0.177580076	3.456365529	0.84953247	0.403590097	0.742770197	-5.826862972	ns
snap_masked-scf300000870593.0-processed-gene-7.211-mRNA-1	0.446907277	3.172699779	0.849188827	0.403887479	0.742770197	-5.827029527	ns
snap_masked-scf300000870745.0-processed-gene-0.14-mRNA-1	0.239478835	3.681621103	0.848925115	0.403921638	0.742770197	-5.827361852	ns
maker-scf300000870673.1-snap-gene-1.203-mRNA-1	-0.333996589	3.915745074	-0.848852604	0.404029178	0.742770197	-5.827349759	ns
maker-scf300000870753.0-snap-gene-10.23-mRNA-1	-0.214543125	3.352043753	-0.84839498	0.404211167	0.742770197	-5.827797028	ns
maker-scf300000870662.0-snap-gene-12.85-mRNA-1	0.250735625	2.158380297	0.847840515	0.404514125	0.742770197	-5.828251902	ns
snap_masked-scf300000870651.0-processed-gene-0.23-mRNA-1	-0.333285397	1.957469361	-0.847656401	0.404614756	0.742770197	-5.828402884	ns
snap_masked-scf300000870673.2-processed-gene-4.112-mRNA-1	0.649947639	3.526380518	0.848650331	0.404756764	0.742770197	-5.82686533	ns
maker-scf300000870673.2-snap-gene-15.109-mRNA-1	-0.399975047	3.859216057	-0.846796622	0.405212452	0.743080543	-5.828972954	ns
snap_masked-scf300000870603.0-processed-gene-16.102-mRNA-1	0.229675722	2.806881992	0.845883628	0.405584512	0.743207785	-5.829855061	ns
snap_masked-scf300000870586.0-processed-gene-0.3-mRNA-1	0.214092485	2.889939526	0.845093909	0.406016984	0.743207785	-5.830501041	ns
maker-scf300000870603.0-snap-gene-1.115-mRNA-1	-0.345458106	3.163554261	-0.844866267	0.406141701	0.743207785	-5.830687144	ns
snap_masked-scf300000870744.1-processed-gene-4.95-mRNA-1	0.249373893	3.508290247	0.844037799	0.406595794	0.74351403	-5.831364036	ns
maker-scf300000870603.0-augustus-gene-4.35-mRNA-1	0.226043118	3.629734452	0.843287495	0.407007323	0.743742063	-5.831976526	ns
snap_masked-scf300000870662.0-processed-gene-11.47-mRNA-1	0.218327097	3.769816258	0.842476852	0.407452242	0.744030749	-5.832637695	ns
snap_masked-scf300000870651.1-processed-gene-1.38-mRNA-1	-0.31181003	2.407795881	-0.840116011	0.408749734	0.745874778	-5.834559805	ns
maker-scf300000870753.0-snap-gene-10.32-mRNA-1	-0.346597533	2.778036765	-0.839276689	0.409211644	0.746192541	-5.835241925	ns
maker-scf300000870754.0-snap-gene-12.199-mRNA-1	0.543140444	2.746457867	0.837555764	0.410394884	0.74745281	-5.836389606	ns
maker-scf300000870601.1-snap-gene-1.43-mRNA-1	0.270701712	2.258940121	0.835802113	0.411127333	0.74745281	-5.83805888	ns
snap_masked-scf300000870595.1-processed-gene-0.64-mRNA-1	-0.615629042	3.078784482	-0.83658141	0.411371483	0.74745281	-5.836714064	ns
maker-scf300000870749.0-snap-gene-11.17-mRNA-1	0.21123281	4.560451973	0.834649239	0.411764209	0.74745281	-5.838991116	ns
maker-scf300000870595.0-snap-gene-6.220-mRNA-1	-0.386037058	2.423490507	-0.834613566	0.411783926	0.74745281	-5.839019943	ns
maker-scf300000870754.0-snap-gene-2.19-mRNA-1	0.335559529	3.234430473	0.83354158	0.412376692	0.74745281	-5.839885648	ns
snap_masked-scf300000870743.0-processed-gene-1.19-mRNA-1	-0.195497234	4.527050919	-0.833499652	0.412399888	0.74745281	-5.839919486	ns
snap_masked-scf300000870631.0-processed-gene-5.181-mRNA-1	0.413168085	2.772335407	0.832876488	0.412811263	0.74745281	-5.84035168	ns
snap_masked-scf300000870752.0-processed-gene-2.54-mRNA-1	0.246129416	3.030256121	0.832635784	0.41287798	0.74745281	-5.840616323	ns
maker-scf300000870613.1-snap-gene-0.152-mRNA-1	0.238820917	3.15661821	0.83261582	0.412889033	0.74745281	-5.840632419	ns
snap_masked-scf300000870753.0-processed-gene-22.88-mRNA-1	-0.148937673	3.577410572	-0.832152287	0.413145715	0.74745281	-5.841006038	ns
maker-scf300000870750.0-snap-gene-3.115-mRNA-1	0.175371409	3.207142189	0.83176208	0.41336187	0.74745281	-5.841320401	ns
maker-scf300000870754.0-snap-gene-12.194-mRNA-1	0.279316626	3.556600879	0.830248849	0.414200796	0.748077002	-5.842538192	ns
maker-scf300000870749.0-snap-gene-10.10-mRNA-1	0.197794271	4.387133289	0.829655983	0.414529768	0.748077002	-5.843014737	ns
maker-scf300000870746.0-snap-gene-11.127-mRNA-1	0.486089256	2.351604728	0.829763527	0.414572561	0.748077002	-5.842819541	ns
snap_masked-scf300000870750.0-processed-gene-2.112-mRNA-1	-0.225065497	4.150155992	-0.829021368	0.414882088	0.748114919	-5.843524484	ns
snap_masked-scf300000870605.0-processed-gene-0.22-mRNA-1	-0.215298612	2.884409469	-0.827478602	0.415739369	0.748498294	-5.844762155	ns
maker-scf300000870603.0-snap-gene-9.131-mRNA-1	-0.226247147	2.368416635	-0.827465753	0.415746513	0.748498294	-5.844772453	ns
snap_masked-scf300000870593.0-processed-gene-5.81-mRNA-1	0.186641131	3.665323598	0.82693499	0.416041706	0.748498294	-5.845197744	ns
maker-scf300000870750.0-snap-gene-4.150-mRNA-1	0.290831807	3.144637761	0.82620571	0.416447521	0.748498294	-5.845781682	ns
snap_masked-scf300000870673.2-processed-gene-7.116-mRNA-1	-0.222328729	3.771092592	-0.826043172	0.416538001	0.748498294	-5.845911761	ns
snap_masked-scf300000870595.0-processed-gene-6.140-mRNA-1	0.33376795	2.584902014	0.824896086	0.417176897	0.749033778	-5.846829082	ns
snap_masked-scf300000870746.0-processed-gene-10.24-mRNA-1	-0.339462129	2.167847698	-0.824471145	0.417413733	0.749033778	-5.8471686	ns
snap_masked-scf300000870754.0-processed-gene-9.36-mRNA-1	0.427766442	3.090590678	0.823702469	0.417944004	0.749466668	-5.847674241	ns
augustus_masked-scf300000870603.0-processed-gene-18.238-mRNA-1	0.462890136	3.104844608	0.82243074	0.41869273	0.750290427	-5.848646929	ns
maker-scf300000870744.0-snap-gene-2.124-mRNA-1	0.252611529	4.037363173	0.82096389	0.419371668	0.750988076	-5.849964501	ns
snap_masked-scf300000870603.0-processed-gene-16.111-mRNA-1	-0.694554154	5.130511204	-0.82069616	0.420181423	0.751681231	-5.849475054	ns
snap_masked-scf300000870673.1-processed-gene-1.166-mRNA-1	0.304542865	3.641462956	0.818684923	0.420646972	0.751681231	-5.851775198	ns
augustus_masked-scf300000870749.0-processed-gene-8.134-mRNA-1	-0.368407821	2.834925492	-0.817953147	0.421056984	0.751681231	-5.852355604	ns
maker-scf300000870673.2-snap-gene-9.131-mRNA-1	-0.282815949	4.639356849	-0.817434692	0.421412779	0.751681231	-5.852697103	ns
snap_masked-scf300000870673.2-processed-gene-15.37-mRNA-1	0.21125209	3.402501394	0.816992624	0.42159554	0.751681231	-5.853116693	ns
maker-deg300000870423-snap-gene-0.19-mRNA-1	0.36248557	3.515683074	0.814844169	0.422866631	0.751681231	-5.854746786	ns
snap_masked-scf300000870673.2-processed-gene-5.28-mRNA-1	-0.297535278	2.970087415	-0.814703957	0.422880497	0.751681231	-5.854926752	ns
maker-scf300000870595.0-snap-gene-6.237-mRNA-1	-0.254500856	3.872392504	-0.814703576	0.422880711	0.751681231	-5.854927053	ns
snap_masked-scf300000870626.0-processed-gene-0.31-mRNA-1	-0.156965248	3.729269116	-0.814640418	0.422916205	0.751681231	-5.854976935	ns
augustus_masked-scf300000870754.0-processed-gene-8.106-mRNA-1	-0.241905629	2.079449283	-0.814469371	0.423012342	0.751681231	-5.855112011	ns
snap_masked-scf300000870754.0-processed-gene-1.21-mRNA-1	-0.180533167	3.435632838	-0.81442014	0.423040014	0.751681231	-5.855150883	ns
augustus_masked-scf300000870603.0-processed-gene-0.105-mRNA-1	-0.343981813	1.756338401	-0.814069023	0.423237407	0.751681231	-5.855428057	ns
snap_masked-scf300000870749.0-processed-gene-10.24-mRNA-1	0.244805285	2.674945488	0.81277187	0.423967146	0.752461883	-5.85645106	ns
maker-scf300000870651.1-snap-gene-6.122-mRNA-1	-0.207130911	3.406332394	-0.811856304	0.424482685	0.752861402	-5.857172192	ns
augustus_masked-scf300000870745.0-processed-gene-2.28-mRNA-1	0.217645555	2.285994573	0.811341135	0.424772939	0.752861402	-5.85757762	ns
snap_masked-scf300000870641.0-processed-gene-0.41-mRNA-1	-0.313667928	1.988928606	-0.809466331	0.425830268	0.753720534	-5.859050996	ns
augustus_masked-scf300000870753.0-processed-gene-16.129-mRNA-1	0.227718034	3.236311932	0.808724761	0.426248938	0.753720534	-5.859632892	ns
maker-scf300000870743.0-snap-gene-5.22-mRNA-1	0.363135643	3.463246034	0.808836989	0.426249949	0.753720534	-5.859476117	ns
snap_masked-scf300000870743.0-processed-gene-2.76-mRNA-1	-0.19575074	3.891752108	-0.80842124	0.426420372	0.753720534	-5.859870914	ns
snap_masked-scf300000870586.0-processed-gene-0.42-mRNA-1	0.283229158	3.024139296	0.807499697	0.426941134	0.753794679	-5.86059307	ns
maker-scf300000870601.0-snap-gene-6.67-mRNA-1	0.237729477	3.233111175	0.807318231	0.427043727	0.753794679	-5.860735182	ns
maker-scf300000870735.0-snap-gene-5.3-mRNA-1	-0.422426514	3.277723033	-0.806557616	0.427592992	0.754250768	-5.861203309	ns
maker-scf300000870601.0-snap-gene-6.68-mRNA-1	-0.207044947	3.314886364	-0.805110263	0.42829323	0.754715386	-5.862461886	ns
snap_masked-scf300000870673.2-processed-gene-10.76-mRNA-1	0.334201088	2.898739396	0.804853805	0.428438507	0.754715386	-5.862662155	ns
snap_masked-scf300000870746.0-processed-gene-4.20-mRNA-1	0.400050426	4.186070279	0.8041292	0.429133221	0.755425963	-5.862924071	ns
maker-scf300000870662.0-snap-gene-3.56-mRNA-1	0.377310054	3.041326536	0.802747856	0.429696469	0.755904303	-5.864236149	ns
maker-scf300000870749.0-snap-gene-11.29-mRNA-1	-0.223080942	3.818002493	-0.801563453	0.430305108	0.755967137	-5.865226228	ns
snap_masked-scf300000870752.1-processed-gene-0.83-mRNA-1	0.263452398	3.710175425	0.801545565	0.43031527	0.755967137	-5.86524014	ns
snap_masked-scf300000870746.0-processed-gene-0.11-mRNA-1	-0.347048555	2.98943442	-0.80098612	0.430633142	0.756013363	-5.865675099	ns
snap_masked-scf300000870735.0-processed-gene-7.0-mRNA-1	-0.272902393	3.036065992	-0.800362604	0.430987589	0.756123694	-5.866159533	ns
snap_masked-scf300000870595.0-processed-gene-6.133-mRNA-1	-0.188785605	3.041589706	-0.79963231	0.431402965	0.756340695	-5.866726473	ns
maker-scf300000870749.0-snap-gene-3.4-mRNA-1	0.428116205	3.390677694	0.796564149	0.43329434	0.758930299	-5.868949275	ns
snap_masked-scf300000870586.0-processed-gene-1.88-mRNA-1	0.331197676	2.819105369	0.796012616	0.433465397	0.758930299	-5.869529253	ns
augustus_masked-scf300000870593.0-processed-gene-1.34-mRNA-1	-0.314419613	3.600702479	-0.795427971	0.433830401	0.759056836	-5.869947288	ns
maker-scf300000870673.2-snap-gene-4.58-mRNA-1	0.264346376	2.452850583	0.792438025	0.435508054	0.761478343	-5.872285268	ns
snap_masked-deg300000870423-processed-gene-0.82-mRNA-1	0.305596166	3.064699761	0.791312756	0.436152292	0.761688851	-5.873150416	ns
snap_masked-scf300000870601.1-processed-gene-6.207-mRNA-1	0.25092171	4.231031993	0.791201631	0.436215945	0.761688851	-5.873235789	ns
maker-scf300000870749.0-snap-gene-4.30-mRNA-1	0.308479389	2.714755225	0.790078788	0.436859432	0.762299129	-5.874097793	ns
snap_masked-scf300000870753.0-processed-gene-14.51-mRNA-1	-0.373883904	2.348059314	-0.789479155	0.437203311	0.762386136	-5.874557654	ns
maker-scf300000870662.0-snap-gene-6.0-mRNA-1	0.229520655	3.951114125	0.788428762	0.437806091	0.762691484	-5.875362404	ns
maker-deg300000870423-snap-gene-0.40-mRNA-1	0.451380984	3.657832036	0.788361585	0.438244785	0.762691484	-5.87498496	ns
maker-scf300000870753.0-augustus-gene-25.86-mRNA-1	0.250412719	2.752212073	0.787137569	0.438547753	0.762691484	-5.876350248	ns
snap_masked-scf300000870693.1-processed-gene-2.79-mRNA-1	-0.27713544	2.590147741	-0.787125033	0.438554957	0.762691484	-5.876359831	ns
maker-scf300000870743.0-snap-gene-2.32-mRNA-1	0.336316978	1.952743819	0.786129592	0.439127266	0.763017214	-5.877120345	ns
maker-deg300000870423-snap-gene-0.2-mRNA-1	0.347842176	2.688612196	0.785775811	0.439330775	0.763017214	-5.877390412	ns
maker-scf300000870593.0-snap-gene-5.113-mRNA-1	0.220557837	2.946792236	0.78493616	0.439814006	0.763065887	-5.878030917	ns
snap_masked-scf300000870750.0-processed-gene-4.200-mRNA-1	0.282689304	3.388537602	0.784704547	0.439947359	0.763065887	-5.878207483	ns
snap_masked-scf300000870749.0-processed-gene-5.45-mRNA-1	0.477636626	3.310069155	0.783711224	0.440917007	0.764118791	-5.878537855	ns
snap_masked-scf300000870746.0-processed-gene-11.96-mRNA-1	-0.277985583	2.219879591	-0.782628461	0.441143783	0.764118791	-5.879787932	ns
snap_masked-scf300000870751.0-processed-gene-0.76-mRNA-1	-0.21415698	4.07780603	-0.781218192	0.441957631	0.764413912	-5.880859249	ns
snap_masked-scf300000870748.0-processed-gene-2.43-mRNA-1	-0.299120793	1.762275906	-0.781022582	0.442070587	0.764413912	-5.8810077	ns
maker-scf300000870662.0-snap-gene-12.81-mRNA-1	0.212019039	3.198895995	0.779984774	0.442670167	0.764413912	-5.881794715	ns
snap_masked-scf300000870749.1-processed-gene-0.198-mRNA-1	-0.345827911	2.516057994	-0.778888111	0.443304286	0.764413912	-5.882625281	ns
maker-scf300000870752.0-snap-gene-3.2-mRNA-1	0.301872527	2.129152543	0.778617997	0.443460557	0.764413912	-5.882829682	ns
maker-scf300000870753.0-snap-gene-22.125-mRNA-1	-0.172649461	3.374505909	-0.778315037	0.443635871	0.764413912	-5.88305886	ns
snap_masked-scf300000870745.0-processed-gene-3.97-mRNA-1	0.266597988	2.452725699	0.777771346	0.443950593	0.764413912	-5.883469929	ns
snap_masked-scf300000870635.0-processed-gene-0.103-mRNA-1	-0.21675873	2.564423162	-0.776619946	0.444617542	0.764413912	-5.884339565	ns
maker-scf300000870662.0-snap-gene-3.67-mRNA-1	-0.190740079	3.654517259	-0.776171332	0.444877566	0.764413912	-5.884678066	ns
snap_masked-scf300000870603.0-processed-gene-4.93-mRNA-1	0.304689263	2.495618642	0.776116056	0.444909611	0.764413912	-5.884719761	ns
snap_masked-scf300000870673.2-processed-gene-6.93-mRNA-1	0.172207233	5.087092002	0.77586533	0.445054982	0.764413912	-5.884908852	ns
snap_masked-scf300000870746.0-processed-gene-0.15-mRNA-1	-0.329219208	3.815880231	-0.774869921	0.445693744	0.764413912	-5.88559312	ns
snap_masked-scf300000870746.0-processed-gene-9.143-mRNA-1	-0.278098822	2.603298154	-0.774720489	0.445719127	0.764413912	-5.885771521	ns
augustus_masked-scf300000870735.0-processed-gene-5.131-mRNA-1	-0.228690238	3.009627531	-0.774375467	0.445919398	0.764413912	-5.886031266	ns
maker-deg300000870423-snap-gene-0.22-mRNA-1	0.239334173	3.478972873	0.773821184	0.446241251	0.764413912	-5.886448321	ns
snap_masked-scf300000870601.0-processed-gene-16.102-mRNA-1	-0.319200725	3.568993409	-0.773353945	0.446573872	0.764413912	-5.88673393	ns
maker-scf300000870743.0-snap-gene-2.6-mRNA-1	0.22307788	4.256199716	0.773099921	0.446660274	0.764413912	-5.886990591	ns
maker-scf300000870735.0-snap-gene-5.10-mRNA-1	0.265458241	2.785358712	0.772246428	0.447156423	0.764413912	-5.887631653	ns
snap_masked-scf300000870746.0-processed-gene-5.78-mRNA-1	0.348993783	1.817709837	0.771189219	0.447771455	0.764413912	-5.888424793	ns
snap_masked-scf300000870586.0-processed-gene-0.43-mRNA-1	-0.182880144	2.809606683	-0.770611504	0.448107757	0.764413912	-5.88885777	ns
snap_masked-scf300000870749.0-processed-gene-5.18-mRNA-1	-0.202565906	3.695166151	-0.770509541	0.448167128	0.764413912	-5.888934156	ns
augustus_masked-scf300000870735.0-processed-gene-4.20-mRNA-1	-0.298223941	3.617096384	-0.770440412	0.448221191	0.764413912	-5.888971103	ns
maker-scf300000870735.0-snap-gene-10.92-mRNA-1	0.307325397	2.922692196	0.770234427	0.448327344	0.764413912	-5.889140209	ns
maker-scf300000870749.0-snap-gene-3.10-mRNA-1	-0.187294036	4.570453622	-0.770127987	0.44838934	0.764413912	-5.889219911	ns
snap_masked-scf300000870605.0-processed-gene-0.37-mRNA-1	0.180177408	2.34177355	0.767319256	0.450027156	0.766399555	-5.891319295	ns
maker-scf300000870753.0-snap-gene-18.15-mRNA-1	0.39557302	2.720566516	0.767220927	0.450145207	0.766399555	-5.891327484	ns
maker-deg300000870423-snap-gene-0.10-mRNA-1	0.281811018	3.512802623	0.765367623	0.451167297	0.767635697	-5.892773739	ns
snap_masked-scf300000870735.0-processed-gene-7.49-mRNA-1	-0.296985677	3.428030176	-0.764220561	0.451838218	0.768273114	-5.893626936	ns
maker-scf300000870735.0-snap-gene-6.7-mRNA-1	0.257302949	2.286774457	0.763006114	0.452549203	0.768345083	-5.894528924	ns
maker-scf300000870673.2-snap-gene-0.11-mRNA-1	-0.192409265	2.898970614	-0.761863796	0.453218574	0.768345083	-5.895376094	ns
snap_masked-scf300000870651.1-processed-gene-0.87-mRNA-1	-0.329248738	2.170530451	-0.761747063	0.45328701	0.768345083	-5.895462598	ns
snap_masked-scf300000870673.2-processed-gene-3.82-mRNA-1	0.425412249	2.845245862	0.760150887	0.454316231	0.768345083	-5.89654437	ns
snap_masked-scf300000870662.0-processed-gene-10.84-mRNA-1	-0.195495273	3.315833324	-0.759967727	0.45433093	0.768345083	-5.896779593	ns
maker-scf300000870746.0-snap-gene-7.53-mRNA-1	-0.231444742	3.15530952	-0.759956806	0.454337342	0.768345083	-5.896787667	ns
augustus_masked-scf300000870586.0-processed-gene-2.23-mRNA-1	-0.205383367	3.708233919	-0.75934208	0.454698333	0.768345083	-5.897241975	ns
maker-scf300000870735.0-snap-gene-13.15-mRNA-1	0.256464892	3.920867604	0.758892226	0.454962613	0.768345083	-5.897574213	ns
maker-scf300000870601.1-snap-gene-6.111-mRNA-1	-0.193437292	3.381874483	-0.758460489	0.455216336	0.768345083	-5.897892895	ns
maker-scf300000870754.0-snap-gene-10.21-mRNA-1	-0.318870775	3.550851013	-0.758329119	0.455353405	0.768345083	-5.897925484	ns
maker-scf300000870749.0-snap-gene-8.3-mRNA-1	0.279591146	2.889106669	0.758099709	0.455428425	0.768345083	-5.898159068	ns
maker-scf300000870673.2-snap-gene-14.93-mRNA-1	-0.3056246	2.403034308	-0.757822186	0.455591609	0.768345083	-5.898363734	ns
snap_masked-scf300000870629.0-processed-gene-5.45-mRNA-1	0.353894641	3.885350293	0.757771027	0.455732641	0.768345083	-5.898282171	ns
maker-scf300000870601.0-snap-gene-1.68-mRNA-1	-0.223167732	2.958316457	-0.756064716	0.456625819	0.768859071	-5.899658165	ns
maker-scf300000870631.0-snap-gene-2.8-mRNA-1	-0.254661719	3.119250226	-0.755938751	0.456699999	0.768859071	-5.899750832	ns
snap_masked-scf300000870631.0-processed-gene-2.37-mRNA-1	0.26006415	3.411047453	0.755553278	0.456927045	0.768859071	-5.900034317	ns
snap_masked-scf300000870601.0-processed-gene-16.97-mRNA-1	-0.147288708	4.126325107	-0.752579915	0.458680636	0.770586213	-5.90221635	ns
maker-scf300000870601.0-snap-gene-13.8-mRNA-1	-0.281518292	2.478211319	-0.752386959	0.458794573	0.770586213	-5.90235767	ns
maker-scf300000870662.0-snap-gene-4.69-mRNA-1	-0.594904018	3.411621764	-0.753316325	0.458845011	0.770586213	-5.901032599	ns
maker-scf300000870607.0-snap-gene-1.9-mRNA-1	-0.206414569	3.233919464	-0.749079981	0.460749899	0.773193159	-5.904774294	ns
maker-scf300000870735.0-snap-gene-1.7-mRNA-1	0.41645939	3.138382883	0.748878915	0.460995413	0.773193159	-5.904784897	ns
maker-deg300000870423-snap-gene-0.45-mRNA-1	-0.160566313	4.802403182	-0.747893631	0.461452558	0.773193159	-5.905638761	ns
maker-scf300000870593.0-snap-gene-7.94-mRNA-1	-0.322625225	3.246486112	-0.747296369	0.461865401	0.773193159	-5.906010188	ns
maker-scf300000870641.0-snap-gene-1.14-mRNA-1	-0.354742638	3.126869502	-0.74725784	0.461888239	0.773193159	-5.906038223	ns
snap_masked-scf300000870673.2-processed-gene-7.127-mRNA-1	-0.237466151	3.003851911	-0.74396724	0.463782628	0.775863454	-5.908490503	ns
snap_masked-scf300000870601.0-processed-gene-3.85-mRNA-1	0.294608007	3.285370435	0.743071878	0.464314941	0.776210597	-5.909138798	ns
augustus_masked-scf300000870753.0-processed-gene-10.106-mRNA-1	0.289828144	2.43961662	0.742611421	0.464588834	0.776210597	-5.909471906	ns
maker-scf300000870673.0-snap-gene-0.90-mRNA-1	-0.244370376	2.186734883	-0.741235273	0.465407973	0.777078477	-5.910466276	ns
snap_masked-scf300000870746.0-processed-gene-6.66-mRNA-1	-0.237030564	3.163935216	-0.7386272	0.466962738	0.779172702	-5.912345967	ns
snap_masked-scf300000870749.0-processed-gene-13.86-mRNA-1	-0.183056795	3.177440625	-0.73751669	0.467625678	0.779777096	-5.913144412	ns
snap_masked-scf300000870595.1-processed-gene-0.77-mRNA-1	-0.186168979	4.000462029	-0.736239808	0.468388621	0.780196054	-5.914061057	ns
maker-scf300000870743.0-snap-gene-1.79-mRNA-1	-0.303296475	2.072468101	-0.73571755	0.468700883	0.780196054	-5.914435537	ns
maker-scf300000870603.0-snap-gene-2.8-mRNA-1	-0.365680124	2.522607063	-0.735633863	0.46877958	0.780196054	-5.91446472	ns
maker-scf300000870744.1-snap-gene-3.13-mRNA-1	-0.209183926	2.783720927	-0.734078661	0.469681581	0.780962665	-5.915609037	ns
maker-scf300000870750.0-snap-gene-4.125-mRNA-1	-0.252777699	2.442356863	-0.732620993	0.470554846	0.780962665	-5.916650672	ns
maker-scf300000870619.2-snap-gene-3.125-mRNA-1	-0.221107236	2.694484832	-0.732573616	0.470583245	0.780962665	-5.916684495	ns
maker-scf300000870750.0-augustus-gene-4.13-mRNA-1	-0.185700896	3.662316729	-0.73222925	0.470789695	0.780962665	-5.916930271	ns
snap_masked-scf300000870743.0-processed-gene-2.62-mRNA-1	0.215582764	3.152300337	0.731867033	0.471006904	0.780962665	-5.917188668	ns
snap_masked-scf300000870746.0-processed-gene-6.92-mRNA-1	0.280886337	3.681751791	0.731836427	0.471047284	0.780962665	-5.917186824	ns
maker-scf300000870601.0-snap-gene-8.126-mRNA-1	-0.226283694	2.837900703	-0.730319623	0.471935494	0.78106589	-5.918291178	ns
snap_masked-scf300000870754.0-processed-gene-12.123-mRNA-1	0.283602868	3.813529226	0.729808841	0.472299519	0.78106589	-5.918593059	ns
maker-scf300000870641.1-snap-gene-0.23-mRNA-1	-0.327059408	2.661925376	-0.729087364	0.472675729	0.78106589	-5.919167551	ns
maker-scf300000870619.2-snap-gene-3.142-mRNA-1	-0.148024881	5.216224012	-0.728982565	0.472738714	0.78106589	-5.919242017	ns
snap_masked-scf300000870631.0-processed-gene-5.142-mRNA-1	0.328935011	2.497950171	0.728565663	0.472989325	0.78106589	-5.919538153	ns
snap_masked-scf300000870593.0-processed-gene-0.65-mRNA-1	-0.230973194	1.88002342	-0.728497204	0.473030485	0.78106589	-5.919586766	ns
maker-scf300000870595.0-snap-gene-4.24-mRNA-1	-0.183946167	4.989644254	-0.727865009	0.473410683	0.78106589	-5.92003548	ns
maker-scf300000870749.0-snap-gene-4.17-mRNA-1	0.263591049	3.192603349	0.727684432	0.473519313	0.78106589	-5.92016358	ns
snap_masked-scf300000870673.1-processed-gene-1.141-mRNA-1	0.197845467	4.805928553	0.727107602	0.473866416	0.781141524	-5.920572575	ns
snap_masked-scf300000870586.0-processed-gene-3.14-mRNA-1	-0.217534151	1.905010083	-0.725107669	0.475071009	0.781509576	-5.921988202	ns
maker-scf300000870749.0-snap-gene-10.2-mRNA-1	-0.202606758	2.595111719	-0.724722424	0.475303253	0.781509576	-5.922260464	ns
snap_masked-scf300000870752.0-processed-gene-6.16-mRNA-1	0.354480901	3.535527538	0.724793156	0.475348495	0.781509576	-5.922116065	ns
snap_masked-scf300000870603.0-processed-gene-11.48-mRNA-1	-0.162296422	5.143595653	-0.724316349	0.475548125	0.781509576	-5.922547296	ns
maker-scf300000870641.1-snap-gene-0.29-mRNA-1	0.224194985	3.059044775	0.724235896	0.475596649	0.781509576	-5.922604106	ns
snap_masked-scf300000870595.0-processed-gene-5.62-mRNA-1	-0.239170356	3.226769754	-0.723134892	0.476260989	0.781749462	-5.923380949	ns
snap_masked-scf300000870752.0-processed-gene-6.1-mRNA-1	-0.183049845	2.961751374	-0.722924736	0.476387857	0.781749462	-5.923529101	ns
augustus_masked-scf300000870735.0-processed-gene-8.48-mRNA-1	-0.192792061	3.224316272	-0.722495424	0.476647088	0.781749462	-5.923831623	ns
snap_masked-scf300000870735.0-processed-gene-11.22-mRNA-1	0.324515619	2.420924113	0.721112571	0.47748265	0.782624849	-5.924804902	ns
snap_masked-scf300000870673.2-processed-gene-0.40-mRNA-1	-0.38319615	3.382025193	-0.720720833	0.477846218	0.782725991	-5.924944211	ns
snap_masked-scf300000870673.2-processed-gene-5.32-mRNA-1	0.272007985	2.838589119	0.718644766	0.478975884	0.783933933	-5.926537354	ns
maker-scf300000870735.0-snap-gene-9.71-mRNA-1	-0.197525092	3.009885098	-0.71791923	0.479415409	0.783933933	-5.927045613	ns
maker-scf300000870593.0-snap-gene-5.139-mRNA-1	-0.155376099	3.919887174	-0.71779509	0.479490636	0.783933933	-5.927132527	ns
maker-scf300000870603.0-snap-gene-18.111-mRNA-1	0.192586494	3.005639237	0.716781819	0.480104915	0.784443633	-5.927841413	ns
snap_masked-scf300000870753.0-processed-gene-19.24-mRNA-1	0.226389179	2.798565893	0.715554729	0.480849428	0.785165344	-5.928698602	ns
maker-scf300000870744.1-augustus-gene-0.117-mRNA-1	0.128640067	3.542247959	0.713036566	0.482379361	0.787078205	-5.930453266	ns
snap_masked-scf300000870749.0-processed-gene-0.64-mRNA-1	-0.200374461	3.057861531	-0.712357524	0.482792398	0.787078205	-5.930925409	ns
maker-scf300000870746.0-snap-gene-4.64-mRNA-1	-0.328928023	2.605833414	-0.712128886	0.482931517	0.787078205	-5.931084286	ns
maker-scf300000870735.0-snap-gene-7.70-mRNA-1	0.567659813	3.267005009	0.710928838	0.484222555	0.787735686	-5.931316232	ns
maker-scf300000870752.0-snap-gene-0.100-mRNA-1	-0.178008348	3.513407308	-0.70992432	0.484274105	0.787735686	-5.932613694	ns
maker-scf300000870619.2-snap-gene-3.108-mRNA-1	-0.211466862	3.404484139	-0.709773866	0.48436581	0.787735686	-5.932717905	ns
augustus_masked-scf300000870733.0-processed-gene-0.30-mRNA-1	0.279141358	2.58904354	0.709360818	0.484617624	0.787735686	-5.933003891	ns
cRAP_P35908	0.49986527	3.835522317	0.70989107	0.484853897	0.787735686	-5.93203668	ns
snap_masked-scf300000870746.0-processed-gene-9.140-mRNA-1	0.320833728	2.859423979	0.708183916	0.485335531	0.78802444	-5.933817878	ns
maker-scf300000870743.0-snap-gene-0.45-mRNA-1	0.171117126	3.728560144	0.70673634	0.486219386	0.788870571	-5.934817295	ns
snap_masked-scf300000870753.0-processed-gene-20.55-mRNA-1	-0.153233981	4.430674223	-0.705966121	0.486690039	0.788870571	-5.935348261	ns
snap_masked-scf300000870753.0-processed-gene-19.43-mRNA-1	-0.208154728	3.342079396	-0.705759123	0.486816572	0.788870571	-5.935490864	ns
maker-scf300000870619.2-snap-gene-4.112-mRNA-1	0.233309955	2.085810935	0.70436372	0.487670043	0.788870571	-5.936451126	ns
snap_masked-scf300000870752.0-processed-gene-6.53-mRNA-1	0.357120494	2.630972366	0.703319653	0.488364069	0.788870571	-5.937109619	ns
maker-scf300000870746.0-snap-gene-8.81-mRNA-1	-0.21107576	2.913356801	-0.70307053	0.488461763	0.788870571	-5.937339421	ns
snap_masked-scf300000870751.0-processed-gene-1.49-mRNA-1	-0.183859187	2.921872723	-0.701869213	0.489197894	0.788870571	-5.938163204	ns
augustus_masked-scf300000870743.0-processed-gene-1.100-mRNA-1	0.271221834	3.618777797	0.701549696	0.48940619	0.788870571	-5.938368799	ns
snap_masked-scf300000870756.0-processed-gene-0.15-mRNA-1	-0.282833374	2.141225302	-0.701475653	0.489439193	0.788870571	-5.938432787	ns
snap_masked-scf300000870749.0-processed-gene-18.224-mRNA-1	-0.197010129	2.780731458	-0.70126302	0.489569591	0.788870571	-5.938578377	ns
maker-scf300000870673.2-snap-gene-4.68-mRNA-1	-0.138244495	4.517645108	-0.701144042	0.489642563	0.788870571	-5.938659823	ns
maker-scf300000870651.1-snap-gene-1.1-mRNA-1	0.318086352	3.144520024	0.700050834	0.490367932	0.788870571	-5.939349102	ns
snap_masked-scf300000870746.0-processed-gene-13.128-mRNA-1	0.225252891	3.657334616	0.69852729	0.491249052	0.788870571	-5.940447756	ns
snap_masked-scf300000870753.0-processed-gene-6.39-mRNA-1	-0.269817987	2.742150498	-0.697570556	0.491837163	0.788870571	-5.941099856	ns
snap_masked-scf300000870752.0-processed-gene-3.16-mRNA-1	0.223898414	2.191131121	0.69608136	0.49275338	0.788870571	-5.942113168	ns
maker-scf300000870752.1-snap-gene-1.114-mRNA-1	-0.111856179	5.185648676	-0.695946755	0.492836242	0.788870571	-5.942204656	ns
maker-scf300000870735.0-snap-gene-6.16-mRNA-1	-0.19664298	3.855716427	-0.695577152	0.49306381	0.788870571	-5.942455781	ns
snap_masked-scf300000870635.0-processed-gene-0.117-mRNA-1	-0.212682451	2.943887715	-0.695278496	0.493247738	0.788870571	-5.942658607	ns
snap_masked-scf300000870747.0-processed-gene-0.33-mRNA-1	-0.205796408	3.729118857	-0.69524253	0.49326989	0.788870571	-5.942683027	ns
snap_masked-scf300000870750.0-processed-gene-1.57-mRNA-1	0.216552372	3.082694197	0.694674126	0.49362006	0.788870571	-5.943068797	ns
maker-scf300000870595.0-snap-gene-1.44-mRNA-1	-0.367862632	2.803369338	-0.694302388	0.493903218	0.788870571	-5.943263096	ns
maker-scf300000870746.0-snap-gene-10.70-mRNA-1	0.249259622	2.27268513	0.693955208	0.494063158	0.788870571	-5.943556286	ns
maker-scf300000870601.0-snap-gene-7.115-mRNA-1	0.238716395	3.016809517	0.693765243	0.494180279	0.788870571	-5.943685018	ns
maker-scf300000870752.1-snap-gene-1.139-mRNA-1	-0.15752241	3.874367601	-0.692687342	0.494845144	0.788870571	-5.944414826	ns
snap_masked-scf300000870744.1-processed-gene-1.136-mRNA-1	0.48066035	4.193575608	0.693363447	0.494972546	0.788870571	-5.943374937	ns
snap_masked-scf300000870750.0-processed-gene-2.114-mRNA-1	-0.202690965	2.375083913	-0.692374777	0.495038033	0.788870571	-5.944626249	ns
snap_masked-scf300000870754.0-processed-gene-8.12-mRNA-1	-0.265381595	4.585159077	-0.69240001	0.495105826	0.788870571	-5.944520049	ns
snap_masked-scf300000870611.0-processed-gene-0.112-mRNA-1	0.231877622	3.013759572	0.691573811	0.495532518	0.788870571	-5.945167614	ns
snap_masked-scf300000870753.0-processed-gene-23.77-mRNA-1	-0.181473245	3.748194729	-0.691522321	0.495564316	0.788870571	-5.945202394	ns
maker-scf300000870601.0-snap-gene-14.71-mRNA-1	0.25598142	3.117389541	0.691490243	0.495584126	0.788870571	-5.945224061	ns
maker-scf300000870752.1-snap-gene-1.103-mRNA-1	0.389380498	2.429506808	0.69156961	0.495588935	0.788870571	-5.945112915	ns
maker-scf300000870735.0-snap-gene-4.99-mRNA-1	0.413497534	4.635289599	0.692357881	0.49559204	0.788870571	-5.944056524	ns
augustus_masked-scf300000870744.1-processed-gene-5.168-mRNA-1	-0.16407829	3.766986669	-0.689322145	0.496924105	0.789678104	-5.946686264	ns
maker-scf300000870754.0-snap-gene-12.218-mRNA-1	0.177377782	3.124178449	0.68927126	0.496955579	0.789678104	-5.946720529	ns
maker-scf300000870607.0-snap-gene-1.6-mRNA-1	0.285364204	3.112578258	0.689178456	0.497012984	0.789678104	-5.946783015	ns
maker-deg300000870423-snap-gene-0.9-mRNA-1	-0.170059352	4.092592368	-0.685676829	0.499181678	0.792179625	-5.949134777	ns
snap_masked-scf300000870629.0-processed-gene-3.27-mRNA-1	0.194028603	2.796972241	0.685649828	0.499198422	0.792179625	-5.949152866	ns
snap_masked-scf300000870753.0-processed-gene-18.80-mRNA-1	0.155847816	2.558488693	0.684298391	0.500036859	0.792407154	-5.950057402	ns
snap_masked-scf300000870743.0-processed-gene-6.98-mRNA-1	-0.207938253	3.057712522	-0.684035887	0.50019981	0.792407154	-5.950232901	ns
snap_masked-scf300000870673.2-processed-gene-15.8-mRNA-1	-0.232959769	2.570308718	-0.68366769	0.50042842	0.792407154	-5.950478952	ns
snap_masked-scf300000870601.0-processed-gene-18.30-mRNA-1	-0.280179629	2.877105335	-0.683280528	0.500668868	0.792407154	-5.950737539	ns
maker-scf300000870601.1-snap-gene-1.55-mRNA-1	0.198855897	3.612985025	0.682633639	0.501070767	0.792407154	-5.951169284	ns
maker-scf300000870601.0-snap-gene-18.63-mRNA-1	-0.244316458	2.564648556	-0.682297299	0.501279799	0.792407154	-5.951393608	ns
maker-scf300000870662.0-snap-gene-11.6-mRNA-1	-0.181647697	3.032373465	-0.681462599	0.50179877	0.792407154	-5.951949857	ns
snap_masked-scf300000870629.0-processed-gene-2.84-mRNA-1	-0.178100518	3.799570877	-0.681154774	0.501990235	0.792407154	-5.952154828	ns
maker-scf300000870603.0-snap-gene-3.82-mRNA-1	-0.127765112	4.086832291	-0.680736372	0.502250543	0.792407154	-5.952433286	ns
snap_masked-scf300000870603.0-processed-gene-17.55-mRNA-1	-0.397609006	3.959085816	-0.681097347	0.50249328	0.792407154	-5.951694729	ns
snap_masked-scf300000870753.0-processed-gene-19.40-mRNA-1	-0.202233633	2.612765687	-0.680008862	0.502703343	0.792407154	-5.95291707	ns
snap_masked-scf300000870746.0-processed-gene-9.90-mRNA-1	-0.367056424	2.567971269	-0.679111548	0.503314844	0.792889058	-5.953456917	ns
maker-scf300000870745.0-snap-gene-2.57-mRNA-1	-0.226206799	3.034858464	-0.677784164	0.504089408	0.793062163	-5.954393379	ns
maker-scf300000870603.0-snap-gene-8.3-mRNA-1	-0.168019051	3.101724347	-0.677537643	0.50424313	0.793062163	-5.954556683	ns
maker-scf300000870693.1-snap-gene-4.89-mRNA-1	0.287808051	2.764459746	0.677378677	0.50434227	0.793062163	-5.954661957	ns
snap_masked-scf300000870601.0-processed-gene-1.88-mRNA-1	0.248938361	2.171837209	0.675590501	0.505458227	0.793191503	-5.955844531	ns
maker-scf300000870753.0-snap-gene-3.50-mRNA-1	0.162441076	3.255554551	0.675586706	0.505460597	0.793191503	-5.955847038	ns
augustus_masked-scf300000870641.1-processed-gene-0.126-mRNA-1	-0.227228465	4.479510519	-0.675179973	0.505737639	0.793191503	-5.956091094	ns
snap_masked-scf300000870735.0-processed-gene-13.36-mRNA-1	-0.39546977	3.241931515	-0.675197847	0.505901802	0.793191503	-5.955892624	ns
maker-scf300000870754.0-snap-gene-1.77-mRNA-1	0.157217871	3.783345138	0.674796782	0.505954009	0.793191503	-5.956368476	ns
snap_masked-scf300000870754.0-processed-gene-9.20-mRNA-1	-0.26052519	2.549583254	-0.67363111	0.506682617	0.793658484	-5.957136878	ns
snap_masked-scf300000870601.0-processed-gene-4.74-mRNA-1	0.121391079	4.630523147	0.673341007	0.506864038	0.793658484	-5.957327912	ns
maker-scf300000870662.0-snap-gene-6.8-mRNA-1	-0.208330611	2.305246636	-0.670763835	0.508477304	0.795379987	-5.959021518	ns
maker-scf300000870735.0-snap-gene-1.17-mRNA-1	0.383075811	2.816573714	0.670733045	0.508576945	0.795379987	-5.958956273	ns
maker-scf300000870603.0-snap-gene-4.116-mRNA-1	0.184731373	2.827094362	0.669632462	0.509186425	0.795633708	-5.95976303	ns
maker-scf300000870753.0-snap-gene-1.93-mRNA-1	0.315446603	2.388550868	0.66903273	0.509562548	0.795633708	-5.960155611	ns
snap_masked-scf300000870753.0-processed-gene-0.66-mRNA-1	0.26118674	3.365062567	0.66879009	0.509714763	0.795633708	-5.960314345	ns
maker-scf300000870593.0-snap-gene-4.93-mRNA-1	-0.182290402	2.884470744	-0.668388842	0.509966534	0.795633708	-5.960576719	ns
snap_masked-scf300000870603.0-processed-gene-0.28-mRNA-1	0.299606663	2.725077441	0.667590836	0.510467463	0.795936339	-5.961098079	ns
maker-scf300000870752.1-snap-gene-0.50-mRNA-1	0.326621324	3.496711003	0.666942818	0.510954265	0.796216591	-5.961436223	ns
maker-scf300000870607.0-snap-gene-1.24-mRNA-1	0.169680445	3.203119213	0.664507864	0.512405286	0.797485972	-5.963106633	ns
snap_masked-scf300000870743.0-processed-gene-0.38-mRNA-1	-0.299637991	2.081633538	-0.663289484	0.513172227	0.797485972	-5.963897936	ns
maker-scf300000870651.1-snap-gene-4.78-mRNA-1	-0.225196611	2.957858978	-0.662895	0.513420681	0.797485972	-5.964153841	ns
maker-scf300000870735.0-snap-gene-3.68-mRNA-1	-0.266233239	2.95509375	-0.662131035	0.513902031	0.797485972	-5.964649016	ns
snap_masked-scf300000870601.0-processed-gene-9.4-mRNA-1	0.116338854	4.252712811	0.661964077	0.514007259	0.797485972	-5.964757159	ns
snap_masked-scf300000870754.0-processed-gene-2.57-mRNA-1	-0.144400453	3.348364002	-0.661731962	0.514153573	0.797485972	-5.964907462	ns
snap_masked-scf300000870601.0-processed-gene-9.8-mRNA-1	0.170750297	3.5533711	0.661480502	0.514312106	0.797485972	-5.965070234	ns
snap_masked-scf300000870749.0-processed-gene-4.80-mRNA-1	-0.16602821	3.807355813	-0.661255903	0.514453729	0.797485972	-5.965215568	ns
snap_masked-scf300000870593.0-processed-gene-6.29-mRNA-1	0.191276945	2.939991903	0.661124109	0.514536842	0.797485972	-5.965300828	ns
snap_masked-scf300000870673.2-processed-gene-1.94-mRNA-1	-0.143969828	3.957568271	-0.660106269	0.515178973	0.798004228	-5.965958733	ns
maker-scf300000870753.0-snap-gene-10.13-mRNA-1	-0.180982197	3.496311678	-0.659265993	0.515709416	0.79831157	-5.966501128	ns
snap_masked-scf300000870681.0-processed-gene-0.80-mRNA-1	-0.19298682	2.287499381	-0.658310941	0.516312678	0.79831157	-5.967116802	ns
snap_masked-scf300000870607.0-processed-gene-0.27-mRNA-1	-0.170929816	3.590847538	-0.65790789	0.516567384	0.79831157	-5.96737637	ns
snap_masked-scf300000870601.1-processed-gene-0.19-mRNA-1	0.173363002	3.292759077	0.657842242	0.516608876	0.79831157	-5.967418633	ns
maker-scf300000870746.0-snap-gene-8.66-mRNA-1	-0.4213755	3.709250859	-0.656749957	0.517810807	0.799576188	-5.967580004	ns
snap_masked-scf300000870651.1-processed-gene-4.30-mRNA-1	-0.190656885	3.866587953	-0.654853544	0.518499797	0.799576188	-5.969338409	ns
maker-scf300000870662.0-snap-gene-6.4-mRNA-1	0.201990638	3.344283997	0.654466138	0.518745183	0.799576188	-5.969586639	ns
snap_masked-scf300000870735.0-processed-gene-9.32-mRNA-1	0.443123317	4.427639849	0.654692102	0.51911148	0.799576188	-5.968902999	ns
snap_masked-scf300000870752.0-processed-gene-6.45-mRNA-1	-0.260101766	2.916281798	-0.653759004	0.519193251	0.799576188	-5.97003937	ns
snap_masked-scf300000870601.0-processed-gene-18.21-mRNA-1	-0.250682655	2.548570041	-0.653553365	0.519323591	0.799576188	-5.970170939	ns
maker-scf300000870750.0-snap-gene-3.122-mRNA-1	-0.136478996	3.963608171	-0.653139826	0.51958576	0.799576188	-5.970435401	ns
maker-scf300000870752.0-snap-gene-6.89-mRNA-1	-0.260886435	2.47492514	-0.650969384	0.520962928	0.801219971	-5.971820771	ns
maker-scf300000870601.1-snap-gene-4.126-mRNA-1	0.291451962	2.278107619	0.650132177	0.521494676	0.80124785	-5.972353961	ns
snap_masked-scf300000870631.0-processed-gene-3.128-mRNA-1	0.233128771	2.158571839	0.649967881	0.521599063	0.80124785	-5.972458519	ns
maker-scf300000870651.1-snap-gene-5.140-mRNA-1	0.134417476	3.582264053	0.648238472	0.522698547	0.802461417	-5.973557557	ns
maker-scf300000870753.0-snap-gene-3.48-mRNA-1	-0.231645196	2.508665735	-0.646900421	0.523550088	0.802584334	-5.974405947	ns
maker-scf300000870745.0-snap-gene-3.46-mRNA-1	-0.303880466	2.379239903	-0.646707983	0.523672619	0.802584334	-5.974527823	ns
snap_masked-scf300000870749.0-processed-gene-8.66-mRNA-1	-0.320301555	2.817281035	-0.646450508	0.523886353	0.802584334	-5.974638351	ns
snap_masked-scf300000870752.1-processed-gene-0.94-mRNA-1	0.230319934	2.515101129	0.646167739	0.52401669	0.802584334	-5.974869787	ns
maker-scf300000870603.1-snap-gene-0.80-mRNA-1	-0.152335339	2.767696981	-0.644673342	0.524969082	0.803279018	-5.975814271	ns
snap_masked-scf300000870743.0-processed-gene-1.15-mRNA-1	0.400482095	4.316518907	0.645269696	0.525089833	0.803279018	-5.974909622	ns
maker-scf300000870603.0-snap-gene-0.0-mRNA-1	-0.143472342	4.90984359	-0.643953164	0.525428394	0.803285381	-5.976268681	ns
snap_masked-scf300000870753.0-processed-gene-17.57-mRNA-1	-0.155226695	3.679915249	-0.64298362	0.526047088	0.803285381	-5.976879658	ns
snap_masked-scf300000870735.0-processed-gene-13.71-mRNA-1	0.204136302	3.170474477	0.642641362	0.526265587	0.803285381	-5.977095126	ns
snap_masked-scf300000870629.0-processed-gene-4.77-mRNA-1	-0.19967546	2.672595354	-0.642535545	0.526333152	0.803285381	-5.977161721	ns
snap_masked-scf300000870751.0-processed-gene-1.24-mRNA-1	-0.224032786	3.951155299	-0.641559191	0.526956774	0.803764068	-5.977775676	ns
snap_masked-scf300000870753.0-processed-gene-23.112-mRNA-1	0.240245551	2.986126508	0.640154865	0.527854455	0.804234363	-5.978657169	ns
snap_masked-scf300000870752.0-processed-gene-6.88-mRNA-1	0.208850221	3.01375579	0.639726832	0.528128228	0.804234363	-5.978925473	ns
maker-scf300000870601.0-snap-gene-8.120-mRNA-1	0.41986493	3.327975493	0.640099991	0.528320658	0.804234363	-5.978238121	ns
maker-scf300000870754.0-snap-gene-1.60-mRNA-1	0.465972459	3.53363706	0.639786135	0.528586275	0.804234363	-5.978366688	ns
snap_masked-scf300000870749.0-processed-gene-3.64-mRNA-1	0.192721935	2.779779974	0.638353815	0.52900694	0.804234363	-5.979784952	ns
snap_masked-scf300000870746.0-processed-gene-13.107-mRNA-1	0.247026404	2.376302145	0.638167811	0.529126041	0.804234363	-5.979901249	ns
snap_masked-scf300000870601.0-processed-gene-16.62-mRNA-1	-0.19102511	3.60963626	-0.637042486	0.529846908	0.80485825	-5.980604148	ns
snap_masked-scf300000870595.0-processed-gene-0.35-mRNA-1	0.204908955	2.913923993	0.636539976	0.53016898	0.804875974	-5.980917638	ns
snap_masked-scf300000870651.1-processed-gene-4.24-mRNA-1	0.175122175	2.552987758	0.634936223	0.531197572	0.805965654	-5.981916535	ns
maker-scf300000870735.0-snap-gene-10.84-mRNA-1	-0.186767765	3.065537067	-0.634105945	0.531730505	0.806162147	-5.982432717	ns
maker-scf300000870601.0-snap-gene-3.71-mRNA-1	-0.249322054	2.793768378	-0.633765867	0.531948875	0.806162147	-5.982643954	ns
maker-scf300000870601.0-snap-gene-15.108-mRNA-1	-0.167869353	3.024540265	-0.633086687	0.532385132	0.806352014	-5.983065493	ns
augustus_masked-scf300000870749.0-processed-gene-9.10-mRNA-1	-0.148515034	3.096176177	-0.631056013	0.533690638	0.807857458	-5.984323242	ns
snap_masked-scf300000870749.0-processed-gene-1.95-mRNA-1	0.367895101	3.018789844	0.629178861	0.535008387	0.809140734	-5.985367889	ns
snap_masked-scf300000870601.0-processed-gene-10.66-mRNA-1	0.231969903	3.566614111	0.6284867	0.535344887	0.809140734	-5.985909007	ns
maker-scf300000870651.1-snap-gene-5.145-mRNA-1	-0.233786185	3.150247929	-0.628285498	0.535474546	0.809140734	-5.986032923	ns
snap_masked-scf300000870586.0-processed-gene-4.49-mRNA-1	0.256550728	3.84917553	0.627385358	0.53610289	0.80950603	-5.986536558	ns
snap_masked-scf300000870749.0-processed-gene-12.52-mRNA-1	-0.291362102	3.783587985	-0.627057334	0.536340671	0.80950603	-5.986710789	ns
snap_masked-scf300000870749.0-processed-gene-18.231-mRNA-1	0.368384925	4.046458997	0.627049106	0.536756201	0.809538737	-5.986286848	ns
snap_masked-scf300000870746.0-processed-gene-5.82-mRNA-1	-0.187841328	3.005657702	-0.625940826	0.536986744	0.809538737	-5.98747413	ns
maker-scf300000870619.2-snap-gene-3.111-mRNA-1	0.296448104	3.481543203	0.623015804	0.538950173	0.809735134	-5.989187775	ns
maker-scf300000870619.2-snap-gene-2.8-mRNA-1	-0.243646458	2.200371646	-0.622772519	0.539033757	0.809735134	-5.989413314	ns
snap_masked-scf300000870603.0-processed-gene-6.24-mRNA-1	0.336552907	2.494911423	0.621637791	0.539815457	0.809735134	-5.990055914	ns
snap_masked-scf300000870753.0-processed-gene-8.105-mRNA-1	0.244351216	3.822634816	0.621546489	0.539874542	0.809735134	-5.990111567	ns
maker-scf300000870603.0-snap-gene-3.64-mRNA-1	0.212345147	2.674940833	0.621182661	0.54006251	0.809735134	-5.990382807	ns
maker-scf300000870603.0-snap-gene-9.119-mRNA-1	-0.137340449	3.315438161	-0.620487353	0.540512751	0.809735134	-5.990806051	ns
maker-scf300000870603.0-snap-gene-16.79-mRNA-1	0.392269596	2.780439832	0.620673361	0.54055149	0.809735134	-5.990526892	ns
maker-scf300000870641.0-snap-gene-0.53-mRNA-1	0.179258466	3.348721887	0.61909683	0.541413771	0.809735134	-5.991651104	ns
maker-scf300000870752.1-snap-gene-1.128-mRNA-1	-0.132518178	4.717326659	-0.618754053	0.541636003	0.809735134	-5.991859135	ns
snap_masked-scf300000870750.0-processed-gene-2.96-mRNA-1	-0.160916661	2.643937195	-0.61739386	0.54251833	0.809735134	-5.992683536	ns
snap_masked-scf300000870631.0-processed-gene-3.109-mRNA-1	-0.122875349	3.702228459	-0.617310856	0.542572198	0.809735134	-5.992733787	ns
augustus_masked-scf300000870645.0-processed-gene-0.76-mRNA-1	0.171053146	3.057673394	0.617292144	0.542584342	0.809735134	-5.992745114	ns
snap_masked-scf300000870735.0-processed-gene-6.35-mRNA-1	0.327771228	3.752698847	0.617372127	0.542711184	0.809735134	-5.992510651	ns
maker-scf300000870601.1-snap-gene-5.14-mRNA-1	-0.1946083	3.484451081	-0.616399766	0.543163658	0.809735134	-5.993284936	ns
snap_masked-scf300000870673.2-processed-gene-2.59-mRNA-1	0.393582299	3.040173656	0.616571315	0.543300879	0.809735134	-5.992922569	ns
maker-scf300000870735.0-snap-gene-4.98-mRNA-1	0.169598159	2.813225071	0.616114211	0.543349103	0.809735134	-5.993457515	ns
snap_masked-scf300000870749.0-processed-gene-14.85-mRNA-1	-0.156918629	3.121561816	-0.615865116	0.543510899	0.809735134	-5.993607996	ns
snap_masked-scf300000870595.0-processed-gene-5.70-mRNA-1	-0.219761107	2.30352592	-0.615731314	0.543597819	0.809735134	-5.993688803	ns
snap_masked-scf300000870750.0-processed-gene-2.87-mRNA-1	0.468617118	3.981086799	0.616429931	0.543619074	0.809735134	-5.992772546	ns
snap_masked-scf300000870593.0-processed-gene-0.69-mRNA-1	0.202492252	1.824006631	0.615562148	0.543707721	0.809735134	-5.993790943	ns
snap_masked-scf300000870745.0-processed-gene-3.133-mRNA-1	-0.2155913	3.755425611	-0.615319813	0.54386518	0.809735134	-5.993937213	ns
maker-scf300000870603.0-snap-gene-10.2-mRNA-1	-0.157227891	3.537013823	-0.614447654	0.544432071	0.809735134	-5.994463177	ns
snap_masked-scf300000870601.1-processed-gene-3.46-mRNA-1	0.241256014	2.559683142	0.613190839	0.545249531	0.809735134	-5.995219839	ns
snap_masked-scf300000870673.1-processed-gene-1.167-mRNA-1	-0.242745939	2.815600024	-0.612499405	0.54569953	0.809735134	-5.995635475	ns
maker-scf300000870605.0-snap-gene-0.135-mRNA-1	-0.217936815	3.644601979	-0.611732677	0.54619876	0.809735134	-5.99609584	ns
augustus_masked-scf300000870662.0-processed-gene-9.128-mRNA-1	-0.196186747	4.215761802	-0.611668341	0.546240661	0.809735134	-5.996134444	ns
snap_masked-scf300000870595.0-processed-gene-6.196-mRNA-1	0.245372268	2.667251094	0.611651865	0.546251391	0.809735134	-5.996144329	ns
snap_masked-scf300000870601.0-processed-gene-9.19-mRNA-1	-0.250813459	2.291015312	-0.611201084	0.54654503	0.809735134	-5.996414695	ns
maker-scf300000870750.0-snap-gene-1.7-mRNA-1	0.183267319	3.685158552	0.610666596	0.546893302	0.809735134	-5.996735016	ns
snap_masked-scf300000870750.0-processed-gene-1.72-mRNA-1	-0.115531845	4.648613971	-0.610425304	0.547050566	0.809735134	-5.996879534	ns
maker-scf300000870629.0-snap-gene-5.13-mRNA-1	0.141258167	3.755898452	0.610057548	0.5472903	0.809735134	-5.99709969	ns
snap_masked-scf300000870641.0-processed-gene-2.7-mRNA-1	0.197432136	3.110986234	0.609774392	0.547474922	0.809735134	-5.997269112	ns
snap_masked-scf300000870754.0-processed-gene-11.48-mRNA-1	0.235239524	3.581570188	0.609534197	0.547631558	0.809735134	-5.997412769	ns
snap_masked-scf300000870651.1-processed-gene-2.111-mRNA-1	0.174397181	3.824420565	0.609376439	0.547734448	0.809735134	-5.997507092	ns
snap_masked-scf300000870673.1-processed-gene-0.41-mRNA-1	-0.164814475	2.500955174	-0.605840661	0.550043148	0.811747682	-5.999614912	ns
maker-scf300000870746.0-snap-gene-5.139-mRNA-1	-0.290993662	2.394053878	-0.605119603	0.550514589	0.811747682	-6.000043303	ns
maker-scf300000870603.0-snap-gene-4.104-mRNA-1	0.253659829	1.956921541	0.605041088	0.550565936	0.811747682	-6.000089921	ns
maker-scf300000870752.0-snap-gene-2.21-mRNA-1	0.292571904	2.549528548	0.605034636	0.550580598	0.811747682	-6.000082955	ns
snap_masked-scf300000870748.0-processed-gene-2.80-mRNA-1	0.133955346	3.777285017	0.604581153	0.550866775	0.811747682	-6.000362882	ns
snap_masked-scf300000870693.1-processed-gene-1.61-mRNA-1	-0.1626574	3.316909931	-0.604417056	0.55097413	0.811747682	-6.000460221	ns
maker-scf300000870753.0-snap-gene-0.103-mRNA-1	-0.159873664	3.332417724	-0.602752355	0.552063821	0.812762039	-6.001446241	ns
snap_masked-scf300000870748.0-processed-gene-0.55-mRNA-1	-0.263699778	2.230316218	-0.60240778	0.552289515	0.812762039	-6.001650006	ns
maker-scf300000870620.0-snap-gene-0.8-mRNA-1	0.296014287	2.607429397	0.59961604	0.55415634	0.814518725	-6.003259138	ns
snap_masked-scf300000870744.1-processed-gene-4.87-mRNA-1	0.12702585	3.28113686	0.599391365	0.554267295	0.814518725	-6.003428946	ns
maker-scf300000870673.2-snap-gene-6.103-mRNA-1	0.17998719	3.629840831	0.599025089	0.554507702	0.814518725	-6.003644369	ns
maker-scf300000870673.2-snap-gene-0.7-mRNA-1	0.22492592	2.471089324	0.598671688	0.55473971	0.814518725	-6.003852097	ns
maker-scf300000870753.0-snap-gene-22.120-mRNA-1	-0.199489299	2.709402135	-0.597388061	0.555582834	0.814920009	-6.004605611	ns
maker-scf300000870744.1-snap-gene-1.89-mRNA-1	0.188930479	2.039114635	0.597298684	0.555641564	0.814920009	-6.004658018	ns
snap_masked-scf300000870586.0-processed-gene-3.15-mRNA-1	-0.129266584	3.725015757	-0.595125516	0.557070555	0.816553956	-6.005929945	ns
maker-scf300000870601.0-snap-gene-19.37-mRNA-1	0.189480009	3.589383517	0.594451533	0.557514125	0.816723885	-6.006323503	ns
snap_masked-scf300000870749.0-processed-gene-13.53-mRNA-1	-0.276986127	3.067739772	-0.593668734	0.558074619	0.816723885	-6.006733763	ns
maker-scf300000870746.0-snap-gene-6.132-mRNA-1	0.180990545	3.403003205	0.593199287	0.558338753	0.816723885	-6.007053577	ns
maker-scf300000870746.0-snap-gene-9.85-mRNA-1	-0.205841387	3.024404661	-0.593035929	0.558446374	0.816723885	-6.007148706	ns
snap_masked-scf300000870662.0-processed-gene-9.49-mRNA-1	-0.139354078	3.637001854	-0.590162929	0.560340861	0.819032611	-6.008817599	ns
maker-scf300000870735.0-snap-gene-11.53-mRNA-1	0.313520391	2.255931852	0.588647082	0.561386392	0.820098544	-6.009649265	ns
maker-scf300000870749.0-snap-gene-0.52-mRNA-1	-0.249613246	2.897038699	-0.587821817	0.561887053	0.820203913	-6.010171701	ns
maker-scf300000870749.0-snap-gene-7.28-mRNA-1	-0.162893831	4.10693504	-0.587513037	0.56209115	0.820203913	-6.010349909	ns
maker-scf300000870662.0-snap-gene-6.3-mRNA-1	-0.184598092	2.484048224	-0.586359664	0.562853843	0.820854902	-6.011014759	ns
maker-scf300000870751.0-snap-gene-1.84-mRNA-1	0.202507742	3.019753733	0.585559113	0.563383536	0.821165547	-6.011475481	ns
maker-scf300000870595.1-snap-gene-1.125-mRNA-1	0.290663298	3.177233575	0.584825963	0.563937379	0.821511024	-6.011826896	ns
maker-scf300000870753.0-snap-gene-16.29-mRNA-1	-0.328991717	2.385579448	-0.582657108	0.565349922	0.823106315	-6.013095491	ns
maker-scf300000870735.0-snap-gene-14.13-mRNA-1	-0.190675534	3.265622231	-0.580838163	0.566512375	0.824305382	-6.014179974	ns
snap_masked-scf300000870603.0-processed-gene-10.45-mRNA-1	0.178127193	3.883764893	0.579971401	0.567087786	0.824305382	-6.014674203	ns
snap_masked-scf300000870673.2-processed-gene-8.143-mRNA-1	0.178525801	3.022290239	0.579912063	0.567127189	0.824305382	-6.014708012	ns
snap_masked-scf300000870595.0-processed-gene-0.30-mRNA-1	-0.189638466	3.146741144	-0.578806738	0.56786143	0.824715857	-6.015337166	ns
snap_masked-scf300000870749.0-processed-gene-17.34-mRNA-1	0.21376899	3.562237183	0.57852944	0.568045708	0.824715857	-6.015494822	ns
snap_masked-scf300000870743.0-processed-gene-1.51-mRNA-1	0.320925146	2.44790845	0.577550037	0.568740474	0.825262478	-6.016006692	ns
snap_masked-scf300000870744.1-processed-gene-1.94-mRNA-1	-0.150262903	3.026749346	-0.57551057	0.570053855	0.826705618	-6.017206423	ns
maker-scf300000870619.2-snap-gene-3.102-mRNA-1	0.179823274	4.050274088	0.57331199	0.571518602	0.828022998	-6.018447463	ns
maker-scf300000870673.2-snap-gene-3.120-mRNA-1	-0.195320708	3.060622184	-0.573188527	0.571600913	0.828022998	-6.018517018	ns
augustus_masked-scf300000870662.0-processed-gene-10.103-mRNA-1	-0.181501699	3.82338624	-0.571975658	0.572409826	0.828731814	-6.019199528	ns
snap_masked-scf300000870662.0-processed-gene-7.130-mRNA-1	-0.196042791	3.659041524	-0.570905308	0.573124166	0.829236474	-6.019800671	ns
snap_masked-scf300000870593.0-processed-gene-2.43-mRNA-1	0.297400011	2.889785164	0.570471711	0.573456714	0.829236474	-6.020000354	ns
snap_masked-scf300000870749.0-processed-gene-11.71-mRNA-1	-0.178098365	3.008153039	-0.570016343	0.573717792	0.829236474	-6.020299109	ns
snap_masked-scf300000870601.0-processed-gene-10.60-mRNA-1	-0.416204707	4.171720823	-0.570122897	0.57408048	0.829298431	-6.019800739	ns
snap_masked-scf300000870601.0-processed-gene-17.49-mRNA-1	-0.283974687	3.617403475	-0.568987035	0.574486301	0.829422593	-6.020793691	ns
maker-scf300000870753.0-snap-gene-0.107-mRNA-1	0.158050583	4.23428254	0.566414537	0.576126136	0.831327251	-6.022310884	ns
snap_masked-scf300000870745.0-processed-gene-0.3-mRNA-1	0.121917992	3.488777526	0.564857402	0.577168878	0.832009675	-6.023176772	ns
maker-scf300000870744.0-snap-gene-1.62-mRNA-1	0.336418533	2.60026574	0.564271465	0.577627237	0.832009675	-6.023435818	ns
maker-scf300000870753.0-snap-gene-23.145-mRNA-1	0.607062597	3.440902196	0.563855957	0.578268339	0.832009675	-6.023301324	ns
maker-scf300000870603.0-snap-gene-17.26-mRNA-1	-0.270687807	2.359826813	-0.563099854	0.578346958	0.832009675	-6.024151316	ns
snap_masked-scf300000870603.0-processed-gene-8.64-mRNA-1	-0.156903026	3.007899907	-0.562948111	0.578448727	0.832009675	-6.024235317	ns
snap_masked-scf300000870752.0-processed-gene-6.15-mRNA-1	-0.192631202	3.437441172	-0.562835475	0.578524275	0.832009675	-6.024297655	ns
maker-scf300000870595.0-snap-gene-0.9-mRNA-1	0.283243124	2.632181029	0.561845413	0.57923083	0.832564048	-6.024802587	ns
maker-scf300000870743.0-snap-gene-5.25-mRNA-1	0.185080031	2.887875579	0.560845206	0.579859997	0.833006633	-6.025397164	ns
maker-scf300000870754.0-snap-gene-4.50-mRNA-1	-0.275306485	2.929233438	-0.55982625	0.580586553	0.833588556	-6.025916357	ns
snap_masked-scf300000870753.0-processed-gene-14.48-mRNA-1	0.227844199	1.991938619	0.558886438	0.581176074	0.833638928	-6.026475565	ns
maker-scf300000870605.0-snap-gene-0.111-mRNA-1	0.187251549	2.54258887	0.558420722	0.581489202	0.833638928	-6.026731425	ns
maker-scf300000870748.0-snap-gene-2.1-mRNA-1	0.217081881	3.290665539	0.558256582	0.581599583	0.833638928	-6.026821552	ns
snap_masked-scf300000870601.0-processed-gene-6.28-mRNA-1	0.186400385	2.912320938	0.557798602	0.581907621	0.833638928	-6.027072887	ns
snap_masked-scf300000870743.0-processed-gene-6.75-mRNA-1	-0.317783523	2.625780277	-0.555690572	0.583391108	0.835302674	-6.028162569	ns
maker-scf300000870673.2-snap-gene-9.128-mRNA-1	-0.196162889	2.709363464	-0.553582903	0.584746889	0.836725808	-6.029376973	ns
maker-scf300000870753.0-snap-gene-8.113-mRNA-1	-0.361616941	3.337289903	-0.553702777	0.585030424	0.836725808	-6.028947849	ns
maker-scf300000870595.0-snap-gene-4.10-mRNA-1	-0.119126147	4.449266537	-0.552250876	0.585645426	0.837143655	-6.030101449	ns
augustus_masked-scf300000870753.0-processed-gene-25.157-mRNA-1	-0.160443406	3.288122258	-0.55064658	0.586728528	0.838229793	-6.030971749	ns
snap_masked-scf300000870619.0-processed-gene-0.24-mRNA-1	0.113365576	3.393940586	0.549556835	0.587464804	0.838588309	-6.031561507	ns
snap_masked-scf300000870744.1-processed-gene-4.69-mRNA-1	0.165223046	2.674845538	0.548989926	0.58784801	0.838588309	-6.031867861	ns
maker-scf300000870753.0-snap-gene-18.24-mRNA-1	-0.143092246	3.147632582	-0.548270474	0.588334505	0.838588309	-6.032256205	ns
snap_masked-scf300000870599.0-processed-gene-1.215-mRNA-1	-0.289657075	4.22273704	-0.548375471	0.588582509	0.838588309	-6.031882377	ns
snap_masked-scf300000870754.0-processed-gene-2.56-mRNA-1	0.376774318	3.83911255	0.547717535	0.58912274	0.838588309	-6.03214272	ns
snap_masked-scf300000870754.0-processed-gene-12.152-mRNA-1	0.14010522	3.827647305	0.546916855	0.589250359	0.838588309	-6.032985511	ns
maker-scf300000870735.0-snap-gene-3.51-mRNA-1	-0.196558317	2.414936089	-0.546475905	0.589548854	0.838588309	-6.033222707	ns
maker-scf300000870601.0-snap-gene-10.115-mRNA-1	-0.120917112	2.951317098	-0.546449527	0.589566714	0.838588309	-6.033236891	ns
snap_masked-scf300000870601.0-processed-gene-15.45-mRNA-1	-0.191570722	3.827368241	-0.544792556	0.590689057	0.839724082	-6.034126499	ns
snap_masked-scf300000870601.1-processed-gene-1.19-mRNA-1	-0.127443082	4.219152316	-0.543706568	0.591425213	0.840309905	-6.034708124	ns
maker-scf300000870601.0-snap-gene-10.104-mRNA-1	0.237391469	2.149958749	0.542926674	0.591954153	0.840600832	-6.035125115	ns
snap_masked-scf300000870753.0-processed-gene-10.43-mRNA-1	-0.097337258	5.427499174	-0.539645098	0.594182305	0.842969937	-6.036873294	ns
maker-scf300000870629.0-snap-gene-4.109-mRNA-1	0.18305095	2.859155289	0.539512131	0.594272674	0.842969937	-6.036943911	ns
maker-scf300000870603.0-snap-gene-10.25-mRNA-1	0.194732924	2.709315861	0.535731073	0.59684519	0.846156139	-6.038944865	ns
maker-scf300000870746.0-snap-gene-13.170-mRNA-1	0.207082894	1.901539185	0.533413607	0.598424576	0.847680984	-6.040164487	ns
maker-scf300000870603.0-snap-gene-2.10-mRNA-1	0.160873367	3.476720718	0.533193658	0.598574578	0.847680984	-6.040279972	ns
snap_masked-scf300000870749.0-processed-gene-3.52-mRNA-1	0.212191522	3.88309876	0.532410527	0.599148555	0.847686928	-6.04065181	ns
snap_masked-scf300000870754.0-processed-gene-4.57-mRNA-1	-0.13093955	5.699306198	-0.53222911	0.599232603	0.847686928	-6.040785862	ns
snap_masked-scf300000870601.1-processed-gene-4.110-mRNA-1	-0.300452827	3.472041587	-0.530972824	0.600260394	0.848494809	-6.04127672	ns
snap_masked-scf300000870635.0-processed-gene-0.123-mRNA-1	-0.189508375	2.90121354	-0.530034156	0.600731317	0.848494809	-6.041933746	ns
snap_masked-scf300000870605.0-processed-gene-0.62-mRNA-1	0.135949072	3.068814164	0.529492231	0.60110162	0.848494809	-6.042216441	ns
snap_masked-scf300000870586.0-processed-gene-0.28-mRNA-1	0.223665401	2.411286946	0.529258563	0.601261321	0.848494809	-6.042338246	ns
maker-scf300000870603.0-snap-gene-8.6-mRNA-1	-0.153825539	3.813786314	-0.528997423	0.601439822	0.848494809	-6.04247431	ns
maker-scf300000870746.0-snap-gene-12.123-mRNA-1	-0.209804135	1.685602299	-0.528190193	0.601991761	0.848811656	-6.042894492	ns
snap_masked-scf300000870753.0-processed-gene-16.68-mRNA-1	0.236776918	2.764446833	0.52708366	0.60274874	0.84941711	-6.04346945	ns
snap_masked-scf300000870601.0-processed-gene-3.82-mRNA-1	0.116924802	3.317773459	0.526361044	0.603243327	0.849652334	-6.043844287	ns
maker-scf300000870735.0-snap-gene-8.122-mRNA-1	-0.171235289	2.655766678	-0.525816344	0.603616269	0.849716062	-6.044126503	ns
maker-scf300000870693.1-snap-gene-3.76-mRNA-1	0.16524762	3.261808379	0.524830501	0.604291529	0.849897221	-6.044636555	ns
maker-scf300000870750.0-snap-gene-3.113-mRNA-1	-0.269647149	2.479683441	-0.524564652	0.604512755	0.849897221	-6.044735905	ns
maker-scf300000870595.1-snap-gene-0.106-mRNA-1	-0.20895086	2.460339918	-0.52419318	0.604728258	0.849897221	-6.044965791	ns
maker-scf300000870749.0-snap-gene-10.0-mRNA-1	0.260276926	2.537854366	0.522698348	0.605778757	0.850912415	-6.045711635	ns
maker-scf300000870619.2-snap-gene-4.94-mRNA-1	0.20668675	2.920890712	0.521561764	0.606533043	0.851349729	-6.046321026	ns
maker-scf300000870629.0-snap-gene-3.50-mRNA-1	-0.192039238	3.351819491	-0.520715465	0.60711403	0.851349729	-6.046755471	ns
snap_masked-scf300000870619.2-processed-gene-1.40-mRNA-1	-0.218749773	2.560788358	-0.520380277	0.607344209	0.851349729	-6.046927347	ns
augustus_masked-scf300000870754.0-processed-gene-5.64-mRNA-1	0.159814835	2.102016107	0.520294103	0.607403393	0.851349729	-6.046971518	ns
snap_masked-scf300000870607.0-processed-gene-0.37-mRNA-1	0.156865042	3.356960556	0.519604853	0.607876866	0.851398164	-6.047324553	ns
maker-scf300000870749.0-snap-gene-1.69-mRNA-1	-0.113920144	2.796035319	-0.51873779	0.608472733	0.851398164	-6.047768014	ns
snap_masked-scf300000870601.0-processed-gene-2.93-mRNA-1	-0.16626017	3.267307155	-0.518483581	0.608647484	0.851398164	-6.047897892	ns
snap_masked-scf300000870749.0-processed-gene-3.36-mRNA-1	0.133559162	3.897058185	0.518332535	0.608751329	0.851398164	-6.047975034	ns
maker-scf300000870753.0-snap-gene-13.107-mRNA-1	-0.203776176	3.173564172	-0.515046298	0.6110127	0.853274668	-6.049647926	ns
snap_masked-scf300000870601.0-processed-gene-5.81-mRNA-1	0.143191289	2.990613498	0.514996172	0.611047224	0.853274668	-6.049673363	ns
augustus_masked-scf300000870662.0-processed-gene-6.71-mRNA-1	-0.132717961	5.375234802	-0.514948239	0.611080239	0.853274668	-6.049697684	ns
snap_masked-scf300000870605.0-processed-gene-0.64-mRNA-1	-0.198527451	3.586269722	-0.513556781	0.612038986	0.85415344	-6.050402752	ns
snap_masked-scf300000870753.0-processed-gene-23.75-mRNA-1	-0.217934258	2.246157419	-0.512566617	0.612721663	0.854646192	-6.050903342	ns
augustus_masked-scf300000870601.0-processed-gene-6.99-mRNA-1	-0.446444718	1.627367932	-0.512220607	0.613343761	0.855053964	-6.050709169	ns
maker-scf300000870751.0-snap-gene-1.108-mRNA-1	0.205326998	2.707924409	0.510081855	0.614436371	0.856103809	-6.052155384	ns
snap_masked-scf300000870749.0-processed-gene-10.47-mRNA-1	-0.127075051	3.294443787	-0.509547262	0.61480558	0.856103809	-6.052423981	ns
snap_masked-scf300000870603.0-processed-gene-5.37-mRNA-1	0.150535351	3.19311963	0.509139434	0.615087311	0.856103809	-6.052628701	ns
maker-scf300000870744.0-snap-gene-2.107-mRNA-1	0.085409081	5.291380192	0.507558212	0.6161802	0.856719299	-6.053420922	ns
maker-scf300000870735.0-snap-gene-8.126-mRNA-1	0.140225327	2.698507525	0.50754358	0.616190317	0.856719299	-6.053428242	ns
snap_masked-scf300000870662.0-processed-gene-12.7-mRNA-1	0.162048559	2.692949853	0.506983436	0.616577691	0.856798474	-6.053708298	ns
maker-scf300000870746.0-snap-gene-12.118-mRNA-1	0.149403109	3.308602491	0.505872352	0.617346407	0.856864788	-6.054262912	ns
maker-scf300000870601.1-snap-gene-6.119-mRNA-1	0.175578121	3.374931422	0.505854321	0.617358885	0.856864788	-6.054271902	ns
snap_masked-scf300000870603.0-processed-gene-4.73-mRNA-1	0.155153483	3.37843976	0.504549197	0.618262427	0.856864788	-6.05492183	ns
maker-scf300000870595.0-snap-gene-4.22-mRNA-1	0.195448597	2.600959471	0.50342156	0.619043586	0.856864788	-6.055482049	ns
maker-scf300000870662.0-snap-gene-8.7-mRNA-1	-0.182431282	3.543321387	-0.503109911	0.619259559	0.856864788	-6.055636662	ns
maker-scf300000870601.1-snap-gene-6.140-mRNA-1	-0.159657759	2.832142111	-0.503064421	0.619291086	0.856864788	-6.055659223	ns
maker-scf300000870754.0-snap-gene-12.217-mRNA-1	0.224705543	3.508844715	0.50294412	0.619411693	0.856864788	-6.05568341	ns
snap_masked-scf300000870735.0-processed-gene-1.40-mRNA-1	0.154807101	3.595578779	0.502805062	0.619470853	0.856864788	-6.055787811	ns
snap_masked-scf300000870746.0-processed-gene-4.13-mRNA-1	0.161075796	2.377989184	0.502342636	0.619791428	0.856864788	-6.056016917	ns
maker-scf300000870662.0-snap-gene-3.73-mRNA-1	-0.152374309	2.724298926	-0.502142865	0.619929943	0.856864788	-6.056115829	ns
snap_masked-scf300000870749.0-processed-gene-11.70-mRNA-1	-0.153330329	3.567199676	-0.499089267	0.622048982	0.858780314	-6.057622947	ns
snap_masked-scf300000870745.0-processed-gene-0.7-mRNA-1	0.137010268	3.45897178	0.497442263	0.6231933	0.858780314	-6.058432095	ns
maker-scf300000870631.0-snap-gene-0.110-mRNA-1	0.150313269	2.682083533	0.496503233	0.623846158	0.858780314	-6.058892253	ns
snap_masked-scf300000870735.0-processed-gene-10.119-mRNA-1	0.121720297	3.194823978	0.496429737	0.62389727	0.858780314	-6.058928233	ns
maker-deg300000870423-snap-gene-0.63-mRNA-1	-0.08778049	4.161901988	-0.496330191	0.6239665	0.858780314	-6.058976957	ns
maker-scf300000870603.0-snap-gene-8.10-mRNA-1	0.163252931	3.798826378	0.496011336	0.624188274	0.858780314	-6.059132961	ns
maker-scf300000870651.1-snap-gene-6.110-mRNA-1	0.140020078	3.088799186	0.495925762	0.624247799	0.858780314	-6.059174812	ns
snap_masked-scf300000870673.2-processed-gene-15.45-mRNA-1	-0.221955709	2.612606265	-0.495544942	0.624512731	0.858780314	-6.059360972	ns
maker-scf300000870749.1-snap-gene-0.144-mRNA-1	-0.121579407	2.51807169	-0.495023304	0.624875712	0.858780314	-6.059615742	ns
maker-scf300000870753.0-snap-gene-23.120-mRNA-1	0.18299389	3.35879799	0.49438566	0.625319547	0.858780314	-6.059926813	ns
snap_masked-scf300000870595.0-processed-gene-1.40-mRNA-1	0.190341587	3.345617303	0.494093694	0.625522818	0.858780314	-6.060069116	ns
maker-scf300000870752.0-snap-gene-5.28-mRNA-1	-0.290033629	2.26443974	-0.493343464	0.626101606	0.858780314	-6.060381292	ns
maker-scf300000870607.0-snap-gene-1.10-mRNA-1	-0.191814603	3.367882157	-0.493040984	0.626255985	0.858780314	-6.060581517	ns
snap_masked-scf300000870662.0-processed-gene-7.131-mRNA-1	0.286989838	2.766363521	0.49311905	0.626257898	0.858780314	-6.060490492	ns
maker-scf300000870662.0-snap-gene-0.6-mRNA-1	0.179647187	2.593113295	0.493001234	0.626283677	0.858780314	-6.060600844	ns
maker-scf300000870745.0-snap-gene-1.19-mRNA-1	-0.214763742	2.094088876	-0.489660264	0.628613158	0.860310713	-6.062219823	ns
snap_masked-deg300000870423-processed-gene-0.83-mRNA-1	-0.114652167	3.976634223	-0.489588016	0.628663575	0.860310713	-6.062254714	ns
snap_masked-scf300000870631.0-processed-gene-5.207-mRNA-1	-0.136084189	3.501352391	-0.48953908	0.628697726	0.860310713	-6.062278344	ns
snap_masked-deg300000870423-processed-gene-0.93-mRNA-1	0.114296077	2.734964151	0.489259625	0.628892766	0.860310713	-6.062413241	ns
maker-scf300000870745.0-snap-gene-3.38-mRNA-1	-0.15365694	2.716315252	-0.488518052	0.629410463	0.860310713	-6.062770844	ns
snap_masked-scf300000870749.0-processed-gene-15.97-mRNA-1	0.16420676	3.144450912	0.488320106	0.629548683	0.860310713	-6.062866208	ns
maker-scf300000870743.0-snap-gene-2.10-mRNA-1	-0.242782857	2.647920474	-0.487566098	0.630111239	0.860310713	-6.063195465	ns
cRAP_P62979	0.115996442	4.124255928	0.486520077	0.630806224	0.860310713	-6.063731665	ns
maker-scf300000870750.0-snap-gene-0.96-mRNA-1	-0.121990986	3.93040581	-0.485101323	0.631798197	0.860310713	-6.064411596	ns
maker-scf300000870749.0-snap-gene-2.26-mRNA-1	0.120987322	2.847887546	0.484473362	0.632237483	0.860310713	-6.064711922	ns
maker-deg300000870423-snap-gene-0.51-mRNA-1	0.110322266	4.399658804	0.484393668	0.632293243	0.860310713	-6.064750009	ns
snap_masked-scf300000870603.0-processed-gene-7.31-mRNA-1	-0.105178758	3.125031614	-0.484299858	0.632358881	0.860310713	-6.064794833	ns
maker-scf300000870745.0-snap-gene-1.17-mRNA-1	-0.137261142	3.816245875	-0.484002289	0.63256711	0.860310713	-6.064936964	ns
maker-scf300000870662.0-snap-gene-10.2-mRNA-1	-0.113865021	3.152515859	-0.483975388	0.632585936	0.860310713	-6.064949809	ns
snap_masked-scf300000870745.0-processed-gene-3.110-mRNA-1	-0.129354405	2.990727765	-0.48390601	0.63263449	0.860310713	-6.064982933	ns
snap_masked-scf300000870673.2-processed-gene-10.115-mRNA-1	-0.274059504	3.874133094	-0.484195758	0.632708264	0.860310713	-6.064586507	ns
snap_masked-scf300000870735.0-processed-gene-2.125-mRNA-1	-0.155507457	2.59485778	-0.482599744	0.63354898	0.861002361	-6.065605721	ns
maker-scf300000870595.1-snap-gene-1.138-mRNA-1	0.163010499	2.689387006	0.48207439	0.633916936	0.861051135	-6.065855729	ns
snap_masked-scf300000870746.0-processed-gene-3.45-mRNA-1	-0.278215814	2.805636239	-0.480701899	0.634933361	0.861980212	-6.066456803	ns
snap_masked-scf300000870595.0-processed-gene-2.8-mRNA-1	0.174209399	3.306088081	0.48010925	0.635294169	0.862018723	-6.066788539	ns
snap_masked-scf300000870673.0-processed-gene-0.140-mRNA-1	0.140772335	3.633195707	0.479137997	0.635975348	0.86221161	-6.067248192	ns
maker-scf300000870744.1-snap-gene-5.27-mRNA-1	0.202156311	2.053975502	0.478958383	0.636101354	0.86221161	-6.067333095	ns
snap_masked-scf300000870735.0-processed-gene-2.101-mRNA-1	0.1966463	2.770640402	0.477118012	0.637393092	0.863405161	-6.06820124	ns
maker-scf300000870749.0-snap-gene-7.29-mRNA-1	0.143860357	3.245284299	0.476182328	0.638050287	0.863405161	-6.068641365	ns
maker-scf300000870593.0-snap-gene-4.91-mRNA-1	0.237826826	2.927005113	0.476206315	0.638068411	0.863405161	-6.068597768	ns
snap_masked-scf300000870601.0-processed-gene-2.89-mRNA-1	-0.139948989	1.964095777	-0.475472731	0.638548887	0.863405161	-6.068974579	ns
snap_masked-scf300000870601.1-processed-gene-6.184-mRNA-1	-0.241214897	2.080687027	-0.475355278	0.63864678	0.863405161	-6.069015516	ns
augustus_masked-scf300000870749.0-processed-gene-10.93-mRNA-1	-0.124526027	4.128575579	-0.473988356	0.639592447	0.863721143	-6.069670037	ns
maker-scf300000870641.1-snap-gene-0.7-mRNA-1	0.152821896	4.027882888	0.473742277	0.639765521	0.863721143	-6.069785124	ns
snap_masked-scf300000870662.0-processed-gene-12.61-mRNA-1	-0.194934751	3.40107199	-0.472779192	0.640460279	0.863721143	-6.070219152	ns
maker-scf300000870735.0-snap-gene-6.13-mRNA-1	0.126128333	2.635502159	0.472701503	0.640497757	0.863721143	-6.070271225	ns
maker-scf300000870651.1-snap-gene-5.138-mRNA-1	0.144078596	2.768165181	0.472632961	0.640545992	0.863721143	-6.070303201	ns
snap_masked-scf300000870601.0-processed-gene-1.90-mRNA-1	0.192856255	2.865578614	0.46870632	0.643312004	0.864958789	-6.072127458	ns
maker-scf300000870601.0-snap-gene-16.120-mRNA-1	0.122006307	2.840504062	0.468433084	0.643504674	0.864958789	-6.072253843	ns
maker-scf300000870753.0-snap-gene-10.11-mRNA-1	0.219707574	2.890606829	0.468294686	0.643632078	0.864958789	-6.072290552	ns
snap_masked-scf300000870601.0-processed-gene-5.50-mRNA-1	0.203859592	2.617737949	0.46823567	0.643643894	0.864958789	-6.072345112	ns
snap_masked-scf300000870668.0-processed-gene-0.3-mRNA-1	0.245391981	2.821127008	0.46819832	0.643704542	0.864958789	-6.072330979	ns
maker-scf300000870642.2-snap-gene-0.51-mRNA-1	-0.135090553	3.180768445	-0.467334493	0.644279589	0.864958789	-6.072761265	ns
augustus_masked-scf300000870631.0-processed-gene-5.69-mRNA-1	-0.11066787	2.67795431	-0.465910469	0.645284666	0.864958789	-6.073417258	ns
snap_masked-scf300000870662.0-processed-gene-8.23-mRNA-1	-0.093269216	5.226882577	-0.465759643	0.64539116	0.864958789	-6.073486622	ns
snap_masked-scf300000870619.2-processed-gene-2.30-mRNA-1	-0.219076655	4.611683994	-0.465708604	0.645578649	0.864958789	-6.073371917	ns
augustus_masked-scf300000870607.0-processed-gene-1.111-mRNA-1	0.149523082	3.189031982	0.464731023	0.646117641	0.864958789	-6.073959094	ns
maker-scf300000870754.0-snap-gene-2.1-mRNA-1	-0.175554319	3.890256338	-0.464608417	0.646233922	0.864958789	-6.073988318	ns
snap_masked-scf300000870601.1-processed-gene-2.20-mRNA-1	0.181464222	2.534610665	0.464541689	0.6462514	0.864958789	-6.074045948	ns
maker-scf300000870749.0-snap-gene-3.5-mRNA-1	-0.136033278	4.553701207	-0.464532753	0.646257713	0.864958789	-6.074050047	ns
snap_masked-scf300000870749.0-processed-gene-6.26-mRNA-1	0.142491499	2.29514413	0.464319221	0.646408584	0.864958789	-6.074147958	ns
augustus_masked-scf300000870662.0-processed-gene-3.104-mRNA-1	0.164420147	4.146836963	0.464257037	0.646467464	0.864958789	-6.074162859	ns
maker-scf300000870595.0-snap-gene-3.52-mRNA-1	-0.135590845	3.355412302	-0.463174581	0.647217586	0.86538563	-6.074672058	ns
maker-scf300000870743.0-snap-gene-4.110-mRNA-1	0.248629178	3.020307001	0.462914347	0.647453961	0.86538563	-6.074743414	ns
snap_masked-scf300000870754.0-processed-gene-1.52-mRNA-1	0.12021818	3.813358985	0.461179542	0.648628687	0.866509111	-6.075582494	ns
snap_masked-scf300000870681.0-processed-gene-0.97-mRNA-1	0.213516801	3.040906671	0.459764462	0.649663998	0.867445286	-6.076195501	ns
snap_masked-scf300000870753.0-processed-gene-22.65-mRNA-1	0.215838124	3.312569859	0.457742985	0.651097347	0.868911693	-6.077110264	ns
snap_masked-scf300000870607.0-processed-gene-0.33-mRNA-1	-0.159822232	2.653376496	-0.455520599	0.652638554	0.869469266	-6.078143939	ns
snap_masked-scf300000870595.0-processed-gene-2.7-mRNA-1	0.215158692	1.87781545	0.455426256	0.652705495	0.869469266	-6.078186379	ns
snap_masked-scf300000870735.0-processed-gene-10.98-mRNA-1	0.14259932	3.068810026	0.45518511	0.652876614	0.869469266	-6.078294818	ns
augustus_masked-scf300000870749.0-processed-gene-11.156-mRNA-1	-0.145613858	3.854339689	-0.454825345	0.653131941	0.869469266	-6.078456492	ns
snap_masked-scf300000870586.0-processed-gene-2.97-mRNA-1	-0.098183437	3.12513919	-0.454297119	0.653506906	0.869469266	-6.078693644	ns
snap_masked-scf300000870746.0-processed-gene-0.36-mRNA-1	0.321536123	3.172153142	0.454288051	0.653847779	0.869469266	-6.078397092	ns
maker-scf300000870662.0-snap-gene-11.0-mRNA-1	-0.135942844	2.060552877	-0.452678047	0.65465679	0.869469266	-6.079418853	ns
snap_masked-scf300000870745.0-processed-gene-1.36-mRNA-1	0.127361935	2.964650847	0.452564257	0.654737637	0.869469266	-6.079469726	ns
maker-scf300000870748.0-snap-gene-3.28-mRNA-1	0.25404463	3.009512335	0.452260631	0.655014587	0.869469266	-6.079550554	ns
maker-scf300000870749.0-snap-gene-12.9-mRNA-1	-0.155029118	3.229889834	-0.452143589	0.655036559	0.869469266	-6.079657687	ns
snap_masked-scf300000870595.1-processed-gene-0.60-mRNA-1	0.286983457	4.061318276	0.452376908	0.655203604	0.869469266	-6.079255039	ns
maker-scf300000870735.0-snap-gene-13.1-mRNA-1	-0.115475358	2.758479917	-0.451339603	0.655608025	0.869560926	-6.080016442	ns
snap_masked-scf300000870753.0-processed-gene-14.32-mRNA-1	0.202813304	3.251107666	0.450433451	0.656285203	0.869627951	-6.080390678	ns
snap_masked-scf300000870607.0-processed-gene-1.48-mRNA-1	0.106507559	2.895927661	0.450325269	0.656329309	0.869627951	-6.080468163	ns
snap_masked-scf300000870745.0-processed-gene-0.30-mRNA-1	-0.122767719	2.274962471	-0.449634878	0.656820435	0.869834213	-6.080775049	ns
maker-scf300000870748.0-snap-gene-4.165-mRNA-1	-0.155417484	3.23578386	-0.448060337	0.65794111	0.870873557	-6.081473216	ns
augustus_masked-scf300000870619.2-processed-gene-4.34-mRNA-1	-0.13577238	1.825021132	-0.445960566	0.659436885	0.871517224	-6.082400526	ns
snap_masked-scf300000870673.2-processed-gene-8.139-mRNA-1	0.113636707	3.805213333	0.445949563	0.659444726	0.871517224	-6.082405374	ns
snap_masked-scf300000870735.0-processed-gene-8.107-mRNA-1	-0.125727656	2.016334779	-0.445410761	0.659828778	0.871517224	-6.082642626	ns
snap_masked-scf300000870749.0-processed-gene-8.27-mRNA-1	-0.171789129	2.885475331	-0.445301298	0.659906814	0.871517224	-6.082690792	ns
maker-scf300000870599.0-snap-gene-1.185-mRNA-1	-0.25109842	2.322526315	-0.444957413	0.660184378	0.871517224	-6.082813297	ns
maker-scf300000870749.0-augustus-gene-9.51-mRNA-1	-0.102953136	4.014298273	-0.44454789	0.66044402	0.871517224	-6.083021988	ns
snap_masked-scf300000870745.0-processed-gene-3.95-mRNA-1	-0.185413727	4.358181914	-0.443305643	0.661380075	0.872040942	-6.083522715	ns
snap_masked-scf300000870753.0-processed-gene-7.110-mRNA-1	-0.113524391	3.335979766	-0.442966148	0.661572462	0.872040942	-6.083715523	ns
snap_masked-scf300000870746.0-processed-gene-9.115-mRNA-1	0.11948631	3.728395464	0.442577554	0.661849816	0.872040942	-6.083885534	ns
snap_masked-scf300000870595.1-processed-gene-2.155-mRNA-1	0.175104068	3.774467216	0.441634348	0.662555337	0.872527165	-6.084269223	ns
snap_masked-scf300000870693.1-processed-gene-4.31-mRNA-1	-0.122493206	2.733158868	-0.44097296	0.662995598	0.872663749	-6.084585997	ns
snap_masked-scf300000870601.0-processed-gene-10.100-mRNA-1	0.111565785	3.005647603	0.43954527	0.664015762	0.873091633	-6.08520713	ns
maker-scf300000870750.0-snap-gene-1.22-mRNA-1	0.151408185	2.360818329	0.439369378	0.664141492	0.873091633	-6.085283517	ns
snap_masked-scf300000870601.0-processed-gene-5.83-mRNA-1	-0.176335452	2.395424096	-0.439104555	0.664330811	0.873091633	-6.085398468	ns
snap_masked-scf300000870601.0-processed-gene-9.50-mRNA-1	0.210589719	2.835910596	0.437303769	0.665650531	0.874382891	-6.086150452	ns
maker-scf300000870603.0-snap-gene-14.115-mRNA-1	0.170185012	2.480442758	0.435528089	0.666889802	0.875183485	-6.086944215	ns
snap_masked-scf300000870745.0-processed-gene-0.37-mRNA-1	0.11492369	3.852139764	0.434880449	0.667353635	0.875183485	-6.087222794	ns
maker-scf300000870693.1-snap-gene-0.52-mRNA-1	-0.132534477	3.199721395	-0.434571075	0.667575253	0.875183485	-6.087355725	ns
snap_masked-scf300000870752.1-processed-gene-1.153-mRNA-1	-0.160127378	2.735362687	-0.434522463	0.667610078	0.875183485	-6.087376604	ns
maker-scf300000870753.0-snap-gene-1.78-mRNA-1	-0.123415388	3.187578567	-0.432765132	0.668869541	0.875988239	-6.088129842	ns
maker-scf300000870752.0-snap-gene-1.86-mRNA-1	-0.141711761	2.229710167	-0.43272318	0.668899619	0.875988239	-6.088147787	ns
maker-scf300000870753.0-snap-gene-8.121-mRNA-1	0.128125846	2.974346259	0.432175302	0.669292488	0.876060283	-6.088381985	ns
#N/A	-0.139557249	3.654634993	-0.431304954	0.669916788	0.876098803	-6.088753426	ns
snap_masked-scf300000870662.0-processed-gene-4.91-mRNA-1	0.229327719	2.550150896	0.430932167	0.670215501	0.876098803	-6.08888514	ns
snap_masked-scf300000870735.0-processed-gene-8.79-mRNA-1	0.310256311	3.360581033	0.430690849	0.670672348	0.876098803	-6.088741343	ns
maker-scf300000870743.0-snap-gene-2.14-mRNA-1	0.152633719	1.820644102	0.430250602	0.6706734	0.876098803	-6.089202409	ns
maker-scf300000870601.0-snap-gene-2.121-mRNA-1	0.210833796	4.025321609	0.429770086	0.6711251	0.876247424	-6.089314019	ns
cRAP_P04264	0.331993861	4.227080131	0.42762528	0.672871289	0.877609887	-6.090045386	ns
snap_masked-scf300000870603.0-processed-gene-16.107-mRNA-1	0.147576533	2.488292964	0.426571072	0.673316629	0.877609887	-6.090760808	ns
maker-scf300000870756.2-snap-gene-0.30-mRNA-1	-0.159547132	2.359874329	-0.426187452	0.673592453	0.877609887	-6.090922525	ns
snap_masked-scf300000870651.1-processed-gene-6.72-mRNA-1	0.230246207	2.629443485	0.425997294	0.673760032	0.877609887	-6.090976026	ns
snap_masked-scf300000870601.0-processed-gene-2.83-mRNA-1	-0.180299521	2.378614317	-0.425699536	0.673943334	0.877609887	-6.091128001	ns
snap_masked-scf300000870629.0-processed-gene-4.79-mRNA-1	-0.114338461	3.250960164	-0.424889068	0.674526343	0.877609887	-6.0914688	ns
maker-scf300000870601.1-snap-gene-4.128-mRNA-1	-0.188381386	3.219294419	-0.424915887	0.674537796	0.877609887	-6.091431046	ns
snap_masked-scf300000870595.1-processed-gene-2.204-mRNA-1	-0.323857193	2.202854623	-0.424025094	0.675386073	0.878152785	-6.091626629	ns
snap_masked-scf300000870752.1-processed-gene-1.143-mRNA-1	-0.142128711	3.858695279	-0.423352279	0.675632397	0.878152785	-6.092113259	ns
snap_masked-scf300000870651.1-processed-gene-1.21-mRNA-1	0.20738057	3.340851401	0.421799826	0.676797652	0.878836042	-6.092721513	ns
snap_masked-scf300000870603.0-processed-gene-5.66-mRNA-1	-0.218046891	3.218756959	-0.421746682	0.676835934	0.878836042	-6.092743687	ns
maker-scf300000870601.1-snap-gene-5.13-mRNA-1	-0.224324087	2.935020199	-0.420790422	0.677524908	0.879290334	-6.093142204	ns
augustus_masked-scf300000870603.0-processed-gene-9.12-mRNA-1	-0.099951812	3.719603314	-0.418375836	0.679219122	0.880977074	-6.094184359	ns
[truncated: 594 more rows]
