# Supplementary material for: Molecular and physiological acclimation to low light and iron scarcity in a globally abundant oceanic pelagophyte
Source: Nat Commun. 2026 Apr 20;17:5480. doi: 10.1038/s41467-026-71628-0 (PMC13284251; doi:10.1038/s41467-026-71628-0)
Supplement: Supplementary file 15 — Supplementary Data 13 [file 41467_2026_71628_MOESM15_ESM.csv]

Gene ID	Dynein class (light (L), intermediate (I), or heavy (H) chain)	Fe sensitive?	Protein sequence
augustus_masked-scf300000870673.2-processed-gene-12.48-mRNA-1	DIC	No	MPFEAACTGVSVIRERPEAFVASYASSTSEFDGDVGEEGCVCVWSLASTKAPDSQFRCEAGVTSIACDPRHPSLVLGGAASGQLLLFDGRTQNCVARSPLDRHAPHASSICALSVRDDGTVLTGSSDGVCCLWAPGNLERPLEKRQLGIAVSCADFADDSTAYVGCEAGSVSMATFGGSEPCAALGTHRGRVTCLAAHPASRKGAAASSDTLGLRRHLLASASVDWTCRLRVGSTPLGAPLDHGAHGYVASIAWSPSRAALLCTAASDGCVRLWTAASGQIVGAAEQLSAGALTSVAFSGDGRRVVVGDALGCCTVAALEASVCGEHPAEAARLDELLGGLAPT
augustus_masked-scf300000870754.0-processed-gene-8.76-mRNA-1	DIC	Yes	MKRAKKKSTQRRLQSNGHIAPQSSHIATQEDDDMYQEPHRVIKIPVNQLKLSELDLKEEHTRVLTANDPNVANNITKFNYHSHCYKIDPPGGQDNLAIHLNFEGSTLRKEGAEAREQAAYYLKYKEDLAEAKKMIVEEHGKAEDENDPFENRKNQFNYSERAAQTFNNPLRERCVSTKPPKVINFSGCVTQWEIYDRYMGDYVMQIAEQELLKGQEKRGGGSGSNISDASQNTGAAKSDDMVHSQRMGNALKKIERMLNQNVDDEIFQDFKYWDDTSDAFRDGEGSLLPLWRFHTERSKRKQVTALAWNPKYPDLFSVGYGSYDFMRQGGGMICCFSLKNTSYPEYTFTTESGVMCLNFHSEHCSLLAVGCYDGVVMVYDVRNRGNRPIYSSSIRTGKH…
maker-scf300000870595.0-snap-gene-5.46-mRNA-1	DIC	No	MSVSRPRSISMSSAGRSSQKGRRPSFLNDKGEVRLVENGFDLTPLPLLVDEAPPDEVEEVVAEREAETTQHDDEEETGTLWSSSYYSESGSDSDEEEKVVVPPVVTLLTESPTETLLCIRGRCVAVDAKEVKQVEQANVAYEASLDLKKNNPDKYVTRHAQTLNAPLKDRGSVTAPPSSSSAGTQATSYDIQDCIAQAVAEEEAELASRRPGTASKQQRINRNVYQNTSKVVAASKASPDFLLDVSEDRVESKAEKIKPSVREVPIQREIQGPERALLKEKFAKNMRGVSMGFSCAAMERCVQQNLYHERQMNYRAFAEKPSVQQELEAAEEVDEVEVEPTERGSSVEALWSWQAPMTKNRRVTCMAWNKHREDVLAVGYNGVVIDGSLPQDGGLVLFW…
maker-scf300000870651.1-snap-gene-5.140-mRNA-1	DIC	Yes	MRRLAASISKCALPPPRRLASIATRALPRRRLACYALGDKVPDTAAAAFIAPSASIVGSVDVADDASVWYNCTIRGDVAAISIGPRTNVQDGTVMHVDSDALGGSGSTPTVIGADCTIGHMALLHACTLGDGAFVGMNATMMSHTTIEPGGMLAAGALLTAGKTVGSGELWGGSPAKFMRPLKPGEAAFILESARAYVGFARTHAAGIRELPTRDEAATAATIAAGLPVAYLYTKVRSEFGKQTNFSDQDTRILHTIPQTDEFEDDYIPRNPVCTTVDTCPTYSEHETNTDRLVTKASSIRHAEGGWPKDVDPTEPADVQRYRKKAEKDDDYKANMKALGPIISRCMRQNNTIDIYEEYFAGEDRDWSSEPPSAKGLAVFRDPNEIKRTATSINWHPEG…
snap_masked-scf300000870595.0-processed-gene-2.0-mRNA-1	DLIC	No	MSGSGVYTLAPTGERIYEGQSAFGATPDIDDPDFEVKQPGHSTKKKDGEPPTIFDMLLQRQKETIRPLESYSLFVGPKGGGKSSLLALLQPAGTVRDTPKPTVALEYVFARRSKNTSTLKDVAHIWELGGGMKGDGVAELVGVPITTARLPTAVLAIVLDLSKPQNVIPACLHWLTMLRTHVQSRLDDLRTSGSSDAASEMEDKAKESFQTIWRKKHKKEDHPDRRNVDACAVPLMIVANKWDSIKDENNPLARDRLGLKALCQVLRFLAHQHGASLVFTSSKDKALNKQFRSLLSFTLFHKLDKAMRTEKSPDKAIYVPRGADTFDELLAAGPPGGMNRRGRVNDRDVQETLIKALAEFFGEADADAAPKPMEEDPDALETEQARLKEEADEFAEPVV…
maker-scf300000870601.0-snap-gene-11.26-mRNA-1	DLC	No	MEDDQFPQEDIETIAKNAIVGTLGDCAYNAKKVGDWTNSMTDTILKELQGLNRPFKYVVTTIIMQKNGAGMDTGAAMHWDAAKDGLVCIPWENGEMHVVLTIYGVSLNVDND
maker-scf300000870673.2-snap-gene-0.12-mRNA-1	DLC	No	MSGVRPLSGARGTAGLEGNRLGKLGRAAQRVEVGARDAAPGTTQLVRVARPTDASRQPVAAKMAKATQQVFAEDMSEEKVDFCLEIATDAFNQASFQGKVYSYVANFIRAALEKQYGKGWNVVVGKSFGAFVTHEIKTYFYGSVVPGVCVLIWRCEGEPPECDRDGMPISVETEDK
maker-scf300000870735.0-snap-gene-3.72-mRNA-1	DLC	No	MGDDAQKNVEFTNMWGARLRLPCDMPDDILKDAIQTFHEELGALQAEGKSYDDEDAGNASVGRIKKKFDEKWSPYWHVVVDNFAVMMYKTA
maker-scf300000870735.0-snap-gene-10.78-mRNA-1	DLC	No	MKDTVHPVDEVINKMKEVEGFGGFVICNNDGVVLRHENLGAADKLGIHHAYHALDLMNKARDHIRTLFEAPENELESVRLKTDNYEMIISQVGNYTLCVMQKPPVEEVAEEGEAAAAE
snap_masked-scf300000870595.0-processed-gene-1.40-mRNA-1	DLC	Yes	MERKAVIKNADMSEDMQQDAALEKYNIEKDIAAYVKKEFDKKYNPTWHCIVGRNFGSYVTHETKHFIYFYLGQVAVLLFKSG
snap_masked-scf300000870735.0-processed-gene-1.49-mRNA-1	axonemal DLC	Yes	MASMIPPHDSLVKYHSPVVVTTARAAPKKGKKGPATPEKASTQTEDILNSILPPREWTEDGTLWVQYVSSTPATRLDVVNLQESLDRKLQQRQARETGICPVREELYAQCFDEVIRQVTINCAERGLLLLRVRDEVRMTIAAYQTLYESSIAFGMRKALTAEHTKAELNNKVKELQERCESIKDREAKRREEDDAAHAEEVDKFKKINEQLKANLEAMLSAPQRS
snap_masked-scf300000870744.1-processed-gene-4.108-mRNA-1	DLC	Yes	MANQAAPPAFKDLTESEYQKVVSKPVVQSCDMANEAVEVISMAVDKHVSTGNYEAMCKIVKETMDRKYGPQWHCAIGEGFGFDVTYQQPNMIYVYYGKIGILLFKC
snap_masked-scf300000870750.0-processed-gene-4.264-mRNA-1	axonemal DLC	No	MAEPPACAPPASLLKHDEPLFVGFDGADSAAKPGTAAGGQLGEMVNSMLPPREWTEPTGTWMQYVSKAPASRTDVIAMQEALDAKLLERQARDAGICPVREDLYAQCFDELIRQLTLDGPERGLLLLRVRDEVRMTVDAYKVLYDSSVTFGVRKQLQAEQGMAELQGRVAELEAENKDLENRVLELRNGVEVVEKRASEHKAMADKKRKDEIDFLKYQGQHLDQFLRQLGPAANPKGSLKNLLE
snap_masked-scf300000870754.0-processed-gene-4.58-mRNA-1	DLC	No	MSEVEETLERVKLQSGVEGYVIVLRRLPSMPAAKAEVYAEFMTVLATKARGVVRDLDPKNELRYLRVRAKKAEILVAVDEDFIVVVIQRWTPASS
maker-scf300000870754.0-snap-gene-7.121-mRNA-1	DHC6frgm	Yes	MRETSTGETAAFVSNVVLDGAVENWLVELEHAMKKSMQQLLAVSIQAHRGKDKEKWITDVQGQLLITTGSIQWTNDCSKALGSISNGKKNALRQLKKKQVAYLTRLTDMIRGQLPRLVRTKLVALITMEIHNRDVMERMIKAGCSSVTDFDWLCQLRFLFNKEEGQFGGICTVRQTNCNLDYGYEYQGNNGRLVVTPLTDRCVLTLLTAKFLNRGGNPLGPAGTGKTETVKDLSKNLAMYCVVINCSDGREPESIQKAYWGSNNDVFVYTCLTDTQAWTLSRSVVYFLAYARLGLGGASTSQPRVERIVQGAFNIYLCGFTHLSVWPFGQQRGGGGASSSRCSRSLNGVFIRFNRIKIEVISVVAMQVLSIVDALSRDAETFDFMGSTIRCDGNCGLFI…
snap_masked-scf300000870619.2-processed-gene-4.128-mRNA-1	DHC7A/Bfrgm	Yes	MACRWFMRVRKGYTSVAYSTQVLFFCIACLENIEPVYSYSLVWFINLFVASIKNSETASDVPTRLDNLYNHFIYSLYKNICRSLLEKDKLLFSFVLTIRILQGKNELDDAEWLFFLTGGVSLDNPHKNPAQDWLAPKLWNEICLLDAIPAFRGLREHVDRCPHQWRTLYDSTDPQEEPLPDTWDKLTGLKRLCVLRCVRPDKVVLGVQKFVISEMGEKFVRPPPFDLQACYDESSCIQPLVFVLAPGSDPMASVLEAAEAIGREVEPISLGQGQGPVAEALIARACKVHGDGSWVVLQNCSWRRHLAESFMPRFEEICDKLGDPRPHENFRLWCTTCPSPIFPTAVLQNSIKMAIEPPKGLRANLVGSYSSAPLANDGYLESNAKPEKFRKLCYSLCIF…
maker-scf300000870754.0-snap-gene-7.124-mRNA-1	DHC6frgm	No	MGRVDPMYQFSLDAYVDLFNQSMDKSRTSPKNITGTERCRQINVAHTLSVYQYTCRGLFERDKLLFALQLCLRIMTSENKVPKQEFDFLCYGGAGIERADQRPNPCPEWIDAGAWDNITALDSIPACMGIASAFEQGQRDWRAWFTSSEPEETPLPGDWENKVTEMQRICIIRALRLDRVLFCASRFVRLNLGPQFADPPPFDLRAIFQSSNHRTPLIFVLSPGVDPTAQVKSLANDLSTNVDICALGQGQAPVAMSLMNLGLRSGSWVFLANCWMPELEKRIAEYCAMTEDMPHAPHCDFRLWLSASPSPKFPIAILQRGIKMTTEPPRGLRANMLKLYNLVGEEQFGRCQQRLKYQRLLFSLCWFHALLLERRKFKSLGFNVPYEFNESDYSICHDL…
snap_masked-scf300000870749.0-processed-gene-8.60-mRNA-1	DHC6frgm	Yes	MPGAEAQAKLKAVMDKLERLEKEFNEANDKKMQLQRDVEECAARLERAKKLIGGLGGERTRWTESCATLELSYAKLVGDALISAATIAYTGAFTPTFRKGMTDHWQTRRARGVPCDSLEELSVPHMEGCTITKTLADPVAIRTWTICGLPQDASSVENGIIMSKARRFPLLIDPQGQANRYIKNMGRDPSLAENGTDSAWKMNLNLTWSRIEVTKLTEKNYLRTLENAVRFGRWVLMENVLETLDASLEPLLLQQTFVQGGTKMIKIGDSTIPRARGVPFHAIDATRLHERRRWNDSFKFFMTSNLPNPHYAPEVCVKVSLLNFAITPVGLEDQLLGVVVAEERPDMAEKKNSLVVANASMKKQLKEIEDKILYMLSNSTGNILDDHELIETLASSKIT…
maker-scf300000870673.2-snap-gene-8.104-mRNA-1	DHC9Afrgm	Yes	MMRVAVVERVSTAAKGLCMWLHAMNVYHKVAKEVGPKRAKVAELTAQLEAANAELQEKRDNLAAVVAKVEQLQKTCDETVAEKQRLLDAQAQTAMRLQNAEKLTGGLSSEGVRWKENLGNFRSQRIDLIGDTLLSCAAISYYGPFTGTYRDVLFADWTELARSLDLPTSSNPTLLNTVGDPVQVREWQTQLLPTDEVSTNNAILVMQGQRWPLMIDPQAQANRWLRKMLEKDLLVSTMTDINLLRVLENGIRNGKPLLIEDVHESIEPALEPVLAKAIFTEGARRLIRLGDSNVDYDDLFKLFMTSKMPNPHYLPEVAIKTTIINFTVTMEGLEDQLLGDVVKAEMPAVEKKNVQLLLQMSADRKKVAELEADILKRLSEAQGNILDDEDLINTLAESK…
maker-scf300000870754.0-snap-gene-7.126-mRNA-1	DHC6frgm	Yes	MWIESMNSVMDDNKILTLINGDRIPLTSSMSLLFEVEDLRVASPATVSRAGMIFLDQSEMGFKPFLESWLERLFGTQPEVQKLHQNLLGKYVSKILEYKASSCVEPVPISDFNAILSFTQLYEALHTKENGLDASADIQAYGQMAERWFLFALTWSITAAVDETGRKKLDIYLRDLEAQFPPSRTIYDYFCDPQKKDFEQWESGLTTWRPRKGDSFFKMIVPTSDSLRNSFIFRTIVSSKHNLLVVGNTGVGKTVQVMGLMTNLPAKNSKLVINFSATTKSSALQDIVESVMEKRSKDKLGPLGGKELLIFARDSANSSQTEIVEYLSNLHMFWGARVDDFNMPQKTSAESPFQPPLELLRLWMDYGGWYDRSKCAWKYILDSQLVAAMAPPSGGRAVI…
maker-scf300000870754.0-snap-gene-7.123-mRNA-1	DHC6frgm	Yes	MISWLQGHIQLPGYDVGLWSVEHEEKAAAFLNNPRLCQLLCYMSNGKLHFSATLDTEATSCEKLYYFIRSEEIRLNNIDMSIHHGMLSRGTAMQSLLEAMGQVFGPQLFESSTWPESVKRDLSGHVHRFMGSLTESTFAASRKTVLYLPSGKFLPSVPTAAKNKELVQQLESIVINWTRQIKGVVNSQDSHYHTEVSGPLEEIEFWCTRKEDLCGILQQLQRADVCRVVCVLEASKSSYLARFLSLARRIHENSVEANDNVNFLKNLVTSCKILASADPARKWRAFLSFGRSFCICCILPELLGHIRMIWTLSGIYLSVNCFTYWNLSYYNNKYPERLASLLRKISHEIISRCRTRVSLSDILYADSINIKASMVLLTVSLRPLHFLHHDAVALKESIQ…
maker-scf300000870693.1-snap-gene-1.122-mRNA-1	DHC3frgm	Yes	MPGVAEAPKIYEVGGDIDSLRTRSKHFLNLYNEEHPARQMNLVIFDDALLHLVRISRVLGMPRGNMMLVGVGGSGKQSLTHLASYMAGSVPFQIVLTKQYNLATFLDDLRMMYKTAGQQRKKATFIFTDSQIKDENFLELLNSLLMTGEIPGLFPKDELQIMASDIQQYAPKSVPVDTPESLVKFFFDTVRRNLHVVLCFSPVNAKFADRARKFPGLITGCAIDWFLGWPKEALRAVSEGFVGDMPIMCSDTVKSNLIEHMAFVHNCVVECCGEYFQKMRRHVYQTPTSYLAFLQFYKRVYATKLQEVERKASNVRVGLEKLAKGAEDVESMKVVLADEEVKLQKANEDTTKMLGKLQKSSMAAKKEADIVNDIKKGCEEEAHKIALEKADAEKDLAKA…
maker-scf300000870673.2-snap-gene-8.105-mRNA-1	DHC9	Yes	MYDEADAPPPALDLSQEELRKRLRALPPGFDKNALKPLKMLSRTGRMTSKRRKTQEQFSRTAPGLMKRTQATNAKGVLSTERAALALTSRHVLSKPHKVRQVISPTRSIMSVEEAAVVPYSEPVKQVVSFLDSLELSDQQMASFIDDAGSFLYLTRRSRQSSAYDLRVCEWAEVDESDYFTVSCNGVTQFEKTDSEFTSLSVFEKEYKDYHAMARIPFFFKYRSWKTFQVWKKVVKRGKIRAASKVIKQQLFLFAPALRDALLKVQGLCQDTLTYGLLSADPSVTYELQDFVKEQEARQAEMAEGLVRFSADVQQVARSACDDVVDQFLKQAGIVADHRMTFMERAALRSECRKLTRFLRLVDCHVVAALRELALEAAANALRLVDPPPHKLPKHVVYR…
maker-scf300000870693.1-snap-gene-1.123-mRNA-1	DHC3	No	MALQARHRYVVARLNEAFEVNDEEAVEALVRRDSFLQKLNNFFGSRGPERVFFFFERGDFDKPGNAPLHNKNMVHDDRIALYYSDGSDLTELPESCLQGTCAYFMKKATGKEGRTLALDPLKARDGSMVFGTVRDPMRSLEAYLSSLYQPMLKTSNKIVWGAASDAHRTEFTVSVDSFSKNVRENVRSLGGGLELRQPSGALYELDDPQQQASDPRIAQAHLELLEEWCTSIEGYLGDTDRSKWETPDSGPDSELEYWRRRMQRLTSITDQLKTKRCKQVIVLLTAVTKQPEDEMAAPRNKVLALMRRWRQIDVCITKAANEAKDNSKFLSTLERFLEPLRSGTPTQIIDSIPALMNALKMVHTISRFFNTSERMTKLFMKITNAMIRSCRLAINGTDT…
maker-scf300000870753.0-snap-gene-10.10-mRNA-1	DHC4A	Yes	MAFLHLILSFSRRKHAHGRGIRKCSKLSIKILWAIFIAARITYIVVLCTLAQQIQLDRHYDWGLRAVKSVLVVAGQLKRAEPELPEDQLLMRALRDFNIPKIVQQDEIVFFGLLNDLFPGVNPPRVVDSSLATSIIKAIEESDLWPDEHFTLKVAQLDELLAIRHCVFVMGPAGAGKSVTWKMLARARDDKDPQQKVYIAHLNPKVIPTEVLYGHIMLQSREWKDGLLSSIMRDLGQLEDDKPKWYVMDDNRMLTLASNERIPLKPCMRMLFEIRDLCFATPATVSRAGIIYISSDDGNLWHSMIASWVQSQPDEVYSAQSKSARCDVLSDLFQKYVLPSLKYLRDNSKAVVPIVDMALVSGLLKMLEGAIVAETANDRFKLEMVFVFCAIWAFGSALT…
snap_masked-scf300000870749.0-processed-gene-8.61-mRNA-1	DHC8	Yes	MVAAAPAPAPAETWPPSPPAATTQQRGYFSEMLQYGLAREDVTSLSVVETEEPKIKPPVPASTYNSGSGVPVANAIVRVKTEGIEPKVIMAAKPKPGGMPRALEIHRRTKLYAAQDITQLLKERGIDYSVKFKSEVFGKVGAPSTKLPLEAFDDASYEVHEDWLAFGAALPCKALVLDDDEVGAWAPATVTGYDVDKGLYTVAGLPVAASSSSSSSSSSSSSSDTDEVALHRLHICFAAEDPVNFAERVKAAHTARRAAEAQLLFGLCVDCMPTEGCATPDDDALRRVAALATCTRTLRALNPSTDKIVQDCAQDYARTLNGIAFRAVHKTDTSELMQLLEPPPLSEERSVPERGTHLIERSSSYKDAFAAFRFQSCLTRPEVFAIITDVRAENEKMLL…
maker-scf300000870619.2-snap-gene-4.92-mRNA-1	DHC7	Yes	MDSGSNLVADDRLVFALDPQTVYQYDLRTARATMRPRGHKVLSVLPTLKSNERLHAPLRARLRPLLAESTSGQHNETRPVSLKHCSTRVETKLPIHESRQLAELSDDEDFKIAQLGLTTGEDAVNYFTTASKDSHVKFVHLVPAADGLELNPYLLVVVPFSAALSRGEYFTMSQTGLVRCVQSNGVSETECVSMNEWVRHSTFFNILRSIPYFKLFVRLKIFRQWHANVRRKLFVRQQRYLRSRLLLARAILCQPIIELKTKIYELRKASFIAPLSHNRLQSKTLLIFIEQQLVAKKEAMFTCERIMKRVIDITGVACESVKSLQYTKDKSASSPKELCTLLLSKLEEGGTRGPSINSEIEERRAHRRLVASASKDRGLLTNFVRLVDCIMVETVISNV…
snap_masked-scf300000870629.0-processed-gene-0.67-mRNA-1	DHC4A	Yes	MADDAENEEEEEEVVPEELIALLTSDAFGLRTYRCNAPPVQPFDGAEDEAQATLARVFAPGPWRIDGMRERRSANHDAIVKDLEEKGAESDYAKAVCPFSGVTALHACAINGYLTLFKLLVDVGKCDPTTCASGLATMMSSRLERERGADAKWMCKRRGHKPVLDFIKSLPVVEEAQKSLDVQLVSLNKVHHEAVEAAKAKAEAERLAREAEEARIAAEEKKRKEKEKAQRKVRDEIQAFDHTLRQKRKALGELDIDWKTAECGQEKSLSLLEDEQGTHKQDHNRFNAMKKKAEAVDIGSEMKKPEGLIADIDEIFNDYVMLWDLDNALDMAIAVAMDTRWGDLNTEELEETAKKLMQRCKKLPKPTKASSAFKALDKRCKEFQNSCPLITSLKTDCMK…
snap_masked-scf300000870673.1-processed-gene-1.141-mRNA-1	DHC4A	Yes	MADDAENEEEEEEVVPEELIALLTSDAFGLRTYRCNAPPVQPFDGAEDEAQATLARVFAPGPWRIDGMRERRSANHDAIVKDLEEKGAESDYAKAVCPFSGVTALHACAINGYLTLFKLLVDVGKCDPTTCASGLATMMSSRLERERGADAKWMCKRRGHKPVLDFIKSLPVVEEAQKSLDVQLVSLNKVHHEAVEAAKAKAEAERLAREAEEARIAAEEKKRKEKEKAQRKVRDEIQAFDHTLRQKRKALGELDIDWKTAECGQEKSLSLLEDEQGTHKQDHNRFNAMKKKAEAVDIGSEMKKPEGLIADIDEIFNDYVMLWDLDNALDMAIAVAMDTRWGDLNTEELEETAKKLMQRCKKLPKPTKASSAFKALDKRCKEFQNSCPLITSLKTDCMK…
augustus_masked-scf300000870752.0-processed-gene-5.104-mRNA-1	DHC9A	Yes	MDTTMRSQSADGPRKLPRLEPADVLTATFPHLKRSAAVEALANSPPSSPVTKGEKKVFRPTATAAAALTNETGTDTVKFFAKAGSKHPTKFVCLVGEDGLRREAAERAAMYEAIAAKAAESRLFKGEKPLPPKKLTPLPVTQKDVRDRVVQDFQPYNLRKVNLIQSEAAAKKHHKIYSMTATALVQLQPGPGQALKLQDWAWAKSCFKVLRESFKIFRYARELRLLYRWKLFTRRSIHERLKQNFEKKCLLARMSFVEPILEIMAAAREARQVELLDLTGKRAPLIDAPPRSPSQDIEDRDFEQEPETYRDKDAVFERGVDRQTMHLCPVARARKKALRLEDEVKTMKEAPPLQISDPSDGQPLVGPSMASPTKSRDAVASEAYVARALELDVFERAQE…
maker-scf300000870673.2-snap-gene-5.65-mRNA-1	DHC4A	Yes	MQQDAVMTWAPVAHEGEEKPSPRSAHSLVQNGSEAWMFGGCDKRRPPGPNNELYKLDMSDKETFYWMRINASNPPPARWHHTAHLLKDNKTMLVFGGFSADKITRYFNDLWYFDTEEETWSQPPPAETALAEGNTVPTLKMPWPGVPTPRGAHATCLVNSSLYLHGGYGGGGFARKDFGDLHSLDLETYVWEELETTGDAPEPRSGHQLLCVEDRVLYLMGGWNSNRQFDDVHVFTLETRAWSQPESASGEENFGPPRWNFTAVSVFAVPFWKIFMFGGNSGDLVDGKPTGVYQNDLQVLECGADVWKRPETVGSIPPPRSDAPMTFESESGTLLMYGGWQHAWPGDCHTCDVLEVVGPPYSVDSISPTIGPVTGNTLCEIKGMGFTSVRGDVTVRFAC…
maker-scf300000870752.1-snap-gene-1.122-mRNA-1	DHC7A	Yes	MPTQETLMQERPLPQWLLNLEAKKRARRAKDVKRKKIAAAKTVAEKDYLDANNRKMGWKTFAQLEDEAAERQRKADAREPESPRAFPFELLQTDVYDDSAVARYAYMHGTHRQFKEPDENDPDLGWDGVTGAGPPPLPPDLLDKEVEEMKQPDLFLRLDESKLPIETFDSAEYEELDKSPEEWMATAKKGKNPKDEPFVPGFAAYFVMNAKGASGGTWRWRKAKIVSYDAELRQFKVKMGQKERMAHRLNIRFAEEDEKAWNDRRNSAHAMRENVKRNLRLDYFVSEQPASTVRAIAQTTLRGVHARVNDGLVSMPFPQPGTPMGQLLRTLTADVIQAYARAMKKTIIRRKYINEPGFKRDFDRLKLPQDTVAPLPPAPELGKVQIPSHSYEDNRAIIA…
maker-scf300000870673.2-snap-gene-6.103-mRNA-1	DHC7A	Yes	MADTKSLLKASLTTRRARELGDAAHLAGTSMSDTKTKGLVRDKARADAKSELLQSLETTPVKEIVGPLGGFVVDPEPSPTAPDILHSSAFAATSHVRDKKARPFAGVSTNKARLAEVASSYVAPTDRIGKLYTPTAQHLTMKDAVRVSKWKSEAEKLGALCEDPLRVRERNAQKNAETLPAWLLPDWAQQTLRDKARSDKLARKSRIAPVGYKAQEQAALFLEETASRTDYTSVGSITQMERAGEIDAQEATQKRKERKDDARVRRRDARGETLDTVDAAVGKAPLQWDPEKWEPGKGTKKAPRVVEESPVKQAEKYQVCVENYWGRVRTLTQRGAAHAAGAGTRRPIANLPDSWLGGIAGRVAPPASLLKERARVLKARKVSDTVTSDAVDALADAEP…
maker-scf300000870749.0-snap-gene-7.6-mRNA-1	DHC1	No	MTAEEADAETPVMSAEAADAETPEPATPEPATTTTPATLDALHNYLGPLCQALLGATPEALRRADDSNVAWFAGQPAGSTLVCTTDDDGNVTYHRGRSRSGASRYVVVASTAPLGPTISEGGLAADALTVVLSGRDADPINEAKGVVRAALAPLVAEVEDETSNVAAVKRRLGELDAALSRCGHKGDAALVSLPLTPPPKIADLLSHMKSDEVADQIGEDSTIADRCAESVAAWAASTRALAELVESTQDDNNPLYFASTPSGCDALHAEVERWRAYSAAVNNAQTTRKSASAVALGAILKRNRRFVAAAQLDDGVTGPLQRAADACRDAKSLLSSLPLDRLESAASLPDLTETSDNFFKALGKLKATRRYDMSRAARLVECASSAIGERASFLLEDQK…
snap_masked-scf300000870601.0-processed-gene-3.85-mRNA-1	DHC5	Yes	MAVAYIKSLVQLNLEADDAAFDHAIESKEDEGVDASESYFKFGDAALKHIFDDATTSGALFFFWAPHHGDENAADVLHCAAPTMPPAGHNRRSVHFLKLGKVPMEGSRTELMDALQFGACTANVLSDAAGLLGGLFLPAFEASRSDELTPGQIAYQRNLASFKSVLEHAARQIGGDVSLEIPEVDVSQPSILEDQTALGELEHAVEGWTTTIQQVVDQEAAKRPSSSGPLAEVEFWRERHRALSALYEQLQLPRVQAILQTLKRVDAHAIIGYSTSYGELQKLAIEAKDNTKFLATLERHFKTLSSGSFASILDTLPTMLNAVRMVWIISRHYNSDSRMVPLLERIAHKLAEKVSDEVNVASVLSLPPKEAQQIITEARAVLHAWEATYMATRQRIEES…
snap_masked-scf300000870662.0-processed-gene-4.120-mRNA-1	DHC4B	Yes	MGRGAQGDAVLDQRIGWLLQQIRIAYKHVTPDMWEKFRGDQGANDLLEAFANADEGAPGGLYIAEKVGRVILTAVPPEKQKKDDAGFLYILKIEKDKPLDVGKCQRQCIVGECSSGVLEHAEQVAMTVLAPLLAVSKGDASDLVAKEVDEGLAAFVANVQIMQGHARGTTALPLPPDWAVSKNTTASSGAPEGPADSKDAIHALESAIITWTKQIKAVLKEDPEGLSTDERPHPGPVAELDFWAAKSKNLDSIFDQLQSVRVRKVLRCLDKAQSTYNAPFAKLCKELFHARAEANDNVKFLAPLRKWVEQLEDCTDYSVLPEVYPPVVHTILLIWKGSGHYNTPTRLVVLVREVCNALVAQSQQYLGSMSVFELIESEDPNDARGAVSALKETLRVLAA…
maker-scf300000870603.0-snap-gene-10.15-mRNA-1	DHC2	Yes	MRHLLDIMSSTVGQSVQRELRAIGIWEEGFAKVRPELISGLRLCESWCKACEELIFLWKDNTEGRSWVGFDYKDEFVLLLGHRLQEILTLRQTREELSRLLSGDFDTENDQKQMQNARSATLVGSLGKYFAGIDPLLCSHHTDSAWHRAVEKYEKSLAPLDFQIAANFRQMISPLHETPLPLLHELRQFKHLLSRCNIRRALVSEREALLHQLVDMIENMGENFHVLIHDATSGLEKYSCLLGKHVSGILRARQISFHIQDLSEGNAQLFGDLEHAKVLLSLGSELQSRCRKTEHELLGEWIAEVKNELTSSEAGMCTKGKLMEISQEGLLIVNYSSRLVQLLREVRQLTELGVTVPDSIKQAAKDGEQYYRFGVVLKKVASFFNSMDTQILKTQRPML…
maker-scf300000870601.0-snap-gene-2.110-mRNA-1	DHC3	Yes	MAGTERGKWMVQKIVGCFAQDGVDAVKANSCLRRAENNAFLKGFFDGSNGEQRVFVFHQPPCNDEGEAEEGAAPELTLGVGTVSRMAGRCCAFVRGVKPGEPIAADKASTTELMFTEMHSSALGALSTFLDGYGVPAFAHSEQWGRAGPDQRRDFSSDMSALAATVKDAVVSLDGGLELAKPEGSQMAQTTKTFNSQARQNPELIPQFESLLEGWCDAIQQYLDRPASLSSDDVGPLRELNNWRNRMQRLTSISEQLKRKDCKAVVNLLQAVTKNTGDPSKQKLVALLRRWKQTDVNITEAANEAKDNVKYLFTLERFIEPLYKGTTTTIVDTLPALTNSIKMIHTIARYYSTSERMTALFACITDQMIVNCKASIWSIDPSEVCHSDASRAETLWESN…
snap_masked-scf300000870601.1-processed-gene-2.0-mRNA-1	DHC4A	Yes	MVSENRRPTRHDQHETSGLPAPVLRSVVLRMNDAFPKLYEKWDVKGCMRKNWSLLFERLDTDKSGRLDYDEFKTALTDVLEIPIRSKDSKVPRKEGEIKEEELEGLWAYVDHDKSGEVTIDEFQHACYLLILDDWPVLQKATLQRICQQLNDACVHEYSKEGSGVTDGNWFKIFGHFDTDESGRMGFEELEGVTRMRDPGLNLSEADLTLDELRGLWRALDVDFSGLVDVDEFMHFMKDHGPQMHQLTEYSKQMRGLESRATTPSGATKEKKPKVEKKPGVYYQPKQKKRYTGRPNKAEARGAALAFSTASAFVDTFSDLAKADDGSKALLRRYAETHISGSVPRVRKPTPIKLSKRKRVVQPMDLDNLEAPRPKTPPPPIIIERDPGVGCCEPPHLDP…
