# Supplementary material for: Molecular and physiological acclimation to low light and iron scarcity in a globally abundant oceanic pelagophyte
Source: Nat Commun. 2026 Apr 20;17:5480. doi: 10.1038/s41467-026-71628-0 (PMC13284251; doi:10.1038/s41467-026-71628-0)
Supplement: Supplementary file 16 — Supplementary Data 14 [file 41467_2026_71628_MOESM16_ESM.csv]

sampleid	Depth_category	Depth	Pelagomonas_V4_cpl	Pelagomonas_V9_cpl	Pro_cpl	Syn_cpl	Pro_FCM_counts_L	Syn_FCM_counts_L	Pelagomonas_V4_ugC_L	Pelagomonas_V9_ugC_L	Predicted_Pro_ugL	Predicted_Syn_ugL	NO3	Si	NSi	temp	Chla	Pelagomonas:Pro C ug/L	Pelagomonas:Syn C ug/L
201402_086.7_033.0_10	Surface	10	3716827.111	7208893	7370776.495	52290791.74	13847000	17154000	2.324875358	4.509162572	0.443104	1.732554	1.799999952	4.460000038	0.40358743	14.65200043	1.460999966	10.17630753	2.602610119
201402_086.7_033.0_22	SCML	22	3808614.615	6076214	5398522.827	55857548.33	13716000	17469000	2.382288442	3.800671857	0.438912	1.764369	1.799999952	4.590000153	0.392156839	14.61900043	1.332999945	8.659302678	2.154125275
201402_090.0_037.0_10	Surface	10	5686362.201	7389215	57072520.34	63745017.04	49547000	23494000	3.556819557	4.621953983	1.585504	2.372894	0	2.539999962	0	15.54399967	0.361999989	2.915132338	1.947813085
201402_090.0_037.0_30	SCML	30	9221585.869	13820611.5	25920054.56	82498052.24	34637000	37839000	5.768101961	8.644792493	1.108384	3.821739	1.399999976	3.309999943	0.422960725	14.02000046	1.488999963	7.799456229	2.262004939
201402_090.0_053.0_10	Surface	10	11735179.49	15695646.6	102945524.3	81760593.23	56569000	33731000	7.340354771	9.817626948	1.810208	3.406831	0.100000001	2.369999886	0.042194095	14.46000004	0.465999991	5.423480035	2.881747568
201402_090.0_053.0_30	SCML	30	7601878.684	11286368.5	70327663.67	107910483.9	40740000	38693000	4.754975117	7.059623497	1.30368	3.907993	0.899999976	2.779999971	0.323741002	14.2159996	0.620999992	5.415150571	1.806457559
201402_090.0_070.0_10	Surface	10	1364251.716	2664783	122238943.6	59558974.66	131709000	26171000	0.853339448	1.666821767	4.214688	2.643271	0	2.329999924	0	15.15499973	0.347000003	0.395479278	0.63059057
201402_090.0_070.0_70	SCML	70	7340375.24	7845661.736	114077517.7	21558717.33	73474000	13269000	4.591404713	4.907461416	2.351168	1.340169	0.75999999	2.859999895	0.265734272	14.26200008	0.326999992	2.087244049	3.661822812
201402_090.0_090.0_10	Surface	10	7563868.614	9680968	165222914.4	75310241.79	113741000	39638000	4.731199818	6.055445484	3.639712	4.003438	0	2.74000001	0	14.30700016	0.479000002	1.663715559	1.512561325
201402_090.0_090.0_40	SCML	40	12273569.96	15958619.3	123867732.7	109186711.3	115487000	56136000	7.67711801	9.982116372	3.695584	5.669736	0.200000003	3.059999943	0.065359479	13.48600006	0.778999984	2.701093081	1.760596326
201402_090.0_120.0_10	Surface	10					130121000	2520000	0	0	4.163872	0.25452	0	1.850000024	0	16.21199989	0.157000005	0	0
201402_090.0_120.0_75	SCML	75	8400623.418	9578607.2	186114458.3	2620051.612	103241000	3084000	5.254589948	5.991418804	3.303712	0.311484	0	2.019999981	0	15.54300022	0.277999997	1.813541496	19.23507726
201402_093.3_030.0_10	Surface	10	1397873.736	1952021	151977618.1	117724095.1	106982000	30489000	0.874370022	1.220989136	3.423424	3.079389	0.200000003	2.089999914	0.095693785	16.11100006	0.286000013	0.356657293	0.396503701
201402_093.3_030.0_39	SCML	39	4714363.467	6030258	55658669.47	41723223.6	28429000	15396000	2.948834349	3.771926379	0.909728	1.554996	0	2.99000001	0	14.90600014	0.637000024	4.146213351	2.425682368
201402_093.3_030.0_39	SCML	39	4714363.467	6030258	55658669.47	41723223.6	28429000	15396000	2.948834349	3.771926379	0.909728	1.554996	0	2.99000001	0	14.90600014	0.637000024	4.146213351	2.425682368
201402_093.3_060.0_11	Surface	11	2891222.635	3205129	323158439	36801512.3	148024000	19583000	1.808459758	2.00480819	4.736768	1.977883	0	2.569999933	0	14.96500015	0.252000004	0.423243906	1.013613136
201402_093.3_060.0_36	SCML	36	6704492.771	9136609.171	623084220.2	148212122.7	153274000	29518000	4.193660228	5.714949036	4.904768	2.981318	0.200000003	2.529999971	0.079051385	14.67099953	0.634000003	1.165182336	1.916920314
201402_093.3_100.0_10	Surface	10	1763970.866	2323341	513676094.7	20726413.78	138364000	8689000	1.103363777	1.453249796	4.427648	0.877589	0.100000001	2.420000076	0.041322313	15.46899986	0.196999997	0.328221619	1.655957169
201402_093.3_100.0_63	SCML	63	6034628.932	6918258.2	144356689.6	12123506.53	44441000	5276000	3.774660397	4.327370504	1.422112	0.532876	0	2.609999895	0	14.98600006	0.298999995	3.042918212	8.120783267
201404_076.7_051.0_21	SCML	21	283821.5983	326487.6	0	228280340.6	3623000	105578000	0.17753041	0.204217994	0.115936	10.663378	15.10000038	19.98999977	0.755377717	11.8039999	1.388000011	1.761471795	0.019151342
201404_076.7_051.0_9	Surface	9	398752.7886	442641.8	0	221598723.3	5933000	130633000	0.249419869	0.276872446	0.189856	13.193933	13.69999981	17.89999962	0.765363134	12.06299973	1.151000023	1.45832866	0.02098483
201404_076.7_080.0_10	Surface	10	3566336.569	4514164	254593310.4	101814823.6	138285000	31973000	2.230743524	2.823609582	4.42512	3.229273	0	3.410000086	0	14.45400047	0.256000012	0.638086556	0.874379336
201404_076.7_080.0_40	SCML	40	1318958.582	3217505	28712947.79	295525347.9	60729000	91928000	0.825008593	2.012549378	1.943328	9.284728	0	3.480000019	0	14.13599968	0.802999973	1.035620018	0.21675911
201404_080.0_070.0_10	Surface	10	1086183.121	1068380	1176389.551	2024918.488	46830000	87058000	0.679407542	0.66827169	1.49856	8.792858	0	3.039999962	0	14.76099968	0.340999991	0.445942565	0.076001647
201404_080.0_070.0_40	SCML	40	1310767.14	1375375	69594294.94	578262832.6	31474000	188895000	0.819884846	0.860297063	1.007168	19.078395	0.200000003	3.160000086	0.063291138	14.03899956	0.75	0.854174341	0.045092738
201404_080.0_080.0_10	Surface	10	1022978.059	1033877	45495376.54	392751890	47119000	141698000	0.639872776	0.646690064	1.507808	14.311498	0	3.470000029	0	14.60999966	0.372999996	0.428894172	0.045186749
201404_080.0_080.0_40	SCML	40	3220768.845	5141401	14807898.93	84867546.63	1680000	13755000	2.014590913	3.215946326	0.05376	1.389255	0.699999988	4.409999847	0.158730162	14.10999966	0.736000001	59.82043017	2.314871155
201404_080.0_100.0_10	Surface	10	1689069.522	2004149	2551283450	56687711.65	181296000	6746000	1.056512986	1.2535952	5.801472	0.681346	0.200000003	3.029999971	0.066006602	15.17500019	0.294999987	0.216082263	1.839880472
201404_080.0_100.0_50	SCML	50	2218951.072	2572187	237960210.8	27609876.12	165887000	18782000	1.387953896	1.608902969	5.308384	1.896982	0	3.210000038	0	15.0369997	0.402999997	0.303087148	0.848138237
201404_081.8_046.9_10	Surface	10	0	234183.6	0	3394710.539	5854000	7232000	0	0.146481842	0.187328	0.730432	0.400000006	0.649999976	0.615384647	12.52999973	21.52300072	0.781953803	0.200541381
201404_081.8_046.9_20	SCML	20	0	0	0	1262166.815	4108000	2979000	0	0	0.131456	0.300879	14.69999981	16.86000061	0.871886078	11.17500019	5.796999931	0	0
201404_083.3_080.0_10	Surface	10	3426785.549	4352145	62440704.63	456464748.6	54705000	170468000	2.143454361	2.722266698	1.75056	17.217268	0	3.25	0	14.54300022	0.361000001	1.555083344	0.158112582
201404_083.3_080.0_43	SCML	43	1433241.653	2756461	28946070.77	186663635.1	9555000	61661000	0.896492654	1.724166356	0.30576	6.227761	0.300000012	3.279999971	0.091463419	14.09599972	0.624000013	5.638953284	0.276851722
201404_083.3_080.0_43	SCML	43	1433241.653	2756461	28946070.77	186663635.1	9555000	61661000	0.896492654	1.724166356	0.30576	6.227761	0.300000012	3.279999971	0.091463419	14.09599972	0.624000013	5.638953284	0.276851722
201404_086.7_070.0_12	Surface	12	3716552.634	4872570	362328222.4	66257962.69	178316000	25226000	2.324703673	3.047792535	5.706112	2.547826	0	3.190000057	0	14.88799953	0.231999993	0.53412771	1.196232606
201404_086.7_070.0_58	SCML	58	11993282.16	13612470	127318327	35323540.66	113282000	22116000	7.501797991	8.514599985	3.625024	2.233716	1.200000048	3.74000001	0.320855627	13.46500015	0.788999975	2.348839617	3.81185432
201404_086.7_110.0_100	SCML	100	7239114.128	8237604	72756737.62	228230.8597	50728000	171000	4.528065887	5.152621302	1.623296	0.017271	0.400000006	2.869999886	0.13937283	14.80500031	0.222000003	3.174172364	298.3394883
201404_086.7_110.0_13	Surface	13	107997.2758	136224.8	321227695	1350655.356	101955000	998000	0.067552296	0.085208612	3.26256	0.100798	0.100000001	2.359999895	0.042372884	16.72299957	0.068000004	0.026117102	0.845340304
201404_090.0_037.0_10	Surface	10	2069257.701	2683573	353558433.6	222556075.8	150137000	37800000	1.294320692	1.678574912	4.804384	3.8178	0	2.359999895	0	16.81200027	0.224000007	0.349384003	0.43967073
201404_090.0_037.0_40	SCML	40	1071375.512	2282513	11060001.97	32906386.06	36068000	33954000	0.670145383	1.427711882	1.154176	3.429354	5.400000095	5.900000095	0.915254239	12.86499977	2.607000113	1.236996682	0.41632094
201404_090.0_053.0_10	Surface	10	5704602.991	6605167	311356942.7	617014407.9	80535000	82517000	3.568229171	4.131531959	2.57712	8.334217	0.5	2.900000095	0.172413787	14.77099991	0.409000009	1.603158549	0.495731268
201404_090.0_053.0_30	SCML	30	3599140.404	6258066	96311933.63	246484776.6	82359000	94474000	2.251262323	3.914420283	2.635488	9.541874	0.400000006	2.75	0.145454548	14.71700001	0.56400001	1.485273423	0.410236006
201404_090.0_070.0_10	Surface	10	5108710.265	5145140	487252339.2	59510908.62	162015000	18244000	3.195498271	3.21828507	5.18448	1.842644	0.100000001	2.940000057	0.034013605	15.02900028	0.216000006	0.620753686	1.746558245
201404_090.0_070.0_75	SCML	75	5413171.018	6492564	89529094.74	5661502.063	62094000	2704000	3.385938472	4.061098782	1.987008	0.273104	5	5.010000229	0.998003946	12.0170002	0.479999989	2.043826085	14.87015489
201404_090.0_090.0_10	Surface	10	790588.4225	777573.7	545810493.2	9113718.811	134033000	2848000	0.494513058	0.486372349	4.289056	0.287648	0.100000001	2.99000001	0.033444816	15.50500011	0.136999995	0.113398461	1.690859485
201404_090.0_090.0_62	SCML	62	7718347.179	9873169	43380102.94	7063387.009	93542000	6129000	4.82782616	6.17566721	2.993344	0.619029	1.399999976	3.519999981	0.397727268	13.40999985	0.72299999	2.063133141	9.97637786
201404_090.0_120.0_10	Surface	10	204379.9774	182899.7	268927812.1	2408517.159	114857000	1378000	0.127839676	0.114403762	3.675424	0.139178	0.100000001	2.309999943	0.043290045	17.00499916	0.075000003	0.031126684	0.821996019
201404_090.0_120.0_112	SCML	112	8316078.438	8684274	59145416.94	296447.0275	40268000	315000	5.201707063	5.432013387	1.288576	0.031815	0.899999976	3.410000086	0.263929605	14.05099964	0.270000011	4.215516498	170.7374945
201404_093.3_045.0_12	Surface	12	3471105.524	3164556	23833776.91	182274701.1	28770000	57606000	2.171176505	1.979429778	0.92064	5.818206	0.100000001	2.730000019	0.036630037	15.8920002	0.360000014	2.150058414	0.340213079
201404_093.3_045.0_27	SCML	27	3918797.815	4644546	30399793.04	215013472.4	26368000	55637000	2.451208033	2.905163523	0.843776	5.619337	0	2.829999924	0	15.71000004	0.449000001	3.443050671	0.516994002
201404_093.3_080.0_10	Surface	10	1237736.783	1586663	449341306	9706441.619	124149000	3150000	0.774204358	0.992457707	3.972768	0.31815	0	2.869999886	0	15.55700016	0.119999997	0.249815168	3.11946474
201404_093.3_080.0_63	SCML	63	7373343.325	12117629	258065680.7	7602815.851	236460000	6313000	4.61202625	7.57957694	7.56672	0.637613	0	2.660000086	0	14.86800003	0.587000012	1.001699143	11.88742535
201404_093.3_110.0_107	SCML	107	5509682.731	6547624.708	62761699.26	327886.2199	49744000	341000	3.446306548	4.095539255	1.591808	0.034441	2.299999952	3.779999971	0.6084656	13.05500031	0.279000014	2.572885207	118.914644
201404_093.3_110.0_16	SCML	16	265977.0636	278003.6	360939825.9	598875.0037	116589000	1103000	0.166368653	0.173891252	3.730848	0.111403	0	2.480000019	0	16.60400009	0.079999998	0.046609042	1.560920729
201407_080.0_055.0_10	Surface	10	3001579.458	3865824.9	31947002.05	251818918.3	28101000	73959000	1.877487951	2.418073475	0.899232	7.469859	0	2.460000038	0	18.79700089	0.209000006	2.689042956	0.323710725
201407_080.0_055.0_30	SCML	30	2456526.807	2067755	5560982.177	85515548.15	12128000	33338000	1.536557518	1.293380753	0.388096	3.367138	4.900000095	7.03000021	0.697012795	13.74400043	1.207000017	3.33263098	0.384118724
201407_080.0_070.0_10	Surface	10	13976612.35	19990132	36879247.79	917436014.5	45662000	353968000	8.742371025	12.50382757	1.461184	35.750768	0.200000003	0.379999995	0.526315804	16.21500015	0.574000001	8.557325819	0.349749901
201407_080.0_070.0_10	Surface	10	13976612.35	19990132	36879247.79	917436014.5	45662000	353968000	8.742371025	12.50382757	1.461184	35.750768	0.200000003	0.379999995	0.526315804	16.21500015	0.574000001	8.557325819	0.349749901
201407_080.0_070.0_20	SCML	20	13570066.24	17617618	48967324.44	1274704954	48576000	375047000	8.488076433	11.01982006	1.554432	37.879747	0.5	0.360000014	1.388888835	16.00699997	0.626999974	7.089290532	0.290915883
201407_080.0_100.0_10	Surface	10	208519.6725	285505.4	771091121.2	4631612.553	134544000	2126000	0.130429055	0.178583628	4.305408	0.214726	0.100000001	2.74000001	0.036496351	17.91200066	0.071999997	0.041478909	0.831681436
201407_080.0_100.0_87	SCML	87	3702105.155		160388397.3	1578351.811	54469000	1326000	2.315666774	0	1.743008	0.133926	0	3.180000067	0	14.01099968	0.270000011	0	0
201407_081.8_046.9_10	Surface	10	1761566.046	1790221	15896523.48	80593291.55	14976000	41436000	1.101859562	1.119783236	0.479232	4.185036	0	0.100000001	0	19.0359993	0.368999988	2.336620334	0.267568364
201407_086.7_045.0_10	Surface	10	2230696.565	1624161	296873653.5	77683582.52	121039000	15501000	1.395300701	1.015912706	3.873248	1.565601	0	2.099999905	0	20.19499969	0.123000003	0.26228961	0.648896306
201407_086.7_045.0_53	SCML	53	5491370.838	7829154	19224006.44	40127463.83	25974000	16262000	3.434852459	4.897135827	0.831168	1.642462	3.700000048	4.840000153	0.764462796	13.26500034	0.58099997	5.891872434	2.981582421
201407_086.7_070.0_12	Surface	12	19387494.5	21438263.8	379016254.4	83279092.97	140608000	42525000	12.12687781	13.40963401	4.499456	4.295025	0	1.679999948	0	16.93000031	0.187999994	2.980278951	3.122131771
201407_086.7_070.0_41	SCML	41	26625306.16	46781056.91	235613945.8	69092000.22	89499000	37616000	16.654129	29.2615511	2.863968	3.799216	0.400000006	1.350000024	0.296296295	15.83600044	0.531000018	10.21713619	7.701997228
201407_086.7_110.0_10	Surface	10	395845.4174	458987.5	1038700821	8842584.253	150321000	2993000	0.247601309	0.287096681	4.810272	0.302293	0	2.75	0	18.50200081	0.078000002	0.059684085	0.949729835
201407_086.7_110.0_86	SCML	86	6289156.675	7102630	39976995.6	0	25751000	184000	3.9338675	4.442695065	0.824032	0.018584	2.200000048	4	0.550000012	12.95400047	0.272000015	5.391410849	239.0602166
201407_090.0_037.0_10	Surface	10	1908467.298	2111595	158908320.9	49946275.15	137996000	19635000	1.193746295	1.320802673	4.415872	1.983135	0	1.590000033	0	20.76300049	0.105999999	0.299103478	0.666017529
201407_090.0_037.0_50	SCML	50	22066460.54	26715738.9	193854083.4	54057214.7	132379000	25778000	13.80257107	16.71069468	4.236128	2.603578	3	3.569999933	0.84033615	13.73499966	0.393999994	3.944804	6.418357614
201407_090.0_053.0_10	Surface	10	46049354.14	58890158	3065651.726	43379857.95	8754000	21486000	28.80387101	36.83579383	0.280128	2.170086	0	0.600000024	0	17.1420002	0.605000019	131.4962939	16.97434748
201407_090.0_053.0_30	SCML	30	34076172.08	42277030	26724441.13	50617516.32	24137000	36304000	21.31464564	26.44428227	0.772384	3.666704	0.400000006	1.080000043	0.370370361	15.41699982	0.477999985	34.23722173	7.212003551
201407_090.0_070.0_10	Surface	10	901991.4096	1204487	505351964.5	10170958.69	140109000	2441000	0.564195627	0.753406619	4.483488	0.246541	0	2.730000019	0	18.17000008	0.083999999	0.168040289	3.055908019
201407_090.0_070.0_75	SCML	75	23172246.5	20883890	208109670.3	1709573.003	132116000	879000	14.49424019	13.0628732	4.227712	0.088779	0.400000006	3.230000019	0.12383901	14.27400017	0.331999987	3.089820972	147.1392244
201407_090.0_120.0_10	Surface	10	68361.38748	0	589696736.7	9564704.133	107284000	1286000	0.042760048	0	3.433088	0.129886	0	2.410000086	0	19.36899948	0.072999999	0	0
201407_090.0_120.0_100	SCML	100	6549443.65	7519495	171496645.6	1582407.409	65861000	144000	4.096677003	4.703444123	2.107552	0.014544	0.100000001	2.930000067	0.034129692	15.54399967	0.238999993	2.231709644	323.3941229
201407_093.3_026.7_13	Surface	13	5565820.077	8704036	226722109.8	63399834.02	91718000	18388000	3.481420458	5.444374518	2.934976	1.857188	0	2.109999895	0	17.90299988	0.125	1.854997969	2.931515021
201407_093.3_026.7_33	SCML	33	6913603.036	9647163	54167992.46	136639119.5	46633000	48799000	4.324458699	6.034300457	1.492256	4.928699	2.700000048	5.480000019	0.492700737	13.03199959	1.445000052	4.043743471	1.224319127
201407_093.3_050.0_11	Surface	11	5956341.426	6072400	490467746.5	75276086.57	120855000	25738000	3.725691562	3.7982862	3.86736	2.599538	0	2.579999924	0	18.29599953	0.194000006	0.982139289	1.461138941
201407_093.3_050.0_37	SCML	37	13354981.79	22798380	615233609.3	1087872173	210026000	270139000	8.35354111	14.26038669	6.720832	27.284039	1.600000024	4.639999866	0.344827601	14.28199959	0.833000004	2.121818651	0.522664063
201407_093.3_080.0_10	Surface	10	445349.1789	627534.4	466254284.3	14656198.63	115198000	5736000	0.278565911	0.392522767	3.686336	0.579336	0	2.680000067	0	18.70899963	0.108000003	0.106480464	0.677539057
201407_093.3_080.0_86	SCML	86	9507671.6	10344470.1	143946849.5	1870256.043	69300000	578000	5.947048586	6.470466048	2.2176	0.058378	0.899999976	3.099999905	0.290322582	13.88199997	0.361999989	2.917778701	110.8374053
201407_093.3_120.0_10	Surface	10	0	0	407933734.7	6655767.898	90458000	1089000	0	0	2.894656	0.109989	0	2.430000067	0	19.97999954	0.07	0	0
201407_093.3_120.0_114	SCML	114	7496949.307	8079390	107667733	1025000.235	55716000	249000	4.689341792	5.053658445	1.782912	0.025149	0.600000024	3.400000095	0.17647059	13.98200035	0.206	2.834496848	200.9486836
201411_076.7_100.0_10	Surface	10	9941589.96	10479062.5	409145469	11667023.4	163354000	9214000	6.21846452	6.554653594	5.227328	0.930614	0	1.610000014	0	18.68000031	0.128000006	1.253920472	7.043364482
201411_076.7_100.0_75	SCML	75	7200134.276	9219694.1	75267211.44	680623.2788	69182000	906000	4.50368399	5.76691866	2.213824	0.091506	0.529999971	2.920000076	0.181506835	13.38300037	0.300000012	2.604958054	63.02230083
201411_080.0_055.0_10	Surface	10	818008.9692	1634784	4677748.319	74024476.4	24478000	44953000	0.51166461	1.022557392	0.783296	4.540253	0.07	0.409999996	0.170731709	17.37400055	0.535000026	1.305454633	0.225220355
201411_080.0_055.0_40	SCML	40	2829573.278	3849010	11684604.9	2657004.573	10658000	3426000	1.769898085	2.407555755	0.341056	0.346026	5.590000153	5.78000021	0.967128019	13.28299999	0.842999995	7.059121537	6.957730792
201411_080.0_100.0_10	Surface	10	3083281.211	3817715	787935694.5	1262970.458	193161000	2848000	1.928592397	2.387980733	6.181152	0.287648	0	2.269999981	0	19.6079998	0.127000004	0.386332634	8.301746346
201411_080.0_100.0_87	SCML	87	11163855.77	11607524.5	312345615.3	663913.1783	97112000	473000	6.982991784	7.260506575	3.107584	0.047773	0	2.710000038	0	14.68000031	0.252000004	2.336383047	151.979289
201411_081.8_046.9_10	Surface	10	4552551.924	4569958	23973392.97	26895206.95	36737000	14753000	2.847621228	2.858508729	1.175584	1.490053	0	1.649999976	0	18.02599907	0.463	2.431564847	1.918393996
201411_081.8_046.9_30	SCML	30	4278943.274	5044766	33968765.9	3346605.689	18979000	2822000	2.676479018	3.155501133	0.607328	0.285022	1.580000043	4.119999886	0.383495167	14.47299957	0.360000014	5.195711597	11.07107919
201411_083.3_042.0_34	SCML	34	9567868.91	11017328	158035711.1	26028038.09	48405000	7481000	5.984702003	6.891338664	1.54896	0.755581	0.079999998	3.640000105	0.021978021	14.77799988	0.582000017	4.449010087	9.120582259
201411_083.3_042.0_9	Surface	9	1836610.578	2119389	2253197635	675788529.1	176531000	33836000	1.148799917	1.32567782	5.648992	3.417436	0	1.879999995	0	18.77099991	0.215000004	0.23467511	0.387915917
201411_083.3_100.0_13	Surface	13	3797965.768	4367122	996936988.5	2208210.119	180731000	2651000	2.375627588	2.731634811	5.783392	0.267751	0.07	2.25	0.031111111	19.43400002	0.112999998	0.472323994	10.20214606
201411_083.3_100.0_64	SCML	64	9669832.969	9753222.3	201984310.8	1356046.991	128520000	2533000	6.048480522	6.100640549	4.11264	0.255833	0.07	2.200000048	0.031818181	16.14900017	0.217999995	1.483387933	23.84618305
201411_086.7_050.0_10	Surface	10	5923613.078	6137115	83617353.44	34118628.01	64273000	15409000	3.70521998	3.838765433	2.056736	1.556309	0.25999999	1.220000029	0.213114741	17.45700073	0.616999984	1.866435669	2.466583071
201411_086.7_050.0_38	SCML	38	6352018.39	8117844	119935033.1	21542091.1	67476000	12311000	3.973187503	5.077711422	2.159232	1.243411	0.569999993	2.059999943	0.276699033	15.31999969	0.64200002	2.35162846	4.083695111
201411_086.7_090.0_10	Surface	10	3201509.309	3560674	1233318091	9395943.243	147919000	5828000	2.002544073	2.227201587	4.733408	0.588628	0.050000001	1.970000029	0.025380711	18.79599953	0.109999999	0.470528124	3.783716689
201411_086.7_090.0_77	SCML	77	5645186.272	6392221	147475051.2	655709.6051	63289000	551000	3.531064013	3.998334236	2.025248	0.055651	0.079999998	2.519999981	0.031746031	13.89900017	0.217999995	1.974244258	71.84658382
201411_090.0_037.0_10	Surface	10	3591559.557	3662412	393959876.8	411404318.3	129360000	64194000	2.246520503	2.290838706	4.13952	6.483594	0.059999999	1.870000005	0.032085561	19.83699989	0.194999993	0.553406846	0.353328525
201411_090.0_037.0_40	SCML	40	6759801.985	9434240	202041587.8	60905113.51	102073000	25095000	4.228256142	5.90111712	3.266336	2.534595	0.050000001	3.220000029	0.01552795	14.97200012	0.588	1.806647301	2.328228818
201411_090.0_120.0_10	Surface	10	10172995.23	9714596	200238723.3	13236338.82	104633000	10238000	6.363208516	6.076479798	3.348256	1.034038	0.059999999	1.429999948	0.041958043	18.89299965	0.123000003	1.814819356	5.876456956
201411_090.0_120.0_75	SCML	75	7543468.95	7389418.11	160946049.7	1319031.535	48917000	1523000	4.718439828	4.622081028	1.565344	0.153823	0.119999997	2.289999962	0.052401746	15.75899982	0.224000007	2.952757367	30.04804891
201411_093.3_026.7_13	Surface	13	78668668.9				42092000	49127000	49.2072524	0	1.346944	4.961827	0.050000001	2.880000114	0.017361111	18.76499939	0.335000008	0	0
201411_093.3_026.7_26	SCML	26	5949251.24	6356835	211317322.7	68030932.96	53196000	14923000	3.721256651	3.976200293	1.702272	1.507223	0.460000008	4.179999828	0.110047853	16.16900063	1.042000055	2.335819595	2.638096879
201411_093.3_045.0_10	Surface	10	1152945.752	1096908	1017068229	91168945.81	160283000	17168000	0.721167568	0.686115954	5.129056	1.733968	0.07	1.50999999	0.046357616	19.6439991	0.147	0.133770416	0.395691243
201411_093.3_045.0_67	SCML	67	9979239.931	9915716	81368933.31	14416634.17	94408000	9621000	6.242014577	6.202280358	3.021056	0.971721	0.109999999	2.269999981	0.04845815	15.09200001	0.319999993	2.053017342	6.382778964
201411_093.3_080.0_11	Surface	11	162736.9544	178828.3	850720798.7	3922039.356	166320000	1628000	0.101791965	0.111857102	5.32224	0.164428	0.079999998	2.529999971	0.031620553	19.61300087	0.128000006	0.021016922	0.680280135
201411_093.3_080.0_84	SCML	84	6477854.582	6644960.87	91923549.05	892290.6606	164614000	1536000	4.051898041	4.156423024	5.267648	0.155136	0.100000001	2.549999952	0.039215687	15.1420002	0.188999996	0.789047223	26.79212448
201411_093.3_120.0_12	Surface	12	100362.1305	81468.43	1456679191	9650895.931	159771000	1378000	0.062776513	0.050958503	5.112672	0.139178	0.230000004	2.339999914	0.098290604	20.5170002	0.089000002	0.009967098	0.366139067
201411_093.3_120.0_95	SCML	95	3359421.773	4005417	245799178.9	472009.9451	102821000	381000	2.101318319	2.505388334	3.290272	0.038481	0.090000004	2.529999971	0.035573125	15.78800011	0.174999997	0.761453258	65.10715246
201501_076.7_070.0_10	Surface	10	1566079.991	2049716	500320709.8	294955865.4	156975000	50085000	0.979583034	1.282097358	5.0232	5.058585	0.090000004	1.860000014	0.048387099	15.73900032	0.254999995	0.25523518	0.2534498
201501_076.7_070.0_60	SCML	60	1160693.928	2517505	50716157.46	85582559.52	65546000	44048000	0.726014052	1.574699378	2.097472	4.448848	0.090000004	2.140000105	0.042056075	14.84399986	0.811999977	0.750760619	0.35395666
201501_080.0_055.0_10	Surface	10	4512115.982	4279581	102037829.3	93586578.12	103491000	46003000	2.822328547	2.676877916	3.311712	4.646303	0	2.029999971	0	16.12000084	0.368999988	0.808306373	0.576130725
201501_080.0_055.0_30	SCML	30	10556402.33	11581836	38318874.52	42731466.75	51844000	27090000	6.603029657	7.244438418	1.659008	2.73609	0.639999986	3.130000114	0.204472832	15.22999954	1.133000016	4.366729044	2.647733963
201501_080.0_070.0_10	Surface	10	2840080.507	2400193	436746466.7	198847080.7	127142000	42669000	1.776470357	1.501320722	4.068544	4.309569	0	1.789999962	0	15.87300014	0.207000002	0.369006879	0.348369111
201501_080.0_070.0_40	SCML	40	5516975.269	5718927	61539142.41	327343071.3	46869000	42564000	3.450868031	3.577188839	1.499808	4.298964	0.300000012	2.329999924	0.128755374	14.95800018	1.220999956	2.385097852	0.83210486
201501_080.0_080.0_10	Surface	10	1108529.034	1374364	653348631.8	40357897.8	119910000	9555000	0.693384911	0.859664682	3.83712	0.965055	0	1.450000048	0	15.82499981	0.141000003	0.22403904	0.890793459
201501_080.0_080.0_40	SCML	40	8376870.474	7010095.5	478516988.8	181793469.3	98700000	43326000	5.239732481	4.384814735	3.1584	4.375926	0.159999996	1.960000038	0.081632649	15.01399994	0.448000014	1.388302538	1.002031281
201501_081.8_046.9_0	Surface	0	2812381.477	3322611	232909718.9	102752558.1	80430000	26276000	1.759144614	2.078293181	2.57376	2.653876	0	1.940000057	0	16.36100006	0.31099999	0.807492999	0.78311616
201501_081.8_046.9_0	Surface	0	2812381.477	3322611	232909718.9	102752558.1	80430000	26276000	1.759144614	2.078293181	2.57376	2.653876	0	1.940000057	0	16.36100006	0.31099999	0.807492999	0.78311616
201501_081.8_046.9_50	SCML	50	13459348.58	16627017.4	26245578.49	12487682.54	13899000	5132000	8.418822537	10.40019938	0.444768	0.518332	1.039999962	3.269999981	0.318042804	15.63799953	0.574000001	23.38342547	20.06474495
201501_083.3_042.0_42	SCML	42	2566376.308	2455049	18751395.69	16607314.5	65901000	17955000	1.605268381	1.53563315	2.108832	1.813455	0.879999995	2.859999895	0.307692317	15.52700043	0.722000003	0.728191316	0.8467997
201501_083.3_042.0_9	Surface	9	2438358.467	4407362	31940047.96	36015242.01	69759000	21919000	1.525193221	2.756804931	2.232288	2.213819	0.159999996	2.569999933	0.062256809	15.89799976	1.041000009	1.234968307	1.24527115
201501_083.3_080.0_10	Surface	10	1700203.747	2304749	285708341.7	35328913.41	154363000	13689000	1.063477444	1.4416205	4.939616	1.382589	0.050000001	1.600000024	0.03125	15.67800045	0.201000005	0.291848698	1.042696347
201501_083.3_080.0_55	SCML	55	3694230.568	4355186	609987518	58128977.36	72227000	1982000	2.31074122	2.724168843	2.311264	0.200182	2.960000038	4	0.74000001	12.77499962	0.39199999	1.178648931	13.60846052
201501_086.7_070.0_12	Surface	12	2447609.597	2646731	543284649.2	3836078.724	155820000	3150000	1.530979803	1.655530241	4.98624	0.31815	0	1.74000001	0	16.96899986	0.126000002	0.332019767	5.203615405
201501_086.7_070.0_83	SCML	83	7822921.981	10038823	170875907.6	1748579.672	63774000	354000	4.893237699	6.279283787	2.040768	0.035754	1.100000024	3.410000086	0.322580644	13.43400002	0.291999996	3.076921917	175.6246514
201501_086.7_110.0_86	SCML	86	10302593.77	9192483	56648455.61	483411.3641	95786000	368000	6.444272403	5.749898117	3.065152	0.037168	0.07	2.25999999	0.030973451	14.88500023	0.268999994	1.875893305	154.7002291
201501_090.0_037.0_10	Surface	10	1911513.53	2147356	769656110.7	35450081.78	166963000	9936000	1.195651713	1.343171178	5.342816	1.003536	0	1.779999971	0	16.82500076	0.186000004	0.251397611	1.33843846
201501_090.0_037.0_50	SCML	50	6847963.104	5887230	9433784.826	30254856.08	101955000	13794000	4.283400922	3.682462365	3.26256	1.393194	0.07	2.230000019	0.031390134	15.65100002	0.477999985	1.128703339	2.643179891
201501_090.0_053.0_10	Surface	10	994229.2615	1311857	156476442.4	4375792.935	143299000	4476000	0.621890403	0.820566554	4.585568	0.452076	0	1.789999962	0	17.0189991	0.127000004	0.178945455	1.815107535
201501_090.0_053.0_62	SCML	62	2924168.129	2208086	386708940.1	26020022.47	151161000	10841000	1.829067165	1.381157793	4.837152	1.094941	0	2.160000086	0	16.45599937	0.358999997	0.285531195	1.261399284
201501_090.0_090.0_10	Surface	10	1425054.736	1240316	229511807.1	631484.0993	126499000	1273000	0.891371737	0.775817658	4.047968	0.128573	0	2.069999933	0	18.12299919	0.100000001	0.191656075	6.03406359
201501_090.0_090.0_87	SCML	87	6572334.227	6559038.6	148544836.7	1730650.864	48169000	118000	4.110995059	4.102678644	1.541408	0.011918	1.110000014	3.369999886	0.32937687	13.78299999	0.256999999	2.661643539	344.2422088
201501_090.0_120.0_10	Surface	10	3353633.458	2462511	641618424.7	338633.0317	131972000	2310000	2.097697728	1.540300631	4.223104	0.23331	0	1.929999948	0	17.77000046	0.115000002	0.364731873	6.601948613
201501_090.0_120.0_87	SCML	87	7108871.834	7663831	158612352.1	830014.459	66583000	105000	4.446599332	4.793726291	2.130656	0.010605	0.649999976	3.069999933	0.211726381	13.88599968	0.264999986	2.249882802	452.0251099
201501_093.3_026.7_36	SCML	36	3468629.956	5025611	109806065.8	61026934.66	70823000	16236000	2.169628037	3.143519681	2.266336	1.639836	0.319999993	3.170000076	0.100946368	15.61499977	0.897000015	1.387049264	1.91697199
201501_093.3_026.7_8	Surface	8	2269305.34	2271940	1372562759	149205703	243758000	26670000	1.41945049	1.42109847	7.800256	2.69367	0.050000001	2.210000038	0.022624434	16.75699997	0.347000003	0.182186132	0.527569624
201501_093.3_060.0_16	SCML	16	1046789.747	1464929	329713256.1	1307994.875	130922000	2848000	0.654766987	0.91631309	4.189504	0.287648	0	1.789999962	0	17.41699982	0.107000001	0.218716366	3.185536107
201501_093.3_060.0_70	SCML	70	6965210.632	11049548	185615647.9	1348399.712	124084000	551000	4.35673925	6.911492274	3.970688	0.055651	0.709999979	3.029999971	0.234323428	14.25899982	0.314999998	1.740628393	124.1934965
201501_093.3_100.0_14	Surface	14	807555.7234	1019497	309707484.3	1067588.708	141684000	1575000	0.505126105	0.637695374	4.533888	0.159075	0	2.190000057	0	18.44300079	0.086000003	0.140650888	4.008771799
201501_093.3_100.0_77	SCML	77	6869187.243	7472414.87	321131871.8	1392742.334	104856000	223000	4.29667662	4.673995501	3.355392	0.022523	0	2.529999971	0	15.63899994	0.219999999	1.392980463	207.5210008
201504_080.0_055.0_10	Surface	10	2644158.745	5328766	1373060.259	9075593.417	0	5211000	1.653921295	3.333143133	0	0.526311	2.130000114	1.600000024	1.331250051	13.56900024	1.098999977	#DIV/0!	6.333029583
201504_080.0_070.0_10	Surface	10	5100072.324	7196462	680784086.3	73330992.29	130489000	12954000	3.190095239	4.501386981	4.175648	1.308354	0	2.210000038	0	15.89700031	0.252999991	1.078009205	3.440496212
201504_080.0_070.0_60	SCML	60	9073823.79	10098474	57882088.72	114144632.6	61648000	27969000	5.675676781	6.316595487	1.972736	2.824869	2.220000029	3.539999962	0.627118659	13.52299976	0.906000018	3.201946681	2.236066694
201504_080.0_080.0_10	Surface	10	11115514.03	8642275	133900936	81625599.37	59942000	24728000	6.952754026	5.405743013	1.918144	2.497528	0.079999998	2.039999962	0.039215686	15.36800003	0.446999997	2.818215428	2.164437401
201504_080.0_080.0_40	SCML	40	7975520.408	8434492	176664520.4	146977540.2	50400000	26237000	4.988688015	5.275774746	1.6128	2.649937	0.129999995	2	0.064999998	15.1590004	0.583000004	3.271189699	1.990905726
201504_083.3_090.0_72	SCML	72	2444410.123	2852572	326370756.7	82549082.23	103583000	22641000	1.528978532	1.784283786	3.314656	2.286741	0	1.970000029	0	15.47799969	0.303000003	0.538301346	0.780273667
201504_090.0_037.0_10	Surface	10	847612.0131	803700.6	258616990	65398067.05	121616000	20698000	0.530181314	0.502714725	3.891712	2.090498	0	1.539999962	0	17.11000061	0.208000004	0.129175727	0.240476061
201504_090.0_037.0_50	SCML	50	4298029.498	3792649	165109789.2	50491297.43	21735000	15737000	2.688417451	2.37230195	0.69552	1.589437	1.559999943	2.880000114	0.541666625	13.50599957	0.908999979	3.410832111	1.492542296
201504_090.0_053.0_10	Surface	10	1553160.447	1733966	69365749.75	116123900.2	50072000	30240000	0.97150186	1.084595733	1.602304	3.05424	0	1.090000033	0	16.04100037	0.361999989	0.676897601	0.355111495
201504_090.0_053.0_40	SCML	40	1339053.302	3053102	11421497.2	41588379.49	24924000	19464000	0.83757784	1.909715301	0.797568	1.965864	0.200000003	1.120000005	0.17857143	14.86600018	1.251000047	2.394423173	0.971438157
201504_090.0_070.0_10	Surface	10	1764476.809	1387095	530027655.9	16395879.46	175468000	5303000	1.103680244	0.867627923	5.614976	0.535603	0	1.940000057	0	16.90999985	0.147	0.154520326	1.619908632
201504_090.0_070.0_100	SCML	100	8831932.702	8296454	235499503	1402222.048	165546000	4699000	5.524373905	5.189431977	5.297472	0.474599	2.200000048	4.190000057	0.52505967	13.45899963	0.293000013	0.979605362	10.93435085
201504_090.0_090.0_10	Surface	10	383654.3288	886514.6	212868032.3	5947219.391	106299000	2179000	0.239975783	0.554514882	3.401568	0.220079	0	1.980000019	0	17.35099983	0.075999998	0.163017433	2.519617419
201504_090.0_090.0_75	SCML	75	17192863.54	19733268.4	28987367.56	8723593.747	34217000	3806000	10.75413614	12.34315938	1.094944	0.384406	1.820000052	3.799999952	0.478947388	13.18900013	0.522000015	11.27286818	32.10969491
201504_090.0_120.0_10	Surface	10	288388.2925	464404.4	496909327.5	9842157.17	125528000	2454000	0.180386877	0.290484952	4.016896	0.247854	0	1.799999952	0	16.92000008	0.079000004	0.072315776	1.172000258
201504_090.0_120.0_100	SCML	100	6132009.732	8370385	152041022.9	927972.8348	56424000	210000	3.835572087	5.235675818	1.805568	0.02121	0.720000029	3.160000086	0.227848104	14.28999996	0.272000015	2.899738929	246.8494021
201504_093.3_120.0_115	SCML	115	5433641.215	6267876	61071343.65	358310.941	52001000	92000	3.39874258	3.920556438	1.664032	0.009292	NA	NA	#VALUE!	13.19900036	0.25	2.35605832	421.9281573
201507_076.7_080.0_46	SCML	46	33442100.25	30623709	255112777.1	95676410.39	109568000	32891000	20.91803371	19.15512998	3.506176	3.321991	1.649999976	2.789999962	0.591397849	13.14400005	0.847000003	5.463253978	5.766159505
201507_076.7_080.0_8	SCML	8	9464980.559	9251877.2	339667374.6	30331534.17	78173000	18231000	5.92034534	5.787049189	2.501536	1.841331	0	1.210000038	0	18.73200035	0.118000001	2.313398324	3.142861978
201507_080.0_055.0_10	Surface	10	4409099.769	6752720	27698089.76	61593759.76	27458000	86979000	2.757891906	4.22382636	0.878656	8.784879	0	2.200000048	0	18.94199944	0.565999985	4.807144503	0.480806436
201507_080.0_055.0_20	SCML	20	25030146.8	25630848	10013427.8	41676257.36	18506000	63394000	15.65635682	16.03209542	0.592192	6.402794	0.400000006	4.380000114	0.0913242	14.77600002	2.828999996	27.07246201	2.503921791
201507_080.0_070.0_40	SCML	40	8017403.451	14612238.4	201427329.8	93072508.74	85641000	32235000	5.014885859	9.139955119	2.740512	3.255735	1.940000057	3.130000114	0.619808302	13.53199959	0.59799999	3.335126837	2.807340007
201507_080.0_100.0_10	Surface	10	719574.3847	466658.7	740670749.9	30068868.06	185456000	7206000	0.450093778	0.291895017	5.934592	0.727806	0	2.160000086	0	19.63199997	0.108000003	0.049185355	0.40106157
201507_080.0_100.0_87	SCML	87	16948604.88	15351892.5	169905245.2	1514143.422	92663000	328000	10.60135235	9.602608759	2.965216	0.033128	0.649999976	3.640000105	0.178571417	13.50800037	0.340999991	3.238417963	289.8638239
201507_081.8_046.9_0	Surface	0	2100104.838	3475487	3479015.062	22939755.56	0	27786000	1.313615576	2.173917119	0	2.806386	0	1.169999957	0	17.90299988	1.523000002	#DIV/0!	0.774632256
201507_081.8_046.9_0	Surface	0	2100104.838	3475487	3479015.062	22939755.56	0	27786000	1.313615576	2.173917119	0	2.806386	0	1.169999957	0	17.90299988	1.523000002	#DIV/0!	0.774632256
201507_081.8_046.9_40	SCML	40	616218.2994	1379197	2137345.588	14312582.06	0	15409000	0.385444546	0.862687724	0	1.556309	5.519999981	6.429999828	0.858475914	13.65499973	2.88499999	#DIV/0!	0.554316478
201507_083.3_090.0_10	Surface	10	3146801.004	3589358	424811728.3	16943835.49	160689000	14267000	1.968324028	2.245143429	5.142048	1.440967	0	1.720000029	0	20.42499924	0.111000001	0.436624362	1.558081087
201507_083.3_090.0_52	SCML	52	19537109.58	26853440.6	57704443.46	10825259.14	0	0	12.22046204	16.7968271	0	0	1.799999952	3.069999933	0.586319215	13.99400043	0.536000013	#DIV/0!	#DIV/0!
201507_090.0_037.0_10	Surface	10	3427322.414	4127172	373393064.9	57729105.97	114279000	20764000	2.14379017	2.581546086	3.656928	2.097164	0	1.679999948	0	19.52899933	0.136000007	0.705932981	1.230970056
201507_090.0_037.0_50	SCML	50	42523325.7	52360781.8	45876191.97	46130353.7	40110000	26132000	26.59834023	32.75166902	1.28352	2.639332	3.380000114	3.910000086	0.864450138	14.02000046	0.670000017	25.51706948	12.40907511
201507_090.0_053.0_10	Surface	10		8083082	5818882.8	71790241.36	0	58905000	0	5.055967791	0	5.949405	0	0.810000002	0	17.875	0.27700001	#DIV/0!	0.849827469
201507_090.0_053.0_30	SCML	30	10299103.07	16097979	10601821.93	82718866.44	0	54521000	6.44208897	10.06928586	0	5.506621	2.329999924	2.619999886	0.889312987	15.02600002	1.113000035	#DIV/0!	1.828577972
201507_090.0_090.0_10	Surface	10	0	7518.735	733046029.5	19966713.84	118374000	3675000	0	0.004702969	3.787968	0.371175	0	1.870000005	0	19.81699944	0.059999999	0.001241555	0.01267049
201507_090.0_090.0_100	SCML	100	18219418.52	18702461.3	915064383.8	5412564.703	99146000	473000	11.39624628	11.69838954	3.172672	0.047773	0.159999996	3.00999999	0.053156145	14.82499981	0.351000011	3.687235724	244.8745011
201507_090.0_120.0_10	Surface	10	132125.9457	83498.31	1601818702	63265326.65	129216000	3281000	0.082644779	0.052228193	4.134912	0.331381	0	1.870000005	0	19.88699913	0.072999999	0.012631029	0.157607687
201507_090.0_120.0_100	SCML	100	15639521.61	12936213.3	424586640.6	2468011.451	111392000	630000	9.782520767	8.091601419	3.564544	0.06363	0.07	2.299999952	0.030434783	14.64599991	0.31400001	2.270024278	127.1664532
201507_093.3_026.7_10	Surface	10	2018969.423	1164090	415956141.1	149779675.3	184091000	57553000	1.262865374	0.728138295	5.890912	5.812853	0.039999999	2.180000067	0.018348623	19.44799995	0.388999999	0.123603662	0.125263497
201507_093.3_026.7_25	SCML	25	2312493.649	4125027	67175519.58	246509680	36369000	62554000	1.446464777	2.580204389	1.163808	6.317954	3.309999943	6.690000057	0.494768298	12.89500046	1.675999999	2.217036134	0.408392399
201507_093.3_055.0_13	Surface	13	5904844.671	6752317	1337002221	512451395.4	66636000	22247000	3.693480342	4.223574284	2.132352	2.246947	0	1.269999981	0	18.77599907	0.174999997	1.980711573	1.879694663
201507_093.3_055.0_42	SCML	42	10334520.8	17204190	4255901.325	94937632.16	59719000	29348000	6.46424276	10.76122085	1.911008	2.964148	NA	NA	#VALUE!	13.60200024	0.291000009	5.631175197	3.630460034
201507_093.3_100.0_113	SCML	113	11689418.96	11586647	114524568	373104.9618	56779000	158000	7.311731559	7.247447699	1.816928	0.015958	2.900000095	4.789999962	0.605428	13.11499977	0.289000005	3.988846943	454.157645
201507_093.3_100.0_13	Surface	13	0	0	100235449	6472677.22	82950000	1326000	0	0	2.6544	0.133926	0	1.850000024	0	20.49200058	0.068000004	0	0
201511_076.7_049.0_10	Surface	10	10938357.74	12180739	30139031.95	19006414.37	26079000	15606000	6.841942766	7.619052245	0.834528	1.576206	0.050000001	2.799999952	0.017857144	16.08399963	2.278000116	9.12977425	4.833792185
201511_076.7_049.0_25	SCML	25	4112484.311	5160934	6951475.096	13127430.66	20016000	14372000	2.572358937	3.228164217	0.640512	1.451572	0.349999994	3.140000105	0.111464963	15.49499989	3.430000067	5.039974609	2.223909125
201511_076.7_080.0_13	Surface	13	4743810.436	5630103	255514290.6	101819015.6	0	0	2.967253428	3.521629427	0	0	NA	NA	#VALUE!	NA	NA	#DIV/0!	#DIV/0!
201511_076.7_080.0_49	SCML	49	11717454.68	15029221	123839796.6	2131934.249	0	0	7.329267902	9.400777736	0	0	NA	NA	#VALUE!	NA	NA	#DIV/0!	#DIV/0!
201511_080.0_070.0_10	Surface	10	2847399.967	3113120	652810438.4	148370374.8	92571000	26093000	1.781048679	1.94725656	2.962272	2.635393	0	1.690000057	0	17.97400093	0.326999992	0.657352384	0.738886595
201511_080.0_070.0_40	SCML	40	3956684.667	6355389	237038414.6	53487004.88	106470000	25318000	2.474906259	3.97529582	3.40704	2.557118	0.699999988	3.180000067	0.220125778	14.8760004	1.228000045	1.166788714	1.554600069
201511_080.0_080.0_10	Surface	10	2944259.192	4228829	302941703	2840988.234	137025000	4213000	1.841634125	2.64513254	4.3848	0.425513	0	1.639999986	0	18.44000053	0.171000004	0.603250442	6.216337785
201511_080.0_080.0_50	SCML	50	27667382.75	22021163.8	185558535	37628848.49	137104000	26421000	17.30594791	13.77423796	4.387328	2.668521	0.400000006	3.25999999	0.122699389	14.04500008	1.194000006	3.139550533	5.161749883
201511_080.0_100.0_10	Surface	10	1565313.365	1940180	356653439.4	9760486.138	112442000	5368000	0.97910351	1.21358259	3.598144	0.542168	0	1.720000029	0	18.0359993	0.123999998	0.337280162	2.238388452
201511_080.0_100.0_57	SCML	57	6311357.32	8645471.5	117559927.8	1799158.591	0	0	3.947754004	5.407742423	0	0	0.389999986	3.420000076	0.114035081	13.94699955	0.252999991	#DIV/0!	#DIV/0!
201511_081.8_046.9_40	SCML	40	3976822.894	3663778.48	44321815.51	4188738.91	49206000	5604000	2.48750272	2.291693439	1.574592	0.566004	3.549999952	5.380000114	0.659851278	14.78100014	0.578999996	1.455420477	4.048899723
201511_081.8_046.9_40	SCML	40	3976822.894	3663778.48	44321815.51	4188738.91	49206000	5604000	2.48750272	2.291693439	1.574592	0.566004	3.549999952	5.380000114	0.659851278	14.78100014	0.578999996	1.455420477	4.048899723
201511_083.3_042.0_13	Surface	13	4560362.233	3855920	108356122.1	53170165.08	71387000	20528000	2.852506577	2.41187796	2.284384	2.073328	0	2.210000038	0	18.88800049	0.451999992	1.05581109	1.163288182
201511_083.3_042.0_49	SCML	49	11700880.47	15962764	314731369.5	36711148.84	97598000	10001000	7.318900734	9.984708882	3.123136	1.010101	0.529999971	3.960000038	0.133838375	15.25800037	0.788999975	3.197013797	9.884861892
201511_083.3_080.0_15	SCML	15	0	32499.75	168799409.3	2020623.674	150386000	1693000	0	0.020328594	4.812352	0.170993	0	2.339999914	0	19.18400002	0.114	0.004224253	0.118885533
201511_083.3_080.0_87	SCML	87	3332534.265	4812933.2	125016175.5	441347.7919	84984000	302000	2.084500183	3.010489717	2.719488	0.030502	0	2.880000114	0	14.83100033	0.238000005	1.107006068	98.69810888
201511_086.7_033.0_10	Surface	10	1196025.932	1074837	37187782	27411814.07	114463000	15553000	0.74811422	0.672310544	3.662816	1.570853	0	1.769999981	0	19.97900009	0.279000014	0.183550182	0.427990744
201511_086.7_033.0_35	SCML	35	3114575.799	6779302	7010840.754	43586264.69	31146000	6156000	1.948167162	4.240453401	0.996672	0.621756	0.589999974	3.559999943	0.165730332	16.04599953	0.508000016	4.254612752	6.820124616
201511_086.7_110.0_12	Surface	12	58355.7948	35912.19	322739183.8	3624721.154	191100000	1286000	0.03650155	0.022463075	6.1152	0.129886	0	1.970000029	0	19.9109993	0.136999995	0.003673318	0.172944544
201511_086.7_110.0_96	SCML	96	5159359.487	7503964	129209382.1	353998.3071	57763000	197000	3.227179359	4.693729482	1.848416	0.019897	0.159999996	2.670000076	0.05992509	16.02300072	0.194999993	2.539325283	235.9013661
201511_090.0_037.0_10	Surface	10	572084.015	391470.6	487895196	33245940.84	202899000	10513000	0.357838551	0.24486486	6.492768	1.061813	NA	NA	#VALUE!	21.95499992	0.173999995	0.037713478	0.230610155
201511_090.0_037.0_50	SCML	50	5572692.731	10252440	109573348.8	14151474.97	148956000	9542000	3.485719303	6.41290122	4.766592	0.963742	0.409999996	3.859999895	0.106217618	15.54300022	0.930000007	1.345384967	6.654168045
201511_090.0_053.0_10	Surface	10	3055632.62	3718994	84192460.06	26975886.27	116340000	17115000	1.911298204	2.326230747	3.72288	1.728615	0.059999999	1.690000057	0.035502957	20.07099915	0.172999993	0.624847093	1.345719404
201511_090.0_053.0_50	SCML	50	5469645.725	11921055	33833561.85	4607587.132	46253000	5749000	3.421263401	7.456619903	1.480096	0.580649	1.850000024	3.460000038	0.534682082	15.77499962	0.693000019	5.037929907	12.8418716
201511_090.0_070.0_10	Surface	10	372232.2489	462742.4	511102727.9	19406438.37	224621000	8794000	0.232831272	0.289445371	7.187872	0.888194	0	1.460000038	0	19.88999939	0.131999999	0.040268576	0.3258808
201511_090.0_070.0_58	SCML	58	4542070.952	5119036	679417210.4	1408782.152	170481000	1851000	2.84106538	3.201957018	5.455392	0.186951	0	2.359999895	0	15.60099983	0.34799999	0.586934361	17.12725269
201511_090.0_090.0_10	Surface	10	131609.7395	80717.48	338606267.5	3541321.141	135174000	1562000	0.082321892	0.050488784	4.325568	0.157762	0	1.850000024	0	20.22699928	0.085000001	0.011672174	0.320031338
201601_076.7_060.0_30	SCML	30	1816395.023	1837702	793121.5491	8942445.466	0	11983000	1.136155087	1.149482601	0	1.210283	1.75	4.230000019	0.413711582	14.15799999	1.018000007	#DIV/0!	0.949763486
201601_076.7_060.0_9	Surface	9	914635.9424	1726091	1822369.572	21635791.94	0	12298000	0.572104782	1.079669921	0	1.242098	1.659999967	4.170000076	0.39808152	14.16699982	1.289999962	#DIV/0!	0.869230867
201601_076.7_100.0_14	Surface	14	4934822.182	4203453	85216490.89	1023220.721	82386000	2113000	3.086731275	2.629259852	2.636352	0.213413	0	2.619999886	0	16.11499977	0.109999999	0.997309863	12.32005479
201601_076.7_100.0_79	SCML	79	4387744.864	8089278	41751531.97	10085599.49	53524000	1614000	2.744534412	5.059843389	1.712768	0.163014	0.059999999	2.069999933	0.028985508	14.56099987	0.298999995	2.954190754	31.03931803
201601_080.0_055.0_10	Surface	10	1590580.568	2833478	7105835.248	16533838.88	0	18638000	0.994908145	1.772340489	0	1.882438	0.469999999	4.079999924	0.11519608	14.31200027	1.802999973	#DIV/0!	0.94151334
201601_080.0_080.0_10	Surface	10	4169908.723	4638588	202050345.8	16923372.01	122286000	9017000	2.608277906	2.901436794	3.913152	0.910717	0	2.049999952	0	15.66600037	0.131999999	0.741457729	3.185881886
201601_080.0_080.0_50	SCML	50	5493947.292	7859050	144156503.7	6226619.44	102834000	4436000	3.436464031	4.915835775	3.290688	0.448036	0	1.99000001	0	15.43200016	0.218999997	1.493862613	10.97196604
201601_080.0_080.0_50	SCML	50	5493947.292	7859050	144156503.7	6226619.44	134964000	3058000	3.436464031	4.915835775	4.318848	0.308858	0	1.99000001	0	15.43200016	0.218999997	1.138228476	15.91616787
201601_080.0_080.0_50	SCML	50	5493947.292	7859050	144156503.7	6226619.44	66754000	1260000	3.436464031	4.915835775	2.136128	0.12726	0	1.99000001	0	15.43200016	0.218999997	2.301283338	38.62828678
201601_080.0_080.0_50	SCML	50	5493947.292	7859050	144156503.7	6226619.44	110316000	16380000	3.436464031	4.915835775	3.530112	1.65438	0	1.99000001	0	15.43200016	0.218999997	1.392543856	2.971406675
201601_080.0_100.0_10	Surface	10	2006811.697	2851241	70467920.83	1485648.473	121026000	6300000	1.255260716	1.783451246	3.872832	0.6363	0	1.960000038	0	16.41399956	0.115999997	0.460503127	2.802846528
201601_080.0_100.0_62	SCML	62	9283529.468	10351641.7	60042076.11	249807.9525	35779000	2481000	5.806847682	6.474951883	1.144928	0.250581	0	1.919999957	0	16.05599976	0.233999997	5.65533543	25.83975594
201601_083.3_070.0_11	Surface	11	3481664.656	4129462	19644425.66	83329098.26	16118000	10264000	2.177781242	2.582978481	0.515776	1.036664	0.129999995	2.450000048	0.053061221	14.69900036	0.927999973	5.007946242	2.491625523
201601_083.3_110.0_10	Surface	10	2636118.984	3847972	145356950.6	8320778.134	11327000	7534000	1.648892424	2.406906486	0.362464	0.760934	0	1.860000014	0	15.87100029	0.130999997	6.640401491	3.163094941
201601_083.3_110.0_67	SCML	67	5207892.22	6522487	53337195.69	5378063.006	0	0	3.257536584	4.079815619	0	0	0.050000001	2.029999971	0.024630543	15.08300018	0.248999998	#DIV/0!	#DIV/0!
201601_086.7_045.0_10	Surface	10	3566876.923	4716686	5130749.811	13392126.63	143299000	28389000	2.231081515	2.950287093	4.585568	2.867289	1.309999943	3.940000057	0.33248729	14.73999977	1.110000014	0.643385311	1.028946539
201601_086.7_045.0_24	SCML	24	430605.0334	1772522	2595195.605	6131904.034	11274000	6707000	0.269343448	1.108712511	0.360768	0.677407	1.710000038	4.360000134	0.392201832	14.4630003	1.116999984	3.073200813	1.6367007
201601_086.7_080.0_26	SCML	26	2290785.434	4927255	34134332.49	63749509.32	10343000	5946000	1.432886289	3.081998003	0.330976	0.600546	0.079999998	2.24000001	0.035714285	14.76099968	0.499000013	9.311847394	5.131993224
201601_086.7_080.0_8	Surface	8	8913103.142	13315767	224406743.7	66633515.67	10382000	3006000	5.575146015	8.329012259	0.332224	0.303606	0.029999999	1.980000019	0.015151515	15.06599998	0.308999985	25.07047131	27.43362206
201601_090.0_037.0_10	Surface	10	7386084.183	12755464	9722634.622	11150707.71	14451000	3688000	4.619995656	7.978542732	0.462432	0.372488	0.310000002	3.220000029	0.096273292	15.85599995	0.852999985	17.25343993	21.41959669
201601_090.0_037.0_40	SCML	40	13266163.26	17890793	11767770.93	7711759.184	108754000	4134000	8.297985119	11.19069102	3.480128	0.417534	0.319999993	3.170000076	0.100946368	15.85599995	0.778999984	3.215597535	26.80186768
201601_090.0_053.0_10	Surface	10	742148.7672	2515528	8489874.843	22866889.18	52907000	2349000	0.464214054	1.573462764	1.693024	0.237249	0.330000013	1.899999976	0.17368422	14.91399956	0.95599997	0.92938007	6.632115474
201601_090.0_053.0_30	SCML	30	1868419.276	2876179	11920962.51	11485777.44	146331000	4633000	1.168696257	1.799049965	4.682592	0.467933	1.809999943	3.589999914	0.504178269	14.57199955	0.716000021	0.384199598	3.84467427
201601_090.0_070.0_10	Surface	10	8216908.573	11075274.7	175097476.5	7702949.324	52802000	2218000	5.139676312	6.927584325	1.689664	0.224018	0.050000001	1.980000019	0.025252526	15.76200008	0.230000004	4.099977466	30.92423075
201601_090.0_070.0_62	SCML	62	9113764.713	11618882	211106952.1	8520011.519	94605000	2389000	5.700659828	7.267610691	3.02736	0.241289	0.059999999	2	0.03	15.64900017	0.294999987	2.400643033	30.11994202
201601_090.0_090.0_10	Surface	10	3892979.13	5977678	186335502.6	11594014.6	61832000	1509000	2.435058446	3.739037589	1.978624	0.152409	0	1.860000014	0	15.96199989	0.140000001	1.88971608	24.53291859
201601_090.0_090.0_62	SCML	62	5592076.268	7653169	107866564.3	3641749.78	41948000	20449000	3.497843706	4.78705721	1.342336	2.065349	0.310000002	2.210000038	0.140271492	15.16899967	0.291000009	3.566213832	2.317795787
201601_090.0_120.0_10	Surface	10	3874834.686	6136626	261587754.5	3607829.47	26224000	24439000	2.423709096	3.838459563	0.839168	2.468339	0.090000004	1.909999967	0.047120422	16.64699936	0.112000003	4.57412528	1.555077954
201601_090.0_120.0_10	Surface	10	3874834.686	6136626	261587754.5	3607829.47	26631000	25095000	2.423709096	3.838459563	0.852192	2.534595	0.090000004	1.909999967	0.047120422	16.64699936	0.112000003	4.504219194	1.514427182
201601_090.0_120.0_87	SCML	87	3329901.096	4832760	132587701.6	1972779.13	108465000	2244000	2.082853136	3.02289138	3.47088	0.226644	0.079999998	1.919999957	0.041666667	16.49099922	0.186000004	0.870929384	13.33761926
201601_093.3_026.7_10	Surface	10	1665554.234	3512458	26949715.48	37574420.96	89158000	3321000	1.041804173	2.197042479	2.853056	0.335421	0.180000007	3.420000076	0.05263158	16.25	0.550000012	0.770066371	6.550104135
201601_093.3_045.0_52	SCML	52	4808874.777	5060042	19416388.95	39785280	37958000	92000	3.007951173	3.165056271	1.214656	0.009292	0.090000004	3.289999962	0.027355625	16.60300064	0.603999972	2.605722337	340.6216392
201601_093.3_045.0_9	Surface	9	3025147.252	4426972	16981328.13	32772632.35	162133000	893000	1.892229606	2.769070986	5.188256	0.090193	0.079999998	3.210000038	0.024922117	16.62800026	0.606000006	0.533719035	30.70161749
201601_093.3_080.0_14	Surface	14	2669649.919	4341354	263885614.4	2560668.734	30227000	35070000	1.669866024	2.715516927	0.967264	3.54207	0	1.940000057	0	16.67700005	0.167999998	2.807420649	0.766646884
201601_093.3_080.0_79	SCML	79	9573071.694	12571143	164863988.8	7192080.944	119280000	1549000	5.987956345	7.863249947	3.81696	0.156449	0	2.059999943	0	16.09600067	0.256999999	2.060081831	50.26078752
201601_093.3_120.0_115	SCML	15	2101574.818	3315810	54523591.75	294568.0279	143745000	249000	1.314535049	2.074039155	4.59984	0.025149	2.619999886	4.909999847	0.533604881	14.28999996	0.186000004	0.45089376	82.47004473
201601_093.3_120.0_13	Surface	13	2109933.796	2878258	258770622.5	868913.1872	6694000	6681000	1.319763589	1.800350379	0.214208	0.674781	0.059999999	2.099999905	0.028571429	17.63299942	0.108999997	8.4046832	2.668051381
201604_076.7_060.0_28	SCML	28	986331.1495	2167972	37782405.25	150624238.4	204133000	6274000	0.616950134	1.356066486	6.532256	0.633674	0	1.690000057	0	14.25	0.523999989	0.207595429	2.140006511
201604_076.7_100.0_10	Surface	10	196410.9017	204322.1	1389289979	3908426.511	199080000	1378000	0.122855019	0.127803474	6.37056	0.139178	0	1.799999952	0	16.3579998	0.061999999	0.020061576	0.918273535
201604_076.7_100.0_94	SCML	94	6428667.391	9019813	157037749.3	364044.5732	103399000	37551000	4.021131453	5.641893032	3.308768	3.792651	0	2.150000095	0	16.01300049	0.321999997	1.705134066	1.487585605
201604_080.0_055.0_10	Surface	10	0	382055.7	0	16979169.17	58196000	61793000	0	0.23897584	1.862272	6.241093	7.019999981	7.360000134	0.953804328	12.41399956	2.782000065	0.128324885	0.038290703
201604_080.0_100.0_10	Surface	10	18600716.55	20102020.6	461082907.7	6113300.628	0	29676000	11.6347482	12.57381389	0	2.997276	0	1.769999981	0	15.81200027	0.074000001	#DIV/0!	4.19508043
201604_080.0_100.0_62	SCML	62	1139006.091	1525354	855139854.9	80327849.39	0	0	0.71244831	0.954108927	0	0	0.699999988	2.75	0.25454545	14.20300007	0.529999971	#DIV/0!	#DIV/0!
201604_083.3_080.0_10	Surface	10	2626785.526	3948197	386630308.2	209766896.7	77923000	27143000	1.643054347	2.469597224	2.493536	2.741443	0	1.909999967	0	15.44799995	0.226999998	0.990399667	0.900838436
201604_083.3_080.0_66	SCML	66	10539526.58	11254347	165404126.2	281957993.4	113439000	21197000	6.592473876	7.039594049	3.630048	2.140897	0.029999999	2.440000057	0.012295081	14.70699978	1.205000043	1.939256464	3.288151671
201604_086.7_040.0_11	Surface	11	0	28783.32	0	2071738.458	113439000	21197000	0	0.018003967	3.630048	2.140897	0	0.779999971	0	15.24800014	0.688000023	0.004959705	0.008409544
201604_086.7_040.0_22	SCML	22	279614.6086	1373025	0	23697987.24	133206000	2139000	0.174898938	0.858827138	4.262592	0.216039	1.340000033	2.089999914	0.641148368	14.38500023	0.950999975	0.201480024	3.975333796
201604_086.7_070.0_47	SCML	47	4350341.137	7385485	71084641.18	73408562.14	44087000	11891000	2.721138381	4.619620868	1.410784	1.200991	0.850000024	3.279999971	0.259146351	13.97099972	1.024000049	3.274506138	3.846507483
201604_086.7_070.0_8	Surface	8	3316436.533	3861325	328984174.8	123248312.8	2087000	5224000	2.074431051	2.415258788	0.066784	0.527624	0	2.00999999	0	15.75300026	0.177000001	36.16523101	4.577613581
201604_086.7_070.0_8	Surface	8	3316436.533	3861325	328984174.8	123248312.8	190286000	42696000	2.074431051	2.415258788	6.089152	4.312296	0	2.00999999	0	15.75300026	0.177000001	0.396649449	0.560086503
201604_086.7_110.0_12	Surface	12	446537.8568	498256.3	416798147.7	6931593.274	45504000	25725000	0.279309429	0.311659316	1.456128	2.598225	0	1.889999986	0	16.52300072	0.082000002	0.214032912	0.119950857
201604_086.7_110.0_93	SCML	93	5587739.756	7389468	41874834.99	29228181.42	127641000	1103000	3.495131217	4.622112234	4.084512	0.111403	0	2.119999886	0	14.66100025	0.43900001	1.131619208	41.49001583
201604_090.0_037.0_40	SCML	40	1178954.238	5579937	677509.9191	7899625.964	82399000	92000	0.737435876	3.490250594	2.636768	0.009292	4.96999979	5.760000229	0.862847151	14.1239996	0.648000002	1.32368513	375.6188758
201604_090.0_070.0_10	Surface	10	2300661.178	2647673	491285212.2	144926932.6	10500000	120540000	1.439063567	1.656119462	0.336	12.17454	0	2.339999914	0	15.74199963	0.187000006	4.92892697	0.136031379
201604_090.0_070.0_60	SCML	60	4092312.84	6175393	341205235.4	170696166.9	6812000	159456000	2.559741681	3.862708322	0.217984	16.105056	0	2.349999905	0	15.33899975	0.528999984	17.72014607	0.239844451
201604_090.0_120.0_10	Surface	10	205239.9747	169676.5	247751661.4	911664.2315	154284000	2494000	0.128377604	0.106132651	4.937088	0.251894	0	1.929999948	0	17.42300034	0.057999998	0.021497014	0.421338543
201604_090.0_120.0_130	SCML	130	6133386.33	7489648	604430001.4	1665555.253	149021000	4226000	3.836433149	4.684774824	4.768672	0.426826	0.610000014	2.910000086	0.209621992	14.97299957	0.280999988	0.982406595	10.9758422
201604_093.3_026.7_20	SCML	20	19251509.63	21243045	7383961.622	446276277	125593000	158000	12.04181927	13.28752465	4.018976	0.015958	NA	NA	#VALUE!	14.79199982	3.247999907	3.306196566	832.6560127
201604_093.3_026.7_9	Surface	9	2789289.764	4359092	1469473.11	309942815.1	137196000	1431000	1.744700747	2.726612046	4.390272	0.144531	0	2.74000001	0	16.07299995	0.864000022	0.621057658	18.8652403
201604_093.3_080.0_10	Surface	10	1402748.189	1854426	286713426.5	1897812.271	0	0	0.877418992	1.159943463	0	0	0	1.929999948	0	16.20999908	0.081	#DIV/0!	#DIV/0!
201604_093.3_080.0_92	SCML	92	6627161.956	18009991.8	149526184.8	6288375.776	143627000	38325000	4.145289803	11.26524987	4.596064	3.870825	0	2.309999943	0	15.21000004	0.421000004	2.451064622	2.910296867
201604_093.3_120.0_125	SCML	25	21999381.15	23020188	225555471.6	869751.1759	209357000	23546000	13.76061291	14.39912759	6.699424	2.378146	0.439999998	2.869999886	0.15331011	15.95499992	0.254999995	2.149308297	6.054770224
201604_093.3_120.0_17	SCML	17	140669.0402	192501.8	611943563.5	3203125.734	39060000	6182000	0.087988485	0.120409876	1.24992	0.624382	0	1.950000048	0	17.52199936	0.064000003	0.096334066	0.192846488
201607_076.7_090.0_63	SCML	63	6773758.319	8942582.1	139165136.1	15127905.25	137327000	7022000	4.236985829	5.593585104	4.394464	0.709222	1.919999957	2.549999952	0.752941174	13.15299988	0.202000007	1.272870845	7.886931178
201607_076.7_090.0_8	Surface	8	9462185.494	10224175.1	491222210.8	230698140.1	0	0	5.918597026	6.395221525	0	0	0	1.210000038	0	16.43499947	0.214000002	#DIV/0!	#DIV/0!
201607_080.0_070.0_10	Surface	10	3043924.374	3740614	1156623351	175940334.8	160952000	22588000	1.903974696	2.339754057	5.150464	2.281388	0.029999999	1.309999943	0.022900764	16.41699982	0.150999993	0.454280247	1.025583573
201607_080.0_070.0_62	SCML	62	19134755.19	22534254.4	91812483.45	15404779.1	114240000	88331000	11.96878937	14.09517613	3.65568	8.921431	2.440000057	1.720000029	1.41860466	13.42000008	0.629000008	3.855692	1.579923235
201607_080.0_100.0_10	Surface	10	244559.2275	155194.1	1192199506	47282250.96	45924000	65822000	0.152971797	0.09707391	1.469568	6.648022	0	1.570000052	0	17.67300034	0.074000001	0.066056086	0.014601924
201607_081.8_046.9_6	Surface	6	0	237366	315211.8722	104421096.6	78973000	143561000	0	0.148472433	2.527136	14.499661	0	0.079999998	0	18.98800087	0.939999998	0.058751263	0.010239718
201607_083.3_090.0_13	Surface	13	1110953.705	1683401	1397733289	168489927.6	0	0	0.694901542	1.052967326	0	0	0	0.910000026	0	16.59399986	0.112000003	#DIV/0!	#DIV/0!
201607_083.3_090.0_57	SCML	57	5942968.233	14195676.6	140360392.5	258378261.6	15514000	49468000	3.71732663	8.879395713	0.496448	4.996268	0	0.610000014	0	15.31000042	0.474999994	17.88585252	1.777205649
201607_086.7_070.0_21	SCML	21	1498104.953	5436586	17691682.83	219263458.9	108793000	3452000	0.937064648	3.400584543	3.481376	0.348652	1.179999948	1.710000038	0.690058434	14.39500046	0.616999984	0.97679324	9.753520826
201607_086.7_070.0_9	Surface	9	5171446.362	12977417.4	151700976.9	632833229.5	97637000	328000	3.234739699	8.117374584	3.124384	0.033128	0	0.959999979	0	16.43799973	0.335000008	2.598071999	245.0306262
201607_086.7_100.0_84	SCML	84	7451070.084	11643049	109252295	4490219.759	110119000	2218000	4.660644338	7.28272715	3.523808	0.224018	0.209999993	2.99000001	0.070234111	13.50300026	0.540000021	2.066720761	32.5095624
201607_090.0_053.0_10	Surface	10	14131811.29	22285227	9741213.17	61694350.08	97611000	66000	8.839447962	13.93940949	3.123552	0.006666	0	1.149999976	0	16.99799919	1.284999967	4.462678864	2091.120536
201607_090.0_090.0_10	Surface	10	0	50256.75	196847043.2	7029058.02	32786000	179681000	0	0.031435597	1.049152	18.147781	0	1.850000024	0	18.6060009	0.082999997	0.029962862	0.001732201
201607_090.0_090.0_87	SCML	87	8790464.138	11498549.4	292193545.7	2429650.822	88620000	156293000	5.498435318	7.19234265	2.83584	15.785593	0.720000029	3.400000095	0.211764708	13.94400024	0.284000009	2.536230059	0.455627017
201607_090.0_120.0_10	Surface	10	0	0	768659717.6	14313226.66	0	0	0	0	0	0	0	1.99000001	0	19.01799965	0.075000003	#DIV/0!	#DIV/0!
201607_090.0_120.0_100	SCML	100	13591791.07	14025833.3	420667352.1	2434108.806	94185000	52369000	8.501665314	8.773158729	3.01392	5.289269	0.129999995	3.24000001	0.040123455	14.45100021	0.347000003	2.910879761	1.658671308
201607_093.3_026.7_15	SCML	15	12406528.43	14866195	3989671.053	264287531.6	71807000	80325000	7.760283533	9.298804973	2.297824	8.112825	0	6.449999809	0	15.46500015	1.11500001	4.046787297	1.14618582
201607_093.3_026.7_8	Surface	8	4803247.801	6268004	52549931.09	237761068.4	9673000	54666000	3.0044315	3.920636502	0.309536	5.521266	0	1.440000057	0	17.52499962	1.069000006	12.66617292	0.710097377
201607_093.3_045.0_21	SCML	21	11048423.87	16334572	7591316.582	303064406.3	37721000	26000	6.910789131	10.21727479	1.207072	0.002626	1.149999976	2.920000076	0.393835598	14.875	0.861999989	8.464511471	3890.812944
201607_093.3_045.0_9	Surface	9	2016228.889	3114481	34550512.3	90516516.77	0	0	1.26115117	1.948107866	0	0	0.039999999	1.830000043	0.021857922	19.57900047	0.382999986	#DIV/0!	#DIV/0!
201607_093.3_070.0_10.6	Surface	10.6	6670789.642	7590097	35483452.42	72324097.78	58695000	2599000	4.172578921	4.747605674	1.87824	0.262499	0	0.75999999	0	16.25600052	0.35800001	2.527688514	18.08618575
201607_093.3_070.0_34.4	SCML	34.4	18165073.33	19818903	4341610.449	81645329.24	92689000	27956000	11.36225337	12.39672383	2.966048	2.823556	0.829999983	1.559999943	0.532051291	14.60299969	0.740999997	4.179542553	4.390465013
201607_093.3_110.0_125	SCML	125	5687384.568	6905942	91041250.57	1119726.762	0	40635000	3.557459047	4.319666721	0	4.104135	0.899999976	3.220000029	0.279503096	14.47399998	0.210999995	#DIV/0!	1.052515748
201607_093.3_110.0_17	SCML	17	0	13289.86	363117378.1	6815610.093	11222000	30437000	0	0.008312807	0.359104	3.074137	0	1.850000024	0	19.16200066	0.061000001	0.023148745	0.002704111
201611_076.7_070.0_51	SCML	51	17465515.96	20202076.4	69189619.29	5224607.232	11458000	32537000	10.92468023	12.63639879	0.366656	3.286237	1.110000014	2.069999933	0.536231908	14.18799973	0.416999996	34.46390838	3.845248772
201611_076.7_070.0_8	Surface	8	27079192.04	28189048.77	166834939.6	79803059.49	73553000	37196000	16.93803462	17.63225001	2.353696	3.756796	0	0.939999998	0	16.47900009	0.307000011	7.491303044	4.693427594
201611_080.0_055.0_10	Surface	10	4310892.807	6541957	5051985.175	109729118	76716000	40136000	2.696463451	4.091994104	2.454912	4.053736	2.890000105	3.900000095	0.74102565	15.03999996	3	1.666859791	1.009437739
201611_080.0_070.0_10	Surface	10	2116654.343	4169115	2370640.31	75403850.2	51621000	74773000	1.323967292	2.607781433	1.651872	7.552073	0.219999999	0.49000001	0.448979581	16.17499924	1.424999952	1.578682509	0.345306704
201611_080.0_070.0_20	SCML	20	1547538.812	4381932.7	2097423.855	75383880.9	30647000	57291000	0.967985527	2.740898904	0.980704	5.786391	0.349999994	0.620000005	0.564516115	16.13699913	1.496999979	2.794827903	0.47368021
201611_080.0_080.0_10	Surface	10	13399223.6	19403098.22	78670041.44	106525970.5	43155000	53629000	8.381214362	12.13663794	1.38096	5.416529	0.090000004	0.910000026	0.0989011	16.37800026	0.354000002	8.788551399	2.240667029
201611_080.0_080.0_20	SCML	20	13340429.41	21099417.7	90267494.41	100511177.5	239334000	5539000	8.344438596	13.19768577	7.658688	0.559439	0	0.810000002	0	16.34000015	0.453999996	1.723230633	23.59092907
201611_081.8_046.9_10	Surface	10	4528244.873	7775328	31356764.02	211435873.8	170691000	3964000	2.832417168	4.863467664	5.462112	0.400364	0.029999999	1.769999981	0.016949152	17.4829998	1.121000051	0.890400575	12.14761483
201611_081.8_046.9_20	SCML	20	4313114.276	8287969	29174779.31	219516901.1	233021000	12023000	2.69785298	5.18412461	7.456672	1.214323	1.669999957	3.230000019	0.517027847	16.2689991	0.973999977	0.695233022	4.269148003
201611_083.3_042.0_12	Surface	12	4328345.03	5331666	22132198.55	111342750.9	212796000	11130000	2.707379816	3.334957083	6.809472	1.12413	0.779999971	2.410000086	0.323651429	17.0340004	1.279000044	0.489752668	2.966700544
201611_083.3_110.0_10	Surface	10	969075.3773	769051.8	732178089.3	18247513.48	175770000	12469000	0.606156649	0.481041901	5.62464	1.259369	0	1.299999952	0	18.19499969	0.143000007	0.085524034	0.381970575
201611_083.3_110.0_70	SCML	70	9100393.105	11049045.2	268900736.5	5985468.53	305891000	37209000	5.692295887	6.911177773	9.788512	3.758109	0	1.779999971	0	15.16600037	0.361999989	0.706049885	1.839004077
201611_086.7_070.0_10	Surface	10	1365217.815	1780991	117324268.5	5674106.769	195287000	59325000	0.853943743	1.114009871	6.249184	5.991825	0	0.75	0	17.78800011	0.199000001	0.178264854	0.18592163
201611_086.7_080.0_10	Surface	10	1372127.911	2220541	217473733.7	10586651.45	177581000	7298000	0.858266008	1.388948396	5.682592	0.737098	0.050000001	1.120000005	0.044642858	17.90399933	0.192000002	0.244421629	1.884346988
201611_086.7_080.0_58	SCML	58	16697357.73	16893072.8	257345840.1	19564827.87	131578000	6169000	10.44419726	10.56661704	4.210496	0.623069	0.219999999	1.350000024	0.162962959	15.64900017	0.519999981	2.509589616	16.95898374
201611_090.0_037.0_10	Surface	10	789442.5612	1257624	173310205.3	47736245.7	211273000	9765000	0.493796322	0.786643812	6.760736	0.986265	0	1.99000001	0	17.50600052	0.307999998	0.11635476	0.797598832
201611_090.0_037.0_30	SCML	30	3722537.912	6157882	123050097.2	181408415.4	130134000	10723000	2.328447464	3.851755191	4.164288	1.083023	0	3.25999999	0	14.87800026	0.586000025	0.924949281	3.556485126
201611_090.0_053.0_10	Surface	10	192035.0088	256439.6	965614911.1	30701735.17	153103000	20514000	0.120117898	0.16040297	4.899296	2.071914	0	1.340000033	0	19.08699989	0.136999995	0.032740004	0.077417774
201611_090.0_053.0_50	SCML	50	8583896.324	10230004	152434596.4	30965575.42	57527000	49363000	5.369227151	6.398867502	1.840864	4.985663	0.280000001	2.980000019	0.093959731	14.82600021	0.713	3.476013167	1.283453675
201611_090.0_070.0_10	Surface	10	1372096.96	2217727	306464918.3	19749348.58	165021000	3833000	0.858246648	1.387188239	5.280672	0.387133	0	1.139999986	0	18.25900078	0.186000004	0.262691612	3.583234286
201611_090.0_070.0_40	SCML	40	14885919.53	17238928	153395435	17831882.19	118296000	840000	9.311142666	10.78294946	3.785472	0.08484	0.039999999	1.309999943	0.030534352	15.81999969	0.372000009	2.848508577	127.0974712
201611_090.0_090.0_10	Surface	10	1885513.659	2183011.8	396844326.8	66901143.31	48956000	44389000	1.179388794	1.365473881	1.566592	4.483289	0	1.00999999	0	18.00499916	0.195999995	0.871620614	0.304569677
201611_090.0_090.0_50	SCML	50	18020313.24	24877135	108086644.5	226616889.5	48851000	11786000	11.27170593	15.56064794	1.563232	1.190386	0.159999996	1.139999986	0.140350875	16.54199982	0.680000007	9.954151361	13.0719346
201611_090.0_120.0_10	Surface	10	0	87787.85	551645661.8	11521891.05	175324000	61779000	0	0.0549113	5.610368	6.239679	0.140000001	1.710000038	0.081871344	19.20199966	0.104999997	0.009787468	0.008800341
201611_090.0_120.0_87	SCML	87	4015346.514	4526706	92898259.19	0	122942000	23389000	2.511599245	2.831454603	3.934144	2.362289	0	1.820000052	0	15.8920002	0.273000002	0.719713006	1.198606353
201611_093.3_026.7_12	Surface	12	327143.5171	1255525	7481722.891	100346540.8	191126000	17286000	0.20462827	0.785330888	6.116032	1.745886	0.109999999	1.5	0.073333333	18.56800079	0.453000009	0.128405294	0.449817965
201611_093.3_026.7_24	SCML	24	3781969.952	6677299	6689592.025	18756132.18	114870000	20554000	2.365622205	4.176650525	3.67584	2.075954	1.519999981	3.710000038	0.409703495	14.58500004	1.399000049	1.136243831	2.011918629
201611_093.3_045.0_33	SCML	33	8263186.548	9698067.7	351925673.8	339164303	0	22352000	5.168623186	6.066141346	0	2.257552	0.140000001	2.660000086	0.052631578	16.04500008	0.303000003	#DIV/0!	2.687043907
201611_093.3_045.0_9	Surface	9	2032006.476	2479895	363277957.5	97434057	0	40779000	1.271020051	1.551174323	0	4.118679	0.039999999	1.960000038	0.020408162	19.21800041	0.254999995	#DIV/0!	0.376619378
201611_093.3_070.0_12	Surface	12	2152093.539	2537484	181009557.9	36855718.32	0	38141000	1.346134509	1.587196242	0	3.852241	0	1.279999971	0	17.95899963	0.270999998	#DIV/0!	0.412018937
201611_093.3_070.0_40	SCML	40	7746948.871	15327169.5	73609556.65	44761227.03	0	25187000	4.845716519	9.587144522	0	2.543887	0	1.419999957	0	16.49200058	0.725000024	#DIV/0!	3.768699051
201802_076.7_051.0_10	Surface	10	236206.2266	548853.1	0	30463331.26	0	19517000	0.147746995	0.343307614	0	1.971217	0.550000012	2.539999962	0.216535441	14.125	1.527999997	#DIV/0!	0.174160234
201802_076.7_055.0_10	Surface	10	0	209504.7	0	85354911.58	0	10500000	0	0.13104519	0	1.0605	0	1.860000014	0	14.40799999	1.944000006	#DIV/0!	0.12356925
201802_076.7_055.0_20	SCML	20	0	355945.1	0	131081760.8	0	27681000	0	0.22264366	0	2.795781	0	1.75	0	14.31700039	1.63499999	#DIV/0!	0.079635587
201802_076.7_060.0_10	Surface	10	0	1032559	268431.5121	42859564.77	0	7035000	0	0.645865655	0	0.710535	0	0.959999979	0	14.60000038	1.478999972	#DIV/0!	0.908984997
201802_076.7_060.0_20	SCML	20	794077.5619	2213590	517132.161	16795553.23	0	21932000	0.496695515	1.384600545	0	2.215132	0.270000011	1.539999962	0.175324687	14.27000046	1.266000032	#DIV/0!	0.625064576
201802_080.0_051.0_10	Surface	10	0	658954.8	639388.9491	8928609.967	0	16866000	0	0.412176227	0	1.703466	0	0.610000014	0	14.52999973	1.598999977	#DIV/0!	0.241963284
201802_080.0_055.0_10	Surface	10	481860.7023	642480.9	0	28088557.04	11616000	33456000	0.301403869	0.401871803	0.371712	3.379056	0	0.550000012	0	14.38599968	1.228999972	1.081137555	0.118930199
201802_080.0_055.0_30	SCML	30	912814.4452	2055939	0	15710699.89	10973000	32563000	0.570965435	1.285989845	0.351136	3.288863	6.650000095	6.510000229	1.021505355	12.82199955	1.483999968	3.662369694	0.391013504
201802_080.0_060.0_10	Surface	10	0	331175.7	442284.0851	31825224.38	78238000	32038000	0	0.2071504	2.503616	3.235838	0	0.99000001	0	14.72900009	0.712000012	0.082740484	0.064017544
201802_080.0_060.0_30	SCML	30	0	947247.5	3897227.88	346122551.1	22943000	31631000	0	0.592503311	0.734176	3.194731	0.600000024	2.200000048	0.272727278	14.14099979	2.105999947	0.807031708	0.185462661
201802_080.0_070.0_10	Surface	10	2969689.662	3305070	15491480.82	155986545.9	151778000	9109000	1.857540884	2.067321285	4.856896	0.920009	0	2.440000057	0	14.77099991	0.344000012	0.425646603	2.247066371
201802_080.0_070.0_30	SCML	30	4341087.408	8384500	22034326.86	174251054.3	87098000	71439000	2.715350174	5.24450475	2.787136	7.215339	0	2.400000095	0	14.42800045	0.352999985	1.881682397	0.726854934
201802_080.0_080.0_10	Surface	10	2604652.445	4149189	73622879.16	39372612.85	164351000	5434000	1.629210104	2.59531772	5.259232	0.548834	0	2.160000086	0	15.0539999	0.172999993	0.493478462	4.728784514
201802_080.0_080.0_30	SCML	30	1135210.677	1047353	5946632.196	62842799.57	59286000	998000	0.710074278	0.655119302	1.897152	0.100798	0.319999993	3.160000086	0.101265818	14.0340004	0.648999989	0.345317245	6.49932838
201802_080.0_090.0_10	Surface	10	717695.4161	1344033	1049727187	45128127.38	0	24977000	0.448918483	0.840692642	0	2.522677	0	1.889999986	0	15.60499954	0.149000004	#DIV/0!	0.333254175
201802_080.0_090.0_50	SCML	50	5819573.7	10115657	73803752.98	58139894.77	0	3504000	3.640143349	6.327343454	0	0.353904	0	2.430000067	0	14.51599979	0.583999991	#DIV/0!	17.87870003
201802_080.0_100.0_10	Surface	10	1037314.676	1442048	994686224.1	41123873.36	0	8361000	0.64884033	0.902001024	0	0.844461	0	1.75	0	16.20700073	0.108000003	#DIV/0!	1.068138166
201802_080.0_100.0_87	SCML	87	3249413.953	5606836	59285659.97	3088369.263	0	14700000	2.032508428	3.507075918	0	1.4847	0.159999996	2.210000038	0.072398187	15.41300011	0.328000009	#DIV/0!	2.362144486
201802_081.8_046.9_10	Surface	10	0	942770.9	1072970.967	22920879.79	0	5959000	0	0.589703198	0	0.601859	0	0.209999993	0	14.47799969	2.510999918	#DIV/0!	0.979802907
201802_081.8_046.9_30	SCML	30	0	378920.6	885733.6091	6022988.542	0	10014000	0	0.237014835	0	1.011414	3.059999943	4.170000076	0.733812923	13.82199955	2.532000065	#DIV/0!	0.234340077
201802_083.3_040.6_10	Surface	10	662877.1567	398437.8	1531053.81	7829252.438	0	5014000	0.414629662	0.249222844	0	0.506414	0.180000007	1.190000057	0.151260503	14.32999992	5.611999989	#DIV/0!	0.492132611
201802_083.3_042.0_10	Surface	10	0	524474.2	1401400.436	17017005.3	14648000	34532000	0	0.328058612	0.468736	3.487732	0	0.529999971	0	14.84500027	3.101999998	0.699879275	0.094060728
201802_083.3_042.0_30	SCML	30	0	482789.1	388200.4334	4270204.767	13847000	37406000	0	0.301984582	0.443104	3.778006	1.549999952	2.49000001	0.622489938	14.05700016	6.677999973	0.681520776	0.079932266
201802_083.3_051.0_10	Surface	10	1437846.855	1922104	24669452.48	5670466.566	140070000	6707000	0.899373208	1.202276052	4.48224	0.677407	0	0.469999999	0	14.75399971	2.171999931	0.268231075	1.774820827
201802_083.3_051.0_20	SCML	20	635420.7064	713867.7	352766.3167	8718367.542	56543000	4764000	0.397455652	0.446524246	1.809376	0.481164	1.879999995	2.180000067	0.862385292	13.84599972	3.08100009	0.246783557	0.928008425
201802_083.3_055.0_10	Surface	10	6298832.71	6826360	6293227.674	51658153.23	135161000	4935000	3.93991986	4.26988818	4.325152	0.498435	0	2.50999999	0	14.75300026	0.508000016	0.987222687	8.566589786
201802_083.3_055.0_30	SCML	30	6105847.198	8171359	7987637.315	73576974.63	77280000	3045000	3.819207422	5.111185055	2.47296	0.307545	0	2.519999981	0	14.57999992	0.707000017	2.066828843	16.61930792
201802_083.3_090.0_10	Surface	10	1707074.952	2864742	438139879.3	15956762.11	13742000	22759000	1.067775382	1.791896121	0.439744	2.298659	0	1.75999999	0	16.15800095	0.143000007	4.074862013	0.779539776
201802_083.3_090.0_75	SCML	75	3679448.02	4318430	276167310.7	18365686.38	10277000	3491000	2.301494737	2.701177965	0.328864	0.352591	0	1.850000024	0	15.45199966	0.282000005	8.213662684	7.660938495
201802_083.3_100.0_10	Surface	10	1073109.323	1456420	623282437	30812457.93	97178000	30634000	0.671229882	0.91099071	3.109696	3.094034	0	1.610000014	0	16.26600075	0.096000001	0.292951694	0.294434615
201802_083.3_100.0_87	SCML	87	2794208	4672589	338925965.5	15810344.92	31920000	15068000	1.747777104	2.92270442	1.02144	1.521868	0	1.799999952	0	15.66899967	0.412	2.861356927	1.920471697
201802_086.7_033.0_10	Surface	10	370153.6259	945984.2	1072774.164	34546437.56	134334000	44888000	0.231531093	0.591713117	4.298688	4.533688	0	0.639999986	0	15.34700012	0.717000008	0.137649701	0.130514741
201802_086.7_033.0_30	SCML	30	661377.4346	2172197	2015807.524	2578553.791	111668000	29663000	0.413691585	1.358709224	3.573376	2.995963	5.71999979	6.010000229	0.951747017	13.80300045	2.421000004	0.38023125	0.453513352
201802_086.7_035.0_10	Surface	10	2412289.018	3999263	98715010.74	67847194.46	73277000	7901000	1.508886781	2.501539007	2.344864	0.798001	0	1.50999999	0	15.94900036	0.330000013	1.066816245	3.134756732
201802_086.7_035.0_30	SCML	30	8377843.658	12622266	32019269.97	37754395.09	26998000	14792000	5.240341208	7.895227383	0.863936	1.493992	2.319999933	3.930000067	0.590330762	14.3920002	1.003999949	9.138671595	5.284651714
201802_086.7_040.0_10	Surface	10	2480464.375	3574706	51170095.93	61020719	60598000	6799000	1.551530467	2.235978603	1.939136	0.686699	0	1.639999986	0	15.88199997	0.006	1.153079827	3.256126196
201802_086.7_040.0_30	SCML	30	1839468.241	2090369	130951155.2	117067280.9	104633000	4607000	1.150587385	1.30752581	3.348256	0.465307	0	1.909999967	0	15.3409996	1.595999956	0.39050951	2.810028239
201802_086.7_070.0_10	Surface	10	3455119.703	4598094	253698709.4	40541995.59	113558000	6930000	2.161177374	2.876107797	3.633856	0.69993	0	1.460000038	0	15.8739996	0.150000006	0.791475446	4.109136338
201802_086.7_070.0_50	SCML	50	2518318.851	4363408	47138742.68	46607302.51	86153000	5198000	1.575208441	2.729311704	2.756896	0.524998	0	1.690000057	0	14.80900002	0.354000002	0.989994437	5.198708765
201802_086.7_080.0_10	Surface	10	1539398.265	2118820	126659906.1	8157229.632	31185000	26513000	0.962893615	1.32532191	0.99792	2.677813	0	1.559999943	0	16.16600037	0.141000003	1.328084325	0.494926983
201802_086.7_080.0_62	SCML	62	5466992.312	7580572	59386498.93	12609096.77	27103000	9634000	3.419603691	4.741647786	0.867296	0.973034	0	1.639999986	0	15.27299976	0.344999999	5.46716206	4.873054576
201802_086.7_100.0_10	Surface	10	1125833.468	1654118	175796353.4	13648554.42	89814000	65638000	0.704208834	1.034650809	2.874048	6.629438	0	1.5	0	16.20499992	0.108999997	0.359997748	0.156069158
201802_086.7_100.0_87	SCML	87	2319663.518	2453780	312675618.4	13537738.95	84696000	11931000	1.450949531	1.53483939	2.710272	1.205031	0	1.399999976	0	16.00200081	0.300999999	0.566304559	1.273692868
201802_090.0_028.0_10	Surface	10	180345.526	640917.7	6106101.901	57897858.03	128454000	37958000	0.112806127	0.400894021	4.110528	3.833758	0	0	#DIV/0!	15.66600037	0.486000001	0.097528595	0.104569464
201802_090.0_028.0_30	SCML	30	0	160048.6	704632.7194	21426054.17	73316000	14766000	0	0.100110399	2.346112	1.491366	2.559999943	1.419999957	1.802816916	14.27200031	3.946000099	0.042670767	0.067126647
201802_090.0_030.0_10	Surface	10	949578.7426	1901078	74233594.29	187948112.9	143771000	40661000	0.593961503	1.189124289	4.600672	4.106761	0	0.579999983	0	16.03300095	0.294999987	0.258467521	0.289552835
201802_090.0_030.0_40	SCML	40	2304406.4	6086485	37917524.47	20487262.16	68224000	17273000	1.441406203	3.807096368	2.183168	1.744573	4.460000038	3.589999914	1.242339873	13.52499962	1.25	1.743840313	2.182251111
201802_090.0_035.0_10	Surface	10	4527790.444	6014177	1192443475	203034746.9	156555000	69444000	2.832132923	3.761867714	5.00976	7.013844	0	0	#DIV/0!	15.90999985	0.361000001	0.750907771	0.536348928
201802_090.0_035.0_40	SCML	40	7161249.964	7243256	30548088.05	32080839.26	126788000	62449000	4.479361852	4.530656628	4.057216	6.307349	1	1.110000014	0.90090089	14.60299969	0.800999999	1.116691009	0.718313927
201802_090.0_037.0_10	Surface	10	4333010.967	5095538	420048092.5	99720318.38	37603000	36908000	2.71029836	3.187259019	1.203296	3.727708	0	0.300000012	0	16.06299973	0.446999997	2.648773884	0.855018424
201802_090.0_037.0_50	SCML	50	16105085.14	19141684	103554912.2	34773479.72	24373000	31133000	10.07373076	11.97312334	0.779936	3.144433	1.269999981	1.340000033	0.947761157	14.52900028	0.335000008	15.35141773	3.807720928
201802_090.0_045.0_10	Surface	10	1379238.967	1909737	57537698.11	112985507.8	16853000	34978000	0.862713974	1.194540494	0.539296	3.532778	0	0	#DIV/0!	15.61999989	0.229000002	2.214999729	0.338130642
201802_090.0_045.0_30	SCML	30	1222330.084	1414027	27752911.48	76537500.07	15514000	26001000	0.764567468	0.884473889	0.496448	2.626101	0	0	#DIV/0!	15.54699993	0.465000004	1.781604295	0.33680117
201802_090.0_053.0_10	Surface	10	8047073.729	9804092	34064321.26	79383253.88	63709000	10710000	5.033444617	6.132459546	2.038688	1.08171	0	0.159999996	0	15.33399963	0.307000011	3.008042205	5.669227007
201802_090.0_053.0_30	SCML	30	6241243.383	9413742	15552826.08	43952069.98	50597000	8085000	3.903897736	5.888295621	1.619104	0.816585	0	0	#DIV/0!	15.13399982	0.746999979	3.636761827	7.210878991
201802_090.0_060.0_10	Surface	10	1903647.219	3101632	12476144.03	68882069.98	99461000	5027000	1.190731335	1.940070816	3.182752	0.507727	0	1.700000048	0	15.42399979	0.361000001	0.609557646	3.821090499
201802_090.0_060.0_40	SCML	40	926461.5385	2554285	5080314.915	37719598.41	91849000	14884000	0.579501692	1.597705268	2.939168	1.503284	0.49000001	1.799999952	0.272222235	14.52799988	1.092000008	0.543590999	1.06281
201802_090.0_070.0_10	Surface	10	5601368.717	6250380	166902263.6	19329554.35	127168000	10093000	3.503656132	3.90961269	4.069376	1.019393	0	1.230000019	0	15.75199986	0.150000006	0.960740096	3.835235959
201802_090.0_070.0_50	SCML	50	6747452.63	7289570	149416933.2	21365159.99	52749000	13164000	4.22053162	4.559626035	1.687968	1.329564	0	1.139999986	0	15.50300026	0.338999987	2.701251466	3.429414481
201802_090.0_080.0_10	Surface	10	1283424.837	1400774	140522810.2	6194269.478	122771000	4751000	0.802782236	0.876184137	3.928672	0.479851	0	1.370000005	0	16.56900024	0.128999993	0.22302298	1.825950424
201802_090.0_080.0_62	SCML	62	7466670.343	9069849	460829798.5	76674478.87	51818000	1299000	4.6704023	5.67319055	1.658176	0.131199	0	1.549999952	0	15.36100006	0.377000004	3.421344025	43.24111121
201802_090.0_090.0_10	Surface	10	1768531.301	5315274	140903346.1	44771725.05	111615000	19556000	1.106216329	3.324703887	3.57168	1.975156	0	1.370000005	0	15.75800037	0.125	0.930851556	1.683261417
201802_090.0_090.0_62	SCML	62	0	0	3803.649912	4417.141834	106208000	11655000	0	0	3.398656	1.177155	0	1.429999948	0	15.36699963	0.460999995	0	0
201802_090.0_100.0_10	Surface	10	1202528.647	1456914	51768456.98	5259997.758	0	0	0.752181669	0.911299707	0	0	0	1.330000043	0	16.36599922	0.103	#DIV/0!	#DIV/0!
201802_090.0_100.0_87	SCML	87	3727525.13	6327409	93981650.33	4715645.735	0	0	2.331566969	3.95779433	0	0	0.119999997	1.610000014	0.074534159	15.10299969	0.363000005	#DIV/0!	#DIV/0!
201802_093.3_030.0_10	Surface	10	779946.5086	1588582	264378196.3	81987931.53	0	0	0.487856541	0.993658041	0	0	0	0	#DIV/0!	16.0739994	0.200000003	#DIV/0!	#DIV/0!
201802_093.3_030.0_38	SCML	38	2426878.514	7186413	57228476.23	40993242.27	0	0	1.518012511	4.495101332	0	0	2.720000029	2.400000095	1.133333301	13.86299992	0.93900001	#DIV/0!	#DIV/0!
201804_070.0_080.0_10	Surface	10	930905.6793	1558321	582639102.1	239819788.7	0	79577000	0.582281502	0.974729786	0	8.037277	NA	NA	#VALUE!	13.84500027	0.153999999	#DIV/0!	0.121276122
201804_070.0_080.0_60	SCML	60	7357212.586	8879191	1817359630	63249175.05	0	72673000	4.601936473	5.553933971	0	7.339973	NA	NA	#VALUE!	13.93400002	0.612999976	#DIV/0!	0.756669537
201804_073.3_070.0_10	Surface	10	2155249.018	3199955	98387605.63	584313057.9	143968000	3688000	1.348108261	2.001571853	4.606976	0.372488	0.280000001	1.279999971	0.218750006	14.27600002	1.281000018	0.43446544	5.373520363
201804_073.3_070.0_50	SCML	50	1784825.066	3345264	20497417.84	82809568.08	87308000	12259000	1.116408079	2.092462632	2.793856	1.238159	12.06999969	11.18000031	1.079606382	11.44499969	0.698000014	0.748951496	1.689978938
201804_076.7_055.0_44	SCML	44	417437.7046	600857.3	712953.664	77331707.42	0	12023000	0.261107284	0.375836241	0	1.214323	1.769999981	2.170000076	0.815668165	13.27700043	1.843000054	#DIV/0!	0.309502695
201804_076.7_055.0_8	Surface	8	0	907888.8	614922.5352	171939173.3	0	15225000	0	0.567884444	0	1.537725	1.129999995	1.960000038	0.576530599	13.47599983	1.447999954	#DIV/0!	0.369301692
201804_076.7_100.0_10	Surface	10	247291.6107	236423.6	1083730846	33486307.88	4751000	39401000	0.154680902	0.147882962	0.152032	3.979501	0.090000004	1.789999962	0.050279333	15.42800045	0.108000003	0.972709443	0.037161182
201804_076.7_100.0_85	SCML	85	5332449.093	7258828	66672071.58	28416655.51	5867000	63079000	3.335446908	4.540396914	0.187744	6.370979	0.419999987	2.369999886	0.177215193	13.98200035	0.435000002	24.18397879	0.712668636
201804_080.0_055.0_10	Surface	10	217893.3074	0	0	9123978.813	82530000	30647000	0.136292264	0	2.64096	3.095347	6.269999981	5.059999943	1.239130445	12.29199982	5.894000053	0	0
201804_080.0_055.0_20	SCML	20	0	0	0	12654927.54	37393000	20764000	0	0	1.196576	2.097164	6.260000229	4.920000076	1.27235775	12.22599983	6.201000214	0	0
201804_080.0_070.0_41	SCML	41	2534684.444	3838554	1423216.937	47244614.4	140018000	44822000	1.58544512	2.401015527	4.480576	4.527022	0.239999995	1.440000057	0.166666657	14.06499958	0.666999996	0.535872068	0.530374168
201804_080.0_070.0_9	Surface	9	1579612.279	2567509	3753304.956	109173802.4	73946000	958000	0.988047481	1.60597688	2.366272	0.096758	0.150000006	1.190000057	0.126050419	14.21899986	0.760999978	0.67869496	16.5978718
201804_080.0_080.0_10	Surface	10	1030828.583	1341871	75998959.37	78185350.61	0	5841000	0.644783279	0.839340311	0	0.589941	0	1.309999943	0	14.77600002	NA	#DIV/0!	1.422752972
201804_080.0_080.0_62	SCML	62	2233323.488	3205242	25846267.83	65201310.08	0	26447000	1.396943842	2.004878871	0	2.671147	1.029999971	2.900000095	0.355172392	13.45300007	0.799000025	#DIV/0!	0.750568528
201804_080.0_100.0_10	Surface	10	617547.7827	773908.7	392639426.2	345723114.2	0	18401000	0.386276138	0.484079892	0	1.858501	0.129999995	1.720000029	0.075581391	14.44400024	0.149000004	#DIV/0!	0.260467921
201804_080.0_100.0_87	SCML	87	1843556.083	3057963	133443730	1329562.238	109554000	3294000	1.15314433	1.912755857	3.505728	0.332694	0.479999989	2.470000029	0.194331977	14.42199993	0.462000012	0.545608746	5.749294718
201804_081.8_046.9_10	Surface	10	0	0	0	5914009.082	59469000	2468000	0	0	1.903008	0.249268	1.090000033	2.210000038	0.493212676	11.80500031	22.09000015	0	0
201804_083.3_060.0_10	Surface	10	1500691.909	2283624	2477134.752	50955708.52	0	90681000	0.938682789	1.428406812	0	9.158781	0.140000001	1.309999943	0.106870234	14.27499962	0.65200001	#DIV/0!	0.155960363
201804_083.3_060.0_38	SCML	38	1823291.124	2498301	800375.3633	19560393.02	0	52933000	1.140468598	1.562687276	0	5.346233	0.5	1.450000048	0.344827575	13.81000042	0.94599998	#DIV/0!	0.292296889
201804_083.3_110.0_10	Surface	10	92971.52629	211650.3	855152272.3	28128764.17	0	37091000	0.05815369	0.132387263	0	3.746191	0.200000003	1.929999948	0.103626947	16.08200073	0.086999997	#DIV/0!	0.035339165
201804_083.3_110.0_110	SCML	110	3803988.675	4163941	48759327.64	3489816.781	49547000	27405000	2.379394916	2.604545096	1.585504	2.767905	0.310000002	2.50999999	0.123505977	14.16899967	0.345999986	1.642723762	0.940980668
201804_086.7_033.0_28	SCML	28	4618638.057	5477137	0	194053852	35753000	24308000	2.888958105	3.425949194	1.144096	2.455108	5.230000019	6.96999979	0.750358705	13.10400009	1.621999979	2.994459551	1.395437265
201804_086.7_033.0_9	Surface	9	3682745.309	4677443	250988.7899	72050515.28	167016000	28481000	2.303557191	2.925740597	5.344512	2.876581	0	3.089999914	0	14.79399967	0.603999972	0.547428951	1.017089592
201804_086.7_050.0_14	Surface	14	833621.8426	698179.3	0	35383098.17	52356000	26985000	0.521430463	0.436711152	1.675392	2.725485	3.130000114	5.139999866	0.608949454	13.3409996	3.105999947	0.260662073	0.160232455
201804_086.7_055.0_11	Surface	11	1752356.166	3295561	27608445.11	42792301.55	2625000	10211000	1.096098782	2.061373406	0.084	1.031311	0.519999981	1.960000038	0.265306108	13.92199993	0.625	24.5401596	1.998789314
201804_086.7_055.0_41	SCML	41	1276821.767	1823291	11172622.38	37250232.78	4305000	29899000	0.798652015	1.140468521	0.13776	3.019799	0.889999986	2.089999914	0.425837331	13.56900024	1.006000042	8.278662319	0.377663719
201804_086.7_080.0_12	Surface	12	330471.5162	512495.9	1124260594	263277944.7	90694000	19556000	0.206709933	0.320566185	2.902208	1.975156	0	1.370000005	0	14.59700012	0.179000005	0.110455965	0.162299173
201804_086.7_080.0_85	SCML	85	2313993.426	3854556	129686271.5	131611246.4	12429000	4174000	1.447402888	2.411024778	0.397728	0.421574	0.970000029	2.440000057	0.397540986	12.7670002	0.56099999	6.061994071	5.719102169
201804_090.0_037.0_10	Surface	10	1697015.894	3787861	7543049.765	135901033.7	0	27904000	1.061483442	2.369307056	0	2.818304	0.129999995	1.929999948	0.067357512	14.64799976	1.246999979	#DIV/0!	0.840685411
201804_090.0_037.0_20	SCML	20	2412644.811	2951480	828712.8073	123777955.5	0	25856000	1.509109329	1.84615074	0	2.611456	0.519999981	2.599999905	0.2	14.18000031	1.819000006	#DIV/0!	0.706943077
201804_090.0_045.0_10	Surface	10	885663.6633	1386411	278120678.1	190743114	142643000	11721000	0.553982621	0.867200081	4.564576	1.183821	1.75999999	0.560000002	3.142857114	15.88000011	0.488000005	0.189984805	0.732543249
201804_090.0_045.0_38	SCML	38	887293.3859	1416306	18823462.05	21932237.09	57238000	62160000	0.555002013	0.885899403	1.831616	6.27816	7.340000153	6.170000076	1.189627239	13.07900047	1.220999956	0.483670924	0.141108128
201804_090.0_053.0_10	Surface	10	2418084.265	1001429	0	21663749.79	321103000	4974000	1.512511708	0.62639384	10.275296	0.502374	0.699999988	2.400000095	0.29166665	13.86499977	2.451999903	0.060961148	1.246867553
201804_090.0_053.0_30	SCML	30	0	895670.5	0	28434018.03	155334000	13860000	0	0.560241898	4.970688	1.39986	0.939999998	2.640000105	0.356060591	13.83300018	2.440999985	0.112709126	0.400212806
201804_090.0_070.0_10	Surface	10	907607.2648	775312.3	1238565790	86536371.32	149008000	4344000	0.567708344	0.484957844	4.768256	0.438744	0	1.710000038	0	15.43500042	0.165999994	0.101705497	1.105332139
201804_090.0_070.0_62	SCML	62	5387642.535	8422732	296630000.5	590239328.9	172686000	2625000	3.369970406	5.268418866	5.525952	0.265125	0	1.860000014	0	14.13599968	0.606999993	0.953395698	19.87145258
201804_090.0_080.0_10	Surface	10	276372.9762	298447.1	1684926789	59501075.79	73802000	328000	0.172871297	0.186678661	2.361664	0.033128	0	1.899999976	0	15.90299988	0.090000004	0.079045394	5.635071873
201804_090.0_080.0_79	SCML	79	4796426.867	8424801	895224724.2	143379437.8	0	275468000	3.000165005	5.269713026	0	27.822268	0.310000002	2.369999886	0.130801695	14.06000042	0.633000016	#DIV/0!	0.189406307
201804_090.0_090.0_10	Surface	10	347391.8974	426535.6	3216910306	84358261.87	67633000	56687000	0.217293632	0.266798018	2.164256	5.725387	0	1.669999957	0	16.10899925	0.111000001	0.123274704	0.046599124
201804_090.0_090.0_87	SCML	87	3896681.273	4206001	274812560	5998560.571	50754000	54718000	2.437374136	2.630853626	1.624128	5.526518	0	1.940000057	0	14.73200035	0.416999996	1.619856086	0.476041809
201804_090.0_120.0_105	SCML	105	4683819.38	5339214	254237025.2	2140361.947	135503000	5119000	2.929729022	3.339678357	4.336096	0.517019	1.99000001	3.319999933	0.599397605	13.86800003	0.31099999	0.770203971	6.45948864
201804_093.3_026.7_11	Surface	11	0	0	501977.5798	312430845.6	63787000	3833000	0	0	2.041184	0.387133	0.200000003	2.519999981	0.079365081	14.42700005	3.907000065	0	0
201804_093.3_045.0_12	Surface	12	947351.6797	996057.2	11401083.43	148769290.3	0	2179000	0.592568476	0.623033779	0	0.220079	0.059999999	1.179999948	0.050847459	15.93400002	0.300999999	#DIV/0!	2.830955152
201804_093.3_045.0_30	SCML	30	1009339.017	1530404	25222776.76	193624972	0	2481000	0.631341555	0.957267702	0	0.250581	3.5	4.579999924	0.764192152	12.90499973	0.310000002	#DIV/0!	3.82019268
201804_093.3_080.0_10	Surface	10	368501.6082	590939.4	2318339947	56802444.32	154849000	5880000	0.230497756	0.369632595	4.955168	0.59388	0	2.00999999	0	16.0909996	0.088	0.074595371	0.622402834
201804_093.3_080.0_79	SCML	79	7357667.718	14871218	58540625.35	4345452.582	34164000	3938000	4.602221158	9.301946859	1.093248	0.397738	0.379999995	2.440000057	0.155737699	14.47700024	0.356000006	8.508542306	23.38712132
201806_076.7_070.0_10	Surface	10	10720008.08	10281459	0	4958526.544	0	7534000	6.705365054	6.431052605	0	0.760934	3.430000067	2.130000114	1.610328584	14.33699989	0.612999976	#DIV/0!	8.451524843
201806_076.7_070.0_27	SCML	27	8550865.458	8709086	0	3359001.852	163826000	23979000	5.348566344	5.447533293	5.242432	2.421879	3.369999886	1.929999948	1.746113978	14.33399963	0.811999977	1.03912331	2.249300354
201806_076.7_100.0_10	Surface	10	491307.4586	477330.6	1113189209	31725387.42	51319000	4331000	0.307312815	0.29857029	1.642208	0.437431	0	1.220000029	0	15.84300041	0.131999999	0.181810276	0.682554026
201806_076.7_100.0_75	SCML	75	16639420.39	17998456	29805648.57	7392382.064	88699000	20265000	10.40795745	11.25803423	2.838368	2.046765	2.829999924	3.700000048	0.764864834	13.10299969	0.574000001	3.966375829	5.50040392
201806_080.0_055.0_10	Surface	10	0	764548	0	2313979.054	18677000	21066000	0	0.478224774	0.597664	2.127666	5.03000021	2.730000019	1.842490907	12.8739996	7.255000114	0.800156566	0.224764965
201806_080.0_070.0_11	Surface	11	4276099.897	6286922	1263735584	263766064.8	139519000	5775000	2.674700486	3.932469711	4.464608	0.583275	0	1.269999981	0	15.44499969	0.246000007	0.880809628	6.742050853
201806_080.0_070.0_65	SCML	65	9232220.134	17340978	185559082.2	43745223.06	22575000	814000	5.774753694	10.84678174	0.7224	0.082214	3.900000095	4.400000095	0.886363639	12.72599983	0.518999994	15.01492489	131.9335118
201806_080.0_080.0_10	Surface	10	6218914.203	8092955	1393070485	536622761.5	0	2126000	3.889930834	5.062143353	0	0.214726	0	1.710000038	0	15.30900002	0.200000003	#DIV/0!	23.57489709
201806_080.0_080.0_50	SCML	50	11512708.34	13450305	232287897.3	262420481.7	0	6930000	7.201199067	8.413165778	0	0.69993	0	2.019999981	0	14.82800007	0.44600001	#DIV/0!	12.02001026
201806_080.0_100.0_10	Surface	10	929961.245	798080.8	176467734.7	11462567.85	0	3872000	0.581690759	0.49919954	0	0.391072	0	1.879999995	0	15.85700035	0.122000001	#DIV/0!	1.276490109
201806_080.0_100.0_85	SCML	85	4419087.269	6130131	39556784.79	2284265.037	132011000	2034000	2.764139087	3.834396941	4.224352	0.205434	0.389999986	2.519999981	0.1547619	13.59700012	0.264999986	0.907688787	18.66486045
201806_081.8_046.9_12	Surface	12	0	736961.2	0	19378149.71	0	0	0	0.460969231	0	0	7.46999979	3.390000105	2.203539693	13.06999969	1.031000018	#DIV/0!	#DIV/0!
201806_081.8_046.9_27	SCML	27	0	717517.4	0	22701687.79	0	10631000	0	0.448807134	0	1.073731	16.06999969	14.32999992	1.121423572	11.73099995	3.085999966	#DIV/0!	0.417988429
201806_083.3_060.0_10	Surface	10	0	1120458	3099079.09	178754881.9	0	10723000	0	0.700846479	0	1.083023	5.670000076	1.190000057	4.764705718	14.02400017	1.161000013	#DIV/0!	0.647120587
201806_083.3_100.0_10	Surface	10	99819.38301	124861.6	1229269587	19071255.94	118204000	2848000	0.062437024	0.078100931	3.782528	0.287648	0	1.679999948	0	16.46800041	0.103	0.020647813	0.271515641
201806_083.3_100.0_82	SCML	82	2167182.442	3136858	467286551.8	1652842.181	77438000	6983000	1.355572617	1.962104679	2.478016	0.705283	0	1.970000029	0	15.04300022	0.219999999	0.791804685	2.782010454
201806_086.7_055.0_10	Surface	10	0	258653	0	14854114.15	97676000	51699000	0	0.161787452	3.125632	5.221599	6.28000021	3.930000067	1.597964403	13.02200031	5.855999947	0.051761516	0.030984274
201806_086.7_055.0_23	SCML	23	357069.107	400602.2	0	7194724.789	7626000	58971000	0.223346726	0.250576676	0.244032	5.956071	7.039999962	5.309999943	1.325800384	12.95100021	4.941999912	1.026818925	0.042070801
201806_086.7_090.0_10	Surface	10	549886.4248	646275.4	625949699	18695481.56	135476000	62357000	0.343953959	0.404245263	4.335232	6.298057	0	1.690000057	0	16.3939991	0.179000005	0.093246512	0.06418571
201806_086.7_090.0_82	SCML	82	3135094.656	5610444	90084225.69	15948629.01	11366000	17312000	1.961001707	3.509332722	0.363712	1.748512	0	2.049999952	0	14.41899967	0.463999987	9.648658065	2.007039541
201806_090.0_028.0_10	Surface	10	558623.8752	851352.5	84398253.88	122354594	0	22536000	0.349419234	0.532520989	0	2.276136	0	0.189999998	0	18.61400032	0.395999998	#DIV/0!	0.233958335
201806_090.0_028.0_30	SCML	30	3188020.782	3868249	7634556.742	77722935.91	0	35385000	1.994106999	2.41958975	0	3.573885	4.78000021	2.609999895	1.831417779	12.68799973	3.64199996	#DIV/0!	0.677019476
201806_090.0_037.0_10	Surface	10	1107163.455	807092.2	347475442.5	255968538.7	53839000	4043000	0.692530741	0.504836171	1.722848	0.408343	0	0.129999995	0	18.90699959	0.409000009	0.293024208	1.236304212
201806_090.0_037.0_40	SCML	40	2134295.209	3994188	860891.5493	20907366.2	22352000	2402000	1.335001653	2.498364594	0.715264	0.242602	4.590000153	1.269999981	3.614173403	12.77200031	4.558000088	3.492926519	10.29820279
201806_090.0_053.0_10	Surface	10	181577.7561	593154	679914.3479	50113686.93	184774000	3911000	0.113576886	0.371017827	5.912768	0.395011	4.760000229	3.359999895	1.416666779	14.02700043	1.235000014	0.062748585	0.939259481
201806_090.0_053.0_35	SCML	35	0	177434.4	995588.8665	34669918.18	161162000	1719000	0	0.110985217	5.157184	0.173619	6.110000134	4.349999905	1.404597763	13.74800014	2.013000011	0.021520508	0.639245803
201806_090.0_070.0_10	Surface	10	9409169.667	13241613	100264258.1	10676877.2	56477000	144000	5.885435627	8.282628932	1.807264	0.014544	0	1.470000029	0	15.54599953	0.180000007	4.582965705	569.4876878
201806_090.0_070.0_50	SCML	50	12588355.78	15440997	18000878.41	2671573.561	165073000	2573000	7.87401654	9.658343624	5.282336	0.259873	0.959999979	1.50999999	0.63576158	14.46199989	0.397000015	1.828422808	37.16562946
201806_090.0_090.0_10	Surface	10	618917.7528	963953.1	355495906.1	25331981.22	0	355346000	0.387133054	0.602952664	0	35.889946	0	1.710000038	0	15.92599964	0.116999999	#DIV/0!	0.016800044
201806_090.0_090.0_89	SCML	89	3787693.691	5771688	497851222.6	15105975.81	0	26447000	2.369202404	3.610190844	0	2.671147	0	2.039999962	0	13.98799992	0.405000001	#DIV/0!	1.351550792
201806_090.0_120.0_110	SCML	110	2607749.168	4133145	110412757.4	0	0	27011000	1.631147105	2.585282198	0	2.728111	1.789999962	3.160000086	0.566455669	13.36299992	0.273999989	#DIV/0!	0.947645531
201806_090.0_120.0_20	SCML	20	0	0	164314483	6068432.61	94448000	5565000	0	0	3.022336	0.562065	0	1.659999967	0	17.8010006	0.097000003	0	0
201806_093.3_026.7_12	Surface	12	0	440628.7	1002095.983	351097992.7	42407000	7455000	0	0.275613252	1.357024	0.752955	0.910000026	10.63000011	0.085606775	13.09300041	3.184000015	0.203101236	0.36604213
201806_093.3_050.0_10	Surface	10	1542200.409	2740495	728797.0788	52200090.77	0	0	0.964646356	1.714179623	0	0	0.75999999	0.379999995	2	15.56200027	1.43599999	#DIV/0!	#DIV/0!
201806_093.3_050.0_18	SCML	18	2538988.478	2489266	819896.7136	70700324.3	269115000	2205000	1.588137293	1.557035883	8.61168	0.222705	2.589999914	2.089999914	1.23923446	14.36100006	1.006000042	0.180805125	6.991472499
201806_093.3_090.0_12	Surface	12	3248155.244	4472662	91798065.38	7424620.24	93949000	40451000	2.031721105	2.797650081	3.006368	4.085551	0	1.399999976	0	16.77899933	0.101000004	0.930574727	0.684766897
201806_093.3_090.0_62	SCML	62	9715365.626	14047696	30265901.54	14164691.8	35766000	29794000	6.076961199	8.786833848	1.144512	3.009194	1.129999995	3.339999914	0.338323361	13.27799988	0.368999988	7.677362796	2.919995802
201806_093.3_120.0_115	SCML	115	1939165.762	3398349	84281430.85	355617.8517	9818000	34808000	1.212948184	2.1256673	0.314176	3.515608	0.289999992	2.670000076	0.108614226	14.48499966	0.25999999	6.76584876	0.604637178
201806_093.3_120.0_16	SCML	16	0	0	527373564.2	17357813.35	19136000	40924000	0	0	0.612352	4.133324	0	1.820000052	0	18.04899979	0.079000004	0	0
201810_076.7_070.0_11	Surface	11	3127288.353	3482706	61236069.07	61848660.92	37380000	38312000	1.956118865	2.178432603	1.19616	3.869512	0	1.269999981	0	17.76499939	0.456	1.821188305	0.562973471
201810_076.7_070.0_45	SCML	45	10660469.39	11449286	88731527.63	310038396.5	138377000	29912000	6.668123603	7.161528393	4.428064	3.021112	3.329999924	3.730000019	0.892761369	14.56700039	0.894999981	1.617304626	2.370494173
201810_080.0_055.0_10	Surface	10	613080.9196	4647296	2791466.795	63469139.76	38351000	9647000	0.383482115	2.906883648	1.227232	0.974347	0.720000029	2.519999981	0.285714299	16.05599976	2.151000023	2.368650465	2.983417251
201810_080.0_060.0_28	SCML	28	3866290.053	4246135	5520492.886	64560015.6	155676000	25633000	2.418364428	2.655957443	4.981632	2.588933	0.079999998	2.039999962	0.039215686	16.99500084	1.467000008	0.533150069	1.025888829
201810_080.0_060.0_9	Surface	9	1772361.204	5713106	3987809.707	68265005.65	69221000	4896000	1.108611933	3.573547803	2.215072	0.494496	0.01	2.00999999	0.004975124	17.03800011	1.442000031	1.613287425	7.226646531
201810_080.0_070.0_10	Surface	10	2647601.305	3401736	346567948.6	159664554.7	201128000	2126000	1.656074616	2.127785868	6.436096	0.214726	0	1.159999967	0	17.88299942	0.32100001	0.330601947	9.909307061
201810_080.0_070.0_50	SCML	50	3684953.185	4466756	194725469.5	90596412.06	196875000	9831000	2.304938217	2.793955878	6.3	0.992931	1.220000029	2.059999943	0.59223304	14.09500027	0.569999993	0.44348506	2.813846962
201810_080.0_080.0_10	Surface	10	1584504.193	3133777	1938600230	545988867.2	20738000	24308000	0.991107373	1.960177514	0.663616	2.455108	0	1.870000005	0	16.72100067	0.195999995	2.953782781	0.798407856
201810_080.0_080.0_50	SCML	50	5928336.745	7519008	281166820	49860739.14	106142000	35963000	3.708174634	4.703139504	3.396544	3.632263	0.109999999	2.059999943	0.053398059	13.38599968	0.474999994	1.384683815	1.294823504
201810_080.0_100.0_10	Surface	10	315747.5054	205128.9	727568414	11347397.28	90326000	35556000	0.197500065	0.128308127	2.890432	3.591156	0	1.74000001	0	18.37899971	0.114	0.04439064	0.03572892
201810_080.0_100.0_64	SCML	64	3841571.083	5911490	825594669.6	77270371.98	178028000	2363000	2.402902712	3.697636995	5.696896	0.238663	0	1.289999962	0	17.23699951	0.328000009	0.649061699	15.49313046
201810_081.8_046.9_11	Surface	11	905550.6698	1276814	8834660.863	78605078.6	89184000	315000	0.566421944	0.798647157	2.853888	0.031815	0	1.460000038	0	17.97100067	1.585999966	0.279845305	25.1028495
201810_083.3_060.0_12	Surface	12	2738198.489	3896980	410869018.9	404395387	7547000	70258000	1.712743155	2.43756099	0.241504	7.096058	0	1.370000005	0	17.78199959	0.442000002	10.09325307	0.343509169
201810_083.3_060.0_54	SCML	54	2342539.421	3645112	126124572.6	38778220.41	11012000	69090000	1.465258408	2.280017556	0.352384	6.97809	2.5	2.930000067	0.853242301	14.19999981	0.294	6.470264132	0.326739488
201810_083.3_100.0_10	Surface	10	0	59803.6	539987057.3	15016247.05	222495000	4554000	0	0.037407152	7.11984	0.459954	0	1.879999995	0	18.39599991	0.126000002	0.005253932	0.081328028
201810_083.3_100.0_85	SCML	85	1219884.56	1021966	1212241680	4722406.232	111353000	6011000	0.763037792	0.639239733	3.563296	0.607111	0	1.75	0	14.27099991	0.31099999	0.179395631	1.05292069
201810_086.7_050.0_25	SCML	25	4687556.408	3842272	8614813.793	279480587	21512000	31539000	2.932066533	2.403341136	0.688384	3.185439	0.379999995	1.840000033	0.206521733	16.93700027	1.231999993	3.491279774	0.754477212
201810_086.7_050.0_8	Surface	8	4354100.691	3637836	5647210.786	153955362.3	23651000	102099000	2.723489982	2.275466418	0.756832	10.311999	0.409999996	2.50999999	0.163346613	17.24399948	1.164999962	3.006567399	0.220662009
201810_086.7_090.0_10	Surface	10	374457.9743	356090.8	1615613879	31010467.59	90287000	70455000	0.234223463	0.222734795	2.889184	7.115955	0	1.99000001	0	18.33600044	0.163000003	0.077092631	0.031300759
201810_086.7_090.0_70	SCML	70	4029679.509	5518701	1100104208	122310321.4	60218000	72489000	2.520564533	3.451947476	1.926976	7.321389	0	1.690000057	0	15.28800011	0.405000001	1.791380627	0.471488057
201810_090.0_028.0_22	SCML	22	4598106.897	5686326	19489764.05	55370213.07	129084000	4187000	2.876115864	3.556796913	4.130688	0.422887	0.540000021	4.090000153	0.13202934	14.69999981	1.434000015	0.861066465	8.410750184
201810_090.0_028.0_9	Surface	9	1471394.207	2048490	22003461.54	178300350.3	86651000	223000	0.920357076	1.281330495	2.772832	0.022523	0	2.869999886	0	17.14500046	0.883000016	0.462101741	56.88986791
201810_090.0_037.0_10	Surface	10	2227527.341	3249329	31317009.75	127812546	150964000	34532000	1.393318352	2.03245529	4.830848	3.487732	0.159999996	1.840000033	0.086956518	20.16300011	0.224999994	0.42072433	0.582744113
201810_090.0_037.0_30	SCML	30	6936391.171	13313222	85383408.29	139322501.9	48208000	12587000	4.338712677	8.327420361	1.542656	1.271287	0	2.75999999	0	14.5170002	0.79400003	5.398105839	6.550385838
201810_090.0_053.0_11	Surface	11	464189.8391	395079.7	838892536.2	12221014.92	187635000	6996000	0.290350744	0.247122352	6.00432	0.706596	0	1.389999986	0	19.43799973	0.097999997	0.041157425	0.349736415
201810_090.0_053.0_59	SCML	59	8926727.676	10358338	169268748.4	1800417.376	145898000	33390000	5.583668161	6.479140419	4.668736	3.37239	0.660000026	2.359999895	0.27966104	14.02999973	0.321999997	1.387771855	1.921231061
201810_090.0_070.0_10	Surface	10	1393813.994	1671083	1149433677	203889889.1	148247000	2769000	0.871830653	1.045262417	4.743904	0.279669	0	1.620000005	0	18.03300095	0.234999999	0.220338021	3.737498318
201810_090.0_070.0_40	SCML	40	8047403.286	10024525	192831587.8	62587623.93	53301000	105000	5.033650755	6.270340388	1.705632	0.010605	0.939999998	2.650000095	0.354716968	14.47200012	0.809000015	3.676256301	591.2626486
201810_090.0_090.0_10	Surface	10	321715.7301	473860.5	934215145.9	49800853.55	26211000	55506000	0.201233189	0.296399743	0.838752	5.606106	0.330000013	2.440000057	0.135245904	18.71899986	0.137999997	0.353381861	0.052870877
201810_090.0_090.0_56	SCML	56	3551818.949	4628076	276906160.1	121759374	92610000	100144000	2.221662753	2.894861538	2.96352	10.114544	0	1.269999981	0	17.00399971	0.507000029	0.976832125	0.286207815
201810_090.0_120.0_10	Surface	10	134173.3646	127424.7	2500640031	22588843.14	0	0	0.08392544	0.07970415	0	0	0	1.789999962	0	18.90200043	0.109999999	#DIV/0!	#DIV/0!
201810_090.0_120.0_87	SCML	87	4927637.892	5512619	57411959.3	615764.7342	63473000	14608000	3.082237501	3.448143185	2.031136	1.475408	0	2.25999999	0	15.05599976	0.248999998	1.697642691	2.337077734
201810_093.3_026.7_11	Surface	11	1949597.324	2097812	33713742.44	152739569.8	158996000	2481000	1.219473126	1.312181406	5.087872	0.250581	0	1.940000057	0	18.94499969	0.661000013	0.257903777	5.236555868
201810_093.3_026.7_25	SCML	25	4682856.318	3553223	101432314.9	230658476	67764000	144000	2.929126627	2.222540987	2.168448	0.014544	0	3.49000001	0	14.9630003	1.718000054	1.024945485	152.8149744
201810_093.3_080.0_15	SCML	15	1011464.241	953136.5	2253650314	208092830.6	17483000	33364000	0.632670883	0.596186881	0.559456	3.369764	0	1.25999999	0	18.57999992	0.203999996	1.065654638	0.176922444
201810_093.3_080.0_44	SCML	44	3686511.304	5019424	198026234.7	88466410.08	13099000	18113000	2.305912821	3.139649712	0.419168	1.829413	0	1.659999967	0	15.51099968	0.623000026	7.490194175	1.716206079
201810_093.3_120.0_11	Surface	11	276717.0396	307683.9	372056867.2	6506758.461	10776000	13164000	0.173086508	0.192456279	0.344832	1.329564	0	1.690000057	0	18.87599945	0.105999999	0.558116065	0.144751422
201810_093.3_120.0_83	SCML	83	6116383.763	5667657	51915958.63	157855.7139	63433000	8663000	3.825798044	3.545119454	2.029856	0.874963	0.219999999	2.190000057	0.100456618	14.1590004	0.225999996	1.746488152	4.051736421
201902_080.0_055.0_10	Surface	10	3515919.001	4729975	12197478.2	66616996.34	0	0	2.199207335	2.958599363	0	0	0.519999981	3.029999971	0.171617157	14.51299953	1.611999989	#DIV/0!	#DIV/0!
201902_080.0_070.0_10	Surface	10	18238531.94	20146593	6006042.789	14552190.63	38325000	59679000	11.40820173	12.60169392	1.2264	6.027579	0.939999998	3.089999914	0.304207128	13.75	0.925999999	10.27535382	2.090672544
201902_080.0_070.0_30	SCML	30	13924740.34	12291188	1659815.7	5986045.009	37800000	59128000	8.709925083	7.688138094	1.2096	5.971928	1.690000057	3.410000086	0.495601177	13.71700001	1.279000044	6.355934271	1.287379569
201902_080.0_080.0_10	Surface	10	11635337.37	12907304	152969864.3	15290829.04	14280000	23454000	7.277903525	8.073518652	0.45696	2.368854	0	1.960000038	0	15.01399994	0.326000005	17.66788921	3.408195968
201902_080.0_080.0_62	SCML	62	3485725.179	3700983	270267968.9	49628489.44	11865000	23244000	2.180321099	2.314964867	0.37968	2.347644	0	1.889999986	0	15.0010004	0.400999993	6.097147248	0.98608003
201902_080.0_100.0_10	Surface	10	22071999.02	21044707	36387243.39	77193990.02	25279000	27156000	13.80603539	13.16346423	0.808928	2.742756	0.589999974	2.829999924	0.208480562	13.9659996	0.646000028	16.27272666	4.799356643
201902_080.0_100.0_30	SCML	30	18822034.81	22204789.5	26658827.61	66032383.48	0	0	11.77318277	13.88909583	0	0	0.579999983	2.769999981	0.209386277	13.96800041	0.610000014	#DIV/0!	#DIV/0!
201902_081.8_046.9_10	Surface	10	5055582.599	5731045	8078483.64	43840551.46	20108000	11537000	3.162266916	3.584768648	0.643456	1.165237	0.219999999	1.789999962	0.12290503	14.83500004	1.79400003	5.571116981	3.076428785
201902_081.8_046.9_20	SCML	20	3920466.324	5430498	4911626.674	33496151.68	17758000	13637000	2.452251686	3.396776499	0.568256	1.377337	0.25	1.820000052	0.137362633	14.83199978	1.684000015	5.97754621	2.46619128
201902_083.3_055.0_10	Surface	10	8294580.103	7995618	38460440.01	40635514.8	34913000	19635000	5.188259854	5.001259059	1.117216	1.983135	0.50999999	2.700000048	0.188888882	13.97799969	0.725000024	4.476537267	2.521895413
201902_083.3_055.0_55	SCML	55	6939456.203	7848413	48167769.25	38891911.86	28573000	18598000	4.340629855	4.909182332	0.914336	1.878398	0.449999988	2.480000019	0.181451607	13.91399956	0.806999981	5.369122874	2.613494229
201902_086.7_035.0_10	Surface	10	747998.9152	1699521	2780099.616	20526852.02	42354000	59627000	0.467873321	1.063050386	1.355328	6.022327	0	1.00999999	0	15.02099991	2.867000103	0.784349166	0.176518211
201902_086.7_035.0_30	SCML	30	451590.3451	949102.4	2736046.525	12710365.39	42302000	57763000	0.282469761	0.593663551	1.353664	5.834063	0	0.970000029	0	14.99100018	3.61500001	0.438560493	0.101758166
201902_090.0_037.0_10	Surface	10	10992331.88	10967608	32881286.98	19787463.82	113820000	29505000	6.875703591	6.860238804	3.64224	2.980005	0.189999998	2	0.094999999	15.34799957	0.442000002	1.8835219	2.302089696
201902_090.0_037.0_62	SCML	62	8420914.49	11125842	24268828.64	13178813.78	77923000	28258000	5.267282013	6.959214171	2.493536	2.854058	0.25	2.059999943	0.121359227	15.32499981	0.430000007	2.790901824	2.438357655
201902_090.0_053.0_10	Surface	10	2805735.061	3361248	276430179.1	550426381.7	116721000	5276000	1.754987281	2.102460624	3.735072	0.532876	0.079999998	2.049999952	0.03902439	14.47000027	0.591000021	0.562896947	3.945496934
201902_090.0_053.0_30	SCML	30	3136769.644	3863067	183325751.7	303107333.3	29269000	1601000	1.962049412	2.416348409	0.936608	0.161701	0.150000006	2.130000114	0.070422534	14.40299988	0.74000001	2.579892985	14.94331148
201902_090.0_070.0_10	Surface	10	2554307.89	3336550	1394828546	223307677.9	163590000	6471000	1.597719585	2.087012025	5.23488	0.653571	0	1.720000029	0	15.03800011	0.328999996	0.398674282	3.193244537
201902_090.0_070.0_62	SCML	62	3591880.464	5363652	917840917.5	204338115.6	148641000	13440000	2.24672123	3.354964326	4.756512	1.35744	0.059999999	1.850000024	0.032432431	14.86900043	0.444000006	0.705341293	2.47153784
201902_090.0_090.0_10	Surface	10	3179937.542	3071791	127080643.5	4972085.015	0	2218000	1.989050933	1.921405271	0	0.224018	0	1.75	0	15.71100044	0.179000005	#DIV/0!	8.577012878
201902_090.0_090.0_87	SCML	87	7194363.857	6897500	26014702.5	1970361.863	0	2428000	4.500074593	4.31438625	0	0.245228	0.819999993	2.160000086	0.379629611	14.42399979	0.273999989	#DIV/0!	17.59336719
201904_076.7_080.0_10	Surface	10	173529.9235	183022.5	577919198	19904675.97	0	5828000	0.108542967	0.114480574	0	0.588628	0	1.809999943	0	14.81099987	0.108000003	#DIV/0!	0.194487136
201904_076.7_080.0_88	SCML	88	4783538.558	5857748	389573999.4	33607681.6	0	14477000	2.992103368	3.664021374	0	1.462177	0	2.109999895	0	14.04500008	0.416999996	#DIV/0!	2.505867193
201904_080.0_051.0_30	SCML	30	0	261514.6	0	4787490.809	0	11419000	0	0.163577382	0	1.153319	18.75	21.04999924	0.890736374	11.11900043	2.210999966	#DIV/0!	0.141831863
201904_080.0_051.0_9	Surface	9	446600.6995	511356.2	0	2129262.014	142341000	16787000	0.279348738	0.319853303	4.554912	1.695487	18.45999908	20.98999977	0.879466378	11.31499958	1.697000027	0.070221621	0.188649812
201904_080.0_055.0_10	Surface	10	2026558.326	3284422	0	17904592.59	123953000	9201000	1.267612233	2.054405961	3.966496	0.929301	1.019999981	1.169999957	0.871794888	13.76299953	2.302999973	0.517939754	2.210700259
201904_080.0_060.0_13	Surface	13	1232712.88	1409273	1387414.567	14841838.18	125291000	5276000	0.771061906	0.881500262	4.009312	0.532876	2.329999924	3.569999933	0.652661055	13.50199986	0.699000001	0.219863224	1.654231495
201904_080.0_060.0_44	SCML	44	1576768.918	2704501	1758494.996	10042489.5	102375000	6576000	0.986268958	1.691665376	3.276	0.664176	6.639999866	6.949999809	0.95539569	12.52299976	1.424000025	0.516381372	2.547013707
201904_080.0_070.0_10	Surface	10	1109402.713	1527470	2062476281	201469500.5	0	0	0.693931397	0.955432485	0	0	0	1.620000005	0	14.81299973	0.179000005	#DIV/0!	#DIV/0!
201904_080.0_070.0_75	SCML	75	2748952.893	6743671	338169082.6	19199572.58	0	17784000	1.719470035	4.218166211	0	1.796184	0.209999993	1.970000029	0.10659898	13.8210001	0.439999998	#DIV/0!	2.34840429
201904_080.0_080.0_10	Surface	10	240681.4797	296929.5	545261602.5	21673980.5	103346000	37091000	0.150546266	0.185729402	3.307072	3.746191	0	1.820000052	0	15.40299988	0.096000001	0.056161282	0.049578199
201904_080.0_080.0_62	SCML	62	1820699.215	3143577	493016490.1	116677374.1	3609000	2993000	1.138847359	1.966307414	0.115488	0.302293	0.050000001	1.960000038	0.025510204	14.3739996	NA	17.02607556	6.504640908
201904_081.8_046.9_16	SCML	16	0	603974.3	0	43144130.46	0	50886000	0	0.377785925	0	5.139486	1.980000019	5.329999924	0.371482185	13.18999958	11.2670002	#DIV/0!	0.073506558
201904_081.8_046.9_9	Surface	9	0	295947.4	0	28323951.79	0	118860000	0	0.185115099	0	12.00486	1.289999962	4.880000114	0.264344248	13.26900005	7.711999893	#DIV/0!	0.015420013
201904_083.3_070.0_10	Surface	10	4448453.719	6341730	268490779.8	133578944	0	47828000	2.782507801	3.966752115	0	4.830628	0.090000004	1.840000033	0.048913045	14.37100029	0.38499999	#DIV/0!	0.821166961
201904_083.3_070.0_77	SCML	77	873352.4791	966358.8	135368.3723	1128069.769	112718000	25187000	0.546281976	0.604457429	3.606976	2.543887	1.389999986	1.389999986	1	13.61200047	2.496999979	0.167580108	0.237611745
201904_086.7_035.0_10	Surface	10	0	3321859	0	22764716.53	34978000	16551000	0	2.077822805	1.119296	1.671651	1.789999962	3.700000048	0.483783767	14.27600002	1.284000039	1.856365792	1.242976438
201904_086.7_045.0_13	Surface	13	413591.0826	645468.7	0	147934768.7	0	47552000	0.258701222	0.403740672	0	4.802752	0.150000006	2.589999914	0.057915062	14.96100044	0.620999992	#DIV/0!	0.084064443
201904_086.7_045.0_44	SCML	44	1479237.242	2794861	0	43320969.74	0	25016000	0.925262895	1.748185556	0	2.526616	5.670000076	6.190000057	0.915993542	12.8409996	1.271999955	#DIV/0!	0.691907894
201904_086.7_070.0_10	Surface	10	1380216.137	1929005	349991253.8	68641908.64	22667000	47552000	0.863325194	1.206592628	0.725344	4.802752	0.059999999	1.860000014	0.032258064	14.9460001	0.294	1.663476403	0.251229426
201904_086.7_070.0_95	SCML	95	2972212.02	2806130	98577801.11	34063377.06	5158000	46174000	1.859118619	1.755234315	0.165056	4.663574	0.75	2.210000038	0.33936651	14.18700027	0.386000007	10.63417455	0.376371065
201904_090.0_037.0_10	Surface	10	368973.3779	950733.6	1088884.188	11521431.74	46922000	54902000	0.230792848	0.594683867	1.501504	5.545102	0	1.75999999	0	15.39400005	0.31099999	0.396058796	0.107244892
201904_090.0_037.0_30	SCML	30	2103598.222	2726135	5456386.699	17884823.07	147538000	60152000	1.315800688	1.705197443	4.721216	6.075352	2.109999895	3.109999895	0.678456581	13.56900024	0.915000021	0.361177596	0.280674674
201904_090.0_045.0_10	Surface	10	1099494.973	2518210	12344232.87	81273216.69	33009000	20619000	0.687734106	1.575140355	1.056288	2.082519	0	1.5	0	15.19999981	0.232999995	1.491203493	0.756363018
201904_090.0_045.0_39	SCML	39	580644.8007	285939.5	798795.3501	78335197.33	218243000	4476000	0.363193323	0.178855157	6.983776	0.452076	0.150000006	1.889999986	0.079365083	13.98200035	0.802999973	0.025610094	0.395630728
201904_090.0_053.0_50	SCML	50	4446030.018	6898022	45165449.96	56104355.48	83869000	12206000	2.780991776	4.314712761	2.683808	1.232806	0.550000012	2.230000019	0.246636775	14.49600029	0.661000013	1.607683098	3.499912201
201904_090.0_070.0_10	Surface	10	817644.4253	1082849	296889040.8	177014767.4	192255000	3412000	0.511436588	0.67732205	6.15216	0.344612	0.219999999	1.929999948	0.11398964	15.58699989	0.144999996	0.110094999	1.965462752
201904_090.0_070.0_62	SCML	62	5330122.848	9537962	96876124.95	98846486.82	157198000	4213000	3.333991841	5.965995231	5.030336	0.425513	1.080000043	2.470000029	0.437246976	13.92199993	0.535000026	1.186003327	14.02071201
201904_090.0_080.0_10	Surface	10	258643.1032	392292	1241609454	27115932.31	208491000	3964000	0.161781261	0.245378646	6.671712	0.400364	0	1.539999962	0	16.03000069	0.083999999	0.036778963	0.612888886
201904_090.0_080.0_74	SCML	74	5252389.137	6271733	290798233.6	44774774.76	67659000	249000	3.285369405	3.922968992	2.165088	0.025149	0	1.620000005	0	14.04300022	0.43599999	1.811921267	155.9890649
201904_090.0_090.0_10	Surface	10	316669.8258	187050.5	464800153.8	10098104.55	119083000	12915000	0.198076976	0.117000088	3.810656	1.304415	0	1.559999943	0	16.12700081	0.079000004	0.030703398	0.089695448
201904_090.0_090.0_88	SCML	88	4436752.918	6152777	40750665.81	3004394.742	54141000	19832000	2.77518895	3.848562014	1.732512	2.003032	0	1.720000029	0	14.24199963	0.421999991	2.22137683	1.921368213
201904_090.0_120.0_10	Surface	10	224992.8375	302615.5	491170646.3	9909761.137	294499000	5749000	0.14073302	0.189285995	9.423968	0.580649	0.119999997	2.039999962	0.058823529	16.81399918	0.072999999	0.020085594	0.325990392
201904_090.0_120.0_112	SCML	112	3437501.525	4007182	171266509.8	642028.0229	243692000	25751000	2.150157204	2.506492341	7.798144	2.600851	0.839999974	2.200000048	0.381818162	14.64599991	0.264999986	0.321421654	0.963720083
201904_093.3_045.0_10	Surface	10	446100.9066	361738.6	432218578.4	57731602.6	143548000	4016000	0.279036117	0.226267494	4.593536	0.405616	0.119999997	1.529999971	0.078431372	16.45700073	0.133000001	0.049257804	0.557836708
201904_093.3_045.0_61	SCML	61	6613349.651	7398685	234977107.8	83488356.17	52986000	210000	4.136650207	4.627877468	1.695552	0.02121	1.210000038	2.549999952	0.474509828	14.22900009	1.476999998	2.729422317	218.1931857
201904_093.3_080.0_10	Surface	10	425147.2514	578866.5	1311670844	39312050.71	0	4305000	0.265929606	0.362080996	0	0.434805	0	1.620000005	0	16.33099937	0.090000004	#DIV/0!	0.832743405
201904_093.3_080.0_65	SCML	65	3165331.171	4475250	757156327	60364722.55	0	0	1.979914647	2.799268875	0	0	0	1.649999976	0	14.77299976	0.407999992	#DIV/0!	#DIV/0!
201904_093.3_120.0_10	Surface	10	177946.5746	237255.8	710818988.7	12478958.47	134715000	10526250	0.111305582	0.148403503	4.31088	1.06315125	0	1.769999981	0	16.4109993	0.078000002	0.034425338	0.139588326
201904_093.3_120.0_110	SCML	110	5171463.425	4345996	126685311.6	0	0	16721250	3.234750372	2.718420498	0	1.68884625	1.620000005	2.710000038	0.597785971	13.90100002	NA	#DIV/0!	1.609631722
201907_076.7_049.0_10	Surface	10	0	0	0	1062039.019	13125	12363750	0	0	0.00042	1.24873875	5.949999809	13.88000011	0.428674334	13.24499989	12.34200001	0	0
201907_076.7_080.0_43	SCML	43	5909517.856	6725335	198178243.2	14620838.03	39375	14634375	3.696403419	4.206697043	0.00126	1.478071875	0	1.25	0	15.06099987	0.430000007	3338.648447	2.846070691
201907_076.7_080.0_8	Surface	8	9421998.758	12237617	621533264.3	58647241.35	2008125	10408125	5.893460223	7.654629434	0.06426	1.051220625	0	1.210000038	0	16.75499916	0.225999996	119.1196613	7.281658343
201907_080.0_055.0_10	Surface	10	520347.0714	0	689626.6522	94314654.53	183435000	4173750	0.325477093	0	5.86992	0.42154875	0	0.660000026	0	15.10700035	7.467000008	0	0
201907_080.0_055.0_20	SCML	20	0	327315.1	6715314.923	168204564.8	41160000	958125	0	0.204735595	1.31712	0.096770625	0.209999993	0.939999998	0.223404248	14.84200001	8.498000145	0.155441869	2.115679164
201907_080.0_070.0_10	Surface	10	0	425441	1236305.483	10392692.97	133966875	4410000	0	0.266113346	4.28694	0.44541	0.119999997	1.450000048	0.082758616	15.18700027	2.742000103	0.062075361	0.597457053
201907_080.0_070.0_20	SCML	20	0	3207312	27303585.82	181554771.7	110565000	643125	0	2.006173656	3.53808	0.064955625	1.200000048	2.390000105	0.502092048	14.59799957	3.178999901	0.56702326	30.88529525
201907_080.0_080.0_10	Surface	10	0	61966.71	874757412.7	23089310.85	139269375	3136875	0	0.038760177	4.45662	0.316824375	0	1.320000052	0	17.16500092	0.109999999	0.008697214	0.122339631
201907_080.0_080.0_75	SCML	75	3377510.049	5879653	135771679.1	8202204.036	124070625	341250	2.112632536	3.677722952	3.97026	0.03446625	1.659999967	2.930000067	0.566552877	12.44799995	0.449000001	0.926317912	106.7050507
201907_080.0_090.0_11	Surface	11	0	0	660517343.9	23941755.47	13125	11523750	0	0	0.00042	1.16389875	0	1.320000052	0	17.9829998	0.079000004	0	0
201907_080.0_090.0_78	SCML	78	1586029.633	1386351	471251866.1	3437652.613	0	7113750	0.992061535	0.867162551	0	0.71848875	0	1.600000024	0	14.06099987	0.240999997	#DIV/0!	1.206925719
201907_080.0_100.0_10	Surface	10	0	0	355453280.2	13255161.63	4567500	20790000	0	0	0.14616	2.09979	0	1.419999957	0	18.3560009	0.072999999	0	0
201907_080.0_100.0_100	SCML	100	5272298.241	6216858	332688022.3	1121590.599	56109375	26893125	3.29782255	3.888644679	1.7955	2.716205625	0	1.879999995	0	13.94099998	0.398999989	2.165772586	1.431645912
201907_081.8_046.9_10	Surface	10	0	64943.47	0	13648943.92	1325625	4410000	0	0.04062214	0.04242	0.44541	0.059999999	0.280000001	0.21428571	15.86900043	4.764999866	0.957617633	0.091201679
201907_081.8_046.9_20	SCML	20	14106482.19	427360.9	21392500.23	1331120179	89315625	75901875	8.82360461	0.267314243	2.8581	7.666089375	6.480000019	5.559999943	1.165467641	13.46700001	7.073999882	0.093528653	0.034869701
201907_083.3_051.0_9	Surface	9	6263436.971	7195172	5456386.699	44295250.35	108885000	125317500	3.917779825	4.500580086	3.48432	12.6570675	6.690000057	5.880000114	1.13775509	13.38199997	3.346999884	1.291666691	0.355578422
201907_083.3_080.0_10	Surface	10	13811784.81	13514931	43817955.57	26934304.37	19201875	11392500	8.639271399	8.453589341	0.61446	1.1506425	0	0.550000012	0	16.18499947	0.463999987	13.7577537	7.346842604
201907_083.3_080.0_32	SCML	32	2065710.076	2633328	1193722.881	2919587.287	163025625	27772500	1.292101653	1.647146664	5.21682	2.8050225	0.25	1.100000024	0.227272722	14.81200027	0.917999983	0.315737684	0.587213352
201907_086.7_035.0_10	Surface	10	737158.3512	664371.7	124433361.1	165610584.4	91376250	3990000	0.461092549	0.415564498	2.92404	0.40299	0.050000001	1.799999952	0.027777779	19.84300041	0.549000025	0.142119977	1.031203003
201907_086.7_035.0_23	SCML	23	1356093.193	1472918	74956713.42	162772630.6	68840625	4777500	0.848236292	0.921310209	2.2029	0.4825275	0	3.109999895	0	16.23399925	1.281000018	0.41822607	1.909342388
201907_086.7_060.0_50	SCML	50	850159.4476	1838183	5637061.755	9342907.909	226878750	43443750	0.531774734	1.149783467	7.26012	4.38781875	0	0.439999998	0	14.79300022	2.339999914	0.158369761	0.262039873
201907_086.7_060.0_8	Surface	8	4728180.84	5831147	572932976.1	124092585.9	20396250	29583750	2.957477115	3.647382449	0.65268	2.98795875	0	1.639999986	0	16.39800072	0.187999994	5.588316555	1.220693709
201907_086.7_100.0_12	Surface	12	190464.918	335480.8	332231744.6	20463028.94	15553125	42315000	0.119135806	0.20984324	0.4977	4.273815	0	1.5	0	18.82999992	0.109999999	0.421625959	0.049099748
201907_086.7_100.0_82	SCML	82	13786369.42	18614574	130437955.4	18127329.14	1588125	24675000	8.623374072	11.64341604	0.05082	2.492175	7.050000191	6.809999943	1.035242327	12.63399982	0.66900003	229.110902	4.671989744
201907_090.0_037.0_10	Surface	10	0	320289.4	210726628.1	81662821.48	109095000	65362500	0	0.20034102	3.49104	6.6016125	0.079999998	1.330000043	0.060150372	19.63800049	0.409000009	0.057387203	0.030347286
201907_090.0_037.0_30	SCML	30	4884124.136	6347929	12813251.4	37000328.17	75770625	48195000	3.055019647	3.97062959	2.42466	4.867695	5.630000114	6.730000019	0.836552763	12.70499992	1.422999978	1.637602629	0.815710432
201907_090.0_045.0_10	Surface	10	3708613.996	4264584	14293198.76	43800175.19	61175625	38456250	2.319738054	2.667497292	1.95762	3.88408125	0	0.25999999	0	17.26399994	0.521000028	1.362622619	0.686776903
201907_090.0_045.0_18	SCML	18	5305499.552	7129265	827065.4736	45415624.68	58117500	37944375	3.31858997	4.459355258	1.85976	3.832381875	2.910000086	3.539999962	0.822033931	14.17599964	3.117000103	2.397812222	1.16359888
201907_090.0_053.0_10	Surface	10	2573455.625	3444890	78393620.55	81990009.19	111588750	2178750	1.609696493	2.154778695	3.57084	0.22005375	0.280000001	0.699999988	0.400000008	16.75300026	1.80400002	0.603437481	9.792056236
201907_090.0_053.0_20	SCML	20	5981719.064	6069942	40531502.57	48841793.49	94329375	616875	3.741565275	3.796748721	3.01854	0.062304375	2.74000001	2.839999914	0.964788765	15.56299973	2.269000053	1.257809643	60.93871772
201907_090.0_070.0_10	Surface	10	11399241.52	17102270	101985930.1	96337559.38	52408125	13125	7.130225571	10.69746989	1.67706	0.001325625	0	0.99000001	0	15.80500031	0.38499999	6.378704334	8069.755693
201907_090.0_070.0_34	SCML	34	14451749.58	15692846	83253450.69	57751985.65	119923125	5066250	9.039569362	9.815875173	3.83754	0.51169125	0	0.860000014	0	15.72000027	0.421999991	2.55785612	19.18319919
201907_090.0_090.0_10	Surface	10	0	0	1485308032	18373624.38	101285625	2086875	0	0	3.24114	0.210774375	0	1.539999962	0	18.69400024	0.064999998	0	0
201907_090.0_090.0_100	SCML	100	11740902.41	13284949.2	1232871838	18800536.11	63262500	65625	7.343934457	8.309735725	2.0244	0.006628125	1.210000038	3.039999962	0.398026333	13.43999958	0.564999998	4.104789431	1253.70836
201907_090.0_110.0_115	SCML	115	3518746.546	4589820	211864422.4	1844056.616	16432500	136342500	2.200975965	2.87093241	0.52584	13.7705925	1.460000038	2.940000057	0.496598643	14.06700039	0.238999993	5.459707154	0.208482853
201907_090.0_110.0_14	Surface	14	183427.3226	123177.8	1183406771	41489129.05	151213125	129583125	0.11473379	0.077047714	4.83882	13.08789563	0	1.399999976	0	17.50200081	0.074000001	0.015922831	0.005886944
201907_090.0_120.0_10	Surface	10	0	17615.92	571076546.8	9757982.562	0	0	0	0.011018758	0	0	0	1.429999948	0	18.4470005	0.079000004	#DIV/0!	#DIV/0!
201907_090.0_120.0_112	SCML	112	3053514.526	3520544	553080575.1	1694511.203	9633750	8452500	1.909973336	2.202100272	0.30828	0.8537025	0	1.730000019	0	15.98600006	0.223000005	7.143182406	2.579470333
201907_093.3_026.7_17	SCML	17	0	516375	6676274.664	139015724.9	39243750	47197500	0	0.322992563	1.2558	4.7669475	0.119999997	3.910000086	0.030690536	13.5909996	3.505000114	0.257200639	0.067756686
201907_093.3_026.7_9	Surface	9	0	196136	74195639.26	178893503.7	41698125	14818125	0	0.122683068	1.33434	1.496630625	0.090000004	1.809999943	0.049723761	18.36400032	1.254999995	0.091942884	0.081972843
201907_093.3_045.0_10	Surface	10	4716181.996	4321772	6244308.553	51171456.63	119739375	2874375	2.949971838	2.703268386	3.83166	0.290311875	0	0.600000024	0	16.48800087	0.663999975	0.705508418	9.311601139
201907_093.3_045.0_32	SCML	32	1453910.935	1387687	7205228.59	7216887.535	67305000	52500	0.90942129	0.867998219	2.15376	0.0053025	4.360000134	4.599999905	0.947826136	12.88700008	0.808000028	0.403015294	163.6960338
201907_093.3_060.0_12	Surface	12	3157256.104	2890817	38763203.13	67400404.2	185941875	8137500	1.974863693	1.808206034	5.95014	0.8218875	0	2.069999933	0	16.68099976	0.358999997	0.303893023	2.200065135
201907_093.3_060.0_41	SCML	41	9162542.283	8770553	38732638.8	17613031.3	36356250	4436250	5.731170198	5.485980902	1.1634	0.44806125	2.74000001	4.119999886	0.665048565	13.85000038	0.546999991	4.715472668	12.24381913
201907_093.3_100.0_10	Surface	10	0	0	613664017.2	10266622.34	26906250	48470625	0	0	0.861	4.895533125	0	1.75999999	0	18.5510006	0.068000004	0	0
201907_093.3_100.0_114	SCML	114	3964906.377	4664095	446564833.6	1515662.972	100380000	52342500	2.480048939	2.917391423	3.21216	5.2865925	2.539999962	3.410000086	0.744868005	13.67500019	0.310000002	0.908233532	0.551847229
201911_076.7_070.0_10	Surface	10	2705124.237	4165646	1386671137	67687725.19	50019375	54481875	1.69205521	2.605611573	1.60062	5.502669375	0	1.409999967	0	17.13599968	0.229000002	1.627876431	0.473517741
201911_076.7_070.0_63	SCML	63	5422803.056	8512162	140976213.3	35720753.78	24819375	33127500	3.391963312	5.324357331	0.79422	3.3458775	0	1.549999952	0	13.59899998	0.375	6.703882213	1.591318669
201911_080.0_055.0_10	Surface	10	8366162.24	13600336	19552052.34	57670976.08	24360000	33153750	5.233034481	8.507010168	0.77952	3.34852875	0.090000004	2.799999952	0.032142859	15.84599972	2.374000072	10.91313907	2.540521764
201911_080.0_060.0_13	Surface	13	7135844.263	8697999			0	94027500	4.463470587	5.440598375	0	9.4967775	0	0.920000017	0	16.71699905	0.583000004	#DIV/0!	0.572888896
201911_080.0_060.0_28	SCML	28	7581732.993	8435314	211594971.2	461611998.8	205327500	1955625	4.742373987	5.276288907	6.57048	0.197518125	0.100000001	1.230000019	0.081300813	15.87199974	0.98299998	0.803029445	26.71293537
201911_080.0_070.0_10	Surface	10	2977337.997	6092056	39850568.69	178367007.7	36461250	65625	1.862324917	3.810581028	1.16676	0.006628125	0	1.75999999	0	14.85700035	0.966000021	3.265951034	574.9108576
201911_080.0_070.0_20	SCML	20	2844524.025	5518418	55598471.71	344299318.7	21971250	46226250	1.779249778	3.451770459	0.70308	4.66885125	0	1.730000019	0	14.85200024	0.957000017	4.909498861	0.739319005
201911_080.0_080.0_10	Surface	10	1679134.167	892303.7	535160.0123	99466785.92	10460625	34177500	1.050298421	0.558135964	0.33474	3.4519275	0	2.349999905	0	15.13199997	1.121000051	1.667371584	0.161688206
201911_080.0_100.0_12	Surface	12	431253.0373	664887.9	260069264.9	2155372.367	46646250	50019375	0.269748775	0.415887381	1.49268	5.051956875	0	1.200000048	0	18.97900009	0.152999997	0.278617909	0.082322037
201911_080.0_100.0_96	SCML	96	1876656.178	2708754	423275950.3	1970361.863	88095000	48273750	1.173848439	1.694325627	2.81904	4.87564875	0.170000002	2.069999933	0.082125607	14.06200027	0.228	0.601029296	0.34750773
201911_081.8_046.9_10	Surface	10	2773449.891	5067492	22462125.24	68295773.51	153785625	23086875	1.734792907	3.169716246	4.92114	2.331774375	0	2.420000076	0	16.90999985	1.815000057	0.644102026	1.359358041
201911_081.8_046.9_20	SCML	20	0	2236202	2126946.912	19977642.47	103740000	67265625	0	1.398744351	3.31968	6.793828125	0	3.299999952	0	16.0529995	3.812000036	0.421349151	0.205884565
201911_083.3_051.0_10	Surface	10	6403083.521	7198387	51307185.89	158665981.6	45202500	35660625	4.005128742	4.502591069	1.44648	3.601723125	0.5	2.269999981	0.220264319	16.72999954	1.113999963	3.11279179	1.250121376
201911_083.3_090.0_37	SCML	37	2017648.139	3664111	379508828.5	386961936.4	102020625	39742500	1.262038911	2.291901431	3.26466	4.0139925	0	1.289999962	0	16.38100052	0.698000014	0.702033728	0.570978005
201911_083.3_090.0_9	Surface	9	1584725.017	1586102	87039340.18	40557688.21	103753125	39676875	0.991245498	0.992106801	3.3201	4.007364375	0	1.429999948	0	16.45599937	0.307999998	0.298818349	0.247570899
201911_086.7_035.0_10	Surface	10	1632362.917	1018030	88874420.67	123910784.8	151108125	1706250	1.021043005	0.636777765	4.83546	0.17233125	0	1.429999948	0	NA	0.569999993	0.131689181	3.695080057
201911_086.7_035.0_40	SCML	40	6355917.248	5988583	138197104.5	211100493.4	70402500	144375	3.975626239	3.745858667	2.25288	0.014581875	0.550000012	4.360000134	0.126146788	NA	0.941999972	1.662697821	256.8845685
201911_086.7_060.0_41	SCML	41	7549147.759	9129524	101208065.5	60327340.19	94906875	41606250	4.721991923	5.710517262	3.03702	4.20223125	0	1.460000038	0	16.72599983	0.463999987	1.880302817	1.358925038
201911_086.7_060.0_8	Surface	8	5838418.034	7294632	355919002.1	225337747.7	91166250	19136250	3.65193048	4.562792316	2.91732	1.93276125	0	1.480000019	0	16.89699936	0.414999992	1.564035593	2.360763553
201911_086.7_100.0_14	Surface	14	114305.0109	0	767455945.8	14522296.7	151029375	21052500	0.071497784	0	4.83294	2.1263025	0	1.210000038	0	18.93499947	0.125	0	0
201911_086.7_100.0_95	SCML	95	2880232.001	3377465	956762251	4243856.321	64430625	17955000	1.801585117	2.112604358	2.06178	1.813455	0	1.370000005	0	14.14299965	0.244000003	1.024650718	1.164961004
201911_090.0_037.0_10	Surface	10	1644152.205	1907435	134678924.7	141884819.5	60637500	24202500	1.028417204	1.193100593	1.9404	2.4444525	0.050000001	1.289999962	0.038759692	18.45499992	0.294	0.614873528	0.488084998
201911_090.0_037.0_40	SCML	40	14959978.3	14362153	62728847.95	40222559.42	19241250	20540625	9.357466427	8.983526702	0.61572	2.074603125	1.100000024	3.109999895	0.353697769	13.9090004	0.79400003	14.59027919	4.330238682
201911_090.0_045.0_10	Surface	10	506601.5197	1166792	691399977.9	154870442.5	160899375	54271875	0.316879251	0.729828396	5.14878	5.481459375	0	1.159999967	0	18.55800056	0.180000007	0.141747831	0.133144907
201911_090.0_045.0_40	SCML	40	8016385.889	12127690	171305578.5	113063999.9	7284375	83475000	5.014249374	7.585870095	0.2331	8.430975	3.930000067	4.699999809	0.836170261	13.50599957	0.616999984	32.54341525	0.899761901
201911_090.0_053.0_10	Surface	10	2636387.291	5618550	75155231.08	81021279.83	20173125	73618125	1.649060251	3.514403025	0.64554	7.435430625	0.07	1.25	0.056	17.96999931	0.203999996	5.444128985	0.472656286
201911_090.0_053.0_30	SCML	30	7367699.271	13219986	18466035.98	45920830.21	11379375	63945000	4.608495894	8.269101243	0.36414	6.458445	1.960000038	3.339999914	0.586826374	15.52900028	0.474999994	22.70857704	1.280354829
201911_090.0_070.0_10	Surface	10	2693063.396	4968134	401394663.4	271563792.5	210879375	5236875	1.684511154	3.107567817	6.74814	0.528924375	0	0.889999986	0	16.9829998	0.314999998	0.460507313	5.875259232
201911_090.0_070.0_20	SCML	20	8372741.48	9130503	313335593.9	567656447.1	150661875	9358125	5.237149796	5.711129627	4.82118	0.945170625	0.050000001	1.320000052	0.037878787	15.60000038	1.202999949	1.184591662	6.04243242
201911_090.0_080.0_11	Surface	11	2739150.957	2964527	11978411.33	115635069.4	164338125	1627500	1.713338924	1.854311639	5.25882	0.1643775	0	1.830000043	0	15.79800034	0.800999999	0.352609832	11.28081178
201911_090.0_080.0_27	SCML	27	4823287.555	4147443	8772801.63	102818486.1	34925625	65625	3.016966366	2.594225597	1.11762	0.006628125	0	1.600000024	0	15.84700012	1.518000007	2.321205416	391.3966012
201911_090.0_090.0_10	Surface	10	280297.4556	261150.8	2401398225	51229408.45	88134375	42039375	0.175326058	0.163349825	2.8203	4.245976875	0	0.899999976	0	17.95499992	0.134000003	0.057919308	0.038471671
201911_090.0_090.0_50	SCML	50	13224066.35	16705045	118046339.3	9913705.502	63485625	47118750	8.271653502	10.44900565	2.03154	4.75899375	0	1.350000024	0	13.95300007	0.545000017	5.14339154	2.195633405
201911_090.0_120.0_10	Surface	10	0	0	83072018.57	1788081.691	209645625	11025000	0	0	6.70866	1.113525	0	1.320000052	0	19.95400047	0.101999998	0	0
201911_090.0_120.0_112	Surface	12	2456827.183	2759098	172905650.8	818851.6835	132615000	65795625	1.536745403	1.725815799	4.24368	6.645358125	0.49000001	2.289999962	0.213973807	15.09300041	0.201000005	0.406679061	0.259702452
201911_093.3_045.0_10	Surface	10	422781.9955	612955.3	183052090.3	211512872.8	34820625	78750	0.264450138	0.38340354	1.11426	0.00795375	0	0.460000008	0	18.61599922	0.231000006	0.34408804	48.20412258
201911_093.3_045.0_30	SCML	30	7104123.696	10094173	87799324.64	227970867.6	165401250	2231250	4.443629372	6.313905212	5.29284	0.22535625	1.460000038	3.049999952	0.478688545	14.16699982	0.736000001	1.19291443	28.01744
201911_093.3_080.0_10	Surface	10	216811.2798	619886.5	731651656	56521237.46	0	0	0.135615456	0.387739006	0	0	0	1.340000033	0	18.03700066	0.187000006	#DIV/0!	#DIV/0!
201911_093.3_080.0_50	SCML	50	2322977.997	3867021	652583849.2	779869225.6	0	0	1.453022737	2.418821636	0	0	0	1.129999995	0	16.03899956	0.402999997	#DIV/0!	#DIV/0!
201911_093.3_120.0_113	SCML	113	2402438.081	3759639	101840991.6	684617.2577	0	0	1.50272502	2.351654195	0	0	0.100000001	2.210000038	0.045248868	14.79500008	0.200000003	#DIV/0!	#DIV/0!
201911_093.3_120.0_17	SCML	17	0	0	305490532.9	6277009.937	0	0	0	0	0	0	0	1.610000014	0	20.0340004	0.103	#DIV/0!	#DIV/0!
202001_060.0_070.0_10	Surface	10	29467562.54	35175373.84	119763732.8	94850585.5	0	0	18.43196037	22.00219634	0	0	NA	NA	#VALUE!	13.10000038	0.317999989	#DIV/0!	#DIV/0!
202001_060.0_070.0_20	SCML	20	31966922.6	43781907.97	159034430.4	157338309.8	0	0	19.99531009	27.38558344	0	0	NA	NA	#VALUE!	12.91600037	0.497000009	#DIV/0!	#DIV/0!
202001_060.0_080.0_10	Surface	10	17517626.14	20383980	72143529.68	182461453	0	0	10.95727515	12.75017949	0	0	NA	NA	#VALUE!	12.6079998	1.001999974	#DIV/0!	#DIV/0!
202001_060.0_090.0_10	Surface	10	13365552.67	14936305	72561306.91	198727279.3	0	0	8.360153195	9.342658778	0	0	NA	NA	#VALUE!	12.82999992	0.823000014	#DIV/0!	#DIV/0!
202001_063.3_055.0_10	Surface	10	2557353.808	4387846	1321652.376	45621482.01	0	0	1.599624807	2.744597673	0	0	NA	NA	#VALUE!	12.61299992	1.368999958	#DIV/0!	#DIV/0!
202001_063.3_055.0_30	SCML	30	3263229.746	3322716	1478211.748	28340887.31	0	0	2.041150206	2.078358858	0	0	NA	NA	#VALUE!	12.23999977	1.741999984	#DIV/0!	#DIV/0!
202001_063.3_060.0_10	Surface	10	6356499.61	6158601	1466095.258	71333117.57	0	0	3.975990506	3.852204926	0	0	NA	NA	#VALUE!	12.81000042	1.258999944	#DIV/0!	#DIV/0!
202001_063.3_060.0_20	SCML	20	8352600.721	8709146	1011100.178	30762722.92	0	0	5.224551751	5.447570823	0	0	NA	NA	#VALUE!	12.7670002	1.264000058	#DIV/0!	#DIV/0!
202001_063.3_070.0_10	Surface	10	7263265.814	8328034	1697535.162	14400756.62	0	0	4.543172767	5.209185267	0	0	NA	NA	#VALUE!	12.83199978	0.949999988	#DIV/0!	#DIV/0!
202001_063.3_070.0_20	SCML	20	5601377.236	6571782	481852.4287	8480602.745	0	0	3.503661461	4.110649641	0	0	NA	NA	#VALUE!	12.69499969	0.981999993	#DIV/0!	#DIV/0!
202001_063.3_080.0_10	Surface	10	8574750.207	11750968.95	179392282.5	33922410.98	0	0	5.363506254	7.350231078	0	0	NA	NA	#VALUE!	13.7130003	0.287999988	#DIV/0!	#DIV/0!
202001_063.3_080.0_50	SCML	50	6261679.886	7567261.8	49786475.55	19718884	0	0	3.916680769	4.733322256	0	0	NA	NA	#VALUE!	12.40600014	0.402999997	#DIV/0!	#DIV/0!
202001_063.3_090.0_10	Surface	10	3090348.316	2740570	721622197.2	60160460.6	0	0	1.933012872	1.714226535	0	0	NA	NA	#VALUE!	14.30500031	0.202000007	#DIV/0!	#DIV/0!
202001_063.3_090.0_50	SCML	50	3219295.827	3295891	196786264.3	24707125	0	0	2.01366954	2.061579821	0	0	NA	NA	#VALUE!	13.64700031	0.374000013	#DIV/0!	#DIV/0!
202001_066.7_055.0_10	Surface	10	8001188.32	7419483	1269822.871	15237874.45	0	0	5.004743294	4.640886617	0	0	NA	NA	#VALUE!	12.72599983	1.496000051	#DIV/0!	#DIV/0!
202001_066.7_070.0_10	Surface	10	2423298.971	2805570	2545404.576	87033256.45	0	0	1.515773506	1.754884035	0	0	NA	NA	#VALUE!	12.68299961	1.215000033	#DIV/0!	#DIV/0!
202001_066.7_080.0_10	Surface	10	3954960.006	5284088	430443155	64095133.97	0	0	2.473827484	3.305197044	0	0	NA	NA	#VALUE!	13.94099998	0.280999988	#DIV/0!	#DIV/0!
202001_066.7_080.0_50	SCML	50	8287631.211	7491708	314833615.9	45496881.78	0	0	5.183913322	4.686063354	0	0	NA	NA	#VALUE!	13.85999966	0.407999992	#DIV/0!	#DIV/0!
202001_066.7_090.0_10	Surface	10	4372053.29	4950967	553607138.9	101051337.9	0	0	2.734719333	3.096829859	0	0	NA	NA	#VALUE!	14.23999977	0.238000005	#DIV/0!	#DIV/0!
202001_066.7_090.0_50	SCML	50	4184966.824	3891294	705407085.8	80428942.16	0	0	2.617696748	2.434004397	0	0	NA	NA	#VALUE!	14.10400009	0.347000003	#DIV/0!	#DIV/0!
202001_070.0_055.0_10	Surface	10	5778636.009	6527718	3807617.559	38327918.9	0	0	3.614536824	4.083087609	0	0	NA	NA	#VALUE!	13.11200047	1.309999943	#DIV/0!	#DIV/0!
202001_070.0_070.0_10	Surface	10	27297175.81	27567165	50217351.38	45382170.47	0	0	17.07438347	17.24326171	0	0	0.769999981	2.410000086	0.319502055	13.06000042	0.723999977	#DIV/0!	#DIV/0!
202001_070.0_080.0_10	Surface	10	25855691.89	24349431	9083965.786	37509069.06	0	0	16.17273528	15.23056909	0	0	0.370000005	2.279999971	0.162280706	13.18500042	0.934000015	#DIV/0!	#DIV/0!
202001_070.0_090.0_10	Surface	10	18500260.06	16259886	39733485.71	20412186.69	0	0	11.57191267	10.17055869	0	0	0.150000006	1.720000029	0.087209304	13.26099968	0.400000006	#DIV/0!	#DIV/0!
202001_070.0_090.0_50	SCML	50	10018581.96	11609098	39807797.26	15310691.25	0	0	6.266623016	7.261490799	0	0	0.970000029	2.24000001	0.433035725	12.99800014	0.437000006	#DIV/0!	#DIV/0!
202001_073.3_055.0_10	Surface	10	5173895.031	4873548	7205269.961	38245572.96	0	0	3.236271342	3.048404274	0	0	1.220000029	3.019999981	0.403973522	12.95100021	1.60800004	#DIV/0!	#DIV/0!
202001_073.3_070.0_10	Surface	10	23265422.26	24491515	47628435.62	52238643.9	0	0	14.55252162	15.31944263	0	0	0.400000006	2.059999943	0.194174766	12.99100018	0.395000011	#DIV/0!	#DIV/0!
202001_073.3_080.0_10	Surface	10	13166096.82	21543940	15211959.7	13605245.04	1037334.812	14956004.43	8.235393561	13.47573447	0.033194714	1.510556447	0	1.279999971	0	12.91399956	0.547999978	405.9602523	8.921039989
202001_073.3_080.0_50	SCML	50	15557866.18	19860015.96	17587136.57	22044987.15	814110.8647	13551006.65	9.731445296	12.42243998	0.026051548	1.368651672	0.25	1.519999981	0.164473686	12.78800011	0.632000029	476.8407612	9.076407266
202001_073.3_090.0_10	Surface	10	2811806.236	3378460	282956962.6	37323463.09	49476931.26	12763157.43	1.758784801	2.11322673	1.5832618	1.2890789	0.409999996	1.940000057	0.211340198	14.0539999	0.356999993	1.334729815	1.639330789
202001_073.3_090.0_50	SCML	50	3440304.229	4553355	101582728.8	47971086.23	43055960.09	10872319.29	2.151910295	2.848123553	1.377790723	1.098104248	0.889999986	2.150000095	0.413953464	13.09799957	0.34799999	2.067167027	2.593673195
202001_076.7_049.0_28	SCML	28	1004980.175	1470004	1241552.232	19704635.42	0	0	0.628615099	0.919487502	0	0	6.349999905	8.270000458	0.767835496	12.65699959	1.927000046	#DIV/0!	#DIV/0!
202001_076.7_049.0_9	Surface	9	1618018.082	2044143	1850313.326	28086807.41	17188243.9	29439299.33	1.01207031	1.278611447	0.550023805	2.973369232	6.090000153	8.100000381	0.751851835	12.68700027	2.345000029	2.32464747	0.43002108
202001_076.7_090.0_39	SCML	39	5839463.756	5791010	242969268.6	79524924.83	14496425.72	32932097.56	3.652584579	3.622276755	0.463885623	3.326141854	0	1.519999981	0	13.90200043	0.398999989	7.808555763	1.089032553
202001_076.7_090.0_9	Surface	9	3035781.129	3422540	156356587.4	39613061.54	1142381.375	6946203.991	1.898881096	2.14079877	0.036556204	0.701566603	0	1.600000024	0	13.90100002	0.372999996	58.56184548	3.051454788
202001_080.0_051.0_28	SCML	28	8763206.255	10789797	58794376.34	165120352.3	0	0	5.481385513	6.749018024	0	0	0.74000001	3	0.24666667	14.71100044	1.779999971	#DIV/0!	#DIV/0!
202001_080.0_051.0_9	Surface	9	2999972.737	3288655	27246372.05	86076847.04	5843215.078	20024501.11	1.876482947	2.057053703	0.186982882	2.022474612	0.720000029	2.930000067	0.245733793	14.71399975	1.853999972	11.00129424	1.017097417
202001_080.0_055.0_10	Surface	10	1951227.743	2558806	9843666.895	67795480.27	5725037.694	20037631.93	1.220492953	1.600533153	0.183201206	2.023800825	1.090000033	3.25	0.335384626	14.09200001	2.70600009	8.736477166	0.790855075
202001_080.0_070.0_10	Surface	10	2905459.446	3711051	2336984.279	11299439.45	60598736.14	4740226.164	1.817364883	2.321262401	1.939159556	0.478762843	2.059999943	2.599999905	0.792307699	13.27099991	1.182999969	1.197045593	4.848459806
202001_080.0_070.0_20	SCML	20	660415.5439	1876822	888150.3965	11644638.53	30227148.56	34179525.5	0.413089923	1.173952161	0.967268754	3.452132076	2.269999981	2.769999981	0.819494584	13.2510004	1.322999954	1.213677332	0.34006583
202001_080.0_080.0_32	SCML	32	3448753.153	2347316	8878519.589	40313950.29	29399906.87	41716616.41	2.157195097	1.468246158	0.94079702	4.213378257	1.279999971	2.829999924	0.452296822	13.43700027	1.019000053	1.560640741	0.34847243
202001_080.0_080.0_8	Surface	8	2970871.335	3108760	7192528.935	44024858.48	29019113.08	41716616.41	1.85828002	1.94452938	0.928611619	4.213378257	NA	NA	#VALUE!	13.44900036	1.039000034	2.09401793	0.461513128
202001_080.0_100.0_10	Surface	10	5012506.466	6903188	210748818.8	14223115.57	16347871.4	26445472.28	3.135322794	4.317944094	0.523131885	2.6709927	0	1.149999976	0	14.58300018	0.202999994	8.254025835	1.616606475
202001_080.0_100.0_87	SCML	87	4036971.264	4399336	42270625.99	64418315.8	16833711.75	26931312.64	2.525125526	2.751784668	0.538678776	2.720062577	0	1.580000043	0	13.7670002	0.442999989	5.108396303	1.011662265
202001_081.8_046.9_0	Surface	0	2436091.651	2443828	30976227.56	43642062.83	0	0	1.523775328	1.528614414	0	0	1.50999999	3.349999905	0.450746278	14.50300026	1.417000055	#DIV/0!	#DIV/0!
202001_081.8_046.9_10	Surface	10	4575064.99	6724231	61069926.88	92515666.31	49030483.37	17976093.13	2.861703151	4.206006491	1.568975468	1.815585406	2.599999905	4.25	0.611764684	14.27900028	1.340999961	2.680734388	2.316611753
202001_083.3_055.0_10	Surface	10	4836021.624	6105729	15257913.18	39050217.29	98520545.45	44172079.82	3.024931526	3.81913349	3.152657454	4.461380062	3.910000086	5.170000076	0.756286272	13.4829998	1.789000034	1.211401348	0.856043071
202001_083.3_055.0_23	SCML	23	5218283.426	4599794	15419277.72	50591355.65	37593538.8	17516514.41	3.264036283	2.877171147	1.202993242	1.769167955	4.039999962	5.210000038	0.775431849	13.47599983	1.851999998	2.391676899	1.626284909
202001_083.3_090.0_13	Surface	13	17930282.02	15130246	87017476.49	33699237.22	25395006.65	43765024.39	11.2153914	9.463968873	0.812640213	4.420267463	0	1.340000033	0	14.09599972	0.400000006	11.64595195	2.14103987
202001_083.3_090.0_41	SCML	41	16180180.82	13537969	75490213.83	32650320.57	27574722.84	44263995.57	10.1207031	8.46799961	0.882391131	4.470663553	0	1.320000052	0	14.08199978	0.391000003	9.596650864	1.894125896
202001_086.7_035.0_12	Surface	12	3645081.487	3876464	174040996.4	93089788.35	88685560.98	21508283.81	2.27999847	2.424728232	2.837937951	2.172336665	0	1.75	0	15.61100006	0.137999997	0.854397902	1.11618437
202001_086.7_035.0_51	SCML	51	9302826.579	11274402	154753478.2	113261603.6	91928873.61	21626461.2	5.818918025	7.052138451	2.941723956	2.184272581	0.74000001	2.930000067	0.252559725	15.01399994	0.207000002	2.397280831	3.228598167
202001_086.7_060.0_43	SCML	43	6798395.305	9010215	79170015.59	139464708.5	132844510	48452727.27	4.252396263	5.635889483	4.25102432	4.893725454	0.280000001	1.590000033	0.176100626	13.75599957	1.217000008	1.32577211	1.151656246
202001_086.7_060.0_9	Surface	9	5748694.89	6888440	110536947.1	208545731.1	51170807.1	18868988.91	3.595808654	4.30871922	1.637465827	1.90576788	0.349999994	1.74000001	0.201149421	13.79100037	1.207000017	2.631333826	2.260883534
202001_086.7_100.0_13	Surface	13	13905519.23	16722951	238620981.3	36005545.19	108499969	50225388.03	8.697902278	10.46020585	3.471999008	5.072764191	0	1.279999971	0	14.62699986	0.500999987	3.01273296	2.062032741
202001_086.7_100.0_46	SCML	46	16413171.74	15955480	193090087.2	45588694.69	74372966.74	13445960.09	10.26643892	9.98015274	2.379934936	1.358041969	0	1.210000038	0	14.61699963	0.497999996	4.193456127	7.348928065
202001_090.0_035.0_10	Surface	10	1054347.623	1698108	245368735.7	91201236.07	45366984.48	24318279.38	0.659494438	1.062166554	1.451743503	2.456146217	0	1.610000014	0	15.80700016	0.101999998	0.731648912	0.432452493
202001_090.0_035.0_36	SCML	36	5363273.774	8624309	25949194.72	20216386.34	74780022.17	11935915.74	3.354727746	5.39450528	2.392960709	1.20552749	1.019999981	3.559999943	0.286516853	14.49499989	0.25	2.254322547	4.474809015
202001_090.0_037.0_10	Surface	10	3665609.211	4275215	189381407	99520715.65	78154643.02	11883392.46	2.292838561	2.674146983	2.500948577	1.200222638	0	1.629999995	0	15.50599957	0.075999998	1.069253086	2.228042447
202001_090.0_037.0_40	SCML	40	20691000.76	19148255	96942253.21	28507219.67	64551113.08	13551006.65	12.94222098	11.9772335	2.065635619	1.368651672	4.309999943	4.829999924	0.892339547	13.53600025	0.158999994	5.798328316	8.75111889
202001_090.0_053.0_10	Surface	10	17487274.46	17899677	117384758.5	47843816	35676439.02	21744638.58	10.93829017	11.19624796	1.141646049	2.196208497	0.239999995	1.919999957	0.125	14.45699978	0.108999997	9.807109629	5.097989547
202001_090.0_070.0_41	SCML	41	5524129.555	7192839	219169809.9	26890434.64	131071849.2	2928172.949	3.455343037	4.499120795	4.194299174	0.295745468	0	1.49000001	0	15.04800034	0.100000001	1.072675221	15.212814
202001_090.0_070.0_8	Surface	8	8469451.25	12609665	295810026.6	60206464.43	33404807.1	105046.5632	5.297641757	7.887345458	1.068953827	0.010609703	0	1.50999999	0	15.0539999	0.075999998	7.378565153	743.4086947
202001_090.0_090.0_10	Surface	10	13144114.96	17096889	163391257.1	26002838.29	141077534.4	1772660.754	8.221643907	10.69410407	4.514481101	0.179038736	0	1.620000005	0	15.00699997	0.082999997	2.368844576	59.73067231
202001_090.0_090.0_30	SCML	30	44262409.43	38102686	81426459.73	63134549.45	64235973.39	91915.74279	27.6861371	23.83323009	2.055551148	0.00928349	0.07	1.809999943	0.038674034	14.80599976	0.148000002	11.59456923	2567.270508
202001_090.0_110.0_10	Surface	10	3307477.683	4184376	993611478.4	7014924.148	182045694	46890159.65	2.068827291	2.617327188	5.825462208	4.735906125	0.349999994	1.25	0.279999995	15.49699974	0.037999999	0.449290905	0.552656053
202001_090.0_110.0_84	SCML	84	943344.9971	924186.4	276010803.2	1971833.284	69462039.91	46916421.29	0.590062296	0.578078593	2.222785277	4.73855855	0.100000001	1.789999962	0.055865924	13.8380003	0.035999998	0.260069472	0.121994608
202001_090.0_120.0_10	Surface	10	719295.662	1148090	795431845	5376458.678	42596381.37	11922784.92	0.449919437	0.718130295	1.363084204	1.204201277	0	1.029999971	0	16.04199982	0.057	0.52684221	0.596354039
202001_090.0_120.0_87	SCML	87	4253076.103	4881088	250530315.7	711658.9716	39825778.27	1588829.268	2.660299102	3.053120544	1.274424905	0.160471756	0	1.25	0	14.97099972	0.092	2.395684934	19.02590599
202001_093.3_030.0_10	Surface	10	905087.5677	1582779	708580832.2	163555808.5	77366793.79	420186.2528	0.566132274	0.990028265	2.475737401	0.042438812	0	1.809999943	0	16.14599991	0.351000011	0.399892276	23.32836897
202001_093.3_030.0_46	SCML	46	2424420.22	5627393	197983525.9	214541458	157950638.6	1798922.395	1.516474848	3.519934322	5.054420435	0.181691162	0.100000001	2.589999914	0.03861004	15.33100033	1.105000019	0.696407109	19.37317304
202001_093.3_060.0_12	Surface	12	6487482.026	7926939	274159813.3	70524237.43	9585498.891	199470292.7	4.057920007	4.958300345	0.306735965	20.14649956	0	1.340000033	0	15.76500034	0.324000001	16.1647179	0.24611225
202001_093.3_060.0_67	SCML	67	3490936.499	3878667	117658529.4	8842483.752	1877707.317	144202669.6	2.18358078	2.426106209	0.060086634	14.56446963	8.920000076	8.06000042	1.106699704	12.32699966	0.284999996	40.37680342	0.166577038
202001_093.3_100.0_100	SCML	100	3619824.821	4694759	873295768.4	5820234.406	2271631.929	11633906.87	2.264200426	2.936571755	0.072692222	1.175024594	0	1.090000033	0	16.25399971	0.210999995	40.39733102	2.499157694
202001_093.3_100.0_12	Surface	12	406810.8499	515155.7	1331001123	7528235.592	3584713.969	73663902.44	0.254460187	0.32222989	0.114710847	7.440054146	0	1.179999948	0	16.57900047	0.128999993	2.809062076	0.043310154
202007_076.7_080.0_10	Surface	10	11557272.02	14224335	11718651.07	288340493.3	67820687.36	116404722.8	7.229073649	8.897321543	2.170261996	11.756877	2.329999924	1.710000038	1.362573025	16.37100029	0.428000003	4.099653203	0.756775931
202007_076.7_080.0_30	SCML	30	27448521.04	36849273	2767562.667	284742661.9	13761099.78	23228421.29	17.16904991	23.04922026	0.440355193	2.34607055	6.619999886	3.640000105	1.818681235	14.14799976	0.818000019	52.34233779	9.824606621
202007_080.0_051.0_10	Surface	10	530150.0926	2354259	3784731.803	16050066.35	67544940.13	35505738.36	0.331608883	1.472589005	2.161438084	3.586079574	14.75	15.75	0.936507937	11.62199974	1.993000031	0.681300573	0.410640359
202007_080.0_055.0_10	Surface	10	0	361164.8	60821734.88	57130112.19	35033028.82	25880847.01	0	0.225908582	1.121056922	2.613965548	1.120000005	4.489999771	0.249443221	14.86800003	8.204000473	0.201513926	0.086423703
202007_080.0_070.0_10	Surface	10	2342690.274	3176880	3301028.469	5689930.651	154602279.4	9086527.716	1.465352766	1.98713844	4.947272941	0.917739299	1.200000048	1.159999967	1.034482829	16.10899925	0.363000005	0.401663394	2.16525373
202007_080.0_070.0_50	SCML	50	3748304.438	2456618	16104578.95	131178077.5	192707920.2	10596572.06	2.344564426	1.536614559	6.166653446	1.070253778	4.420000076	1.74000001	2.540229914	13.46199989	0.787	0.249181274	1.435747848
202007_080.0_080.0_10	Surface	10	748348.231	1300131	528274565.6	21713376.33	131452643	8088585.366	0.468091818	0.813231941	4.206484576	0.816947122	0.99000001	1.960000038	0.505102036	15.28999996	0.432999998	0.193328164	0.995452361
202007_080.0_080.0_30	SCML	30	5342512.537	7417565	704585775.7	14441469.86	38946013.3	1168643.016	3.341741592	4.639686908	1.246272426	0.118032945	1.980000019	2.390000105	0.828451854	13.3380003	0.582000017	3.722851289	39.30840587
202007_080.0_090.0_10	Surface	10	10723632.72	10821566	370426900.1	26540583.54	0	114264399.1	6.707632266	6.768889533	0	11.54070431	0	1.100000024	0	17.81900024	0.085000001	#DIV/0!	0.586523088
202007_080.0_090.0_90	SCML	90	450952.6428	376245.2	1032526234	44972893.34	119017756.1	19591184.04	0.282070878	0.235341373	3.808568195	1.978709588	0	1.00999999	0	12.66499996	0.112999998	0.061792611	0.118936793
202007_080.0_100.0_10	Surface	10	377600.486	355223.5	484556921	28880551.92	56515051	15284274.94	0.236189104	0.222192299	1.808481632	1.543711769	0	1.200000048	0	18.10099983	NA	0.122861242	0.143933799
202007_080.0_100.0_87	SCML	87	7670169.891	9974588	114650255.6	3026213.384	19499268.29	127526527.7	4.797691267	6.239104794	0.623976585	12.8801793	1.25	2.369999886	0.527426186	14.05799961	NA	9.998940576	0.484395803
202007_081.8_046.9_10	Surface	10	3017283.138	2470753	0	70874574.77	151056957.9	7300736.142	1.887310603	1.545456002	4.833822653	0.73737435	0	5.519999981	0	14.76599979	9.329000473	0.31971715	2.095890645
202007_083.3_080.0_10	Surface	10	294857.8654	332583.4	1816519409	69643737.69	157294097.6	6013915.743	0.184433595	0.208030917	5.033411123	0.60740549	0.079999998	1.120000005	0.071428569	16.72299957	0.35800001	0.041330007	0.342491005
202007_083.3_080.0_40	SCML	40	1326244.33	1547849	3973429.258	40801781.04	62226957.87	33785600.89	0.829565828	0.96817955	1.991262652	3.41234569	1.279999971	1.610000014	0.795031031	13.95199966	0.391000003	0.486213885	0.283728449
202007_086.7_035.0_10	Surface	10	17357714.2	22283629	32729986.84	44900936.71	6749241.685	7011858.093	10.85725023	13.93840994	0.215975734	0.708197667	0	3.410000086	0	15.63000011	2.191999912	64.53692589	19.68152479
202007_086.7_100.0_10	Surface	10	23850676.01	28698940	144941210.5	53581990.07	23149636.36	112859401.3	14.91859784	17.95118697	0.740788364	11.39879953	0	0.889999986	0	17.8560009	0.147	24.23254447	1.57483136
202007_086.7_100.0_70	SCML	70	24345179.48	30701220	45641062.04	34868126.68	7340128.603	93859104.21	15.22790976	19.20361311	0.234884115	9.479769525	0	1.370000005	0	14.56999969	0.34799999	81.75781964	2.025746835
202007_090.0_037.0_10	Surface	10	1444659.002	1479895	1500254.048	90015242.89	25854585.37	81988842.57	0.903634206	0.925674323	0.827346732	8.2808731	0	0.310000002	0	19.73800087	1.065000057	1.118846896	0.111784628
202007_090.0_037.0_40	SCML	40	33232298.19	36411303.23	238430726	256933859.2	17726607.54	6499756.098	20.78680252	22.77527017	0.567251441	0.656475366	1.080000043	2.109999895	0.511848387	13.41899967	2.088000059	40.15022003	34.69325941
202007_090.0_053.0_10	Surface	10	895281.6352	2311454	12475597.43	51899887.04	120659108.6	9401667.406	0.559998663	1.445814477	3.861091475	0.949568408	0	0.5	0	17.76199913	1.488999963	0.374457452	1.522601705
202007_090.0_053.0_20	SCML	20	12542569.4	16804539	387070595.8	75601185.9	114540146.3	1391866.962	7.84537716	10.51123914	3.665284682	0.140578563	0	0.790000021	0	16.03700066	3.948999882	2.867782465	74.77128031
202007_090.0_070.0_10	Surface	10	2465012.563	3677314	77439039.2	210006755.3	129771898	10255170.73	1.541865358	2.300159907	4.152700736	1.035772244	0	0.800000012	0	17.02599907	0.658999979	0.553894936	2.220719777
202007_090.0_070.0_35	SCML	35	3885210.593	2765594	37705697.68	13925038.43	102722408	1890838.137	2.430199226	1.729879047	3.287117056	0.190974652	1	1.679999948	0.595238114	13.6960001	0.707000017	0.526260251	9.058160488
202007_090.0_080.0_10	Surface	10	2375831.781	2634242	213760584.3	14885276.76	135496935.7	5935130.82	1.486082779	1.647718371	4.335901942	0.599448213	0	1.159999967	0	17.57900047	0.138999999	0.380017443	2.748725136
202007_090.0_080.0_75	SCML	75	4675118.25	5432450	732379832.8	6956604.366	184146625.3	8009800.443	2.924286465	3.397997475	5.89269201	0.808989845	1.620000005	3.160000086	0.512658215	13.39400005	0.633000016	0.576646034	4.200296822
202007_090.0_090.0_10	Surface	10	2925670.773	3719973	2101083433	88303570.93	51157676.27	35873401.33	1.830007069	2.326843112	1.637045641	3.623213534	NA	NA	#VALUE!	NA	NA	1.421367281	0.642204245
202007_090.0_090.0_75	SCML	75	17681244.84	17612601	198323140.4	5426024.311	31671538.8	86413929.05	11.05961865	11.01668193	1.013489242	8.727806834	NA	NA	#VALUE!	NA	NA	10.87005315	1.262250888
202007_090.0_120.0_10	Surface	10	230944.6189	329423.4	311808166.8	12779310.47	171252159.6	6972465.632	0.144455859	0.206054337	5.480069107	0.704219029	0.140000001	1.210000038	0.115702477	18.91500092	0.092	0.037600682	0.292599786
202007_090.0_120.0_75	SCML	75	14043953.73	17043167	870264034.4	44592551.16	72652829.27	393924.612	8.784493058	10.66050096	2.324890537	0.039786386	1.039999962	2.920000076	0.356164361	13.32699966	0.273000002	4.585377587	267.9434357
202007_093.3_050.0_10	Surface	10	0	243824.3	65892656.52	89969363.56	0	0	0	0.1525121	0	0	0	0.319999993	0	18.97599983	1.83099997	#DIV/0!	#DIV/0!
202007_093.3_050.0_30	SCML	30	6112018.856	7620871	71534434.84	196595790.9	44552873.61	47520439.02	3.823067794	4.766854811	1.425691956	4.799564341	1.440000057	4.849999905	0.296907234	13.10499954	2.861000061	3.343537705	0.993184896
202007_093.3_090.0_10	Surface	10	0	0	2884988535	55592747.23	17463991.13	65509662.97	0	0	0.558847716	6.61647596	0.07	1.409999967	0.049645391	19.36899948	0.098999999	0	0
202007_093.3_090.0_30	SCML	30	11622252.66	15020251	336797469.4	3943290.695	70867037.69	45668993.35	7.269719039	9.395167001	2.267745206	4.612568328	1.389999986	3.599999905	0.386111117	13.1960001	0.40200001	4.142955292	2.036862401
202007_093.4_026.4_10	Surface	10	0	0	3924907.055	129521932.8	34704758.31	34901720.62	0	0	1.110552266	3.525073783	0.090000004	9.899999619	0.00909091	13.99600029	2.575000048	0	0
202010_076.7_051.0_10	Surface	10	7083489.301	7173479	76229054.22	103983754.1	44014509.98	71037738.36	4.430722558	4.487011115	1.408464319	7.174811574	0.209999993	1.519999981	0.138157892	17.09900093	1.667999983	3.185747097	0.625383826
202010_076.7_051.0_20	SCML	20	4352738.812	2170655	17564568.53	89632931.78	26694957.87	48675951.22	2.722638127	1.357744703	0.854238652	4.916271073	0.170000002	2.549999952	0.066666669	15.86699963	2.592999935	1.589420825	0.276173686
202010_076.7_055.0_10	Surface	10	4646535.258	4593834	197246993.4	238534729.3	190803951.2	58208926.83	2.906407804	2.873443167	6.105726438	5.87910161	0.200000003	1.450000048	0.137931032	16.75200081	0.620000005	0.470614463	0.488755486
202010_076.7_055.0_20	SCML	20	9225153.271	8932535	68459641.26	129112053.3	28717104.21	25158651.88	5.770333371	5.587300643	0.918947335	2.54102384	0.930000007	2.460000038	0.378048777	14.26000023	0.846000016	6.080109741	2.19883834
202010_080.0_055.0_10	Surface	10	5249991.074	6573861	40684865.63	69056336.64	181520461.2	68385312.64	3.283869417	4.111950056	5.808654758	6.906916577	0	1.690000057	0	17.49500084	0.76700002	0.707900577	0.595338022
202010_080.0_055.0_30	SCML	30	10030419.3	15459365	32128534.22	68167316.65	84838230.6	1470651.885	6.274027272	9.669832808	2.714823379	0.14853584	0.119999997	3.190000057	0.037617553	16.73500061	2.118999958	3.561864423	65.10100733
202010_080.0_070.0_10	Surface	10	1958449.861	3491852	490172831.1	181386776.1	138989733.9	12264186.25	1.225010388	2.184153426	4.447671485	1.238682811	0	1.00999999	0	19.12199974	0.243000001	0.491077957	1.763287104
202010_080.0_070.0_40	SCML	40	12292055.48	17223153.66	36327818.3	85546152.78	81555525.5	249485.5876	7.688680703	10.77308261	2.609776816	0.025198044	3.690000057	3.910000086	0.943734009	13.42700005	0.726000011	4.127970846	427.5364631
202010_080.0_080.0_10	Surface	10	2866295.55	2771786	486198631.7	173102572.7	24462718.4	98284190.69	1.792867867	1.733752143	0.782806989	9.92670326	0	1.190000057	0	17.99099922	0.178000003	2.214788789	0.174655381
202010_080.0_080.0_50	SCML	50	9415292.886	12606590	131020629	6282995.406	10136993.35	26576780.49	5.8892657	7.885422045	0.324383787	2.684254829	1.629999995	2.339999914	0.69658122	11.97799969	0.404000014	24.30892776	2.937657766
202010_080.0_100.0_10	Surface	10	201529.3832	396685.2	1904636628	110544360.3	199575339.2	51446554.32	0.126056629	0.248126593	6.386410854	5.196101986	0	1.220000029	0	19.68499947	0.215000004	0.038852275	0.047752449
202010_080.0_100.0_87	SCML	87	782742.5139	1092303	373357382.7	105430.9588	22624403.55	4674572.062	0.489605442	0.683235527	0.723980914	0.472131778	0	1.870000005	0	14.22399998	0.402999997	0.943720358	1.447128871
202010_081.8_046.9_10	Surface	10	5161744.583	5111831	56597819.39	343376229	164095862.5	4136208.426	3.228671237	3.197450291	5.2510676	0.417757051	0.159999996	3.089999914	0.051779935	16.31500053	2.068000078	0.608914326	7.653851164
202010_081.8_046.9_20	SCML	20	2037656.655	1708926	11240523.88	36215866.57	59561401.33	131308.204	1.274554238	1.068933213	1.905964843	0.013262129	0.810000002	4.559999943	0.177631582	14.94499969	1.302000046	0.560835745	80.60042343
202010_083.3_080.0_10	Surface	10	2034647.684	4277496	384657809.1	114528014.5	110482722.8	58904860.31	1.272672126	2.675573748	3.53544713	5.949390891	0.079999998	1.929999948	0.041450777	18.81500053	0.252999991	0.756785111	0.449722299
202010_083.3_080.0_62	SCML	62	4923441.044	4509526	40418786.94	14475240.31	88685560.98	33194713.97	3.079612373	2.820708513	2.837937951	3.352666111	1.720000029	3.660000086	0.469945352	11.07800007	0.419	0.993928888	0.841332963
202010_083.3_110.0_10	Surface	10	450725.1044	70044.07	792318130.9	23245288.48	159880869.2	4937188.47	0.281928553	0.043812566	5.116187814	0.498656035	0	1.080000043	0	20.08399963	0.162	0.008563518	0.087861297
202010_083.3_110.0_87	SCML	87	5270116.04	5862636	111614838.9	647868.8117	65903587.58	157569.8448	3.296457583	3.667078818	2.108914803	0.015914554	0	1.870000005	0	13.57499981	0.365999997	1.738846355	230.4229712
202010_086.7_040.0_0	Surface	0	2006951.428	3879941	159633579.5	153377758.2	109773658.5	67453024.39	1.255348118	2.426903096	3.512757072	6.812755463	0	0.930000007	0	21.55400085	0.312000006	0.690882702	0.356229298
202010_086.7_040.0_30	SCML	30	5202904.746	6858482	149744688.1	63763585.62	108092913.5	36884474.5	3.254416919	4.289980491	3.458973232	3.725331925	1.629999995	3.549999952	0.459154934	14.5369997	0.783999979	1.240246803	1.151570002
202010_086.7_080.0_10	Surface	10	184032.9939	268922.7	576026835.5	11821446.25	58931121.95	110863516.6	0.115112638	0.168211149	1.885795902	11.19721518	0.129999995	1	0.129999995	20.14500046	0.094999999	0.089199021	0.015022588
202010_086.7_080.0_87	SCML	87	5356703.856	7462075	186387354.2	852981.3205	33168452.33	44053902.44	3.350618262	4.667527913	1.061390475	4.449444146	1.659999967	2.779999971	0.597122297	12.73600006	0.316000015	4.397559638	1.04901371
202010_090.0_037.0_10	Surface	10	1775007.648	2358361	130383285.6	74714376.03	32774527.72	74451751.66	1.110267284	1.475154806	1.048784887	7.519626918	0.079999998	0.939999998	0.085106381	21.79100037	0.467999995	1.406537055	0.196173936
202010_090.0_037.0_40	SCML	40	7956093.056	8172483	190981359.8	115009671.4	6066439.024	2586771.619	4.976536207	5.111888117	0.194126049	0.261263934	0.519999981	3	0.173333327	14.56299973	1.450999975	26.33282933	19.56599229
202010_090.0_053.0_10	Surface	10	6809566.377	8296600	113284489.4	298378757.8	6066439.024	2586771.619	4.259383769	5.1895233	0.194126049	0.261263934	0	1.330000043	0	19.32600021	0.317000002	26.73275084	19.8631446
202010_090.0_053.0_28	SCML	28	12671225.95	14192659	66028304.31	150010562.1	156978957.9	5961392.461	7.925851832	8.877508205	5.023326653	0.602100639	0.639999986	2.069999933	0.309178747	15.45699978	0.652999997	1.767256804	14.74422651
202010_090.0_070.0_10	Surface	10	2365890.83	2809059	61456835.47	137091396.4	69947880.27	170700.6652	1.479864714	1.757066405	2.238332169	0.017240767	0.189999998	1.360000014	0.139705879	17.37299919	0.707000017	0.784989122	101.9134708
202010_090.0_070.0_30	SCML	30	5425793.027	6160145	10338258.58	6461411.615	177581215.1	5606860.31	3.393833538	3.853170698	5.682598883	0.566292891	6.449999809	5.46999979	1.17915906	13.71899986	0.583999991	0.678064874	6.804201076
202010_090.0_080.0_10	Surface	10	862209.1823	1021637	515097325.9	17412881.3	96340829.27	5278589.8	0.539311844	0.639033944	3.082906537	0.53313757	0.100000001	1.059999943	0.094339629	19.84199905	0.145999998	0.207282944	1.198628609
202010_090.0_080.0_80	SCML	80	3512209.938	4977637	213724597.2	831300.19	147761122	1707006.652	2.196887316	3.113511944	4.728355904	0.172407672	0.720000029	2.430000067	0.2962963	12.96500015	0.587000012	0.658476648	18.05901041
202010_090.0_090.0_10	Surface	10	241475.2134	339420.6	437811969.5	10506941.45	130861756.1	485840.3548	0.151042746	0.212307585	4.187576195	0.049069876	0	1.070000052	0	20.01000023	0.101000004	0.050699396	4.326637895
202010_090.0_090.0_60	SCML	60	19990957	23221646	148621941.4	8787330.312	174311640.8	52812159.65	12.5043436	14.52513957	5.577972506	5.334028125	0.07	1.399999976	0.050000001	14.28800011	0.495000005	2.604017778	2.723108921
202010_090.0_120.0_10	Surface	10	0	0	401185678.3	4601520.751	77196093.13	51617254.99	0	0	2.47027498	5.213342754	0.079999998	1.230000019	0.065040648	20.95100021	0.119999997	0	0
202010_090.0_120.0_87	SCML	87	1483051.61	1833372	577615488.3	1900153.416	199496554.3	8324940.133	0.927648782	1.146774186	6.383889738	0.840818953	0.189999998	1.460000038	0.130136982	13.73999977	0.263999999	0.179635651	1.36387766
202010_093.3_050.0_10	Surface	10	647930.5043	747416.4	469746943.1	132416428.8	63802656.32	170700.6652	0.40528053	0.467508958	2.041685002	0.017240767	0.180000007	1.049999952	0.171428586	20.42900085	0.263000011	0.228981923	27.11648258
202010_093.3_050.0_30	SCML	30	11468910.91	11744110	106352630.9	102168438.7	0	0	7.173803774	7.345940805	0	0	0.930000007	2.670000076	0.348314599	15.71100044	1.019000053	#DIV/0!	#DIV/0!
202010_093.3_090.0_10	Surface	10	538076.9495	370508.2	473797729.3	15557301.94			0.336567132	0.231752879	0	0	NA	NA	#VALUE!	19.94300079	NA	#DIV/0!	#DIV/0!
202010_093.3_090.0_75	SCML	75	1682348.186	3201887	130388226	394891.4662			1.05230879	2.002780319	0	0	NA	NA	#VALUE!	13.07299995	NA	#DIV/0!	#DIV/0!
202010_093.4_026.4_10	Surface	10	899192.7886	1255799	47103153.96	122321051.9			0.562445089	0.785502275	0	0	NA	NA	#VALUE!	18.33099937	NA	#DIV/0!	#DIV/0!
