# Supplementary material for: Molecular and physiological acclimation to low light and iron scarcity in a globally abundant oceanic pelagophyte
Source: Nat Commun. 2026 Apr 20;17:5480. doi: 10.1038/s41467-026-71628-0 (PMC13284251; doi:10.1038/s41467-026-71628-0)
Supplement: Supplementary file 18 — Supplementary Data 16 [file 41467_2026_71628_MOESM18_ESM.csv]

Protein	ID	short.description	Sample	norm	filt1	filt2	filt2_imp	filt2_grr	filt2_impseq	filt2_impseqrob
maker-scf300000870601.0-snap-gene-19.37-mRNA-1	FNT	formate nitrite transporter	A1_HL_p_00_a	10.9676781342447	12.9692974602163	13.3053090245155	13.5935897220097	13.5755957110324	13.47022368304	13.4778598888831
maker-scf300000870601.0-snap-gene-19.37-mRNA-1	FNT	formate nitrite transporter	B1_HL_p_00_b	7.17483870194727	8.20080109491898	8.4600328781081	8.60130661957699	8.59577553772591	8.43675470932292	8.43008455856822
maker-scf300000870601.0-snap-gene-19.37-mRNA-1	FNT	formate nitrite transporter	C1_HL_p_00_c	6.47544054133684	7.42770838254113	7.68461332967967	7.83642599707902	7.80622728343066	7.66380369465113	7.67276807837454
maker-scf300000870601.0-snap-gene-19.37-mRNA-1	FNT	formate nitrite transporter	A2_HL_p_11_c	13.3578333816006	14.9344941431004	15.157005130378	15.6229912405382	15.5378657182991	15.4301480478351	15.4106289095182
maker-scf300000870601.0-snap-gene-19.37-mRNA-1	FNT	formate nitrite transporter	D1_HL_p_11_a	7.42316052421218	8.76528064658618	8.99124722079693	9.13878528029551	9.09407400248127	9.14080350553469	9.14294138507691
maker-scf300000870601.0-snap-gene-19.37-mRNA-1	FNT	formate nitrite transporter	E1_HL_p_11_b	8.19498895948706	9.61372488861973	9.76159631348446	9.91405952853583	9.95103446554964	9.93546367625465	9.93875945214482
maker-scf300000870601.0-snap-gene-19.37-mRNA-1	FNT	formate nitrite transporter	B2_LL_p_00_a	7.55000059527122	8.2256734680471	8.39212445075285	8.71799808221436	8.41722026140031	8.3828449007223	8.38115316792783
maker-scf300000870601.0-snap-gene-19.37-mRNA-1	FNT	formate nitrite transporter	C2_LL_p_00_b	11.6264296576683	13.3375548298476	13.6906553431339	13.8093321740607	13.8106558775034	13.7176218251852	13.7249975480948
maker-scf300000870601.0-snap-gene-19.37-mRNA-1	FNT	formate nitrite transporter	D2_LL_p_00_c	4.18390742338863	4.21586983361488	4.33171464295783	4.88526069142942	4.00216560460941	3.96691604674576	3.96955493333144
maker-scf300000870601.0-snap-gene-19.37-mRNA-1	FNT	formate nitrite transporter	A3_LL_p_11_b	10.4411859664661	11.423727421916	11.6840983203009	11.866842447691	11.8533079106176	11.7803338654361	11.7549231118724
maker-scf300000870601.0-snap-gene-19.37-mRNA-1	FNT	formate nitrite transporter	B3_LL_p_11_c	12.3632320652393	12.8710081426521	13.1699596975264	13.7403109545836	13.0440482254736	12.9195453950076	12.8791023924423
maker-scf300000870601.0-snap-gene-19.37-mRNA-1	FNT	formate nitrite transporter	E2_LL_p_11_a	11.1089669199536	12.2570049570502	12.4254129555167	12.5287381324933	12.4577542605648	12.5078603859247	12.5009362573447
maker-scf300000870601.0-snap-gene-19.37-mRNA-1	FNT	formate nitrite transporter	C3_HL_m_00_a	22.7456435168312	NA	NA	NA	NA	NA	NA
maker-scf300000870601.0-snap-gene-19.37-mRNA-1	FNT	formate nitrite transporter	D3_HL_m_00_b	4.38178556665792	NA	NA	NA	NA	NA	NA
maker-scf300000870601.0-snap-gene-19.37-mRNA-1	FNT	formate nitrite transporter	E3_HL_m_00_c	24.94576656719	NA	NA	NA	NA	NA	NA
maker-scf300000870601.0-snap-gene-19.37-mRNA-1	FNT	formate nitrite transporter	A4_HL_m_11_a	11.1136796838274	12.0268712219075	12.0196648560565	11.9765276146826	11.6740694430961	11.7780568109928	11.7618466448642
maker-scf300000870601.0-snap-gene-19.37-mRNA-1	FNT	formate nitrite transporter	B4_HL_m_11_b	12.1515880602213	13.831029743225	14.0565495597129	13.8364715537907	14.0622541224964	14.0394825573553	14.0255968889409
maker-scf300000870601.0-snap-gene-19.37-mRNA-1	FNT	formate nitrite transporter	C4_HL_m_11_c	9.25218296523103	10.6514819568485	10.808900071234	10.544631223205	10.7566864293974	10.9094357730186	10.9080005003605
maker-scf300000870601.0-snap-gene-19.37-mRNA-1	FNT	formate nitrite transporter	A5_HL_m_23_c	15.744890073163	18.3414000483677	18.9558458379868	18.6167484374695	18.7279513487191	18.6052278072686	18.6182163633358
maker-scf300000870601.0-snap-gene-19.37-mRNA-1	FNT	formate nitrite transporter	D4_HL_m_23_a	9.43197837232117	10.8414455399296	11.0683894249754	11.0327660887071	11.0743603357323	11.1496357676399	11.1494575057107
maker-scf300000870601.0-snap-gene-19.37-mRNA-1	FNT	formate nitrite transporter	E4_HL_m_23_b	14.5576301674158	16.5212961997869	17.0186630154508	16.586776324554	16.7693407275303	16.8209391000337	16.8216260394317
maker-scf300000870601.0-snap-gene-19.37-mRNA-1	FNT	formate nitrite transporter	B5_LL_m_00_a	6.79063174571145	NA	NA	NA	NA	NA	NA
maker-scf300000870601.0-snap-gene-19.37-mRNA-1	FNT	formate nitrite transporter	C5_LL_m_00_b	25.373872492007	NA	NA	NA	NA	NA	NA
maker-scf300000870601.0-snap-gene-19.37-mRNA-1	FNT	formate nitrite transporter	D5_LL_m_00_c	16.6390644192002	NA	NA	NA	NA	NA	NA
maker-scf300000870601.0-snap-gene-19.37-mRNA-1	FNT	formate nitrite transporter	A6_LL_m_11_b	9.06434598211407	10.0024775410339	10.267509671074	9.98678289929997	10.0879805247241	10.0896677581413	10.089770211086
maker-scf300000870601.0-snap-gene-19.37-mRNA-1	FNT	formate nitrite transporter	B6_LL_m_11_c	10.3353037826524	11.3594923092174	11.8415105537098	11.58586631466	11.588182975983	11.6030622205382	11.60227363724
maker-scf300000870601.0-snap-gene-19.37-mRNA-1	FNT	formate nitrite transporter	E5_LL_m_11_a	6.6177714707049	6.9293450469544	7.03017942211781	6.70015352720717	6.66056484177744	6.82393237872643	6.82336068218202
maker-scf300000870601.0-snap-gene-19.37-mRNA-1	FNT	formate nitrite transporter	C6_LL_m_23_a	10.6473755796593	11.615495980986	12.00396915557	11.7836991967296	11.8819128228692	11.7978313100028	11.7990708689597
maker-scf300000870601.0-snap-gene-19.37-mRNA-1	FNT	formate nitrite transporter	D6_LL_m_23_b	13.1266235847543	14.365714822975	14.8162478427251	14.7065250200932	14.7807477266713	14.7090820193924	14.7113268094622
maker-scf300000870601.0-snap-gene-19.37-mRNA-1	FNT	formate nitrite transporter	E6_LL_m_23_c	12.8278186019188	13.9884499769718	14.5496461891996	14.0322804249638	14.3040216731962	14.1716911207785	14.1717665007728
maker-scf300000870601.0-snap-gene-19.37-mRNA-1	FNT	formate nitrite transporter	A7_HL_r_11_a	10.1917463372546	12.6297496226554	13.0204267831383	13.0149733883902	12.9521252412588	13.1502653000813	13.1531833833487
maker-scf300000870601.0-snap-gene-19.37-mRNA-1	FNT	formate nitrite transporter	B7_HL_r_11_b	7.09861634206716	8.54641168116588	8.79907615657492	8.91625713247176	8.89274424165729	8.93227075215249	8.93111847722363
maker-scf300000870601.0-snap-gene-19.37-mRNA-1	FNT	formate nitrite transporter	C7_HL_r_11_c	8.67867170959698	10.5251033912388	10.9425492564484	10.7624501544488	10.7661078477286	10.8788873407458	10.8773627500454
maker-scf300000870601.0-snap-gene-19.37-mRNA-1	FNT	formate nitrite transporter	A8_HL_r_23_c	10.0951295100454	12.4493784232827	13.0433594098905	12.962704542361	12.918150262395	13.1165412803565	13.1203058069427
maker-scf300000870601.0-snap-gene-19.37-mRNA-1	FNT	formate nitrite transporter	D7_HL_r_23_a	9.23645669678067	11.2699755564253	11.6052939706875	11.6143442773728	11.5387455343536	11.7886285396889	11.7911415389969
maker-scf300000870601.0-snap-gene-19.37-mRNA-1	FNT	formate nitrite transporter	E7_HL_r_23_b	12.8832877418873	15.898373215144	16.2309306549641	16.0962766395273	16.1188952205186	16.5039182279442	16.5086228797058
maker-scf300000870601.0-snap-gene-19.37-mRNA-1	FNT	formate nitrite transporter	B8_LL_r_11_a	11.9893905884302	13.6618212384918	13.9566839169945	14.1361451956681	14.086269913346	14.034411447055	14.0389286353533
maker-scf300000870601.0-snap-gene-19.37-mRNA-1	FNT	formate nitrite transporter	C8_LL_r_11_b	22.0929510329427	19.206721285478	NA	NA	NA	NA	NA
maker-scf300000870601.0-snap-gene-19.37-mRNA-1	FNT	formate nitrite transporter	D8_LL_r_11_c	10.094235722634	11.3134299152694	11.6860413540377	11.5399334662765	11.5724194336111	11.5769899372418	11.5590043630889
maker-scf300000870601.0-snap-gene-19.37-mRNA-1	FNT	formate nitrite transporter	A9_LL_r_23_b	8.75537013526765	10.4334808661502	10.80941151593	10.7621326318019	10.909584211877	10.9340589493695	10.9395652839638
maker-scf300000870601.0-snap-gene-19.37-mRNA-1	FNT	formate nitrite transporter	B9_LL_r_23_c	10.2273510802364	12.381851974028	12.7485298387721	12.8138723049536	12.8733052899326	12.9010095008182	12.9133392645905
maker-scf300000870601.0-snap-gene-19.37-mRNA-1	FNT	formate nitrite transporter	E8_LL_r_23_a	11.9710951750969	14.1535223789058	14.3866218338082	14.3012710809371	14.2331589167318	14.527466906455	14.5401064681719
maker-scf300000870601.0-snap-gene-19.37-mRNA-1	FNT	formate nitrite transporter	C9_pool1	9.47405473936318	10.9006190853323	11.271501019813	11.1881391465429	11.2925181282206	11.2602392471228	11.2584459957792
maker-scf300000870601.0-snap-gene-19.37-mRNA-1	FNT	formate nitrite transporter	D9_pool1	11.3265202882807	13.027530109431	13.4123744508515	13.395430521435	13.4510481096376	13.4397247832081	13.4392516207063
maker-scf300000870601.0-snap-gene-19.37-mRNA-1	FNT	formate nitrite transporter	E9_pool1	10.2986703605611	11.7743710371968	12.1114802782488	12.0101961019292	12.1845665841284	12.1016958495392	12.0999900726174
maker-scf300000870601.0-snap-gene-19.37-mRNA-1	FNT	formate nitrite transporter	A10_pool2	10.2986703605611	11.7743710371968	12.1114802782488	12.0101961019292	12.1845665841284	12.1016958495392	12.0999900726174
maker-scf300000870601.0-snap-gene-19.37-mRNA-1	FNT	formate nitrite transporter	B10_pool2	10.2986703605611	11.7743710371968	12.1114802782488	12.0101961019292	12.1845665841284	12.1016958495392	12.0999900726174
maker-scf300000870601.0-snap-gene-19.37-mRNA-1	FNT	formate nitrite transporter	C10_pool2	11.1214641959837	12.6925824646164	13.0608626455314	12.883809886739	13.1367220191575	13.0649010479116	13.065037070251
maker-scf300000870601.0-snap-gene-19.37-mRNA-1	FNT	formate nitrite transporter	D10_pool2	9.28373609075951	10.571192919115	10.9204077518293	10.7730797100311	10.9242356500494	10.8254215223825	10.8219007255678
maker-scf300000870601.0-snap-gene-19.37-mRNA-1	FNT	formate nitrite transporter	E10_pool2	10.9074930486647	12.2182277045731	12.5573183439108	12.3372538272807	12.6584245144962	12.4020425989361	12.4055677245623
maker-scf300000870601.0-snap-gene-2.110-mRNA-1	Dynein	Dynein	A1_HL_p_00_a	23.2509200892952	26.6021784479527	27.1197117528425	27.719559246354	27.6810634954855	27.4656172370927	27.4818717855524
maker-scf300000870601.0-snap-gene-2.110-mRNA-1	Dynein	Dynein	B1_HL_p_00_b	19.9919036180251	22.1092286040479	22.6646342400881	23.053302696313	23.0369777213101	22.610311154366	22.5929979675492
maker-scf300000870601.0-snap-gene-2.110-mRNA-1	Dynein	Dynein	C1_HL_p_00_c	20.7440063715663	23.0197289996212	23.6659836958402	24.141040610273	24.0465795813804	23.6073462973896	23.6355485405575
maker-scf300000870601.0-snap-gene-2.110-mRNA-1	Dynein	Dynein	A2_HL_p_11_c	31.4212622504887	33.9901770536505	34.2795932292592	35.3491121701191	35.1542144878924	34.9097555390434	34.8664630254755
maker-scf300000870601.0-snap-gene-2.110-mRNA-1	Dynein	Dynein	D1_HL_p_11_a	25.9239208738907	29.6425949458604	30.2148694863874	30.7316658409946	30.580022487266	30.7364970049423	30.7444514255874
maker-scf300000870601.0-snap-gene-2.110-mRNA-1	Dynein	Dynein	E1_HL_p_11_b	22.6639809408519	25.7249665019487	25.9563322038384	26.3733963480268	26.4700330019382	26.4280471246245	26.4374722038232
maker-scf300000870601.0-snap-gene-2.110-mRNA-1	Dynein	Dynein	B2_LL_p_00_a	30.6167474327734	32.2744489294277	32.720402551199	34.0060000120348	32.8306277191948	32.6958480039856	32.6900638180723
maker-scf300000870601.0-snap-gene-2.110-mRNA-1	Dynein	Dynein	C2_LL_p_00_b	21.94500954869	24.3549738876743	24.84236092428	25.0655197765592	25.066431482116	24.8970397810584	24.9110468750266
maker-scf300000870601.0-snap-gene-2.110-mRNA-1	Dynein	Dynein	D2_LL_p_00_c	36.4554337700752	35.5718093335114	36.3185909989352	40.987718164697	33.5770656967892	33.2806174359153	33.3035858984775
maker-scf300000870601.0-snap-gene-2.110-mRNA-1	Dynein	Dynein	A3_LL_p_11_b	34.3603906012397	36.3740280699076	36.9690355451151	37.563854818021	37.5185681866588	37.2867876334001	37.2072848438912
maker-scf300000870601.0-snap-gene-2.110-mRNA-1	Dynein	Dynein	B3_LL_p_11_c	41.0198352047031	41.3189959378163	42.0127386719891	43.8515720396615	41.6267701156564	41.2285661714837	41.1005289458243
maker-scf300000870601.0-snap-gene-2.110-mRNA-1	Dynein	Dynein	E2_LL_p_11_a	37.8733934569717	40.4315333710441	40.7292144800552	41.0860692579534	40.8506277575569	41.014052236553	40.9923684799781
maker-scf300000870601.0-snap-gene-2.110-mRNA-1	Dynein	Dynein	C3_HL_m_00_a	26.4570914708761	NA	NA	NA	NA	NA	NA
maker-scf300000870601.0-snap-gene-2.110-mRNA-1	Dynein	Dynein	D3_HL_m_00_b	14.6547942768678	NA	NA	NA	NA	NA	NA
maker-scf300000870601.0-snap-gene-2.110-mRNA-1	Dynein	Dynein	E3_HL_m_00_c	12.293326196197	NA	NA	NA	NA	NA	NA
maker-scf300000870601.0-snap-gene-2.110-mRNA-1	Dynein	Dynein	A4_HL_m_11_a	28.2725231426922	29.6029272577477	29.3990778262792	29.3065252287199	28.5645504816354	28.8183722360686	28.7794261807488
maker-scf300000870601.0-snap-gene-2.110-mRNA-1	Dynein	Dynein	B4_HL_m_11_b	32.5117680869383	35.8044799086217	36.1593766246721	35.6089870928555	36.1876949455294	36.1283194752316	36.0934858592201
maker-scf300000870601.0-snap-gene-2.110-mRNA-1	Dynein	Dynein	C4_HL_m_11_c	42.6731876316104	47.5272792696306	47.9260458150463	46.7688726283858	47.7065688913543	48.3829833839522	48.3778228199422
maker-scf300000870601.0-snap-gene-2.110-mRNA-1	Dynein	Dynein	A5_HL_m_23_c	47.8932548128313	53.9811966415667	55.4386370335391	54.4709896549462	54.792790780903	54.4325676345664	54.4719243237641
maker-scf300000870601.0-snap-gene-2.110-mRNA-1	Dynein	Dynein	D4_HL_m_23_a	31.5450632093938	35.1119021023726	35.6206618835736	35.5302947280532	35.6627424850376	35.9043813250104	35.9047014670373
maker-scf300000870601.0-snap-gene-2.110-mRNA-1	Dynein	Dynein	E4_HL_m_23_b	60.2636252542576	66.1734829392251	67.7367986681109	66.0470273596909	66.7696330750722	66.9736424633639	66.9780456067434
maker-scf300000870601.0-snap-gene-2.110-mRNA-1	Dynein	Dynein	B5_LL_m_00_a	27.6377111781307	NA	NA	NA	NA	NA	NA
maker-scf300000870601.0-snap-gene-2.110-mRNA-1	Dynein	Dynein	C5_LL_m_00_b	23.3006631633583	NA	NA	NA	NA	NA	NA
maker-scf300000870601.0-snap-gene-2.110-mRNA-1	Dynein	Dynein	D5_LL_m_00_c	27.8245092455441	NA	NA	NA	NA	NA	NA
maker-scf300000870601.0-snap-gene-2.110-mRNA-1	Dynein	Dynein	A6_LL_m_11_b	48.8405464076858	52.1467119118303	53.1916934853648	51.7602499322816	52.281339246528	52.2889612926119	52.2907945201156
maker-scf300000870601.0-snap-gene-2.110-mRNA-1	Dynein	Dynein	B6_LL_m_11_c	46.8812339364625	49.8551484844189	51.6437239324628	50.5511472815499	50.5579621756981	50.6217923482155	50.6196125730414
maker-scf300000870601.0-snap-gene-2.110-mRNA-1	Dynein	Dynein	E5_LL_m_11_a	29.6801309287065	30.0691768061625	30.3148282829713	28.9045036939399	28.7318464067182	29.4359373818078	29.4342043351435
maker-scf300000870601.0-snap-gene-2.110-mRNA-1	Dynein	Dynein	C6_LL_m_23_a	35.2107320623517	37.1614185931119	38.1624787562337	37.4738885773882	37.7839748713065	37.5157941773882	37.5206702683616
maker-scf300000870601.0-snap-gene-2.110-mRNA-1	Dynein	Dynein	D6_LL_m_23_b	35.0408306072611	37.1353190892745	38.0582262086608	37.8022126012288	37.9913955158596	37.8063797038041	37.8130911443123
maker-scf300000870601.0-snap-gene-2.110-mRNA-1	Dynein	Dynein	E6_LL_m_23_c	46.5214569548468	49.0846158144223	50.7326545164235	48.9503124748777	49.895006767202	49.4323531369549	49.4338471923188
maker-scf300000870601.0-snap-gene-2.110-mRNA-1	Dynein	Dynein	A7_HL_r_11_a	39.74756045086	47.6575725889802	48.8226950439101	48.8238331497748	48.5849026226244	49.3270900931609	49.3392646887038
maker-scf300000870601.0-snap-gene-2.110-mRNA-1	Dynein	Dynein	B7_HL_r_11_b	27.8495829668141	32.4417374396671	33.1907239285535	33.6476154467146	33.5566982434834	33.7051279086751	33.7016192216451
maker-scf300000870601.0-snap-gene-2.110-mRNA-1	Dynein	Dynein	C7_HL_r_11_c	30.0671803233242	35.2766923138931	36.4449346577412	35.8562797436157	35.8663323957769	36.2412695370602	36.237093071799
maker-scf300000870601.0-snap-gene-2.110-mRNA-1	Dynein	Dynein	A8_HL_r_23_c	24.6113355675269	29.3660990896298	30.5736581433899	30.3980430106072	30.2915884547171	30.7561327392462	30.7657261381462
maker-scf300000870601.0-snap-gene-2.110-mRNA-1	Dynein	Dynein	D7_HL_r_23_a	34.4790682142903	40.739121061301	41.6864792061336	41.7475132594978	41.4740263769606	42.3712783735959	42.3813662053565
maker-scf300000870601.0-snap-gene-2.110-mRNA-1	Dynein	Dynein	E7_HL_r_23_b	27.2924917001354	32.5870068995928	33.0593689457839	32.7996057469181	32.8435566717842	33.6273506523711	33.6377742860301
maker-scf300000870601.0-snap-gene-2.110-mRNA-1	Dynein	Dynein	B8_LL_r_11_a	40.3487387569665	44.4853239897354	45.1595655026091	45.7604796626786	45.5960571947452	45.4272208977893	45.4429740697567
maker-scf300000870601.0-snap-gene-2.110-mRNA-1	Dynein	Dynein	C8_LL_r_11_b	28.7816457255447	24.2067883010719	NA	NA	NA	NA	NA
maker-scf300000870601.0-snap-gene-2.110-mRNA-1	Dynein	Dynein	D8_LL_r_11_c	26.7646606513286	29.0483285891273	29.8156764175619	29.463029303671	29.5447246292972	29.5557590011808	29.5105772349309
maker-scf300000870601.0-snap-gene-2.110-mRNA-1	Dynein	Dynein	A9_LL_r_23_b	32.4816442944718	37.4513971323853	38.5567307743134	38.405069125143	38.9287199240597	39.0152159890472	39.0358360120818
maker-scf300000870601.0-snap-gene-2.110-mRNA-1	Dynein	Dynein	B9_LL_r_23_c	28.8093467683441	33.7466881880522	34.527489997974	34.7198111393706	34.8785758849086	34.952886826615	34.9871633648475
maker-scf300000870601.0-snap-gene-2.110-mRNA-1	Dynein	Dynein	E8_LL_r_23_a	25.1626653159788	28.7847590161879	29.0747669425732	28.9150609512562	28.7754739050463	29.3698522314602	29.3961374425149
maker-scf300000870601.0-snap-gene-2.110-mRNA-1	Dynein	Dynein	C9_pool1	32.0875115281643	35.7168669952746	36.6995827552207	36.4395193457934	36.7772918206213	36.6713795223785	36.6664525727623
maker-scf300000870601.0-snap-gene-2.110-mRNA-1	Dynein	Dynein	D9_pool1	32.0534252865425	35.7008521794143	36.5235141355157	36.5023149902825	36.65232645357	36.620686018766	36.6203087492872
maker-scf300000870601.0-snap-gene-2.110-mRNA-1	Dynein	Dynein	E9_pool1	32.5884521811711	36.0491972325646	36.8480457072086	36.5560607711806	37.0843858115651	36.831373869875	36.8270995152636
maker-scf300000870601.0-snap-gene-2.110-mRNA-1	Dynein	Dynein	A10_pool2	32.5884521811711	36.0491972325646	36.8480457072086	36.5560607711806	37.0843858115651	36.831373869875	36.8270995152636
maker-scf300000870601.0-snap-gene-2.110-mRNA-1	Dynein	Dynein	B10_pool2	32.5884521811711	36.0491972325646	36.8480457072086	36.5560607711806	37.0843858115651	36.831373869875	36.8270995152636
maker-scf300000870601.0-snap-gene-2.110-mRNA-1	Dynein	Dynein	C10_pool2	33.0809186835918	36.5247819708415	37.347942365657	36.8531431568068	37.5743438323638	37.3681158017434	37.3694355162973
maker-scf300000870601.0-snap-gene-2.110-mRNA-1	Dynein	Dynein	D10_pool2	33.1265097457302	36.5271216853839	37.4956336536084	37.0150688141859	37.532840698509	37.1925428411433	37.1813725369684
maker-scf300000870601.0-snap-gene-2.110-mRNA-1	Dynein	Dynein	E10_pool2	33.2153610084198	35.9995897166536	36.7659331500282	36.1375951312622	37.0759354300585	36.3242252421445	36.3354548631873
maker-scf300000870641.0-snap-gene-1.17-mRNA-1	FBA II	fructose bisphosphate aldolase class II	A1_HL_p_00_a	NA	NA	NA	12.0170112444897	11.9963657332388	11.9031930959243	11.9101184899733
maker-scf300000870641.0-snap-gene-1.17-mRNA-1	FBA II	fructose bisphosphate aldolase class II	B1_HL_p_00_b	NA	NA	NA	14.0361645416207	14.0216001831893	13.7621347340206	13.7514592818403
maker-scf300000870641.0-snap-gene-1.17-mRNA-1	FBA II	fructose bisphosphate aldolase class II	C1_HL_p_00_c	NA	NA	NA	9.87661166692016	9.83469774328417	9.65521761588841	9.66665545461916
maker-scf300000870641.0-snap-gene-1.17-mRNA-1	FBA II	fructose bisphosphate aldolase class II	A2_HL_p_11_c	NA	NA	NA	14.0203629073872	13.9384641345165	13.8417665626393	13.8244627923359
maker-scf300000870641.0-snap-gene-1.17-mRNA-1	FBA II	fructose bisphosphate aldolase class II	D1_HL_p_11_a	NA	NA	NA	14.1536461390372	14.0791636862725	14.1514394377355	14.1549602120595
maker-scf300000870641.0-snap-gene-1.17-mRNA-1	FBA II	fructose bisphosphate aldolase class II	E1_HL_p_11_b	NA	NA	NA	11.2288994463598	11.2663280583104	11.2486439969929	11.252543107615
maker-scf300000870641.0-snap-gene-1.17-mRNA-1	FBA II	fructose bisphosphate aldolase class II	B2_LL_p_00_a	NA	NA	NA	15.1609774899809	14.6321322522647	14.5723041273387	14.5695804784608
maker-scf300000870641.0-snap-gene-1.17-mRNA-1	FBA II	fructose bisphosphate aldolase class II	C2_LL_p_00_b	NA	NA	NA	10.0135454473133	10.0105833114875	9.94309927989654	9.94859380093481
maker-scf300000870641.0-snap-gene-1.17-mRNA-1	FBA II	fructose bisphosphate aldolase class II	D2_LL_p_00_c	NA	NA	NA	13.4011239890491	10.9745583269654	10.877845216851	10.8852436711141
maker-scf300000870641.0-snap-gene-1.17-mRNA-1	FBA II	fructose bisphosphate aldolase class II	A3_LL_p_11_b	NA	NA	NA	6.47288104541374	6.46294570938527	6.42312553717159	6.40936607976831
maker-scf300000870641.0-snap-gene-1.17-mRNA-1	FBA II	fructose bisphosphate aldolase class II	B3_LL_p_11_c	NA	NA	NA	16.5426907919898	15.698222447231	15.548309784987	15.4998688067057
maker-scf300000870641.0-snap-gene-1.17-mRNA-1	FBA II	fructose bisphosphate aldolase class II	E2_LL_p_11_a	NA	NA	NA	8.93836202689829	8.8842109222442	8.91990020340466	8.91509519267837
maker-scf300000870641.0-snap-gene-1.17-mRNA-1	FBA II	fructose bisphosphate aldolase class II	A4_HL_m_11_a	NA	NA	NA	0.96864318516152	4.09696276663453	3.0544472857618	3.55935610566514
maker-scf300000870641.0-snap-gene-1.17-mRNA-1	FBA II	fructose bisphosphate aldolase class II	B4_HL_m_11_b	NA	NA	NA	2.41109342291987	2.44946996090997	2.44549144118509	2.44310915873671
maker-scf300000870641.0-snap-gene-1.17-mRNA-1	FBA II	fructose bisphosphate aldolase class II	C4_HL_m_11_c	NA	NA	NA	0.845930294272114	0.862604211908916	0.874849252829241	0.874747194321168
maker-scf300000870641.0-snap-gene-1.17-mRNA-1	FBA II	fructose bisphosphate aldolase class II	A5_HL_m_23_c	NA	NA	NA	1.37845230959484	1.38613867072958	1.3770486026841	1.37803047927226
maker-scf300000870641.0-snap-gene-1.17-mRNA-1	FBA II	fructose bisphosphate aldolase class II	D4_HL_m_23_a	NA	NA	NA	2.00534022993181	2.01215216629985	2.02581937316326	2.02581718060212
maker-scf300000870641.0-snap-gene-1.17-mRNA-1	FBA II	fructose bisphosphate aldolase class II	E4_HL_m_23_b	NA	NA	NA	2.01082895129055	2.0321587073818	2.03840155293314	2.03851518368472
maker-scf300000870641.0-snap-gene-1.17-mRNA-1	FBA II	fructose bisphosphate aldolase class II	A6_LL_m_11_b	NA	NA	NA	1.94450072131488	1.96342911601403	1.96374787030075	1.96379708273405
maker-scf300000870641.0-snap-gene-1.17-mRNA-1	FBA II	fructose bisphosphate aldolase class II	B6_LL_m_11_c	NA	NA	NA	3.62669849357171	3.62599144472988	3.63062941375408	3.63043677865198
maker-scf300000870641.0-snap-gene-1.17-mRNA-1	FBA II	fructose bisphosphate aldolase class II	E5_LL_m_11_a	NA	NA	NA	1.99530579608757	1.98273312649457	2.03135480735443	2.03121490115141
maker-scf300000870641.0-snap-gene-1.17-mRNA-1	FBA II	fructose bisphosphate aldolase class II	C6_LL_m_23_a	NA	NA	NA	0.975632160158449	0.983378491425156	0.976414893662806	0.976532038370372
maker-scf300000870641.0-snap-gene-1.17-mRNA-1	FBA II	fructose bisphosphate aldolase class II	D6_LL_m_23_b	NA	NA	NA	2.56579937541512	2.57779007872269	2.56527886160108	2.56570859933193
maker-scf300000870641.0-snap-gene-1.17-mRNA-1	FBA II	fructose bisphosphate aldolase class II	E6_LL_m_23_c	NA	NA	NA	2.77933589882945	2.83204032821715	2.80582655814005	2.80588330655126
maker-scf300000870641.0-snap-gene-1.17-mRNA-1	FBA II	fructose bisphosphate aldolase class II	A7_HL_r_11_a	NA	NA	NA	8.63883443552979	8.59372384350848	8.72514680048861	8.72721302320621
maker-scf300000870641.0-snap-gene-1.17-mRNA-1	FBA II	fructose bisphosphate aldolase class II	B7_HL_r_11_b	NA	NA	NA	8.45918556370002	8.43354684571012	8.47099076034704	8.47002424404291
maker-scf300000870641.0-snap-gene-1.17-mRNA-1	FBA II	fructose bisphosphate aldolase class II	C7_HL_r_11_c	NA	NA	NA	9.29621836336083	9.29573582236369	9.39306647574938	9.39189010526241
maker-scf300000870641.0-snap-gene-1.17-mRNA-1	FBA II	fructose bisphosphate aldolase class II	A8_HL_r_23_c	NA	NA	NA	15.6899030882618	15.6298015124204	15.8697589780239	15.8745503183411
maker-scf300000870641.0-snap-gene-1.17-mRNA-1	FBA II	fructose bisphosphate aldolase class II	D7_HL_r_23_a	NA	NA	NA	12.2357128209715	12.1515503305856	12.4146433348277	12.4174748756129
maker-scf300000870641.0-snap-gene-1.17-mRNA-1	FBA II	fructose bisphosphate aldolase class II	E7_HL_r_23_b	NA	NA	NA	10.8927784150533	10.9037781331615	11.1641758002319	11.1675247519281
maker-scf300000870641.0-snap-gene-1.17-mRNA-1	FBA II	fructose bisphosphate aldolase class II	B8_LL_r_11_a	NA	NA	NA	6.2265573209803	6.20213894272866	6.17927551676574	6.18135654871751
maker-scf300000870641.0-snap-gene-1.17-mRNA-1	FBA II	fructose bisphosphate aldolase class II	D8_LL_r_11_c	NA	NA	NA	3.95411638965226	3.9637734463929	3.96531947941845	3.9592181243968
maker-scf300000870641.0-snap-gene-1.17-mRNA-1	FBA II	fructose bisphosphate aldolase class II	A9_LL_r_23_b	NA	NA	NA	7.35358867091256	7.4513966936624	7.46807664388278	7.47194890374023
maker-scf300000870641.0-snap-gene-1.17-mRNA-1	FBA II	fructose bisphosphate aldolase class II	B9_LL_r_23_c	NA	NA	NA	9.6010337240378	9.64175660879526	9.66245891383474	9.67183769421914
maker-scf300000870641.0-snap-gene-1.17-mRNA-1	FBA II	fructose bisphosphate aldolase class II	E8_LL_r_23_a	NA	NA	NA	5.95511141425394	5.92440913416609	6.04688221044511	6.0522334886447
maker-scf300000870641.0-snap-gene-1.17-mRNA-1	FBA II	fructose bisphosphate aldolase class II	C9_pool1	NA	NA	NA	6.64091660269993	6.70024752840682	6.68106256187833	6.68009814062886
maker-scf300000870641.0-snap-gene-1.17-mRNA-1	FBA II	fructose bisphosphate aldolase class II	D9_pool1	NA	NA	NA	6.84281158668429	6.86866833453834	6.86285250529449	6.862713184449
maker-scf300000870641.0-snap-gene-1.17-mRNA-1	FBA II	fructose bisphosphate aldolase class II	E9_pool1	NA	NA	NA	6.85670287604407	6.95350561250217	6.90617894780156	6.90530842687275
maker-scf300000870641.0-snap-gene-1.17-mRNA-1	FBA II	fructose bisphosphate aldolase class II	A10_pool2	NA	NA	NA	6.85670287604407	6.95350561250217	6.90617894780156	6.90530842687275
maker-scf300000870641.0-snap-gene-1.17-mRNA-1	FBA II	fructose bisphosphate aldolase class II	B10_pool2	NA	NA	NA	6.85670287604407	6.95350561250217	6.90617894780155	6.90530842687275
maker-scf300000870641.0-snap-gene-1.17-mRNA-1	FBA II	fructose bisphosphate aldolase class II	C10_pool2	NA	NA	NA	7.10443297610721	7.24105768481982	7.20143411229857	7.20161643463669
maker-scf300000870641.0-snap-gene-1.17-mRNA-1	FBA II	fructose bisphosphate aldolase class II	D10_pool2	NA	NA	NA	6.94656723967898	7.04141505988198	6.97768838612247	6.97552297961936
maker-scf300000870641.0-snap-gene-1.17-mRNA-1	FBA II	fructose bisphosphate aldolase class II	E10_pool2	NA	NA	NA	5.16796790976414	5.30040990056914	5.19303068461976	5.19458416837416
maker-scf300000870743.0-snap-gene-2.15-mRNA-1	pTF	phytotransferrin	A1_HL_p_00_a	3.05652072512701	3.56488215016314	3.67137936833206	3.7537366783068	3.74780559173874	3.71863831715758	3.72080977599897
maker-scf300000870743.0-snap-gene-2.15-mRNA-1	pTF	phytotransferrin	B1_HL_p_00_b	4.36011124270892	4.91538776610212	5.09036738665121	5.17924976810212	5.17459071314913	5.07875583964875	5.074826988515
maker-scf300000870743.0-snap-gene-2.15-mRNA-1	pTF	phytotransferrin	C1_HL_p_00_c	3.91316190372235	4.4262903741599	4.59704754307372	4.69034892750594	4.67111916945198	4.58579990236433	4.59124213940251
maker-scf300000870743.0-snap-gene-2.15-mRNA-1	pTF	phytotransferrin	A2_HL_p_11_c	2.32982448050139	2.56917553108422	2.61753338200471	2.70002863056151	2.68462763807393	2.66596080192447	2.66263371675067
maker-scf300000870743.0-snap-gene-2.15-mRNA-1	pTF	phytotransferrin	D1_HL_p_11_a	1.35266659984393	1.57616736890769	1.62303029418629	1.65113859789618	1.64266139945112	1.65106782707279	1.65148211536819
maker-scf300000870743.0-snap-gene-2.15-mRNA-1	pTF	phytotransferrin	E1_HL_p_11_b	3.99871123244012	4.62678626576511	4.71611256759861	4.7933615725963	4.81000370629241	4.80237748299416	4.80405235229968
maker-scf300000870743.0-snap-gene-2.15-mRNA-1	pTF	phytotransferrin	B2_LL_p_00_a	3.1160318749472	3.34843944346863	3.42940258160496	3.56523919748088	3.44135209135776	3.42722660841738	3.42659333229161
maker-scf300000870743.0-snap-gene-2.15-mRNA-1	pTF	phytotransferrin	C2_LL_p_00_b	1.85533663604679	2.09883901877687	2.16271388263014	2.18261757052641	2.18228724527736	2.16754144237525	2.16874383359315
maker-scf300000870743.0-snap-gene-2.15-mRNA-1	pTF	phytotransferrin	D2_LL_p_00_c	2.7668119766008	2.75118228171998	2.83767198362637	3.20315877448026	2.62349529307213	2.60033449448343	2.60210862305985
maker-scf300000870743.0-snap-gene-2.15-mRNA-1	pTF	phytotransferrin	A3_LL_p_11_b	2.72793335142227	2.94379683775569	3.02253108831951	3.07210530817296	3.06781383301785	3.04886368712059	3.04233896307745
maker-scf300000870743.0-snap-gene-2.15-mRNA-1	pTF	phytotransferrin	B3_LL_p_11_c	4.8339909292061	4.96366488326928	5.09858782935605	5.32337877825867	5.05233008195453	5.00400259712484	4.98842317300925
maker-scf300000870743.0-snap-gene-2.15-mRNA-1	pTF	phytotransferrin	E2_LL_p_11_a	3.44233432559172	3.74610385753914	3.81225422512418	3.8468362842562	3.82405953104638	3.83936041831674	3.837300381562
maker-scf300000870743.0-snap-gene-2.15-mRNA-1	pTF	phytotransferrin	C3_HL_m_00_a	31.6089176295238	NA	NA	NA	NA	NA	NA
maker-scf300000870743.0-snap-gene-2.15-mRNA-1	pTF	phytotransferrin	D3_HL_m_00_b	34.4098135426752	NA	NA	NA	NA	NA	NA
maker-scf300000870743.0-snap-gene-2.15-mRNA-1	pTF	phytotransferrin	E3_HL_m_00_c	28.971222578318	NA	NA	NA	NA	NA	NA
maker-scf300000870743.0-snap-gene-2.15-mRNA-1	pTF	phytotransferrin	A4_HL_m_11_a	73.2489947034903	78.1830361753894	78.4382328386111	78.2152992374871	76.220461905289	76.8978012774152	76.7932747602588
maker-scf300000870743.0-snap-gene-2.15-mRNA-1	pTF	phytotransferrin	B4_HL_m_11_b	83.5217747763757	93.7642467157385	95.6614706075211	94.234304177759	95.7474305948406	95.5903962010747	95.4974797849902
maker-scf300000870743.0-snap-gene-2.15-mRNA-1	pTF	phytotransferrin	C4_HL_m_11_c	96.9518165898472	110.064770922851	112.122227915205	109.438908472232	111.612158028346	113.194743606958	113.181779366757
maker-scf300000870743.0-snap-gene-2.15-mRNA-1	pTF	phytotransferrin	A5_HL_m_23_c	100.484200127086	115.453395041302	119.782387219524	117.727785553248	118.40060736436	117.622288054161	117.70640674815
maker-scf300000870743.0-snap-gene-2.15-mRNA-1	pTF	phytotransferrin	D4_HL_m_23_a	102.931427509869	116.752713794167	119.65597861769	119.377574898749	119.798534021702	120.610330350999	120.610456500058
maker-scf300000870743.0-snap-gene-2.15-mRNA-1	pTF	phytotransferrin	E4_HL_m_23_b	101.453871255339	113.563334702334	117.434317865718	114.539933684533	115.770908437569	116.124715806402	116.131436336176
maker-scf300000870743.0-snap-gene-2.15-mRNA-1	pTF	phytotransferrin	B5_LL_m_00_a	49.4990040703117	NA	NA	NA	NA	NA	NA
maker-scf300000870743.0-snap-gene-2.15-mRNA-1	pTF	phytotransferrin	C5_LL_m_00_b	67.3969181957022	NA	NA	NA	NA	NA	NA
maker-scf300000870743.0-snap-gene-2.15-mRNA-1	pTF	phytotransferrin	D5_LL_m_00_c	20.5331106309224	NA	NA	NA	NA	NA	NA
maker-scf300000870743.0-snap-gene-2.15-mRNA-1	pTF	phytotransferrin	A6_LL_m_11_b	95.2956421343282	103.719455865062	106.87923498596	104.034928631188	105.062156954978	105.077544824152	105.080401751323
maker-scf300000870743.0-snap-gene-2.15-mRNA-1	pTF	phytotransferrin	B6_LL_m_11_c	91.7324331955489	99.4431028584406	104.063498566213	101.893194419917	101.887409845698	102.016113093689	102.010917392531
maker-scf300000870743.0-snap-gene-2.15-mRNA-1	pTF	phytotransferrin	E5_LL_m_11_a	102.818098940776	106.185708593407	108.147345042846	103.147701792807	102.511921796181	105.024108297758	105.017098436374
maker-scf300000870743.0-snap-gene-2.15-mRNA-1	pTF	phytotransferrin	C6_LL_m_23_a	90.3594420695744	97.2064953211267	100.844987462961	99.046978870129	99.847819912783	99.1391933549369	99.1512985283318
maker-scf300000870743.0-snap-gene-2.15-mRNA-1	pTF	phytotransferrin	D6_LL_m_23_b	91.639246517693	98.9669783769296	102.464042203735	101.796228061524	102.28513817288	101.787084436019	101.804352559264
maker-scf300000870743.0-snap-gene-2.15-mRNA-1	pTF	phytotransferrin	E6_LL_m_23_c	90.6077517382143	97.4536739646746	101.755203237317	98.2104717982206	100.08666415752	99.1586731526899	99.1608896940069
maker-scf300000870743.0-snap-gene-2.15-mRNA-1	pTF	phytotransferrin	A7_HL_r_11_a	54.3803559863481	66.4667217651386	68.7876240812903	68.8103429806587	68.4604873262681	69.5063430062592	69.5229509290093
maker-scf300000870743.0-snap-gene-2.15-mRNA-1	pTF	phytotransferrin	B7_HL_r_11_b	52.4538717234222	62.2879061801921	64.3772722354427	65.2834996451185	65.0946292965134	65.3826032675987	65.3752824293591
maker-scf300000870743.0-snap-gene-2.15-mRNA-1	pTF	phytotransferrin	C7_HL_r_11_c	52.0150952495075	62.2055404948361	64.9221847839164	63.8875022571879	63.8934180661373	64.5613865374009	64.5534383717597
maker-scf300000870743.0-snap-gene-2.15-mRNA-1	pTF	phytotransferrin	A8_HL_r_23_c	38.6909077360375	47.0609587277236	49.4969153641865	49.2277112106518	49.045917890752	49.7981075466479	49.8132484254129
maker-scf300000870743.0-snap-gene-2.15-mRNA-1	pTF	phytotransferrin	D7_HL_r_23_a	38.0131290755063	45.770513820338	47.3139427939889	47.3932028233551	47.0732811850379	48.091700329227	48.1027714925383
maker-scf300000870743.0-snap-gene-2.15-mRNA-1	pTF	phytotransferrin	E7_HL_r_23_b	35.2456197921094	42.8990042004968	43.9656518754084	43.6335823790123	43.6836811341177	44.7261991127242	44.7397109827409
maker-scf300000870743.0-snap-gene-2.15-mRNA-1	pTF	phytotransferrin	B8_LL_r_11_a	75.3767139415684	84.7158685798757	86.8788340176237	88.0619071433871	87.7286827024738	87.4038937712892	87.4335153872079
maker-scf300000870743.0-snap-gene-2.15-mRNA-1	pTF	phytotransferrin	C8_LL_r_11_b	15.5125344314274	13.2986887711002	NA	NA	NA	NA	NA
maker-scf300000870743.0-snap-gene-2.15-mRNA-1	pTF	phytotransferrin	D8_LL_r_11_c	68.9856544500927	76.2981889014169	79.1147641913006	78.1955058214808	78.3965887899887	78.4259213303084	78.3054156399878
maker-scf300000870743.0-snap-gene-2.15-mRNA-1	pTF	phytotransferrin	A9_LL_r_23_b	49.746246169544	58.4697323517309	60.8106301637779	60.5900263985124	61.4044030541015	61.5408795953545	61.5729200945556
maker-scf300000870743.0-snap-gene-2.15-mRNA-1	pTF	phytotransferrin	B9_LL_r_23_c	48.1140290037827	57.4526740145466	59.3827512762151	59.7318479296191	59.9934918965591	60.1213523044884	60.1798366404266
maker-scf300000870743.0-snap-gene-2.15-mRNA-1	pTF	phytotransferrin	E8_LL_r_23_a	49.1715534478848	57.3403922053863	58.5100571550544	58.206526304671	57.9144390840401	59.1107438305947	59.1631806738296
maker-scf300000870743.0-snap-gene-2.15-mRNA-1	pTF	phytotransferrin	C9_pool1	48.4240605978115	54.941819542336	57.0302857992326	56.6385064311248	57.1527812485577	56.9882295162957	56.9801244479174
maker-scf300000870743.0-snap-gene-2.15-mRNA-1	pTF	phytotransferrin	D9_pool1	48.4806004656267	55.0260274514472	56.8698293894707	56.8487999125578	57.0709711227893	57.0217426246487	57.0207063953292
maker-scf300000870743.0-snap-gene-2.15-mRNA-1	pTF	phytotransferrin	E9_pool1	47.0740389671138	53.0828339076326	54.8137078218069	54.39605465129	55.1716409678998	54.7952639168522	54.7884735994596
maker-scf300000870743.0-snap-gene-2.15-mRNA-1	pTF	phytotransferrin	A10_pool2	47.0740389671138	53.0828339076326	54.8137078218069	54.39605465129	55.1716409678998	54.7952639168521	54.7884735994596
maker-scf300000870743.0-snap-gene-2.15-mRNA-1	pTF	phytotransferrin	B10_pool2	47.0740389671138	53.0828339076326	54.8137078218069	54.39605465129	55.1716409678998	54.7952639168521	54.7884735994596
maker-scf300000870743.0-snap-gene-2.15-mRNA-1	pTF	phytotransferrin	C10_pool2	45.7091117181559	51.4419433605316	53.138728004993	52.4461653611393	53.4624776830978	53.1690830085161	53.170542276065
maker-scf300000870743.0-snap-gene-2.15-mRNA-1	pTF	phytotransferrin	D10_pool2	45.6936285918076	51.3442071057497	53.2447127429175	52.5733772233787	53.2980812487465	52.8148808333908	52.7986030040072
maker-scf300000870743.0-snap-gene-2.15-mRNA-1	pTF	phytotransferrin	E10_pool2	48.261087694907	53.3207750295544	55.01241547286	54.0888388880768	55.4826668326338	54.357799059057	54.3741757962551
maker-scf300000870744.1-snap-gene-4.60-mRNA-1	NII2	nitrite reductase - NADH	A1_HL_p_00_a	17.8919971328438	20.6169623990146	21.0027603050733	21.4575944792073	21.4305303311629	21.2640189699138	21.2764899802305
maker-scf300000870744.1-snap-gene-4.60-mRNA-1	NII2	nitrite reductase - NADH	B1_HL_p_00_b	22.7654315326124	25.356197625458	25.9742539857811	26.4077212404458	26.3923894161704	25.9039258307261	25.8839527670283
maker-scf300000870744.1-snap-gene-4.60-mRNA-1	NII2	nitrite reductase - NADH	C1_HL_p_00_c	25.8343220443903	28.8696521341519	29.6583932132095	30.2362044961244	30.1219042160921	29.5720971454925	29.6072673872139
maker-scf300000870744.1-snap-gene-4.60-mRNA-1	NII2	nitrite reductase - NADH	A2_HL_p_11_c	11.8408530571073	12.9003529039037	13.0007274690935	13.4002811767828	13.3280997034626	13.2355954101629	13.219111177267
maker-scf300000870744.1-snap-gene-4.60-mRNA-1	NII2	nitrite reductase - NADH	D1_HL_p_11_a	15.0032637228512	17.2764000399502	17.5971563975953	17.8896009132124	17.8035567292263	17.8948961781149	17.8994319168931
maker-scf300000870744.1-snap-gene-4.60-mRNA-1	NII2	nitrite reductase - NADH	E1_HL_p_11_b	16.6769549193005	19.0644454305544	19.2219088168828	19.5219257475365	19.5959585349461	19.5651392081537	19.572012494037
maker-scf300000870744.1-snap-gene-4.60-mRNA-1	NII2	nitrite reductase - NADH	B2_LL_p_00_a	28.4592251686606	30.2142387029487	30.609433263257	31.7976926631817	30.7025662577564	30.5769341004121	30.5713619112743
maker-scf300000870744.1-snap-gene-4.60-mRNA-1	NII2	nitrite reductase - NADH	C2_LL_p_00_b	34.0555271154664	38.06066860697	38.7938896083563	39.1196898419216	39.1263219804384	38.8624402488684	38.8840971469992
maker-scf300000870744.1-snap-gene-4.60-mRNA-1	NII2	nitrite reductase - NADH	D2_LL_p_00_c	13.9268241365075	13.6850930057391	13.9622537977478	15.7497279573814	12.9037659769679	12.7900120389381	12.7987708251239
maker-scf300000870744.1-snap-gene-4.60-mRNA-1	NII2	nitrite reductase - NADH	A3_LL_p_11_b	13.0719217167948	13.9367510997116	14.1544206262102	14.3756515071391	14.360153191366	14.2716316053118	14.2411258058614
maker-scf300000870744.1-snap-gene-4.60-mRNA-1	NII2	nitrite reductase - NADH	B3_LL_p_11_c	10.8098306709359	10.9663862799173	11.1423963507278	11.6248185661533	11.036444025243	10.9310158094528	10.89701098265
maker-scf300000870744.1-snap-gene-4.60-mRNA-1	NII2	nitrite reductase - NADH	E2_LL_p_11_a	18.7692859225988	20.1800641732278	20.3138478429106	20.4825564753913	20.3677819009489	20.4495390000472	20.438618635301
maker-scf300000870744.1-snap-gene-4.60-mRNA-1	NII2	nitrite reductase - NADH	C3_HL_m_00_a	21.8362394902245	NA	NA	NA	NA	NA	NA
maker-scf300000870744.1-snap-gene-4.60-mRNA-1	NII2	nitrite reductase - NADH	D3_HL_m_00_b	9.05635253862084	NA	NA	NA	NA	NA	NA
maker-scf300000870744.1-snap-gene-4.60-mRNA-1	NII2	nitrite reductase - NADH	E3_HL_m_00_c	5.2724453525398	NA	NA	NA	NA	NA	NA
maker-scf300000870744.1-snap-gene-4.60-mRNA-1	NII2	nitrite reductase - NADH	A4_HL_m_11_a	5.84194531070761	6.16050588630038	6.11363148696997	6.09162673512448	5.93815847020802	5.9910049265982	5.98287662234976
maker-scf300000870744.1-snap-gene-4.60-mRNA-1	NII2	nitrite reductase - NADH	B4_HL_m_11_b	3.35519339128368	3.72137245764409	3.75552393753346	3.69668653918831	3.75724366213064	3.75112935924094	3.74749269287172
maker-scf300000870744.1-snap-gene-4.60-mRNA-1	NII2	nitrite reductase - NADH	C4_HL_m_11_c	3.47566976847188	3.89819254851826	3.92801959456663	3.83095612175966	3.90828552929081	3.96375302847613	3.96330913860933
maker-scf300000870744.1-snap-gene-4.60-mRNA-1	NII2	nitrite reductase - NADH	A5_HL_m_23_c	2.11029029255942	2.3955164436555	2.45840269604166	2.41439960259314	2.42897329599557	2.41303699759581	2.41476884565993
maker-scf300000870744.1-snap-gene-4.60-mRNA-1	NII2	nitrite reductase - NADH	D4_HL_m_23_a	3.09391519026245	3.46803391404929	3.51573152332957	3.50513949841719	3.5186466533059	3.54253547089238	3.54254818632128
maker-scf300000870744.1-snap-gene-4.60-mRNA-1	NII2	nitrite reductase - NADH	E4_HL_m_23_b	7.55949503023636	8.36007793039592	8.55135290978735	8.33425615206725	8.42651488430534	8.45237511398722	8.45288578079643
maker-scf300000870744.1-snap-gene-4.60-mRNA-1	NII2	nitrite reductase - NADH	B5_LL_m_00_a	2.03568347359016	NA	NA	NA	NA	NA	NA
maker-scf300000870744.1-snap-gene-4.60-mRNA-1	NII2	nitrite reductase - NADH	C5_LL_m_00_b	7.69243832680894	NA	NA	NA	NA	NA	NA
maker-scf300000870744.1-snap-gene-4.60-mRNA-1	NII2	nitrite reductase - NADH	D5_LL_m_00_c	7.36926750525746	NA	NA	NA	NA	NA	NA
maker-scf300000870744.1-snap-gene-4.60-mRNA-1	NII2	nitrite reductase - NADH	A6_LL_m_11_b	3.01217030238696	3.23902826531459	3.3015315828647	3.21122997958346	3.24397264221041	3.24448921181823	3.24458567779213
maker-scf300000870744.1-snap-gene-4.60-mRNA-1	NII2	nitrite reductase - NADH	B6_LL_m_11_c	1.08440462720693	1.16142492546937	1.20221601594309	1.17624930863476	1.17655804907821	1.17805931425214	1.17800231161674
maker-scf300000870744.1-snap-gene-4.60-mRNA-1	NII2	nitrite reductase - NADH	E5_LL_m_11_a	7.4254929135431	7.57652070445186	7.63285862435184	7.27446449931354	7.23193446960454	7.40925696703192	7.40878127794281
maker-scf300000870744.1-snap-gene-4.60-mRNA-1	NII2	nitrite reductase - NADH	C6_LL_m_23_a	3.30238826510503	3.50979923120341	3.60170616518538	3.5346685388641	3.56439152491279	3.53914001004291	3.53958115162319
maker-scf300000870744.1-snap-gene-4.60-mRNA-1	NII2	nitrite reductase - NADH	D6_LL_m_23_b	2.38946110937006	2.5501440336163	2.61162509234587	2.59281952549756	2.6061219678822	2.59346518915792	2.59391176653407
maker-scf300000870744.1-snap-gene-4.60-mRNA-1	NII2	nitrite reductase - NADH	E6_LL_m_23_c	6.34850327879486	6.74609164881946	6.96752054408363	6.71969475947968	6.85025277323393	6.78682477864543	6.78699375001101
maker-scf300000870744.1-snap-gene-4.60-mRNA-1	NII2	nitrite reductase - NADH	A7_HL_r_11_a	13.1862883116271	15.9232900763594	16.3007080098867	16.2937105859747	16.2160433175145	16.4639825146851	16.4679583219855
maker-scf300000870744.1-snap-gene-4.60-mRNA-1	NII2	nitrite reductase - NADH	B7_HL_r_11_b	8.85526969388698	10.3890539483683	10.6211722385741	10.7625064492658	10.7347958445537	10.7824235390852	10.781243660974
maker-scf300000870744.1-snap-gene-4.60-mRNA-1	NII2	nitrite reductase - NADH	C7_HL_r_11_c	16.4310137252272	19.4131685727749	20.0413724013448	19.7062387011667	19.7143882896248	19.9207451912306	19.9183434050172
maker-scf300000870744.1-snap-gene-4.60-mRNA-1	NII2	nitrite reductase - NADH	A8_HL_r_23_c	19.1565491321396	23.0206274138193	23.9498132613566	23.8014687559227	23.7211431451003	24.0852486244272	24.0926329080518
maker-scf300000870744.1-snap-gene-4.60-mRNA-1	NII2	nitrite reductase - NADH	D7_HL_r_23_a	23.2974606716744	27.7214981858017	28.3455572008784	28.3735170301876	28.1911753201271	28.8014525253299	28.8081561629639
maker-scf300000870744.1-snap-gene-4.60-mRNA-1	NII2	nitrite reductase - NADH	E7_HL_r_23_b	31.6458205737166	38.054537419763	38.578058217878	38.2576099025531	38.313764577485	39.2286297268043	39.2405805761658
maker-scf300000870744.1-snap-gene-4.60-mRNA-1	NII2	nitrite reductase - NADH	B8_LL_r_11_a	13.423303982046	14.9051043011135	15.1200019286703	15.3142617609218	15.2611837600744	15.2048780572168	15.2100697519892
maker-scf300000870744.1-snap-gene-4.60-mRNA-1	NII2	nitrite reductase - NADH	C8_LL_r_11_b	24.3910889951642	20.6580655968887	NA	NA	NA	NA	NA
maker-scf300000870744.1-snap-gene-4.60-mRNA-1	NII2	nitrite reductase - NADH	D8_LL_r_11_c	17.8180839326756	19.474772080936	19.9747172649728	19.7290489679801	19.7862331292466	19.7938890978917	19.7635249786338
maker-scf300000870744.1-snap-gene-4.60-mRNA-1	NII2	nitrite reductase - NADH	A9_LL_r_23_b	31.52104520884	36.6032314223559	37.6561085403472	37.4910144081335	38.0070530950355	38.0920135861008	38.111942657634
maker-scf300000870744.1-snap-gene-4.60-mRNA-1	NII2	nitrite reductase - NADH	B9_LL_r_23_c	17.9797639126324	21.2114585472988	21.6864373675348	21.7973633872981	21.8998322604242	21.9467863484755	21.9681914304587
maker-scf300000870744.1-snap-gene-4.60-mRNA-1	NII2	nitrite reductase - NADH	E8_LL_r_23_a	58.5306394514251	67.4338608917872	68.0636915747733	67.6591872128836	67.3411584272788	68.7330633616497	68.79421108912
maker-scf300000870744.1-snap-gene-4.60-mRNA-1	NII2	nitrite reductase - NADH	C9_pool1	16.652366047884	18.6659535194607	19.1654783712607	19.0186377446328	19.1974850376052	19.1424570103783	19.1397831827974
maker-scf300000870744.1-snap-gene-4.60-mRNA-1	NII2	nitrite reductase - NADH	D9_pool1	15.8209453461346	17.7455123710761	18.1412520148439	18.1220734748817	18.1988291041558	18.1833633504999	18.1830791601142
maker-scf300000870744.1-snap-gene-4.60-mRNA-1	NII2	nitrite reductase - NADH	E9_pool1	15.8947031760312	17.7081456954366	18.0873848020147	17.9359388911018	18.1974799533105	18.0735688860456	18.0713751434849
maker-scf300000870744.1-snap-gene-4.60-mRNA-1	NII2	nitrite reductase - NADH	A10_pool2	15.8947031760312	17.7081456954366	18.0873848020147	17.9359388911018	18.1974799533105	18.0735688860456	18.0713751434849
maker-scf300000870744.1-snap-gene-4.60-mRNA-1	NII2	nitrite reductase - NADH	B10_pool2	15.8947031760312	17.7081456954366	18.0873848020147	17.9359388911018	18.1974799533105	18.0735688860456	18.0713751434849
maker-scf300000870744.1-snap-gene-4.60-mRNA-1	NII2	nitrite reductase - NADH	C10_pool2	15.1316195173579	16.8241214680304	17.1906839753953	16.9531045490389	17.2871713481205	17.1925213516079	17.1930369431862
maker-scf300000870744.1-snap-gene-4.60-mRNA-1	NII2	nitrite reductase - NADH	D10_pool2	15.9718093663091	17.7355991708975	18.1926452118035	17.9509109567656	18.2042918446884	18.0394821557713	18.0339681587459
maker-scf300000870744.1-snap-gene-4.60-mRNA-1	NII2	nitrite reductase - NADH	E10_pool2	22.3669703806251	24.4148767874224	24.9164639654427	24.4795522579993	25.1183885014625	24.6094471210638	24.6169239849129
maker-scf300000870746.0-snap-gene-10.64-mRNA-1	RPE 1	ribulose 5-phosphate 3-epimerase	A1_HL_p_00_a	NA	NA	NA	0.549927089472546	9.49236853411611	9.87407332003461	10.2586183626635
maker-scf300000870746.0-snap-gene-10.64-mRNA-1	RPE 1	ribulose 5-phosphate 3-epimerase	B1_HL_p_00_b	NA	NA	NA	2.58082542753362	2.57973363200507	2.53191365554526	2.52996091113757
maker-scf300000870746.0-snap-gene-10.64-mRNA-1	RPE 1	ribulose 5-phosphate 3-epimerase	C1_HL_p_00_c	NA	NA	NA	1.62474475683473	2.02963680163848	-4.20513384598509	2.60477900144332
maker-scf300000870746.0-snap-gene-10.64-mRNA-1	RPE 1	ribulose 5-phosphate 3-epimerase	A2_HL_p_11_c	NA	NA	NA	3.78016989590924	3.76040043233968	3.73419069302438	3.72953917820324
maker-scf300000870746.0-snap-gene-10.64-mRNA-1	RPE 1	ribulose 5-phosphate 3-epimerase	D1_HL_p_11_a	NA	NA	NA	1.60351596416811	1.59598021688274	1.60412077032458	1.60452702482243
maker-scf300000870746.0-snap-gene-10.64-mRNA-1	RPE 1	ribulose 5-phosphate 3-epimerase	E1_HL_p_11_b	NA	NA	NA	2.46876224078708	2.47851513135124	2.47454384492026	2.47541264233395
maker-scf300000870746.0-snap-gene-10.64-mRNA-1	RPE 1	ribulose 5-phosphate 3-epimerase	B2_LL_p_00_a	NA	NA	NA	2.79211183097227	2.69637524806311	2.68526245651189	2.68477254741395
maker-scf300000870746.0-snap-gene-10.64-mRNA-1	RPE 1	ribulose 5-phosphate 3-epimerase	C2_LL_p_00_b	NA	NA	NA	4.88532625890453	4.88704926893104	4.85394564009801	4.85664958833504
maker-scf300000870746.0-snap-gene-10.64-mRNA-1	RPE 1	ribulose 5-phosphate 3-epimerase	D2_LL_p_00_c	NA	NA	NA	2.52750250204062	2.9882117460967	3.3768131654183	4.35449366243538
maker-scf300000870746.0-snap-gene-10.64-mRNA-1	RPE 1	ribulose 5-phosphate 3-epimerase	A3_LL_p_11_b	NA	NA	NA	2.95428756639347	2.95156775068008	2.93328633090637	2.9270157822611
maker-scf300000870746.0-snap-gene-10.64-mRNA-1	RPE 1	ribulose 5-phosphate 3-epimerase	B3_LL_p_11_c	NA	NA	NA	2.44833780149478	2.32478488131712	2.30250869121277	2.29534543707798
maker-scf300000870746.0-snap-gene-10.64-mRNA-1	RPE 1	ribulose 5-phosphate 3-epimerase	E2_LL_p_11_a	NA	NA	NA	4.06680909604629	4.04465808295812	4.06077333333498	4.0586039718363
maker-scf300000870746.0-snap-gene-10.64-mRNA-1	RPE 1	ribulose 5-phosphate 3-epimerase	A4_HL_m_11_a	NA	NA	NA	27.7785177313922	27.0829532640796	27.323168588451	27.286092148509
maker-scf300000870746.0-snap-gene-10.64-mRNA-1	RPE 1	ribulose 5-phosphate 3-epimerase	B4_HL_m_11_b	NA	NA	NA	28.2117204318586	28.6783895064019	28.6308728186985	28.6031096283584
maker-scf300000870746.0-snap-gene-10.64-mRNA-1	RPE 1	ribulose 5-phosphate 3-epimerase	C4_HL_m_11_c	NA	NA	NA	40.8556969615382	41.6880185555592	42.2784156193429	42.273672155057
maker-scf300000870746.0-snap-gene-10.64-mRNA-1	RPE 1	ribulose 5-phosphate 3-epimerase	A5_HL_m_23_c	NA	NA	NA	37.0514713255838	37.2809955280908	37.0353019293429	37.0618746079876
maker-scf300000870746.0-snap-gene-10.64-mRNA-1	RPE 1	ribulose 5-phosphate 3-epimerase	D4_HL_m_23_a	NA	NA	NA	6.5663895264008	6.59242332279092	6.63698423557389	6.63700667332578
maker-scf300000870746.0-snap-gene-10.64-mRNA-1	RPE 1	ribulose 5-phosphate 3-epimerase	E4_HL_m_23_b	NA	NA	NA	38.6451399574898	39.079093900694	39.1978642043317	39.2002242412896
maker-scf300000870746.0-snap-gene-10.64-mRNA-1	RPE 1	ribulose 5-phosphate 3-epimerase	A6_LL_m_11_b	NA	NA	NA	18.11502713962	18.302617994653	18.3049908003838	18.305531229687
maker-scf300000870746.0-snap-gene-10.64-mRNA-1	RPE 1	ribulose 5-phosphate 3-epimerase	B6_LL_m_11_c	NA	NA	NA	16.2435379882368	16.2503627357113	16.2706163857852	16.2698257065579
maker-scf300000870746.0-snap-gene-10.64-mRNA-1	RPE 1	ribulose 5-phosphate 3-epimerase	E5_LL_m_11_a	NA	NA	NA	28.6471314091261	28.484135742461	29.181685312078	29.1798057014727
maker-scf300000870746.0-snap-gene-10.64-mRNA-1	RPE 1	ribulose 5-phosphate 3-epimerase	C6_LL_m_23_a	NA	NA	NA	35.4501386927531	35.7547848976989	35.5004337412093	35.504851339855
maker-scf300000870746.0-snap-gene-10.64-mRNA-1	RPE 1	ribulose 5-phosphate 3-epimerase	D6_LL_m_23_b	NA	NA	NA	6.42744274407321	6.46113418269883	6.42956504894558	6.43067083537317
maker-scf300000870746.0-snap-gene-10.64-mRNA-1	RPE 1	ribulose 5-phosphate 3-epimerase	E6_LL_m_23_c	NA	NA	NA	23.0654385536091	23.5172870914388	23.2988458833861	23.2994210927765
maker-scf300000870746.0-snap-gene-10.64-mRNA-1	RPE 1	ribulose 5-phosphate 3-epimerase	A7_HL_r_11_a	NA	NA	NA	22.3400574326691	22.2370737375184	22.5764048617621	22.5818520167589
maker-scf300000870746.0-snap-gene-10.64-mRNA-1	RPE 1	ribulose 5-phosphate 3-epimerase	B7_HL_r_11_b	NA	NA	NA	21.8015818351581	21.7488762998216	21.8447243560263	21.8423294166963
maker-scf300000870746.0-snap-gene-10.64-mRNA-1	RPE 1	ribulose 5-phosphate 3-epimerase	C7_HL_r_11_c	NA	NA	NA	20.1900029947582	20.2020514751006	20.4129088261272	20.4104434426905
maker-scf300000870746.0-snap-gene-10.64-mRNA-1	RPE 1	ribulose 5-phosphate 3-epimerase	A8_HL_r_23_c	NA	NA	NA	19.3793271140311	19.3169699051947	19.6128935326298	19.618902545936
maker-scf300000870746.0-snap-gene-10.64-mRNA-1	RPE 1	ribulose 5-phosphate 3-epimerase	D7_HL_r_23_a	NA	NA	NA	4.12992511570251	4.10383870154176	4.1925537514707	4.1935287079002
maker-scf300000870746.0-snap-gene-10.64-mRNA-1	RPE 1	ribulose 5-phosphate 3-epimerase	E7_HL_r_23_b	NA	NA	NA	19.7405006539111	19.7725921313101	20.2441276867907	20.2502907564238
maker-scf300000870746.0-snap-gene-10.64-mRNA-1	RPE 1	ribulose 5-phosphate 3-epimerase	B8_LL_r_11_a	NA	NA	NA	14.3109406885434	14.2635881531802	14.21054251816	14.2153917318354
maker-scf300000870746.0-snap-gene-10.64-mRNA-1	RPE 1	ribulose 5-phosphate 3-epimerase	D8_LL_r_11_c	NA	NA	NA	13.5214377153427	13.5621311028084	13.5669772663216	13.5461624958013
maker-scf300000870746.0-snap-gene-10.64-mRNA-1	RPE 1	ribulose 5-phosphate 3-epimerase	A9_LL_r_23_b	NA	NA	NA	11.4215287403914	11.5805636017619	11.6061071891182	11.6121768774729
maker-scf300000870746.0-snap-gene-10.64-mRNA-1	RPE 1	ribulose 5-phosphate 3-epimerase	B9_LL_r_23_c	NA	NA	NA	10.1846494291434	10.2341401852335	10.2557790785423	10.2657795761614
maker-scf300000870746.0-snap-gene-10.64-mRNA-1	RPE 1	ribulose 5-phosphate 3-epimerase	E8_LL_r_23_a	NA	NA	NA	15.4012471837345	15.3312706642417	15.6476965859647	15.6616141453162
maker-scf300000870746.0-snap-gene-10.64-mRNA-1	RPE 1	ribulose 5-phosphate 3-epimerase	C9_pool1	NA	NA	NA	21.1288795671743	21.3314767508711	21.2697023756713	21.2667269762922
maker-scf300000870746.0-snap-gene-10.64-mRNA-1	RPE 1	ribulose 5-phosphate 3-epimerase	D9_pool1	NA	NA	NA	19.4790347101769	19.5637041501248	19.5465000567096	19.5461904834977
maker-scf300000870746.0-snap-gene-10.64-mRNA-1	RPE 1	ribulose 5-phosphate 3-epimerase	E9_pool1	NA	NA	NA	15.5984404867853	15.8283909098126	15.7201463396236	15.7182349724527
maker-scf300000870746.0-snap-gene-10.64-mRNA-1	RPE 1	ribulose 5-phosphate 3-epimerase	A10_pool2	NA	NA	NA	15.5984404867853	15.8283909098126	15.7201463396236	15.7182349724527
maker-scf300000870746.0-snap-gene-10.64-mRNA-1	RPE 1	ribulose 5-phosphate 3-epimerase	B10_pool2	NA	NA	NA	15.5984404867853	15.8283909098126	15.7201463396236	15.7182349724527
maker-scf300000870746.0-snap-gene-10.64-mRNA-1	RPE 1	ribulose 5-phosphate 3-epimerase	C10_pool2	NA	NA	NA	10.2002755270064	10.4031802271554	10.3459150037221	10.3462231117467
maker-scf300000870746.0-snap-gene-10.64-mRNA-1	RPE 1	ribulose 5-phosphate 3-epimerase	D10_pool2	NA	NA	NA	11.9324318527217	12.1022008061861	11.9922805496731	11.9886124553511
maker-scf300000870746.0-snap-gene-10.64-mRNA-1	RPE 1	ribulose 5-phosphate 3-epimerase	E10_pool2	NA	NA	NA	35.4716615468592	36.4030932553384	35.6644490966373	35.6752772575189
snap_masked-scf300000870593.0-processed-gene-7.161-mRNA-1	FBA I	fructose bisphosphate aldolase class I	A1_HL_p_00_a	19.5962544301098	23.1802177160756	23.9207226393053	24.4531630884953	24.4151675556607	24.2251686812673	24.2389761227208
snap_masked-scf300000870593.0-processed-gene-7.161-mRNA-1	FBA I	fructose bisphosphate aldolase class I	B1_HL_p_00_b	17.1748505426061	19.6372102318636	20.3771682885374	20.7294494398359	20.7113463345794	20.3277764698367	20.311767472199
snap_masked-scf300000870593.0-processed-gene-7.161-mRNA-1	FBA I	fructose bisphosphate aldolase class I	C1_HL_p_00_c	13.9657883183436	16.0217704766287	16.6733381580895	17.0091136773214	16.9398125169192	16.6304104681465	16.6499141727943
snap_masked-scf300000870593.0-processed-gene-7.161-mRNA-1	FBA I	fructose bisphosphate aldolase class I	A2_HL_p_11_c	20.7924514738111	23.2542789727553	23.7396345532243	24.4836621183953	24.3446468461995	24.1753848890072	24.1448770453836
snap_masked-scf300000870593.0-processed-gene-7.161-mRNA-1	FBA I	fructose bisphosphate aldolase class I	D1_HL_p_11_a	20.3466195534951	24.0419466821526	24.8066502179216	25.2309552330721	25.1019788370646	25.2304523825506	25.236430725407
snap_masked-scf300000870593.0-processed-gene-7.161-mRNA-1	FBA I	fructose bisphosphate aldolase class I	E1_HL_p_11_b	17.2966285183412	20.2977295704398	20.731221218166	21.0672146985838	21.1409138361459	21.1074055562792	21.1144720003088
snap_masked-scf300000870593.0-processed-gene-7.161-mRNA-1	FBA I	fructose bisphosphate aldolase class I	B2_LL_p_00_a	6.0633742102908	6.60817504491905	6.7815701554076	7.0489863424409	6.80422268736302	6.77629722163238	6.77495047414126
snap_masked-scf300000870593.0-processed-gene-7.161-mRNA-1	FBA I	fructose bisphosphate aldolase class I	C2_LL_p_00_b	9.3839294520075	10.7664892125006	11.1164727203408	11.2170473715392	11.215636934465	11.1398579512941	11.1458818255479
snap_masked-scf300000870593.0-processed-gene-7.161-mRNA-1	FBA I	fructose bisphosphate aldolase class I	D2_LL_p_00_c	12.9915630444267	13.0998681212882	13.5389177375043	15.2794910960374	12.5147003888233	12.4042239920259	12.4125136283496
snap_masked-scf300000870593.0-processed-gene-7.161-mRNA-1	FBA I	fructose bisphosphate aldolase class I	A3_LL_p_11_b	16.3040155769498	17.8441255131424	18.3582343894701	18.6561678585051	18.6305963766803	18.5155227925289	18.4756405485659
snap_masked-scf300000870593.0-processed-gene-7.161-mRNA-1	FBA I	fructose bisphosphate aldolase class I	B3_LL_p_11_c	10.5795891690697	11.0177276784538	11.3399772935775	11.8379324362688	11.2354796702084	11.1280134979692	11.0932126673558
snap_masked-scf300000870593.0-processed-gene-7.161-mRNA-1	FBA I	fructose bisphosphate aldolase class I	E2_LL_p_11_a	15.0749816861768	16.638346644162	16.9662127253334	17.1172094688377	17.0163072983595	17.0844016929061	17.0749964186906
snap_masked-scf300000870593.0-processed-gene-7.161-mRNA-1	FBA I	fructose bisphosphate aldolase class I	C3_HL_m_00_a	3.05974577445733	NA	NA	NA	NA	NA	NA
snap_masked-scf300000870593.0-processed-gene-7.161-mRNA-1	FBA I	fructose bisphosphate aldolase class I	D3_HL_m_00_b	9.79219680349039	NA	NA	NA	NA	NA	NA
snap_masked-scf300000870593.0-processed-gene-7.161-mRNA-1	FBA I	fructose bisphosphate aldolase class I	E3_HL_m_00_c	29.0433077667233	NA	NA	NA	NA	NA	NA
snap_masked-scf300000870593.0-processed-gene-7.161-mRNA-1	FBA I	fructose bisphosphate aldolase class I	A4_HL_m_11_a	24.8742403796051	26.9269583752588	27.0691904000262	26.987669642359	26.3000554580268	26.5337862196071	26.4973489415985
snap_masked-scf300000870593.0-processed-gene-7.161-mRNA-1	FBA I	fructose bisphosphate aldolase class I	B4_HL_m_11_b	24.1881913631207	27.5402297754155	28.1539958635959	27.7292565309377	28.1752474990068	28.129051518303	28.1013167927765
snap_masked-scf300000870593.0-processed-gene-7.161-mRNA-1	FBA I	fructose bisphosphate aldolase class I	C4_HL_m_11_c	23.8314683713827	27.4394973649	28.0086705252741	27.334145211792	27.8776634377475	28.2729640462798	28.2693310484521
snap_masked-scf300000870593.0-processed-gene-7.161-mRNA-1	FBA I	fructose bisphosphate aldolase class I	A5_HL_m_23_c	21.332778271938	24.8589600725542	25.8429395438181	25.39534578031	25.5411530493567	25.3732680838591	25.3910593387766
snap_masked-scf300000870593.0-processed-gene-7.161-mRNA-1	FBA I	fructose bisphosphate aldolase class I	D4_HL_m_23_a	23.4171079526907	26.9350661030284	27.6604769282242	27.5903163083558	27.6882287920514	27.875867645841	27.8755074193015
snap_masked-scf300000870593.0-processed-gene-7.161-mRNA-1	FBA I	fructose bisphosphate aldolase class I	E4_HL_m_23_b	18.5073508311288	21.0106931337103	21.7705786017103	21.2303951441723	21.4591247784062	21.5247166712165	21.525661695401
snap_masked-scf300000870593.0-processed-gene-7.161-mRNA-1	FBA I	fructose bisphosphate aldolase class I	B5_LL_m_00_a	14.6756075348319	NA	NA	NA	NA	NA	NA
snap_masked-scf300000870593.0-processed-gene-7.161-mRNA-1	FBA I	fructose bisphosphate aldolase class I	C5_LL_m_00_b	12.3956515166926	NA	NA	NA	NA	NA	NA
snap_masked-scf300000870593.0-processed-gene-7.161-mRNA-1	FBA I	fructose bisphosphate aldolase class I	D5_LL_m_00_c	6.37442656091981	NA	NA	NA	NA	NA	NA
snap_masked-scf300000870593.0-processed-gene-7.161-mRNA-1	FBA I	fructose bisphosphate aldolase class I	A6_LL_m_11_b	24.4923817652609	27.0361481685434	27.915835068284	27.1683127985936	27.437290517595	27.4413227216304	27.4416854942723
snap_masked-scf300000870593.0-processed-gene-7.161-mRNA-1	FBA I	fructose bisphosphate aldolase class I	B6_LL_m_11_c	28.3520744648289	31.1718948945814	32.6858405641598	31.9987211103277	31.9977454443208	32.0381806027841	32.0361013914841
snap_masked-scf300000870593.0-processed-gene-7.161-mRNA-1	FBA I	fructose bisphosphate aldolase class I	E5_LL_m_11_a	17.4834256532249	18.3125844158085	18.6884004469192	17.8214088304091	17.7120270323703	18.146092041642	18.1446274205021
snap_masked-scf300000870593.0-processed-gene-7.161-mRNA-1	FBA I	fructose bisphosphate aldolase class I	C6_LL_m_23_a	21.9470256360259	23.9458568579675	24.8921478228181	24.4445618171775	24.6428385191897	24.4679588116891	24.4706045973206
snap_masked-scf300000870593.0-processed-gene-7.161-mRNA-1	FBA I	fructose bisphosphate aldolase class I	D6_LL_m_23_b	20.1037071113439	22.016625186108	22.8405271167156	22.6868912866382	22.7963640617065	22.6853737155053	22.6889053439255
snap_masked-scf300000870593.0-processed-gene-7.161-mRNA-1	FBA I	fructose bisphosphate aldolase class I	E6_LL_m_23_c	19.014416281038	20.7416102171173	21.7006917082516	20.9411706803984	21.3417873182422	21.1439194332634	21.1440967194437
snap_masked-scf300000870593.0-processed-gene-7.161-mRNA-1	FBA I	fructose bisphosphate aldolase class I	A7_HL_r_11_a	28.6798944639188	35.5521910191839	36.8676214563658	36.8735321452215	36.6870184868813	37.2474964137818	37.2558759585232
snap_masked-scf300000870593.0-processed-gene-7.161-mRNA-1	FBA I	fructose bisphosphate aldolase class I	B7_HL_r_11_b	24.3809767135799	29.3632343224107	30.4092303680728	30.8320565025722	30.7436648883204	30.8796879797242	30.8757991130592
snap_masked-scf300000870593.0-processed-gene-7.161-mRNA-1	FBA I	fructose bisphosphate aldolase class I	C7_HL_r_11_c	23.3305072985813	28.2980701263576	29.5933298830604	29.1171984615153	29.1206403081586	29.4250942425481	29.4210607413207
snap_masked-scf300000870593.0-processed-gene-7.161-mRNA-1	FBA I	fructose bisphosphate aldolase class I	A8_HL_r_23_c	19.2383370210976	23.7326365745528	25.0112877124156	24.8710298998645	24.7798347576509	25.1598816302129	25.1671798221484
snap_masked-scf300000870593.0-processed-gene-7.161-mRNA-1	FBA I	fructose bisphosphate aldolase class I	D7_HL_r_23_a	15.7878673975491	19.2770883178414	19.9672837234098	19.9965270120969	19.8619886900032	20.291708118937	20.2960959530887
snap_masked-scf300000870593.0-processed-gene-7.161-mRNA-1	FBA I	fructose bisphosphate aldolase class I	E7_HL_r_23_b	14.4664944376614	17.8579652011987	18.3388026513924	18.1971987650231	18.2185710382585	18.6533693817199	18.6587439631548
snap_masked-scf300000870593.0-processed-gene-7.161-mRNA-1	FBA I	fructose bisphosphate aldolase class I	B8_LL_r_11_a	20.1283695978907	22.9436640395106	23.576790774946	23.8937876926684	23.8039996850801	23.7158843393775	23.7235903850088
snap_masked-scf300000870593.0-processed-gene-7.161-mRNA-1	FBA I	fructose bisphosphate aldolase class I	C8_LL_r_11_b	20.2092296014646	17.5714980385173	NA	NA	NA	NA	NA
snap_masked-scf300000870593.0-processed-gene-7.161-mRNA-1	FBA I	fructose bisphosphate aldolase class I	D8_LL_r_11_c	14.998085951308	16.8212040113297	17.4773098677021	17.2706032673266	17.3154038274564	17.3218910820728	17.2950334671824
snap_masked-scf300000870593.0-processed-gene-7.161-mRNA-1	FBA I	fructose bisphosphate aldolase class I	A9_LL_r_23_b	12.085039359435	14.4060682905843	15.0129682545271	14.9559640334551	15.1573820684474	15.191078185455	15.1987749267668
snap_masked-scf300000870593.0-processed-gene-7.161-mRNA-1	FBA I	fructose bisphosphate aldolase class I	B9_LL_r_23_c	16.5144647136108	19.9999832226516	20.7134480129428	20.8316774417072	20.9234765208423	20.9680798332058	20.9881838068467
snap_masked-scf300000870593.0-processed-gene-7.161-mRNA-1	FBA I	fructose bisphosphate aldolase class I	E8_LL_r_23_a	11.0468360297707	13.0650551346857	13.3583804766954	13.2868238239084	13.2204964209404	13.4935911905875	13.5053726358947
snap_masked-scf300000870593.0-processed-gene-7.161-mRNA-1	FBA I	fructose bisphosphate aldolase class I	C9_pool1	19.5665650457431	22.5159041477593	23.4188119567586	23.2543429040122	23.466092060291	23.3985411480437	23.3948865300092
snap_masked-scf300000870593.0-processed-gene-7.161-mRNA-1	FBA I	fructose bisphosphate aldolase class I	D9_pool1	20.1104794691521	23.1466633264664	23.9704594847255	23.956556944683	24.0507213461435	24.0299875063607	24.0292151655766
snap_masked-scf300000870593.0-processed-gene-7.161-mRNA-1	FBA I	fructose bisphosphate aldolase class I	E9_pool1	19.1649717322663	21.9183283978646	22.6785460962297	22.5019231836596	22.8233584730693	22.6676703762328	22.6645447694482
snap_masked-scf300000870593.0-processed-gene-7.161-mRNA-1	FBA I	fructose bisphosphate aldolase class I	A10_pool2	19.1649717322663	21.9183283978646	22.6785460962297	22.5019231836596	22.8233584730693	22.6676703762328	22.6645447694482
snap_masked-scf300000870593.0-processed-gene-7.161-mRNA-1	FBA I	fructose bisphosphate aldolase class I	B10_pool2	19.1649717322663	21.9183283978646	22.6785460962297	22.5019231836596	22.8233584730693	22.6676703762328	22.6645447694482
snap_masked-scf300000870593.0-processed-gene-7.161-mRNA-1	FBA I	fructose bisphosphate aldolase class I	C10_pool2	18.7575002121549	21.4102881261474	22.1609950972234	21.8687928909339	22.293141596109	22.1708109234958	22.1711097190034
snap_masked-scf300000870593.0-processed-gene-7.161-mRNA-1	FBA I	fructose bisphosphate aldolase class I	D10_pool2	18.2338358211373	20.7768470994501	21.5893158411345	21.3126245384251	21.6068957443227	21.4110182476601	21.4041202709135
snap_masked-scf300000870593.0-processed-gene-7.161-mRNA-1	FBA I	fructose bisphosphate aldolase class I	E10_pool2	18.2012758932838	20.3951915800439	21.0845700336273	20.7270693972154	21.2617488776036	20.8306938474773	20.8366785899788
snap_masked-scf300000870662.0-processed-gene-12.61-mRNA-1	PetJ1	cytochrome c6	A1_HL_p_00_a	NA	15.7787491893286	16.0569938894834	16.4186979046226	16.3950346480884	16.2676727704667	16.2770390113912
snap_masked-scf300000870662.0-processed-gene-12.61-mRNA-1	PetJ1	cytochrome c6	B1_HL_p_00_b	NA	13.7327194147605	14.0525608220266	14.2992457570283	14.2883689384594	14.0239446622954	14.0129813649111
snap_masked-scf300000870662.0-processed-gene-12.61-mRNA-1	PetJ1	cytochrome c6	C1_HL_p_00_c	NA	18.3347162112969	18.8159223553363	19.2049254627752	19.1286160731694	18.7794949398864	18.8016279309759
snap_masked-scf300000870662.0-processed-gene-12.61-mRNA-1	PetJ1	cytochrome c6	A2_HL_p_11_c	NA	34.3319492696974	34.5624481780783	35.6550103564843	35.456562632967	35.21052793943	35.1662981060127
snap_masked-scf300000870662.0-processed-gene-12.61-mRNA-1	PetJ1	cytochrome c6	D1_HL_p_11_a	NA	9.75337476652378	9.92358709952326	10.1012991278785	10.0513012348756	10.1028837474849	10.1053361497353
snap_masked-scf300000870662.0-processed-gene-12.61-mRNA-1	PetJ1	cytochrome c6	E1_HL_p_11_b	NA	13.5111071427373	13.6082803016508	13.8324529822054	13.8824078565808	13.8605954040014	13.8653160307713
snap_masked-scf300000870662.0-processed-gene-12.61-mRNA-1	PetJ1	cytochrome c6	B2_LL_p_00_a	NA	15.1226545134807	15.3042353363025	15.9118899574257	15.3611092585422	15.2982760959696	15.2953242464438
snap_masked-scf300000870662.0-processed-gene-12.61-mRNA-1	PetJ1	cytochrome c6	C2_LL_p_00_b	NA	17.3442817769496	17.6599099621254	17.8290425222361	17.8286072474489	17.7083915913004	17.7180700190724
snap_masked-scf300000870662.0-processed-gene-12.61-mRNA-1	PetJ1	cytochrome c6	D2_LL_p_00_c	NA	24.8272574846403	25.3023614135848	28.5778117539598	23.4105344755242	23.204192551054	23.2198342005124
snap_masked-scf300000870662.0-processed-gene-12.61-mRNA-1	PetJ1	cytochrome c6	A3_LL_p_11_b	NA	25.9917619380074	26.3697641863011	26.8047337312509	26.7710112080012	26.6060244674555	26.5488691352064
snap_masked-scf300000870662.0-processed-gene-12.61-mRNA-1	PetJ1	cytochrome c6	B3_LL_p_11_c	NA	21.8498271498425	22.1770124974368	23.1569007537132	21.9808841628803	21.7709395273231	21.7029805900647
snap_masked-scf300000870662.0-processed-gene-12.61-mRNA-1	PetJ1	cytochrome c6	E2_LL_p_11_a	NA	14.7992063400513	14.8815459493782	15.0179214385892	14.9310773276806	14.9910339344012	14.9828678765113
snap_masked-scf300000870662.0-processed-gene-12.61-mRNA-1	PetJ1	cytochrome c6	A4_HL_m_11_a	NA	6.53697012021213	6.4803632747693	6.46253921917312	6.29859135301377	6.35465507584764	6.34596535937154
snap_masked-scf300000870662.0-processed-gene-12.61-mRNA-1	PetJ1	cytochrome c6	B4_HL_m_11_b	NA	7.91516149837392	7.97934325647388	7.86102273359111	7.98835815950095	7.97537046099997	7.96755304021543
snap_masked-scf300000870662.0-processed-gene-12.61-mRNA-1	PetJ1	cytochrome c6	C4_HL_m_11_c	NA	5.4390867461429	5.47496813603866	5.34592161636672	5.4527736363743	5.53016930880071	5.52949072356317
snap_masked-scf300000870662.0-processed-gene-12.61-mRNA-1	PetJ1	cytochrome c6	A5_HL_m_23_c	NA	1.57961226169569	1.61936346023049	1.59173320278602	1.60105262308236	1.59055064977554	1.59167513258187
snap_masked-scf300000870662.0-processed-gene-12.61-mRNA-1	PetJ1	cytochrome c6	D4_HL_m_23_a	NA	4.79354427782747	4.85415502592311	4.84566775966708	4.86365678073703	4.89668455085277	4.89664963423429
snap_masked-scf300000870662.0-processed-gene-12.61-mRNA-1	PetJ1	cytochrome c6	E4_HL_m_23_b	NA	3.49565930673901	3.57185298262283	3.48413843157905	3.52207250146338	3.53288677083943	3.53306234233669
snap_masked-scf300000870662.0-processed-gene-12.61-mRNA-1	PetJ1	cytochrome c6	A6_LL_m_11_b	NA	4.27884539069717	4.35679659461954	4.24124197277419	4.28371496604156	4.284403580014	4.28448503487708
snap_masked-scf300000870662.0-processed-gene-12.61-mRNA-1	PetJ1	cytochrome c6	B6_LL_m_11_c	NA	9.12932931654108	9.43996127156679	9.24393529754151	9.24469562190572	9.25650566506071	9.25595854666815
snap_masked-scf300000870662.0-processed-gene-12.61-mRNA-1	PetJ1	cytochrome c6	E5_LL_m_11_a	NA	4.57823403243513	4.60739413927048	4.39479871108739	4.368317370579	4.47543253749172	4.4750972322984
snap_masked-scf300000870662.0-processed-gene-12.61-mRNA-1	PetJ1	cytochrome c6	C6_LL_m_23_a	NA	9.68670526103327	9.92995641882731	9.75652622124401	9.83666088449026	9.76698897400098	9.76810168042109
snap_masked-scf300000870662.0-processed-gene-12.61-mRNA-1	PetJ1	cytochrome c6	D6_LL_m_23_b	NA	6.72819819740649	6.88286783426611	6.84197170616405	6.87610751783871	6.84272365576079	6.84382856052525
snap_masked-scf300000870662.0-processed-gene-12.61-mRNA-1	PetJ1	cytochrome c6	E6_LL_m_23_c	NA	3.44232201894569	3.55154635794798	3.42814030605781	3.49411650261268	3.46176894323992	3.46181801975849
snap_masked-scf300000870662.0-processed-gene-12.61-mRNA-1	PetJ1	cytochrome c6	A7_HL_r_11_a	NA	7.69314544457062	7.86715264075559	7.87047455228376	7.83154699802223	7.95130138763523	7.95313625043435
snap_masked-scf300000870662.0-processed-gene-12.61-mRNA-1	PetJ1	cytochrome c6	B7_HL_r_11_b	NA	11.1155110929547	11.3518294759725	11.512685590622	11.4809744550552	11.5319301945417	11.5305446922795
snap_masked-scf300000870662.0-processed-gene-12.61-mRNA-1	PetJ1	cytochrome c6	C7_HL_r_11_c	NA	11.8702449530455	12.2415374486454	12.0509061727441	12.0535520463776	12.1797388982773	12.1781398717643
snap_masked-scf300000870662.0-processed-gene-12.61-mRNA-1	PetJ1	cytochrome c6	A8_HL_r_23_c	NA	6.06662090801934	6.30480712406334	6.27109303629818	6.2488031283198	6.3447281406758	6.34660533127387
snap_masked-scf300000870662.0-processed-gene-12.61-mRNA-1	PetJ1	cytochrome c6	D7_HL_r_23_a	NA	7.59105886136743	7.75345358677681	7.77094352338508	7.71991821810486	7.88704946189318	7.88880063118746
snap_masked-scf300000870662.0-processed-gene-12.61-mRNA-1	PetJ1	cytochrome c6	E7_HL_r_23_b	NA	9.668740592362	9.79137756115647	9.71831743398944	9.73082840020877	9.96319848617756	9.96612689794128
snap_masked-scf300000870662.0-processed-gene-12.61-mRNA-1	PetJ1	cytochrome c6	B8_LL_r_11_a	NA	9.21534583064145	9.33831322950242	9.46634807307146	9.43183873346037	9.39705443695707	9.40016228381563
snap_masked-scf300000870662.0-processed-gene-12.61-mRNA-1	PetJ1	cytochrome c6	C8_LL_r_11_b	NA	5.78405498033096	NA	NA	NA	NA	NA
snap_masked-scf300000870662.0-processed-gene-12.61-mRNA-1	PetJ1	cytochrome c6	D8_LL_r_11_c	NA	12.6872204919227	12.9986807119222	12.8550915527553	12.890539129462	12.8955464107932	12.8756264234611
snap_masked-scf300000870662.0-processed-gene-12.61-mRNA-1	PetJ1	cytochrome c6	A9_LL_r_23_b	NA	10.0218739209412	10.2992337836254	10.2628145989637	10.402200754411	10.4254694622275	10.4308120651355
snap_masked-scf300000870662.0-processed-gene-12.61-mRNA-1	PetJ1	cytochrome c6	B9_LL_r_23_c	NA	15.1319555835547	15.4544199586189	15.5467020109461	15.6169722997506	15.6504793489615	15.6655755968129
snap_masked-scf300000870662.0-processed-gene-12.61-mRNA-1	PetJ1	cytochrome c6	E8_LL_r_23_a	NA	8.9464477843026	9.02044739470447	8.97447737077942	8.93068384427357	9.1152899756038	9.12330150543894
snap_masked-scf300000870662.0-processed-gene-12.61-mRNA-1	PetJ1	cytochrome c6	C9_pool1	NA	9.17223198211937	9.40783660674512	9.34667124255233	9.43273587657191	9.40571192445643	9.40429731509415
snap_masked-scf300000870662.0-processed-gene-12.61-mRNA-1	PetJ1	cytochrome c6	D9_pool1	NA	8.20936790019972	8.38326054045654	8.38501766305363	8.41934833706327	8.41220611029868	8.4119844574123
snap_masked-scf300000870662.0-processed-gene-12.61-mRNA-1	PetJ1	cytochrome c6	E9_pool1	NA	10.2348600675105	10.4429830468604	10.3643655723978	10.5136036040421	10.4420297032271	10.440650340579
snap_masked-scf300000870662.0-processed-gene-12.61-mRNA-1	PetJ1	cytochrome c6	A10_pool2	NA	10.2348600675105	10.4429830468604	10.3643655723978	10.5136036040421	10.4420297032271	10.440650340579
snap_masked-scf300000870662.0-processed-gene-12.61-mRNA-1	PetJ1	cytochrome c6	B10_pool2	NA	10.2348600675105	10.4429830468604	10.3643655723978	10.5136036040421	10.4420297032271	10.440650340579
snap_masked-scf300000870662.0-processed-gene-12.61-mRNA-1	PetJ1	cytochrome c6	C10_pool2	NA	11.3352114327526	11.5700607353802	11.4234998678577	11.6463450463136	11.5825969731072	11.5828201580238
snap_masked-scf300000870662.0-processed-gene-12.61-mRNA-1	PetJ1	cytochrome c6	D10_pool2	NA	12.2863485149252	12.5891772154812	12.4376513152216	12.6114380391823	12.4972812612482	12.4933273786562
snap_masked-scf300000870662.0-processed-gene-12.61-mRNA-1	PetJ1	cytochrome c6	E10_pool2	NA	6.92119825574178	7.05591164744089	6.93809125212854	7.11787000886937	6.97366036668076	6.97570433005352
snap_masked-scf300000870693.1-processed-gene-2.63-mRNA-1	NR	nitrate reductase	A1_HL_p_00_a	30.0406652522742	35.4355983035787	36.6042639929557	37.439843767675	37.3778075075791	37.0877044495751	37.109129579467
snap_masked-scf300000870693.1-processed-gene-2.63-mRNA-1	NR	nitrate reductase	B1_HL_p_00_b	29.656774493554	33.8139978607187	35.1233302813315	35.7504261601535	35.715515017463	35.054799876861	35.027463165982
snap_masked-scf300000870693.1-processed-gene-2.63-mRNA-1	NR	nitrate reductase	C1_HL_p_00_c	29.8371572790008	34.1294898963307	35.5528637497704	36.2838311663732	36.1324889327888	35.4732742943376	35.5151506264254
snap_masked-scf300000870693.1-processed-gene-2.63-mRNA-1	NR	nitrate reductase	A2_HL_p_11_c	19.2621005613637	21.4825885358812	21.9529498583175	22.6535794482806	22.5226281037427	22.3664991947774	22.3384465306979
snap_masked-scf300000870693.1-processed-gene-2.63-mRNA-1	NR	nitrate reductase	D1_HL_p_11_a	25.5677165770932	30.1144478526971	31.1037653462667	31.6495964073804	31.4841974371031	31.6459935503946	31.6537364542208
snap_masked-scf300000870693.1-processed-gene-2.63-mRNA-1	NR	nitrate reductase	E1_HL_p_11_b	18.2803787421405	21.3922751634365	21.8710445010066	22.2378788339248	22.313367849767	22.2784644325661	22.2860950028426
snap_masked-scf300000870693.1-processed-gene-2.63-mRNA-1	NR	nitrate reductase	B2_LL_p_00_a	44.8647118757203	48.7593415470197	50.0889210452073	52.093038159042	50.2790041378896	50.0736932874757	50.0641279984841
snap_masked-scf300000870693.1-processed-gene-2.63-mRNA-1	NR	nitrate reductase	C2_LL_p_00_b	35.2677330822651	40.3454184031356	41.6984449622496	42.0930921777921	42.0837123736417	41.8002408557555	41.8231672422137
snap_masked-scf300000870693.1-processed-gene-2.63-mRNA-1	NR	nitrate reductase	D2_LL_p_00_c	24.9352540894352	25.0625301672746	25.928745641743	29.2749449468985	23.9749571074173	23.7638067385935	23.7798714933044
snap_masked-scf300000870693.1-processed-gene-2.63-mRNA-1	NR	nitrate reductase	A3_LL_p_11_b	21.3703778231064	23.3237657536419	24.0198027307136	24.4232000388965	24.3872041388626	24.2370782604741	24.1850585807287
snap_masked-scf300000870693.1-processed-gene-2.63-mRNA-1	NR	nitrate reductase	B3_LL_p_11_c	23.9796674965593	24.9030287643983	25.6570928296165	26.7986377105342	25.4321812130936	25.1894488169075	25.1108672980681
snap_masked-scf300000870693.1-processed-gene-2.63-mRNA-1	NR	nitrate reductase	E2_LL_p_11_a	25.7908037797493	28.3859893234174	28.9743631516068	29.2484971789962	29.0730798863531	29.1900289350961	29.1741845495355
snap_masked-scf300000870693.1-processed-gene-2.63-mRNA-1	NR	nitrate reductase	C3_HL_m_00_a	17.8580140502661	NA	NA	NA	NA	NA	NA
snap_masked-scf300000870693.1-processed-gene-2.63-mRNA-1	NR	nitrate reductase	D3_HL_m_00_b	12.7224820273654	NA	NA	NA	NA	NA	NA
snap_masked-scf300000870693.1-processed-gene-2.63-mRNA-1	NR	nitrate reductase	E3_HL_m_00_c	12.6555553997032	NA	NA	NA	NA	NA	NA
snap_masked-scf300000870693.1-processed-gene-2.63-mRNA-1	NR	nitrate reductase	A4_HL_m_11_a	7.03217961451644	7.59124852507606	7.63899633739931	7.62022895616465	7.42530726554937	7.49145234062826	7.4812225358567
snap_masked-scf300000870693.1-processed-gene-2.63-mRNA-1	NR	nitrate reductase	B4_HL_m_11_b	11.0981816757094	12.6009061278434	12.8946448032831	12.7071795556112	12.9102250041672	12.8893254562866	12.8767162417776
snap_masked-scf300000870693.1-processed-gene-2.63-mRNA-1	NR	nitrate reductase	C4_HL_m_11_c	9.66435189523473	11.0949509731933	11.3363819345862	11.0679425284402	11.2869238207225	11.4472085166576	11.4458259563642
snap_masked-scf300000870693.1-processed-gene-2.63-mRNA-1	NR	nitrate reductase	A5_HL_m_23_c	15.3074173921423	17.7878412392446	18.510464780298	18.1999897147072	18.3025938354711	18.1826668018904	18.195556633169
snap_masked-scf300000870693.1-processed-gene-2.63-mRNA-1	NR	nitrate reductase	D4_HL_m_23_a	13.7811806697739	15.8007175678001	16.2426915590282	16.2085681807287	16.2642234557887	16.374784041542	16.374698868753
snap_masked-scf300000870693.1-processed-gene-2.63-mRNA-1	NR	nitrate reductase	E4_HL_m_23_b	18.1452062092691	20.5420514703374	21.3063240989024	20.7892219013802	21.0110275928192	21.0756880243685	21.0767760702915
snap_masked-scf300000870693.1-processed-gene-2.63-mRNA-1	NR	nitrate reductase	B5_LL_m_00_a	14.0742374173751	NA	NA	NA	NA	NA	NA
snap_masked-scf300000870693.1-processed-gene-2.63-mRNA-1	NR	nitrate reductase	C5_LL_m_00_b	12.5819898414704	NA	NA	NA	NA	NA	NA
snap_masked-scf300000870693.1-processed-gene-2.63-mRNA-1	NR	nitrate reductase	D5_LL_m_00_c	13.3102838495487	NA	NA	NA	NA	NA	NA
snap_masked-scf300000870693.1-processed-gene-2.63-mRNA-1	NR	nitrate reductase	A6_LL_m_11_b	15.497339425826	17.0591239852013	17.6318407936685	17.1692490663104	17.3374405288417	17.340348980209	17.3407121080046
snap_masked-scf300000870693.1-processed-gene-2.63-mRNA-1	NR	nitrate reductase	B6_LL_m_11_c	14.2302052836292	15.6018217001787	16.3759645441099	16.0406311589615	16.0384849553272	16.0590864815078	16.0581682669572
snap_masked-scf300000870693.1-processed-gene-2.63-mRNA-1	NR	nitrate reductase	E5_LL_m_11_a	13.8367097053448	14.4524581664236	14.7638402346886	14.0867510231968	13.9988449208398	14.3422099319579	14.3411630622297
snap_masked-scf300000870693.1-processed-gene-2.63-mRNA-1	NR	nitrate reductase	C6_LL_m_23_a	19.5482433636246	21.2661930104379	22.1286275508586	21.7397120854628	21.9139208017757	21.7588594538302	21.7613803191791
snap_masked-scf300000870693.1-processed-gene-2.63-mRNA-1	NR	nitrate reductase	D6_LL_m_23_b	20.8298083574279	22.738691583033	23.6135027272771	23.4649114828304	23.5754341530808	23.4611384784395	23.4649720523349
snap_masked-scf300000870693.1-processed-gene-2.63-mRNA-1	NR	nitrate reductase	E6_LL_m_23_c	22.204582007937	24.1539329260504	25.2961302469559	24.4243529997075	24.8890333586641	24.6587902854777	24.6591874390434
snap_masked-scf300000870693.1-processed-gene-2.63-mRNA-1	NR	nitrate reductase	A7_HL_r_11_a	38.207780175847	47.2309206440361	49.0275604977031	49.0627069127882	48.8094949388222	49.5562016953147	49.5677330389417
snap_masked-scf300000870693.1-processed-gene-2.63-mRNA-1	NR	nitrate reductase	B7_HL_r_11_b	29.5926357158751	35.5403926874309	36.8433306803156	37.3764068583961	37.265403119119	37.4310594039841	37.4266344582168
snap_masked-scf300000870693.1-processed-gene-2.63-mRNA-1	NR	nitrate reductase	C7_HL_r_11_c	28.6395988531449	34.6359313266372	36.2573972946303	35.6887880704511	35.6895407005544	36.0634217619863	36.0587567126507
snap_masked-scf300000870693.1-processed-gene-2.63-mRNA-1	NR	nitrate reductase	A8_HL_r_23_c	35.3225356390749	43.4526347564877	45.8396510087657	45.6079571681	45.4360309910061	46.1338399168948	46.1475783893532
snap_masked-scf300000870693.1-processed-gene-2.63-mRNA-1	NR	nitrate reductase	D7_HL_r_23_a	28.3265632156469	34.4760458216656	35.7465859496906	35.8145743871226	35.5695307159756	36.3398425638862	36.3479812576903
snap_masked-scf300000870693.1-processed-gene-2.63-mRNA-1	NR	nitrate reductase	E7_HL_r_23_b	24.7815861174913	30.505879486635	31.3586731911578	31.1338508800996	31.1671967860198	31.9116862010925	31.9211273577901
snap_masked-scf300000870693.1-processed-gene-2.63-mRNA-1	NR	nitrate reductase	B8_LL_r_11_a	28.5747573271261	32.4804853349796	33.4102364297329	33.8782883373354	33.7474937768502	33.6232696374657	33.6344546029868
snap_masked-scf300000870693.1-processed-gene-2.63-mRNA-1	NR	nitrate reductase	C8_LL_r_11_b	12.1419014048263	10.5262343643077	NA	NA	NA	NA	NA
snap_masked-scf300000870693.1-processed-gene-2.63-mRNA-1	NR	nitrate reductase	D8_LL_r_11_c	21.9531140503651	24.5427356651764	25.5258402396536	25.2349592543056	25.2975177522963	25.3075217002214	25.268477455074
snap_masked-scf300000870693.1-processed-gene-2.63-mRNA-1	NR	nitrate reductase	A9_LL_r_23_b	40.1169481284679	47.688215321288	49.7470452863897	49.5857329216949	50.2483323951453	50.3610856770295	50.3869907660917
snap_masked-scf300000870693.1-processed-gene-2.63-mRNA-1	NR	nitrate reductase	B9_LL_r_23_c	39.6485215839105	47.8826205530929	49.64046056854	49.9515818585149	50.1665205418638	50.2745075547649	50.3230987718166
snap_masked-scf300000870693.1-processed-gene-2.63-mRNA-1	NR	nitrate reductase	E8_LL_r_23_a	28.1921130062888	33.2496248398278	34.0301948549309	33.8667407642467	33.6941977507582	34.390931214084	34.4212241923262
snap_masked-scf300000870693.1-processed-gene-2.63-mRNA-1	NR	nitrate reductase	C9_pool1	28.112212842053	32.2550066235545	33.5819060549454	33.3598415173847	33.660340264406	33.5641414150415	33.5591581456586
snap_masked-scf300000870693.1-processed-gene-2.63-mRNA-1	NR	nitrate reductase	D9_pool1	28.4981637887211	32.6955347021027	33.8934655633716	33.8886024128468	34.0179038235797	33.9892840765238	33.9884540652568
snap_masked-scf300000870693.1-processed-gene-2.63-mRNA-1	NR	nitrate reductase	E9_pool1	25.7435908368207	29.3598717140226	30.408644196322	30.1886078554191	30.6166824893912	30.4084649573449	30.4045067417918
snap_masked-scf300000870693.1-processed-gene-2.63-mRNA-1	NR	nitrate reductase	A10_pool2	25.7435908368207	29.3598717140226	30.408644196322	30.1886078554191	30.6166824893912	30.4084649573449	30.4045067417918
snap_masked-scf300000870693.1-processed-gene-2.63-mRNA-1	NR	nitrate reductase	B10_pool2	25.7435908368207	29.3598717140226	30.408644196322	30.1886078554191	30.6166824893912	30.4084649573449	30.4045067417918
snap_masked-scf300000870693.1-processed-gene-2.63-mRNA-1	NR	nitrate reductase	C10_pool2	23.364722287205	26.5910494762371	27.5508474869672	27.1988123159779	27.7238939072123	27.5723359629589	27.5729204480488
snap_masked-scf300000870693.1-processed-gene-2.63-mRNA-1	NR	nitrate reductase	D10_pool2	23.0231539561336	26.1500195343487	27.200120154551	26.8632476697455	27.2310346807894	26.9847325528458	26.9762471818038
snap_masked-scf300000870693.1-processed-gene-2.63-mRNA-1	NR	nitrate reductase	E10_pool2	25.7254442614437	28.7458147695381	29.747242024346	29.2591334212587	30.0108069245365	29.4029871499795	29.4116618374454
snap_masked-scf300000870744.0-processed-gene-2.169-mRNA-1	Urease	Urease	A1_HL_p_00_a	12.7083041968755	14.7702134034969	15.1740755265644	15.527574153737	15.5011469007382	15.3806755313967	15.3896094621837
snap_masked-scf300000870744.0-processed-gene-2.169-mRNA-1	Urease	Urease	B1_HL_p_00_b	17.4046401264819	19.5526937507894	20.1989747867729	20.5690334414675	20.548021093838	20.1676839165886	20.1520203589981
snap_masked-scf300000870744.0-processed-gene-2.169-mRNA-1	Urease	Urease	C1_HL_p_00_c	14.3026184002814	16.1248217106463	16.7058626930697	17.0629181076158	16.9907327275793	16.6805726161101	16.700316937136
snap_masked-scf300000870744.0-processed-gene-2.169-mRNA-1	Urease	Urease	A2_HL_p_11_c	12.8056329647249	14.0719070770949	14.3015397000368	14.7647387198948	14.6787279903476	14.5768209303016	14.5585843561625
snap_masked-scf300000870744.0-processed-gene-2.169-mRNA-1	Urease	Urease	D1_HL_p_11_a	19.6950214332099	22.8519312193142	23.473975110461	23.8955063309974	23.7694300676918	23.8913298728263	23.8972510394317
snap_masked-scf300000870744.0-processed-gene-2.169-mRNA-1	Urease	Urease	E1_HL_p_11_b	14.5992389019988	16.8333652334894	17.116188343659	17.4112484895266	17.469565522229	17.4420561528127	17.4480854198292
snap_masked-scf300000870744.0-processed-gene-2.169-mRNA-1	Urease	Urease	B2_LL_p_00_a	19.0512656249362	20.4007308278826	20.8426594444173	21.6865348453899	20.930401978988	20.8447156487917	20.8407997473007
snap_masked-scf300000870744.0-processed-gene-2.169-mRNA-1	Urease	Urease	C2_LL_p_00_b	14.8553521694098	16.7496850926783	17.2171584786551	17.3939532281241	17.3890386281564	17.271726842601	17.2812546339996
snap_masked-scf300000870744.0-processed-gene-2.169-mRNA-1	Urease	Urease	D2_LL_p_00_c	11.3302076497434	11.2184400913091	11.5428947896318	13.0377816982395	10.6768597309124	10.5827164078002	10.5899040202709
snap_masked-scf300000870744.0-processed-gene-2.169-mRNA-1	Urease	Urease	A3_LL_p_11_b	17.1776751173936	18.4722500790962	18.9196948275275	19.2462569183028	19.2170248041894	19.0985260053813	19.0575954257122
snap_masked-scf300000870744.0-processed-gene-2.169-mRNA-1	Urease	Urease	B3_LL_p_11_c	17.9053059895661	18.3214442244506	18.7732101772762	19.6174627226251	18.6163335932062	18.4384604441093	18.3809976075252
snap_masked-scf300000870744.0-processed-gene-2.169-mRNA-1	Urease	Urease	E2_LL_p_11_a	19.6668964059173	21.3276955295253	21.6509700097065	21.86583353329	21.7337139808667	21.8209110708149	21.8091356603779
snap_masked-scf300000870744.0-processed-gene-2.169-mRNA-1	Urease	Urease	C3_HL_m_00_a	14.6983381901362	NA	NA	NA	NA	NA	NA
snap_masked-scf300000870744.0-processed-gene-2.169-mRNA-1	Urease	Urease	D3_HL_m_00_b	5.01011864500783	NA	NA	NA	NA	NA	NA
snap_masked-scf300000870744.0-processed-gene-2.169-mRNA-1	Urease	Urease	E3_HL_m_00_c	5.66643906960406	NA	NA	NA	NA	NA	NA
snap_masked-scf300000870744.0-processed-gene-2.169-mRNA-1	Urease	Urease	A4_HL_m_11_a	10.4264965895325	11.0899759576709	11.0988315218702	11.0766389297264	10.7928174968681	10.8888464247492	10.8740117831017
snap_masked-scf300000870744.0-processed-gene-2.169-mRNA-1	Urease	Urease	B4_HL_m_11_b	13.2237255055291	14.7935606409051	15.0558016937518	14.843717847606	15.0802228718211	15.0556526518208	15.0409717813502
snap_masked-scf300000870744.0-processed-gene-2.169-mRNA-1	Urease	Urease	C4_HL_m_11_c	14.9730014725958	16.9421505212505	17.2165771357337	16.8222889570452	17.1540964691112	17.3975180662615	17.3954718877118
snap_masked-scf300000870744.0-processed-gene-2.169-mRNA-1	Urease	Urease	A5_HL_m_23_c	15.856568148727	18.1551341729582	18.789581367605	18.4828928023544	18.586254044956	18.4642748132026	18.477422744746
snap_masked-scf300000870744.0-processed-gene-2.169-mRNA-1	Urease	Urease	D4_HL_m_23_a	19.4120853178434	21.9253262530972	22.4157317637394	22.3776235716426	22.453328205932	22.605724021247	22.605677967278
snap_masked-scf300000870744.0-processed-gene-2.169-mRNA-1	Urease	Urease	E4_HL_m_23_b	14.4269523746512	16.0925714989874	16.6002154827045	16.2047543940353	16.3769090077468	16.4271359869399	16.4280360299138
snap_masked-scf300000870744.0-processed-gene-2.169-mRNA-1	Urease	Urease	B5_LL_m_00_a	17.7562173453552	NA	NA	NA	NA	NA	NA
snap_masked-scf300000870744.0-processed-gene-2.169-mRNA-1	Urease	Urease	C5_LL_m_00_b	17.4754427284179	NA	NA	NA	NA	NA	NA
snap_masked-scf300000870744.0-processed-gene-2.169-mRNA-1	Urease	Urease	D5_LL_m_00_c	2.03839815039727	NA	NA	NA	NA	NA	NA
snap_masked-scf300000870744.0-processed-gene-2.169-mRNA-1	Urease	Urease	A6_LL_m_11_b	24.8987409188319	27.0051075330469	27.7594209904212	27.0435107228285	27.3072004497239	27.3114951291704	27.3121534857975
snap_masked-scf300000870744.0-processed-gene-2.169-mRNA-1	Urease	Urease	B6_LL_m_11_c	26.0639800735116	28.1561859270798	29.3919882652904	28.8033200769834	28.7981681819778	28.8348573739748	28.8332999100863
snap_masked-scf300000870744.0-processed-gene-2.169-mRNA-1	Urease	Urease	E5_LL_m_11_a	29.7832262513138	30.6513478203155	31.1408709318254	29.7263288563811	29.5394950010919	30.2637253714073	30.261612108624
snap_masked-scf300000870744.0-processed-gene-2.169-mRNA-1	Urease	Urease	C6_LL_m_23_a	28.897606408189	30.9849572809255	32.0660026940704	31.5275326061616	31.7782768404489	31.5530852987644	31.5568407229012
snap_masked-scf300000870744.0-processed-gene-2.169-mRNA-1	Urease	Urease	D6_LL_m_23_b	28.2966647896417	30.4297886513357	31.4282028516756	31.2429794209903	31.3885534807406	31.2360517629524	31.2412546190564
snap_masked-scf300000870744.0-processed-gene-2.169-mRNA-1	Urease	Urease	E6_LL_m_23_c	28.0713909143328	30.0869476324564	31.3377581933748	30.2716383390923	30.8461746047423	30.5605029969163	30.5610919045486
snap_masked-scf300000870744.0-processed-gene-2.169-mRNA-1	Urease	Urease	A7_HL_r_11_a	11.7626004497255	14.326723989604	14.7905501902999	14.8079374939966	14.7308499375978	14.9560514895654	14.95957898175
snap_masked-scf300000870744.0-processed-gene-2.169-mRNA-1	Urease	Urease	B7_HL_r_11_b	9.31403380619295	11.0216173273783	11.3633282549727	11.5330251376228	11.4982550648069	11.5492473292011	11.5479185646047
snap_masked-scf300000870744.0-processed-gene-2.169-mRNA-1	Urease	Urease	C7_HL_r_11_c	13.1379278492005	15.6600746430603	16.3039478791262	16.0610451534873	16.0604245937075	16.2285023542508	16.2264544305828
snap_masked-scf300000870744.0-processed-gene-2.169-mRNA-1	Urease	Urease	A8_HL_r_23_c	11.9688491249888	14.507266187216	15.2206896058745	15.1506989515245	15.0929057635873	15.3245427770035	15.329154868825
snap_masked-scf300000870744.0-processed-gene-2.169-mRNA-1	Urease	Urease	D7_HL_r_23_a	11.7127628336174	14.0432103769774	14.4813547338669	14.5147247594384	14.4146873125599	14.7267047604442	14.7300495711978
snap_masked-scf300000870744.0-processed-gene-2.169-mRNA-1	Urease	Urease	E7_HL_r_23_b	13.7530668864144	16.6810333318869	17.0537794159854	16.9392752403771	16.9566537317509	17.3615145822804	17.3667059839219
snap_masked-scf300000870744.0-processed-gene-2.169-mRNA-1	Urease	Urease	B8_LL_r_11_a	32.5606584802869	36.4671717584149	37.3063434205993	37.8463164530441	37.6985032000487	37.5593417773015	37.5719549839102
snap_masked-scf300000870744.0-processed-gene-2.169-mRNA-1	Urease	Urease	C8_LL_r_11_b	29.9807872169472	25.6174785610256	NA	NA	NA	NA	NA
snap_masked-scf300000870744.0-processed-gene-2.169-mRNA-1	Urease	Urease	D8_LL_r_11_c	36.0288659544514	39.6790182158884	41.043431564075	40.592015283974	40.6905907644433	40.7062552843342	40.6435825985808
snap_masked-scf300000870744.0-processed-gene-2.169-mRNA-1	Urease	Urease	A9_LL_r_23_b	16.5351854431007	19.3669484679991	20.0928240183496	20.0368500470786	20.3036813610863	20.3490279355301	20.3595596331286
snap_masked-scf300000870744.0-processed-gene-2.169-mRNA-1	Urease	Urease	B9_LL_r_23_c	19.5827818121982	23.3020560274975	24.0256804173356	24.1873428807543	24.2903246975412	24.342356219242	24.3659606436479
snap_masked-scf300000870744.0-processed-gene-2.169-mRNA-1	Urease	Urease	E8_LL_r_23_a	21.1053977972448	24.5257111074861	24.9644991226798	24.8559774467584	24.7282275174611	25.2392968244954	25.2616085910634
snap_masked-scf300000870744.0-processed-gene-2.169-mRNA-1	Urease	Urease	C9_pool1	16.610907309913	18.7846225956304	19.450907831668	19.3376796876531	19.5107042727601	19.4547401660276	19.4519132696732
snap_masked-scf300000870744.0-processed-gene-2.169-mRNA-1	Urease	Urease	D9_pool1	20.3866860819897	23.0410194600075	23.7549922560951	23.7611230194546	23.8505793798464	23.830263780577	23.8297572525125
snap_masked-scf300000870744.0-processed-gene-2.169-mRNA-1	Urease	Urease	E9_pool1	17.9720204382812	20.1953264351812	20.8025868166701	20.661525984076	20.9535620658294	20.8108432359265	20.8082001668787
snap_masked-scf300000870744.0-processed-gene-2.169-mRNA-1	Urease	Urease	A10_pool2	17.9720204382812	20.1953264351812	20.8025868166701	20.661525984076	20.9535620658294	20.8108432359265	20.8082001668787
snap_masked-scf300000870744.0-processed-gene-2.169-mRNA-1	Urease	Urease	B10_pool2	17.9720204382812	20.1953264351812	20.8025868166701	20.661525984076	20.9535620658294	20.8108432359265	20.8082001668787
snap_masked-scf300000870744.0-processed-gene-2.169-mRNA-1	Urease	Urease	C10_pool2	19.3298542861408	21.6825547138262	22.342878843069	22.0749616593099	22.4997818287002	22.3765479571428	22.3770931061731
snap_masked-scf300000870744.0-processed-gene-2.169-mRNA-1	Urease	Urease	D10_pool2	15.5860975920343	17.4392611137135	18.0406655222843	17.8243883771323	18.0675116689522	17.9039050857951	17.8983318221554
snap_masked-scf300000870744.0-processed-gene-2.169-mRNA-1	Urease	Urease	E10_pool2	17.6645712913014	19.4483958439281	20.0160986020567	19.6966880070482	20.2017896169609	19.7924279870359	19.7983299418245
snap_masked-scf300000870745.0-processed-gene-3.139-mRNA-1	GS	glutamine synthetase	A1_HL_p_00_a	5.61632026497225	6.7153616544118	7.02000489221049	7.18488912202526	7.17070229804725	7.11500482004328	7.1191156625555
snap_masked-scf300000870745.0-processed-gene-3.139-mRNA-1	GS	glutamine synthetase	B1_HL_p_00_b	7.06916133276096	8.1701083617142	8.58821845356048	8.74719735161415	8.73587569482431	8.57421553880076	8.56752983402552
snap_masked-scf300000870745.0-processed-gene-3.139-mRNA-1	GS	glutamine synthetase	C1_HL_p_00_c	4.33449994182782	5.0257020938689	5.29806830755793	5.4104620619597	5.38618185765226	5.2878823901632	5.29412519227737
snap_masked-scf300000870745.0-processed-gene-3.139-mRNA-1	GS	glutamine synthetase	A2_HL_p_11_c	6.59323576220086	7.45364814218412	7.70816960563039	7.95931177971861	7.91078489866796	7.85589914856715	7.84604671693996
snap_masked-scf300000870745.0-processed-gene-3.139-mRNA-1	GS	glutamine synthetase	D1_HL_p_11_a	5.40274517858179	6.45429016484675	6.74615230368436	6.8701736919341	6.83221043654355	6.86727941535337	6.86896021705439
snap_masked-scf300000870745.0-processed-gene-3.139-mRNA-1	GS	glutamine synthetase	E1_HL_p_11_b	6.37355752226196	7.56033455327587	7.82221342665804	7.95854733035905	7.98302327902938	7.97048776970272	7.97321839056854
snap_masked-scf300000870745.0-processed-gene-3.139-mRNA-1	GS	glutamine synthetase	B2_LL_p_00_a	12.1062783005239	13.3367779340767	13.8647123531707	14.428765685829	13.9218832596078	13.8649504300357	13.8623030335373
snap_masked-scf300000870745.0-processed-gene-3.139-mRNA-1	GS	glutamine synthetase	C2_LL_p_00_b	6.65093742870983	7.71231797228937	8.06652683875189	8.14808982400796	8.14368444374356	8.08878055473159	8.0932177170417
snap_masked-scf300000870745.0-processed-gene-3.139-mRNA-1	GS	glutamine synthetase	D2_LL_p_00_c	9.2446245548365	9.42435057660275	9.86682944982104	11.1493247862523	9.12807889834197	9.04763212534982	9.05374923295247
snap_masked-scf300000870745.0-processed-gene-3.139-mRNA-1	GS	glutamine synthetase	A3_LL_p_11_b	5.83277951642397	6.45281698971207	6.72506076416848	6.84241875970963	6.83016072637841	6.78807373061295	6.77350514866977
snap_masked-scf300000870745.0-processed-gene-3.139-mRNA-1	GS	glutamine synthetase	B3_LL_p_11_c	18.0220007555656	18.9713979655011	19.7802013911523	20.6736085034538	19.6132248142545	19.4259129103211	19.3653130353976
snap_masked-scf300000870745.0-processed-gene-3.139-mRNA-1	GS	glutamine synthetase	E2_LL_p_11_a	5.84771692458725	6.52398293615696	6.73905157002158	6.80720365555386	6.76422516539229	6.79139382592847	6.78770800923423
snap_masked-scf300000870745.0-processed-gene-3.139-mRNA-1	GS	glutamine synthetase	C3_HL_m_00_a	16.9634280602548	NA	NA	NA	NA	NA	NA
snap_masked-scf300000870745.0-processed-gene-3.139-mRNA-1	GS	glutamine synthetase	D3_HL_m_00_b	8.45770770281166	NA	NA	NA	NA	NA	NA
snap_masked-scf300000870745.0-processed-gene-3.139-mRNA-1	GS	glutamine synthetase	E3_HL_m_00_c	14.1680402453213	NA	NA	NA	NA	NA	NA
snap_masked-scf300000870745.0-processed-gene-3.139-mRNA-1	GS	glutamine synthetase	A4_HL_m_11_a	9.39316392016748	10.278328022003	10.4669865240034	10.4480126608437	10.1775191104482	10.2681190064603	10.2540984263827
snap_masked-scf300000870745.0-processed-gene-3.139-mRNA-1	GS	glutamine synthetase	B4_HL_m_11_b	6.66586419752817	7.67173734201356	7.94469871275789	7.83425172515271	7.95690171097479	7.94397278434055	7.93620210560098
snap_masked-scf300000870745.0-processed-gene-3.139-mRNA-1	GS	glutamine synthetase	C4_HL_m_11_c	5.13012420474838	5.96988436137779	6.17292529568892	6.03061635350647	6.14797814937326	6.23524741568907	6.23449485576645
snap_masked-scf300000870745.0-processed-gene-3.139-mRNA-1	GS	glutamine synthetase	A5_HL_m_23_c	5.47488110267469	6.44886565654192	6.79130926732319	6.68171017430605	6.71724146352645	6.6731866779992	6.67791790258251
snap_masked-scf300000870745.0-processed-gene-3.139-mRNA-1	GS	glutamine synthetase	D4_HL_m_23_a	6.43067813456064	7.4782193075698	7.7794515062442	7.76948081461072	7.79380876538448	7.84674193623247	7.84670176987322
snap_masked-scf300000870745.0-processed-gene-3.139-mRNA-1	GS	glutamine synthetase	E4_HL_m_23_b	4.51417058820944	5.18020789303564	5.4373589552374	5.30882020389412	5.36375462657055	5.38022881493371	5.38050701714334
snap_masked-scf300000870745.0-processed-gene-3.139-mRNA-1	GS	glutamine synthetase	B5_LL_m_00_a	18.6662489161608	NA	NA	NA	NA	NA	NA
snap_masked-scf300000870745.0-processed-gene-3.139-mRNA-1	GS	glutamine synthetase	C5_LL_m_00_b	10.0842493794148	NA	NA	NA	NA	NA	NA
snap_masked-scf300000870745.0-processed-gene-3.139-mRNA-1	GS	glutamine synthetase	D5_LL_m_00_c	10.3232140551345	NA	NA	NA	NA	NA	NA
snap_masked-scf300000870745.0-processed-gene-3.139-mRNA-1	GS	glutamine synthetase	A6_LL_m_11_b	6.72025338752225	7.49846806872087	7.84313293207934	7.642290244422	7.71469992102639	7.71594748136692	7.71610969997181
snap_masked-scf300000870745.0-processed-gene-3.139-mRNA-1	GS	glutamine synthetase	B6_LL_m_11_c	6.96043214572437	7.73548710915438	8.21666053922581	8.05360295711666	8.04996385272488	8.06025537397435	8.05979517642284
snap_masked-scf300000870745.0-processed-gene-3.139-mRNA-1	GS	glutamine synthetase	E5_LL_m_11_a	3.60066389102119	3.81222734609773	3.94105510745271	3.76274091780419	3.73807066131863	3.82973527613761	3.82945605158436
snap_masked-scf300000870745.0-processed-gene-3.139-mRNA-1	GS	glutamine synthetase	C6_LL_m_23_a	4.99346920419568	5.50642560826395	5.79843141872043	5.70017366882396	5.74402475620176	5.70334598265353	5.70400721305084
snap_masked-scf300000870745.0-processed-gene-3.139-mRNA-1	GS	glutamine synthetase	D6_LL_m_23_b	6.36329728013982	7.04552645766289	7.40419735166269	7.36364526554617	7.39609880382	7.36019742526676	7.36140069708417
snap_masked-scf300000870745.0-processed-gene-3.139-mRNA-1	GS	glutamine synthetase	E6_LL_m_23_c	3.89933892962717	4.29955547545014	4.55686212973811	4.40266027510026	4.48499500297793	4.44347843321326	4.44355036676128
snap_masked-scf300000870745.0-processed-gene-3.139-mRNA-1	GS	glutamine synthetase	A7_HL_r_11_a	8.62958896999226	10.8131451490507	11.3590498437602	11.3745319081806	11.3122284794051	11.4852179792692	11.4878914493077
snap_masked-scf300000870745.0-processed-gene-3.139-mRNA-1	GS	glutamine synthetase	B7_HL_r_11_b	7.39599741667893	9.00373371476838	9.44572730786693	9.58858174125859	9.55706361081058	9.59948972092558	9.598355701613
snap_masked-scf300000870745.0-processed-gene-3.139-mRNA-1	GS	glutamine synthetase	C7_HL_r_11_c	5.2991566526624	6.49609075749897	6.88173365409704	6.77815176655581	6.77613988735352	6.84708486833226	6.84619971676291
snap_masked-scf300000870745.0-processed-gene-3.139-mRNA-1	GS	glutamine synthetase	A8_HL_r_23_c	8.64069191816018	10.7745733317241	11.5027417141039	11.4519908515678	11.4051916155323	11.5802831680598	11.5837326867777
snap_masked-scf300000870745.0-processed-gene-3.139-mRNA-1	GS	glutamine synthetase	D7_HL_r_23_a	8.82570544527537	10.8949196692487	11.4316981044733	11.4628428148664	11.3809822129744	11.6273842943733	11.6299893312778
snap_masked-scf300000870745.0-processed-gene-3.139-mRNA-1	GS	glutamine synthetase	E7_HL_r_23_b	9.34227205983925	11.6572008324413	12.1267523007005	12.0475843435367	12.0566514049846	12.3445734985254	12.3482266932134
snap_masked-scf300000870745.0-processed-gene-3.139-mRNA-1	GS	glutamine synthetase	B8_LL_r_11_a	6.3301017076053	7.29353320785479	7.59226053693642	7.70359283727806	7.67141033729536	7.64312578026593	7.64566893963368
snap_masked-scf300000870745.0-processed-gene-3.139-mRNA-1	GS	glutamine synthetase	C8_LL_r_11_b	18.53624006548	16.2889603092744	NA	NA	NA	NA	NA
snap_masked-scf300000870745.0-processed-gene-3.139-mRNA-1	GS	glutamine synthetase	D8_LL_r_11_c	6.58238503448314	7.46382003088292	7.85575317527032	7.77260784371112	7.78952767340465	7.79256096973862	7.78053931074386
snap_masked-scf300000870745.0-processed-gene-3.139-mRNA-1	GS	glutamine synthetase	A9_LL_r_23_b	9.66962059476668	11.6514488878066	12.3002023201734	12.2682327735415	12.4282148015441	12.4560274673279	12.4624357156749
snap_masked-scf300000870745.0-processed-gene-3.139-mRNA-1	GS	glutamine synthetase	B9_LL_r_23_c	10.4676749634302	12.814110329678	13.4438125947192	13.53680585202	13.590729266854	13.6199019833073	13.6330669900095
snap_masked-scf300000870745.0-processed-gene-3.139-mRNA-1	GS	glutamine synthetase	E8_LL_r_23_a	6.71072865214795	8.02261807852888	8.30940455252525	8.27483185927967	8.23005469831564	8.40018619448291	8.40758612617184
snap_masked-scf300000870745.0-processed-gene-3.139-mRNA-1	GS	glutamine synthetase	C9_pool1	7.52022694146333	8.74618050617803	9.21515540793429	9.1600860610481	9.23966005076705	9.21319809177552	9.21183096881653
snap_masked-scf300000870745.0-processed-gene-3.139-mRNA-1	GS	glutamine synthetase	D9_pool1	7.02720360291544	8.17720984798558	8.57832052936036	8.58413061016205	8.61428574702535	8.60698641850556	8.60677694862397
snap_masked-scf300000870745.0-processed-gene-3.139-mRNA-1	GS	glutamine synthetase	E9_pool1	6.87183687192561	7.94410888707773	8.32653268248284	8.27161908754644	8.38624213939966	8.32915876557562	8.3280752617807
snap_masked-scf300000870745.0-processed-gene-3.139-mRNA-1	GS	glutamine synthetase	A10_pool2	6.87183687192561	7.94410888707773	8.32653268248284	8.27161908754644	8.38624213939966	8.32915876557562	8.3280752617807
snap_masked-scf300000870745.0-processed-gene-3.139-mRNA-1	GS	glutamine synthetase	B10_pool2	6.87183687192561	7.94410888707773	8.32653268248284	8.27161908754644	8.38624213939966	8.32915876557562	8.3280752617807
snap_masked-scf300000870745.0-processed-gene-3.139-mRNA-1	GS	glutamine synthetase	C10_pool2	6.22069093166127	7.17627157407828	7.5244432429466	7.43305937690515	7.57414832706954	7.53269728735165	7.53285758953552
snap_masked-scf300000870745.0-processed-gene-3.139-mRNA-1	GS	glutamine synthetase	D10_pool2	6.71978851867706	7.74129906461127	8.14858582582905	8.05427221489568	8.16208282101069	8.08820868290282	8.08566600701751
snap_masked-scf300000870745.0-processed-gene-3.139-mRNA-1	GS	glutamine synthetase	E10_pool2	8.824823755521	9.99551320894978	10.4677485298651	10.3026356175097	10.5639510527638	10.3499329756975	10.3529873449128
snap_masked-scf300000870749.0-processed-gene-4.47-mRNA-1	RPE 2	ribulose 5-phosphate 3-epimerase	A1_HL_p_00_a	63.1762928293895	76.0311788750152	80.4084905980928	82.2564245360523	82.0858090815539	81.4463433647399	81.4944390082799
snap_masked-scf300000870749.0-processed-gene-4.47-mRNA-1	RPE 2	ribulose 5-phosphate 3-epimerase	B1_HL_p_00_b	34.178026389382	39.7582215158542	42.2809164604751	43.0423026715986	42.9822999843232	42.1859276400845	42.153570436583
snap_masked-scf300000870749.0-processed-gene-4.47-mRNA-1	RPE 2	ribulose 5-phosphate 3-epimerase	C1_HL_p_00_c	37.6232828628427	43.9093205135277	46.8296177396685	47.802028408697	47.582646193695	46.7131728853483	46.7689177045076
snap_masked-scf300000870749.0-processed-gene-4.47-mRNA-1	RPE 2	ribulose 5-phosphate 3-epimerase	A2_HL_p_11_c	75.0259567835273	85.3693292916389	89.3154150961409	92.1798375847821	91.6086810673374	90.9709972739343	90.8580641313616
snap_masked-scf300000870749.0-processed-gene-4.47-mRNA-1	RPE 2	ribulose 5-phosphate 3-epimerase	D1_HL_p_11_a	39.8756633661161	47.9438051331809	50.6970932454894	51.6025776160266	51.3122120075638	51.5744045349802	51.5876849114915
snap_masked-scf300000870749.0-processed-gene-4.47-mRNA-1	RPE 2	ribulose 5-phosphate 3-epimerase	E1_HL_p_11_b	34.5843345763991	41.2913016014443	43.2204612751177	43.9520162093701	44.0827853756971	44.0125501832284	44.028189468365
snap_masked-scf300000870749.0-processed-gene-4.47-mRNA-1	RPE 2	ribulose 5-phosphate 3-epimerase	B2_LL_p_00_a	48.5617345305522	53.8461308245429	56.6313119741782	58.9060908064535	56.8310450955274	56.5973344342673	56.5872486229067
snap_masked-scf300000870749.0-processed-gene-4.47-mRNA-1	RPE 2	ribulose 5-phosphate 3-epimerase	C2_LL_p_00_b	35.2770013262769	41.175228214495	43.5693173718768	43.9904992265463	43.9622212872957	43.664827209133	43.6893365283309
snap_masked-scf300000870749.0-processed-gene-4.47-mRNA-1	RPE 2	ribulose 5-phosphate 3-epimerase	D2_LL_p_00_c	27.1509525914779	27.8572218757062	29.5057661325621	33.3238063691648	27.2798039247452	27.0387614850291	27.0573871398263
snap_masked-scf300000870749.0-processed-gene-4.47-mRNA-1	RPE 2	ribulose 5-phosphate 3-epimerase	A3_LL_p_11_b	51.506773068297	57.3532687556795	60.4710091964485	61.4958652037281	61.3795673791046	60.9999462026973	60.8698034964333
snap_masked-scf300000870749.0-processed-gene-4.47-mRNA-1	RPE 2	ribulose 5-phosphate 3-epimerase	B3_LL_p_11_c	40.6317582594942	43.050875877979	45.4104225858602	47.4380015266149	45.0003339282289	44.569541774954	44.4310714878931
snap_masked-scf300000870749.0-processed-gene-4.47-mRNA-1	RPE 2	ribulose 5-phosphate 3-epimerase	E2_LL_p_11_a	42.4895888301404	47.7121567524928	49.8605642642414	50.3399077891194	50.0170830830421	50.2168216936689	50.1902075559485
snap_masked-scf300000870749.0-processed-gene-4.47-mRNA-1	RPE 2	ribulose 5-phosphate 3-epimerase	C3_HL_m_00_a	10.7156847560456	NA	NA	NA	NA	NA	NA
snap_masked-scf300000870749.0-processed-gene-4.47-mRNA-1	RPE 2	ribulose 5-phosphate 3-epimerase	D3_HL_m_00_b	7.71808729700373	NA	NA	NA	NA	NA	NA
snap_masked-scf300000870749.0-processed-gene-4.47-mRNA-1	RPE 2	ribulose 5-phosphate 3-epimerase	E3_HL_m_00_c	17.5974647128588	NA	NA	NA	NA	NA	NA
snap_masked-scf300000870749.0-processed-gene-4.47-mRNA-1	RPE 2	ribulose 5-phosphate 3-epimerase	A4_HL_m_11_a	4.31239216838342	4.74951065041943	4.89316921106371	4.88188474576927	4.75502047774886	4.79723904875702	4.7907497082991
snap_masked-scf300000870749.0-processed-gene-4.47-mRNA-1	RPE 2	ribulose 5-phosphate 3-epimerase	B4_HL_m_11_b	4.53638937165821	5.25493844244279	5.50545879704892	5.42623838348782	5.51063915533529	5.50155842671905	5.4962469097843
snap_masked-scf300000870749.0-processed-gene-4.47-mRNA-1	RPE 2	ribulose 5-phosphate 3-epimerase	C4_HL_m_11_c	0.524804107223625	0.614720296817385	0.643051476462733	0.627950383055784	0.640105490363516	0.649176708530607	0.6491066267422
snap_masked-scf300000870749.0-processed-gene-4.47-mRNA-1	RPE 2	ribulose 5-phosphate 3-epimerase	A5_HL_m_23_c	1.72096347430609	2.04032962536087	2.17376549613359	2.13762775238879	2.14878042322694	2.13463857983547	2.13617923488632
snap_masked-scf300000870749.0-processed-gene-4.47-mRNA-1	RPE 2	ribulose 5-phosphate 3-epimerase	D4_HL_m_23_a	2.35804639055176	2.75984280322727	2.90454447539996	2.89933109017344	2.90811370596709	2.92779732179843	2.92781963811071
snap_masked-scf300000870749.0-processed-gene-4.47-mRNA-1	RPE 2	ribulose 5-phosphate 3-epimerase	E4_HL_m_23_b	3.36410496829608	3.88560639942382	4.12611946489332	4.02658687210289	4.06784682702613	4.08024683842371	4.08050981053607
snap_masked-scf300000870749.0-processed-gene-4.47-mRNA-1	RPE 2	ribulose 5-phosphate 3-epimerase	B5_LL_m_00_a	8.65657187548065	NA	NA	NA	NA	NA	NA
snap_masked-scf300000870749.0-processed-gene-4.47-mRNA-1	RPE 2	ribulose 5-phosphate 3-epimerase	C5_LL_m_00_b	0.871132076131189	NA	NA	NA	NA	NA	NA
snap_masked-scf300000870749.0-processed-gene-4.47-mRNA-1	RPE 2	ribulose 5-phosphate 3-epimerase	D5_LL_m_00_c	18.8409129430417	NA	NA	NA	NA	NA	NA
snap_masked-scf300000870749.0-processed-gene-4.47-mRNA-1	RPE 2	ribulose 5-phosphate 3-epimerase	A6_LL_m_11_b	3.90799804453493	4.38895654158033	4.64430237156859	4.52313657587953	4.56553677057157	4.56616994873277	4.56632412646149
snap_masked-scf300000870749.0-processed-gene-4.47-mRNA-1	RPE 2	ribulose 5-phosphate 3-epimerase	B6_LL_m_11_c	5.86467729486842	6.56017806153598	7.04961635289058	6.90630279781999	6.90249282379373	6.91115824255149	6.91085170333529
snap_masked-scf300000870749.0-processed-gene-4.47-mRNA-1	RPE 2	ribulose 5-phosphate 3-epimerase	E5_LL_m_11_a	7.30462171368567	7.7841999632502	8.14122722203944	7.76903266055253	7.71732465758236	7.90638613780041	7.90591041521863
snap_masked-scf300000870749.0-processed-gene-4.47-mRNA-1	RPE 2	ribulose 5-phosphate 3-epimerase	C6_LL_m_23_a	0.569873941056653	0.632540718242031	0.67386410059405	0.662153674259087	0.667179382381329	0.662439214622504	0.662524457231452
snap_masked-scf300000870749.0-processed-gene-4.47-mRNA-1	RPE 2	ribulose 5-phosphate 3-epimerase	D6_LL_m_23_b	1.37879105228136	1.53645650462411	1.63353224043118	1.62375067349974	1.63074108707263	1.62278795165407	1.62307393047715
snap_masked-scf300000870749.0-processed-gene-4.47-mRNA-1	RPE 2	ribulose 5-phosphate 3-epimerase	E6_LL_m_23_c	2.9059126610083	3.22504050320975	3.45795774881423	3.33929072471583	3.40139957217931	3.36983601485464	3.36993350392605
snap_masked-scf300000870749.0-processed-gene-4.47-mRNA-1	RPE 2	ribulose 5-phosphate 3-epimerase	A7_HL_r_11_a	35.1828233033794	44.3723729094861	47.1568517981716	47.1977824851055	46.9345720669595	47.6512105359903	47.6629098121645
snap_masked-scf300000870749.0-processed-gene-4.47-mRNA-1	RPE 2	ribulose 5-phosphate 3-epimerase	B7_HL_r_11_b	26.3167363751983	32.2461571641184	34.2241684495465	34.7245909605248	34.6069936703472	34.7598222049257	34.7561587402593
snap_masked-scf300000870749.0-processed-gene-4.47-mRNA-1	RPE 2	ribulose 5-phosphate 3-epimerase	C7_HL_r_11_c	23.1106947075402	28.5167885188886	30.5625421524663	30.0892812864338	30.077275715976	30.3914797640067	30.3879381012176
snap_masked-scf300000870749.0-processed-gene-4.47-mRNA-1	RPE 2	ribulose 5-phosphate 3-epimerase	A8_HL_r_23_c	55.2906101088727	69.3941703175346	74.9491050826128	74.5815385883551	74.2693401288757	75.4077807864235	75.4312042192345
snap_masked-scf300000870749.0-processed-gene-4.47-mRNA-1	RPE 2	ribulose 5-phosphate 3-epimerase	D7_HL_r_23_a	38.3453393299159	47.6406595968698	50.5716803674328	50.6833993810427	50.3163311815094	51.4045131671539	51.416685100034
snap_masked-scf300000870749.0-processed-gene-4.47-mRNA-1	RPE 2	ribulose 5-phosphate 3-epimerase	E7_HL_r_23_b	35.236550267264	44.2542715698805	46.5744357262584	46.2475076665631	46.2776923986094	47.3817483849327	47.3963741916789
snap_masked-scf300000870749.0-processed-gene-4.47-mRNA-1	RPE 2	ribulose 5-phosphate 3-epimerase	B8_LL_r_11_a	14.9540893924554	17.3423239303133	18.2634411437545	18.522094245133	18.4428746929209	18.3744526277889	18.3808006981828
snap_masked-scf300000870749.0-processed-gene-4.47-mRNA-1	RPE 2	ribulose 5-phosphate 3-epimerase	C8_LL_r_11_b	2.88226945128567	2.54946225810248	NA	NA	NA	NA	NA
snap_masked-scf300000870749.0-processed-gene-4.47-mRNA-1	RPE 2	ribulose 5-phosphate 3-epimerase	D8_LL_r_11_c	8.00901364826355	9.14002717833089	9.73233527799986	9.62437973119367	9.64434952999515	9.64788298904502	9.63312184228311
snap_masked-scf300000870749.0-processed-gene-4.47-mRNA-1	RPE 2	ribulose 5-phosphate 3-epimerase	A9_LL_r_23_b	45.49268361406	55.1736990675211	58.9259508974046	58.7437429262608	59.5038396854631	59.6356282823918	59.6670692213634
snap_masked-scf300000870749.0-processed-gene-4.47-mRNA-1	RPE 2	ribulose 5-phosphate 3-epimerase	B9_LL_r_23_c	36.7443747101403	45.2740281349014	48.0535308887064	48.3620071942612	48.5498074100863	48.6529002349806	48.7005486548062
snap_masked-scf300000870749.0-processed-gene-4.47-mRNA-1	RPE 2	ribulose 5-phosphate 3-epimerase	E8_LL_r_23_a	22.9214819886637	27.5809472553309	28.9004856362796	28.7660133349821	28.607496554626	29.1981978332884	29.2242915937164
snap_masked-scf300000870749.0-processed-gene-4.47-mRNA-1	RPE 2	ribulose 5-phosphate 3-epimerase	C9_pool1	25.5075453139867	29.8605941659541	31.8292024835229	31.6250745085655	31.8965421536767	31.8044597160129	31.8001454983983
snap_masked-scf300000870749.0-processed-gene-4.47-mRNA-1	RPE 2	ribulose 5-phosphate 3-epimerase	D9_pool1	24.6641528590952	28.8854665461003	30.656277409003	30.6612760808888	30.7658562358198	30.7390790506607	30.738722589241
snap_masked-scf300000870749.0-processed-gene-4.47-mRNA-1	RPE 2	ribulose 5-phosphate 3-epimerase	E9_pool1	23.8985303092476	27.8076049928338	29.4866045585348	29.2776600510518	29.6804080931258	29.477701193608	29.4742420992572
snap_masked-scf300000870749.0-processed-gene-4.47-mRNA-1	RPE 2	ribulose 5-phosphate 3-epimerase	A10_pool2	23.8985303092476	27.8076049928338	29.4866045585348	29.2776600510518	29.6804080931258	29.477701193608	29.4742420992572
snap_masked-scf300000870749.0-processed-gene-4.47-mRNA-1	RPE 2	ribulose 5-phosphate 3-epimerase	B10_pool2	23.8985303092476	27.8076049928338	29.4866045585348	29.2776600510518	29.6804080931258	29.477701193608	29.4742420992572
snap_masked-scf300000870749.0-processed-gene-4.47-mRNA-1	RPE 2	ribulose 5-phosphate 3-epimerase	C10_pool2	22.2807611141084	25.8721518838186	27.4442357733135	27.0990011389951	27.6105523818366	27.4588159494724	27.459750160482
snap_masked-scf300000870749.0-processed-gene-4.47-mRNA-1	RPE 2	ribulose 5-phosphate 3-epimerase	D10_pool2	23.1466990601265	26.8372419994945	28.5791419239466	28.2338436639654	28.6088580642918	28.349269682227	28.3407186608937
snap_masked-scf300000870749.0-processed-gene-4.47-mRNA-1	RPE 2	ribulose 5-phosphate 3-epimerase	E10_pool2	14.9305282725028	17.0213607354244	18.0336915191147	17.740463328434	18.1886150505697	17.8197164921568	17.8252023800906
snap_masked-scf300000870752.0-processed-gene-6.16-mRNA-1	AMT7	ammonia transporter	A1_HL_p_00_a	5.75997611963566	6.88976706778129	7.26273409851021	7.43280646363765	7.41700573358262	7.35914354025716	7.36345920906845
snap_masked-scf300000870752.0-processed-gene-6.16-mRNA-1	AMT7	ammonia transporter	B1_HL_p_00_b	4.72599449396358	5.46411020220696	5.79191676969777	5.89872540513552	5.89019765030079	5.78100003655613	5.77654235542561
snap_masked-scf300000870752.0-processed-gene-6.16-mRNA-1	AMT7	ammonia transporter	C1_HL_p_00_c	7.17787423981188	8.32627967516707	8.8511697764068	9.03900353407908	8.99704614951281	8.83254534640819	8.84304951326791
snap_masked-scf300000870752.0-processed-gene-6.16-mRNA-1	AMT7	ammonia transporter	A2_HL_p_11_c	14.9985720964199	16.9623692095325	17.6887230784004	18.2637840301382	18.1496807229575	18.0231404211721	18.0006926933387
snap_masked-scf300000870752.0-processed-gene-6.16-mRNA-1	AMT7	ammonia transporter	D1_HL_p_11_a	2.78586440734566	3.32957371399885	3.5093217420611	3.573657809629	3.55337815999214	3.5714951579466	3.57240023782234
snap_masked-scf300000870752.0-processed-gene-6.16-mRNA-1	AMT7	ammonia transporter	E1_HL_p_11_b	4.01828220243026	4.76832505071035	4.97487412897362	5.06123221809441	5.07602817657097	5.06788418202324	5.06966430076772
snap_masked-scf300000870752.0-processed-gene-6.16-mRNA-1	AMT7	ammonia transporter	B2_LL_p_00_a	15.483704410828	17.0640240117402	17.88829688005	18.6147554823869	17.9580969014693	17.8840467830402	17.880786827346
snap_masked-scf300000870752.0-processed-gene-6.16-mRNA-1	AMT7	ammonia transporter	C2_LL_p_00_b	10.7201608640785	12.4365745210378	13.1169027200182	13.2496255504959	13.2404110849531	13.1506960041807	13.1580238718028
snap_masked-scf300000870752.0-processed-gene-6.16-mRNA-1	AMT7	ammonia transporter	D2_LL_p_00_c	15.5121655175882	15.8208292338459	16.7025326092451	18.8725887511109	15.4488885853713	15.3122123380655	15.322697630557
snap_masked-scf300000870752.0-processed-gene-6.16-mRNA-1	AMT7	ammonia transporter	A3_LL_p_11_b	7.71748243126525	8.5411382694026	8.9761523200833	9.13216344090601	9.1144216786498	9.05794955599103	9.03858763773819
snap_masked-scf300000870752.0-processed-gene-6.16-mRNA-1	AMT7	ammonia transporter	B3_LL_p_11_c	11.2914858826977	11.8908730288693	12.5018047777699	13.0655686606871	12.3935351575046	12.2747537183128	12.2365681295915
snap_masked-scf300000870752.0-processed-gene-6.16-mRNA-1	AMT7	ammonia transporter	E2_LL_p_11_a	12.3308582589812	13.762143941247	14.3350646448458	14.4790358945918	14.3854391609498	14.4427248451151	14.4350115198019
snap_masked-scf300000870752.0-processed-gene-6.16-mRNA-1	AMT7	ammonia transporter	C3_HL_m_00_a	7.95514041181845	NA	NA	NA	NA	NA	NA
snap_masked-scf300000870752.0-processed-gene-6.16-mRNA-1	AMT7	ammonia transporter	D3_HL_m_00_b	3.67464846850026	NA	NA	NA	NA	NA	NA
snap_masked-scf300000870752.0-processed-gene-6.16-mRNA-1	AMT7	ammonia transporter	E3_HL_m_00_c	30.6830564325835	NA	NA	NA	NA	NA	NA
snap_masked-scf300000870752.0-processed-gene-6.16-mRNA-1	AMT7	ammonia transporter	A4_HL_m_11_a	14.8726560907054	16.2804131923166	16.7183037247339	16.6868461168552	16.2523686658536	16.3964861017706	16.3742393630582
snap_masked-scf300000870752.0-processed-gene-6.16-mRNA-1	AMT7	ammonia transporter	B4_HL_m_11_b	15.8390309332553	18.2361092702948	19.0433561188141	18.7773198358966	19.0683995403614	19.0367650727552	19.0183082908063
snap_masked-scf300000870752.0-processed-gene-6.16-mRNA-1	AMT7	ammonia transporter	C4_HL_m_11_c	6.34046974538973	7.38170836023205	7.69681149368502	7.51942465961488	7.66457294610275	7.77310422082895	7.77223336026609
snap_masked-scf300000870752.0-processed-gene-6.16-mRNA-1	AMT7	ammonia transporter	A5_HL_m_23_c	12.056057711199	14.2062767529554	15.0861369473934	14.8416503633619	14.9183121682837	14.8199643085386	14.8305999574224
snap_masked-scf300000870752.0-processed-gene-6.16-mRNA-1	AMT7	ammonia transporter	D4_HL_m_23_a	3.21496556858671	3.74035142417712	3.92364842636977	3.91842293052257	3.93010363329794	3.95666043206244	3.95667444462387
snap_masked-scf300000870752.0-processed-gene-6.16-mRNA-1	AMT7	ammonia transporter	E4_HL_m_23_b	8.48979389471609	9.74614087460728	10.3157568352741	10.0711979898431	10.1738700652131	10.2047691303271	10.2053851831705
snap_masked-scf300000870752.0-processed-gene-6.16-mRNA-1	AMT7	ammonia transporter	B5_LL_m_00_a	19.038587733638	NA	NA	NA	NA	NA	NA
snap_masked-scf300000870752.0-processed-gene-6.16-mRNA-1	AMT7	ammonia transporter	C5_LL_m_00_b	9.03003663431461	NA	NA	NA	NA	NA	NA
snap_masked-scf300000870752.0-processed-gene-6.16-mRNA-1	AMT7	ammonia transporter	D5_LL_m_00_c	26.9109674043876	NA	NA	NA	NA	NA	NA
snap_masked-scf300000870752.0-processed-gene-6.16-mRNA-1	AMT7	ammonia transporter	A6_LL_m_11_b	22.7440816713692	25.3875983688306	26.7772667593085	26.0897682749607	26.3329733765303	26.3363313802498	26.3371131585952
snap_masked-scf300000870752.0-processed-gene-6.16-mRNA-1	AMT7	ammonia transporter	B6_LL_m_11_c	12.4599486367319	13.852687262414	14.8377928811981	14.5423368272426	14.5335624989519	14.5516455378786	14.5509407326944
snap_masked-scf300000870752.0-processed-gene-6.16-mRNA-1	AMT7	ammonia transporter	E5_LL_m_11_a	9.5762308039047	10.1427828746453	10.5734919866001	10.094394511752	10.0266910274831	10.2722134206528	10.2715534325929
snap_masked-scf300000870752.0-processed-gene-6.16-mRNA-1	AMT7	ammonia transporter	C6_LL_m_23_a	6.18732022962146	6.82601760021097	7.24831430529796	7.12553802826896	7.17924233088568	7.12815575952137	7.12904391842569
snap_masked-scf300000870752.0-processed-gene-6.16-mRNA-1	AMT7	ammonia transporter	D6_LL_m_23_b	11.9676688256053	13.2567008971571	14.0484008468982	13.9707578726476	14.0302289434055	13.9616475508121	13.9640509851078
snap_masked-scf300000870752.0-processed-gene-6.16-mRNA-1	AMT7	ammonia transporter	E6_LL_m_23_c	20.5559692205663	22.6744543615319	24.2329771959425	23.4113298868549	23.8455333667035	23.6239931047324	23.6245801402171
snap_masked-scf300000870752.0-processed-gene-6.16-mRNA-1	AMT7	ammonia transporter	A7_HL_r_11_a	8.58309929910678	10.7590115588193	11.3969841190641	11.4117302198859	11.3475028094591	11.5206378788691	11.5234193904973
snap_masked-scf300000870752.0-processed-gene-6.16-mRNA-1	AMT7	ammonia transporter	B7_HL_r_11_b	6.3741653551921	7.76274878654614	8.21213140177256	8.33575393419961	8.30709459143312	8.34368654309962	8.34277312719928
snap_masked-scf300000870752.0-processed-gene-6.16-mRNA-1	AMT7	ammonia transporter	C7_HL_r_11_c	4.45017386523319	5.45782635241354	5.83034635346904	5.74263040322656	5.74003678518955	5.7999356690799	5.7992361102638
snap_masked-scf300000870752.0-processed-gene-6.16-mRNA-1	AMT7	ammonia transporter	A8_HL_r_23_c	5.59018014202826	6.97338556977289	7.50710624057457	7.47346854985627	7.44179963691031	7.55578721689931	7.55810338007834
snap_masked-scf300000870752.0-processed-gene-6.16-mRNA-1	AMT7	ammonia transporter	D7_HL_r_23_a	3.81807644871246	4.71534942768556	4.98916070132141	5.00250217042449	4.96603343914191	5.07337628554499	5.0745568886164
snap_masked-scf300000870752.0-processed-gene-6.16-mRNA-1	AMT7	ammonia transporter	E7_HL_r_23_b	7.601408177907	9.48859995765654	9.95359490569106	9.88793163921795	9.89387347099971	10.1298004605567	10.1328859800239
snap_masked-scf300000870752.0-processed-gene-6.16-mRNA-1	AMT7	ammonia transporter	B8_LL_r_11_a	12.4003283663535	14.2931113572169	15.003324831737	15.222281704239	15.1563915184438	15.0999935487868	15.1051487081003
snap_masked-scf300000870752.0-processed-gene-6.16-mRNA-1	AMT7	ammonia transporter	C8_LL_r_11_b	3.43416243297435	3.01918664750876	NA	NA	NA	NA	NA
snap_masked-scf300000870752.0-processed-gene-6.16-mRNA-1	AMT7	ammonia transporter	D8_LL_r_11_c	9.15158648124064	10.3817106979493	11.0185003578339	10.9013333374436	10.9234275860848	10.9273076744187	10.9105445004595
snap_masked-scf300000870752.0-processed-gene-6.16-mRNA-1	AMT7	ammonia transporter	A9_LL_r_23_b	8.83802518134701	10.6534936149133	11.3410161024982	11.3107588861994	11.456518365229	11.4817639800747	11.4877704874023
snap_masked-scf300000870752.0-processed-gene-6.16-mRNA-1	AMT7	ammonia transporter	B9_LL_r_23_c	9.91387005382407	12.1408129288716	12.8442678830915	12.9322213671899	12.981768462889	13.0091892918215	13.02187675709
snap_masked-scf300000870752.0-processed-gene-6.16-mRNA-1	AMT7	ammonia transporter	E8_LL_r_23_a	11.4735067004957	13.7217318460472	14.3314558535821	14.2708423797571	14.1914679615515	14.4843384775626	14.4972236402933
snap_masked-scf300000870752.0-processed-gene-6.16-mRNA-1	AMT7	ammonia transporter	C9_pool1	6.69194802892322	7.78641341132824	8.27276239138304	8.22338310449613	8.29353529917762	8.26950028937263	8.26834480599832
snap_masked-scf300000870752.0-processed-gene-6.16-mRNA-1	AMT7	ammonia transporter	D9_pool1	6.41940696748244	7.47329581766714	7.90562476758709	7.91058218712958	7.93718220906731	7.93018551706355	7.93006119563994
snap_masked-scf300000870752.0-processed-gene-6.16-mRNA-1	AMT7	ammonia transporter	E9_pool1	6.33363346447098	7.32472945787608	7.74173297592375	7.69014534931685	7.7955289260956	7.74220173033653	7.74126162316836
snap_masked-scf300000870752.0-processed-gene-6.16-mRNA-1	AMT7	ammonia transporter	A10_pool2	6.33363346447098	7.32472945787608	7.74173297592375	7.69014534931685	7.7955289260956	7.74220173033653	7.74126162316836
snap_masked-scf300000870752.0-processed-gene-6.16-mRNA-1	AMT7	ammonia transporter	B10_pool2	6.33363346447097	7.32472945787608	7.74173297592375	7.69014534931685	7.7955289260956	7.74220173033653	7.74126162316836
snap_masked-scf300000870752.0-processed-gene-6.16-mRNA-1	AMT7	ammonia transporter	C10_pool2	5.97308637173168	6.89376453166966	7.28888025097163	7.20040838418408	7.33594502369809	7.29554818717795	7.2957666264459
snap_masked-scf300000870752.0-processed-gene-6.16-mRNA-1	AMT7	ammonia transporter	D10_pool2	6.25034474158931	7.20372076148245	7.64631465061305	7.55743512146076	7.65744819956343	7.58788204946538	7.58556235392801
snap_masked-scf300000870752.0-processed-gene-6.16-mRNA-1	AMT7	ammonia transporter	E10_pool2	13.4161130646662	15.2016973319419	16.0534308406242	15.7991217358998	16.1973942659712	15.8687041655978	15.8735246497597
snap_masked-scf300000870753.0-processed-gene-9.77-mRNA-1	ISIP3	iron starvation induced protein 3	A1_HL_p_00_a	NA	NA	NA	0.38726833650916	8.80303746196121	8.27493192540199	9.05902486126527
snap_masked-scf300000870753.0-processed-gene-9.77-mRNA-1	ISIP3	iron starvation induced protein 3	B1_HL_p_00_b	NA	NA	NA	0.347245524018423	7.52312799591472	7.2560693247064	8.2038959752701
snap_masked-scf300000870753.0-processed-gene-9.77-mRNA-1	ISIP3	iron starvation induced protein 3	C1_HL_p_00_c	NA	NA	NA	0.297489201848991	7.56626553018197	7.60963347981466	9.58448041415729
snap_masked-scf300000870753.0-processed-gene-9.77-mRNA-1	ISIP3	iron starvation induced protein 3	A2_HL_p_11_c	NA	NA	NA	0.524345581148506	8.90262737547922	7.05307119001611	8.96093232187151
snap_masked-scf300000870753.0-processed-gene-9.77-mRNA-1	ISIP3	iron starvation induced protein 3	D1_HL_p_11_a	NA	NA	NA	5.8363929495464	5.80656273106241	5.83631173743972	5.83776545932874
snap_masked-scf300000870753.0-processed-gene-9.77-mRNA-1	ISIP3	iron starvation induced protein 3	E1_HL_p_11_b	NA	NA	NA	0.399514318692697	4.42652675787324	3.3832689130164	3.34896964372307
snap_masked-scf300000870753.0-processed-gene-9.77-mRNA-1	ISIP3	iron starvation induced protein 3	B2_LL_p_00_a	NA	NA	NA	0.540970182930351	10.2356948972788	10.0796393895454	10.5596747708747
snap_masked-scf300000870753.0-processed-gene-9.77-mRNA-1	ISIP3	iron starvation induced protein 3	C2_LL_p_00_b	NA	NA	NA	0.363390031042896	8.81031929062858	8.48791013813169	9.27868591006639
snap_masked-scf300000870753.0-processed-gene-9.77-mRNA-1	ISIP3	iron starvation induced protein 3	D2_LL_p_00_c	NA	NA	NA	15.0314955387248	12.3115885023635	12.2029691952854	12.2112724547667
snap_masked-scf300000870753.0-processed-gene-9.77-mRNA-1	ISIP3	iron starvation induced protein 3	A3_LL_p_11_b	NA	NA	NA	0.676149924827087	12.7243608144749	11.5216255982824	11.9451480121438
snap_masked-scf300000870753.0-processed-gene-9.77-mRNA-1	ISIP3	iron starvation induced protein 3	B3_LL_p_11_c	NA	NA	NA	0.697594334519901	10.6391811945305	9.9453648043142	10.6851562927808
snap_masked-scf300000870753.0-processed-gene-9.77-mRNA-1	ISIP3	iron starvation induced protein 3	E2_LL_p_11_a	NA	NA	NA	0.911246811848629	12.7134716586158	12.4976045875549	12.5203168288694
snap_masked-scf300000870753.0-processed-gene-9.77-mRNA-1	ISIP3	iron starvation induced protein 3	A4_HL_m_11_a	NA	NA	NA	15.323661574049	14.9329933959841	15.0657832439643	15.0452767914692
snap_masked-scf300000870753.0-processed-gene-9.77-mRNA-1	ISIP3	iron starvation induced protein 3	B4_HL_m_11_b	NA	NA	NA	13.9632589559998	14.1876134898674	14.1644259285109	14.1506317100289
snap_masked-scf300000870753.0-processed-gene-9.77-mRNA-1	ISIP3	iron starvation induced protein 3	C4_HL_m_11_c	NA	NA	NA	15.9957182067653	16.3134413290844	16.5448500710295	16.5429247654551
snap_masked-scf300000870753.0-processed-gene-9.77-mRNA-1	ISIP3	iron starvation induced protein 3	A5_HL_m_23_c	NA	NA	NA	18.5232256603097	18.6292782165982	18.5069229794673	18.5201243282457
snap_masked-scf300000870753.0-processed-gene-9.77-mRNA-1	ISIP3	iron starvation induced protein 3	D4_HL_m_23_a	NA	NA	NA	11.3487840295302	11.3890672899573	11.4663094463812	11.4663003563981
snap_masked-scf300000870753.0-processed-gene-9.77-mRNA-1	ISIP3	iron starvation induced protein 3	E4_HL_m_23_b	NA	NA	NA	13.6447795630971	13.791563190395	13.8337910743424	13.8345662452497
snap_masked-scf300000870753.0-processed-gene-9.77-mRNA-1	ISIP3	iron starvation induced protein 3	A6_LL_m_11_b	NA	NA	NA	22.051581077912	22.2695442154984	22.2729339098955	22.2734985293125
snap_masked-scf300000870753.0-processed-gene-9.77-mRNA-1	ISIP3	iron starvation induced protein 3	B6_LL_m_11_c	NA	NA	NA	20.3600256740769	20.359078702885	20.3849132538013	20.3838375667199
snap_masked-scf300000870753.0-processed-gene-9.77-mRNA-1	ISIP3	iron starvation induced protein 3	E5_LL_m_11_a	NA	NA	NA	22.3306816592943	22.1932679010295	22.7372731441824	22.7357137352848
snap_masked-scf300000870753.0-processed-gene-9.77-mRNA-1	ISIP3	iron starvation induced protein 3	C6_LL_m_23_a	NA	NA	NA	20.2907473542716	20.4549058663325	20.3098527682285	20.3122953103738
snap_masked-scf300000870753.0-processed-gene-9.77-mRNA-1	ISIP3	iron starvation induced protein 3	D6_LL_m_23_b	NA	NA	NA	21.6912365955092	21.7959216282331	21.6899160951117	21.6935558900213
snap_masked-scf300000870753.0-processed-gene-9.77-mRNA-1	ISIP3	iron starvation induced protein 3	E6_LL_m_23_c	NA	NA	NA	21.0205936059564	21.4223864364081	21.2238827240837	21.2243181269764
snap_masked-scf300000870753.0-processed-gene-9.77-mRNA-1	ISIP3	iron starvation induced protein 3	A7_HL_r_11_a	NA	NA	NA	13.0481912329751	12.9819828991985	13.1803815175831	13.1835066123266
snap_masked-scf300000870753.0-processed-gene-9.77-mRNA-1	ISIP3	iron starvation induced protein 3	B7_HL_r_11_b	NA	NA	NA	7.57244031883001	7.55061011796746	7.58405705967067	7.58319393575072
snap_masked-scf300000870753.0-processed-gene-9.77-mRNA-1	ISIP3	iron starvation induced protein 3	C7_HL_r_11_c	NA	NA	NA	7.81108177721826	7.81184262309068	7.89355625046204	7.89256996121194
snap_masked-scf300000870753.0-processed-gene-9.77-mRNA-1	ISIP3	iron starvation induced protein 3	A8_HL_r_23_c	NA	NA	NA	5.98682413789617	5.96477655735625	6.05628978474298	6.05812003202797
snap_masked-scf300000870753.0-processed-gene-9.77-mRNA-1	ISIP3	iron starvation induced protein 3	D7_HL_r_23_a	NA	NA	NA	6.2075997550496	6.16583921431567	6.29927186705107	6.30071043389952
snap_masked-scf300000870753.0-processed-gene-9.77-mRNA-1	ISIP3	iron starvation induced protein 3	E7_HL_r_23_b	NA	NA	NA	3.81723020031394	3.82165223886583	3.91287906222959	3.91405395376196
snap_masked-scf300000870753.0-processed-gene-9.77-mRNA-1	ISIP3	iron starvation induced protein 3	B8_LL_r_11_a	NA	NA	NA	16.5594024268097	16.4969112500494	16.4359308765544	16.441470864977
snap_masked-scf300000870753.0-processed-gene-9.77-mRNA-1	ISIP3	iron starvation induced protein 3	D8_LL_r_11_c	NA	NA	NA	13.813244497839	13.8490871354818	13.8543484703609	13.8330350764754
snap_masked-scf300000870753.0-processed-gene-9.77-mRNA-1	ISIP3	iron starvation induced protein 3	A9_LL_r_23_b	NA	NA	NA	12.2746860735729	12.4397949493408	12.4675151067094	12.4739832288702
snap_masked-scf300000870753.0-processed-gene-9.77-mRNA-1	ISIP3	iron starvation induced protein 3	B9_LL_r_23_c	NA	NA	NA	11.3432597021368	11.3930635821202	11.4174105254813	11.4284960432965
snap_masked-scf300000870753.0-processed-gene-9.77-mRNA-1	ISIP3	iron starvation induced protein 3	E8_LL_r_23_a	NA	NA	NA	8.86168774363022	8.8173092151682	8.99949494074043	9.00746178555316
snap_masked-scf300000870753.0-processed-gene-9.77-mRNA-1	ISIP3	iron starvation induced protein 3	C9_pool1	NA	NA	NA	8.89014278854274	8.97090797624504	8.94513074505916	8.94384209193736
snap_masked-scf300000870753.0-processed-gene-9.77-mRNA-1	ISIP3	iron starvation induced protein 3	D9_pool1	NA	NA	NA	8.89901734748783	8.93400293805882	8.92634790938176	8.92616928269132
snap_masked-scf300000870753.0-processed-gene-9.77-mRNA-1	ISIP3	iron starvation induced protein 3	E9_pool1	NA	NA	NA	9.08733971819629	9.21700280674316	9.15417766968736	9.15302643975668
snap_masked-scf300000870753.0-processed-gene-9.77-mRNA-1	ISIP3	iron starvation induced protein 3	A10_pool2	NA	NA	NA	9.08733971819629	9.21700280674316	9.15417766968736	9.15302643975668
snap_masked-scf300000870753.0-processed-gene-9.77-mRNA-1	ISIP3	iron starvation induced protein 3	B10_pool2	NA	NA	NA	9.08733971819629	9.21700280674316	9.15417766968736	9.15302643975668
snap_masked-scf300000870753.0-processed-gene-9.77-mRNA-1	ISIP3	iron starvation induced protein 3	C10_pool2	NA	NA	NA	9.32775142278518	9.50855218165628	9.4564249081776	9.45666705945865
snap_masked-scf300000870753.0-processed-gene-9.77-mRNA-1	ISIP3	iron starvation induced protein 3	D10_pool2	NA	NA	NA	9.37453749115227	9.50398242766395	9.41787344375533	9.41495349359177
snap_masked-scf300000870753.0-processed-gene-9.77-mRNA-1	ISIP3	iron starvation induced protein 3	E10_pool2	NA	NA	NA	13.8289053309985	14.1854111723234	13.8978928990365	13.9020544486333
