# Supplementary material for: Molecular and physiological acclimation to low light and iron scarcity in a globally abundant oceanic pelagophyte
Source: Nat Commun. 2026 Apr 20;17:5480. doi: 10.1038/s41467-026-71628-0 (PMC13284251; doi:10.1038/s41467-026-71628-0)
Supplement: Supplementary file 21 — Source Data [file 41467_2026_71628_MOESM21_ESM.xlsx]

## Sheet: Fig. 1b
HL/LL	Timepoint (h)	Treatment	Replicate	Fv/Fm
High Light	-3	plus Fe	a	0.665
High Light	-3	plus Fe	b	0.604
High Light	-3	plus Fe	c	0.623
High Light	0.25	plus Fe	a	0.616
High Light	0.25	plus Fe	b	0.571
High Light	0.25	plus Fe	c	0.622
High Light	3	plus Fe	a	0.624
High Light	3	plus Fe	b	0.62
High Light	3	plus Fe	c	0.609
High Light	7	plus Fe	a	0.611
High Light	7	plus Fe	b	0.613
High Light	7	plus Fe	c	0.617
High Light	11	plus Fe	a	0.62
High Light	11	plus Fe	b	0.625
High Light	11	plus Fe	c	0.618
High Light	15	plus Fe	a	0.629
High Light	15	plus Fe	b	0.63
High Light	15	plus Fe	c	0.632
High Light	19	plus Fe	a	0.66
High Light	19	plus Fe	b	0.656
High Light	19	plus Fe	c	0.656
High Light	23	plus Fe	a	0.602
High Light	23	plus Fe	b	0.585
High Light	23	plus Fe	c	0.582
High Light	-3	minus Fe	a	0.295
High Light	-3	minus Fe	b	0.305
High Light	-3	minus Fe	c	0.292
High Light	0.25	minus Fe	a	0.25
High Light	0.25	minus Fe	b	0.274
High Light	0.25	minus Fe	c	0.228
High Light	3	minus Fe	a	0.301
High Light	3	minus Fe	b	0.311
High Light	3	minus Fe	c	0.281
High Light	7	minus Fe	a	0.235
High Light	7	minus Fe	b	0.273
High Light	7	minus Fe	c	0.263
High Light	11	minus Fe	a	0.346
High Light	11	minus Fe	b	0.367
High Light	11	minus Fe	c	0.326
High Light	15	minus Fe	a	0.337
High Light	15	minus Fe	b	0.351
High Light	15	minus Fe	c	0.323
High Light	19	minus Fe	a	0.347
High Light	19	minus Fe	b	0.373
High Light	19	minus Fe	c	0.314
High Light	23	minus Fe	a	0.209
High Light	23	minus Fe	b	0.215
High Light	23	minus Fe	c	0.19
High Light	-3	DFOB	a	0.296
High Light	-3	DFOB	b	0.306
High Light	-3	DFOB	c	0.294
High Light	0.25	DFOB	a	0.246
High Light	0.25	DFOB	b	0.213
High Light	0.25	DFOB	c	0.244
High Light	3	DFOB	a	0.266
High Light	3	DFOB	b	0.242
High Light	3	DFOB	c	0.244
High Light	7	DFOB	a	0.221
High Light	7	DFOB	b	0.192
High Light	7	DFOB	c	0.205
High Light	11	DFOB	a	0.303
High Light	11	DFOB	b	0.282
High Light	11	DFOB	c	0.303
High Light	15	DFOB	a	0.304
High Light	15	DFOB	b	0.26
High Light	15	DFOB	c	0.285
High Light	19	DFOB	a	0.267
High Light	19	DFOB	b	0.25
High Light	19	DFOB	c	0.266
High Light	23	DFOB	a	0.118
High Light	23	DFOB	b	0.101
High Light	23	DFOB	c	0.102
High Light	-3	ReFe	a	0.309
High Light	-3	ReFe	b	0.289
High Light	-3	ReFe	c	0.298
High Light	0.25	ReFe	a	0.307
High Light	0.25	ReFe	b	0.346
High Light	0.25	ReFe	c	0.326
High Light	3	ReFe	a	0.42
High Light	3	ReFe	b	0.455
High Light	3	ReFe	c	0.444
High Light	7	ReFe	a	0.459
High Light	7	ReFe	b	0.475
High Light	7	ReFe	c	0.466
High Light	11	ReFe	a	0.513
High Light	11	ReFe	b	0.514
High Light	11	ReFe	c	0.517
High Light	15	ReFe	a	0.497
High Light	15	ReFe	b	0.501
High Light	15	ReFe	c	0.511
High Light	19	ReFe	a	0.596
High Light	19	ReFe	b	0.613
High Light	19	ReFe	c	0.611
High Light	23	ReFe	a	0.547
High Light	23	ReFe	b	0.527
High Light	23	ReFe	c	0.563

## Sheet: Fig. 1c
HL/LL	Timepoint (h)	Treatment	Replicate	Fv/Fm
Low Light	-3	plus Fe	a	0.665
Low Light	-3	plus Fe	b	0.642
Low Light	-3	plus Fe	c	0.608
Low Light	0.25	plus Fe	a	0.672
Low Light	0.25	plus Fe	b	0.674
Low Light	0.25	plus Fe	c	0.594
Low Light	3	plus Fe	a	0.601
Low Light	3	plus Fe	b	0.594
Low Light	3	plus Fe	c	0.504
Low Light	7	plus Fe	a	0.527
Low Light	7	plus Fe	b	0.528
Low Light	7	plus Fe	c	0.425
Low Light	11	plus Fe	a	0.504
Low Light	11	plus Fe	b	0.508
Low Light	11	plus Fe	c	0.422
Low Light	15	plus Fe	a	0.523
Low Light	15	plus Fe	b	0.525
Low Light	15	plus Fe	c	0.431
Low Light	19	plus Fe	a	0.515
Low Light	19	plus Fe	b	0.537
Low Light	19	plus Fe	c	0.448
Low Light	23	plus Fe	a	0.514
Low Light	23	plus Fe	b	0.501
Low Light	23	plus Fe	c	0.414
Low Light	-3	minus Fe	a	0.388
Low Light	-3	minus Fe	b	0.374
Low Light	-3	minus Fe	c	0.378
Low Light	0.25	minus Fe	a	0.423
Low Light	0.25	minus Fe	b	0.417
Low Light	0.25	minus Fe	c	0.42
Low Light	3	minus Fe	a	0.403
Low Light	3	minus Fe	b	0.38
Low Light	3	minus Fe	c	0.396
Low Light	7	minus Fe	a	0.401
Low Light	7	minus Fe	b	0.351
Low Light	7	minus Fe	c	0.368
Low Light	11	minus Fe	a	0.422
Low Light	11	minus Fe	b	0.347
Low Light	11	minus Fe	c	0.391
Low Light	15	minus Fe	a	0.431
Low Light	15	minus Fe	b	0.38
Low Light	15	minus Fe	c	0.402
Low Light	19	minus Fe	a	0.441
Low Light	19	minus Fe	b	0.388
Low Light	19	minus Fe	c	0.418
Low Light	23	minus Fe	a	0.312
Low Light	23	minus Fe	b	0.316
Low Light	23	minus Fe	c	0.318
Low Light	-3	DFOB	a	0.384
Low Light	-3	DFOB	b	0.394
Low Light	-3	DFOB	c	0.372
Low Light	0.25	DFOB	a	0.415
Low Light	0.25	DFOB	b	0.407
Low Light	0.25	DFOB	c	0.418
Low Light	3	DFOB	a	0.378
Low Light	3	DFOB	b	0.394
Low Light	3	DFOB	c	0.383
Low Light	7	DFOB	a	0.361
Low Light	7	DFOB	b	0.403
Low Light	7	DFOB	c	0.374
Low Light	11	DFOB	a	0.372
Low Light	11	DFOB	b	0.431
Low Light	11	DFOB	c	0.418
Low Light	15	DFOB	a	0.444
Low Light	15	DFOB	b	0.449
Low Light	15	DFOB	c	0.434
Low Light	19	DFOB	a	0.463
Low Light	19	DFOB	b	0.466
Low Light	19	DFOB	c	0.438
Low Light	23	DFOB	a	0.33
Low Light	23	DFOB	b	0.381
Low Light	23	DFOB	c	0.357
Low Light		ReFe	a	0.369
Low Light		ReFe	b	0.376
Low Light		ReFe	c	0.387
Low Light	0.25	ReFe	a	0.435
Low Light	0.25	ReFe	b	0.434
Low Light	0.25	ReFe	c	0.438
Low Light	3	ReFe	a	0.457
Low Light	3	ReFe	b	0.461
Low Light	3	ReFe	c	0.45
Low Light	7	ReFe	a	0.455
Low Light	7	ReFe	b	0.488
Low Light	7	ReFe	c	0.496
Low Light	11	ReFe	a	0.445
Low Light	11	ReFe	b	0.521
Low Light	11	ReFe	c	0.531
Low Light	15	ReFe	a	0.516
Low Light	15	ReFe	b	0.562
Low Light	15	ReFe	c	0.546
Low Light	19	ReFe	a	0.537
Low Light	19	ReFe	b	0.573
Low Light	19	ReFe	c	0.539
Low Light	23	ReFe	a	0.528
Low Light	23	ReFe	b	0.555
Low Light	23	ReFe	c	0.567

## Sheet: Fig. 1d-i
ID	Light (HL = 165 μmol quanta/m2/s, LL = 20 μmol quanta/m2/s)	Fe	Timepoint (hours since initiation of experiment (Fe/DFOB additions))	Replicate	Cells/mL	Chlorophyll a (mol /cell )	C (mol/cell)	N (mol/cell)	Fe (mol/cell)		Statistics for pairwise comparisons within timepoint/light level																	Statistics for pairwise comparisons between light levels
HLp00A	HL	#NAME?	0.25	A	1340000						metric	light	time_f	group1	group2	n1	n2	mean1	mean2	diff_mean	t	df	conf_low	conf_high	p_value	p_adj_holm		metric	time_f	treat	group1	group2	n1	n2	mean1	mean2	diff_mean	t	df	conf_low	conf_high	p_value
HLp00B	HL	#NAME?	0.25	B	1540000						Fe:C (μmol:mol)	HL	15 hr	#NAME?	DFOB	3	3	4.51768	1.90138	2.6163	7.4127	2.16529	1.20354	4.02905	0.0141639	0.0424916		Fe:C (μmol:mol)	15 hr	#NAME?	HL	LL	3	3	4.51768	3.46074	1.05694	1.80245	3.66114	-0.632326	2.7462	0.152422
HLp00C	HL	#NAME?	0.25	C	1490000						Fe:C (μmol:mol)	HL	15 hr	#NAME?	ReFe	3	3	4.51768	6.20609	-1.68841	-2.99973	3.77379	-3.28879	-0.0880306	0.0430369	0.0860737		Fe:C (μmol:mol)	15 hr	#NAME?	HL	LL	3	3	1.31571	1.3093	0.00640934	0.0157343	2.35788	-1.51448	1.5273	0.988679
HLp03A	HL	#NAME?	3	A	1370000	4.32e-08	1.52e-13	2.34e-14	1.18e-18		Fe:C (μmol:mol)	HL	15 hr	#NAME?	#NAME?	3	3	1.31571	4.51768	-3.20197	-6.14146	3.94334	-4.65776	-1.74617	0.00373426	0.0186713		Fe:C (μmol:mol)	15 hr	DFOB	HL	LL	3	3	1.90138	2.02416	-0.122778	-0.485595	2.33347	-1.07446	0.8289	0.669087
HLp03B	HL	#NAME?	3	B	1570000	2.77e-08	1.47e-13	2.26e-14	1.12e-18		Fe:C (μmol:mol)	HL	15 hr	#NAME?	DFOB	3	3	1.31571	1.90138	-0.585668	-1.47736	2.12999	-2.19539	1.02406	0.270345	0.270345		Fe:C (μmol:mol)	15 hr	ReFe	HL	LL	3	3	6.20609	4.35616	1.84993	1.81155	2.88461	-1.47473	5.1746	0.171396
HLp03C	HL	#NAME?	3	C	1650000	2.57e-08	1.48e-13	2.26e-14	9.62e-19		Fe:C (μmol:mol)	HL	15 hr	#NAME?	ReFe	3	3	1.31571	6.20609	-4.89038	-8.27347	3.93479	-6.54229	-3.23846	0.0012501	0.00750062		Fe:C (μmol:mol)	23 hr	#NAME?	HL	LL	3	3	4.84178	2.92717	1.91461	16.5021	3.99686	1.59238	2.23684	7.93962e-05
HLp07A	HL	#NAME?	7	A	1540000						Fe:C (μmol:mol)	HL	15 hr	DFOB	ReFe	3	3	1.90138	6.20609	-4.30471	-9.57463	2.10038	-6.15321	-2.4562	0.00913335	0.0365334		Fe:C (μmol:mol)	23 hr	#NAME?	HL	LL	3	3	1.68977	1.65169	0.0380752	0.0952105	3.48011	-1.14082	1.21697	0.929372
HLp07B	HL	#NAME?	7	B	1640000						Fe:C (μmol:mol)	HL	23 hr	#NAME?	DFOB	3	3	4.84178	2.21607	2.62571	2.9963	2.03437	-1.08439	6.33582	0.0937245	0.281173		Fe:C (μmol:mol)	23 hr	DFOB	HL	LL	3	3	2.21607	1.96231	0.253754	0.27419	2.49195	-3.06213	3.56964	0.80505
HLp07C	HL	#NAME?	7	C	1620000						Fe:C (μmol:mol)	HL	23 hr	#NAME?	ReFe	3	3	4.84178	5.04157	-0.199787	-0.28266	2.05307	-3.16685	2.76728	0.803396	1		Fe:C (μmol:mol)	23 hr	ReFe	HL	LL	3	3	5.04157	3.71527	1.3263	1.4552	3.86475	-1.23952	3.89211	0.221706
HLp11A	HL	#NAME?	11	A	1560000						Fe:C (μmol:mol)	HL	23 hr	#NAME?	#NAME?	3	3	1.68977	4.84178	-3.15201	-9.19886	2.23521	-4.48719	-1.81683	0.00806565	0.0483939		Fe:C (μmol:mol)	3 hr	#NAME?	HL	LL	3	3	7.29296	4.57832	2.71464	4.75739	3.99897	1.1302	4.29909	0.00892795
HLp11B	HL	#NAME?	11	B	1730000						Fe:C (μmol:mol)	HL	23 hr	#NAME?	DFOB	3	3	1.68977	2.21607	-0.526297	-0.563518	2.57036	-3.80035	2.74776	0.618442	1		Fe:C (μmol:mol)	3 hr	#NAME?	HL	LL	3	3	2.79582	3.13206	-0.33624	-0.424126	2.76219	-2.98668	2.3142	0.702314
HLp11C	HL	#NAME?	11	C	1730000						Fe:C (μmol:mol)	HL	23 hr	#NAME?	ReFe	3	3	1.68977	5.04157	-3.3518	-4.31313	2.85618	-5.89689	-0.806701	0.0253455	0.126728		Fe:C (μmol:mol)	3 hr	DFOB	HL	LL	3	3	1.42461	2.35439	-0.929778	-2.07572	3.9994	-2.17351	0.313952	0.106549
HLp15A	HL	#NAME?	15	A	1620000	3.54e-08	1.63e-13	2.61e-14	8.44e-19		Fe:C (μmol:mol)	HL	23 hr	DFOB	ReFe	3	3	2.21607	5.04157	-2.8255	-2.52274	3.82496	-5.99209	0.34109	0.0679938	0.271975		Fe:C (μmol:mol)	3 hr	ReFe	HL	LL	3	3	14.5369	11.893	2.6439	0.939181	2.21458	-8.41055	13.6984	0.438417
HLp15B	HL	#NAME?	15	B	1960000	2.95e-08	1.4e-13	2.17e-14	5.61e-19		Fe:C (μmol:mol)	HL	3 hr	#NAME?	DFOB	3	3	7.29296	1.42461	5.86835	11.3576	3.78351	4.40083	7.33588	0.000462915	0.00277749		N:C (mol:mol)	15 hr	#NAME?	HL	LL	3	3	0.155883	0.162371	-0.00648802	-2.29156	3.86966	-0.0144544	0.00147837	0.0859458
HLp15C	HL	#NAME?	15	C	1780000	3.89e-08	1.6e-13	2.44e-14	7e-19		Fe:C (μmol:mol)	HL	3 hr	#NAME?	ReFe	3	3	7.29296	14.5369	-7.24397	-2.61298	2.08794	-18.7035	4.21554	0.115391	0.155874		N:C (mol:mol)	15 hr	#NAME?	HL	LL	3	3	0.208443	0.169784	0.0386592	2.03122	3.32981	-0.0186543	0.0959727	0.126091
HLp19A	HL	#NAME?	19	A	1700000						Fe:C (μmol:mol)	HL	3 hr	#NAME?	#NAME?	3	3	2.79582	7.29296	-4.49715	-8.666	3.80155	-5.96811	-3.02618	0.0012222	0.00611098		N:C (mol:mol)	15 hr	DFOB	HL	LL	3	3	0.196747	0.130527	0.0662203	7.03056	3.99025	0.0400439	0.0923966	0.0021764
HLp19B	HL	#NAME?	19	B	2060000						Fe:C (μmol:mol)	HL	3 hr	#NAME?	DFOB	3	3	2.79582	1.42461	1.3712	3.02524	3.99948	0.112705	2.6297	0.0389685	0.155874		N:C (mol:mol)	15 hr	ReFe	HL	LL	3	3	0.22752	0.186183	0.0413374	4.60991	2.0178	0.00307953	0.0795952	0.0432424
HLp19C	HL	#NAME?	19	C	1780000						Fe:C (μmol:mol)	HL	3 hr	#NAME?	ReFe	3	3	2.79582	14.5369	-11.7411	-4.2522	2.05525	-23.3207	-0.161547	0.0487052	0.155874		N:C (mol:mol)	23 hr	#NAME?	HL	LL	3	3	0.165936	0.146463	0.0194732	1.22638	2.12863	-0.0450391	0.0839854	0.33838
HLp23A	HL	#NAME?	23	A	1710000	2.81e-08	1.82e-13	3e-14	8.61e-19		Fe:C (μmol:mol)	HL	3 hr	DFOB	ReFe	3	3	1.42461	14.5369	-13.1123	-4.74953	2.05401	-24.6966	-1.52806	0.0394729	0.155874		N:C (mol:mol)	23 hr	#NAME?	HL	LL	3	3	0.233751	0.16205	0.0717011	6.64673	3.79148	0.0410895	0.102313	0.00320915
HLp23B	HL	#NAME?	23	B	2000000	2.7e-08	1.45e-13	2.35e-14	6.96e-19		Fe:C (μmol:mol)	LL	15 hr	#NAME?	DFOB	3	3	3.46074	2.02416	1.43658	2.69947	2.984	-0.262178	3.13534	0.074249	0.371245		N:C (mol:mol)	23 hr	DFOB	HL	LL	3	3	0.254319	0.189427	0.0648919	8.25178	3.97131	0.0429956	0.0867882	0.00121349
HLp23C	HL	#NAME?	23	C	1840000	2.73e-08	1.41e-13	2.41e-14	7.03e-19		Fe:C (μmol:mol)	LL	15 hr	#NAME?	ReFe	3	3	3.46074	4.35616	-0.895414	-0.865682	2.99097	-4.19279	2.40196	0.450521	0.450521		N:C (mol:mol)	23 hr	ReFe	HL	LL	3	3	0.228252	0.189618	0.0386338	10.6939	2.62696	0.0261554	0.0511122	0.00308346
HLm00A	HL	#NAME?	0.25	A	990000						Fe:C (μmol:mol)	LL	15 hr	#NAME?	#NAME?	3	3	1.3093	3.46074	-2.15144	-4.41039	2.24398	-4.04611	-0.256769	0.0385656	0.231394		N:C (mol:mol)	3 hr	#NAME?	HL	LL	3	3	0.153604	0.177444	-0.0238401	-6.01606	2.07259	-0.0403308	-0.00734946	0.024368
HLm00B	HL	#NAME?	0.25	B	930000						Fe:C (μmol:mol)	LL	15 hr	#NAME?	DFOB	3	3	1.3093	2.02416	-0.714856	-2.65116	2.88325	-1.59296	0.163253	0.0802085	0.371245		N:C (mol:mol)	3 hr	#NAME?	HL	LL	3	3	0.212239	0.239791	-0.0275517	-2.0457	2.77232	-0.0724751	0.0173716	0.140767
HLm00C	HL	#NAME?	0.25	C	1050000						Fe:C (μmol:mol)	LL	15 hr	#NAME?	ReFe	3	3	1.3093	4.35616	-3.04685	-3.28672	2.06492	-6.9177	0.824	0.0779982	0.371245		N:C (mol:mol)	3 hr	DFOB	HL	LL	3	3	0.233552	0.209598	0.0239544	0.758226	2.89195	-0.0787466	0.126655	0.505319
HLm03A	HL	#NAME?	3	A	1030000	1.28e-08	1.05e-13	2.08e-14	3.41e-19		Fe:C (μmol:mol)	LL	15 hr	DFOB	ReFe	3	3	2.02416	4.35616	-2.332	-2.45186	2.27762	-5.98157	1.31758	0.118466	0.371245		N:C (mol:mol)	3 hr	ReFe	HL	LL	3	3	0.245341	0.234018	0.0113224	0.813532	2.25266	-0.0425626	0.0652073	0.49294
HLm03B	HL	#NAME?	3	B	1020000	1.15e-08	1.01e-13	2.05e-14	3.02e-19		Fe:C (μmol:mol)	LL	23 hr	#NAME?	DFOB	3	3	2.92717	1.96231	0.964859	3.02077	2.28948	-0.255649	2.18537	0.0798818	0.299464		chl:C (g:mol)	15 hr	#NAME?	HL	LL	3	3	0.223582	0.383443	-0.159862	-4.82699	2.42203	-0.28102	-0.0387037	0.0272322
HLm03C	HL	#NAME?	3	C	1090000	1.02e-08	7.31e-14	1.73e-14	1.59e-19		Fe:C (μmol:mol)	LL	23 hr	#NAME?	ReFe	3	3	2.92717	3.71527	-0.7881	-1.3426	2.08194	-3.22083	1.64463	0.307045	0.614089		chl:C (g:mol)	15 hr	#NAME?	HL	LL	3	3	0.116015	0.239523	-0.123508	-5.52464	2.4506	-0.204586	-0.0424291	0.019498
HLm07A	HL	#NAME?	7	A	920000						Fe:C (μmol:mol)	LL	23 hr	#NAME?	#NAME?	3	3	1.65169	2.92717	-1.27548	-5.39105	2.55317	-2.10874	-0.442214	0.0187011	0.112207		chl:C (g:mol)	15 hr	DFOB	HL	LL	3	3	0.0801642	0.221236	-0.141072	-6.18148	2.0303	-0.237875	-0.0442693	0.0242833
HLm07B	HL	#NAME?	7	B	1010000						Fe:C (μmol:mol)	LL	23 hr	#NAME?	DFOB	3	3	1.65169	1.96231	-0.310618	-0.818097	3.62968	-1.40859	0.787353	0.463591	0.614089		chl:C (g:mol)	15 hr	ReFe	HL	LL	3	3	0.173384	0.314999	-0.141615	-3.17126	2.03777	-0.330381	0.0471508	0.0846321
HLm07C	HL	#NAME?	7	C	1060000						Fe:C (μmol:mol)	LL	23 hr	#NAME?	ReFe	3	3	1.65169	3.71527	-2.06358	-3.31844	2.56915	-4.24425	0.117099	0.0564593	0.282297		chl:C (g:mol)	23 hr	#NAME?	HL	LL	3	3	0.178399	0.432917	-0.254518	-14.6881	3.99978	-0.30263	-0.206406	0.000125065
HLm11A	HL	#NAME?	11	A	1200000						Fe:C (μmol:mol)	LL	23 hr	DFOB	ReFe	3	3	1.96231	3.71527	-1.75296	-2.66474	3.04385	-3.82952	0.323601	0.0748659	0.299464		chl:C (g:mol)	23 hr	#NAME?	HL	LL	3	3	0.0954937	0.205351	-0.109857	-4.19909	2.4698	-0.204201	-0.0155131	0.0357839
HLm11B	HL	#NAME?	11	B	1160000						Fe:C (μmol:mol)	LL	3 hr	#NAME?	DFOB	3	3	4.57832	2.35439	2.22393	4.36758	3.78956	0.778684	3.66918	0.0135057	0.0405172		chl:C (g:mol)	23 hr	DFOB	HL	LL	3	3	0.0713513	0.340092	-0.268741	-8.89697	3.17185	-0.361989	-0.175492	0.00239832
HLm11C	HL	#NAME?	11	C	1210000						Fe:C (μmol:mol)	LL	3 hr	#NAME?	ReFe	3	3	4.57832	11.893	-7.31471	-9.73329	3.3691	-9.56476	-5.06467	0.00139523	0.00558093		chl:C (g:mol)	23 hr	ReFe	HL	LL	3	3	0.176509	0.318758	-0.142249	-4.05807	2.24023	-0.278585	-0.00591305	0.0458803
HLm15A	HL	#NAME?	15	A	1360000	1.14e-08	1.08e-13	2.07e-14	1.18e-19		Fe:C (μmol:mol)	LL	3 hr	#NAME?	#NAME?	3	3	3.13206	4.57832	-1.44627	-1.74768	3.1172	-4.0247	1.13217	0.175385	0.350771		chl:C (g:mol)	3 hr	#NAME?	HL	LL	3	3	0.215195	0.494095	-0.2789	-7.00637	3.14137	-0.402418	-0.155383	0.00512878
HLm15B	HL	#NAME?	15	B	1300000	1.11e-08	8.51e-14	1.92e-14	1.76e-19		Fe:C (μmol:mol)	LL	3 hr	#NAME?	DFOB	3	3	3.13206	2.35439	0.777667	0.984697	2.72948	-1.88265	3.43798	0.403826	0.403826		chl:C (g:mol)	3 hr	#NAME?	HL	LL	3	3	0.124864	0.272225	-0.14736	-3.48008	2.14361	-0.318341	0.0236199	0.0665711
HLm15C	HL	#NAME?	15	C	1350000	1.01e-08	9.01e-14	1.87e-14	7e-20		Fe:C (μmol:mol)	LL	3 hr	#NAME?	ReFe	3	3	3.13206	11.893	-8.76098	-9.08858	3.93435	-11.4551	-6.06691	0.000877528	0.00526517		chl:C (g:mol)	3 hr	DFOB	HL	LL	3	3	0.105099	0.293786	-0.188688	-3.46372	2.25891	-0.399124	0.0217483	0.0622311
HLm19A	HL	#NAME?	19	A	1300000						Fe:C (μmol:mol)	LL	3 hr	DFOB	ReFe	3	3	2.35439	11.893	-9.53865	-13.4404	2.92421	-11.8307	-7.24658	0.00101382	0.00526517		chl:C (g:mol)	3 hr	ReFe	HL	LL	3	3	0.15507	0.398096	-0.243026	-4.44341	2.01808	-0.476345	-0.00970778	0.0463283
HLm19B	HL	#NAME?	19	B	1320000						N:C (mol:mol)	HL	15 hr	#NAME?	DFOB	3	3	0.155883	0.196747	-0.0408636	-5.70559	2.40342	-0.0672167	-0.0145105	0.0189932	0.094966
HLm19C	HL	#NAME?	19	C	1340000						N:C (mol:mol)	HL	15 hr	#NAME?	ReFe	3	3	0.155883	0.22752	-0.0716368	-7.77947	2.2362	-0.107505	-0.0357682	0.0116133	0.0696799
HLm23A	HL	#NAME?	23	A	1640000	7.7e-09	9.43e-14	2.13e-14	9.77e-20		N:C (mol:mol)	HL	15 hr	#NAME?	#NAME?	3	3	0.208443	0.155883	0.0525599	5.13896	2.18958	0.0120105	0.0931093	0.0295661	0.118264
HLm23B	HL	#NAME?	23	B	1620000	9.94e-09	8.94e-14	2.24e-14	1.71e-19		N:C (mol:mol)	HL	15 hr	#NAME?	DFOB	3	3	0.208443	0.196747	0.0116963	0.96662	3.53176	-0.0237309	0.0471234	0.395161	0.457692
HLm23C	HL	#NAME?	23	C	1660000	8.18e-09	8.73e-14	1.96e-14	1.86e-19		N:C (mol:mol)	HL	15 hr	#NAME?	ReFe	3	3	0.208443	0.22752	-0.019077	-1.42225	3.95208	-0.0564968	0.0183429	0.228846	0.457692
HLd00A	HL	DFOB	0.25	A	920000						N:C (mol:mol)	HL	15 hr	DFOB	ReFe	3	3	0.196747	0.22752	-0.0307732	-2.73496	3.73825	-0.0628951	0.00134868	0.0561894	0.168568
HLd00B	HL	DFOB	0.25	B	880000						N:C (mol:mol)	HL	23 hr	#NAME?	DFOB	3	3	0.165936	0.254319	-0.0883833	-14.6987	3.03195	-0.107406	-0.0693608	0.000645128	0.00322564
HLd00C	HL	DFOB	0.25	C	950000						N:C (mol:mol)	HL	23 hr	#NAME?	ReFe	3	3	0.165936	0.228252	-0.0623161	-14.2563	3.87858	-0.0746036	-0.0500286	0.000170759	0.00102456
HLd03A	HL	DFOB	3	A	1020000	7.99e-09	9.72e-14	2.06e-14	1.45e-19		N:C (mol:mol)	HL	23 hr	#NAME?	#NAME?	3	3	0.233751	0.165936	0.0678149	7.59656	2.43269	0.0352631	0.100367	0.00945742	0.0378297
HLd03B	HL	DFOB	3	B	1010000	9.24e-09	8.86e-14	2.3e-14	1.72e-19		N:C (mol:mol)	HL	23 hr	#NAME?	DFOB	3	3	0.233751	0.254319	-0.0205684	-2.05558	3.36396	-0.0505493	0.00941245	0.12214	0.244281
HLd03C	HL	DFOB	3	C	1130000	1.22e-08	9.44e-14	2.17e-14	7.95e-20		N:C (mol:mol)	HL	23 hr	#NAME?	ReFe	3	3	0.233751	0.228252	0.00549875	0.603301	2.61116	-0.026111	0.0371085	0.594632	0.594632
HLd07A	HL	DFOB	7	A	1210000						N:C (mol:mol)	HL	23 hr	DFOB	ReFe	3	3	0.254319	0.228252	0.0260672	4.14565	3.3728	0.00725134	0.044883	0.0202431	0.0607292
HLd07B	HL	DFOB	7	B	1110000						N:C (mol:mol)	HL	3 hr	#NAME?	DFOB	3	3	0.153604	0.233552	-0.0799476	-5.79356	2.00589	-0.139155	-0.0207404	0.0283317	0.141659
HLd07C	HL	DFOB	7	C	1290000						N:C (mol:mol)	HL	3 hr	#NAME?	ReFe	3	3	0.153604	0.245341	-0.0917362	-26.67	2.0969	-0.1059	-0.0775729	0.0010887	0.00653218
HLd11A	HL	DFOB	11	A	1170000						N:C (mol:mol)	HL	3 hr	#NAME?	#NAME?	3	3	0.212239	0.153604	0.058635	4.76646	2.00741	0.0058925	0.111377	0.0410102	0.164041
HLd11B	HL	DFOB	11	B	1070000						N:C (mol:mol)	HL	3 hr	#NAME?	DFOB	3	3	0.212239	0.233552	-0.0213127	-1.15382	3.94816	-0.0728641	0.0302388	0.313603	0.627205
HLd11C	HL	DFOB	11	C	1200000						N:C (mol:mol)	HL	3 hr	#NAME?	ReFe	3	3	0.212239	0.245341	-0.0331013	-2.59588	2.30412	-0.081579	0.0153765	0.105607	0.316821
HLd15A	HL	DFOB	15	A	1280000	1.08e-08	1.28e-13	2.41e-14	2.53e-19		N:C (mol:mol)	HL	3 hr	DFOB	ReFe	3	3	0.233552	0.245341	-0.0117886	-0.83007	2.24211	-0.0669872	0.04341	0.485532	0.627205
HLd15B	HL	DFOB	15	B	1180000	8.44e-09	1.08e-13	2.27e-14	1.9e-19		N:C (mol:mol)	LL	15 hr	#NAME?	DFOB	3	3	0.162371	0.130527	0.0318447	4.72421	2.30858	0.00625754	0.0574318	0.0315581	0.126233
HLd15C	HL	DFOB	15	C	1370000	7.21e-09	9.23e-14	1.77e-14	1.82e-19		N:C (mol:mol)	LL	15 hr	#NAME?	ReFe	3	3	0.162371	0.186183	-0.0238115	-12.5001	2.43031	-0.0307626	-0.0168603	0.00289739	0.0173843
HLd19A	HL	DFOB	19	A	1260000						N:C (mol:mol)	LL	15 hr	#NAME?	#NAME?	3	3	0.169784	0.162371	0.00741269	0.454804	2.04988	-0.0611046	0.07593	0.692888	0.835845
HLd19B	HL	DFOB	19	B	1080000						N:C (mol:mol)	LL	15 hr	#NAME?	DFOB	3	3	0.169784	0.130527	0.0392574	2.24957	2.62664	-0.021024	0.0995387	0.122537	0.36761
HLd19C	HL	DFOB	19	C	1260000						N:C (mol:mol)	LL	15 hr	#NAME?	ReFe	3	3	0.169784	0.186183	-0.0163988	-1.01171	2.00543	-0.0859596	0.0531621	0.417922	0.835845
HLd23A	HL	DFOB	23	A	1570000	1.53e-09	8.14e-14	1.99e-14	3.13e-19		N:C (mol:mol)	LL	15 hr	DFOB	ReFe	3	3	0.130527	0.186183	-0.0556561	-8.53512	2.03379	-0.083271	-0.0280412	0.0127828	0.0639142
HLd23B	HL	DFOB	23	B	1390000	8.92e-09	9.17e-14	2.41e-14	7.87e-20		N:C (mol:mol)	LL	23 hr	#NAME?	DFOB	3	3	0.146463	0.189427	-0.0429646	-2.5777	2.53922	-0.101893	0.0159638	0.0969909	0.387964
HLd23C	HL	DFOB	23	C	1550000	9.37e-09	9.56e-14	2.44e-14	1.86e-19		N:C (mol:mol)	LL	23 hr	#NAME?	ReFe	3	3	0.146463	0.189618	-0.0431555	-2.75108	2.0296	-0.109715	0.0234044	0.108882	0.387964
HLr00A	HL	ReFe	0.25	A	1040000						N:C (mol:mol)	LL	23 hr	#NAME?	#NAME?	3	3	0.16205	0.146463	0.015587	0.91719	2.70589	-0.0419789	0.0731529	0.433281	0.866562
HLr00B	HL	ReFe	0.25	B	940000						N:C (mol:mol)	LL	23 hr	#NAME?	DFOB	3	3	0.16205	0.189427	-0.0273776	-3.09815	3.92231	-0.0521052	-0.00264995	0.0372566	0.22354
HLr00C	HL	ReFe	0.25	C	880000						N:C (mol:mol)	LL	23 hr	#NAME?	ReFe	3	3	0.16205	0.189618	-0.0275685	-4.0495	2.1621	-0.0548534	-0.000283638	0.0489931	0.244966
HLr03A	HL	ReFe	3	A	1130000	1.18e-08	7.34e-14	1.77e-14	1.45e-18		N:C (mol:mol)	LL	23 hr	DFOB	ReFe	3	3	0.189427	0.189618	-0.000190925	-0.0321089	2.21493	-0.0235375	0.0231556	0.977048	0.977048
HLr03B	HL	ReFe	3	B	1000000	1.43e-08	9.64e-14	2.34e-14	1.28e-18		N:C (mol:mol)	LL	3 hr	#NAME?	DFOB	3	3	0.177444	0.209598	-0.0321531	-1.12053	2.07633	-0.151367	0.0870608	0.375312	1
HLr03C	HL	ReFe	3	C	940000	1.44e-08	9.2e-14	2.32e-14	9.69e-19		N:C (mol:mol)	LL	3 hr	#NAME?	ReFe	3	3	0.177444	0.234018	-0.0565737	-4.0249	2.33629	-0.10943	-0.00371783	0.0433684	0.216842
HLr07A	HL	ReFe	7	A	1160000						N:C (mol:mol)	LL	3 hr	#NAME?	#NAME?	3	3	0.239791	0.177444	0.0623466	9.21609	3.6158	0.0427501	0.081943	0.00122407	0.0073444
HLr07B	HL	ReFe	7	B	1060000						N:C (mol:mol)	LL	3 hr	#NAME?	DFOB	3	3	0.239791	0.209598	0.0301935	1.04283	2.15	-0.0864136	0.146801	0.399925	1
HLr07C	HL	ReFe	7	C	1080000						N:C (mol:mol)	LL	3 hr	#NAME?	ReFe	3	3	0.239791	0.234018	0.00577282	0.396023	2.64832	-0.0443051	0.0558507	0.721799	1
HLr11A	HL	ReFe	11	A	1190000						N:C (mol:mol)	LL	3 hr	DFOB	ReFe	3	3	0.209598	0.234018	-0.0244207	-0.776099	2.85815	-0.12743	0.0785891	0.496813	1
HLr11B	HL	ReFe	11	B	1200000						chl:C (g:mol)	HL	15 hr	#NAME?	DFOB	3	3	0.223582	0.0801642	0.143418	13.6947	2.14792	0.101205	0.18563	0.00396471	0.0158588
HLr11C	HL	ReFe	11	C	1210000						chl:C (g:mol)	HL	15 hr	#NAME?	ReFe	3	3	0.223582	0.173384	0.0501978	4.50046	2.68426	0.0122179	0.0881776	0.025861	0.051722
HLr15A	HL	ReFe	15	A	1310000	1.68e-08	9.67e-14	2.2e-14	6.62e-19		chl:C (g:mol)	HL	15 hr	#NAME?	#NAME?	3	3	0.116015	0.223582	-0.107567	-8.58616	3.56868	-0.144072	-0.0710612	0.00165567	0.00827836
HLr15B	HL	ReFe	15	B	1400000	1.73e-08	1.05e-13	2.22e-14	5.61e-19		chl:C (g:mol)	HL	15 hr	#NAME?	DFOB	3	3	0.116015	0.0801642	0.035851	4.82938	2.30421	0.00762964	0.0640723	0.0302222	0.051722
HLr15C	HL	ReFe	15	C	1330000	1.75e-08	9.73e-14	2.37e-14	6.24e-19		chl:C (g:mol)	HL	15 hr	#NAME?	ReFe	3	3	0.116015	0.173384	-0.0573689	-6.86443	3.28671	-0.0827003	-0.0320374	0.00469297	0.0158588
HLr19A	HL	ReFe	19	A	1490000						chl:C (g:mol)	HL	15 hr	DFOB	ReFe	3	3	0.0801642	0.173384	-0.0932198	-19.6219	2.8043	-0.108954	-0.0774859	0.000435734	0.0026144
HLr19B	HL	ReFe	19	B	1610000						chl:C (g:mol)	HL	23 hr	#NAME?	DFOB	3	3	0.178399	0.0713513	0.107048	3.69232	2.83731	0.0117159	0.20238	0.0378358	0.151343
HLr19C	HL	ReFe	19	C	1510000						chl:C (g:mol)	HL	23 hr	#NAME?	ReFe	3	3	0.178399	0.176509	0.00189043	0.127139	3.5227	-0.0416951	0.045476	0.90575	0.919941
HLr23A	HL	ReFe	23	A	1590000	1.59e-08	8.21e-14	1.92e-14	4.87e-19		chl:C (g:mol)	HL	23 hr	#NAME?	#NAME?	3	3	0.0954937	0.178399	-0.0829055	-5.53828	3.56394	-0.126552	-0.0392589	0.00724597	0.0362299
HLr23B	HL	ReFe	23	B	1830000	1.58e-08	9.36e-14	2.13e-14	5.18e-19		chl:C (g:mol)	HL	23 hr	#NAME?	DFOB	3	3	0.0954937	0.0713513	0.0241424	0.874499	2.41809	-0.076977	0.125262	0.459971	0.919941
HLr23C	HL	ReFe	23	C	1630000	1.64e-08	9.81e-14	2.18e-14	3.59e-19		chl:C (g:mol)	HL	23 hr	#NAME?	ReFe	3	3	0.0954937	0.176509	-0.0810151	-6.78181	3.99824	-0.114188	-0.0478421	0.00247169	0.0148301
LLp00A	LL	#NAME?	0.25	A	950000						chl:C (g:mol)	HL	23 hr	DFOB	ReFe	3	3	0.0713513	0.176509	-0.105157	-3.81658	2.40124	-0.206609	-0.00370612	0.0463256	0.151343
LLp00B	LL	#NAME?	0.25	B	940000						chl:C (g:mol)	HL	3 hr	#NAME?	DFOB	3	3	0.215195	0.105099	0.110096	2.95554	2.58726	-0.0199037	0.240096	0.0717641	0.287056
LLp00C	LL	#NAME?	0.25	C	1160000						chl:C (g:mol)	HL	3 hr	#NAME?	ReFe	3	3	0.215195	0.15507	0.0601247	1.72139	2.04463	-0.0870577	0.207307	0.224588	0.449176
LLp03A	LL	#NAME?	3	A	1120000	6.27e-08	1.22e-13	2.23e-14	6.21e-19		chl:C (g:mol)	HL	3 hr	#NAME?	#NAME?	3	3	0.124864	0.215195	-0.0903306	-2.53602	2.20574	-0.230671	0.0500103	0.115057	0.345172
LLp03B	LL	#NAME?	3	B	1190000	5.59e-08	1.09e-13	1.96e-14	4.11e-19		chl:C (g:mol)	HL	3 hr	#NAME?	DFOB	3	3	0.124864	0.105099	0.0197656	1.26707	3.22906	-0.0279448	0.0674761	0.2888	0.449176
LLp03C	LL	#NAME?	3	C	1300000	6.1e-08	1.34e-13	2.27e-14	6.52e-19		chl:C (g:mol)	HL	3 hr	#NAME?	ReFe	3	3	0.124864	0.15507	-0.0302058	-3.47206	2.82685	-0.0588767	-0.00153498	0.0441708	0.265025
LLp07A	LL	#NAME?	7	A	1200000						chl:C (g:mol)	HL	3 hr	DFOB	ReFe	3	3	0.105099	0.15507	-0.0499715	-3.58233	2.29571	-0.103159	0.0032156	0.0567808	0.283904
LLp07B	LL	#NAME?	7	B	1220000						chl:C (g:mol)	LL	15 hr	#NAME?	DFOB	3	3	0.383443	0.221236	0.162207	4.17708	3.64012	0.0500537	0.274361	0.016957	0.101742
LLp07C	LL	#NAME?	7	C	1320000						chl:C (g:mol)	LL	15 hr	#NAME?	ReFe	3	3	0.383443	0.314999	0.0684444	1.25664	3.60322	-0.0895768	0.226466	0.284177	0.681055
LLp11A	LL	#NAME?	11	A	1230000						chl:C (g:mol)	LL	15 hr	#NAME?	#NAME?	3	3	0.239523	0.383443	-0.14392	-3.79309	3.50268	-0.255436	-0.032405	0.0244456	0.122228
LLp11B	LL	#NAME?	11	B	1280000						chl:C (g:mol)	LL	15 hr	#NAME?	DFOB	3	3	0.239523	0.221236	0.0182868	0.588519	3.98007	-0.0681551	0.104729	0.58796	0.681055
LLp11C	LL	#NAME?	11	C	1420000						chl:C (g:mol)	LL	15 hr	#NAME?	ReFe	3	3	0.239523	0.314999	-0.0754761	-1.53298	2.86377	-0.236466	0.0855134	0.227018	0.681055
LLp15A	LL	#NAME?	15	A	1290000	6.69e-08	1.99e-13	3.29e-14	5.09e-19		chl:C (g:mol)	LL	15 hr	DFOB	ReFe	3	3	0.221236	0.314999	-0.0937629	-1.87812	2.97959	-0.253261	0.0657349	0.157617	0.63047
LLp15B	LL	#NAME?	15	B	1350000	6.05e-08	1.63e-13	2.59e-14	6.76e-19		chl:C (g:mol)	LL	23 hr	#NAME?	DFOB	3	3	0.432917	0.340092	0.0928251	4.81197	3.84759	0.038419	0.147231	0.00944232	0.0472116
LLp15C	LL	#NAME?	15	C	1550000	6.28e-08	1.42e-13	2.31e-14	5.22e-19		chl:C (g:mol)	LL	23 hr	#NAME?	ReFe	3	3	0.432917	0.318758	0.11416	3.15663	2.50602	-0.0148961	0.243215	0.0650528	0.179803
LLp19A	LL	#NAME?	19	A	1360000						chl:C (g:mol)	LL	23 hr	#NAME?	#NAME?	3	3	0.205351	0.432917	-0.227566	-8.25125	2.92005	-0.316712	-0.13842	0.00411783	0.024707
LLp19B	LL	#NAME?	19	B	1420000						chl:C (g:mol)	LL	23 hr	#NAME?	DFOB	3	3	0.205351	0.340092	-0.134741	-4.66376	3.28772	-0.222297	-0.0471854	0.0151436	0.0605744
LLp19C	LL	#NAME?	19	C	1590000						chl:C (g:mol)	LL	23 hr	#NAME?	ReFe	3	3	0.205351	0.318758	-0.113407	-2.69521	3.65114	-0.234769	0.00795486	0.0599342	0.179803
LLp23A	LL	#NAME?	23	A	1400000	6.28e-08	1.52e-13	2.45e-14	4.56e-19		chl:C (g:mol)	LL	23 hr	DFOB	ReFe	3	3	0.340092	0.318758	0.0213344	0.573893	2.74251	-0.103512	0.146181	0.609696	0.609696
LLp23B	LL	#NAME?	23	B	1410000	6.4e-08	1.41e-13	2.3e-14	3.88e-19		chl:C (g:mol)	LL	3 hr	#NAME?	DFOB	3	3	0.494095	0.293786	0.200309	3.56079	2.53292	0.00107768	0.39954	0.0494105	0.247052
LLp23C	LL	#NAME?	23	C	1700000	6.28e-08	1.46e-13	1.68e-14	4.41e-19		chl:C (g:mol)	LL	3 hr	#NAME?	ReFe	3	3	0.494095	0.398096	0.0959985	1.65712	2.49978	-0.111098	0.303095	0.213906	0.641718
LLm00A	LL	#NAME?	0.25	A	1040000						chl:C (g:mol)	LL	3 hr	#NAME?	#NAME?	3	3	0.272225	0.494095	-0.22187	-4.83142	2.83396	-0.372981	-0.0707594	0.0192489	0.115494
LLm00B	LL	#NAME?	0.25	B	1150000						chl:C (g:mol)	LL	3 hr	#NAME?	DFOB	3	3	0.272225	0.293786	-0.0215616	-0.320807	3.79286	-0.212256	0.169133	0.765248	0.765248
LLm00C	LL	#NAME?	0.25	C	1170000						chl:C (g:mol)	LL	3 hr	#NAME?	ReFe	3	3	0.272225	0.398096	-0.125872	-1.83433	3.73779	-0.32178	0.0700367	0.145525	0.582098
LLm03A	LL	#NAME?	3	A	1170000	1.73e-08	6.39e-14	1.56e-14	1.4e-19		chl:C (g:mol)	LL	3 hr	DFOB	ReFe	3	3	0.293786	0.398096	-0.10431	-1.37389	3.99559	-0.315199	0.106579	0.241513	0.641718
LLm03B	LL	#NAME?	3	B	1250000	2.11e-08	6.11e-14	1.5e-14	1.62e-19
LLm03C	LL	#NAME?	3	C	1230000	1.19e-08	5.93e-14	1.36e-14	2.7e-19
LLm07A	LL	#NAME?	7	A	1210000
LLm07B	LL	#NAME?	7	B	1310000
LLm07C	LL	#NAME?	7	C	1310000
LLm11A	LL	#NAME?	11	A	1190000
LLm11B	LL	#NAME?	11	B	1340000
LLm11C	LL	#NAME?	11	C	1270000
LLm15A	LL	#NAME?	15	A	1170000	2.6e-08	9.22e-14	1.45e-14	1.42e-19
LLm15B	LL	#NAME?	15	B	1250000	1.41e-08	6.49e-14	1.31e-14	7.79e-20
LLm15C	LL	#NAME?	15	C	1220000	2.22e-08	1.01e-13	1.52e-14	1.2e-19
LLm19A	LL	#NAME?	19	A	1140000
LLm19B	LL	#NAME?	19	B	1260000
LLm19C	LL	#NAME?	19	C	1200000
LLm23A	LL	#NAME?	23	A	1430000	1.37e-08	7.11e-14	1.25e-14	1.44e-19
LLm23B	LL	#NAME?	23	B	1420000	2.01e-08	7.93e-14	1.23e-14	1.32e-19
LLm23C	LL	#NAME?	23	C	1410000	1.43e-08	8.39e-14	1.3e-14	1.06e-19
LLd00A	LL	DFOB	0.25	A	1050000
LLd00B	LL	DFOB	0.25	B	1100000
LLd00C	LL	DFOB	0.25	C	1020000
LLd03A	LL	DFOB	3	A	1110000	2.38e-08	6.07e-14	1.59e-14	1.76e-19
LLd03B	LL	DFOB	3	B	1120000	2.11e-08	7.6e-14	1.53e-14	1.38e-19
LLd03C	LL	DFOB	3	C	1040000	2e-08	9.47e-14	1.56e-14	2.22e-19
LLd07A	LL	DFOB	7	A	1160000
LLd07B	LL	DFOB	7	B	1160000
LLd07C	LL	DFOB	7	C	1100000
LLd11A	LL	DFOB	11	A	1160000
LLd11B	LL	DFOB	11	B	1110000
LLd11C	LL	DFOB	11	C	1150000
LLd15A	LL	DFOB	15	A	1210000	2.42e-08	9.06e-14	1.3e-14	2.26e-19
LLd15B	LL	DFOB	15	B	1180000	2.28e-08	1.17e-13	1.43e-14	2.23e-19
LLd15C	LL	DFOB	15	C	1210000	2.22e-08	1.1e-13	1.39e-14	1.84e-19
LLd19A	LL	DFOB	19	A	1250000
LLd19B	LL	DFOB	19	B	1260000
LLd19C	LL	DFOB	19	C	1180000
LLd23A	LL	DFOB	23	A	1310000	2.27e-08	7.25e-14	1.31e-14	9.97e-20
LLd23B	LL	DFOB	23	B	1290000	2.25e-08	6.55e-14	1.31e-14	1.37e-19
LLd23C	LL	DFOB	23	C	1240000	2.53e-08	6.94e-14	1.3e-14	1.68e-19
LLr00A	LL	ReFe	0.25	A	1220000
LLr00B	LL	ReFe	0.25	B	1170000
LLr00C	LL	ReFe	0.25	C	1130000
LLr03A	LL	ReFe	3	A	1200000	2.66e-08	9.15e-14	1.9e-14	1.11e-18
LLr03B	LL	ReFe	3	B	1140000	2.21e-08	5.06e-14	1.26e-14	6.5e-19
LLr03C	LL	ReFe	3	C	1150000	2.38e-08	5.08e-14	1.25e-14	5.43e-19
LLr07A	LL	ReFe	7	A	1200000
LLr07B	LL	ReFe	7	B	1170000
LLr07C	LL	ReFe	7	C	1150000
LLr11A	LL	ReFe	11	A	1290000
LLr11B	LL	ReFe	11	B	1190000
LLr11C	LL	ReFe	11	C	1200000
LLr15A	LL	ReFe	15	A	1330000	3.19e-08	1.02e-13	1.88e-14	4.46e-19
LLr15B	LL	ReFe	15	B	1270000	2.74e-08	6.98e-14	1.31e-14	4.14e-19
LLr15C	LL	ReFe	15	C	1220000	2.89e-08	1.21e-13	2.26e-14	3.33e-19
LLr19A	LL	ReFe	19	A	1340000
LLr19B	LL	ReFe	19	B	1250000
LLr19C	LL	ReFe	19	C	1230000
LLr23A	LL	ReFe	23	A	1380000	3.05e-08	7.91e-14	1.49e-14	3.29e-19
LLr23B	LL	ReFe	23	B	1260000	3.28e-08	1.1e-13	2.11e-14	4.87e-19
LLr23C	LL	ReFe	23	C	1260000	3.39e-08	1.24e-13	2.34e-14	3.19e-19

## Sheet: Fig. 2b
Sample ID (d= DFOB, m=-Fe, p=+Fe, r=ReFe)	Flavodoxin expression (CPM)
HLd00	17.4446
HLd03	17.1915
HLd11	0.35394
HLd15	0.911181
HLd23	23.9643
HLm00	49.6649
HLm03	20.4113
HLm11	0.373819
HLm15	0.343748
HLm23	21.882
HLp0.25	0.157734
HLp03	0.102665
HLp11	0.246226
HLp15	0.0889661
HLp23	0.314299
HLr0.25	21.9227
HLr03	0.562808
HLr11	0.0758788
HLr15	0.0442416
HLr23	0.0693479
LLd0.25	9.56884
LLd03	4.13292
LLd11	0.175184
LLd15	0.847517
LLd23	12.5466
LLm0.25	13.7593
LLm03	4.11544
LLm11	1.55195
LLm15	0.898614
LLm23	18.4725
LLp0.25	1.38822
LLp03	1.05863
LLp11	0.0468848
LLp15	0.0740057
LLp23	0.653532
LLr0.25	6.22835
LLr03	0.136875
LLr11	0.0387817
LLr15	0.0847303
LLr23	0.471119

## Sheet: Fig. 2d
module	trait	strength	abs_strength	type	sign
MEblack	DayNight	0.744234	0.744234	Diel	+
MEblack	Fer	0.21306	0.21306	Fe	+
MEblack	Light	-0.139806	0.139806	Light	-
MEblue	DayNight	-0.199046	0.199046	Diel	-
MEblue	Fer	-0.261529	0.261529	Fe	-
MEblue	Light	0.264072	0.264072	Light	+
MEbrown	cos24	-0.486175	0.486175	Diel	-
MEbrown	Fed	0.25843	0.25843	Fe	+
MEbrown	Light	-0.161529	0.161529	Light	-
MEcyan	sin24	-0.203752	0.203752	Diel	-
MEcyan	Fer	-0.771271	0.771271	Fe	-
MEcyan	Light	0.0548153	0.0548153	Light	+
MEgreen	DayNight	-0.613607	0.613607	Diel	-
MEgreen	Fep	-0.111203	0.111203	Fe	-
MEgreen	Light	-0.128306	0.128306	Light	-
MEgreenyellow	sin24	-0.171142	0.171142	Diel	-
MEgreenyellow	Fep	-0.568954	0.568954	Fe	-
MEgreenyellow	Light	-0.615125	0.615125	Light	-
MEmagenta	cos24	-0.776996	0.776996	Diel	-
MEmagenta	Fer	-0.15951	0.15951	Fe	-
MEmagenta	Light	-0.0958203	0.0958203	Light	-
MEmidnightblue	DayNight	-0.274125	0.274125	Diel	-
MEmidnightblue	Fer	-0.212188	0.212188	Fe	-
MEmidnightblue	Light	0.131248	0.131248	Light	+
MEpink	cos24	0.454879	0.454879	Diel	+
MEpink	Fep	0.0529544	0.0529544	Fe	+
MEpink	Light	-0.0783528	0.0783528	Light	-
MEpurple	sin24	-0.612812	0.612812	Diel	-
MEpurple	Fer	0.39967	0.39967	Fe	+
MEpurple	Light	-0.0555529	0.0555529	Light	-
MEred	cos24	-0.675838	0.675838	Diel	-
MEred	Fer	-0.284978	0.284978	Fe	-
MEred	Light	-0.0432196	0.0432196	Light	-
MEsalmon	sin24	-0.482147	0.482147	Diel	-
MEsalmon	Fer	0.411147	0.411147	Fe	+
MEsalmon	Light	0.0013804	0.0013804	Light	+
MEtan	cos24	-0.112814	0.112814	Diel	-
MEtan	Fer	0.538276	0.538276	Fe	+
MEtan	Light	0.0562513	0.0562513	Light	+
MEturquoise	sin24	-0.117203	0.117203	Diel	-
MEturquoise	Fep	0.281461	0.281461	Fe	+
MEturquoise	Light	0.129676	0.129676	Light	+
MEyellow	DayNight	-0.778619	0.778619	Diel	-
MEyellow	Fer	0.181748	0.181748	Fe	+
MEyellow	Light	0.0896254	0.0896254	Light	+

## Sheet: Fig. 2e
sample	Light	Fe_raw	Tcode	Rep	Time_h	DayNight	module	ME	Fe_label	Annotations
LLm00A	LL	m	00	A	0	Day	MEblack	-0.0719788	-Fe	adk = adenylate kinase
LLm00B	LL	m	00	B	0	Day	MEblack	-0.0371051	-Fe	atpO = ATP synthase O subunit
LLm00C	LL	m	00	C	0	Day	MEblack	-0.110819	-Fe	β-ca = β carbonic anhydrase
LLm03A	LL	m	03	A	3	Day	MEblack	-0.0136095	-Fe	ccp = cytochrome c peroxidase
LLm03B	LL	m	03	B	3	Day	MEblack	-0.025315	-Fe	cps1 = carbamoyl-phosphate synthase
LLm03C	LL	m	03	C	3	Day	MEblack	-0.0487854	-Fe	cyc ox. = cytochrome c oxidase
LLm11A	LL	m	11	A	11	Night	MEblack	0.0211058	-Fe	cyc1 = cytochrome c1
LLm11B	LL	m	11	B	11	Night	MEblack	0.0305321	-Fe	dhdh = dihydrodiol dehydrogenase
LLm11C	LL	m	11	C	11	Night	MEblack	-0.00398238	-Fe	fba = fructose-bisphosphate aldolase
LLm15A	LL	m	15	A	15	Night	MEblack	0.103341	-Fe	fbp = fructose 1
LLm15B	LL	m	15	B	15	Night	MEblack	0.0829817	-Fe	6-bisphosphatase
LLm15C	LL	m	15	C	15	Night	MEblack	0.0725732	-Fe	fd = ferredoxin
LLm23A	LL	m	23	A	23	Day	MEblack	-0.0661415	-Fe	feABC = ferrichrome ABC transporter protein
LLm23B	LL	m	23	B	23	Day	MEblack	-0.077062	-Fe	flav = flavodoxin
LLm23C	LL	m	23	C	23	Day	MEblack	-0.0674272	-Fe	gldh = mitochondrial -galactono-1
LLp00A	LL	p	00	A	0	Day	MEblack	0.00760338	+Fe	4-lactone dehydrogenase
LLp00B	LL	p	00	B	0	Day	MEblack	0.00727325	+Fe	gltS = ferredoxin-dependent glutamate synthase 2
LLp00C	LL	p	00	C	0	Day	MEblack	-0.0033125	+Fe	gogat = glutamine:2-oxoglutarate aminotransferase
LLp03A	LL	p	03	A	3	Day	MEblack	-0.0786223	+Fe	hemB = porphobilinogen synthase
LLp03B	LL	p	03	B	3	Day	MEblack	-0.08896	+Fe	hemC = porphobilinogen deaminase
LLp03C	LL	p	03	C	3	Day	MEblack	-0.0773016	+Fe	isip3 = iron tarvation induced protein 3
LLp11A	LL	p	11	A	11	Night	MEblack	0.0178707	+Fe	lhc = light harvesting complex protein
LLp11B	LL	p	11	B	11	Night	MEblack	0.025665	+Fe	nat = nucleobase-ascorbate transporter
LLp11C	LL	p	11	C	11	Night	MEblack	-0.00339651	+Fe	nir = nitrate reductase (NADH)
LLp15A	LL	p	15	A	15	Night	MEblack	0.116699	+Fe	ocd = ornithine cyclodeaminase
LLp15B	LL	p	15	B	15	Night	MEblack	0.115707	+Fe	petC = cytochrome b6-f complex iron-sulfur ubunit
LLp15C	LL	p	15	C	15	Night	MEblack	0.0716536	+Fe	petJ = cytochrome c6
LLp23A	LL	p	23	A	23	Day	MEblack	0.074108	+Fe	pip = proline iminopeptidase
LLp23B	LL	p	23	B	23	Day	MEblack	0.0685214	+Fe	psa = photosystem I protein
LLp23C	LL	p	23	C	23	Day	MEblack	0.0537445	+Fe	psb = photosystem II protein
LLr00A	LL	r	00	A	0	Day	MEblack	0.00569437	ReFe	pTF = phytotransferrin
LLr00B	LL	r	00	B	0	Day	MEblack	-0.0593182	ReFe	rnd = resistance-nodulation-division family transporter
LLr00C	LL	r	00	C	0	Day	MEblack	-0.0852156	ReFe	rpe = ribulose -phosphate 3-epimerase
LLr03A	LL	r	03	A	3	Day	MEblack	0.0353619	ReFe	rpl = ribosomal protein
LLr03B	LL	r	03	B	3	Day	MEblack	0.0639316	ReFe	large subunit
LLr03C	LL	r	03	C	3	Day	MEblack	0.0322513	ReFe	sod = superoxide dismutase
LLr11A	LL	r	11	A	11	Night	MEblack	0.154544	ReFe	zip = zinc responsive transporter/iron responsive transporter-like protein.
LLr11B	LL	r	11	B	11	Night	MEblack	0.17527	ReFe
LLr11C	LL	r	11	C	11	Night	MEblack	0.110572	ReFe
LLr15A	LL	r	15	A	15	Night	MEblack	0.202922	ReFe
LLr15B	LL	r	15	B	15	Night	MEblack	0.234148	ReFe
LLr15C	LL	r	15	C	15	Night	MEblack	0.190978	ReFe
LLr23A	LL	r	23	A	23	Day	MEblack	-0.109233	ReFe
LLr23B	LL	r	23	B	23	Day	MEblack	-0.123937	ReFe
LLr23C	LL	r	23	C	23	Day	MEblack	-0.13476	ReFe
LLd00A	LL	d	00	A	0	Day	MEblack	-0.0682578	DFOB
LLd00B	LL	d	00	B	0	Day	MEblack	-0.0735912	DFOB
LLd00C	LL	d	00	C	0	Day	MEblack	-0.116268	DFOB
LLd03A	LL	d	03	A	3	Day	MEblack	-0.0609035	DFOB
LLd03B	LL	d	03	B	3	Day	MEblack	-0.0760443	DFOB
LLd03C	LL	d	03	C	3	Day	MEblack	-0.0891017	DFOB
LLd11A	LL	d	11	A	11	Night	MEblack	0.0795853	DFOB
LLd11B	LL	d	11	B	11	Night	MEblack	0.113444	DFOB
LLd11C	LL	d	11	C	11	Night	MEblack	0.0851353	DFOB
LLd15A	LL	d	15	A	15	Night	MEblack	0.177981	DFOB
LLd15B	LL	d	15	B	15	Night	MEblack	0.166329	DFOB
LLd15C	LL	d	15	C	15	Night	MEblack	0.150542	DFOB
LLd23A	LL	d	23	A	23	Day	MEblack	-0.0994421	DFOB
LLd23B	LL	d	23	B	23	Day	MEblack	-0.110368	DFOB
LLd23C	LL	d	23	C	23	Day	MEblack	-0.102058	DFOB
HLm00A	HL	m	00	A	0	Day	MEblack	-0.0478114	-Fe
HLm00B	HL	m	00	B	0	Day	MEblack	-0.0601779	-Fe
HLm00C	HL	m	00	C	0	Day	MEblack	-0.0963135	-Fe
HLm03A	HL	m	03	A	3	Day	MEblack	-0.117354	-Fe
HLm03B	HL	m	03	B	3	Day	MEblack	-0.121399	-Fe
HLm03C	HL	m	03	C	3	Day	MEblack	-0.142675	-Fe
HLm11A	HL	m	11	A	11	Night	MEblack	0.0384115	-Fe
HLm11B	HL	m	11	B	11	Night	MEblack	0.00775225	-Fe
HLm11C	HL	m	11	C	11	Night	MEblack	-0.0807516	-Fe
HLm15A	HL	m	15	A	15	Night	MEblack	0.12655	-Fe
HLm15B	HL	m	15	B	15	Night	MEblack	0.0861995	-Fe
HLm15C	HL	m	15	C	15	Night	MEblack	0.08267	-Fe
HLm23A	HL	m	23	A	23	Day	MEblack	-0.0987071	-Fe
HLm23B	HL	m	23	B	23	Day	MEblack	-0.091042	-Fe
HLm23C	HL	m	23	C	23	Day	MEblack	-0.101804	-Fe
HLp00A	HL	p	00	A	0	Day	MEblack	0.0186038	+Fe
HLp00B	HL	p	00	B	0	Day	MEblack	-0.000438898	+Fe
HLp00C	HL	p	00	C	0	Day	MEblack	-0.0535524	+Fe
HLp03A	HL	p	03	A	3	Day	MEblack	-0.0332762	+Fe
HLp03B	HL	p	03	B	3	Day	MEblack	-0.0184751	+Fe
HLp03C	HL	p	03	C	3	Day	MEblack	-0.0693016	+Fe
HLp11A	HL	p	11	A	11	Night	MEblack	0.0525533	+Fe
HLp11B	HL	p	11	B	11	Night	MEblack	0.0314901	+Fe
HLp11C	HL	p	11	C	11	Night	MEblack	-0.0478451	+Fe
HLp15A	HL	p	15	A	15	Night	MEblack	0.0866908	+Fe
HLp15B	HL	p	15	B	15	Night	MEblack	0.0775178	+Fe
HLp15C	HL	p	15	C	15	Night	MEblack	0.0535707	+Fe
HLp23A	HL	p	23	A	23	Day	MEblack	0.0482155	+Fe
HLp23B	HL	p	23	B	23	Day	MEblack	0.0483494	+Fe
HLp23C	HL	p	23	C	23	Day	MEblack	0.0185955	+Fe
HLr00A	HL	r	00	A	0	Day	MEblack	-0.0574657	ReFe
HLr00B	HL	r	00	B	0	Day	MEblack	-0.0413974	ReFe
HLr00C	HL	r	00	C	0	Day	MEblack	-0.0574521	ReFe
HLr03A	HL	r	03	A	3	Day	MEblack	-0.0516322	ReFe
HLr03B	HL	r	03	B	3	Day	MEblack	-0.0684767	ReFe
HLr03C	HL	r	03	C	3	Day	MEblack	-0.0789954	ReFe
HLr11A	HL	r	11	A	11	Night	MEblack	0.0833555	ReFe
HLr11B	HL	r	11	B	11	Night	MEblack	0.135489	ReFe
HLr11C	HL	r	11	C	11	Night	MEblack	0.0574161	ReFe
HLr15A	HL	r	15	A	15	Night	MEblack	0.16708	ReFe
HLr15B	HL	r	15	B	15	Night	MEblack	0.168034	ReFe
HLr15C	HL	r	15	C	15	Night	MEblack	0.140177	ReFe
HLr23A	HL	r	23	A	23	Day	MEblack	-0.0276911	ReFe
HLr23B	HL	r	23	B	23	Day	MEblack	-0.0171229	ReFe
HLr23C	HL	r	23	C	23	Day	MEblack	-0.0338936	ReFe
HLd00A	HL	d	00	A	0	Day	MEblack	-0.0613705	DFOB
HLd00B	HL	d	00	B	0	Day	MEblack	-0.0772825	DFOB
HLd00C	HL	d	00	C	0	Day	MEblack	-0.0983426	DFOB
HLd03A	HL	d	03	A	3	Day	MEblack	-0.111772	DFOB
HLd03B	HL	d	03	B	3	Day	MEblack	-0.111984	DFOB
HLd03C	HL	d	03	C	3	Day	MEblack	-0.138664	DFOB
HLd11A	HL	d	11	A	11	Night	MEblack	-0.00762756	DFOB
HLd11B	HL	d	11	B	11	Night	MEblack	-0.00245879	DFOB
HLd11C	HL	d	11	C	11	Night	MEblack	-0.0570878	DFOB
HLd15A	HL	d	15	A	15	Night	MEblack	0.108382	DFOB
HLd15B	HL	d	15	B	15	Night	MEblack	0.0865874	DFOB
HLd15C	HL	d	15	C	15	Night	MEblack	0.107622	DFOB
HLd23A	HL	d	23	A	23	Day	MEblack	-0.114828	DFOB
HLd23B	HL	d	23	B	23	Day	MEblack	-0.0756314	DFOB
HLd23C	HL	d	23	C	23	Day	MEblack	-0.12496	DFOB
LLm00A	LL	m	00	A	0	Day	MEblue	0.000709463	-Fe
LLm00B	LL	m	00	B	0	Day	MEblue	-0.0566025	-Fe
LLm00C	LL	m	00	C	0	Day	MEblue	0.0863857	-Fe
LLm03A	LL	m	03	A	3	Day	MEblue	-0.106074	-Fe
LLm03B	LL	m	03	B	3	Day	MEblue	0.0228881	-Fe
LLm03C	LL	m	03	C	3	Day	MEblue	0.0535825	-Fe
LLm11A	LL	m	11	A	11	Night	MEblue	-0.118603	-Fe
LLm11B	LL	m	11	B	11	Night	MEblue	-0.0987504	-Fe
LLm11C	LL	m	11	C	11	Night	MEblue	0.0716508	-Fe
LLm15A	LL	m	15	A	15	Night	MEblue	-0.0992799	-Fe
LLm15B	LL	m	15	B	15	Night	MEblue	-0.0332408	-Fe
LLm15C	LL	m	15	C	15	Night	MEblue	0.059731	-Fe
LLm23A	LL	m	23	A	23	Day	MEblue	-0.106715	-Fe
LLm23B	LL	m	23	B	23	Day	MEblue	-0.0471994	-Fe
LLm23C	LL	m	23	C	23	Day	MEblue	0.317758	-Fe
LLp00A	LL	p	00	A	0	Day	MEblue	0.0340995	+Fe
LLp00B	LL	p	00	B	0	Day	MEblue	-0.0756563	+Fe
LLp00C	LL	p	00	C	0	Day	MEblue	0.0598736	+Fe
LLp03A	LL	p	03	A	3	Day	MEblue	-0.0318308	+Fe
LLp03B	LL	p	03	B	3	Day	MEblue	-0.0262324	+Fe
LLp03C	LL	p	03	C	3	Day	MEblue	0.0442721	+Fe
LLp11A	LL	p	11	A	11	Night	MEblue	0.0268949	+Fe
LLp11B	LL	p	11	B	11	Night	MEblue	-0.105923	+Fe
LLp11C	LL	p	11	C	11	Night	MEblue	0.0399718	+Fe
LLp15A	LL	p	15	A	15	Night	MEblue	-0.0437523	+Fe
LLp15B	LL	p	15	B	15	Night	MEblue	-0.0690063	+Fe
LLp15C	LL	p	15	C	15	Night	MEblue	0.0821757	+Fe
LLp23A	LL	p	23	A	23	Day	MEblue	-0.0777284	+Fe
LLp23B	LL	p	23	B	23	Day	MEblue	-0.0718335	+Fe
LLp23C	LL	p	23	C	23	Day	MEblue	-0.0228589	+Fe
LLr00A	LL	r	00	A	0	Day	MEblue	0.00877561	ReFe
LLr00B	LL	r	00	B	0	Day	MEblue	-0.0239748	ReFe
LLr00C	LL	r	00	C	0	Day	MEblue	0.0104005	ReFe
LLr03A	LL	r	03	A	3	Day	MEblue	-0.0977089	ReFe
LLr03B	LL	r	03	B	3	Day	MEblue	-0.0228702	ReFe
LLr03C	LL	r	03	C	3	Day	MEblue	-0.0135628	ReFe
LLr11A	LL	r	11	A	11	Night	MEblue	-0.0849614	ReFe
LLr11B	LL	r	11	B	11	Night	MEblue	-0.135646	ReFe
LLr11C	LL	r	11	C	11	Night	MEblue	0.0291969	ReFe
LLr15A	LL	r	15	A	15	Night	MEblue	-0.0493742	ReFe
LLr15B	LL	r	15	B	15	Night	MEblue	-0.119657	ReFe
LLr15C	LL	r	15	C	15	Night	MEblue	-0.0240235	ReFe
LLr23A	LL	r	23	A	23	Day	MEblue	-0.0208424	ReFe
LLr23B	LL	r	23	B	23	Day	MEblue	-0.108002	ReFe
LLr23C	LL	r	23	C	23	Day	MEblue	-0.0175492	ReFe
LLd00A	LL	d	00	A	0	Day	MEblue	-0.0388411	DFOB
LLd00B	LL	d	00	B	0	Day	MEblue	-0.0450044	DFOB
LLd00C	LL	d	00	C	0	Day	MEblue	0.124352	DFOB
LLd03A	LL	d	03	A	3	Day	MEblue	-0.0820486	DFOB
LLd03B	LL	d	03	B	3	Day	MEblue	0.0193031	DFOB
LLd03C	LL	d	03	C	3	Day	MEblue	0.124776	DFOB
LLd11A	LL	d	11	A	11	Night	MEblue	-0.076541	DFOB
LLd11B	LL	d	11	B	11	Night	MEblue	-0.129276	DFOB
LLd11C	LL	d	11	C	11	Night	MEblue	-0.0468822	DFOB
LLd15A	LL	d	15	A	15	Night	MEblue	-0.137775	DFOB
LLd15B	LL	d	15	B	15	Night	MEblue	-0.0929112	DFOB
LLd15C	LL	d	15	C	15	Night	MEblue	-0.0347603	DFOB
LLd23A	LL	d	23	A	23	Day	MEblue	-0.0165271	DFOB
LLd23B	LL	d	23	B	23	Day	MEblue	-0.0748758	DFOB
LLd23C	LL	d	23	C	23	Day	MEblue	0.0217218	DFOB
HLm00A	HL	m	00	A	0	Day	MEblue	-0.0807845	-Fe
HLm00B	HL	m	00	B	0	Day	MEblue	-0.0431507	-Fe
HLm00C	HL	m	00	C	0	Day	MEblue	0.130755	-Fe
HLm03A	HL	m	03	A	3	Day	MEblue	0.0354191	-Fe
HLm03B	HL	m	03	B	3	Day	MEblue	-0.0128491	-Fe
HLm03C	HL	m	03	C	3	Day	MEblue	0.168085	-Fe
HLm11A	HL	m	11	A	11	Night	MEblue	0.027746	-Fe
HLm11B	HL	m	11	B	11	Night	MEblue	0.0372657	-Fe
HLm11C	HL	m	11	C	11	Night	MEblue	0.151742	-Fe
HLm15A	HL	m	15	A	15	Night	MEblue	0.0192154	-Fe
HLm15B	HL	m	15	B	15	Night	MEblue	0.0123619	-Fe
HLm15C	HL	m	15	C	15	Night	MEblue	0.178142	-Fe
HLm23A	HL	m	23	A	23	Day	MEblue	0.0395714	-Fe
HLm23B	HL	m	23	B	23	Day	MEblue	0.177502	-Fe
HLm23C	HL	m	23	C	23	Day	MEblue	0.255823	-Fe
HLp00A	HL	p	00	A	0	Day	MEblue	-0.0566754	+Fe
HLp00B	HL	p	00	B	0	Day	MEblue	-0.065724	+Fe
HLp00C	HL	p	00	C	0	Day	MEblue	0.0936839	+Fe
HLp03A	HL	p	03	A	3	Day	MEblue	-0.0645047	+Fe
HLp03B	HL	p	03	B	3	Day	MEblue	-0.0723132	+Fe
HLp03C	HL	p	03	C	3	Day	MEblue	0.151458	+Fe
HLp11A	HL	p	11	A	11	Night	MEblue	-0.0814534	+Fe
HLp11B	HL	p	11	B	11	Night	MEblue	-0.0708137	+Fe
HLp11C	HL	p	11	C	11	Night	MEblue	0.185906	+Fe
HLp15A	HL	p	15	A	15	Night	MEblue	-0.0739449	+Fe
HLp15B	HL	p	15	B	15	Night	MEblue	-0.0899147	+Fe
HLp15C	HL	p	15	C	15	Night	MEblue	-0.0315338	+Fe
HLp23A	HL	p	23	A	23	Day	MEblue	-0.0844795	+Fe
HLp23B	HL	p	23	B	23	Day	MEblue	-0.0872204	+Fe
HLp23C	HL	p	23	C	23	Day	MEblue	0.0421016	+Fe
HLr00A	HL	r	00	A	0	Day	MEblue	0.0156635	ReFe
HLr00B	HL	r	00	B	0	Day	MEblue	-0.0184294	ReFe
HLr00C	HL	r	00	C	0	Day	MEblue	0.0033199	ReFe
HLr03A	HL	r	03	A	3	Day	MEblue	-0.0765919	ReFe
HLr03B	HL	r	03	B	3	Day	MEblue	-0.0796691	ReFe
HLr03C	HL	r	03	C	3	Day	MEblue	0.00549806	ReFe
HLr11A	HL	r	11	A	11	Night	MEblue	-0.0860728	ReFe
HLr11B	HL	r	11	B	11	Night	MEblue	-0.0581733	ReFe
HLr11C	HL	r	11	C	11	Night	MEblue	0.00644008	ReFe
HLr15A	HL	r	15	A	15	Night	MEblue	-0.10955	ReFe
HLr15B	HL	r	15	B	15	Night	MEblue	-0.0876637	ReFe
HLr15C	HL	r	15	C	15	Night	MEblue	-0.00496199	ReFe
HLr23A	HL	r	23	A	23	Day	MEblue	-0.0109996	ReFe
HLr23B	HL	r	23	B	23	Day	MEblue	-0.112875	ReFe
HLr23C	HL	r	23	C	23	Day	MEblue	0.0433251	ReFe
HLd00A	HL	d	00	A	0	Day	MEblue	0.0970533	DFOB
HLd00B	HL	d	00	B	0	Day	MEblue	0.064993	DFOB
HLd00C	HL	d	00	C	0	Day	MEblue	0.201214	DFOB
HLd03A	HL	d	03	A	3	Day	MEblue	0.150227	DFOB
HLd03B	HL	d	03	B	3	Day	MEblue	0.136389	DFOB
HLd03C	HL	d	03	C	3	Day	MEblue	0.0544792	DFOB
HLd11A	HL	d	11	A	11	Night	MEblue	-0.0612947	DFOB
HLd11B	HL	d	11	B	11	Night	MEblue	0.101311	DFOB
HLd11C	HL	d	11	C	11	Night	MEblue	0.160509	DFOB
HLd15A	HL	d	15	A	15	Night	MEblue	-0.00615425	DFOB
HLd15B	HL	d	15	B	15	Night	MEblue	0.0255673	DFOB
HLd15C	HL	d	15	C	15	Night	MEblue	-0.0221263	DFOB
HLd23A	HL	d	23	A	23	Day	MEblue	-0.0201159	DFOB
HLd23B	HL	d	23	B	23	Day	MEblue	0.195429	DFOB
HLd23C	HL	d	23	C	23	Day	MEblue	0.148227	DFOB
LLm00A	LL	m	00	A	0	Day	MEbrown	0.0444406	-Fe
LLm00B	LL	m	00	B	0	Day	MEbrown	0.0434752	-Fe
LLm00C	LL	m	00	C	0	Day	MEbrown	0.0856093	-Fe
LLm03A	LL	m	03	A	3	Day	MEbrown	0.0306505	-Fe
LLm03B	LL	m	03	B	3	Day	MEbrown	0.0836542	-Fe
LLm03C	LL	m	03	C	3	Day	MEbrown	0.11438	-Fe
LLm11A	LL	m	11	A	11	Night	MEbrown	0.0579201	-Fe
LLm11B	LL	m	11	B	11	Night	MEbrown	0.0851133	-Fe
LLm11C	LL	m	11	C	11	Night	MEbrown	0.101585	-Fe
LLm15A	LL	m	15	A	15	Night	MEbrown	0.0372982	-Fe
LLm15B	LL	m	15	B	15	Night	MEbrown	0.0353972	-Fe
LLm15C	LL	m	15	C	15	Night	MEbrown	0.0865397	-Fe
LLm23A	LL	m	23	A	23	Day	MEbrown	-0.0776797	-Fe
LLm23B	LL	m	23	B	23	Day	MEbrown	-0.0457111	-Fe
LLm23C	LL	m	23	C	23	Day	MEbrown	-0.182606	-Fe
LLp00A	LL	p	00	A	0	Day	MEbrown	-0.0113818	+Fe
LLp00B	LL	p	00	B	0	Day	MEbrown	-0.0846697	+Fe
LLp00C	LL	p	00	C	0	Day	MEbrown	-0.0331838	+Fe
LLp03A	LL	p	03	A	3	Day	MEbrown	-0.0214404	+Fe
LLp03B	LL	p	03	B	3	Day	MEbrown	-0.0416652	+Fe
LLp03C	LL	p	03	C	3	Day	MEbrown	0.0739598	+Fe
LLp11A	LL	p	11	A	11	Night	MEbrown	0.0817591	+Fe
LLp11B	LL	p	11	B	11	Night	MEbrown	-0.00978782	+Fe
LLp11C	LL	p	11	C	11	Night	MEbrown	0.144066	+Fe
LLp15A	LL	p	15	A	15	Night	MEbrown	-0.00403951	+Fe
LLp15B	LL	p	15	B	15	Night	MEbrown	0.0344385	+Fe
LLp15C	LL	p	15	C	15	Night	MEbrown	0.0633197	+Fe
LLp23A	LL	p	23	A	23	Day	MEbrown	-0.192441	+Fe
LLp23B	LL	p	23	B	23	Day	MEbrown	-0.123424	+Fe
LLp23C	LL	p	23	C	23	Day	MEbrown	-0.0723839	+Fe
LLr00A	LL	r	00	A	0	Day	MEbrown	0.0388219	ReFe
LLr00B	LL	r	00	B	0	Day	MEbrown	0.0508743	ReFe
LLr00C	LL	r	00	C	0	Day	MEbrown	0.0871246	ReFe
LLr03A	LL	r	03	A	3	Day	MEbrown	-0.0455179	ReFe
LLr03B	LL	r	03	B	3	Day	MEbrown	0.0216244	ReFe
LLr03C	LL	r	03	C	3	Day	MEbrown	0.0393808	ReFe
LLr11A	LL	r	11	A	11	Night	MEbrown	0.0391676	ReFe
LLr11B	LL	r	11	B	11	Night	MEbrown	-0.0652444	ReFe
LLr11C	LL	r	11	C	11	Night	MEbrown	0.0677211	ReFe
LLr15A	LL	r	15	A	15	Night	MEbrown	-0.00815804	ReFe
LLr15B	LL	r	15	B	15	Night	MEbrown	-0.0101233	ReFe
LLr15C	LL	r	15	C	15	Night	MEbrown	0.0297443	ReFe
LLr23A	LL	r	23	A	23	Day	MEbrown	-0.139283	ReFe
LLr23B	LL	r	23	B	23	Day	MEbrown	-0.211768	ReFe
LLr23C	LL	r	23	C	23	Day	MEbrown	-0.0409305	ReFe
LLd00A	LL	d	00	A	0	Day	MEbrown	0.0438962	DFOB
LLd00B	LL	d	00	B	0	Day	MEbrown	0.0733551	DFOB
LLd00C	LL	d	00	C	0	Day	MEbrown	0.0698928	DFOB
LLd03A	LL	d	03	A	3	Day	MEbrown	0.0244133	DFOB
LLd03B	LL	d	03	B	3	Day	MEbrown	0.0872976	DFOB
LLd03C	LL	d	03	C	3	Day	MEbrown	0.0875977	DFOB
LLd11A	LL	d	11	A	11	Night	MEbrown	0.041426	DFOB
LLd11B	LL	d	11	B	11	Night	MEbrown	0.0490289	DFOB
LLd11C	LL	d	11	C	11	Night	MEbrown	0.162988	DFOB
LLd15A	LL	d	15	A	15	Night	MEbrown	-0.00583877	DFOB
LLd15B	LL	d	15	B	15	Night	MEbrown	-0.00581764	DFOB
LLd15C	LL	d	15	C	15	Night	MEbrown	0.146806	DFOB
LLd23A	LL	d	23	A	23	Day	MEbrown	-0.0535328	DFOB
LLd23B	LL	d	23	B	23	Day	MEbrown	-0.0502355	DFOB
LLd23C	LL	d	23	C	23	Day	MEbrown	0.0568258	DFOB
HLm00A	HL	m	00	A	0	Day	MEbrown	-0.0300413	-Fe
HLm00B	HL	m	00	B	0	Day	MEbrown	-0.0444764	-Fe
HLm00C	HL	m	00	C	0	Day	MEbrown	0.00164281	-Fe
HLm03A	HL	m	03	A	3	Day	MEbrown	-0.0105505	-Fe
HLm03B	HL	m	03	B	3	Day	MEbrown	0.0356824	-Fe
HLm03C	HL	m	03	C	3	Day	MEbrown	0.0686061	-Fe
HLm11A	HL	m	11	A	11	Night	MEbrown	0.0782824	-Fe
HLm11B	HL	m	11	B	11	Night	MEbrown	0.11719	-Fe
HLm11C	HL	m	11	C	11	Night	MEbrown	0.163074	-Fe
HLm15A	HL	m	15	A	15	Night	MEbrown	0.0493427	-Fe
HLm15B	HL	m	15	B	15	Night	MEbrown	0.0747298	-Fe
HLm15C	HL	m	15	C	15	Night	MEbrown	0.0806334	-Fe
HLm23A	HL	m	23	A	23	Day	MEbrown	-0.151519	-Fe
HLm23B	HL	m	23	B	23	Day	MEbrown	-0.0976839	-Fe
HLm23C	HL	m	23	C	23	Day	MEbrown	-0.0692551	-Fe
HLp00A	HL	p	00	A	0	Day	MEbrown	-0.118257	+Fe
HLp00B	HL	p	00	B	0	Day	MEbrown	-0.143564	+Fe
HLp00C	HL	p	00	C	0	Day	MEbrown	-0.0136408	+Fe
HLp03A	HL	p	03	A	3	Day	MEbrown	-0.104989	+Fe
HLp03B	HL	p	03	B	3	Day	MEbrown	-0.153864	+Fe
HLp03C	HL	p	03	C	3	Day	MEbrown	0.00508286	+Fe
HLp11A	HL	p	11	A	11	Night	MEbrown	-0.0358592	+Fe
HLp11B	HL	p	11	B	11	Night	MEbrown	-0.0894587	+Fe
HLp11C	HL	p	11	C	11	Night	MEbrown	0.0387083	+Fe
HLp15A	HL	p	15	A	15	Night	MEbrown	-0.0407964	+Fe
HLp15B	HL	p	15	B	15	Night	MEbrown	-0.0168388	+Fe
HLp15C	HL	p	15	C	15	Night	MEbrown	0.149337	+Fe
HLp23A	HL	p	23	A	23	Day	MEbrown	-0.164906	+Fe
HLp23B	HL	p	23	B	23	Day	MEbrown	-0.143012	+Fe
HLp23C	HL	p	23	C	23	Day	MEbrown	-0.0383348	+Fe
HLr00A	HL	r	00	A	0	Day	MEbrown	-0.0409642	ReFe
HLr00B	HL	r	00	B	0	Day	MEbrown	-0.0602311	ReFe
HLr00C	HL	r	00	C	0	Day	MEbrown	0.0530997	ReFe
HLr03A	HL	r	03	A	3	Day	MEbrown	-0.0953153	ReFe
HLr03B	HL	r	03	B	3	Day	MEbrown	-0.130643	ReFe
HLr03C	HL	r	03	C	3	Day	MEbrown	-0.0431009	ReFe
HLr11A	HL	r	11	A	11	Night	MEbrown	-0.000610018	ReFe
HLr11B	HL	r	11	B	11	Night	MEbrown	-0.0932804	ReFe
HLr11C	HL	r	11	C	11	Night	MEbrown	0.101757	ReFe
HLr15A	HL	r	15	A	15	Night	MEbrown	-0.00595948	ReFe
HLr15B	HL	r	15	B	15	Night	MEbrown	-0.0035006	ReFe
HLr15C	HL	r	15	C	15	Night	MEbrown	0.182459	ReFe
HLr23A	HL	r	23	A	23	Day	MEbrown	-0.271676	ReFe
HLr23B	HL	r	23	B	23	Day	MEbrown	-0.276113	ReFe
HLr23C	HL	r	23	C	23	Day	MEbrown	-0.0936542	ReFe
HLd00A	HL	d	00	A	0	Day	MEbrown	-0.0557344	DFOB
HLd00B	HL	d	00	B	0	Day	MEbrown	-0.0345134	DFOB
HLd00C	HL	d	00	C	0	Day	MEbrown	-0.042921	DFOB
HLd03A	HL	d	03	A	3	Day	MEbrown	-0.0054014	DFOB
HLd03B	HL	d	03	B	3	Day	MEbrown	-0.014962	DFOB
HLd03C	HL	d	03	C	3	Day	MEbrown	0.122968	DFOB
HLd11A	HL	d	11	A	11	Night	MEbrown	0.0755363	DFOB
HLd11B	HL	d	11	B	11	Night	MEbrown	0.0602873	DFOB
HLd11C	HL	d	11	C	11	Night	MEbrown	0.145427	DFOB
HLd15A	HL	d	15	A	15	Night	MEbrown	0.080368	DFOB
HLd15B	HL	d	15	B	15	Night	MEbrown	0.0612517	DFOB
HLd15C	HL	d	15	C	15	Night	MEbrown	0.172433	DFOB
HLd23A	HL	d	23	A	23	Day	MEbrown	-0.00894432	DFOB
HLd23B	HL	d	23	B	23	Day	MEbrown	-0.0782565	DFOB
HLd23C	HL	d	23	C	23	Day	MEbrown	0.0201986	DFOB
LLm00A	LL	m	00	A	0	Day	MEcyan	0.10208	-Fe
LLm00B	LL	m	00	B	0	Day	MEcyan	0.0571429	-Fe
LLm00C	LL	m	00	C	0	Day	MEcyan	-0.02151	-Fe
LLm03A	LL	m	03	A	3	Day	MEcyan	-0.0567705	-Fe
LLm03B	LL	m	03	B	3	Day	MEcyan	-0.0238043	-Fe
LLm03C	LL	m	03	C	3	Day	MEcyan	-0.0695505	-Fe
LLm11A	LL	m	11	A	11	Night	MEcyan	0.125274	-Fe
LLm11B	LL	m	11	B	11	Night	MEcyan	-0.123204	-Fe
LLm11C	LL	m	11	C	11	Night	MEcyan	0.0815151	-Fe
LLm15A	LL	m	15	A	15	Night	MEcyan	0.095092	-Fe
LLm15B	LL	m	15	B	15	Night	MEcyan	-0.0323905	-Fe
LLm15C	LL	m	15	C	15	Night	MEcyan	-0.00409444	-Fe
LLm23A	LL	m	23	A	23	Day	MEcyan	0.11873	-Fe
LLm23B	LL	m	23	B	23	Day	MEcyan	0.123393	-Fe
LLm23C	LL	m	23	C	23	Day	MEcyan	0.0267046	-Fe
LLp00A	LL	p	00	A	0	Day	MEcyan	0.00171303	+Fe
LLp00B	LL	p	00	B	0	Day	MEcyan	0.0334045	+Fe
LLp00C	LL	p	00	C	0	Day	MEcyan	0.00397367	+Fe
LLp03A	LL	p	03	A	3	Day	MEcyan	0.0224506	+Fe
LLp03B	LL	p	03	B	3	Day	MEcyan	0.0246585	+Fe
LLp03C	LL	p	03	C	3	Day	MEcyan	0.0157876	+Fe
LLp11A	LL	p	11	A	11	Night	MEcyan	0.0320802	+Fe
LLp11B	LL	p	11	B	11	Night	MEcyan	0.059651	+Fe
LLp11C	LL	p	11	C	11	Night	MEcyan	0.00932875	+Fe
LLp15A	LL	p	15	A	15	Night	MEcyan	0.0546249	+Fe
LLp15B	LL	p	15	B	15	Night	MEcyan	0.067387	+Fe
LLp15C	LL	p	15	C	15	Night	MEcyan	0.019048	+Fe
LLp23A	LL	p	23	A	23	Day	MEcyan	0.0312295	+Fe
LLp23B	LL	p	23	B	23	Day	MEcyan	0.0289118	+Fe
LLp23C	LL	p	23	C	23	Day	MEcyan	0.00692096	+Fe
LLr00A	LL	r	00	A	0	Day	MEcyan	-0.240917	ReFe
LLr00B	LL	r	00	B	0	Day	MEcyan	-0.235957	ReFe
LLr00C	LL	r	00	C	0	Day	MEcyan	-0.256044	ReFe
LLr03A	LL	r	03	A	3	Day	MEcyan	-0.195397	ReFe
LLr03B	LL	r	03	B	3	Day	MEcyan	-0.170031	ReFe
LLr03C	LL	r	03	C	3	Day	MEcyan	-0.215907	ReFe
LLr11A	LL	r	11	A	11	Night	MEcyan	-0.0743963	ReFe
LLr11B	LL	r	11	B	11	Night	MEcyan	-0.082978	ReFe
LLr11C	LL	r	11	C	11	Night	MEcyan	-0.0931262	ReFe
LLr15A	LL	r	15	A	15	Night	MEcyan	-0.0721383	ReFe
LLr15B	LL	r	15	B	15	Night	MEcyan	-0.0610256	ReFe
LLr15C	LL	r	15	C	15	Night	MEcyan	-0.0581492	ReFe
LLr23A	LL	r	23	A	23	Day	MEcyan	-0.0783006	ReFe
LLr23B	LL	r	23	B	23	Day	MEcyan	-0.0949627	ReFe
LLr23C	LL	r	23	C	23	Day	MEcyan	-0.0647748	ReFe
LLd00A	LL	d	00	A	0	Day	MEcyan	0.136903	DFOB
LLd00B	LL	d	00	B	0	Day	MEcyan	0.0439521	DFOB
LLd00C	LL	d	00	C	0	Day	MEcyan	0.035079	DFOB
LLd03A	LL	d	03	A	3	Day	MEcyan	0.109199	DFOB
LLd03B	LL	d	03	B	3	Day	MEcyan	0.0894385	DFOB
LLd03C	LL	d	03	C	3	Day	MEcyan	-0.0111589	DFOB
LLd11A	LL	d	11	A	11	Night	MEcyan	-0.00771415	DFOB
LLd11B	LL	d	11	B	11	Night	MEcyan	-0.0476812	DFOB
LLd11C	LL	d	11	C	11	Night	MEcyan	0.0518015	DFOB
LLd15A	LL	d	15	A	15	Night	MEcyan	0.0922138	DFOB
LLd15B	LL	d	15	B	15	Night	MEcyan	0.0807023	DFOB
LLd15C	LL	d	15	C	15	Night	MEcyan	0.0724556	DFOB
LLd23A	LL	d	23	A	23	Day	MEcyan	0.0965176	DFOB
LLd23B	LL	d	23	B	23	Day	MEcyan	0.0826181	DFOB
LLd23C	LL	d	23	C	23	Day	MEcyan	0.0597654	DFOB
HLm00A	HL	m	00	A	0	Day	MEcyan	0.0523338	-Fe
HLm00B	HL	m	00	B	0	Day	MEcyan	0.0449786	-Fe
HLm00C	HL	m	00	C	0	Day	MEcyan	-0.017242	-Fe
HLm03A	HL	m	03	A	3	Day	MEcyan	-0.0109186	-Fe
HLm03B	HL	m	03	B	3	Day	MEcyan	0.0474475	-Fe
HLm03C	HL	m	03	C	3	Day	MEcyan	-0.0445552	-Fe
HLm11A	HL	m	11	A	11	Night	MEcyan	0.0294649	-Fe
HLm11B	HL	m	11	B	11	Night	MEcyan	0.0608183	-Fe
HLm11C	HL	m	11	C	11	Night	MEcyan	0.0177364	-Fe
HLm15A	HL	m	15	A	15	Night	MEcyan	0.027684	-Fe
HLm15B	HL	m	15	B	15	Night	MEcyan	0.0783538	-Fe
HLm15C	HL	m	15	C	15	Night	MEcyan	0.0190794	-Fe
HLm23A	HL	m	23	A	23	Day	MEcyan	0.0445477	-Fe
HLm23B	HL	m	23	B	23	Day	MEcyan	-0.0049814	-Fe
HLm23C	HL	m	23	C	23	Day	MEcyan	-0.0268045	-Fe
HLp00A	HL	p	00	A	0	Day	MEcyan	0.0261366	+Fe
HLp00B	HL	p	00	B	0	Day	MEcyan	0.04832	+Fe
HLp00C	HL	p	00	C	0	Day	MEcyan	0.00468048	+Fe
HLp03A	HL	p	03	A	3	Day	MEcyan	0.039003	+Fe
HLp03B	HL	p	03	B	3	Day	MEcyan	0.0412011	+Fe
HLp03C	HL	p	03	C	3	Day	MEcyan	0.0103892	+Fe
HLp11A	HL	p	11	A	11	Night	MEcyan	0.0634955	+Fe
HLp11B	HL	p	11	B	11	Night	MEcyan	0.0642113	+Fe
HLp11C	HL	p	11	C	11	Night	MEcyan	-0.00522654	+Fe
HLp15A	HL	p	15	A	15	Night	MEcyan	0.0681325	+Fe
HLp15B	HL	p	15	B	15	Night	MEcyan	0.0645427	+Fe
HLp15C	HL	p	15	C	15	Night	MEcyan	0.0365322	+Fe
HLp23A	HL	p	23	A	23	Day	MEcyan	0.0484643	+Fe
HLp23B	HL	p	23	B	23	Day	MEcyan	0.0490676	+Fe
HLp23C	HL	p	23	C	23	Day	MEcyan	0.0229286	+Fe
HLr00A	HL	r	00	A	0	Day	MEcyan	-0.260168	ReFe
HLr00B	HL	r	00	B	0	Day	MEcyan	-0.223337	ReFe
HLr00C	HL	r	00	C	0	Day	MEcyan	-0.268538	ReFe
HLr03A	HL	r	03	A	3	Day	MEcyan	-0.168281	ReFe
HLr03B	HL	r	03	B	3	Day	MEcyan	-0.159532	ReFe
HLr03C	HL	r	03	C	3	Day	MEcyan	-0.179086	ReFe
HLr11A	HL	r	11	A	11	Night	MEcyan	-0.063976	ReFe
HLr11B	HL	r	11	B	11	Night	MEcyan	-0.0523439	ReFe
HLr11C	HL	r	11	C	11	Night	MEcyan	-0.0756648	ReFe
HLr15A	HL	r	15	A	15	Night	MEcyan	-0.0546434	ReFe
HLr15B	HL	r	15	B	15	Night	MEcyan	-0.0285982	ReFe
HLr15C	HL	r	15	C	15	Night	MEcyan	-0.0573957	ReFe
HLr23A	HL	r	23	A	23	Day	MEcyan	-0.03297	ReFe
HLr23B	HL	r	23	B	23	Day	MEcyan	-0.024211	ReFe
HLr23C	HL	r	23	C	23	Day	MEcyan	-0.0156088	ReFe
HLd00A	HL	d	00	A	0	Day	MEcyan	0.0993396	DFOB
HLd00B	HL	d	00	B	0	Day	MEcyan	0.113494	DFOB
HLd00C	HL	d	00	C	0	Day	MEcyan	0.0677676	DFOB
HLd03A	HL	d	03	A	3	Day	MEcyan	0.0654708	DFOB
HLd03B	HL	d	03	B	3	Day	MEcyan	0.013143	DFOB
HLd03C	HL	d	03	C	3	Day	MEcyan	0.0662341	DFOB
HLd11A	HL	d	11	A	11	Night	MEcyan	0.138696	DFOB
HLd11B	HL	d	11	B	11	Night	MEcyan	0.109634	DFOB
HLd11C	HL	d	11	C	11	Night	MEcyan	0.0357305	DFOB
HLd15A	HL	d	15	A	15	Night	MEcyan	0.0608261	DFOB
HLd15B	HL	d	15	B	15	Night	MEcyan	0.115632	DFOB
HLd15C	HL	d	15	C	15	Night	MEcyan	0.0640601	DFOB
HLd23A	HL	d	23	A	23	Day	MEcyan	0.0826042	DFOB
HLd23B	HL	d	23	B	23	Day	MEcyan	-0.0101417	DFOB
HLd23C	HL	d	23	C	23	Day	MEcyan	0.0422783	DFOB
LLm00A	LL	m	00	A	0	Day	MEgreen	0.251034	-Fe
LLm00B	LL	m	00	B	0	Day	MEgreen	0.243931	-Fe
LLm00C	LL	m	00	C	0	Day	MEgreen	0.144928	-Fe
LLm03A	LL	m	03	A	3	Day	MEgreen	0.0906175	-Fe
LLm03B	LL	m	03	B	3	Day	MEgreen	0.044353	-Fe
LLm03C	LL	m	03	C	3	Day	MEgreen	0.0282281	-Fe
LLm11A	LL	m	11	A	11	Night	MEgreen	-0.0339188	-Fe
LLm11B	LL	m	11	B	11	Night	MEgreen	-0.0111271	-Fe
LLm11C	LL	m	11	C	11	Night	MEgreen	-0.0742976	-Fe
LLm15A	LL	m	15	A	15	Night	MEgreen	-0.0514406	-Fe
LLm15B	LL	m	15	B	15	Night	MEgreen	-0.068568	-Fe
LLm15C	LL	m	15	C	15	Night	MEgreen	-0.0556023	-Fe
LLm23A	LL	m	23	A	23	Day	MEgreen	0.0240333	-Fe
LLm23B	LL	m	23	B	23	Day	MEgreen	0.0429698	-Fe
LLm23C	LL	m	23	C	23	Day	MEgreen	-0.257769	-Fe
LLp00A	LL	p	00	A	0	Day	MEgreen	-0.022066	+Fe
LLp00B	LL	p	00	B	0	Day	MEgreen	-0.0141653	+Fe
LLp00C	LL	p	00	C	0	Day	MEgreen	-0.0190631	+Fe
LLp03A	LL	p	03	A	3	Day	MEgreen	0.0283978	+Fe
LLp03B	LL	p	03	B	3	Day	MEgreen	0.0165721	+Fe
LLp03C	LL	p	03	C	3	Day	MEgreen	0.0318042	+Fe
LLp11A	LL	p	11	A	11	Night	MEgreen	-0.0584698	+Fe
LLp11B	LL	p	11	B	11	Night	MEgreen	-0.0858231	+Fe
LLp11C	LL	p	11	C	11	Night	MEgreen	-0.0530399	+Fe
LLp15A	LL	p	15	A	15	Night	MEgreen	-0.0985604	+Fe
LLp15B	LL	p	15	B	15	Night	MEgreen	-0.0659111	+Fe
LLp15C	LL	p	15	C	15	Night	MEgreen	-0.0840762	+Fe
LLp23A	LL	p	23	A	23	Day	MEgreen	-0.0495262	+Fe
LLp23B	LL	p	23	B	23	Day	MEgreen	-0.020239	+Fe
LLp23C	LL	p	23	C	23	Day	MEgreen	0.0188494	+Fe
LLr00A	LL	r	00	A	0	Day	MEgreen	0.222417	ReFe
LLr00B	LL	r	00	B	0	Day	MEgreen	0.213849	ReFe
LLr00C	LL	r	00	C	0	Day	MEgreen	0.219429	ReFe
LLr03A	LL	r	03	A	3	Day	MEgreen	0.0569046	ReFe
LLr03B	LL	r	03	B	3	Day	MEgreen	0.0284623	ReFe
LLr03C	LL	r	03	C	3	Day	MEgreen	0.0593953	ReFe
LLr11A	LL	r	11	A	11	Night	MEgreen	-0.0619299	ReFe
LLr11B	LL	r	11	B	11	Night	MEgreen	-0.130267	ReFe
LLr11C	LL	r	11	C	11	Night	MEgreen	-0.0875023	ReFe
LLr15A	LL	r	15	A	15	Night	MEgreen	-0.0959899	ReFe
LLr15B	LL	r	15	B	15	Night	MEgreen	-0.10806	ReFe
LLr15C	LL	r	15	C	15	Night	MEgreen	-0.0799534	ReFe
LLr23A	LL	r	23	A	23	Day	MEgreen	-0.00280663	ReFe
LLr23B	LL	r	23	B	23	Day	MEgreen	-0.0463364	ReFe
LLr23C	LL	r	23	C	23	Day	MEgreen	0.0177049	ReFe
LLd00A	LL	d	00	A	0	Day	MEgreen	0.255829	DFOB
LLd00B	LL	d	00	B	0	Day	MEgreen	0.251941	DFOB
LLd00C	LL	d	00	C	0	Day	MEgreen	0.113804	DFOB
LLd03A	LL	d	03	A	3	Day	MEgreen	0.108144	DFOB
LLd03B	LL	d	03	B	3	Day	MEgreen	0.0769631	DFOB
LLd03C	LL	d	03	C	3	Day	MEgreen	-0.0224069	DFOB
LLd11A	LL	d	11	A	11	Night	MEgreen	-0.0277798	DFOB
LLd11B	LL	d	11	B	11	Night	MEgreen	-0.0376765	DFOB
LLd11C	LL	d	11	C	11	Night	MEgreen	0.00286453	DFOB
LLd15A	LL	d	15	A	15	Night	MEgreen	-0.0742604	DFOB
LLd15B	LL	d	15	B	15	Night	MEgreen	-0.0836059	DFOB
LLd15C	LL	d	15	C	15	Night	MEgreen	-0.0100163	DFOB
LLd23A	LL	d	23	A	23	Day	MEgreen	0.020479	DFOB
LLd23B	LL	d	23	B	23	Day	MEgreen	0.0468802	DFOB
LLd23C	LL	d	23	C	23	Day	MEgreen	0.034231	DFOB
HLm00A	HL	m	00	A	0	Day	MEgreen	0.115448	-Fe
HLm00B	HL	m	00	B	0	Day	MEgreen	0.132472	-Fe
HLm00C	HL	m	00	C	0	Day	MEgreen	-0.00895127	-Fe
HLm03A	HL	m	03	A	3	Day	MEgreen	0.0867329	-Fe
HLm03B	HL	m	03	B	3	Day	MEgreen	0.114463	-Fe
HLm03C	HL	m	03	C	3	Day	MEgreen	0.00255007	-Fe
HLm11A	HL	m	11	A	11	Night	MEgreen	-0.0698902	-Fe
HLm11B	HL	m	11	B	11	Night	MEgreen	-0.047333	-Fe
HLm11C	HL	m	11	C	11	Night	MEgreen	-0.105039	-Fe
HLm15A	HL	m	15	A	15	Night	MEgreen	-0.0943986	-Fe
HLm15B	HL	m	15	B	15	Night	MEgreen	-0.0948181	-Fe
HLm15C	HL	m	15	C	15	Night	MEgreen	-0.153682	-Fe
HLm23A	HL	m	23	A	23	Day	MEgreen	0.02837	-Fe
HLm23B	HL	m	23	B	23	Day	MEgreen	-0.038204	-Fe
HLm23C	HL	m	23	C	23	Day	MEgreen	-0.109215	-Fe
HLp00A	HL	p	00	A	0	Day	MEgreen	0.0651269	+Fe
HLp00B	HL	p	00	B	0	Day	MEgreen	0.0708721	+Fe
HLp00C	HL	p	00	C	0	Day	MEgreen	0.0244961	+Fe
HLp03A	HL	p	03	A	3	Day	MEgreen	0.063702	+Fe
HLp03B	HL	p	03	B	3	Day	MEgreen	0.0166448	+Fe
HLp03C	HL	p	03	C	3	Day	MEgreen	-0.036822	+Fe
HLp11A	HL	p	11	A	11	Night	MEgreen	-0.0224347	+Fe
HLp11B	HL	p	11	B	11	Night	MEgreen	-0.0738817	+Fe
HLp11C	HL	p	11	C	11	Night	MEgreen	-0.134413	+Fe
HLp15A	HL	p	15	A	15	Night	MEgreen	-0.0518458	+Fe
HLp15B	HL	p	15	B	15	Night	MEgreen	-0.04469	+Fe
HLp15C	HL	p	15	C	15	Night	MEgreen	0.0410963	+Fe
HLp23A	HL	p	23	A	23	Day	MEgreen	0.00828948	+Fe
HLp23B	HL	p	23	B	23	Day	MEgreen	0.000799847	+Fe
HLp23C	HL	p	23	C	23	Day	MEgreen	0.0208936	+Fe
HLr00A	HL	r	00	A	0	Day	MEgreen	0.023118	ReFe
HLr00B	HL	r	00	B	0	Day	MEgreen	0.0315581	ReFe
HLr00C	HL	r	00	C	0	Day	MEgreen	0.0693544	ReFe
HLr03A	HL	r	03	A	3	Day	MEgreen	0.0939961	ReFe
HLr03B	HL	r	03	B	3	Day	MEgreen	0.0580214	ReFe
HLr03C	HL	r	03	C	3	Day	MEgreen	0.103111	ReFe
HLr11A	HL	r	11	A	11	Night	MEgreen	-0.0718608	ReFe
HLr11B	HL	r	11	B	11	Night	MEgreen	-0.111048	ReFe
HLr11C	HL	r	11	C	11	Night	MEgreen	-0.0119352	ReFe
HLr15A	HL	r	15	A	15	Night	MEgreen	-0.126386	ReFe
HLr15B	HL	r	15	B	15	Night	MEgreen	-0.104116	ReFe
HLr15C	HL	r	15	C	15	Night	MEgreen	-0.0581634	ReFe
HLr23A	HL	r	23	A	23	Day	MEgreen	-0.0235106	ReFe
HLr23B	HL	r	23	B	23	Day	MEgreen	-0.013903	ReFe
HLr23C	HL	r	23	C	23	Day	MEgreen	0.0324982	ReFe
HLd00A	HL	d	00	A	0	Day	MEgreen	-0.0269288	DFOB
HLd00B	HL	d	00	B	0	Day	MEgreen	0.0066482	DFOB
HLd00C	HL	d	00	C	0	Day	MEgreen	-0.0981418	DFOB
HLd03A	HL	d	03	A	3	Day	MEgreen	-0.00299101	DFOB
HLd03B	HL	d	03	B	3	Day	MEgreen	0.0227881	DFOB
HLd03C	HL	d	03	C	3	Day	MEgreen	0.112224	DFOB
HLd11A	HL	d	11	A	11	Night	MEgreen	-0.0430615	DFOB
HLd11B	HL	d	11	B	11	Night	MEgreen	-0.0929521	DFOB
HLd11C	HL	d	11	C	11	Night	MEgreen	-0.12204	DFOB
HLd15A	HL	d	15	A	15	Night	MEgreen	-0.0656706	DFOB
HLd15B	HL	d	15	B	15	Night	MEgreen	-0.0812799	DFOB
HLd15C	HL	d	15	C	15	Night	MEgreen	-0.0181049	DFOB
HLd23A	HL	d	23	A	23	Day	MEgreen	0.13334	DFOB
HLd23B	HL	d	23	B	23	Day	MEgreen	-0.0404018	DFOB
HLd23C	HL	d	23	C	23	Day	MEgreen	0.0167371	DFOB
LLm00A	LL	m	00	A	0	Day	MEgreenyellow	0.121044	-Fe
LLm00B	LL	m	00	B	0	Day	MEgreenyellow	0.121642	-Fe
LLm00C	LL	m	00	C	0	Day	MEgreenyellow	0.0620568	-Fe
LLm03A	LL	m	03	A	3	Day	MEgreenyellow	0.111124	-Fe
LLm03B	LL	m	03	B	3	Day	MEgreenyellow	0.0333391	-Fe
LLm03C	LL	m	03	C	3	Day	MEgreenyellow	0.0497105	-Fe
LLm11A	LL	m	11	A	11	Night	MEgreenyellow	0.152116	-Fe
LLm11B	LL	m	11	B	11	Night	MEgreenyellow	0.15557	-Fe
LLm11C	LL	m	11	C	11	Night	MEgreenyellow	0.0841783	-Fe
LLm15A	LL	m	15	A	15	Night	MEgreenyellow	0.148409	-Fe
LLm15B	LL	m	15	B	15	Night	MEgreenyellow	0.120769	-Fe
LLm15C	LL	m	15	C	15	Night	MEgreenyellow	0.0742524	-Fe
LLm23A	LL	m	23	A	23	Day	MEgreenyellow	0.146895	-Fe
LLm23B	LL	m	23	B	23	Day	MEgreenyellow	0.152591	-Fe
LLm23C	LL	m	23	C	23	Day	MEgreenyellow	0.000412736	-Fe
LLp00A	LL	p	00	A	0	Day	MEgreenyellow	-0.00584637	+Fe
LLp00B	LL	p	00	B	0	Day	MEgreenyellow	-0.0613521	+Fe
LLp00C	LL	p	00	C	0	Day	MEgreenyellow	-0.0678276	+Fe
LLp03A	LL	p	03	A	3	Day	MEgreenyellow	-0.0167384	+Fe
LLp03B	LL	p	03	B	3	Day	MEgreenyellow	-0.125838	+Fe
LLp03C	LL	p	03	C	3	Day	MEgreenyellow	-0.0866401	+Fe
LLp11A	LL	p	11	A	11	Night	MEgreenyellow	-0.0655581	+Fe
LLp11B	LL	p	11	B	11	Night	MEgreenyellow	-0.152542	+Fe
LLp11C	LL	p	11	C	11	Night	MEgreenyellow	-0.0810394	+Fe
LLp15A	LL	p	15	A	15	Night	MEgreenyellow	-0.0576421	+Fe
LLp15B	LL	p	15	B	15	Night	MEgreenyellow	-0.0783608	+Fe
LLp15C	LL	p	15	C	15	Night	MEgreenyellow	-0.0989205	+Fe
LLp23A	LL	p	23	A	23	Day	MEgreenyellow	-0.0803824	+Fe
LLp23B	LL	p	23	B	23	Day	MEgreenyellow	-0.0762167	+Fe
LLp23C	LL	p	23	C	23	Day	MEgreenyellow	-0.0851666	+Fe
LLr00A	LL	r	00	A	0	Day	MEgreenyellow	0.0390103	ReFe
LLr00B	LL	r	00	B	0	Day	MEgreenyellow	0.124809	ReFe
LLr00C	LL	r	00	C	0	Day	MEgreenyellow	0.0948456	ReFe
LLr03A	LL	r	03	A	3	Day	MEgreenyellow	0.0656212	ReFe
LLr03B	LL	r	03	B	3	Day	MEgreenyellow	0.0262997	ReFe
LLr03C	LL	r	03	C	3	Day	MEgreenyellow	-0.0377913	ReFe
LLr11A	LL	r	11	A	11	Night	MEgreenyellow	0.126809	ReFe
LLr11B	LL	r	11	B	11	Night	MEgreenyellow	0.0752225	ReFe
LLr11C	LL	r	11	C	11	Night	MEgreenyellow	0.00132959	ReFe
LLr15A	LL	r	15	A	15	Night	MEgreenyellow	0.0955838	ReFe
LLr15B	LL	r	15	B	15	Night	MEgreenyellow	0.125936	ReFe
LLr15C	LL	r	15	C	15	Night	MEgreenyellow	0.0427331	ReFe
LLr23A	LL	r	23	A	23	Day	MEgreenyellow	0.177513	ReFe
LLr23B	LL	r	23	B	23	Day	MEgreenyellow	0.147861	ReFe
LLr23C	LL	r	23	C	23	Day	MEgreenyellow	0.156329	ReFe
LLd00A	LL	d	00	A	0	Day	MEgreenyellow	0.137007	DFOB
LLd00B	LL	d	00	B	0	Day	MEgreenyellow	0.135293	DFOB
LLd00C	LL	d	00	C	0	Day	MEgreenyellow	0.0659463	DFOB
LLd03A	LL	d	03	A	3	Day	MEgreenyellow	0.0794602	DFOB
LLd03B	LL	d	03	B	3	Day	MEgreenyellow	0.0552055	DFOB
LLd03C	LL	d	03	C	3	Day	MEgreenyellow	0.031653	DFOB
LLd11A	LL	d	11	A	11	Night	MEgreenyellow	0.144921	DFOB
LLd11B	LL	d	11	B	11	Night	MEgreenyellow	0.147039	DFOB
LLd11C	LL	d	11	C	11	Night	MEgreenyellow	0.0893968	DFOB
LLd15A	LL	d	15	A	15	Night	MEgreenyellow	0.143914	DFOB
LLd15B	LL	d	15	B	15	Night	MEgreenyellow	0.140737	DFOB
LLd15C	LL	d	15	C	15	Night	MEgreenyellow	0.0655255	DFOB
LLd23A	LL	d	23	A	23	Day	MEgreenyellow	0.164273	DFOB
LLd23B	LL	d	23	B	23	Day	MEgreenyellow	0.16523	DFOB
LLd23C	LL	d	23	C	23	Day	MEgreenyellow	0.147424	DFOB
HLm00A	HL	m	00	A	0	Day	MEgreenyellow	-0.0187384	-Fe
HLm00B	HL	m	00	B	0	Day	MEgreenyellow	-0.0322972	-Fe
HLm00C	HL	m	00	C	0	Day	MEgreenyellow	-0.0923635	-Fe
HLm03A	HL	m	03	A	3	Day	MEgreenyellow	-0.068211	-Fe
HLm03B	HL	m	03	B	3	Day	MEgreenyellow	-0.0674325	-Fe
HLm03C	HL	m	03	C	3	Day	MEgreenyellow	-0.13476	-Fe
HLm11A	HL	m	11	A	11	Night	MEgreenyellow	-0.00810442	-Fe
HLm11B	HL	m	11	B	11	Night	MEgreenyellow	-0.0326199	-Fe
HLm11C	HL	m	11	C	11	Night	MEgreenyellow	-0.107794	-Fe
HLm15A	HL	m	15	A	15	Night	MEgreenyellow	0.0160591	-Fe
HLm15B	HL	m	15	B	15	Night	MEgreenyellow	0.0116559	-Fe
HLm15C	HL	m	15	C	15	Night	MEgreenyellow	-0.0703113	-Fe
HLm23A	HL	m	23	A	23	Day	MEgreenyellow	-0.0378081	-Fe
HLm23B	HL	m	23	B	23	Day	MEgreenyellow	-0.0224593	-Fe
HLm23C	HL	m	23	C	23	Day	MEgreenyellow	-0.0887906	-Fe
HLp00A	HL	p	00	A	0	Day	MEgreenyellow	-0.0813376	+Fe
HLp00B	HL	p	00	B	0	Day	MEgreenyellow	-0.0871248	+Fe
HLp00C	HL	p	00	C	0	Day	MEgreenyellow	-0.113327	+Fe
HLp03A	HL	p	03	A	3	Day	MEgreenyellow	-0.0675956	+Fe
HLp03B	HL	p	03	B	3	Day	MEgreenyellow	-0.111509	+Fe
HLp03C	HL	p	03	C	3	Day	MEgreenyellow	-0.127546	+Fe
HLp11A	HL	p	11	A	11	Night	MEgreenyellow	-0.0400465	+Fe
HLp11B	HL	p	11	B	11	Night	MEgreenyellow	-0.109956	+Fe
HLp11C	HL	p	11	C	11	Night	MEgreenyellow	-0.16703	+Fe
HLp15A	HL	p	15	A	15	Night	MEgreenyellow	-0.0669264	+Fe
HLp15B	HL	p	15	B	15	Night	MEgreenyellow	-0.126837	+Fe
HLp15C	HL	p	15	C	15	Night	MEgreenyellow	-0.118627	+Fe
HLp23A	HL	p	23	A	23	Day	MEgreenyellow	-0.0972992	+Fe
HLp23B	HL	p	23	B	23	Day	MEgreenyellow	-0.114667	+Fe
HLp23C	HL	p	23	C	23	Day	MEgreenyellow	-0.128882	+Fe
HLr00A	HL	r	00	A	0	Day	MEgreenyellow	-0.0185073	ReFe
HLr00B	HL	r	00	B	0	Day	MEgreenyellow	-0.0174066	ReFe
HLr00C	HL	r	00	C	0	Day	MEgreenyellow	-0.00632851	ReFe
HLr03A	HL	r	03	A	3	Day	MEgreenyellow	-0.0143874	ReFe
HLr03B	HL	r	03	B	3	Day	MEgreenyellow	-0.0448468	ReFe
HLr03C	HL	r	03	C	3	Day	MEgreenyellow	-0.00663502	ReFe
HLr11A	HL	r	11	A	11	Night	MEgreenyellow	-0.0635937	ReFe
HLr11B	HL	r	11	B	11	Night	MEgreenyellow	-0.0473949	ReFe
HLr11C	HL	r	11	C	11	Night	MEgreenyellow	-0.0697955	ReFe
HLr15A	HL	r	15	A	15	Night	MEgreenyellow	-0.0249127	ReFe
HLr15B	HL	r	15	B	15	Night	MEgreenyellow	0.0379187	ReFe
HLr15C	HL	r	15	C	15	Night	MEgreenyellow	-0.0198012	ReFe
HLr23A	HL	r	23	A	23	Day	MEgreenyellow	-0.0392409	ReFe
HLr23B	HL	r	23	B	23	Day	MEgreenyellow	-0.0484011	ReFe
HLr23C	HL	r	23	C	23	Day	MEgreenyellow	-0.0678715	ReFe
HLd00A	HL	d	00	A	0	Day	MEgreenyellow	-0.0546058	DFOB
HLd00B	HL	d	00	B	0	Day	MEgreenyellow	-0.0289393	DFOB
HLd00C	HL	d	00	C	0	Day	MEgreenyellow	-0.0899334	DFOB
HLd03A	HL	d	03	A	3	Day	MEgreenyellow	-0.105903	DFOB
HLd03B	HL	d	03	B	3	Day	MEgreenyellow	-0.0485071	DFOB
HLd03C	HL	d	03	C	3	Day	MEgreenyellow	-0.0770098	DFOB
HLd11A	HL	d	11	A	11	Night	MEgreenyellow	-0.04659	DFOB
HLd11B	HL	d	11	B	11	Night	MEgreenyellow	-0.00384443	DFOB
HLd11C	HL	d	11	C	11	Night	MEgreenyellow	-0.0807417	DFOB
HLd15A	HL	d	15	A	15	Night	MEgreenyellow	0.0415044	DFOB
HLd15B	HL	d	15	B	15	Night	MEgreenyellow	0.0248386	DFOB
HLd15C	HL	d	15	C	15	Night	MEgreenyellow	0.0367075	DFOB
HLd23A	HL	d	23	A	23	Day	MEgreenyellow	-0.0429432	DFOB
HLd23B	HL	d	23	B	23	Day	MEgreenyellow	-0.0309268	DFOB
HLd23C	HL	d	23	C	23	Day	MEgreenyellow	-0.0983923	DFOB
LLm00A	LL	m	00	A	0	Day	MEmagenta	-0.0348044	-Fe
LLm00B	LL	m	00	B	0	Day	MEmagenta	-0.0595954	-Fe
LLm00C	LL	m	00	C	0	Day	MEmagenta	-0.147977	-Fe
LLm03A	LL	m	03	A	3	Day	MEmagenta	0.0290575	-Fe
LLm03B	LL	m	03	B	3	Day	MEmagenta	0.00909551	-Fe
LLm03C	LL	m	03	C	3	Day	MEmagenta	-0.0452655	-Fe
LLm11A	LL	m	11	A	11	Night	MEmagenta	0.121363	-Fe
LLm11B	LL	m	11	B	11	Night	MEmagenta	0.117706	-Fe
LLm11C	LL	m	11	C	11	Night	MEmagenta	0.041489	-Fe
LLm15A	LL	m	15	A	15	Night	MEmagenta	0.109797	-Fe
LLm15B	LL	m	15	B	15	Night	MEmagenta	0.129365	-Fe
LLm15C	LL	m	15	C	15	Night	MEmagenta	-0.00824783	-Fe
LLm23A	LL	m	23	A	23	Day	MEmagenta	-0.00434231	-Fe
LLm23B	LL	m	23	B	23	Day	MEmagenta	-0.024827	-Fe
LLm23C	LL	m	23	C	23	Day	MEmagenta	0.0924555	-Fe
LLp00A	LL	p	00	A	0	Day	MEmagenta	-0.0340032	+Fe
LLp00B	LL	p	00	B	0	Day	MEmagenta	0.0200394	+Fe
LLp00C	LL	p	00	C	0	Day	MEmagenta	-0.11334	+Fe
LLp03A	LL	p	03	A	3	Day	MEmagenta	0.0114584	+Fe
LLp03B	LL	p	03	B	3	Day	MEmagenta	0.052712	+Fe
LLp03C	LL	p	03	C	3	Day	MEmagenta	-0.104335	+Fe
LLp11A	LL	p	11	A	11	Night	MEmagenta	0.150258	+Fe
LLp11B	LL	p	11	B	11	Night	MEmagenta	0.192235	+Fe
LLp11C	LL	p	11	C	11	Night	MEmagenta	0.0524945	+Fe
LLp15A	LL	p	15	A	15	Night	MEmagenta	0.15933	+Fe
LLp15B	LL	p	15	B	15	Night	MEmagenta	0.136335	+Fe
LLp15C	LL	p	15	C	15	Night	MEmagenta	0.0452835	+Fe
LLp23A	LL	p	23	A	23	Day	MEmagenta	-0.0204294	+Fe
LLp23B	LL	p	23	B	23	Day	MEmagenta	-0.0431319	+Fe
LLp23C	LL	p	23	C	23	Day	MEmagenta	-0.13063	+Fe
LLr00A	LL	r	00	A	0	Day	MEmagenta	-0.06523	ReFe
LLr00B	LL	r	00	B	0	Day	MEmagenta	-0.0886804	ReFe
LLr00C	LL	r	00	C	0	Day	MEmagenta	-0.141621	ReFe
LLr03A	LL	r	03	A	3	Day	MEmagenta	-0.00498512	ReFe
LLr03B	LL	r	03	B	3	Day	MEmagenta	-0.0116562	ReFe
LLr03C	LL	r	03	C	3	Day	MEmagenta	-0.0807868	ReFe
LLr11A	LL	r	11	A	11	Night	MEmagenta	0.0889631	ReFe
LLr11B	LL	r	11	B	11	Night	MEmagenta	0.145353	ReFe
LLr11C	LL	r	11	C	11	Night	MEmagenta	0.0230114	ReFe
LLr15A	LL	r	15	A	15	Night	MEmagenta	0.0651195	ReFe
LLr15B	LL	r	15	B	15	Night	MEmagenta	0.0751135	ReFe
LLr15C	LL	r	15	C	15	Night	MEmagenta	0.0131769	ReFe
LLr23A	LL	r	23	A	23	Day	MEmagenta	-0.0345997	ReFe
LLr23B	LL	r	23	B	23	Day	MEmagenta	0.00552246	ReFe
LLr23C	LL	r	23	C	23	Day	MEmagenta	-0.113722	ReFe
LLd00A	LL	d	00	A	0	Day	MEmagenta	-0.0723376	DFOB
LLd00B	LL	d	00	B	0	Day	MEmagenta	-0.069342	DFOB
LLd00C	LL	d	00	C	0	Day	MEmagenta	-0.122458	DFOB
LLd03A	LL	d	03	A	3	Day	MEmagenta	0.0345099	DFOB
LLd03B	LL	d	03	B	3	Day	MEmagenta	0.00254243	DFOB
LLd03C	LL	d	03	C	3	Day	MEmagenta	-0.0821239	DFOB
LLd11A	LL	d	11	A	11	Night	MEmagenta	0.112462	DFOB
LLd11B	LL	d	11	B	11	Night	MEmagenta	0.121283	DFOB
LLd11C	LL	d	11	C	11	Night	MEmagenta	0.0379408	DFOB
LLd15A	LL	d	15	A	15	Night	MEmagenta	0.0929872	DFOB
LLd15B	LL	d	15	B	15	Night	MEmagenta	0.0998733	DFOB
LLd15C	LL	d	15	C	15	Night	MEmagenta	-0.0142441	DFOB
LLd23A	LL	d	23	A	23	Day	MEmagenta	-0.0136801	DFOB
LLd23B	LL	d	23	B	23	Day	MEmagenta	-0.0433169	DFOB
LLd23C	LL	d	23	C	23	Day	MEmagenta	-0.133791	DFOB
HLm00A	HL	m	00	A	0	Day	MEmagenta	-0.0591315	-Fe
HLm00B	HL	m	00	B	0	Day	MEmagenta	-0.0603975	-Fe
HLm00C	HL	m	00	C	0	Day	MEmagenta	-0.104985	-Fe
HLm03A	HL	m	03	A	3	Day	MEmagenta	0.00918467	-Fe
HLm03B	HL	m	03	B	3	Day	MEmagenta	-0.0325941	-Fe
HLm03C	HL	m	03	C	3	Day	MEmagenta	-0.0964615	-Fe
HLm11A	HL	m	11	A	11	Night	MEmagenta	0.124235	-Fe
HLm11B	HL	m	11	B	11	Night	MEmagenta	0.0997126	-Fe
HLm11C	HL	m	11	C	11	Night	MEmagenta	-0.0223571	-Fe
HLm15A	HL	m	15	A	15	Night	MEmagenta	0.143294	-Fe
HLm15B	HL	m	15	B	15	Night	MEmagenta	0.127695	-Fe
HLm15C	HL	m	15	C	15	Night	MEmagenta	0.0665057	-Fe
HLm23A	HL	m	23	A	23	Day	MEmagenta	-0.0168899	-Fe
HLm23B	HL	m	23	B	23	Day	MEmagenta	-0.0304785	-Fe
HLm23C	HL	m	23	C	23	Day	MEmagenta	-0.0287531	-Fe
HLp00A	HL	p	00	A	0	Day	MEmagenta	-0.0507844	+Fe
HLp00B	HL	p	00	B	0	Day	MEmagenta	-0.0449289	+Fe
HLp00C	HL	p	00	C	0	Day	MEmagenta	-0.160756	+Fe
HLp03A	HL	p	03	A	3	Day	MEmagenta	-0.0284418	+Fe
HLp03B	HL	p	03	B	3	Day	MEmagenta	0.00159888	+Fe
HLp03C	HL	p	03	C	3	Day	MEmagenta	-0.110761	+Fe
HLp11A	HL	p	11	A	11	Night	MEmagenta	0.124185	+Fe
HLp11B	HL	p	11	B	11	Night	MEmagenta	0.148346	+Fe
HLp11C	HL	p	11	C	11	Night	MEmagenta	-0.00939672	+Fe
HLp15A	HL	p	15	A	15	Night	MEmagenta	0.142208	+Fe
HLp15B	HL	p	15	B	15	Night	MEmagenta	0.133233	+Fe
HLp15C	HL	p	15	C	15	Night	MEmagenta	0.0104231	+Fe
HLp23A	HL	p	23	A	23	Day	MEmagenta	-0.0276606	+Fe
HLp23B	HL	p	23	B	23	Day	MEmagenta	-0.03278	+Fe
HLp23C	HL	p	23	C	23	Day	MEmagenta	-0.140048	+Fe
HLr00A	HL	r	00	A	0	Day	MEmagenta	-0.0936689	ReFe
HLr00B	HL	r	00	B	0	Day	MEmagenta	-0.0929814	ReFe
HLr00C	HL	r	00	C	0	Day	MEmagenta	-0.187881	ReFe
HLr03A	HL	r	03	A	3	Day	MEmagenta	-0.0375584	ReFe
HLr03B	HL	r	03	B	3	Day	MEmagenta	-0.0332702	ReFe
HLr03C	HL	r	03	C	3	Day	MEmagenta	-0.131133	ReFe
HLr11A	HL	r	11	A	11	Night	MEmagenta	0.0867032	ReFe
HLr11B	HL	r	11	B	11	Night	MEmagenta	0.106118	ReFe
HLr11C	HL	r	11	C	11	Night	MEmagenta	-0.0584529	ReFe
HLr15A	HL	r	15	A	15	Night	MEmagenta	0.123807	ReFe
HLr15B	HL	r	15	B	15	Night	MEmagenta	0.128369	ReFe
HLr15C	HL	r	15	C	15	Night	MEmagenta	-0.0444503	ReFe
HLr23A	HL	r	23	A	23	Day	MEmagenta	-0.099537	ReFe
HLr23B	HL	r	23	B	23	Day	MEmagenta	-0.0742431	ReFe
HLr23C	HL	r	23	C	23	Day	MEmagenta	-0.223421	ReFe
HLd00A	HL	d	00	A	0	Day	MEmagenta	-0.0731826	DFOB
HLd00B	HL	d	00	B	0	Day	MEmagenta	-0.105975	DFOB
HLd00C	HL	d	00	C	0	Day	MEmagenta	-0.0988938	DFOB
HLd03A	HL	d	03	A	3	Day	MEmagenta	-0.00795811	DFOB
HLd03B	HL	d	03	B	3	Day	MEmagenta	0.0291835	DFOB
HLd03C	HL	d	03	C	3	Day	MEmagenta	-0.104847	DFOB
HLd11A	HL	d	11	A	11	Night	MEmagenta	0.145452	DFOB
HLd11B	HL	d	11	B	11	Night	MEmagenta	0.12251	DFOB
HLd11C	HL	d	11	C	11	Night	MEmagenta	0.0234818	DFOB
HLd15A	HL	d	15	A	15	Night	MEmagenta	0.121159	DFOB
HLd15B	HL	d	15	B	15	Night	MEmagenta	0.126689	DFOB
HLd15C	HL	d	15	C	15	Night	MEmagenta	0.0256257	DFOB
HLd23A	HL	d	23	A	23	Day	MEmagenta	-0.061216	DFOB
HLd23B	HL	d	23	B	23	Day	MEmagenta	-0.00490334	DFOB
HLd23C	HL	d	23	C	23	Day	MEmagenta	-0.103371	DFOB
LLm00A	LL	m	00	A	0	Day	MEmidnightblue	0.0277608	-Fe
LLm00B	LL	m	00	B	0	Day	MEmidnightblue	0.0456606	-Fe
LLm00C	LL	m	00	C	0	Day	MEmidnightblue	0.0322099	-Fe
LLm03A	LL	m	03	A	3	Day	MEmidnightblue	0.0321054	-Fe
LLm03B	LL	m	03	B	3	Day	MEmidnightblue	0.0795922	-Fe
LLm03C	LL	m	03	C	3	Day	MEmidnightblue	0.0661374	-Fe
LLm11A	LL	m	11	A	11	Night	MEmidnightblue	0.0701252	-Fe
LLm11B	LL	m	11	B	11	Night	MEmidnightblue	0.0675403	-Fe
LLm11C	LL	m	11	C	11	Night	MEmidnightblue	-0.0264647	-Fe
LLm15A	LL	m	15	A	15	Night	MEmidnightblue	-0.0484938	-Fe
LLm15B	LL	m	15	B	15	Night	MEmidnightblue	-0.0334984	-Fe
LLm15C	LL	m	15	C	15	Night	MEmidnightblue	-0.107583	-Fe
LLm23A	LL	m	23	A	23	Day	MEmidnightblue	0.0516488	-Fe
LLm23B	LL	m	23	B	23	Day	MEmidnightblue	0.0675039	-Fe
LLm23C	LL	m	23	C	23	Day	MEmidnightblue	-0.107333	-Fe
LLp00A	LL	p	00	A	0	Day	MEmidnightblue	0.0804749	+Fe
LLp00B	LL	p	00	B	0	Day	MEmidnightblue	0.0528609	+Fe
LLp00C	LL	p	00	C	0	Day	MEmidnightblue	0.0318226	+Fe
LLp03A	LL	p	03	A	3	Day	MEmidnightblue	0.047149	+Fe
LLp03B	LL	p	03	B	3	Day	MEmidnightblue	0.0092668	+Fe
LLp03C	LL	p	03	C	3	Day	MEmidnightblue	0.0652831	+Fe
LLp11A	LL	p	11	A	11	Night	MEmidnightblue	0.0428142	+Fe
LLp11B	LL	p	11	B	11	Night	MEmidnightblue	0.0632747	+Fe
LLp11C	LL	p	11	C	11	Night	MEmidnightblue	0.0162064	+Fe
LLp15A	LL	p	15	A	15	Night	MEmidnightblue	-0.0572718	+Fe
LLp15B	LL	p	15	B	15	Night	MEmidnightblue	-0.0276731	+Fe
LLp15C	LL	p	15	C	15	Night	MEmidnightblue	-0.0712456	+Fe
LLp23A	LL	p	23	A	23	Day	MEmidnightblue	0.0863079	+Fe
LLp23B	LL	p	23	B	23	Day	MEmidnightblue	0.102595	+Fe
LLp23C	LL	p	23	C	23	Day	MEmidnightblue	0.0647023	+Fe
LLr00A	LL	r	00	A	0	Day	MEmidnightblue	-0.0153381	ReFe
LLr00B	LL	r	00	B	0	Day	MEmidnightblue	0.0252377	ReFe
LLr00C	LL	r	00	C	0	Day	MEmidnightblue	0.0222105	ReFe
LLr03A	LL	r	03	A	3	Day	MEmidnightblue	-0.260361	ReFe
LLr03B	LL	r	03	B	3	Day	MEmidnightblue	-0.266124	ReFe
LLr03C	LL	r	03	C	3	Day	MEmidnightblue	-0.256768	ReFe
LLr11A	LL	r	11	A	11	Night	MEmidnightblue	0.0164612	ReFe
LLr11B	LL	r	11	B	11	Night	MEmidnightblue	-0.107385	ReFe
LLr11C	LL	r	11	C	11	Night	MEmidnightblue	-0.104042	ReFe
LLr15A	LL	r	15	A	15	Night	MEmidnightblue	-0.134747	ReFe
LLr15B	LL	r	15	B	15	Night	MEmidnightblue	-0.093039	ReFe
LLr15C	LL	r	15	C	15	Night	MEmidnightblue	-0.142625	ReFe
LLr23A	LL	r	23	A	23	Day	MEmidnightblue	0.0884955	ReFe
LLr23B	LL	r	23	B	23	Day	MEmidnightblue	0.138305	ReFe
LLr23C	LL	r	23	C	23	Day	MEmidnightblue	0.158269	ReFe
LLd00A	LL	d	00	A	0	Day	MEmidnightblue	0.0222741	DFOB
LLd00B	LL	d	00	B	0	Day	MEmidnightblue	0.0590942	DFOB
LLd00C	LL	d	00	C	0	Day	MEmidnightblue	-0.125449	DFOB
LLd03A	LL	d	03	A	3	Day	MEmidnightblue	0.0833595	DFOB
LLd03B	LL	d	03	B	3	Day	MEmidnightblue	0.079507	DFOB
LLd03C	LL	d	03	C	3	Day	MEmidnightblue	0.0192081	DFOB
LLd11A	LL	d	11	A	11	Night	MEmidnightblue	-0.130246	DFOB
LLd11B	LL	d	11	B	11	Night	MEmidnightblue	-0.200386	DFOB
LLd11C	LL	d	11	C	11	Night	MEmidnightblue	-0.0837459	DFOB
LLd15A	LL	d	15	A	15	Night	MEmidnightblue	-0.126729	DFOB
LLd15B	LL	d	15	B	15	Night	MEmidnightblue	-0.184689	DFOB
LLd15C	LL	d	15	C	15	Night	MEmidnightblue	-0.170482	DFOB
LLd23A	LL	d	23	A	23	Day	MEmidnightblue	0.0887337	DFOB
LLd23B	LL	d	23	B	23	Day	MEmidnightblue	0.0827598	DFOB
LLd23C	LL	d	23	C	23	Day	MEmidnightblue	0.0758885	DFOB
HLm00A	HL	m	00	A	0	Day	MEmidnightblue	0.0793387	-Fe
HLm00B	HL	m	00	B	0	Day	MEmidnightblue	0.113019	-Fe
HLm00C	HL	m	00	C	0	Day	MEmidnightblue	0.0600497	-Fe
HLm03A	HL	m	03	A	3	Day	MEmidnightblue	0.0739656	-Fe
HLm03B	HL	m	03	B	3	Day	MEmidnightblue	0.130451	-Fe
HLm03C	HL	m	03	C	3	Day	MEmidnightblue	0.02801	-Fe
HLm11A	HL	m	11	A	11	Night	MEmidnightblue	0.0257936	-Fe
HLm11B	HL	m	11	B	11	Night	MEmidnightblue	0.0439854	-Fe
HLm11C	HL	m	11	C	11	Night	MEmidnightblue	-0.000156959	-Fe
HLm15A	HL	m	15	A	15	Night	MEmidnightblue	-0.100437	-Fe
HLm15B	HL	m	15	B	15	Night	MEmidnightblue	-0.0551964	-Fe
HLm15C	HL	m	15	C	15	Night	MEmidnightblue	-0.150351	-Fe
HLm23A	HL	m	23	A	23	Day	MEmidnightblue	0.0177254	-Fe
HLm23B	HL	m	23	B	23	Day	MEmidnightblue	-0.0334661	-Fe
HLm23C	HL	m	23	C	23	Day	MEmidnightblue	-0.0464261	-Fe
HLp00A	HL	p	00	A	0	Day	MEmidnightblue	0.0771197	+Fe
HLp00B	HL	p	00	B	0	Day	MEmidnightblue	0.0413111	+Fe
HLp00C	HL	p	00	C	0	Day	MEmidnightblue	0.0687515	+Fe
HLp03A	HL	p	03	A	3	Day	MEmidnightblue	0.0481805	+Fe
HLp03B	HL	p	03	B	3	Day	MEmidnightblue	0.0208951	+Fe
HLp03C	HL	p	03	C	3	Day	MEmidnightblue	0.00854818	+Fe
HLp11A	HL	p	11	A	11	Night	MEmidnightblue	0.067599	+Fe
HLp11B	HL	p	11	B	11	Night	MEmidnightblue	0.0573536	+Fe
HLp11C	HL	p	11	C	11	Night	MEmidnightblue	-0.00845166	+Fe
HLp15A	HL	p	15	A	15	Night	MEmidnightblue	0.0030031	+Fe
HLp15B	HL	p	15	B	15	Night	MEmidnightblue	0.0139223	+Fe
HLp15C	HL	p	15	C	15	Night	MEmidnightblue	0.0727383	+Fe
HLp23A	HL	p	23	A	23	Day	MEmidnightblue	-0.0154554	+Fe
HLp23B	HL	p	23	B	23	Day	MEmidnightblue	-0.0125308	+Fe
HLp23C	HL	p	23	C	23	Day	MEmidnightblue	-0.0214831	+Fe
HLr00A	HL	r	00	A	0	Day	MEmidnightblue	0.0699139	ReFe
HLr00B	HL	r	00	B	0	Day	MEmidnightblue	0.141248	ReFe
HLr00C	HL	r	00	C	0	Day	MEmidnightblue	0.122503	ReFe
HLr03A	HL	r	03	A	3	Day	MEmidnightblue	-0.160563	ReFe
HLr03B	HL	r	03	B	3	Day	MEmidnightblue	-0.0974745	ReFe
HLr03C	HL	r	03	C	3	Day	MEmidnightblue	-0.197958	ReFe
HLr11A	HL	r	11	A	11	Night	MEmidnightblue	0.123037	ReFe
HLr11B	HL	r	11	B	11	Night	MEmidnightblue	0.0556541	ReFe
HLr11C	HL	r	11	C	11	Night	MEmidnightblue	0.127433	ReFe
HLr15A	HL	r	15	A	15	Night	MEmidnightblue	-0.0312124	ReFe
HLr15B	HL	r	15	B	15	Night	MEmidnightblue	0.00694739	ReFe
HLr15C	HL	r	15	C	15	Night	MEmidnightblue	0.00771614	ReFe
HLr23A	HL	r	23	A	23	Day	MEmidnightblue	-0.0827625	ReFe
HLr23B	HL	r	23	B	23	Day	MEmidnightblue	-0.0650353	ReFe
HLr23C	HL	r	23	C	23	Day	MEmidnightblue	-0.0944887	ReFe
HLd00A	HL	d	00	A	0	Day	MEmidnightblue	0.0584356	DFOB
HLd00B	HL	d	00	B	0	Day	MEmidnightblue	0.0466268	DFOB
HLd00C	HL	d	00	C	0	Day	MEmidnightblue	0.030288	DFOB
HLd03A	HL	d	03	A	3	Day	MEmidnightblue	0.104808	DFOB
HLd03B	HL	d	03	B	3	Day	MEmidnightblue	0.0426612	DFOB
HLd03C	HL	d	03	C	3	Day	MEmidnightblue	0.153862	DFOB
HLd11A	HL	d	11	A	11	Night	MEmidnightblue	0.0436039	DFOB
HLd11B	HL	d	11	B	11	Night	MEmidnightblue	-0.0437569	DFOB
HLd11C	HL	d	11	C	11	Night	MEmidnightblue	-0.0455873	DFOB
HLd15A	HL	d	15	A	15	Night	MEmidnightblue	-0.0403185	DFOB
HLd15B	HL	d	15	B	15	Night	MEmidnightblue	-0.0506014	DFOB
HLd15C	HL	d	15	C	15	Night	MEmidnightblue	-0.0199002	DFOB
HLd23A	HL	d	23	A	23	Day	MEmidnightblue	0.0610461	DFOB
HLd23B	HL	d	23	B	23	Day	MEmidnightblue	-0.126478	DFOB
HLd23C	HL	d	23	C	23	Day	MEmidnightblue	-0.0285791	DFOB
LLm00A	LL	m	00	A	0	Day	MEpink	0.203193	-Fe
LLm00B	LL	m	00	B	0	Day	MEpink	0.191488	-Fe
LLm00C	LL	m	00	C	0	Day	MEpink	0.0182726	-Fe
LLm03A	LL	m	03	A	3	Day	MEpink	0.0805242	-Fe
LLm03B	LL	m	03	B	3	Day	MEpink	0.0192418	-Fe
LLm03C	LL	m	03	C	3	Day	MEpink	-0.0793004	-Fe
LLm11A	LL	m	11	A	11	Night	MEpink	0.0267668	-Fe
LLm11B	LL	m	11	B	11	Night	MEpink	0.0155809	-Fe
LLm11C	LL	m	11	C	11	Night	MEpink	-0.126904	-Fe
LLm15A	LL	m	15	A	15	Night	MEpink	0.0139565	-Fe
LLm15B	LL	m	15	B	15	Night	MEpink	0.00341745	-Fe
LLm15C	LL	m	15	C	15	Night	MEpink	-0.132419	-Fe
LLm23A	LL	m	23	A	23	Day	MEpink	0.079431	-Fe
LLm23B	LL	m	23	B	23	Day	MEpink	0.0738749	-Fe
LLm23C	LL	m	23	C	23	Day	MEpink	-0.134804	-Fe
LLp00A	LL	p	00	A	0	Day	MEpink	-0.0119179	+Fe
LLp00B	LL	p	00	B	0	Day	MEpink	0.0689409	+Fe
LLp00C	LL	p	00	C	0	Day	MEpink	-0.0506405	+Fe
LLp03A	LL	p	03	A	3	Day	MEpink	0.053119	+Fe
LLp03B	LL	p	03	B	3	Day	MEpink	0.0658213	+Fe
LLp03C	LL	p	03	C	3	Day	MEpink	-0.0591553	+Fe
LLp11A	LL	p	11	A	11	Night	MEpink	-0.0309465	+Fe
LLp11B	LL	p	11	B	11	Night	MEpink	0.0363869	+Fe
LLp11C	LL	p	11	C	11	Night	MEpink	-0.11869	+Fe
LLp15A	LL	p	15	A	15	Night	MEpink	0.000999648	+Fe
LLp15B	LL	p	15	B	15	Night	MEpink	0.00232527	+Fe
LLp15C	LL	p	15	C	15	Night	MEpink	-0.151656	+Fe
LLp23A	LL	p	23	A	23	Day	MEpink	0.0552766	+Fe
LLp23B	LL	p	23	B	23	Day	MEpink	0.0489362	+Fe
LLp23C	LL	p	23	C	23	Day	MEpink	0.000517237	+Fe
LLr00A	LL	r	00	A	0	Day	MEpink	0.178841	ReFe
LLr00B	LL	r	00	B	0	Day	MEpink	0.163503	ReFe
LLr00C	LL	r	00	C	0	Day	MEpink	0.0956595	ReFe
LLr03A	LL	r	03	A	3	Day	MEpink	0.0613383	ReFe
LLr03B	LL	r	03	B	3	Day	MEpink	0.00303053	ReFe
LLr03C	LL	r	03	C	3	Day	MEpink	-0.0413238	ReFe
LLr11A	LL	r	11	A	11	Night	MEpink	-0.044293	ReFe
LLr11B	LL	r	11	B	11	Night	MEpink	-0.00749991	ReFe
LLr11C	LL	r	11	C	11	Night	MEpink	-0.146117	ReFe
LLr15A	LL	r	15	A	15	Night	MEpink	-0.0759167	ReFe
LLr15B	LL	r	15	B	15	Night	MEpink	-0.0546393	ReFe
LLr15C	LL	r	15	C	15	Night	MEpink	-0.117236	ReFe
LLr23A	LL	r	23	A	23	Day	MEpink	0.0407493	ReFe
LLr23B	LL	r	23	B	23	Day	MEpink	0.0645482	ReFe
LLr23C	LL	r	23	C	23	Day	MEpink	-0.0198472	ReFe
LLd00A	LL	d	00	A	0	Day	MEpink	0.171587	DFOB
LLd00B	LL	d	00	B	0	Day	MEpink	0.182555	DFOB
LLd00C	LL	d	00	C	0	Day	MEpink	0.00788252	DFOB
LLd03A	LL	d	03	A	3	Day	MEpink	0.105634	DFOB
LLd03B	LL	d	03	B	3	Day	MEpink	0.0502178	DFOB
LLd03C	LL	d	03	C	3	Day	MEpink	-0.142498	DFOB
LLd11A	LL	d	11	A	11	Night	MEpink	0.00815426	DFOB
LLd11B	LL	d	11	B	11	Night	MEpink	0.00260663	DFOB
LLd11C	LL	d	11	C	11	Night	MEpink	-0.087851	DFOB
LLd15A	LL	d	15	A	15	Night	MEpink	-0.0117493	DFOB
LLd15B	LL	d	15	B	15	Night	MEpink	-0.0211683	DFOB
LLd15C	LL	d	15	C	15	Night	MEpink	-0.129254	DFOB
LLd23A	LL	d	23	A	23	Day	MEpink	0.0361824	DFOB
LLd23B	LL	d	23	B	23	Day	MEpink	0.052197	DFOB
LLd23C	LL	d	23	C	23	Day	MEpink	-0.0577736	DFOB
HLm00A	HL	m	00	A	0	Day	MEpink	0.1236	-Fe
HLm00B	HL	m	00	B	0	Day	MEpink	0.13707	-Fe
HLm00C	HL	m	00	C	0	Day	MEpink	-0.0718223	-Fe
HLm03A	HL	m	03	A	3	Day	MEpink	0.112067	-Fe
HLm03B	HL	m	03	B	3	Day	MEpink	0.0925763	-Fe
HLm03C	HL	m	03	C	3	Day	MEpink	-0.128535	-Fe
HLm11A	HL	m	11	A	11	Night	MEpink	-0.0143897	-Fe
HLm11B	HL	m	11	B	11	Night	MEpink	-0.0367678	-Fe
HLm11C	HL	m	11	C	11	Night	MEpink	-0.242547	-Fe
HLm15A	HL	m	15	A	15	Night	MEpink	-0.0248924	-Fe
HLm15B	HL	m	15	B	15	Night	MEpink	-0.0313276	-Fe
HLm15C	HL	m	15	C	15	Night	MEpink	-0.199124	-Fe
HLm23A	HL	m	23	A	23	Day	MEpink	0.0938562	-Fe
HLm23B	HL	m	23	B	23	Day	MEpink	1.44899e-05	-Fe
HLm23C	HL	m	23	C	23	Day	MEpink	-0.129442	-Fe
HLp00A	HL	p	00	A	0	Day	MEpink	0.086472	+Fe
HLp00B	HL	p	00	B	0	Day	MEpink	0.12308	+Fe
HLp00C	HL	p	00	C	0	Day	MEpink	-0.0442305	+Fe
HLp03A	HL	p	03	A	3	Day	MEpink	0.106912	+Fe
HLp03B	HL	p	03	B	3	Day	MEpink	0.0914948	+Fe
HLp03C	HL	p	03	C	3	Day	MEpink	-0.133715	+Fe
HLp11A	HL	p	11	A	11	Night	MEpink	0.0631237	+Fe
HLp11B	HL	p	11	B	11	Night	MEpink	0.0545978	+Fe
HLp11C	HL	p	11	C	11	Night	MEpink	-0.174426	+Fe
HLp15A	HL	p	15	A	15	Night	MEpink	0.0383355	+Fe
HLp15B	HL	p	15	B	15	Night	MEpink	0.0325921	+Fe
HLp15C	HL	p	15	C	15	Night	MEpink	-0.0505081	+Fe
HLp23A	HL	p	23	A	23	Day	MEpink	0.0812082	+Fe
HLp23B	HL	p	23	B	23	Day	MEpink	0.0770949	+Fe
HLp23C	HL	p	23	C	23	Day	MEpink	-0.010164	+Fe
HLr00A	HL	r	00	A	0	Day	MEpink	-0.00169895	ReFe
HLr00B	HL	r	00	B	0	Day	MEpink	0.0372733	ReFe
HLr00C	HL	r	00	C	0	Day	MEpink	-0.0536839	ReFe
HLr03A	HL	r	03	A	3	Day	MEpink	0.115518	ReFe
HLr03B	HL	r	03	B	3	Day	MEpink	0.122146	ReFe
HLr03C	HL	r	03	C	3	Day	MEpink	0.0401187	ReFe
HLr11A	HL	r	11	A	11	Night	MEpink	-0.0116569	ReFe
HLr11B	HL	r	11	B	11	Night	MEpink	0.0192204	ReFe
HLr11C	HL	r	11	C	11	Night	MEpink	-0.143668	ReFe
HLr15A	HL	r	15	A	15	Night	MEpink	-0.0313506	ReFe
HLr15B	HL	r	15	B	15	Night	MEpink	-0.00977618	ReFe
HLr15C	HL	r	15	C	15	Night	MEpink	-0.185465	ReFe
HLr23A	HL	r	23	A	23	Day	MEpink	0.0505024	ReFe
HLr23B	HL	r	23	B	23	Day	MEpink	0.0807436	ReFe
HLr23C	HL	r	23	C	23	Day	MEpink	-0.0896996	ReFe
HLd00A	HL	d	00	A	0	Day	MEpink	-0.0203034	DFOB
HLd00B	HL	d	00	B	0	Day	MEpink	-0.00657887	DFOB
HLd00C	HL	d	00	C	0	Day	MEpink	-0.169445	DFOB
HLd03A	HL	d	03	A	3	Day	MEpink	0.0283038	DFOB
HLd03B	HL	d	03	B	3	Day	MEpink	0.0670773	DFOB
HLd03C	HL	d	03	C	3	Day	MEpink	-0.00535854	DFOB
HLd11A	HL	d	11	A	11	Night	MEpink	0.0209012	DFOB
HLd11B	HL	d	11	B	11	Night	MEpink	-0.0491698	DFOB
HLd11C	HL	d	11	C	11	Night	MEpink	-0.186327	DFOB
HLd15A	HL	d	15	A	15	Night	MEpink	-0.0161401	DFOB
HLd15B	HL	d	15	B	15	Night	MEpink	-0.0315713	DFOB
HLd15C	HL	d	15	C	15	Night	MEpink	-0.0812807	DFOB
HLd23A	HL	d	23	A	23	Day	MEpink	0.121542	DFOB
HLd23B	HL	d	23	B	23	Day	MEpink	-0.0196947	DFOB
HLd23C	HL	d	23	C	23	Day	MEpink	-0.0418396	DFOB
LLm00A	LL	m	00	A	0	Day	MEpurple	-0.0713538	-Fe
LLm00B	LL	m	00	B	0	Day	MEpurple	-0.0592877	-Fe
LLm00C	LL	m	00	C	0	Day	MEpurple	-0.119997	-Fe
LLm03A	LL	m	03	A	3	Day	MEpurple	-0.174361	-Fe
LLm03B	LL	m	03	B	3	Day	MEpurple	-0.166598	-Fe
LLm03C	LL	m	03	C	3	Day	MEpurple	-0.186605	-Fe
LLm11A	LL	m	11	A	11	Night	MEpurple	0.0421996	-Fe
LLm11B	LL	m	11	B	11	Night	MEpurple	0.0237944	-Fe
LLm11C	LL	m	11	C	11	Night	MEpurple	0.00591805	-Fe
LLm15A	LL	m	15	A	15	Night	MEpurple	0.10347	-Fe
LLm15B	LL	m	15	B	15	Night	MEpurple	0.0805406	-Fe
LLm15C	LL	m	15	C	15	Night	MEpurple	0.0662116	-Fe
LLm23A	LL	m	23	A	23	Day	MEpurple	0.00382576	-Fe
LLm23B	LL	m	23	B	23	Day	MEpurple	-0.0122839	-Fe
LLm23C	LL	m	23	C	23	Day	MEpurple	-0.0445563	-Fe
LLp00A	LL	p	00	A	0	Day	MEpurple	0.0257143	+Fe
LLp00B	LL	p	00	B	0	Day	MEpurple	0.0326768	+Fe
LLp00C	LL	p	00	C	0	Day	MEpurple	0.0380668	+Fe
LLp03A	LL	p	03	A	3	Day	MEpurple	-0.0893372	+Fe
LLp03B	LL	p	03	B	3	Day	MEpurple	-0.12423	+Fe
LLp03C	LL	p	03	C	3	Day	MEpurple	-0.081737	+Fe
LLp11A	LL	p	11	A	11	Night	MEpurple	-0.0407489	+Fe
LLp11B	LL	p	11	B	11	Night	MEpurple	-0.0344951	+Fe
LLp11C	LL	p	11	C	11	Night	MEpurple	-0.0732956	+Fe
LLp15A	LL	p	15	A	15	Night	MEpurple	0.100327	+Fe
LLp15B	LL	p	15	B	15	Night	MEpurple	0.0911881	+Fe
LLp15C	LL	p	15	C	15	Night	MEpurple	0.0777302	+Fe
LLp23A	LL	p	23	A	23	Day	MEpurple	0.0899856	+Fe
LLp23B	LL	p	23	B	23	Day	MEpurple	0.085891	+Fe
LLp23C	LL	p	23	C	23	Day	MEpurple	0.0832776	+Fe
LLr00A	LL	r	00	A	0	Day	MEpurple	-0.0439331	ReFe
LLr00B	LL	r	00	B	0	Day	MEpurple	-0.0532593	ReFe
LLr00C	LL	r	00	C	0	Day	MEpurple	-0.0444072	ReFe
LLr03A	LL	r	03	A	3	Day	MEpurple	0.0285869	ReFe
LLr03B	LL	r	03	B	3	Day	MEpurple	0.0299593	ReFe
LLr03C	LL	r	03	C	3	Day	MEpurple	0.0059945	ReFe
LLr11A	LL	r	11	A	11	Night	MEpurple	0.104912	ReFe
LLr11B	LL	r	11	B	11	Night	MEpurple	0.104588	ReFe
LLr11C	LL	r	11	C	11	Night	MEpurple	0.0608954	ReFe
LLr15A	LL	r	15	A	15	Night	MEpurple	0.158045	ReFe
LLr15B	LL	r	15	B	15	Night	MEpurple	0.181942	ReFe
LLr15C	LL	r	15	C	15	Night	MEpurple	0.161822	ReFe
LLr23A	LL	r	23	A	23	Day	MEpurple	0.0837425	ReFe
LLr23B	LL	r	23	B	23	Day	MEpurple	0.0836381	ReFe
LLr23C	LL	r	23	C	23	Day	MEpurple	0.0757355	ReFe
LLd00A	LL	d	00	A	0	Day	MEpurple	-0.0856667	DFOB
LLd00B	LL	d	00	B	0	Day	MEpurple	-0.0952645	DFOB
LLd00C	LL	d	00	C	0	Day	MEpurple	-0.146047	DFOB
LLd03A	LL	d	03	A	3	Day	MEpurple	-0.196849	DFOB
LLd03B	LL	d	03	B	3	Day	MEpurple	-0.193269	DFOB
LLd03C	LL	d	03	C	3	Day	MEpurple	-0.225375	DFOB
LLd11A	LL	d	11	A	11	Night	MEpurple	0.070558	DFOB
LLd11B	LL	d	11	B	11	Night	MEpurple	0.08534	DFOB
LLd11C	LL	d	11	C	11	Night	MEpurple	0.0665327	DFOB
LLd15A	LL	d	15	A	15	Night	MEpurple	0.154715	DFOB
LLd15B	LL	d	15	B	15	Night	MEpurple	0.145029	DFOB
LLd15C	LL	d	15	C	15	Night	MEpurple	0.121718	DFOB
LLd23A	LL	d	23	A	23	Day	MEpurple	0.0107389	DFOB
LLd23B	LL	d	23	B	23	Day	MEpurple	-0.00405004	DFOB
LLd23C	LL	d	23	C	23	Day	MEpurple	-0.0140258	DFOB
HLm00A	HL	m	00	A	0	Day	MEpurple	0.00359931	-Fe
HLm00B	HL	m	00	B	0	Day	MEpurple	-0.00811677	-Fe
HLm00C	HL	m	00	C	0	Day	MEpurple	-0.0709863	-Fe
HLm03A	HL	m	03	A	3	Day	MEpurple	-0.110011	-Fe
HLm03B	HL	m	03	B	3	Day	MEpurple	-0.0940867	-Fe
HLm03C	HL	m	03	C	3	Day	MEpurple	-0.161106	-Fe
HLm11A	HL	m	11	A	11	Night	MEpurple	-0.0626272	-Fe
HLm11B	HL	m	11	B	11	Night	MEpurple	-0.0732078	-Fe
HLm11C	HL	m	11	C	11	Night	MEpurple	-0.152817	-Fe
HLm15A	HL	m	15	A	15	Night	MEpurple	0.0641642	-Fe
HLm15B	HL	m	15	B	15	Night	MEpurple	0.0568355	-Fe
HLm15C	HL	m	15	C	15	Night	MEpurple	0.0209616	-Fe
HLm23A	HL	m	23	A	23	Day	MEpurple	-0.0238531	-Fe
HLm23B	HL	m	23	B	23	Day	MEpurple	-0.0599809	-Fe
HLm23C	HL	m	23	C	23	Day	MEpurple	-0.0686688	-Fe
HLp00A	HL	p	00	A	0	Day	MEpurple	0.0678062	+Fe
HLp00B	HL	p	00	B	0	Day	MEpurple	0.0671116	+Fe
HLp00C	HL	p	00	C	0	Day	MEpurple	0.0106715	+Fe
HLp03A	HL	p	03	A	3	Day	MEpurple	0.0230259	+Fe
HLp03B	HL	p	03	B	3	Day	MEpurple	0.0326381	+Fe
HLp03C	HL	p	03	C	3	Day	MEpurple	-0.0242423	+Fe
HLp11A	HL	p	11	A	11	Night	MEpurple	-0.0209121	+Fe
HLp11B	HL	p	11	B	11	Night	MEpurple	-0.0391868	+Fe
HLp11C	HL	p	11	C	11	Night	MEpurple	-0.118843	+Fe
HLp15A	HL	p	15	A	15	Night	MEpurple	0.0549963	+Fe
HLp15B	HL	p	15	B	15	Night	MEpurple	0.0466879	+Fe
HLp15C	HL	p	15	C	15	Night	MEpurple	0.0273682	+Fe
HLp23A	HL	p	23	A	23	Day	MEpurple	0.0957209	+Fe
HLp23B	HL	p	23	B	23	Day	MEpurple	0.0957385	+Fe
HLp23C	HL	p	23	C	23	Day	MEpurple	0.0788519	+Fe
HLr00A	HL	r	00	A	0	Day	MEpurple	-0.0410457	ReFe
HLr00B	HL	r	00	B	0	Day	MEpurple	-0.00194968	ReFe
HLr00C	HL	r	00	C	0	Day	MEpurple	-0.0240225	ReFe
HLr03A	HL	r	03	A	3	Day	MEpurple	0.063095	ReFe
HLr03B	HL	r	03	B	3	Day	MEpurple	0.059997	ReFe
HLr03C	HL	r	03	C	3	Day	MEpurple	0.0616669	ReFe
HLr11A	HL	r	11	A	11	Night	MEpurple	0.0589026	ReFe
HLr11B	HL	r	11	B	11	Night	MEpurple	0.062993	ReFe
HLr11C	HL	r	11	C	11	Night	MEpurple	0.0236863	ReFe
HLr15A	HL	r	15	A	15	Night	MEpurple	0.141097	ReFe
HLr15B	HL	r	15	B	15	Night	MEpurple	0.134984	ReFe
HLr15C	HL	r	15	C	15	Night	MEpurple	0.11832	ReFe
HLr23A	HL	r	23	A	23	Day	MEpurple	0.102683	ReFe
HLr23B	HL	r	23	B	23	Day	MEpurple	0.113297	ReFe
HLr23C	HL	r	23	C	23	Day	MEpurple	0.0838362	ReFe
HLd00A	HL	d	00	A	0	Day	MEpurple	-0.0360402	DFOB
HLd00B	HL	d	00	B	0	Day	MEpurple	-0.034992	DFOB
HLd00C	HL	d	00	C	0	Day	MEpurple	-0.0449244	DFOB
HLd03A	HL	d	03	A	3	Day	MEpurple	-0.141242	DFOB
HLd03B	HL	d	03	B	3	Day	MEpurple	-0.138976	DFOB
HLd03C	HL	d	03	C	3	Day	MEpurple	-0.141016	DFOB
HLd11A	HL	d	11	A	11	Night	MEpurple	-0.0838639	DFOB
HLd11B	HL	d	11	B	11	Night	MEpurple	-0.0904102	DFOB
HLd11C	HL	d	11	C	11	Night	MEpurple	-0.127713	DFOB
HLd15A	HL	d	15	A	15	Night	MEpurple	0.0613654	DFOB
HLd15B	HL	d	15	B	15	Night	MEpurple	0.0452379	DFOB
HLd15C	HL	d	15	C	15	Night	MEpurple	0.0631157	DFOB
HLd23A	HL	d	23	A	23	Day	MEpurple	-0.0649151	DFOB
HLd23B	HL	d	23	B	23	Day	MEpurple	-0.0839727	DFOB
HLd23C	HL	d	23	C	23	Day	MEpurple	-0.101003	DFOB
LLm00A	LL	m	00	A	0	Day	MEred	-0.0338533	-Fe
LLm00B	LL	m	00	B	0	Day	MEred	-0.0145453	-Fe
LLm00C	LL	m	00	C	0	Day	MEred	-0.114726	-Fe
LLm03A	LL	m	03	A	3	Day	MEred	0.0782173	-Fe
LLm03B	LL	m	03	B	3	Day	MEred	0.073748	-Fe
LLm03C	LL	m	03	C	3	Day	MEred	0.0305308	-Fe
LLm11A	LL	m	11	A	11	Night	MEred	0.113022	-Fe
LLm11B	LL	m	11	B	11	Night	MEred	0.118752	-Fe
LLm11C	LL	m	11	C	11	Night	MEred	0.0572466	-Fe
LLm15A	LL	m	15	A	15	Night	MEred	0.0871718	-Fe
LLm15B	LL	m	15	B	15	Night	MEred	0.0716627	-Fe
LLm15C	LL	m	15	C	15	Night	MEred	-0.000208029	-Fe
LLm23A	LL	m	23	A	23	Day	MEred	-0.0385769	-Fe
LLm23B	LL	m	23	B	23	Day	MEred	-0.0542669	-Fe
LLm23C	LL	m	23	C	23	Day	MEred	-0.182585	-Fe
LLp00A	LL	p	00	A	0	Day	MEred	0.0444243	+Fe
LLp00B	LL	p	00	B	0	Day	MEred	0.0557352	+Fe
LLp00C	LL	p	00	C	0	Day	MEred	-0.00802418	+Fe
LLp03A	LL	p	03	A	3	Day	MEred	0.0787092	+Fe
LLp03B	LL	p	03	B	3	Day	MEred	0.0842852	+Fe
LLp03C	LL	p	03	C	3	Day	MEred	0.0351517	+Fe
LLp11A	LL	p	11	A	11	Night	MEred	0.146662	+Fe
LLp11B	LL	p	11	B	11	Night	MEred	0.169601	+Fe
LLp11C	LL	p	11	C	11	Night	MEred	0.112549	+Fe
LLp15A	LL	p	15	A	15	Night	MEred	0.0979537	+Fe
LLp15B	LL	p	15	B	15	Night	MEred	0.117201	+Fe
LLp15C	LL	p	15	C	15	Night	MEred	0.025828	+Fe
LLp23A	LL	p	23	A	23	Day	MEred	-0.0637373	+Fe
LLp23B	LL	p	23	B	23	Day	MEred	-0.0398878	+Fe
LLp23C	LL	p	23	C	23	Day	MEred	-0.0897596	+Fe
LLr00A	LL	r	00	A	0	Day	MEred	-0.0487104	ReFe
LLr00B	LL	r	00	B	0	Day	MEred	-0.029777	ReFe
LLr00C	LL	r	00	C	0	Day	MEred	-0.0581708	ReFe
LLr03A	LL	r	03	A	3	Day	MEred	-0.0176684	ReFe
LLr03B	LL	r	03	B	3	Day	MEred	-0.00688182	ReFe
LLr03C	LL	r	03	C	3	Day	MEred	-0.020903	ReFe
LLr11A	LL	r	11	A	11	Night	MEred	0.0393711	ReFe
LLr11B	LL	r	11	B	11	Night	MEred	0.0122762	ReFe
LLr11C	LL	r	11	C	11	Night	MEred	0.0105549	ReFe
LLr15A	LL	r	15	A	15	Night	MEred	-0.0669492	ReFe
LLr15B	LL	r	15	B	15	Night	MEred	-0.0264078	ReFe
LLr15C	LL	r	15	C	15	Night	MEred	-0.0557503	ReFe
LLr23A	LL	r	23	A	23	Day	MEred	-0.138564	ReFe
LLr23B	LL	r	23	B	23	Day	MEred	-0.145957	ReFe
LLr23C	LL	r	23	C	23	Day	MEred	-0.132841	ReFe
LLd00A	LL	d	00	A	0	Day	MEred	-0.0437375	DFOB
LLd00B	LL	d	00	B	0	Day	MEred	0.0110384	DFOB
LLd00C	LL	d	00	C	0	Day	MEred	-0.150381	DFOB
LLd03A	LL	d	03	A	3	Day	MEred	0.070938	DFOB
LLd03B	LL	d	03	B	3	Day	MEred	0.0687596	DFOB
LLd03C	LL	d	03	C	3	Day	MEred	-0.048808	DFOB
LLd11A	LL	d	11	A	11	Night	MEred	0.0752382	DFOB
LLd11B	LL	d	11	B	11	Night	MEred	0.0865326	DFOB
LLd11C	LL	d	11	C	11	Night	MEred	0.0968087	DFOB
LLd15A	LL	d	15	A	15	Night	MEred	0.0182211	DFOB
LLd15B	LL	d	15	B	15	Night	MEred	0.00593612	DFOB
LLd15C	LL	d	15	C	15	Night	MEred	0.0132137	DFOB
LLd23A	LL	d	23	A	23	Day	MEred	-0.0637095	DFOB
LLd23B	LL	d	23	B	23	Day	MEred	-0.071537	DFOB
LLd23C	LL	d	23	C	23	Day	MEred	-0.103693	DFOB
HLm00A	HL	m	00	A	0	Day	MEred	0.00958794	-Fe
HLm00B	HL	m	00	B	0	Day	MEred	0.0170399	-Fe
HLm00C	HL	m	00	C	0	Day	MEred	-0.0590586	-Fe
HLm03A	HL	m	03	A	3	Day	MEred	0.0515974	-Fe
HLm03B	HL	m	03	B	3	Day	MEred	0.0803405	-Fe
HLm03C	HL	m	03	C	3	Day	MEred	-0.0255807	-Fe
HLm11A	HL	m	11	A	11	Night	MEred	0.13215	-Fe
HLm11B	HL	m	11	B	11	Night	MEred	0.151196	-Fe
HLm11C	HL	m	11	C	11	Night	MEred	0.0375051	-Fe
HLm15A	HL	m	15	A	15	Night	MEred	0.105973	-Fe
HLm15B	HL	m	15	B	15	Night	MEred	0.126175	-Fe
HLm15C	HL	m	15	C	15	Night	MEred	0.0142047	-Fe
HLm23A	HL	m	23	A	23	Day	MEred	-0.0847961	-Fe
HLm23B	HL	m	23	B	23	Day	MEred	-0.10927	-Fe
HLm23C	HL	m	23	C	23	Day	MEred	-0.151958	-Fe
HLp00A	HL	p	00	A	0	Day	MEred	-0.0442718	+Fe
HLp00B	HL	p	00	B	0	Day	MEred	-0.0465784	+Fe
HLp00C	HL	p	00	C	0	Day	MEred	-0.10718	+Fe
HLp03A	HL	p	03	A	3	Day	MEred	-0.0130001	+Fe
HLp03B	HL	p	03	B	3	Day	MEred	-0.0140648	+Fe
HLp03C	HL	p	03	C	3	Day	MEred	-0.107484	+Fe
HLp11A	HL	p	11	A	11	Night	MEred	0.100729	+Fe
HLp11B	HL	p	11	B	11	Night	MEred	0.0922693	+Fe
HLp11C	HL	p	11	C	11	Night	MEred	-0.0544435	+Fe
HLp15A	HL	p	15	A	15	Night	MEred	0.0911659	+Fe
HLp15B	HL	p	15	B	15	Night	MEred	0.099864	+Fe
HLp15C	HL	p	15	C	15	Night	MEred	0.0868356	+Fe
HLp23A	HL	p	23	A	23	Day	MEred	-0.0616525	+Fe
HLp23B	HL	p	23	B	23	Day	MEred	-0.0606726	+Fe
HLp23C	HL	p	23	C	23	Day	MEred	-0.089516	+Fe
HLr00A	HL	r	00	A	0	Day	MEred	-0.0552935	ReFe
HLr00B	HL	r	00	B	0	Day	MEred	-0.0448633	ReFe
HLr00C	HL	r	00	C	0	Day	MEred	-0.0778451	ReFe
HLr03A	HL	r	03	A	3	Day	MEred	-0.0266062	ReFe
HLr03B	HL	r	03	B	3	Day	MEred	-0.0328188	ReFe
HLr03C	HL	r	03	C	3	Day	MEred	-0.0628202	ReFe
HLr11A	HL	r	11	A	11	Night	MEred	0.0922062	ReFe
HLr11B	HL	r	11	B	11	Night	MEred	0.0490718	ReFe
HLr11C	HL	r	11	C	11	Night	MEred	0.0397692	ReFe
HLr15A	HL	r	15	A	15	Night	MEred	0.088121	ReFe
HLr15B	HL	r	15	B	15	Night	MEred	0.0881815	ReFe
HLr15C	HL	r	15	C	15	Night	MEred	0.064649	ReFe
HLr23A	HL	r	23	A	23	Day	MEred	-0.2767	ReFe
HLr23B	HL	r	23	B	23	Day	MEred	-0.23442	ReFe
HLr23C	HL	r	23	C	23	Day	MEred	-0.276024	ReFe
HLd00A	HL	d	00	A	0	Day	MEred	-0.0639411	DFOB
HLd00B	HL	d	00	B	0	Day	MEred	-0.0652573	DFOB
HLd00C	HL	d	00	C	0	Day	MEred	-0.170475	DFOB
HLd03A	HL	d	03	A	3	Day	MEred	0.0395433	DFOB
HLd03B	HL	d	03	B	3	Day	MEred	0.0299556	DFOB
HLd03C	HL	d	03	C	3	Day	MEred	0.0458497	DFOB
HLd11A	HL	d	11	A	11	Night	MEred	0.183186	DFOB
HLd11B	HL	d	11	B	11	Night	MEred	0.100421	DFOB
HLd11C	HL	d	11	C	11	Night	MEred	0.058159	DFOB
HLd15A	HL	d	15	A	15	Night	MEred	0.122424	DFOB
HLd15B	HL	d	15	B	15	Night	MEred	0.0967315	DFOB
HLd15C	HL	d	15	C	15	Night	MEred	0.100624	DFOB
HLd23A	HL	d	23	A	23	Day	MEred	-0.0122974	DFOB
HLd23B	HL	d	23	B	23	Day	MEred	-0.105683	DFOB
HLd23C	HL	d	23	C	23	Day	MEred	-0.0976776	DFOB
LLm00A	LL	m	00	A	0	Day	MEsalmon	-0.0956113	-Fe
LLm00B	LL	m	00	B	0	Day	MEsalmon	-0.0833349	-Fe
LLm00C	LL	m	00	C	0	Day	MEsalmon	0.0451213	-Fe
LLm03A	LL	m	03	A	3	Day	MEsalmon	-0.213893	-Fe
LLm03B	LL	m	03	B	3	Day	MEsalmon	-0.192002	-Fe
LLm03C	LL	m	03	C	3	Day	MEsalmon	-0.0797101	-Fe
LLm11A	LL	m	11	A	11	Night	MEsalmon	-0.040686	-Fe
LLm11B	LL	m	11	B	11	Night	MEsalmon	-0.0373011	-Fe
LLm11C	LL	m	11	C	11	Night	MEsalmon	0.0321945	-Fe
LLm15A	LL	m	15	A	15	Night	MEsalmon	0.0114792	-Fe
LLm15B	LL	m	15	B	15	Night	MEsalmon	0.00101495	-Fe
LLm15C	LL	m	15	C	15	Night	MEsalmon	0.105009	-Fe
LLm23A	LL	m	23	A	23	Day	MEsalmon	-0.0664215	-Fe
LLm23B	LL	m	23	B	23	Day	MEsalmon	-0.052158	-Fe
LLm23C	LL	m	23	C	23	Day	MEsalmon	0.00725103	-Fe
LLp00A	LL	p	00	A	0	Day	MEsalmon	0.00878635	+Fe
LLp00B	LL	p	00	B	0	Day	MEsalmon	-0.0703357	+Fe
LLp00C	LL	p	00	C	0	Day	MEsalmon	0.0661867	+Fe
LLp03A	LL	p	03	A	3	Day	MEsalmon	-0.141511	+Fe
LLp03B	LL	p	03	B	3	Day	MEsalmon	-0.19272	+Fe
LLp03C	LL	p	03	C	3	Day	MEsalmon	0.0152205	+Fe
LLp11A	LL	p	11	A	11	Night	MEsalmon	-0.0798488	+Fe
LLp11B	LL	p	11	B	11	Night	MEsalmon	-0.154642	+Fe
LLp11C	LL	p	11	C	11	Night	MEsalmon	0.0267168	+Fe
LLp15A	LL	p	15	A	15	Night	MEsalmon	-0.00291121	+Fe
LLp15B	LL	p	15	B	15	Night	MEsalmon	0.00527859	+Fe
LLp15C	LL	p	15	C	15	Night	MEsalmon	0.117786	+Fe
LLp23A	LL	p	23	A	23	Day	MEsalmon	-0.0134487	+Fe
LLp23B	LL	p	23	B	23	Day	MEsalmon	0.0134068	+Fe
LLp23C	LL	p	23	C	23	Day	MEsalmon	0.0932022	+Fe
LLr00A	LL	r	00	A	0	Day	MEsalmon	-0.0398552	ReFe
LLr00B	LL	r	00	B	0	Day	MEsalmon	-0.0124772	ReFe
LLr00C	LL	r	00	C	0	Day	MEsalmon	0.0653117	ReFe
LLr03A	LL	r	03	A	3	Day	MEsalmon	0.0236951	ReFe
LLr03B	LL	r	03	B	3	Day	MEsalmon	0.0244608	ReFe
LLr03C	LL	r	03	C	3	Day	MEsalmon	0.0869974	ReFe
LLr11A	LL	r	11	A	11	Night	MEsalmon	0.0730078	ReFe
LLr11B	LL	r	11	B	11	Night	MEsalmon	0.00903276	ReFe
LLr11C	LL	r	11	C	11	Night	MEsalmon	0.133355	ReFe
LLr15A	LL	r	15	A	15	Night	MEsalmon	0.157708	ReFe
LLr15B	LL	r	15	B	15	Night	MEsalmon	0.171644	ReFe
LLr15C	LL	r	15	C	15	Night	MEsalmon	0.217503	ReFe
LLr23A	LL	r	23	A	23	Day	MEsalmon	0.0325638	ReFe
LLr23B	LL	r	23	B	23	Day	MEsalmon	0.00115502	ReFe
LLr23C	LL	r	23	C	23	Day	MEsalmon	0.11806	ReFe
LLd00A	LL	d	00	A	0	Day	MEsalmon	-0.0740214	DFOB
LLd00B	LL	d	00	B	0	Day	MEsalmon	-0.0641808	DFOB
LLd00C	LL	d	00	C	0	Day	MEsalmon	0.0214419	DFOB
LLd03A	LL	d	03	A	3	Day	MEsalmon	-0.213378	DFOB
LLd03B	LL	d	03	B	3	Day	MEsalmon	-0.17241	DFOB
LLd03C	LL	d	03	C	3	Day	MEsalmon	-0.0703455	DFOB
LLd11A	LL	d	11	A	11	Night	MEsalmon	0.00331337	DFOB
LLd11B	LL	d	11	B	11	Night	MEsalmon	0.0178109	DFOB
LLd11C	LL	d	11	C	11	Night	MEsalmon	0.074214	DFOB
LLd15A	LL	d	15	A	15	Night	MEsalmon	0.0747181	DFOB
LLd15B	LL	d	15	B	15	Night	MEsalmon	0.0929316	DFOB
LLd15C	LL	d	15	C	15	Night	MEsalmon	0.201128	DFOB
LLd23A	LL	d	23	A	23	Day	MEsalmon	-0.0539965	DFOB
LLd23B	LL	d	23	B	23	Day	MEsalmon	-0.0197177	DFOB
LLd23C	LL	d	23	C	23	Day	MEsalmon	0.0806488	DFOB
HLm00A	HL	m	00	A	0	Day	MEsalmon	-0.0070964	-Fe
HLm00B	HL	m	00	B	0	Day	MEsalmon	-0.0436845	-Fe
HLm00C	HL	m	00	C	0	Day	MEsalmon	0.0748663	-Fe
HLm03A	HL	m	03	A	3	Day	MEsalmon	-0.138768	-Fe
HLm03B	HL	m	03	B	3	Day	MEsalmon	-0.0979911	-Fe
HLm03C	HL	m	03	C	3	Day	MEsalmon	0.0160484	-Fe
HLm11A	HL	m	11	A	11	Night	MEsalmon	-0.11486	-Fe
HLm11B	HL	m	11	B	11	Night	MEsalmon	-0.100177	-Fe
HLm11C	HL	m	11	C	11	Night	MEsalmon	0.0390414	-Fe
HLm15A	HL	m	15	A	15	Night	MEsalmon	-0.0253028	-Fe
HLm15B	HL	m	15	B	15	Night	MEsalmon	-0.0154218	-Fe
HLm15C	HL	m	15	C	15	Night	MEsalmon	0.0796014	-Fe
HLm23A	HL	m	23	A	23	Day	MEsalmon	-0.0957477	-Fe
HLm23B	HL	m	23	B	23	Day	MEsalmon	-0.00792206	-Fe
HLm23C	HL	m	23	C	23	Day	MEsalmon	0.0578555	-Fe
HLp00A	HL	p	00	A	0	Day	MEsalmon	-0.000529947	+Fe
HLp00B	HL	p	00	B	0	Day	MEsalmon	-0.0168652	+Fe
HLp00C	HL	p	00	C	0	Day	MEsalmon	0.115907	+Fe
HLp03A	HL	p	03	A	3	Day	MEsalmon	-0.0652264	+Fe
HLp03B	HL	p	03	B	3	Day	MEsalmon	-0.080878	+Fe
HLp03C	HL	p	03	C	3	Day	MEsalmon	0.0919759	+Fe
HLp11A	HL	p	11	A	11	Night	MEsalmon	-0.128751	+Fe
HLp11B	HL	p	11	B	11	Night	MEsalmon	-0.160693	+Fe
HLp11C	HL	p	11	C	11	Night	MEsalmon	0.0217181	+Fe
HLp15A	HL	p	15	A	15	Night	MEsalmon	-0.0458197	+Fe
HLp15B	HL	p	15	B	15	Night	MEsalmon	-0.0417828	+Fe
HLp15C	HL	p	15	C	15	Night	MEsalmon	0.104978	+Fe
HLp23A	HL	p	23	A	23	Day	MEsalmon	-0.00331473	+Fe
HLp23B	HL	p	23	B	23	Day	MEsalmon	0.00878135	+Fe
HLp23C	HL	p	23	C	23	Day	MEsalmon	0.120298	+Fe
HLr00A	HL	r	00	A	0	Day	MEsalmon	0.0103855	ReFe
HLr00B	HL	r	00	B	0	Day	MEsalmon	0.0115863	ReFe
HLr00C	HL	r	00	C	0	Day	MEsalmon	0.112071	ReFe
HLr03A	HL	r	03	A	3	Day	MEsalmon	0.00328471	ReFe
HLr03B	HL	r	03	B	3	Day	MEsalmon	-0.0153658	ReFe
HLr03C	HL	r	03	C	3	Day	MEsalmon	0.0955792	ReFe
HLr11A	HL	r	11	A	11	Night	MEsalmon	-0.0108539	ReFe
HLr11B	HL	r	11	B	11	Night	MEsalmon	-0.0657685	ReFe
HLr11C	HL	r	11	C	11	Night	MEsalmon	0.150348	ReFe
HLr15A	HL	r	15	A	15	Night	MEsalmon	0.0582591	ReFe
HLr15B	HL	r	15	B	15	Night	MEsalmon	0.0321998	ReFe
HLr15C	HL	r	15	C	15	Night	MEsalmon	0.234248	ReFe
HLr23A	HL	r	23	A	23	Day	MEsalmon	0.0446984	ReFe
HLr23B	HL	r	23	B	23	Day	MEsalmon	0.0234707	ReFe
HLr23C	HL	r	23	C	23	Day	MEsalmon	0.203937	ReFe
HLd00A	HL	d	00	A	0	Day	MEsalmon	0.0164644	DFOB
HLd00B	HL	d	00	B	0	Day	MEsalmon	0.0281917	DFOB
HLd00C	HL	d	00	C	0	Day	MEsalmon	0.0941555	DFOB
HLd03A	HL	d	03	A	3	Day	MEsalmon	-0.125601	DFOB
HLd03B	HL	d	03	B	3	Day	MEsalmon	-0.151345	DFOB
HLd03C	HL	d	03	C	3	Day	MEsalmon	-0.0250904	DFOB
HLd11A	HL	d	11	A	11	Night	MEsalmon	-0.138004	DFOB
HLd11B	HL	d	11	B	11	Night	MEsalmon	-0.108218	DFOB
HLd11C	HL	d	11	C	11	Night	MEsalmon	0.00190017	DFOB
HLd15A	HL	d	15	A	15	Night	MEsalmon	-0.0285513	DFOB
HLd15B	HL	d	15	B	15	Night	MEsalmon	-0.0258558	DFOB
HLd15C	HL	d	15	C	15	Night	MEsalmon	0.0930865	DFOB
HLd23A	HL	d	23	A	23	Day	MEsalmon	-0.0662433	DFOB
HLd23B	HL	d	23	B	23	Day	MEsalmon	-0.0122377	DFOB
HLd23C	HL	d	23	C	23	Day	MEsalmon	0.0265907	DFOB
LLm00A	LL	m	00	A	0	Day	MEtan	-0.143788	-Fe
LLm00B	LL	m	00	B	0	Day	MEtan	-0.135956	-Fe
LLm00C	LL	m	00	C	0	Day	MEtan	-0.113861	-Fe
LLm03A	LL	m	03	A	3	Day	MEtan	-0.106266	-Fe
LLm03B	LL	m	03	B	3	Day	MEtan	-0.0912422	-Fe
LLm03C	LL	m	03	C	3	Day	MEtan	-0.101871	-Fe
LLm11A	LL	m	11	A	11	Night	MEtan	-0.0946346	-Fe
LLm11B	LL	m	11	B	11	Night	MEtan	-0.0539057	-Fe
LLm11C	LL	m	11	C	11	Night	MEtan	-0.0833475	-Fe
LLm15A	LL	m	15	A	15	Night	MEtan	-0.0954439	-Fe
LLm15B	LL	m	15	B	15	Night	MEtan	-0.068619	-Fe
LLm15C	LL	m	15	C	15	Night	MEtan	-0.0617247	-Fe
LLm23A	LL	m	23	A	23	Day	MEtan	-0.138534	-Fe
LLm23B	LL	m	23	B	23	Day	MEtan	-0.147776	-Fe
LLm23C	LL	m	23	C	23	Day	MEtan	-0.0162258	-Fe
LLp00A	LL	p	00	A	0	Day	MEtan	0.074943	+Fe
LLp00B	LL	p	00	B	0	Day	MEtan	0.0892584	+Fe
LLp00C	LL	p	00	C	0	Day	MEtan	0.0960019	+Fe
LLp03A	LL	p	03	A	3	Day	MEtan	0.0873995	+Fe
LLp03B	LL	p	03	B	3	Day	MEtan	0.0836205	+Fe
LLp03C	LL	p	03	C	3	Day	MEtan	0.06181	+Fe
LLp11A	LL	p	11	A	11	Night	MEtan	0.0292461	+Fe
LLp11B	LL	p	11	B	11	Night	MEtan	0.0750741	+Fe
LLp11C	LL	p	11	C	11	Night	MEtan	0.0414757	+Fe
LLp15A	LL	p	15	A	15	Night	MEtan	0.0517118	+Fe
LLp15B	LL	p	15	B	15	Night	MEtan	0.0489925	+Fe
LLp15C	LL	p	15	C	15	Night	MEtan	0.0362304	+Fe
LLp23A	LL	p	23	A	23	Day	MEtan	0.108133	+Fe
LLp23B	LL	p	23	B	23	Day	MEtan	0.103789	+Fe
LLp23C	LL	p	23	C	23	Day	MEtan	0.109051	+Fe
LLr00A	LL	r	00	A	0	Day	MEtan	-0.00531871	ReFe
LLr00B	LL	r	00	B	0	Day	MEtan	-0.0103514	ReFe
LLr00C	LL	r	00	C	0	Day	MEtan	-0.0226703	ReFe
LLr03A	LL	r	03	A	3	Day	MEtan	0.11964	ReFe
LLr03B	LL	r	03	B	3	Day	MEtan	0.0873389	ReFe
LLr03C	LL	r	03	C	3	Day	MEtan	0.113505	ReFe
LLr11A	LL	r	11	A	11	Night	MEtan	0.10622	ReFe
LLr11B	LL	r	11	B	11	Night	MEtan	0.124333	ReFe
LLr11C	LL	r	11	C	11	Night	MEtan	0.0737	ReFe
LLr15A	LL	r	15	A	15	Night	MEtan	0.0923021	ReFe
LLr15B	LL	r	15	B	15	Night	MEtan	0.117561	ReFe
LLr15C	LL	r	15	C	15	Night	MEtan	0.0824111	ReFe
LLr23A	LL	r	23	A	23	Day	MEtan	0.0966348	ReFe
LLr23B	LL	r	23	B	23	Day	MEtan	0.135267	ReFe
LLr23C	LL	r	23	C	23	Day	MEtan	0.107778	ReFe
LLd00A	LL	d	00	A	0	Day	MEtan	-0.155171	DFOB
LLd00B	LL	d	00	B	0	Day	MEtan	-0.137371	DFOB
LLd00C	LL	d	00	C	0	Day	MEtan	-0.115271	DFOB
LLd03A	LL	d	03	A	3	Day	MEtan	-0.161927	DFOB
LLd03B	LL	d	03	B	3	Day	MEtan	-0.14394	DFOB
LLd03C	LL	d	03	C	3	Day	MEtan	-0.110294	DFOB
LLd11A	LL	d	11	A	11	Night	MEtan	0.0143091	DFOB
LLd11B	LL	d	11	B	11	Night	MEtan	0.039516	DFOB
LLd11C	LL	d	11	C	11	Night	MEtan	-0.0207423	DFOB
LLd15A	LL	d	15	A	15	Night	MEtan	-0.0158145	DFOB
LLd15B	LL	d	15	B	15	Night	MEtan	-0.0115537	DFOB
LLd15C	LL	d	15	C	15	Night	MEtan	-0.0450761	DFOB
LLd23A	LL	d	23	A	23	Day	MEtan	-0.108391	DFOB
LLd23B	LL	d	23	B	23	Day	MEtan	-0.102783	DFOB
LLd23C	LL	d	23	C	23	Day	MEtan	-0.0954826	DFOB
HLm00A	HL	m	00	A	0	Day	MEtan	-0.0950756	-Fe
HLm00B	HL	m	00	B	0	Day	MEtan	-0.0988436	-Fe
HLm00C	HL	m	00	C	0	Day	MEtan	-0.073946	-Fe
HLm03A	HL	m	03	A	3	Day	MEtan	-0.0804664	-Fe
HLm03B	HL	m	03	B	3	Day	MEtan	-0.100212	-Fe
HLm03C	HL	m	03	C	3	Day	MEtan	-0.0624704	-Fe
HLm11A	HL	m	11	A	11	Night	MEtan	-0.0515374	-Fe
HLm11B	HL	m	11	B	11	Night	MEtan	-0.0635196	-Fe
HLm11C	HL	m	11	C	11	Night	MEtan	-0.0491937	-Fe
HLm15A	HL	m	15	A	15	Night	MEtan	-0.0346555	-Fe
HLm15B	HL	m	15	B	15	Night	MEtan	-0.0409654	-Fe
HLm15C	HL	m	15	C	15	Night	MEtan	-0.0352858	-Fe
HLm23A	HL	m	23	A	23	Day	MEtan	-0.0893539	-Fe
HLm23B	HL	m	23	B	23	Day	MEtan	-0.0318195	-Fe
HLm23C	HL	m	23	C	23	Day	MEtan	-0.0485958	-Fe
HLp00A	HL	p	00	A	0	Day	MEtan	0.1121	+Fe
HLp00B	HL	p	00	B	0	Day	MEtan	0.11998	+Fe
HLp00C	HL	p	00	C	0	Day	MEtan	0.0627124	+Fe
HLp03A	HL	p	03	A	3	Day	MEtan	0.101766	+Fe
HLp03B	HL	p	03	B	3	Day	MEtan	0.116556	+Fe
HLp03C	HL	p	03	C	3	Day	MEtan	0.0639183	+Fe
HLp11A	HL	p	11	A	11	Night	MEtan	0.0744501	+Fe
HLp11B	HL	p	11	B	11	Night	MEtan	0.0662861	+Fe
HLp11C	HL	p	11	C	11	Night	MEtan	0.0163329	+Fe
HLp15A	HL	p	15	A	15	Night	MEtan	0.0777971	+Fe
HLp15B	HL	p	15	B	15	Night	MEtan	0.0693262	+Fe
HLp15C	HL	p	15	C	15	Night	MEtan	0.0441386	+Fe
HLp23A	HL	p	23	A	23	Day	MEtan	0.115527	+Fe
HLp23B	HL	p	23	B	23	Day	MEtan	0.113546	+Fe
HLp23C	HL	p	23	C	23	Day	MEtan	0.080397	+Fe
HLr00A	HL	r	00	A	0	Day	MEtan	-0.0129076	ReFe
HLr00B	HL	r	00	B	0	Day	MEtan	-0.00155742	ReFe
HLr00C	HL	r	00	C	0	Day	MEtan	-0.0171772	ReFe
HLr03A	HL	r	03	A	3	Day	MEtan	0.114913	ReFe
HLr03B	HL	r	03	B	3	Day	MEtan	0.116999	ReFe
HLr03C	HL	r	03	C	3	Day	MEtan	0.114815	ReFe
HLr11A	HL	r	11	A	11	Night	MEtan	0.115939	ReFe
HLr11B	HL	r	11	B	11	Night	MEtan	0.109934	ReFe
HLr11C	HL	r	11	C	11	Night	MEtan	0.0988856	ReFe
HLr15A	HL	r	15	A	15	Night	MEtan	0.130845	ReFe
HLr15B	HL	r	15	B	15	Night	MEtan	0.100912	ReFe
HLr15C	HL	r	15	C	15	Night	MEtan	0.0687862	ReFe
HLr23A	HL	r	23	A	23	Day	MEtan	0.13059	ReFe
HLr23B	HL	r	23	B	23	Day	MEtan	0.148279	ReFe
HLr23C	HL	r	23	C	23	Day	MEtan	0.115662	ReFe
HLd00A	HL	d	00	A	0	Day	MEtan	-0.0869973	DFOB
HLd00B	HL	d	00	B	0	Day	MEtan	-0.10256	DFOB
HLd00C	HL	d	00	C	0	Day	MEtan	-0.0691015	DFOB
HLd03A	HL	d	03	A	3	Day	MEtan	-0.092496	DFOB
HLd03B	HL	d	03	B	3	Day	MEtan	-0.0904548	DFOB
HLd03C	HL	d	03	C	3	Day	MEtan	-0.106455	DFOB
HLd11A	HL	d	11	A	11	Night	MEtan	-0.107883	DFOB
HLd11B	HL	d	11	B	11	Night	MEtan	-0.0972969	DFOB
HLd11C	HL	d	11	C	11	Night	MEtan	-0.072019	DFOB
HLd15A	HL	d	15	A	15	Night	MEtan	-0.0655348	DFOB
HLd15B	HL	d	15	B	15	Night	MEtan	-0.0876608	DFOB
HLd15C	HL	d	15	C	15	Night	MEtan	-0.0698996	DFOB
HLd23A	HL	d	23	A	23	Day	MEtan	-0.121288	DFOB
HLd23B	HL	d	23	B	23	Day	MEtan	-0.0568448	DFOB
HLd23C	HL	d	23	C	23	Day	MEtan	-0.0792185	DFOB
LLm00A	LL	m	00	A	0	Day	MEturquoise	-0.0734912	-Fe
LLm00B	LL	m	00	B	0	Day	MEturquoise	-0.0383511	-Fe
LLm00C	LL	m	00	C	0	Day	MEturquoise	-0.211179	-Fe
LLm03A	LL	m	03	A	3	Day	MEturquoise	0.0146016	-Fe
LLm03B	LL	m	03	B	3	Day	MEturquoise	-0.00662909	-Fe
LLm03C	LL	m	03	C	3	Day	MEturquoise	-0.133159	-Fe
LLm11A	LL	m	11	A	11	Night	MEturquoise	0.0376402	-Fe
LLm11B	LL	m	11	B	11	Night	MEturquoise	0.0201084	-Fe
LLm11C	LL	m	11	C	11	Night	MEturquoise	-0.096242	-Fe
LLm15A	LL	m	15	A	15	Night	MEturquoise	0.0535607	-Fe
LLm15B	LL	m	15	B	15	Night	MEturquoise	0.0397134	-Fe
LLm15C	LL	m	15	C	15	Night	MEturquoise	-0.101026	-Fe
LLm23A	LL	m	23	A	23	Day	MEturquoise	0.0611077	-Fe
LLm23B	LL	m	23	B	23	Day	MEturquoise	0.0318396	-Fe
LLm23C	LL	m	23	C	23	Day	MEturquoise	0.0228684	-Fe
LLp00A	LL	p	00	A	0	Day	MEturquoise	0.000520203	+Fe
LLp00B	LL	p	00	B	0	Day	MEturquoise	0.105699	+Fe
LLp00C	LL	p	00	C	0	Day	MEturquoise	-0.0328279	+Fe
LLp03A	LL	p	03	A	3	Day	MEturquoise	0.0785881	+Fe
LLp03B	LL	p	03	B	3	Day	MEturquoise	0.0953612	+Fe
LLp03C	LL	p	03	C	3	Day	MEturquoise	-0.0964848	+Fe
LLp11A	LL	p	11	A	11	Night	MEturquoise	0.0304521	+Fe
LLp11B	LL	p	11	B	11	Night	MEturquoise	0.152101	+Fe
LLp11C	LL	p	11	C	11	Night	MEturquoise	-0.0980986	+Fe
LLp15A	LL	p	15	A	15	Night	MEturquoise	0.109422	+Fe
LLp15B	LL	p	15	B	15	Night	MEturquoise	0.0884904	+Fe
LLp15C	LL	p	15	C	15	Night	MEturquoise	-0.0605969	+Fe
LLp23A	LL	p	23	A	23	Day	MEturquoise	0.14847	+Fe
LLp23B	LL	p	23	B	23	Day	MEturquoise	0.0934629	+Fe
LLp23C	LL	p	23	C	23	Day	MEturquoise	-0.0108933	+Fe
LLr00A	LL	r	00	A	0	Day	MEturquoise	-0.0841117	ReFe
LLr00B	LL	r	00	B	0	Day	MEturquoise	-0.0737893	ReFe
LLr00C	LL	r	00	C	0	Day	MEturquoise	-0.175695	ReFe
LLr03A	LL	r	03	A	3	Day	MEturquoise	0.0211783	ReFe
LLr03B	LL	r	03	B	3	Day	MEturquoise	-0.016428	ReFe
LLr03C	LL	r	03	C	3	Day	MEturquoise	-0.0944227	ReFe
LLr11A	LL	r	11	A	11	Night	MEturquoise	0.028225	ReFe
LLr11B	LL	r	11	B	11	Night	MEturquoise	0.129408	ReFe
LLr11C	LL	r	11	C	11	Night	MEturquoise	-0.0806344	ReFe
LLr15A	LL	r	15	A	15	Night	MEturquoise	0.0167421	ReFe
LLr15B	LL	r	15	B	15	Night	MEturquoise	0.0287176	ReFe
LLr15C	LL	r	15	C	15	Night	MEturquoise	-0.0456469	ReFe
LLr23A	LL	r	23	A	23	Day	MEturquoise	0.0594126	ReFe
LLr23B	LL	r	23	B	23	Day	MEturquoise	0.131057	ReFe
LLr23C	LL	r	23	C	23	Day	MEturquoise	-0.0431267	ReFe
LLd00A	LL	d	00	A	0	Day	MEturquoise	-0.0871178	DFOB
LLd00B	LL	d	00	B	0	Day	MEturquoise	-0.0792428	DFOB
LLd00C	LL	d	00	C	0	Day	MEturquoise	-0.227852	DFOB
LLd03A	LL	d	03	A	3	Day	MEturquoise	0.0254892	DFOB
LLd03B	LL	d	03	B	3	Day	MEturquoise	-0.0403694	DFOB
LLd03C	LL	d	03	C	3	Day	MEturquoise	-0.179978	DFOB
LLd11A	LL	d	11	A	11	Night	MEturquoise	0.0328522	DFOB
LLd11B	LL	d	11	B	11	Night	MEturquoise	0.03177	DFOB
LLd11C	LL	d	11	C	11	Night	MEturquoise	-0.0937595	DFOB
LLd15A	LL	d	15	A	15	Night	MEturquoise	0.0594135	DFOB
LLd15B	LL	d	15	B	15	Night	MEturquoise	0.0498527	DFOB
LLd15C	LL	d	15	C	15	Night	MEturquoise	-0.129246	DFOB
LLd23A	LL	d	23	A	23	Day	MEturquoise	0.0250484	DFOB
LLd23B	LL	d	23	B	23	Day	MEturquoise	0.0184112	DFOB
LLd23C	LL	d	23	C	23	Day	MEturquoise	-0.141453	DFOB
HLm00A	HL	m	00	A	0	Day	MEturquoise	0.0330608	-Fe
HLm00B	HL	m	00	B	0	Day	MEturquoise	0.0495999	-Fe
HLm00C	HL	m	00	C	0	Day	MEturquoise	-0.117389	-Fe
HLm03A	HL	m	03	A	3	Day	MEturquoise	0.0466953	-Fe
HLm03B	HL	m	03	B	3	Day	MEturquoise	0.028632	-Fe
HLm03C	HL	m	03	C	3	Day	MEturquoise	-0.139733	-Fe
HLm11A	HL	m	11	A	11	Night	MEturquoise	0.0396995	-Fe
HLm11B	HL	m	11	B	11	Night	MEturquoise	0.00884993	-Fe
HLm11C	HL	m	11	C	11	Night	MEturquoise	-0.178165	-Fe
HLm15A	HL	m	15	A	15	Night	MEturquoise	0.0642072	-Fe
HLm15B	HL	m	15	B	15	Night	MEturquoise	0.0574007	-Fe
HLm15C	HL	m	15	C	15	Night	MEturquoise	-0.0520751	-Fe
HLm23A	HL	m	23	A	23	Day	MEturquoise	0.114432	-Fe
HLm23B	HL	m	23	B	23	Day	MEturquoise	0.012775	-Fe
HLm23C	HL	m	23	C	23	Day	MEturquoise	-0.0508004	-Fe
HLp00A	HL	p	00	A	0	Day	MEturquoise	0.0805104	+Fe
HLp00B	HL	p	00	B	0	Day	MEturquoise	0.107113	+Fe
HLp00C	HL	p	00	C	0	Day	MEturquoise	-0.0838319	+Fe
HLp03A	HL	p	03	A	3	Day	MEturquoise	0.0948478	+Fe
HLp03B	HL	p	03	B	3	Day	MEturquoise	0.132743	+Fe
HLp03C	HL	p	03	C	3	Day	MEturquoise	-0.0991414	+Fe
HLp11A	HL	p	11	A	11	Night	MEturquoise	0.112823	+Fe
HLp11B	HL	p	11	B	11	Night	MEturquoise	0.156506	+Fe
HLp11C	HL	p	11	C	11	Night	MEturquoise	-0.116945	+Fe
HLp15A	HL	p	15	A	15	Night	MEturquoise	0.115747	+Fe
HLp15B	HL	p	15	B	15	Night	MEturquoise	0.106173	+Fe
HLp15C	HL	p	15	C	15	Night	MEturquoise	-0.0857571	+Fe
HLp23A	HL	p	23	A	23	Day	MEturquoise	0.125316	+Fe
HLp23B	HL	p	23	B	23	Day	MEturquoise	0.116848	+Fe
HLp23C	HL	p	23	C	23	Day	MEturquoise	-0.0315321	+Fe
HLr00A	HL	r	00	A	0	Day	MEturquoise	-0.00730424	ReFe
HLr00B	HL	r	00	B	0	Day	MEturquoise	0.0313531	ReFe
HLr00C	HL	r	00	C	0	Day	MEturquoise	-0.14483	ReFe
HLr03A	HL	r	03	A	3	Day	MEturquoise	0.0784318	ReFe
HLr03B	HL	r	03	B	3	Day	MEturquoise	0.109646	ReFe
HLr03C	HL	r	03	C	3	Day	MEturquoise	-0.0576048	ReFe
HLr11A	HL	r	11	A	11	Night	MEturquoise	0.0941859	ReFe
HLr11B	HL	r	11	B	11	Night	MEturquoise	0.151275	ReFe
HLr11C	HL	r	11	C	11	Night	MEturquoise	-0.11547	ReFe
HLr15A	HL	r	15	A	15	Night	MEturquoise	0.100525	ReFe
HLr15B	HL	r	15	B	15	Night	MEturquoise	0.110686	ReFe
HLr15C	HL	r	15	C	15	Night	MEturquoise	-0.128452	ReFe
HLr23A	HL	r	23	A	23	Day	MEturquoise	0.121606	ReFe
HLr23B	HL	r	23	B	23	Day	MEturquoise	0.147378	ReFe
HLr23C	HL	r	23	C	23	Day	MEturquoise	-0.107096	ReFe
HLd00A	HL	d	00	A	0	Day	MEturquoise	-0.0100662	DFOB
HLd00B	HL	d	00	B	0	Day	MEturquoise	-0.0253644	DFOB
HLd00C	HL	d	00	C	0	Day	MEturquoise	-0.0929535	DFOB
HLd03A	HL	d	03	A	3	Day	MEturquoise	0.0122823	DFOB
HLd03B	HL	d	03	B	3	Day	MEturquoise	0.0157805	DFOB
HLd03C	HL	d	03	C	3	Day	MEturquoise	-0.122355	DFOB
HLd11A	HL	d	11	A	11	Night	MEturquoise	0.0727009	DFOB
HLd11B	HL	d	11	B	11	Night	MEturquoise	0.0163268	DFOB
HLd11C	HL	d	11	C	11	Night	MEturquoise	-0.135053	DFOB
HLd15A	HL	d	15	A	15	Night	MEturquoise	0.0557015	DFOB
HLd15B	HL	d	15	B	15	Night	MEturquoise	0.043835	DFOB
HLd15C	HL	d	15	C	15	Night	MEturquoise	-0.0701386	DFOB
HLd23A	HL	d	23	A	23	Day	MEturquoise	0.026887	DFOB
HLd23B	HL	d	23	B	23	Day	MEturquoise	-0.022349	DFOB
HLd23C	HL	d	23	C	23	Day	MEturquoise	-0.0879073	DFOB
LLm00A	LL	m	00	A	0	Day	MEyellow	0.0389253	-Fe
LLm00B	LL	m	00	B	0	Day	MEyellow	0.0656112	-Fe
LLm00C	LL	m	00	C	0	Day	MEyellow	-0.0397894	-Fe
LLm03A	LL	m	03	A	3	Day	MEyellow	0.0766679	-Fe
LLm03B	LL	m	03	B	3	Day	MEyellow	0.0318844	-Fe
LLm03C	LL	m	03	C	3	Day	MEyellow	0.00103244	-Fe
LLm11A	LL	m	11	A	11	Night	MEyellow	-0.0971558	-Fe
LLm11B	LL	m	11	B	11	Night	MEyellow	-0.0991398	-Fe
LLm11C	LL	m	11	C	11	Night	MEyellow	-0.158621	-Fe
LLm15A	LL	m	15	A	15	Night	MEyellow	-0.0728371	-Fe
LLm15B	LL	m	15	B	15	Night	MEyellow	-0.084179	-Fe
LLm15C	LL	m	15	C	15	Night	MEyellow	-0.137849	-Fe
LLm23A	LL	m	23	A	23	Day	MEyellow	0.0524407	-Fe
LLm23B	LL	m	23	B	23	Day	MEyellow	0.0467845	-Fe
LLm23C	LL	m	23	C	23	Day	MEyellow	-0.0528864	-Fe
LLp00A	LL	p	00	A	0	Day	MEyellow	0.0853141	+Fe
LLp00B	LL	p	00	B	0	Day	MEyellow	0.157654	+Fe
LLp00C	LL	p	00	C	0	Day	MEyellow	0.0852067	+Fe
LLp03A	LL	p	03	A	3	Day	MEyellow	0.113188	+Fe
LLp03B	LL	p	03	B	3	Day	MEyellow	0.129419	+Fe
LLp03C	LL	p	03	C	3	Day	MEyellow	0.0583736	+Fe
LLp11A	LL	p	11	A	11	Night	MEyellow	-0.13937	+Fe
LLp11B	LL	p	11	B	11	Night	MEyellow	-0.0860617	+Fe
LLp11C	LL	p	11	C	11	Night	MEyellow	-0.17281	+Fe
LLp15A	LL	p	15	A	15	Night	MEyellow	-0.115856	+Fe
LLp15B	LL	p	15	B	15	Night	MEyellow	-0.107606	+Fe
LLp15C	LL	p	15	C	15	Night	MEyellow	-0.188614	+Fe
LLp23A	LL	p	23	A	23	Day	MEyellow	0.131083	+Fe
LLp23B	LL	p	23	B	23	Day	MEyellow	0.114362	+Fe
LLp23C	LL	p	23	C	23	Day	MEyellow	0.095726	+Fe
LLr00A	LL	r	00	A	0	Day	MEyellow	0.0493346	ReFe
LLr00B	LL	r	00	B	0	Day	MEyellow	0.055689	ReFe
LLr00C	LL	r	00	C	0	Day	MEyellow	0.0219422	ReFe
LLr03A	LL	r	03	A	3	Day	MEyellow	0.139729	ReFe
LLr03B	LL	r	03	B	3	Day	MEyellow	0.100884	ReFe
LLr03C	LL	r	03	C	3	Day	MEyellow	0.109053	ReFe
LLr11A	LL	r	11	A	11	Night	MEyellow	-0.0903983	ReFe
LLr11B	LL	r	11	B	11	Night	MEyellow	-0.0663699	ReFe
LLr11C	LL	r	11	C	11	Night	MEyellow	-0.146959	ReFe
LLr15A	LL	r	15	A	15	Night	MEyellow	-0.128021	ReFe
LLr15B	LL	r	15	B	15	Night	MEyellow	-0.113768	ReFe
LLr15C	LL	r	15	C	15	Night	MEyellow	-0.144423	ReFe
LLr23A	LL	r	23	A	23	Day	MEyellow	0.112489	ReFe
LLr23B	LL	r	23	B	23	Day	MEyellow	0.120921	ReFe
LLr23C	LL	r	23	C	23	Day	MEyellow	0.0688845	ReFe
LLd00A	LL	d	00	A	0	Day	MEyellow	0.0349323	DFOB
LLd00B	LL	d	00	B	0	Day	MEyellow	0.0467428	DFOB
LLd00C	LL	d	00	C	0	Day	MEyellow	-0.0778172	DFOB
LLd03A	LL	d	03	A	3	Day	MEyellow	0.0594192	DFOB
LLd03B	LL	d	03	B	3	Day	MEyellow	0.0182316	DFOB
LLd03C	LL	d	03	C	3	Day	MEyellow	-0.0841232	DFOB
LLd11A	LL	d	11	A	11	Night	MEyellow	-0.0613152	DFOB
LLd11B	LL	d	11	B	11	Night	MEyellow	-0.0629446	DFOB
LLd11C	LL	d	11	C	11	Night	MEyellow	-0.109695	DFOB
LLd15A	LL	d	15	A	15	Night	MEyellow	-0.0601702	DFOB
LLd15B	LL	d	15	B	15	Night	MEyellow	-0.0640388	DFOB
LLd15C	LL	d	15	C	15	Night	MEyellow	-0.125572	DFOB
LLd23A	LL	d	23	A	23	Day	MEyellow	0.0726954	DFOB
LLd23B	LL	d	23	B	23	Day	MEyellow	0.0880005	DFOB
LLd23C	LL	d	23	C	23	Day	MEyellow	0.014871	DFOB
HLm00A	HL	m	00	A	0	Day	MEyellow	0.0944781	-Fe
HLm00B	HL	m	00	B	0	Day	MEyellow	0.0950367	-Fe
HLm00C	HL	m	00	C	0	Day	MEyellow	-0.0306867	-Fe
HLm03A	HL	m	03	A	3	Day	MEyellow	0.0749276	-Fe
HLm03B	HL	m	03	B	3	Day	MEyellow	0.0850669	-Fe
HLm03C	HL	m	03	C	3	Day	MEyellow	-0.0598585	-Fe
HLm11A	HL	m	11	A	11	Night	MEyellow	-0.02363	-Fe
HLm11B	HL	m	11	B	11	Night	MEyellow	-0.0321531	-Fe
HLm11C	HL	m	11	C	11	Night	MEyellow	-0.150336	-Fe
HLm15A	HL	m	15	A	15	Night	MEyellow	-0.0731187	-Fe
HLm15B	HL	m	15	B	15	Night	MEyellow	-0.0732429	-Fe
HLm15C	HL	m	15	C	15	Night	MEyellow	-0.151132	-Fe
HLm23A	HL	m	23	A	23	Day	MEyellow	0.0585459	-Fe
HLm23B	HL	m	23	B	23	Day	MEyellow	0.00828375	-Fe
HLm23C	HL	m	23	C	23	Day	MEyellow	-0.0567191	-Fe
HLp00A	HL	p	00	A	0	Day	MEyellow	0.103619	+Fe
HLp00B	HL	p	00	B	0	Day	MEyellow	0.117705	+Fe
HLp00C	HL	p	00	C	0	Day	MEyellow	0.00469907	+Fe
HLp03A	HL	p	03	A	3	Day	MEyellow	0.113483	+Fe
HLp03B	HL	p	03	B	3	Day	MEyellow	0.132263	+Fe
HLp03C	HL	p	03	C	3	Day	MEyellow	-0.0196075	+Fe
HLp11A	HL	p	11	A	11	Night	MEyellow	0.00458155	+Fe
HLp11B	HL	p	11	B	11	Night	MEyellow	0.0196532	+Fe
HLp11C	HL	p	11	C	11	Night	MEyellow	-0.140795	+Fe
HLp15A	HL	p	15	A	15	Night	MEyellow	-0.0536124	+Fe
HLp15B	HL	p	15	B	15	Night	MEyellow	-0.0585553	+Fe
HLp15C	HL	p	15	C	15	Night	MEyellow	-0.113648	+Fe
HLp23A	HL	p	23	A	23	Day	MEyellow	0.108124	+Fe
HLp23B	HL	p	23	B	23	Day	MEyellow	0.103504	+Fe
HLp23C	HL	p	23	C	23	Day	MEyellow	0.0352364	+Fe
HLr00A	HL	r	00	A	0	Day	MEyellow	0.0752572	ReFe
HLr00B	HL	r	00	B	0	Day	MEyellow	0.101385	ReFe
HLr00C	HL	r	00	C	0	Day	MEyellow	0.0387303	ReFe
HLr03A	HL	r	03	A	3	Day	MEyellow	0.151147	ReFe
HLr03B	HL	r	03	B	3	Day	MEyellow	0.150614	ReFe
HLr03C	HL	r	03	C	3	Day	MEyellow	0.10547	ReFe
HLr11A	HL	r	11	A	11	Night	MEyellow	0.038661	ReFe
HLr11B	HL	r	11	B	11	Night	MEyellow	0.0368005	ReFe
HLr11C	HL	r	11	C	11	Night	MEyellow	-0.0189902	ReFe
HLr15A	HL	r	15	A	15	Night	MEyellow	-0.0513995	ReFe
HLr15B	HL	r	15	B	15	Night	MEyellow	-0.056811	ReFe
HLr15C	HL	r	15	C	15	Night	MEyellow	-0.140334	ReFe
HLr23A	HL	r	23	A	23	Day	MEyellow	0.139465	ReFe
HLr23B	HL	r	23	B	23	Day	MEyellow	0.153355	ReFe
HLr23C	HL	r	23	C	23	Day	MEyellow	0.0497712	ReFe
HLd00A	HL	d	00	A	0	Day	MEyellow	0.0493701	DFOB
HLd00B	HL	d	00	B	0	Day	MEyellow	0.0467494	DFOB
HLd00C	HL	d	00	C	0	Day	MEyellow	-0.0252442	DFOB
HLd03A	HL	d	03	A	3	Day	MEyellow	0.024849	DFOB
HLd03B	HL	d	03	B	3	Day	MEyellow	0.01915	DFOB
HLd03C	HL	d	03	C	3	Day	MEyellow	0.0100444	DFOB
HLd11A	HL	d	11	A	11	Night	MEyellow	-0.00565314	DFOB
HLd11B	HL	d	11	B	11	Night	MEyellow	-0.0569107	DFOB
HLd11C	HL	d	11	C	11	Night	MEyellow	-0.145274	DFOB
HLd15A	HL	d	15	A	15	Night	MEyellow	-0.0857105	DFOB
HLd15B	HL	d	15	B	15	Night	MEyellow	-0.0943022	DFOB
HLd15C	HL	d	15	C	15	Night	MEyellow	-0.11882	DFOB
HLd23A	HL	d	23	A	23	Day	MEyellow	0.0455189	DFOB
HLd23B	HL	d	23	B	23	Day	MEyellow	-0.0252394	DFOB
HLd23C	HL	d	23	C	23	Day	MEyellow	-0.0428622	DFOB

## Sheet: Fig. 3b
label	id	sample	light	period	fe	time	rep	value		label	light	period	fe	xp	mean	sd	n	se	err	p	stars	err_type	ref_fe	test	table	column	description	Annotations
DUR	maker-scf300000870754.0-snap-gene-4.45-mRNA-1 protein AED:0.17 eAED:0.17 QI:0	HLr23A	HL	Day	ReFe	23	A	11.0208		DUR	HL	Day	plusFe	1	8.15513	1.37398	3	0.793268	1.37398	0.00449143	**	sd	minusFe	t.test(two.sided, unpaired, var.equal=TRUE)	raw_values	label	Short protein label used for filenames/plot titles (e.g., DUR).	Dur= urea-proton symporter
DUR	maker-scf300000870754.0-snap-gene-4.45-mRNA-1 protein AED:0.17 eAED:0.17 QI:0	HLr23B	HL	Day	ReFe	23	B	8.08222		DUR	HL	Day	minusFe	1	17.4864	2.44352	3	1.41076	2.44352	NA		sd	minusFe	t.test(two.sided, unpaired, var.equal=TRUE)	raw_values	id	Full protein identifier string from the input file (unique protein ID/annotation).	ISIP3= iron starvation induced protein 3
DUR	maker-scf300000870754.0-snap-gene-4.45-mRNA-1 protein AED:0.17 eAED:0.17 QI:0	HLr23C	HL	Day	ReFe	23	C	10.2468		DUR	HL	Day	ReFe	1	9.78328	1.52313	3	0.879381	1.52313	0.00977958	**	sd	minusFe	t.test(two.sided, unpaired, var.equal=TRUE)	raw_values	sample	Sample code parsed from the CSV column name (e.g., HLr23A).	NADH-Nir= nitrite reductase - NADH
DUR	maker-scf300000870754.0-snap-gene-4.45-mRNA-1 protein AED:0.17 eAED:0.17 QI:0	HLm23A	HL	Day	minusFe	23	A	15.2555		DUR	HL	Night	plusFe	2	6.42404	1.66357	3	0.960464	1.66357	0.0184084	*	sd	minusFe	t.test(two.sided, unpaired, var.equal=TRUE)	raw_values	light	Light treatment parsed from sample name: HL or LL.	Fd-Nir= nitrite reductase - ferredoxin
DUR	maker-scf300000870754.0-snap-gene-4.45-mRNA-1 protein AED:0.17 eAED:0.17 QI:0	HLm23B	HL	Day	minusFe	23	B	17.106		DUR	HL	Night	minusFe	2	16.2848	4.12088	3	2.37919	4.12088	NA		sd	minusFe	t.test(two.sided, unpaired, var.equal=TRUE)	raw_values	period	Time-of-day category used in the plot: Day or Night.	Nr= nitrate reductase
DUR	maker-scf300000870754.0-snap-gene-4.45-mRNA-1 protein AED:0.17 eAED:0.17 QI:0	HLm23C	HL	Day	minusFe	23	C	20.0979		DUR	HL	Night	ReFe	2	13.0827	2.73337	3	1.57811	2.73337	0.324811		sd	minusFe	t.test(two.sided, unpaired, var.equal=TRUE)	raw_values	fe	Iron treatment group used for dodging/bars: plusFe, minusFe, ReFe.	pTF= phytotransferrin
DUR	maker-scf300000870754.0-snap-gene-4.45-mRNA-1 protein AED:0.17 eAED:0.17 QI:0	HLp00A	HL	Day	plusFe	0	A	6.57357		DUR	LL	Day	plusFe	1	13.0154	0.68186	3	0.393672	0.68186	0.000340068	***	sd	minusFe	t.test(two.sided, unpaired, var.equal=TRUE)	raw_values	time	Sampling time (hour, two-digit string) parsed from sample name (e.g., 23, 11).	Rpe= ribulose 5-phosphate 3-epimerase
DUR	maker-scf300000870754.0-snap-gene-4.45-mRNA-1 protein AED:0.17 eAED:0.17 QI:0	HLp00B	HL	Day	plusFe	0	B	8.83711		DUR	LL	Day	minusFe	1	25.6192	1.79306	3	1.03522	1.79306	NA		sd	minusFe	t.test(two.sided, unpaired, var.equal=TRUE)	raw_values	rep	Replicate identifier parsed from sample name (e.g., A, B, C).	Zip= zinc responsive transporter/iron responsive transporter-like protein
DUR	maker-scf300000870754.0-snap-gene-4.45-mRNA-1 protein AED:0.17 eAED:0.17 QI:0	HLp00C	HL	Day	plusFe	0	C	9.0547		DUR	LL	Day	ReFe	1	13.8992	2.11679	3	1.22213	2.11679	0.00185557	**	sd	minusFe	t.test(two.sided, unpaired, var.equal=TRUE)	raw_values	value	Numeric abundance value for that protein in that sample (these are the black dot values).
DUR	maker-scf300000870754.0-snap-gene-4.45-mRNA-1 protein AED:0.17 eAED:0.17 QI:0	HLr11A	HL	Night	ReFe	11	A	15.0461		DUR	LL	Night	plusFe	2	11.119	1.49013	3	0.860326	1.49013	0.0119981	*	sd	minusFe	t.test(two.sided, unpaired, var.equal=TRUE)	summary_pvals	label	Short protein label (same meaning as in raw_values).
DUR	maker-scf300000870754.0-snap-gene-4.45-mRNA-1 protein AED:0.17 eAED:0.17 QI:0	HLr11B	HL	Night	ReFe	11	B	9.96086		DUR	LL	Night	minusFe	2	21.0325	3.63881	3	2.10087	3.63881	NA		sd	minusFe	t.test(two.sided, unpaired, var.equal=TRUE)	summary_pvals	light	Light treatment (same meaning as in raw_values).
DUR	maker-scf300000870754.0-snap-gene-4.45-mRNA-1 protein AED:0.17 eAED:0.17 QI:0	HLr11C	HL	Night	ReFe	11	C	14.241		DUR	LL	Night	ReFe	2	19.0704	1.0956	3	0.632547	1.0956	0.421709		sd	minusFe	t.test(two.sided, unpaired, var.equal=TRUE)	summary_pvals	period	Day/Night category (same meaning as in raw_values).
DUR	maker-scf300000870754.0-snap-gene-4.45-mRNA-1 protein AED:0.17 eAED:0.17 QI:0	HLm11A	HL	Night	minusFe	11	A	13.7599		Fd-NIR	HL	Day	plusFe	1	11.0062	2.12091	3	1.22451	2.12091	0.0387505	*	sd	minusFe	t.test(two.sided, unpaired, var.equal=TRUE)	summary_pvals	fe	Iron treatment group for the bar being summarized: plusFe, minusFe, ReFe.
DUR	maker-scf300000870754.0-snap-gene-4.45-mRNA-1 protein AED:0.17 eAED:0.17 QI:0	HLm11B	HL	Night	minusFe	11	B	14.0544		Fd-NIR	HL	Day	minusFe	1	6.12457	1.81232	3	1.04634	1.81232	NA		sd	minusFe	t.test(two.sided, unpaired, var.equal=TRUE)	summary_pvals	xp	Numeric x-position used for plotting: Day=1, Night=2 (enables reliable dodging/star shifting).
DUR	maker-scf300000870754.0-snap-gene-4.45-mRNA-1 protein AED:0.17 eAED:0.17 QI:0	HLm11C	HL	Night	minusFe	11	C	21.0402		Fd-NIR	HL	Day	ReFe	1	13.3789	1.26191	3	0.728562	1.26191	0.00471261	**	sd	minusFe	t.test(two.sided, unpaired, var.equal=TRUE)	summary_pvals	mean	Mean of 'value' across replicates for this (light, period, fe) group (bar height before signing).
DUR	maker-scf300000870754.0-snap-gene-4.45-mRNA-1 protein AED:0.17 eAED:0.17 QI:0	HLp11A	HL	Night	plusFe	11	A	5.68847		Fd-NIR	HL	Night	plusFe	2	12.4061	3.60366	3	2.08057	3.60366	0.0472519	*	sd	minusFe	t.test(two.sided, unpaired, var.equal=TRUE)	summary_pvals	sd	Standard deviation of 'value' across replicates for this group.
DUR	maker-scf300000870754.0-snap-gene-4.45-mRNA-1 protein AED:0.17 eAED:0.17 QI:0	HLp11B	HL	Night	plusFe	11	B	8.32861		Fd-NIR	HL	Night	minusFe	2	5.77989	1.85419	3	1.07052	1.85419	NA		sd	minusFe	t.test(two.sided, unpaired, var.equal=TRUE)	summary_pvals	n	Number of replicate observations contributing to mean/sd/se for this group.
DUR	maker-scf300000870754.0-snap-gene-4.45-mRNA-1 protein AED:0.17 eAED:0.17 QI:0	HLp11C	HL	Night	plusFe	11	C	5.25506		Fd-NIR	HL	Night	ReFe	2	8.72614	2.33562	3	1.34847	2.33562	0.162212		sd	minusFe	t.test(two.sided, unpaired, var.equal=TRUE)	summary_pvals	se	Standard error of the mean for this group (sd/sqrt(n)).
DUR	maker-scf300000870754.0-snap-gene-4.45-mRNA-1 protein AED:0.17 eAED:0.17 QI:0	LLr23A	LL	Day	ReFe	23	A	11.4564		Fd-NIR	LL	Day	plusFe	1	14.0682	1.9015	3	1.09783	1.9015	0.00303373	**	sd	minusFe	t.test(two.sided, unpaired, var.equal=TRUE)	summary_pvals	err	Error-bar magnitude actually plotted (equals sd if err_type='sd', or se if err_type='se').
DUR	maker-scf300000870754.0-snap-gene-4.45-mRNA-1 protein AED:0.17 eAED:0.17 QI:0	LLr23B	LL	Day	ReFe	23	B	15.1955		Fd-NIR	LL	Day	minusFe	1	5.96249	1.08322	3	0.625395	1.08322	NA		sd	minusFe	t.test(two.sided, unpaired, var.equal=TRUE)	summary_pvals	p	P-value from the t-test comparing this fe group to ref_fe within the same lightÃ—period (only computed for plusFe and ReFe; NA for the reference group).
DUR	maker-scf300000870754.0-snap-gene-4.45-mRNA-1 protein AED:0.17 eAED:0.17 QI:0	LLr23C	LL	Day	ReFe	23	C	15.0455		Fd-NIR	LL	Day	ReFe	1	16.5523	5.77378	3	3.33349	5.77378	0.0354468	*	sd	minusFe	t.test(two.sided, unpaired, var.equal=TRUE)	summary_pvals	stars	Significance code derived from p: '***' <0.001, '**' <0.01, '*' <0.05, '' otherwise.
DUR	maker-scf300000870754.0-snap-gene-4.45-mRNA-1 protein AED:0.17 eAED:0.17 QI:0	LLm23A	LL	Day	minusFe	23	A	27.405		Fd-NIR	LL	Night	plusFe	2	13.1842	6.7278	3	3.8843	6.7278	0.116065		sd	minusFe	t.test(two.sided, unpaired, var.equal=TRUE)	summary_pvals	err_type	Which error metric is used for err and plotted error bars: 'sd' or 'se'.
DUR	maker-scf300000870754.0-snap-gene-4.45-mRNA-1 protein AED:0.17 eAED:0.17 QI:0	LLm23B	LL	Day	minusFe	23	B	23.819		Fd-NIR	LL	Night	minusFe	2	5.3251	1.02108	3	0.589519	1.02108	NA		sd	minusFe	t.test(two.sided, unpaired, var.equal=TRUE)	summary_pvals	ref_fe	Reference iron group used for t-tests (typically minusFe).
DUR	maker-scf300000870754.0-snap-gene-4.45-mRNA-1 protein AED:0.17 eAED:0.17 QI:0	LLm23C	LL	Day	minusFe	23	C	25.6336		Fd-NIR	LL	Night	ReFe	2	12.282	4.31493	3	2.49123	4.31493	0.0531225		sd	minusFe	t.test(two.sided, unpaired, var.equal=TRUE)	summary_pvals	test	Text description of the statistical test used (e.g., t.test(two.sided, unpaired, var.equal=TRUE)).
DUR	maker-scf300000870754.0-snap-gene-4.45-mRNA-1 protein AED:0.17 eAED:0.17 QI:0	LLp00A	LL	Day	plusFe	0	A	13.7856		ISIP3	HL	Day	plusFe	1	0.327349	0.0432198	3	0.024953	0.0432198	0.00249745	**	sd	minusFe	t.test(two.sided, unpaired, var.equal=TRUE)
DUR	maker-scf300000870754.0-snap-gene-4.45-mRNA-1 protein AED:0.17 eAED:0.17 QI:0	LLp00B	LL	Day	plusFe	0	B	12.4886		ISIP3	HL	Day	minusFe	1	14.0216	3.50843	3	2.02559	3.50843	NA		sd	minusFe	t.test(two.sided, unpaired, var.equal=TRUE)
DUR	maker-scf300000870754.0-snap-gene-4.45-mRNA-1 protein AED:0.17 eAED:0.17 QI:0	LLp00C	LL	Day	plusFe	0	C	12.7722		ISIP3	HL	Day	ReFe	1	5.11504	1.2668	3	0.731388	1.2668	0.0144272	*	sd	minusFe	t.test(two.sided, unpaired, var.equal=TRUE)
DUR	maker-scf300000870754.0-snap-gene-4.45-mRNA-1 protein AED:0.17 eAED:0.17 QI:0	LLr11A	LL	Night	ReFe	11	A	18.6035		ISIP3	HL	Night	plusFe	2	2.17008	2.99402	3	1.7286	2.99402	0.00230011	**	sd	minusFe	t.test(two.sided, unpaired, var.equal=TRUE)
DUR	maker-scf300000870754.0-snap-gene-4.45-mRNA-1 protein AED:0.17 eAED:0.17 QI:0	LLr11B	LL	Night	ReFe	11	B	20.3221		ISIP3	HL	Night	minusFe	2	14.8636	1.07576	3	0.621089	1.07576	NA		sd	minusFe	t.test(two.sided, unpaired, var.equal=TRUE)
DUR	maker-scf300000870754.0-snap-gene-4.45-mRNA-1 protein AED:0.17 eAED:0.17 QI:0	LLr11C	LL	Night	ReFe	11	C	18.2856		ISIP3	HL	Night	ReFe	2	9.04839	2.95698	3	1.70722	2.95698	0.0328695	*	sd	minusFe	t.test(two.sided, unpaired, var.equal=TRUE)
DUR	maker-scf300000870754.0-snap-gene-4.45-mRNA-1 protein AED:0.17 eAED:0.17 QI:0	LLm11A	LL	Night	minusFe	11	A	18.0389		ISIP3	LL	Day	plusFe	1	5.01983	7.9341	3	4.58075	7.9341	0.0297796	*	sd	minusFe	t.test(two.sided, unpaired, var.equal=TRUE)
DUR	maker-scf300000870754.0-snap-gene-4.45-mRNA-1 protein AED:0.17 eAED:0.17 QI:0	LLm11B	LL	Night	minusFe	11	B	19.976		ISIP3	LL	Day	minusFe	1	20.2146	0.665105	3	0.383998	0.665105	NA		sd	minusFe	t.test(two.sided, unpaired, var.equal=TRUE)
DUR	maker-scf300000870754.0-snap-gene-4.45-mRNA-1 protein AED:0.17 eAED:0.17 QI:0	LLm11C	LL	Night	minusFe	11	C	25.0827		ISIP3	LL	Day	ReFe	1	10.4919	1.72059	3	0.993386	1.72059	0.000798864	***	sd	minusFe	t.test(two.sided, unpaired, var.equal=TRUE)
DUR	maker-scf300000870754.0-snap-gene-4.45-mRNA-1 protein AED:0.17 eAED:0.17 QI:0	LLp11A	LL	Night	plusFe	11	A	10.3496		ISIP3	LL	Night	plusFe	2	0.737411	0.12523	3	0.0723014	0.12523	5.8382e-06	***	sd	minusFe	t.test(two.sided, unpaired, var.equal=TRUE)
DUR	maker-scf300000870754.0-snap-gene-4.45-mRNA-1 protein AED:0.17 eAED:0.17 QI:0	LLp11B	LL	Night	plusFe	11	B	12.8366		ISIP3	LL	Night	minusFe	2	21.042	1.09927	3	0.634661	1.09927	NA		sd	minusFe	t.test(two.sided, unpaired, var.equal=TRUE)
DUR	maker-scf300000870754.0-snap-gene-4.45-mRNA-1 protein AED:0.17 eAED:0.17 QI:0	LLp11C	LL	Night	plusFe	11	C	10.1709		ISIP3	LL	Night	ReFe	2	11.8855	5.00202	3	2.88792	5.00202	0.0363354	*	sd	minusFe	t.test(two.sided, unpaired, var.equal=TRUE)
Fd-NIR	snap_masked-scf300000870603.0-processed-gene-8.43-mRNA-1 protein AED:0.24 eAED:0.24 QI:0	HLr23A	HL	Day	ReFe	23	A	11.9727		NADH-NIR	HL	Day	plusFe	1	25.1263	4.21478	3	2.4334	4.21478	0.00250651	**	sd	minusFe	t.test(two.sided, unpaired, var.equal=TRUE)
Fd-NIR	snap_masked-scf300000870603.0-processed-gene-8.43-mRNA-1 protein AED:0.24 eAED:0.24 QI:0	HLr23B	HL	Day	ReFe	23	B	13.7514		NADH-NIR	HL	Day	minusFe	1	4.67152	3.12338	3	1.80328	3.12338	NA		sd	minusFe	t.test(two.sided, unpaired, var.equal=TRUE)
Fd-NIR	snap_masked-scf300000870603.0-processed-gene-8.43-mRNA-1 protein AED:0.24 eAED:0.24 QI:0	HLr23C	HL	Day	ReFe	23	C	14.4127		NADH-NIR	HL	Day	ReFe	1	29.3073	7.18302	3	4.14712	7.18302	0.00551476	**	sd	minusFe	t.test(two.sided, unpaired, var.equal=TRUE)
Fd-NIR	snap_masked-scf300000870603.0-processed-gene-8.43-mRNA-1 protein AED:0.24 eAED:0.24 QI:0	HLm23A	HL	Day	minusFe	23	A	7.26188		NADH-NIR	HL	Night	plusFe	2	16.4566	2.9901	3	1.72633	2.9901	0.00320056	**	sd	minusFe	t.test(two.sided, unpaired, var.equal=TRUE)
Fd-NIR	snap_masked-scf300000870603.0-processed-gene-8.43-mRNA-1 protein AED:0.24 eAED:0.24 QI:0	HLm23B	HL	Day	minusFe	23	B	7.07723		NADH-NIR	HL	Night	minusFe	2	4.52983	1.31612	3	0.759862	1.31612	NA		sd	minusFe	t.test(two.sided, unpaired, var.equal=TRUE)
Fd-NIR	snap_masked-scf300000870603.0-processed-gene-8.43-mRNA-1 protein AED:0.24 eAED:0.24 QI:0	HLm23C	HL	Day	minusFe	23	C	4.03461		NADH-NIR	HL	Night	ReFe	2	15.0939	4.35463	3	2.51415	4.35463	0.015836	*	sd	minusFe	t.test(two.sided, unpaired, var.equal=TRUE)
Fd-NIR	snap_masked-scf300000870603.0-processed-gene-8.43-mRNA-1 protein AED:0.24 eAED:0.24 QI:0	HLp00A	HL	Day	plusFe	0	A	13.1176		NADH-NIR	LL	Day	plusFe	1	28.3371	12.0582	3	6.96179	12.0582	0.0269099	*	sd	minusFe	t.test(two.sided, unpaired, var.equal=TRUE)
Fd-NIR	snap_masked-scf300000870603.0-processed-gene-8.43-mRNA-1 protein AED:0.24 eAED:0.24 QI:0	HLp00B	HL	Day	plusFe	0	B	11.0249		NADH-NIR	LL	Day	minusFe	1	4.19103	2.14554	3	1.23873	2.14554	NA		sd	minusFe	t.test(two.sided, unpaired, var.equal=TRUE)
Fd-NIR	snap_masked-scf300000870603.0-processed-gene-8.43-mRNA-1 protein AED:0.24 eAED:0.24 QI:0	HLp00C	HL	Day	plusFe	0	C	8.87594		NADH-NIR	LL	Day	ReFe	1	41.5845	22.8637	3	13.2004	22.8637	0.0478102	*	sd	minusFe	t.test(two.sided, unpaired, var.equal=TRUE)
Fd-NIR	snap_masked-scf300000870603.0-processed-gene-8.43-mRNA-1 protein AED:0.24 eAED:0.24 QI:0	HLr11A	HL	Night	ReFe	11	A	11.0867		NADH-NIR	LL	Night	plusFe	2	15.2183	4.44341	3	2.5654	4.44341	0.0220685	*	sd	minusFe	t.test(two.sided, unpaired, var.equal=TRUE)
Fd-NIR	snap_masked-scf300000870603.0-processed-gene-8.43-mRNA-1 protein AED:0.24 eAED:0.24 QI:0	HLr11B	HL	Night	ReFe	11	B	6.41633		NADH-NIR	LL	Night	minusFe	2	3.85414	3.09568	3	1.78729	3.09568	NA		sd	minusFe	t.test(two.sided, unpaired, var.equal=TRUE)
Fd-NIR	snap_masked-scf300000870603.0-processed-gene-8.43-mRNA-1 protein AED:0.24 eAED:0.24 QI:0	HLr11C	HL	Night	ReFe	11	C	8.67534		NADH-NIR	LL	Night	ReFe	2	18.2608	2.94169	3	1.69839	2.94169	0.00427737	**	sd	minusFe	t.test(two.sided, unpaired, var.equal=TRUE)
Fd-NIR	snap_masked-scf300000870603.0-processed-gene-8.43-mRNA-1 protein AED:0.24 eAED:0.24 QI:0	HLm11A	HL	Night	minusFe	11	A	7.91281		NR	HL	Day	plusFe	1	34.7439	0.779213	3	0.449879	0.779213	0.000272184	***	sd	minusFe	t.test(two.sided, unpaired, var.equal=TRUE)
Fd-NIR	snap_masked-scf300000870603.0-processed-gene-8.43-mRNA-1 protein AED:0.24 eAED:0.24 QI:0	HLm11B	HL	Night	minusFe	11	B	4.87479		NR	HL	Day	minusFe	1	17.8096	2.30654	3	1.33168	2.30654	NA		sd	minusFe	t.test(two.sided, unpaired, var.equal=TRUE)
Fd-NIR	snap_masked-scf300000870603.0-processed-gene-8.43-mRNA-1 protein AED:0.24 eAED:0.24 QI:0	HLm11C	HL	Night	minusFe	11	C	4.55208		NR	HL	Day	ReFe	1	35.98	7.07269	3	4.08342	7.07269	0.0133644	*	sd	minusFe	t.test(two.sided, unpaired, var.equal=TRUE)
Fd-NIR	snap_masked-scf300000870603.0-processed-gene-8.43-mRNA-1 protein AED:0.24 eAED:0.24 QI:0	HLp11A	HL	Night	plusFe	11	A	10.2199		NR	HL	Night	plusFe	2	24.4882	5.24688	3	3.02929	5.24688	0.0137433	*	sd	minusFe	t.test(two.sided, unpaired, var.equal=TRUE)
Fd-NIR	snap_masked-scf300000870603.0-processed-gene-8.43-mRNA-1 protein AED:0.24 eAED:0.24 QI:0	HLp11B	HL	Night	plusFe	11	B	16.5655		NR	HL	Night	minusFe	2	10.3172	2.58703	3	1.49362	2.58703	NA		sd	minusFe	t.test(two.sided, unpaired, var.equal=TRUE)
Fd-NIR	snap_masked-scf300000870603.0-processed-gene-8.43-mRNA-1 protein AED:0.24 eAED:0.24 QI:0	HLp11C	HL	Night	plusFe	11	C	10.433		NR	HL	Night	ReFe	2	38.8946	6.97278	3	4.02573	6.97278	0.0026471	**	sd	minusFe	t.test(two.sided, unpaired, var.equal=TRUE)
Fd-NIR	snap_masked-scf300000870603.0-processed-gene-8.43-mRNA-1 protein AED:0.24 eAED:0.24 QI:0	LLr23A	LL	Day	ReFe	23	A	23.0527		NR	LL	Day	plusFe	1	39.7424	11.5238	3	6.65326	11.5238	0.0604828		sd	minusFe	t.test(two.sided, unpaired, var.equal=TRUE)
Fd-NIR	snap_masked-scf300000870603.0-processed-gene-8.43-mRNA-1 protein AED:0.24 eAED:0.24 QI:0	LLr23B	LL	Day	ReFe	23	B	14.5849		NR	LL	Day	minusFe	1	22.3606	1.41154	3	0.814953	1.41154	NA		sd	minusFe	t.test(two.sided, unpaired, var.equal=TRUE)
Fd-NIR	snap_masked-scf300000870603.0-processed-gene-8.43-mRNA-1 protein AED:0.24 eAED:0.24 QI:0	LLr23C	LL	Day	ReFe	23	C	12.0195		NR	LL	Day	ReFe	1	43.1247	8.94327	3	5.1634	8.94327	0.0165077	*	sd	minusFe	t.test(two.sided, unpaired, var.equal=TRUE)
Fd-NIR	snap_masked-scf300000870603.0-processed-gene-8.43-mRNA-1 protein AED:0.24 eAED:0.24 QI:0	LLm23A	LL	Day	minusFe	23	A	5.3473		NR	LL	Night	plusFe	2	25.9883	2.31196	3	1.33481	2.31196	0.00253517	**	sd	minusFe	t.test(two.sided, unpaired, var.equal=TRUE)
Fd-NIR	snap_masked-scf300000870603.0-processed-gene-8.43-mRNA-1 protein AED:0.24 eAED:0.24 QI:0	LLm23B	LL	Day	minusFe	23	B	5.32695		NR	LL	Night	minusFe	2	15.3766	1.45154	3	0.838045	1.45154	NA		sd	minusFe	t.test(two.sided, unpaired, var.equal=TRUE)
Fd-NIR	snap_masked-scf300000870603.0-processed-gene-8.43-mRNA-1 protein AED:0.24 eAED:0.24 QI:0	LLm23C	LL	Day	minusFe	23	C	7.21323		NR	LL	Night	ReFe	2	22.5199	11.2253	3	6.48094	11.2253	0.335766		sd	minusFe	t.test(two.sided, unpaired, var.equal=TRUE)
Fd-NIR	snap_masked-scf300000870603.0-processed-gene-8.43-mRNA-1 protein AED:0.24 eAED:0.24 QI:0	LLp00A	LL	Day	plusFe	0	A	14.8337		RPE1	HL	Day	plusFe	1	1.53913	0.990226	3	0.571707	0.990226	0.0689357		sd	minusFe	t.test(two.sided, unpaired, var.equal=TRUE)
Fd-NIR	snap_masked-scf300000870603.0-processed-gene-8.43-mRNA-1 protein AED:0.24 eAED:0.24 QI:0	LLp00B	LL	Day	plusFe	0	B	11.9033		RPE1	HL	Day	minusFe	1	27.0603	17.8679	3	10.316	17.8679	NA		sd	minusFe	t.test(two.sided, unpaired, var.equal=TRUE)
Fd-NIR	snap_masked-scf300000870603.0-processed-gene-8.43-mRNA-1 protein AED:0.24 eAED:0.24 QI:0	LLp00C	LL	Day	plusFe	0	C	15.4677		RPE1	HL	Day	ReFe	1	14.0841	8.70216	3	5.0242	8.70216	0.321316		sd	minusFe	t.test(two.sided, unpaired, var.equal=TRUE)
Fd-NIR	snap_masked-scf300000870603.0-processed-gene-8.43-mRNA-1 protein AED:0.24 eAED:0.24 QI:0	LLr11A	LL	Night	ReFe	11	A	8.59006		RPE1	HL	Night	plusFe	2	2.55804	1.07703	3	0.621824	1.07703	0.00264623	**	sd	minusFe	t.test(two.sided, unpaired, var.equal=TRUE)
Fd-NIR	snap_masked-scf300000870603.0-processed-gene-8.43-mRNA-1 protein AED:0.24 eAED:0.24 QI:0	LLr11B	LL	Night	ReFe	11	B	17.0256		RPE1	HL	Night	minusFe	2	32.4404	7.70123	3	4.44631	7.70123	NA		sd	minusFe	t.test(two.sided, unpaired, var.equal=TRUE)
Fd-NIR	snap_masked-scf300000870603.0-processed-gene-8.43-mRNA-1 protein AED:0.24 eAED:0.24 QI:0	LLr11C	LL	Night	ReFe	11	C	11.2305		RPE1	HL	Night	ReFe	2	20.875	1.10954	3	0.640593	1.10954	0.0616811		sd	minusFe	t.test(two.sided, unpaired, var.equal=TRUE)
Fd-NIR	snap_masked-scf300000870603.0-processed-gene-8.43-mRNA-1 protein AED:0.24 eAED:0.24 QI:0	LLm11A	LL	Night	minusFe	11	A	6.19508		RPE1	LL	Day	plusFe	1	3.34767	1.31112	3	0.756974	1.31112	0.096406		sd	minusFe	t.test(two.sided, unpaired, var.equal=TRUE)
Fd-NIR	snap_masked-scf300000870603.0-processed-gene-8.43-mRNA-1 protein AED:0.24 eAED:0.24 QI:0	LLm11B	LL	Night	minusFe	11	B	4.20094		RPE1	LL	Day	minusFe	1	21.2622	14.2755	3	8.24198	14.2755	NA		sd	minusFe	t.test(two.sided, unpaired, var.equal=TRUE)
Fd-NIR	snap_masked-scf300000870603.0-processed-gene-8.43-mRNA-1 protein AED:0.24 eAED:0.24 QI:0	LLm11C	LL	Night	minusFe	11	C	5.57927		RPE1	LL	Day	ReFe	1	12.1859	2.68019	3	1.54741	2.68019	0.339997		sd	minusFe	t.test(two.sided, unpaired, var.equal=TRUE)
Fd-NIR	snap_masked-scf300000870603.0-processed-gene-8.43-mRNA-1 protein AED:0.24 eAED:0.24 QI:0	LLp11A	LL	Night	plusFe	11	A	20.6049		RPE1	LL	Night	plusFe	2	3.11594	0.815444	3	0.470797	0.815444	0.0106653	*	sd	minusFe	t.test(two.sided, unpaired, var.equal=TRUE)
Fd-NIR	snap_masked-scf300000870603.0-processed-gene-8.43-mRNA-1 protein AED:0.24 eAED:0.24 QI:0	LLp11B	LL	Night	plusFe	11	B	11.4644		RPE1	LL	Night	minusFe	2	20.8989	6.76671	3	3.90676	6.76671	NA		sd	minusFe	t.test(two.sided, unpaired, var.equal=TRUE)
Fd-NIR	snap_masked-scf300000870603.0-processed-gene-8.43-mRNA-1 protein AED:0.24 eAED:0.24 QI:0	LLp11C	LL	Night	plusFe	11	C	7.48318		RPE1	LL	Night	ReFe	2	16.1844	4.24811	3	2.45265	4.24811	0.364549		sd	minusFe	t.test(two.sided, unpaired, var.equal=TRUE)
ISIP3	snap_masked-scf300000870753.0-processed-gene-9.77-mRNA-1 protein AED:0.03 eAED:0.04 QI:0	HLr23A	HL	Day	ReFe	23	A	5.95248		RPE2	HL	Day	plusFe	1	53.6562	19.8635	3	11.4682	19.8635	0.0114687	*	sd	minusFe	t.test(two.sided, unpaired, var.equal=TRUE)
ISIP3	snap_masked-scf300000870753.0-processed-gene-9.77-mRNA-1 protein AED:0.03 eAED:0.04 QI:0	HLr23B	HL	Day	ReFe	23	B	3.65766		RPE2	HL	Day	minusFe	1	2.85867	0.914365	3	0.527909	0.914365	NA		sd	minusFe	t.test(two.sided, unpaired, var.equal=TRUE)
ISIP3	snap_masked-scf300000870753.0-processed-gene-9.77-mRNA-1 protein AED:0.03 eAED:0.04 QI:0	HLr23C	HL	Day	ReFe	23	C	5.73497		RPE2	HL	Day	ReFe	1	53.5559	14.2569	3	8.23122	14.2569	0.00355333	**	sd	minusFe	t.test(two.sided, unpaired, var.equal=TRUE)
ISIP3	snap_masked-scf300000870753.0-processed-gene-9.77-mRNA-1 protein AED:0.03 eAED:0.04 QI:0	HLm23A	HL	Day	minusFe	23	A	10.9478		RPE2	HL	Night	plusFe	2	58.7083	24.5895	3	14.1967	24.5895	0.0180127	*	sd	minusFe	t.test(two.sided, unpaired, var.equal=TRUE)
ISIP3	snap_masked-scf300000870753.0-processed-gene-9.77-mRNA-1 protein AED:0.03 eAED:0.04 QI:0	HLm23B	HL	Day	minusFe	23	B	13.2731		RPE2	HL	Night	minusFe	2	3.49787	2.51671	3	1.45302	2.51671	NA		sd	minusFe	t.test(two.sided, unpaired, var.equal=TRUE)
ISIP3	snap_masked-scf300000870753.0-processed-gene-9.77-mRNA-1 protein AED:0.03 eAED:0.04 QI:0	HLm23C	HL	Day	minusFe	23	C	17.8439		RPE2	HL	Night	ReFe	2	34.8487	8.27492	3	4.77753	8.27492	0.0032863	**	sd	minusFe	t.test(two.sided, unpaired, var.equal=TRUE)
ISIP3	snap_masked-scf300000870753.0-processed-gene-9.77-mRNA-1 protein AED:0.03 eAED:0.04 QI:0	HLp00A	HL	Day	plusFe	0	A	0.368285		RPE2	LL	Day	plusFe	1	42.8233	12.5974	3	7.27309	12.5974	0.00494304	**	sd	minusFe	t.test(two.sided, unpaired, var.equal=TRUE)
ISIP3	snap_masked-scf300000870753.0-processed-gene-9.77-mRNA-1 protein AED:0.03 eAED:0.04 QI:0	HLp00B	HL	Day	plusFe	0	B	0.331602		RPE2	LL	Day	minusFe	1	1.76912	1.29005	3	0.744809	1.29005	NA		sd	minusFe	t.test(two.sided, unpaired, var.equal=TRUE)
ISIP3	snap_masked-scf300000870753.0-processed-gene-9.77-mRNA-1 protein AED:0.03 eAED:0.04 QI:0	HLp00C	HL	Day	plusFe	0	C	0.28216		RPE2	LL	Day	ReFe	1	42.9108	14.4639	3	8.35071	14.4639	0.00800224	**	sd	minusFe	t.test(two.sided, unpaired, var.equal=TRUE)
ISIP3	snap_masked-scf300000870753.0-processed-gene-9.77-mRNA-1 protein AED:0.03 eAED:0.04 QI:0	HLr11A	HL	Night	ReFe	11	A	12.4607		RPE2	LL	Night	plusFe	2	50.2554	7.07638	3	4.08555	7.07638	0.000459543	***	sd	minusFe	t.test(two.sided, unpaired, var.equal=TRUE)
ISIP3	snap_masked-scf300000870753.0-processed-gene-9.77-mRNA-1 protein AED:0.03 eAED:0.04 QI:0	HLr11B	HL	Night	ReFe	11	B	7.23701		RPE2	LL	Night	minusFe	2	6.10311	1.62513	3	0.938269	1.62513	NA		sd	minusFe	t.test(two.sided, unpaired, var.equal=TRUE)
ISIP3	snap_masked-scf300000870753.0-processed-gene-9.77-mRNA-1 protein AED:0.03 eAED:0.04 QI:0	HLr11C	HL	Night	ReFe	11	C	7.44751		RPE2	LL	Night	ReFe	2	9.68934	7.43332	3	4.29163	7.43332	0.460125		sd	minusFe	t.test(two.sided, unpaired, var.equal=TRUE)
ISIP3	snap_masked-scf300000870753.0-processed-gene-9.77-mRNA-1 protein AED:0.03 eAED:0.04 QI:0	HLm11A	HL	Night	minusFe	11	A	14.9927		Urease	HL	Day	plusFe	1	16.9695	2.52386	3	1.45715	2.52386	0.534007		sd	minusFe	t.test(two.sided, unpaired, var.equal=TRUE)
ISIP3	snap_masked-scf300000870753.0-processed-gene-9.77-mRNA-1 protein AED:0.03 eAED:0.04 QI:0	HLm11B	HL	Night	minusFe	11	B	13.7291		Urease	HL	Day	minusFe	1	18.5	2.97332	3	1.71664	2.97332	NA		sd	minusFe	t.test(two.sided, unpaired, var.equal=TRUE)
ISIP3	snap_masked-scf300000870753.0-processed-gene-9.77-mRNA-1 protein AED:0.03 eAED:0.04 QI:0	HLm11C	HL	Night	minusFe	11	C	15.869		Urease	HL	Day	ReFe	1	14.9806	1.20855	3	0.697757	1.20855	0.130351		sd	minusFe	t.test(two.sided, unpaired, var.equal=TRUE)
ISIP3	snap_masked-scf300000870753.0-processed-gene-9.77-mRNA-1 protein AED:0.03 eAED:0.04 QI:0	HLp11A	HL	Night	plusFe	11	A	5.62652		Urease	HL	Night	plusFe	2	18.0338	4.60534	3	2.6589	4.60534	0.285142		sd	minusFe	t.test(two.sided, unpaired, var.equal=TRUE)
ISIP3	snap_masked-scf300000870753.0-processed-gene-9.77-mRNA-1 protein AED:0.03 eAED:0.04 QI:0	HLp11B	HL	Night	plusFe	11	B	0.379004		Urease	HL	Night	minusFe	2	14.1281	2.98344	3	1.72249	2.98344	NA		sd	minusFe	t.test(two.sided, unpaired, var.equal=TRUE)
ISIP3	snap_masked-scf300000870753.0-processed-gene-9.77-mRNA-1 protein AED:0.03 eAED:0.04 QI:0	HLp11C	HL	Night	plusFe	11	C	0.504712		Urease	HL	Night	ReFe	2	13.5766	2.23189	3	1.28858	2.23189	0.810288		sd	minusFe	t.test(two.sided, unpaired, var.equal=TRUE)
ISIP3	snap_masked-scf300000870753.0-processed-gene-9.77-mRNA-1 protein AED:0.03 eAED:0.04 QI:0	LLr23A	LL	Day	ReFe	23	A	8.57641		Urease	LL	Day	plusFe	1	16.8635	4.40104	3	2.54094	4.40104	0.00671678	**	sd	minusFe	t.test(two.sided, unpaired, var.equal=TRUE)
ISIP3	snap_masked-scf300000870753.0-processed-gene-9.77-mRNA-1 protein AED:0.03 eAED:0.04 QI:0	LLr23B	LL	Day	ReFe	23	B	11.9064		Urease	LL	Day	minusFe	1	30.0376	0.465662	3	0.26885	0.465662	NA		sd	minusFe	t.test(two.sided, unpaired, var.equal=TRUE)
ISIP3	snap_masked-scf300000870753.0-processed-gene-9.77-mRNA-1 protein AED:0.03 eAED:0.04 QI:0	LLr23C	LL	Day	ReFe	23	C	10.993		Urease	LL	Day	ReFe	1	22.45	2.52446	3	1.4575	2.52446	0.00688859	**	sd	minusFe	t.test(two.sided, unpaired, var.equal=TRUE)
ISIP3	snap_masked-scf300000870753.0-processed-gene-9.77-mRNA-1 protein AED:0.03 eAED:0.04 QI:0	LLm23A	LL	Day	minusFe	23	A	19.4813		Urease	LL	Night	plusFe	2	19.7221	1.36437	3	0.787719	1.36437	0.00199003	**	sd	minusFe	t.test(two.sided, unpaired, var.equal=TRUE)
ISIP3	snap_masked-scf300000870753.0-processed-gene-9.77-mRNA-1 protein AED:0.03 eAED:0.04 QI:0	LLm23B	LL	Day	minusFe	23	B	20.779		Urease	LL	Night	minusFe	2	27.9873	1.45287	3	0.838816	1.45287	NA		sd	minusFe	t.test(two.sided, unpaired, var.equal=TRUE)
ISIP3	snap_masked-scf300000870753.0-processed-gene-9.77-mRNA-1 protein AED:0.03 eAED:0.04 QI:0	LLm23C	LL	Day	minusFe	23	C	20.3835		Urease	LL	Night	ReFe	2	33.9	7.69426	3	4.44228	7.69426	0.261009		sd	minusFe	t.test(two.sided, unpaired, var.equal=TRUE)
ISIP3	snap_masked-scf300000870753.0-processed-gene-9.77-mRNA-1 protein AED:0.03 eAED:0.04 QI:0	LLp00A	LL	Day	plusFe	0	A	0.524894		ZIP	HL	Day	plusFe	1	24.0873	5.7896	3	3.34263	5.7896	0.0137646	*	sd	minusFe	t.test(two.sided, unpaired, var.equal=TRUE)
ISIP3	snap_masked-scf300000870753.0-processed-gene-9.77-mRNA-1 protein AED:0.03 eAED:0.04 QI:0	LLp00B	LL	Day	plusFe	0	B	0.353786		ZIP	HL	Day	minusFe	1	9.44841	1.74185	3	1.00565	1.74185	NA		sd	minusFe	t.test(two.sided, unpaired, var.equal=TRUE)
ISIP3	snap_masked-scf300000870753.0-processed-gene-9.77-mRNA-1 protein AED:0.03 eAED:0.04 QI:0	LLp00C	LL	Day	plusFe	0	C	14.1808		ZIP	HL	Day	ReFe	1	9.68682	1.93173	3	1.11529	1.93173	0.881552		sd	minusFe	t.test(two.sided, unpaired, var.equal=TRUE)
ISIP3	snap_masked-scf300000870753.0-processed-gene-9.77-mRNA-1 protein AED:0.03 eAED:0.04 QI:0	LLr11A	LL	Night	ReFe	11	A	15.8711		ZIP	HL	Night	plusFe	2	21.2666	2.27294	3	1.31228	2.27294	0.0171257	*	sd	minusFe	t.test(two.sided, unpaired, var.equal=TRUE)
ISIP3	snap_masked-scf300000870753.0-processed-gene-9.77-mRNA-1 protein AED:0.03 eAED:0.04 QI:0	LLr11B	LL	Night	ReFe	11	B	6.2724		ZIP	HL	Night	minusFe	2	11.0172	3.90576	3	2.25499	3.90576	NA		sd	minusFe	t.test(two.sided, unpaired, var.equal=TRUE)
ISIP3	snap_masked-scf300000870753.0-processed-gene-9.77-mRNA-1 protein AED:0.03 eAED:0.04 QI:0	LLr11C	LL	Night	ReFe	11	C	13.5129		ZIP	HL	Night	ReFe	2	11.2597	1.44841	3	0.83624	1.44841	0.92454		sd	minusFe	t.test(two.sided, unpaired, var.equal=TRUE)
ISIP3	snap_masked-scf300000870753.0-processed-gene-9.77-mRNA-1 protein AED:0.03 eAED:0.04 QI:0	LLm11A	LL	Night	minusFe	11	A	21.8955		ZIP	LL	Day	plusFe	1	8.9512	8.83394	3	5.10028	8.83394	0.379506		sd	minusFe	t.test(two.sided, unpaired, var.equal=TRUE)
ISIP3	snap_masked-scf300000870753.0-processed-gene-9.77-mRNA-1 protein AED:0.03 eAED:0.04 QI:0	LLm11B	LL	Night	minusFe	11	B	21.4291		ZIP	LL	Day	minusFe	1	3.8927	0.870448	3	0.502553	0.870448	NA		sd	minusFe	t.test(two.sided, unpaired, var.equal=TRUE)
ISIP3	snap_masked-scf300000870753.0-processed-gene-9.77-mRNA-1 protein AED:0.03 eAED:0.04 QI:0	LLm11C	LL	Night	minusFe	11	C	19.8016		ZIP	LL	Day	ReFe	1	3.00787	0.923506	3	0.533186	0.923506	0.29371		sd	minusFe	t.test(two.sided, unpaired, var.equal=TRUE)
ISIP3	snap_masked-scf300000870753.0-processed-gene-9.77-mRNA-1 protein AED:0.03 eAED:0.04 QI:0	LLp11A	LL	Night	plusFe	11	A	0.881562		ZIP	LL	Night	plusFe	2	5.51898	1.77999	3	1.02768	1.77999	0.325377		sd	minusFe	t.test(two.sided, unpaired, var.equal=TRUE)
ISIP3	snap_masked-scf300000870753.0-processed-gene-9.77-mRNA-1 protein AED:0.03 eAED:0.04 QI:0	LLp11B	LL	Night	plusFe	11	B	0.655445		ZIP	LL	Night	minusFe	2	4.07257	1.35429	3	0.781901	1.35429	NA		sd	minusFe	t.test(two.sided, unpaired, var.equal=TRUE)
ISIP3	snap_masked-scf300000870753.0-processed-gene-9.77-mRNA-1 protein AED:0.03 eAED:0.04 QI:0	LLp11C	LL	Night	plusFe	11	C	0.675225		ZIP	LL	Night	ReFe	2	6.8275	1.72867	3	0.998048	1.72867	0.0954997		sd	minusFe	t.test(two.sided, unpaired, var.equal=TRUE)
NADH-NIR	maker-scf300000870744.1-snap-gene-4.60-mRNA-1 protein AED:0.02 eAED:0.02 QI:35	HLr23A	HL	Day	ReFe	23	A	27.6017		pTF	HL	Day	plusFe	1	4.33718	0.699396	3	0.403797	0.699396	7.50102e-08	***	sd	minusFe	t.test(two.sided, unpaired, var.equal=TRUE)
NADH-NIR	maker-scf300000870744.1-snap-gene-4.60-mRNA-1 protein AED:0.02 eAED:0.02 QI:35	HLr23B	HL	Day	ReFe	23	B	37.1896		pTF	HL	Day	minusFe	1	113.743	1.87812	3	1.08433	1.87812	NA		sd	minusFe	t.test(two.sided, unpaired, var.equal=TRUE)
NADH-NIR	maker-scf300000870744.1-snap-gene-4.60-mRNA-1 protein AED:0.02 eAED:0.02 QI:35	HLr23C	HL	Day	ReFe	23	C	23.1306		pTF	HL	Day	ReFe	1	44.9672	2.74065	3	1.58231	2.74065	3.61197e-06	***	sd	minusFe	t.test(two.sided, unpaired, var.equal=TRUE)
NADH-NIR	maker-scf300000870744.1-snap-gene-4.60-mRNA-1 protein AED:0.02 eAED:0.02 QI:35	HLm23A	HL	Day	minusFe	23	A	3.4303		pTF	HL	Night	plusFe	2	2.92327	1.508	3	0.870644	1.508	0.000644763	***	sd	minusFe	t.test(two.sided, unpaired, var.equal=TRUE)
NADH-NIR	maker-scf300000870744.1-snap-gene-4.60-mRNA-1 protein AED:0.02 eAED:0.02 QI:35	HLm23B	HL	Day	minusFe	23	B	8.22471		pTF	HL	Night	minusFe	2	92.9212	16.0812	3	9.28451	16.0812	NA		sd	minusFe	t.test(two.sided, unpaired, var.equal=TRUE)
NADH-NIR	maker-scf300000870744.1-snap-gene-4.60-mRNA-1 protein AED:0.02 eAED:0.02 QI:35	HLm23C	HL	Day	minusFe	23	C	2.35955		pTF	HL	Night	ReFe	2	63.2353	2.46628	3	1.42391	2.46628	0.034171	*	sd	minusFe	t.test(two.sided, unpaired, var.equal=TRUE)
NADH-NIR	maker-scf300000870744.1-snap-gene-4.60-mRNA-1 protein AED:0.02 eAED:0.02 QI:35	HLp00A	HL	Day	plusFe	0	A	20.7015		pTF	LL	Day	plusFe	1	2.87915	0.682715	3	0.394166	0.682715	4.72922e-08	***	sd	minusFe	t.test(two.sided, unpaired, var.equal=TRUE)
NADH-NIR	maker-scf300000870744.1-snap-gene-4.60-mRNA-1 protein AED:0.02 eAED:0.02 QI:35	HLp00B	HL	Day	plusFe	0	B	25.5835		pTF	LL	Day	minusFe	1	96.2978	1.36344	3	0.787183	1.36344	NA		sd	minusFe	t.test(two.sided, unpaired, var.equal=TRUE)
NADH-NIR	maker-scf300000870744.1-snap-gene-4.60-mRNA-1 protein AED:0.02 eAED:0.02 QI:35	HLp00C	HL	Day	plusFe	0	C	29.0938		pTF	LL	Day	ReFe	1	57.8741	1.23933	3	0.715528	1.23933	3.50712e-06	***	sd	minusFe	t.test(two.sided, unpaired, var.equal=TRUE)
NADH-NIR	maker-scf300000870744.1-snap-gene-4.60-mRNA-1 protein AED:0.02 eAED:0.02 QI:35	HLr11A	HL	Night	ReFe	11	A	15.7855		pTF	LL	Night	plusFe	2	3.96514	1.10932	3	0.640467	1.10932	5.11947e-08	***	sd	minusFe	t.test(two.sided, unpaired, var.equal=TRUE)
NADH-NIR	maker-scf300000870744.1-snap-gene-4.60-mRNA-1 protein AED:0.02 eAED:0.02 QI:35	HLr11B	HL	Night	ReFe	11	B	10.4348		pTF	LL	Night	minusFe	2	100.811	1.17016	3	0.67559	1.17016	NA		sd	minusFe	t.test(two.sided, unpaired, var.equal=TRUE)
NADH-NIR	maker-scf300000870744.1-snap-gene-4.60-mRNA-1 protein AED:0.02 eAED:0.02 QI:35	HLr11C	HL	Night	ReFe	11	C	19.0613		pTF	LL	Night	ReFe	2	58.1904	39.2605	3	22.6671	39.2605	0.133369		sd	minusFe	t.test(two.sided, unpaired, var.equal=TRUE)
NADH-NIR	maker-scf300000870744.1-snap-gene-4.60-mRNA-1 protein AED:0.02 eAED:0.02 QI:35	HLm11A	HL	Night	minusFe	11	A	6.04644
NADH-NIR	maker-scf300000870744.1-snap-gene-4.60-mRNA-1 protein AED:0.02 eAED:0.02 QI:35	HLm11B	HL	Night	minusFe	11	B	3.68737
NADH-NIR	maker-scf300000870744.1-snap-gene-4.60-mRNA-1 protein AED:0.02 eAED:0.02 QI:35	HLm11C	HL	Night	minusFe	11	C	3.85568
NADH-NIR	maker-scf300000870744.1-snap-gene-4.60-mRNA-1 protein AED:0.02 eAED:0.02 QI:35	HLp11A	HL	Night	plusFe	11	A	17.4962
NADH-NIR	maker-scf300000870744.1-snap-gene-4.60-mRNA-1 protein AED:0.02 eAED:0.02 QI:35	HLp11B	HL	Night	plusFe	11	B	18.7881
NADH-NIR	maker-scf300000870744.1-snap-gene-4.60-mRNA-1 protein AED:0.02 eAED:0.02 QI:35	HLp11C	HL	Night	plusFe	11	C	13.0855
NADH-NIR	maker-scf300000870744.1-snap-gene-4.60-mRNA-1 protein AED:0.02 eAED:0.02 QI:35	LLr23A	LL	Day	ReFe	23	A	66.4301
NADH-NIR	maker-scf300000870744.1-snap-gene-4.60-mRNA-1 protein AED:0.02 eAED:0.02 QI:35	LLr23B	LL	Day	ReFe	23	B	36.8931
NADH-NIR	maker-scf300000870744.1-snap-gene-4.60-mRNA-1 protein AED:0.02 eAED:0.02 QI:35	LLr23C	LL	Day	ReFe	23	C	21.4304
NADH-NIR	maker-scf300000870744.1-snap-gene-4.60-mRNA-1 protein AED:0.02 eAED:0.02 QI:35	LLm23A	LL	Day	minusFe	23	A	3.44285
NADH-NIR	maker-scf300000870744.1-snap-gene-4.60-mRNA-1 protein AED:0.02 eAED:0.02 QI:35	LLm23B	LL	Day	minusFe	23	B	2.51977
NADH-NIR	maker-scf300000870744.1-snap-gene-4.60-mRNA-1 protein AED:0.02 eAED:0.02 QI:35	LLm23C	LL	Day	minusFe	23	C	6.61048
NADH-NIR	maker-scf300000870744.1-snap-gene-4.60-mRNA-1 protein AED:0.02 eAED:0.02 QI:35	LLp00A	LL	Day	plusFe	0	A	31.2999
NADH-NIR	maker-scf300000870744.1-snap-gene-4.60-mRNA-1 protein AED:0.02 eAED:0.02 QI:35	LLp00B	LL	Day	plusFe	0	B	38.6378
NADH-NIR	maker-scf300000870744.1-snap-gene-4.60-mRNA-1 protein AED:0.02 eAED:0.02 QI:35	LLp00C	LL	Day	plusFe	0	C	15.0737
NADH-NIR	maker-scf300000870744.1-snap-gene-4.60-mRNA-1 protein AED:0.02 eAED:0.02 QI:35	LLr11A	LL	Night	ReFe	11	A	14.8905
NADH-NIR	maker-scf300000870744.1-snap-gene-4.60-mRNA-1 protein AED:0.02 eAED:0.02 QI:35	LLr11B	LL	Night	ReFe	11	B	20.3122
NADH-NIR	maker-scf300000870744.1-snap-gene-4.60-mRNA-1 protein AED:0.02 eAED:0.02 QI:35	LLr11C	LL	Night	ReFe	11	C	19.5797
NADH-NIR	maker-scf300000870744.1-snap-gene-4.60-mRNA-1 protein AED:0.02 eAED:0.02 QI:35	LLm11A	LL	Night	minusFe	11	A	7.23606
NADH-NIR	maker-scf300000870744.1-snap-gene-4.60-mRNA-1 protein AED:0.02 eAED:0.02 QI:35	LLm11B	LL	Night	minusFe	11	B	3.1658
NADH-NIR	maker-scf300000870744.1-snap-gene-4.60-mRNA-1 protein AED:0.02 eAED:0.02 QI:35	LLm11C	LL	Night	minusFe	11	C	1.16057
NADH-NIR	maker-scf300000870744.1-snap-gene-4.60-mRNA-1 protein AED:0.02 eAED:0.02 QI:35	LLp11A	LL	Night	plusFe	11	A	20.1025
NADH-NIR	maker-scf300000870744.1-snap-gene-4.60-mRNA-1 protein AED:0.02 eAED:0.02 QI:35	LLp11B	LL	Night	plusFe	11	B	14.1374
NADH-NIR	maker-scf300000870744.1-snap-gene-4.60-mRNA-1 protein AED:0.02 eAED:0.02 QI:35	LLp11C	LL	Night	plusFe	11	C	11.4151
NR	snap_masked-scf300000870693.1-processed-gene-2.63-mRNA-1 protein AED:0.04 eAED:0.04 QI:0	HLr23A	HL	Day	ReFe	23	A	34.3668
NR	snap_masked-scf300000870693.1-processed-gene-2.63-mRNA-1 protein AED:0.04 eAED:0.04 QI:0	HLr23B	HL	Day	ReFe	23	B	29.8533
NR	snap_masked-scf300000870693.1-processed-gene-2.63-mRNA-1 protein AED:0.04 eAED:0.04 QI:0	HLr23C	HL	Day	ReFe	23	C	43.72
NR	snap_masked-scf300000870693.1-processed-gene-2.63-mRNA-1 protein AED:0.04 eAED:0.04 QI:0	HLm23A	HL	Day	minusFe	23	A	15.6469
NR	snap_masked-scf300000870693.1-processed-gene-2.63-mRNA-1 protein AED:0.04 eAED:0.04 QI:0	HLm23B	HL	Day	minusFe	23	B	20.2371
NR	snap_masked-scf300000870693.1-processed-gene-2.63-mRNA-1 protein AED:0.04 eAED:0.04 QI:0	HLm23C	HL	Day	minusFe	23	C	17.5448
NR	snap_masked-scf300000870693.1-processed-gene-2.63-mRNA-1 protein AED:0.04 eAED:0.04 QI:0	HLp00A	HL	Day	plusFe	0	A	35.6296
NR	snap_masked-scf300000870693.1-processed-gene-2.63-mRNA-1 protein AED:0.04 eAED:0.04 QI:0	HLp00B	HL	Day	plusFe	0	B	34.1638
NR	snap_masked-scf300000870693.1-processed-gene-2.63-mRNA-1 protein AED:0.04 eAED:0.04 QI:0	HLp00C	HL	Day	plusFe	0	C	34.4383
NR	snap_masked-scf300000870693.1-processed-gene-2.63-mRNA-1 protein AED:0.04 eAED:0.04 QI:0	HLr11A	HL	Night	ReFe	11	A	46.8864
NR	snap_masked-scf300000870693.1-processed-gene-2.63-mRNA-1 protein AED:0.04 eAED:0.04 QI:0	HLr11B	HL	Night	ReFe	11	B	35.7458
NR	snap_masked-scf300000870693.1-processed-gene-2.63-mRNA-1 protein AED:0.04 eAED:0.04 QI:0	HLr11C	HL	Night	ReFe	11	C	34.0515
NR	snap_masked-scf300000870693.1-processed-gene-2.63-mRNA-1 protein AED:0.04 eAED:0.04 QI:0	HLm11A	HL	Night	minusFe	11	A	7.46089
NR	snap_masked-scf300000870693.1-processed-gene-2.63-mRNA-1 protein AED:0.04 eAED:0.04 QI:0	HLm11B	HL	Night	minusFe	11	B	12.5029
NR	snap_masked-scf300000870693.1-processed-gene-2.63-mRNA-1 protein AED:0.04 eAED:0.04 QI:0	HLm11C	HL	Night	minusFe	11	C	10.9879
NR	snap_masked-scf300000870693.1-processed-gene-2.63-mRNA-1 protein AED:0.04 eAED:0.04 QI:0	HLp11A	HL	Night	plusFe	11	A	30.5329
NR	snap_masked-scf300000870693.1-processed-gene-2.63-mRNA-1 protein AED:0.04 eAED:0.04 QI:0	HLp11B	HL	Night	plusFe	11	B	21.111
NR	snap_masked-scf300000870693.1-processed-gene-2.63-mRNA-1 protein AED:0.04 eAED:0.04 QI:0	HLp11C	HL	Night	plusFe	11	C	21.8207
NR	snap_masked-scf300000870693.1-processed-gene-2.63-mRNA-1 protein AED:0.04 eAED:0.04 QI:0	LLr23A	LL	Day	ReFe	23	A	32.7995
NR	snap_masked-scf300000870693.1-processed-gene-2.63-mRNA-1 protein AED:0.04 eAED:0.04 QI:0	LLr23B	LL	Day	ReFe	23	B	48.1316
NR	snap_masked-scf300000870693.1-processed-gene-2.63-mRNA-1 protein AED:0.04 eAED:0.04 QI:0	LLr23C	LL	Day	ReFe	23	C	48.4431
NR	snap_masked-scf300000870693.1-processed-gene-2.63-mRNA-1 protein AED:0.04 eAED:0.04 QI:0	LLm23A	LL	Day	minusFe	23	A	20.8871
NR	snap_masked-scf300000870693.1-processed-gene-2.63-mRNA-1 protein AED:0.04 eAED:0.04 QI:0	LLm23B	LL	Day	minusFe	23	B	22.4938
NR	snap_masked-scf300000870693.1-processed-gene-2.63-mRNA-1 protein AED:0.04 eAED:0.04 QI:0	LLm23C	LL	Day	minusFe	23	C	23.7008
NR	snap_masked-scf300000870693.1-processed-gene-2.63-mRNA-1 protein AED:0.04 eAED:0.04 QI:0	LLp00A	LL	Day	plusFe	0	A	50.5804
NR	snap_masked-scf300000870693.1-processed-gene-2.63-mRNA-1 protein AED:0.04 eAED:0.04 QI:0	LLp00B	LL	Day	plusFe	0	B	41.0094
NR	snap_masked-scf300000870693.1-processed-gene-2.63-mRNA-1 protein AED:0.04 eAED:0.04 QI:0	LLp00C	LL	Day	plusFe	0	C	27.6375
NR	snap_masked-scf300000870693.1-processed-gene-2.63-mRNA-1 protein AED:0.04 eAED:0.04 QI:0	LLr11A	LL	Night	ReFe	11	A	32.493
NR	snap_masked-scf300000870693.1-processed-gene-2.63-mRNA-1 protein AED:0.04 eAED:0.04 QI:0	LLr11B	LL	Night	ReFe	11	B	10.3632
NR	snap_masked-scf300000870693.1-processed-gene-2.63-mRNA-1 protein AED:0.04 eAED:0.04 QI:0	LLr11C	LL	Night	ReFe	11	C	24.7035
NR	snap_masked-scf300000870693.1-processed-gene-2.63-mRNA-1 protein AED:0.04 eAED:0.04 QI:0	LLm11A	LL	Night	minusFe	11	A	13.8219
NR	snap_masked-scf300000870693.1-processed-gene-2.63-mRNA-1 protein AED:0.04 eAED:0.04 QI:0	LLm11B	LL	Night	minusFe	11	B	16.6963
NR	snap_masked-scf300000870693.1-processed-gene-2.63-mRNA-1 protein AED:0.04 eAED:0.04 QI:0	LLm11C	LL	Night	minusFe	11	C	15.6116
NR	snap_masked-scf300000870693.1-processed-gene-2.63-mRNA-1 protein AED:0.04 eAED:0.04 QI:0	LLp11A	LL	Night	plusFe	11	A	28.3156
NR	snap_masked-scf300000870693.1-processed-gene-2.63-mRNA-1 protein AED:0.04 eAED:0.04 QI:0	LLp11B	LL	Night	plusFe	11	B	23.6919
NR	snap_masked-scf300000870693.1-processed-gene-2.63-mRNA-1 protein AED:0.04 eAED:0.04 QI:0	LLp11C	LL	Night	plusFe	11	C	25.9575
RPE1	maker-scf300000870746.0-snap-gene-10.64-mRNA-1 protein AED:0.13 eAED:0.13 QI:0	HLr23A	HL	Day	ReFe	23	A	4.03787
RPE1	maker-scf300000870746.0-snap-gene-10.64-mRNA-1 protein AED:0.13 eAED:0.13 QI:0	HLr23B	HL	Day	ReFe	23	B	19.2863
RPE1	maker-scf300000870746.0-snap-gene-10.64-mRNA-1 protein AED:0.13 eAED:0.13 QI:0	HLr23C	HL	Day	ReFe	23	C	18.9282
RPE1	maker-scf300000870746.0-snap-gene-10.64-mRNA-1 protein AED:0.13 eAED:0.13 QI:0	HLm23A	HL	Day	minusFe	23	A	6.45863
RPE1	maker-scf300000870746.0-snap-gene-10.64-mRNA-1 protein AED:0.13 eAED:0.13 QI:0	HLm23B	HL	Day	minusFe	23	B	38.3298
RPE1	maker-scf300000870746.0-snap-gene-10.64-mRNA-1 protein AED:0.13 eAED:0.13 QI:0	HLm23C	HL	Day	minusFe	23	C	36.3926
RPE1	maker-scf300000870746.0-snap-gene-10.64-mRNA-1 protein AED:0.13 eAED:0.13 QI:0	HLp00A	HL	Day	plusFe	0	A	0.533228
RPE1	maker-scf300000870746.0-snap-gene-10.64-mRNA-1 protein AED:0.13 eAED:0.13 QI:0	HLp00B	HL	Day	plusFe	0	B	2.5129
RPE1	maker-scf300000870746.0-snap-gene-10.64-mRNA-1 protein AED:0.13 eAED:0.13 QI:0	HLp00C	HL	Day	plusFe	0	C	1.57125
RPE1	maker-scf300000870746.0-snap-gene-10.64-mRNA-1 protein AED:0.13 eAED:0.13 QI:0	HLr11A	HL	Night	ReFe	11	A	21.7526
RPE1	maker-scf300000870746.0-snap-gene-10.64-mRNA-1 protein AED:0.13 eAED:0.13 QI:0	HLr11B	HL	Night	ReFe	11	B	21.2445
RPE1	maker-scf300000870746.0-snap-gene-10.64-mRNA-1 protein AED:0.13 eAED:0.13 QI:0	HLr11C	HL	Night	ReFe	11	C	19.6278
RPE1	maker-scf300000870746.0-snap-gene-10.64-mRNA-1 protein AED:0.13 eAED:0.13 QI:0	HLm11A	HL	Night	minusFe	11	A	27.7117
RPE1	maker-scf300000870746.0-snap-gene-10.64-mRNA-1 protein AED:0.13 eAED:0.13 QI:0	HLm11B	HL	Night	minusFe	11	B	28.2827
RPE1	maker-scf300000870746.0-snap-gene-10.64-mRNA-1 protein AED:0.13 eAED:0.13 QI:0	HLm11C	HL	Night	minusFe	11	C	41.327
RPE1	maker-scf300000870746.0-snap-gene-10.64-mRNA-1 protein AED:0.13 eAED:0.13 QI:0	HLp11A	HL	Night	plusFe	11	A	1.57618
RPE1	maker-scf300000870746.0-snap-gene-10.64-mRNA-1 protein AED:0.13 eAED:0.13 QI:0	HLp11B	HL	Night	plusFe	11	B	2.38796
RPE1	maker-scf300000870746.0-snap-gene-10.64-mRNA-1 protein AED:0.13 eAED:0.13 QI:0	HLp11C	HL	Night	plusFe	11	C	3.71
RPE1	maker-scf300000870746.0-snap-gene-10.64-mRNA-1 protein AED:0.13 eAED:0.13 QI:0	LLr23A	LL	Day	ReFe	23	A	15.1978
RPE1	maker-scf300000870746.0-snap-gene-10.64-mRNA-1 protein AED:0.13 eAED:0.13 QI:0	LLr23B	LL	Day	ReFe	23	B	11.2961
RPE1	maker-scf300000870746.0-snap-gene-10.64-mRNA-1 protein AED:0.13 eAED:0.13 QI:0	LLr23C	LL	Day	ReFe	23	C	10.0638
RPE1	maker-scf300000870746.0-snap-gene-10.64-mRNA-1 protein AED:0.13 eAED:0.13 QI:0	LLm23A	LL	Day	minusFe	23	A	34.7036
RPE1	maker-scf300000870746.0-snap-gene-10.64-mRNA-1 protein AED:0.13 eAED:0.13 QI:0	LLm23B	LL	Day	minusFe	23	B	6.27789
RPE1	maker-scf300000870746.0-snap-gene-10.64-mRNA-1 protein AED:0.13 eAED:0.13 QI:0	LLm23C	LL	Day	minusFe	23	C	22.8051
RPE1	maker-scf300000870746.0-snap-gene-10.64-mRNA-1 protein AED:0.13 eAED:0.13 QI:0	LLp00A	LL	Day	plusFe	0	A	2.76227
RPE1	maker-scf300000870746.0-snap-gene-10.64-mRNA-1 protein AED:0.13 eAED:0.13 QI:0	LLp00B	LL	Day	plusFe	0	B	4.8495
RPE1	maker-scf300000870746.0-snap-gene-10.64-mRNA-1 protein AED:0.13 eAED:0.13 QI:0	LLp00C	LL	Day	plusFe	0	C	2.43123
RPE1	maker-scf300000870746.0-snap-gene-10.64-mRNA-1 protein AED:0.13 eAED:0.13 QI:0	LLr11A	LL	Night	ReFe	11	A	13.9852
RPE1	maker-scf300000870746.0-snap-gene-10.64-mRNA-1 protein AED:0.13 eAED:0.13 QI:0	LLr11B	LL	Night	ReFe	11	B	21.0813
RPE1	maker-scf300000870746.0-snap-gene-10.64-mRNA-1 protein AED:0.13 eAED:0.13 QI:0	LLr11C	LL	Night	ReFe	11	C	13.4868
RPE1	maker-scf300000870746.0-snap-gene-10.64-mRNA-1 protein AED:0.13 eAED:0.13 QI:0	LLm11A	LL	Night	minusFe	11	A	28.6397
RPE1	maker-scf300000870746.0-snap-gene-10.64-mRNA-1 protein AED:0.13 eAED:0.13 QI:0	LLm11B	LL	Night	minusFe	11	B	17.9489
RPE1	maker-scf300000870746.0-snap-gene-10.64-mRNA-1 protein AED:0.13 eAED:0.13 QI:0	LLm11C	LL	Night	minusFe	11	C	16.1079
RPE1	maker-scf300000870746.0-snap-gene-10.64-mRNA-1 protein AED:0.13 eAED:0.13 QI:0	LLp11A	LL	Night	plusFe	11	A	4.0115
RPE1	maker-scf300000870746.0-snap-gene-10.64-mRNA-1 protein AED:0.13 eAED:0.13 QI:0	LLp11B	LL	Night	plusFe	11	B	2.92
RPE1	maker-scf300000870746.0-snap-gene-10.64-mRNA-1 protein AED:0.13 eAED:0.13 QI:0	LLp11C	LL	Night	plusFe	11	C	2.41631
RPE2	snap_masked-scf300000870749.0-processed-gene-4.47-mRNA-1 protein AED:0.04 eAED:0.04 QI:0	HLr23A	HL	Day	ReFe	23	A	47.509
RPE2	snap_masked-scf300000870749.0-processed-gene-4.47-mRNA-1 protein AED:0.04 eAED:0.04 QI:0	HLr23B	HL	Day	ReFe	23	B	43.3191
RPE2	snap_masked-scf300000870749.0-processed-gene-4.47-mRNA-1 protein AED:0.04 eAED:0.04 QI:0	HLr23C	HL	Day	ReFe	23	C	69.8397
RPE2	snap_masked-scf300000870749.0-processed-gene-4.47-mRNA-1 protein AED:0.04 eAED:0.04 QI:0	HLm23A	HL	Day	minusFe	23	A	2.73408
RPE2	snap_masked-scf300000870749.0-processed-gene-4.47-mRNA-1 protein AED:0.04 eAED:0.04 QI:0	HLm23B	HL	Day	minusFe	23	B	3.82894
RPE2	snap_masked-scf300000870749.0-processed-gene-4.47-mRNA-1 protein AED:0.04 eAED:0.04 QI:0	HLm23C	HL	Day	minusFe	23	C	2.01298
RPE2	snap_masked-scf300000870749.0-processed-gene-4.47-mRNA-1 protein AED:0.04 eAED:0.04 QI:0	HLp00A	HL	Day	plusFe	0	A	76.4677
RPE2	snap_masked-scf300000870749.0-processed-gene-4.47-mRNA-1 protein AED:0.04 eAED:0.04 QI:0	HLp00B	HL	Day	plusFe	0	B	40.1802
RPE2	snap_masked-scf300000870749.0-processed-gene-4.47-mRNA-1 protein AED:0.04 eAED:0.04 QI:0	HLp00C	HL	Day	plusFe	0	C	44.3207
RPE2	snap_masked-scf300000870749.0-processed-gene-4.47-mRNA-1 protein AED:0.04 eAED:0.04 QI:0	HLr11A	HL	Night	ReFe	11	A	44.0604
RPE2	snap_masked-scf300000870749.0-processed-gene-4.47-mRNA-1 protein AED:0.04 eAED:0.04 QI:0	HLr11B	HL	Night	ReFe	11	B	32.4412
RPE2	snap_masked-scf300000870749.0-processed-gene-4.47-mRNA-1 protein AED:0.04 eAED:0.04 QI:0	HLr11C	HL	Night	ReFe	11	C	28.0445
RPE2	snap_masked-scf300000870749.0-processed-gene-4.47-mRNA-1 protein AED:0.04 eAED:0.04 QI:0	HLm11A	HL	Night	minusFe	11	A	4.66919
RPE2	snap_masked-scf300000870749.0-processed-gene-4.47-mRNA-1 protein AED:0.04 eAED:0.04 QI:0	HLm11B	HL	Night	minusFe	11	B	5.21543
RPE2	snap_masked-scf300000870749.0-processed-gene-4.47-mRNA-1 protein AED:0.04 eAED:0.04 QI:0	HLm11C	HL	Night	minusFe	11	C	0.608984
RPE2	snap_masked-scf300000870749.0-processed-gene-4.47-mRNA-1 protein AED:0.04 eAED:0.04 QI:0	HLp11A	HL	Night	plusFe	11	A	48.6298
RPE2	snap_masked-scf300000870749.0-processed-gene-4.47-mRNA-1 protein AED:0.04 eAED:0.04 QI:0	HLp11B	HL	Night	plusFe	11	B	40.7593
RPE2	snap_masked-scf300000870749.0-processed-gene-4.47-mRNA-1 protein AED:0.04 eAED:0.04 QI:0	HLp11C	HL	Night	plusFe	11	C	86.7358
RPE2	snap_masked-scf300000870749.0-processed-gene-4.47-mRNA-1 protein AED:0.04 eAED:0.04 QI:0	LLr23A	LL	Day	ReFe	23	A	27.2148
RPE2	snap_masked-scf300000870749.0-processed-gene-4.47-mRNA-1 protein AED:0.04 eAED:0.04 QI:0	LLr23B	LL	Day	ReFe	23	B	55.7015
RPE2	snap_masked-scf300000870749.0-processed-gene-4.47-mRNA-1 protein AED:0.04 eAED:0.04 QI:0	LLr23C	LL	Day	ReFe	23	C	45.8162
RPE2	snap_masked-scf300000870749.0-processed-gene-4.47-mRNA-1 protein AED:0.04 eAED:0.04 QI:0	LLm23A	LL	Day	minusFe	23	A	0.621463
RPE2	snap_masked-scf300000870749.0-processed-gene-4.47-mRNA-1 protein AED:0.04 eAED:0.04 QI:0	LLm23B	LL	Day	minusFe	23	B	1.52053
RPE2	snap_masked-scf300000870749.0-processed-gene-4.47-mRNA-1 protein AED:0.04 eAED:0.04 QI:0	LLm23C	LL	Day	minusFe	23	C	3.16538
RPE2	snap_masked-scf300000870749.0-processed-gene-4.47-mRNA-1 protein AED:0.04 eAED:0.04 QI:0	LLp00A	LL	Day	plusFe	0	A	55.872
RPE2	snap_masked-scf300000870749.0-processed-gene-4.47-mRNA-1 protein AED:0.04 eAED:0.04 QI:0	LLp00B	LL	Day	plusFe	0	B	41.8661
RPE2	snap_masked-scf300000870749.0-processed-gene-4.47-mRNA-1 protein AED:0.04 eAED:0.04 QI:0	LLp00C	LL	Day	plusFe	0	C	30.7319
RPE2	snap_masked-scf300000870749.0-processed-gene-4.47-mRNA-1 protein AED:0.04 eAED:0.04 QI:0	LLr11A	LL	Night	ReFe	11	A	17.3536
RPE2	snap_masked-scf300000870749.0-processed-gene-4.47-mRNA-1 protein AED:0.04 eAED:0.04 QI:0	LLr11B	LL	Night	ReFe	11	B	2.51077
RPE2	snap_masked-scf300000870749.0-processed-gene-4.47-mRNA-1 protein AED:0.04 eAED:0.04 QI:0	LLr11C	LL	Night	ReFe	11	C	9.20366
RPE2	snap_masked-scf300000870749.0-processed-gene-4.47-mRNA-1 protein AED:0.04 eAED:0.04 QI:0	LLm11A	LL	Night	minusFe	11	A	7.44655
RPE2	snap_masked-scf300000870749.0-processed-gene-4.47-mRNA-1 protein AED:0.04 eAED:0.04 QI:0	LLm11B	LL	Night	minusFe	11	B	4.29674
RPE2	snap_masked-scf300000870749.0-processed-gene-4.47-mRNA-1 protein AED:0.04 eAED:0.04 QI:0	LLm11C	LL	Night	minusFe	11	C	6.56605
RPE2	snap_masked-scf300000870749.0-processed-gene-4.47-mRNA-1 protein AED:0.04 eAED:0.04 QI:0	LLp11A	LL	Night	plusFe	11	A	47.6064
RPE2	snap_masked-scf300000870749.0-processed-gene-4.47-mRNA-1 protein AED:0.04 eAED:0.04 QI:0	LLp11B	LL	Night	plusFe	11	B	58.2741
RPE2	snap_masked-scf300000870749.0-processed-gene-4.47-mRNA-1 protein AED:0.04 eAED:0.04 QI:0	LLp11C	LL	Night	plusFe	11	C	44.8857
Urease	snap_masked-scf300000870744.0-processed-gene-2.169-mRNA-1 protein AED:0.18 eAED:0.18 QI:0	HLr23A	HL	Day	ReFe	23	A	14.0052
Urease	snap_masked-scf300000870744.0-processed-gene-2.169-mRNA-1 protein AED:0.18 eAED:0.18 QI:0	HLr23B	HL	Day	ReFe	23	B	16.3326
Urease	snap_masked-scf300000870744.0-processed-gene-2.169-mRNA-1 protein AED:0.18 eAED:0.18 QI:0	HLr23C	HL	Day	ReFe	23	C	14.604
Urease	snap_masked-scf300000870744.0-processed-gene-2.169-mRNA-1 protein AED:0.18 eAED:0.18 QI:0	HLm23A	HL	Day	minusFe	23	A	21.7219
Urease	snap_masked-scf300000870744.0-processed-gene-2.169-mRNA-1 protein AED:0.18 eAED:0.18 QI:0	HLm23B	HL	Day	minusFe	23	B	15.8618
Urease	snap_masked-scf300000870744.0-processed-gene-2.169-mRNA-1 protein AED:0.18 eAED:0.18 QI:0	HLm23C	HL	Day	minusFe	23	C	17.9163
Urease	snap_masked-scf300000870744.0-processed-gene-2.169-mRNA-1 protein AED:0.18 eAED:0.18 QI:0	HLp00A	HL	Day	plusFe	0	A	14.8587
Urease	snap_masked-scf300000870744.0-processed-gene-2.169-mRNA-1 protein AED:0.18 eAED:0.18 QI:0	HLp00B	HL	Day	plusFe	0	B	19.7651
Urease	snap_masked-scf300000870744.0-processed-gene-2.169-mRNA-1 protein AED:0.18 eAED:0.18 QI:0	HLp00C	HL	Day	plusFe	0	C	16.2848
Urease	snap_masked-scf300000870744.0-processed-gene-2.169-mRNA-1 protein AED:0.18 eAED:0.18 QI:0	HLr11A	HL	Night	ReFe	11	A	14.2295
Urease	snap_masked-scf300000870744.0-processed-gene-2.169-mRNA-1 protein AED:0.18 eAED:0.18 QI:0	HLr11B	HL	Night	ReFe	11	B	11.091
Urease	snap_masked-scf300000870744.0-processed-gene-2.169-mRNA-1 protein AED:0.18 eAED:0.18 QI:0	HLr11C	HL	Night	ReFe	11	C	15.4092
Urease	snap_masked-scf300000870744.0-processed-gene-2.169-mRNA-1 protein AED:0.18 eAED:0.18 QI:0	HLm11A	HL	Night	minusFe	11	A	10.9051
Urease	snap_masked-scf300000870744.0-processed-gene-2.169-mRNA-1 protein AED:0.18 eAED:0.18 QI:0	HLm11B	HL	Night	minusFe	11	B	14.686
Urease	snap_masked-scf300000870744.0-processed-gene-2.169-mRNA-1 protein AED:0.18 eAED:0.18 QI:0	HLm11C	HL	Night	minusFe	11	C	16.7933
Urease	snap_masked-scf300000870744.0-processed-gene-2.169-mRNA-1 protein AED:0.18 eAED:0.18 QI:0	HLp11A	HL	Night	plusFe	11	A	23.1802
Urease	snap_masked-scf300000870744.0-processed-gene-2.169-mRNA-1 protein AED:0.18 eAED:0.18 QI:0	HLp11B	HL	Night	plusFe	11	B	16.6206
Urease	snap_masked-scf300000870744.0-processed-gene-2.169-mRNA-1 protein AED:0.18 eAED:0.18 QI:0	HLp11C	HL	Night	plusFe	11	C	14.3007
Urease	snap_masked-scf300000870744.0-processed-gene-2.169-mRNA-1 protein AED:0.18 eAED:0.18 QI:0	LLr23A	LL	Day	ReFe	23	A	24.2061
Urease	snap_masked-scf300000870744.0-processed-gene-2.169-mRNA-1 protein AED:0.18 eAED:0.18 QI:0	LLr23B	LL	Day	ReFe	23	B	19.5571
Urease	snap_masked-scf300000870744.0-processed-gene-2.169-mRNA-1 protein AED:0.18 eAED:0.18 QI:0	LLr23C	LL	Day	ReFe	23	C	23.5869
Urease	snap_masked-scf300000870744.0-processed-gene-2.169-mRNA-1 protein AED:0.18 eAED:0.18 QI:0	LLm23A	LL	Day	minusFe	23	A	30.459
Urease	snap_masked-scf300000870744.0-processed-gene-2.169-mRNA-1 protein AED:0.18 eAED:0.18 QI:0	LLm23B	LL	Day	minusFe	23	B	30.116
Urease	snap_masked-scf300000870744.0-processed-gene-2.169-mRNA-1 protein AED:0.18 eAED:0.18 QI:0	LLm23C	LL	Day	minusFe	23	C	29.5377
Urease	snap_masked-scf300000870744.0-processed-gene-2.169-mRNA-1 protein AED:0.18 eAED:0.18 QI:0	LLp00A	LL	Day	plusFe	0	A	21.1735
Urease	snap_masked-scf300000870744.0-processed-gene-2.169-mRNA-1 protein AED:0.18 eAED:0.18 QI:0	LLp00B	LL	Day	plusFe	0	B	17.0401
Urease	snap_masked-scf300000870744.0-processed-gene-2.169-mRNA-1 protein AED:0.18 eAED:0.18 QI:0	LLp00C	LL	Day	plusFe	0	C	12.3768
Urease	snap_masked-scf300000870744.0-processed-gene-2.169-mRNA-1 protein AED:0.18 eAED:0.18 QI:0	LLr11A	LL	Night	ReFe	11	A	36.4999
Urease	snap_masked-scf300000870744.0-processed-gene-2.169-mRNA-1 protein AED:0.18 eAED:0.18 QI:0	LLr11B	LL	Night	ReFe	11	B	25.2426
Urease	snap_masked-scf300000870744.0-processed-gene-2.169-mRNA-1 protein AED:0.18 eAED:0.18 QI:0	LLr11C	LL	Night	ReFe	11	C	39.9574
Urease	snap_masked-scf300000870744.0-processed-gene-2.169-mRNA-1 protein AED:0.18 eAED:0.18 QI:0	LLm11A	LL	Night	minusFe	11	A	29.3291
Urease	snap_masked-scf300000870744.0-processed-gene-2.169-mRNA-1 protein AED:0.18 eAED:0.18 QI:0	LLm11B	LL	Night	minusFe	11	B	26.4443
Urease	snap_masked-scf300000870744.0-processed-gene-2.169-mRNA-1 protein AED:0.18 eAED:0.18 QI:0	LLm11C	LL	Night	minusFe	11	C	28.1884
Urease	snap_masked-scf300000870744.0-processed-gene-2.169-mRNA-1 protein AED:0.18 eAED:0.18 QI:0	LLp11A	LL	Night	plusFe	11	A	21.2857
Urease	snap_masked-scf300000870744.0-processed-gene-2.169-mRNA-1 protein AED:0.18 eAED:0.18 QI:0	LLp11B	LL	Night	plusFe	11	B	18.7735
Urease	snap_masked-scf300000870744.0-processed-gene-2.169-mRNA-1 protein AED:0.18 eAED:0.18 QI:0	LLp11C	LL	Night	plusFe	11	C	19.1071
ZIP	maker-scf300000870753.0-snap-gene-12.66-mRNA-1 protein AED:0.11 eAED:0.11 QI:0	HLr23A	HL	Day	ReFe	23	A	7.80015
ZIP	maker-scf300000870753.0-snap-gene-12.66-mRNA-1 protein AED:0.11 eAED:0.11 QI:0	HLr23B	HL	Day	ReFe	23	B	9.59966
ZIP	maker-scf300000870753.0-snap-gene-12.66-mRNA-1 protein AED:0.11 eAED:0.11 QI:0	HLr23C	HL	Day	ReFe	23	C	11.6607
ZIP	maker-scf300000870753.0-snap-gene-12.66-mRNA-1 protein AED:0.11 eAED:0.11 QI:0	HLm23A	HL	Day	minusFe	23	A	9.27401
ZIP	maker-scf300000870753.0-snap-gene-12.66-mRNA-1 protein AED:0.11 eAED:0.11 QI:0	HLm23B	HL	Day	minusFe	23	B	7.80032
ZIP	maker-scf300000870753.0-snap-gene-12.66-mRNA-1 protein AED:0.11 eAED:0.11 QI:0	HLm23C	HL	Day	minusFe	23	C	11.2709
ZIP	maker-scf300000870753.0-snap-gene-12.66-mRNA-1 protein AED:0.11 eAED:0.11 QI:0	HLp00A	HL	Day	plusFe	0	A	23.3719
ZIP	maker-scf300000870753.0-snap-gene-12.66-mRNA-1 protein AED:0.11 eAED:0.11 QI:0	HLp00B	HL	Day	plusFe	0	B	30.2014
ZIP	maker-scf300000870753.0-snap-gene-12.66-mRNA-1 protein AED:0.11 eAED:0.11 QI:0	HLp00C	HL	Day	plusFe	0	C	18.6887
ZIP	maker-scf300000870753.0-snap-gene-12.66-mRNA-1 protein AED:0.11 eAED:0.11 QI:0	HLr11A	HL	Night	ReFe	11	A	11.1983
ZIP	maker-scf300000870753.0-snap-gene-12.66-mRNA-1 protein AED:0.11 eAED:0.11 QI:0	HLr11B	HL	Night	ReFe	11	B	12.7379
ZIP	maker-scf300000870753.0-snap-gene-12.66-mRNA-1 protein AED:0.11 eAED:0.11 QI:0	HLr11C	HL	Night	ReFe	11	C	9.84299
ZIP	maker-scf300000870753.0-snap-gene-12.66-mRNA-1 protein AED:0.11 eAED:0.11 QI:0	HLm11A	HL	Night	minusFe	11	A	11.4994
ZIP	maker-scf300000870753.0-snap-gene-12.66-mRNA-1 protein AED:0.11 eAED:0.11 QI:0	HLm11B	HL	Night	minusFe	11	B	14.6595
ZIP	maker-scf300000870753.0-snap-gene-12.66-mRNA-1 protein AED:0.11 eAED:0.11 QI:0	HLm11C	HL	Night	minusFe	11	C	6.89276
ZIP	maker-scf300000870753.0-snap-gene-12.66-mRNA-1 protein AED:0.11 eAED:0.11 QI:0	HLp11A	HL	Night	plusFe	11	A	20.1683
ZIP	maker-scf300000870753.0-snap-gene-12.66-mRNA-1 protein AED:0.11 eAED:0.11 QI:0	HLp11B	HL	Night	plusFe	11	B	19.7515
ZIP	maker-scf300000870753.0-snap-gene-12.66-mRNA-1 protein AED:0.11 eAED:0.11 QI:0	HLp11C	HL	Night	plusFe	11	C	23.8801
ZIP	maker-scf300000870753.0-snap-gene-12.66-mRNA-1 protein AED:0.11 eAED:0.11 QI:0	LLr23A	LL	Day	ReFe	23	A	2.64823
ZIP	maker-scf300000870753.0-snap-gene-12.66-mRNA-1 protein AED:0.11 eAED:0.11 QI:0	LLr23B	LL	Day	ReFe	23	B	2.31828
ZIP	maker-scf300000870753.0-snap-gene-12.66-mRNA-1 protein AED:0.11 eAED:0.11 QI:0	LLr23C	LL	Day	ReFe	23	C	4.05709
ZIP	maker-scf300000870753.0-snap-gene-12.66-mRNA-1 protein AED:0.11 eAED:0.11 QI:0	LLm23A	LL	Day	minusFe	23	A	3.24401
ZIP	maker-scf300000870753.0-snap-gene-12.66-mRNA-1 protein AED:0.11 eAED:0.11 QI:0	LLm23B	LL	Day	minusFe	23	B	4.88193
ZIP	maker-scf300000870753.0-snap-gene-12.66-mRNA-1 protein AED:0.11 eAED:0.11 QI:0	LLm23C	LL	Day	minusFe	23	C	3.55215
ZIP	maker-scf300000870753.0-snap-gene-12.66-mRNA-1 protein AED:0.11 eAED:0.11 QI:0	LLp00A	LL	Day	plusFe	0	A	6.01332
ZIP	maker-scf300000870753.0-snap-gene-12.66-mRNA-1 protein AED:0.11 eAED:0.11 QI:0	LLp00B	LL	Day	plusFe	0	B	1.96052
ZIP	maker-scf300000870753.0-snap-gene-12.66-mRNA-1 protein AED:0.11 eAED:0.11 QI:0	LLp00C	LL	Day	plusFe	0	C	18.8798
ZIP	maker-scf300000870753.0-snap-gene-12.66-mRNA-1 protein AED:0.11 eAED:0.11 QI:0	LLr11A	LL	Night	ReFe	11	A	7.13553
ZIP	maker-scf300000870753.0-snap-gene-12.66-mRNA-1 protein AED:0.11 eAED:0.11 QI:0	LLr11B	LL	Night	ReFe	11	B	4.96552
ZIP	maker-scf300000870753.0-snap-gene-12.66-mRNA-1 protein AED:0.11 eAED:0.11 QI:0	LLr11C	LL	Night	ReFe	11	C	8.38145
ZIP	maker-scf300000870753.0-snap-gene-12.66-mRNA-1 protein AED:0.11 eAED:0.11 QI:0	LLm11A	LL	Night	minusFe	11	A	3.12218
ZIP	maker-scf300000870753.0-snap-gene-12.66-mRNA-1 protein AED:0.11 eAED:0.11 QI:0	LLm11B	LL	Night	minusFe	11	B	3.47227
ZIP	maker-scf300000870753.0-snap-gene-12.66-mRNA-1 protein AED:0.11 eAED:0.11 QI:0	LLm11C	LL	Night	minusFe	11	C	5.62325
ZIP	maker-scf300000870753.0-snap-gene-12.66-mRNA-1 protein AED:0.11 eAED:0.11 QI:0	LLp11A	LL	Night	plusFe	11	A	3.79337
ZIP	maker-scf300000870753.0-snap-gene-12.66-mRNA-1 protein AED:0.11 eAED:0.11 QI:0	LLp11B	LL	Night	plusFe	11	B	5.41479
ZIP	maker-scf300000870753.0-snap-gene-12.66-mRNA-1 protein AED:0.11 eAED:0.11 QI:0	LLp11C	LL	Night	plusFe	11	C	7.34878
pTF	maker-scf300000870743.0-snap-gene-2.15-mRNA-1 protein AED:0.23 eAED:0.23 QI:0	HLr23A	HL	Day	ReFe	23	A	45.611
pTF	maker-scf300000870743.0-snap-gene-2.15-mRNA-1 protein AED:0.23 eAED:0.23 QI:0	HLr23B	HL	Day	ReFe	23	B	41.9619
pTF	maker-scf300000870743.0-snap-gene-2.15-mRNA-1 protein AED:0.23 eAED:0.23 QI:0	HLr23C	HL	Day	ReFe	23	C	47.3286
pTF	maker-scf300000870743.0-snap-gene-2.15-mRNA-1 protein AED:0.23 eAED:0.23 QI:0	HLm23A	HL	Day	minusFe	23	A	115.579
pTF	maker-scf300000870743.0-snap-gene-2.15-mRNA-1 protein AED:0.23 eAED:0.23 QI:0	HLm23B	HL	Day	minusFe	23	B	111.826
pTF	maker-scf300000870743.0-snap-gene-2.15-mRNA-1 protein AED:0.23 eAED:0.23 QI:0	HLm23C	HL	Day	minusFe	23	C	113.823
pTF	maker-scf300000870743.0-snap-gene-2.15-mRNA-1 protein AED:0.23 eAED:0.23 QI:0	HLp00A	HL	Day	plusFe	0	A	3.58274
pTF	maker-scf300000870743.0-snap-gene-2.15-mRNA-1 protein AED:0.23 eAED:0.23 QI:0	HLp00B	HL	Day	plusFe	0	B	4.96394
pTF	maker-scf300000870743.0-snap-gene-2.15-mRNA-1 protein AED:0.23 eAED:0.23 QI:0	HLp00C	HL	Day	plusFe	0	C	4.46486
pTF	maker-scf300000870743.0-snap-gene-2.15-mRNA-1 protein AED:0.23 eAED:0.23 QI:0	HLr11A	HL	Night	ReFe	11	A	65.9513
pTF	maker-scf300000870743.0-snap-gene-2.15-mRNA-1 protein AED:0.23 eAED:0.23 QI:0	HLr11B	HL	Night	ReFe	11	B	62.6189
pTF	maker-scf300000870743.0-snap-gene-2.15-mRNA-1 protein AED:0.23 eAED:0.23 QI:0	HLr11C	HL	Night	ReFe	11	C	61.1357
pTF	maker-scf300000870743.0-snap-gene-2.15-mRNA-1 protein AED:0.23 eAED:0.23 QI:0	HLm11A	HL	Night	minusFe	11	A	76.8049
pTF	maker-scf300000870743.0-snap-gene-2.15-mRNA-1 protein AED:0.23 eAED:0.23 QI:0	HLm11B	HL	Night	minusFe	11	B	92.9915
pTF	maker-scf300000870743.0-snap-gene-2.15-mRNA-1 protein AED:0.23 eAED:0.23 QI:0	HLm11C	HL	Night	minusFe	11	C	108.967
pTF	maker-scf300000870743.0-snap-gene-2.15-mRNA-1 protein AED:0.23 eAED:0.23 QI:0	HLp11A	HL	Night	plusFe	11	A	1.59756
pTF	maker-scf300000870743.0-snap-gene-2.15-mRNA-1 protein AED:0.23 eAED:0.23 QI:0	HLp11B	HL	Night	plusFe	11	B	4.56384
pTF	maker-scf300000870743.0-snap-gene-2.15-mRNA-1 protein AED:0.23 eAED:0.23 QI:0	HLp11C	HL	Night	plusFe	11	C	2.6084
pTF	maker-scf300000870743.0-snap-gene-2.15-mRNA-1 protein AED:0.23 eAED:0.23 QI:0	LLr23A	LL	Day	ReFe	23	A	56.538
pTF	maker-scf300000870743.0-snap-gene-2.15-mRNA-1 protein AED:0.23 eAED:0.23 QI:0	LLr23B	LL	Day	ReFe	23	B	58.986
pTF	maker-scf300000870743.0-snap-gene-2.15-mRNA-1 protein AED:0.23 eAED:0.23 QI:0	LLr23C	LL	Day	ReFe	23	C	58.0983
pTF	maker-scf300000870743.0-snap-gene-2.15-mRNA-1 protein AED:0.23 eAED:0.23 QI:0	LLm23A	LL	Day	minusFe	23	A	95.4423
pTF	maker-scf300000870743.0-snap-gene-2.15-mRNA-1 protein AED:0.23 eAED:0.23 QI:0	LLm23B	LL	Day	minusFe	23	B	97.8702
pTF	maker-scf300000870743.0-snap-gene-2.15-mRNA-1 protein AED:0.23 eAED:0.23 QI:0	LLm23C	LL	Day	minusFe	23	C	95.581
pTF	maker-scf300000870743.0-snap-gene-2.15-mRNA-1 protein AED:0.23 eAED:0.23 QI:0	LLp00A	LL	Day	plusFe	0	A	3.47189
pTF	maker-scf300000870743.0-snap-gene-2.15-mRNA-1 protein AED:0.23 eAED:0.23 QI:0	LLp00B	LL	Day	plusFe	0	B	2.13267
pTF	maker-scf300000870743.0-snap-gene-2.15-mRNA-1 protein AED:0.23 eAED:0.23 QI:0	LLp00C	LL	Day	plusFe	0	C	3.03289
pTF	maker-scf300000870743.0-snap-gene-2.15-mRNA-1 protein AED:0.23 eAED:0.23 QI:0	LLr11A	LL	Night	ReFe	11	A	84.7092
pTF	maker-scf300000870743.0-snap-gene-2.15-mRNA-1 protein AED:0.23 eAED:0.23 QI:0	LLr11B	LL	Night	ReFe	11	B	13.0884
pTF	maker-scf300000870743.0-snap-gene-2.15-mRNA-1 protein AED:0.23 eAED:0.23 QI:0	LLr11C	LL	Night	ReFe	11	C	76.7737
pTF	maker-scf300000870743.0-snap-gene-2.15-mRNA-1 protein AED:0.23 eAED:0.23 QI:0	LLm11A	LL	Night	minusFe	11	A	101.506
pTF	maker-scf300000870743.0-snap-gene-2.15-mRNA-1 protein AED:0.23 eAED:0.23 QI:0	LLm11B	LL	Night	minusFe	11	B	101.466
pTF	maker-scf300000870743.0-snap-gene-2.15-mRNA-1 protein AED:0.23 eAED:0.23 QI:0	LLm11C	LL	Night	minusFe	11	C	99.4596
pTF	maker-scf300000870743.0-snap-gene-2.15-mRNA-1 protein AED:0.23 eAED:0.23 QI:0	LLp11A	LL	Night	plusFe	11	A	3.73508
pTF	maker-scf300000870743.0-snap-gene-2.15-mRNA-1 protein AED:0.23 eAED:0.23 QI:0	LLp11B	LL	Night	plusFe	11	B	2.98888
pTF	maker-scf300000870743.0-snap-gene-2.15-mRNA-1 protein AED:0.23 eAED:0.23 QI:0	LLp11C	LL	Night	plusFe	11	C	5.17145

## Sheet: Fig. 3c
Treatment	Short_treatment	PS	Ave	Stdev	Time	Fe	Light	x	y	x_std	y_std
HL +Fe Day PSI	HL +Fe	PSI	44.5653	2.45422	Day	plus Fe	HL	44.5653	123.339	2.45422	6.56794
HL +Fe Night PSI	HL +Fe	PSI	50.8442	4.12065	Night	plus Fe	HL	50.8442	120.974	4.12065	9.60269
HL -Fe Day PSI	HL -Fe	PSI	19.092	1.54121	Day	minus Fe	HL	19.092	65.8331	1.54121	4.20792
HL -Fe Night PSI	HL -Fe	PSI	20.226	2.73059	Night	minus Fe	HL	20.226	70.8177	2.73059	5.75802
HL ReFe Day PSI	HL ReFe	PSI	48.575	3.8876	Day	ReFe	HL	48.575	120.386	3.8876	7.82263
HL ReFe Night PSI	HL ReFe	PSI	34.3606	1.8115	Night	ReFe	HL	34.3606	111.269	1.8115	6.09808
LL +Fe Day PSI	LL +Fe	PSI	95.1058	17.8472	Day	plus Fe	LL	95.1058	231.563	17.8472	17.1083
LL +Fe Night PSI	LL +Fe	PSI	120.658	28.7086	Night	plus Fe	LL	120.658	243.473	28.7086	5.6486
LL -Fe Day PSI	LL -Fe	PSI	30.0967	3.11229	Day	minus Fe	LL	30.0967	103.382	3.11229	6.5973
LL -Fe Night PSI	LL -Fe	PSI	30.4219	2.93186	Night	minus Fe	LL	30.4219	114.266	2.93186	13.4191
LL ReFe Day PSI	LL ReFe	PSI	78.5536	8.13338	Day	ReFe	LL	78.5536	188.923	8.13338	14.6353
LL ReFe Night PSI	LL ReFe	PSI	77.7188	19.3282	Night	ReFe	LL	77.7188	141.836	19.3282	32.4291

## Sheet: Fig. 3d
row_type	pathway	pathway_raw	path_order	Light	DayNight	Fe	Fe2	Sample	Rep	Time_h	value	denom_rep	pct	pct_signed	mean_pct	sd_pct	n	mean_signed	total_mean	contrast	logFC	AveExpr	t	P.Value	FDR_BH	star		column	applies_to	description
bar_summary	Energy metabolism	Energy metabolism	1	HL	Day	#NAME?	m	NA	NA	NA	NA	NA	NA	NA	75.67762633531893	8.31562	3	75.67762633531893	37.49039724266667	HL_Day	-1.58562	4.228743454517799	-5.86999	1.2510459279370654e-5	3.0025102270489567e-5	*		row_type	both	Row category: 'replicate' = replicate-level point; 'bar_summary' = bar/errorbar/bubble/stats row.
bar_summary	Energy metabolism	Energy metabolism	1	HL	Day	#NAME?	p	NA	NA	NA	NA	NA	NA	NA	24.322373664681066	8.31562	3	-24.3224	37.49039724266667	HL_Day	-1.58562	4.228743454517799	-5.86999	1.2510459279370654e-5	3.0025102270489567e-5	*		pathway	both	Pathway name used in the plot (after any renaming via keep_map).
replicate	Energy metabolism	Energy metabolism	1	HL	Day	#NAME?	m	HLm23A	A	23	27.3277	39.3691	69.41409324270896	69.41409324270896	NA	NA	NA	NA	NA	NA	NA	NA	NA	NA	NA	NA		pathway_raw	both	Original pathway label from the Excel sheet (pre-renaming; traceability to source).
replicate	Energy metabolism	Energy metabolism	1	HL	Day	#NAME?	m	HLm23B	B	23	25.1147	34.6378	72.50655797582701	72.50655797582701	NA	NA	NA	NA	NA	NA	NA	NA	NA	NA	NA	NA		path_order	both	Integer ordering of pathways on the y-axis (matches factor level order used for plotting).
replicate	Energy metabolism	Energy metabolism	1	HL	Day	#NAME?	m	HLm23C	C	23	32.7378	38.4643	85.11222778742082	85.11222778742082	NA	NA	NA	NA	NA	NA	NA	NA	NA	NA	NA	NA		Light	both	Light treatment panel: HL or LL.
replicate	Energy metabolism	Energy metabolism	1	HL	Day	#NAME?	p	HLp00A	A	0	12.041392616000001	39.3691	30.585906757291028	-30.5859	NA	NA	NA	NA	NA	NA	NA	NA	NA	NA	NA	NA		DayNight	both	Time-of-day panel: Day or Night.
replicate	Energy metabolism	Energy metabolism	1	HL	Day	#NAME?	p	HLp00B	B	0	9.52314	34.6378	27.4934	-27.4934	NA	NA	NA	NA	NA	NA	NA	NA	NA	NA	NA	NA		Fe	both	Iron treatment label: +Fe or -Fe.
replicate	Energy metabolism	Energy metabolism	1	HL	Day	#NAME?	p	HLp00C	C	0	5.72647	38.4643	14.88777221257917	-14.8878	NA	NA	NA	NA	NA	NA	NA	NA	NA	NA	NA	NA		Fe2	both	Compact iron code parsed from sample IDs: 'p' = +Fe, 'm' = -Fe.
bar_summary	Energy metabolism	Energy metabolism	1	HL	Night	#NAME?	m	NA	NA	NA	NA	NA	NA	NA	68.19310480191974	1.931695373117909	3	68.19310480191974	50.07017424433333	HL_Night	-1.05525	4.228743454517799	-3.90658	9.691518194159425e-4	0.00232596	*		Sample	replicate	Sample ID string from the spreadsheet (e.g., HLp11A). NA for bar_summary rows.
bar_summary	Energy metabolism	Energy metabolism	1	HL	Night	#NAME?	p	NA	NA	NA	NA	NA	NA	NA	31.806895198080255	1.9316953731179107	3	-31.8069	50.07017424433333	HL_Night	-1.05525	4.228743454517799	-3.90658	9.691518194159425e-4	0.00232596	*		Rep	replicate	Replicate letter parsed from Sample (e.g., A, B, C). NA for bar_summary rows.
replicate	Energy metabolism	Energy metabolism	1	HL	Night	#NAME?	m	HLm11A	A	11	34.7515	49.7273	69.88412029394262	69.88412029394262	NA	NA	NA	NA	NA	NA	NA	NA	NA	NA	NA	NA		Time_h	replicate	Sampling hour parsed from Sample (integer; e.g., 11, 15, 0, 23). NA for bar_summary rows.
replicate	Energy metabolism	Energy metabolism	1	HL	Night	#NAME?	m	HLm11B	B	11	37.5611	54.748	68.60727835243895	68.60727835243895	NA	NA	NA	NA	NA	NA	NA	NA	NA	NA	NA	NA		value	replicate	Raw pathway abundance/quantity from the spreadsheet for that Sample. NA for bar_summary rows.
replicate	Energy metabolism	Energy metabolism	1	HL	Night	#NAME?	m	HLm11C	C	11	30.2255	45.7352	66.08791575937767	66.08791575937767	NA	NA	NA	NA	NA	NA	NA	NA	NA	NA	NA	NA		denom_rep	replicate	Replicate denominator used to compute pct: sum(value) used to scale to % allocation for that replicate within a panel. NA for bar_summary rows.
replicate	Energy metabolism	Energy metabolism	1	HL	Night	#NAME?	p	HLp11A	A	11	14.9758	49.7273	30.11587970605738	-30.1159	NA	NA	NA	NA	NA	NA	NA	NA	NA	NA	NA	NA		pct	replicate	Replicate allocation percent: 100 * value / denom_rep. NA for bar_summary rows.
replicate	Energy metabolism	Energy metabolism	1	HL	Night	#NAME?	p	HLp11B	B	11	17.1869	54.748	31.392721647561046	-31.3927	NA	NA	NA	NA	NA	NA	NA	NA	NA	NA	NA	NA		pct_signed	replicate	Signed replicate percent used for plotting: +Fe stored negative (left), -Fe stored positive (right). NA for bar_summary rows.
replicate	Energy metabolism	Energy metabolism	1	HL	Night	#NAME?	p	HLp11C	C	11	15.5098	45.7352	33.912084240622335	-33.9121	NA	NA	NA	NA	NA	NA	NA	NA	NA	NA	NA	NA		mean_pct	bar_summary	Mean of replicate-level pct for that (pathway, Light, DayNight, Fe) group. NA for replicate rows.
bar_summary	Energy metabolism	Energy metabolism	1	LL	Day	#NAME?	m	NA	NA	NA	NA	NA	NA	NA	75.33944016150382	11.001188142228035	3	75.33944016150382	35.1633	LL_Day	-1.57482	4.228743454517799	-5.83002	1.3618319509777808e-5	4.085495852933342e-5	*		sd_pct	bar_summary	Standard deviation of replicate-level pct for that group (error bar magnitude). NA for replicate rows.
bar_summary	Energy metabolism	Energy metabolism	1	LL	Day	#NAME?	p	NA	NA	NA	NA	NA	NA	NA	24.660559838496184	11.001188142228042	3	-24.6606	35.1633	LL_Day	-1.57482	4.228743454517799	-5.83002	1.3618319509777808e-5	4.085495852933342e-5	*		n	bar_summary	Number of replicate observations contributing to mean_pct/sd_pct. NA for replicate rows.
replicate	Energy metabolism	Energy metabolism	1	LL	Day	#NAME?	m	LLm23A	A	23	22.591310149999998	35.5714	63.50977352437784	63.50977352437784	NA	NA	NA	NA	NA	NA	NA	NA	NA	NA	NA	NA		mean_signed	bar_summary	Signed mean percent used for plotting bars: +Fe negative, -Fe positive. NA for replicate rows.
replicate	Energy metabolism	Energy metabolism	1	LL	Day	#NAME?	m	LLm23B	B	23	19.4348	25.1598	77.24548551092325	77.24548551092325	NA	NA	NA	NA	NA	NA	NA	NA	NA	NA	NA	NA		total_mean	bar_summary	Bubble-size driver: mean(denom_rep) for that (pathway, Light, DayNight) panel. NA for replicate rows.
replicate	Energy metabolism	Energy metabolism	1	LL	Day	#NAME?	m	LLm23C	C	23	38.1626	44.758682906000004	85.26306144921037	85.26306144921037	NA	NA	NA	NA	NA	NA	NA	NA	NA	NA	NA	NA		contrast	bar_summary	Limma contrast name for the panel (e.g., HL_Day, HL_Night, LL_Day, LL_Night). NA for replicate rows.
replicate	Energy metabolism	Energy metabolism	1	LL	Day	#NAME?	p	LLp00A	A	0	12.9801	35.5714	36.490226475622165	-36.4902	NA	NA	NA	NA	NA	NA	NA	NA	NA	NA	NA	NA		logFC	bar_summary	Limma log2 fold-change for +Fe vs -Fe (fit on log2(value+1)). NA for replicate rows.
replicate	Energy metabolism	Energy metabolism	1	LL	Day	#NAME?	p	LLp00B	B	0	5.7249926790000005	25.1598	22.754514489076758	-22.7545	NA	NA	NA	NA	NA	NA	NA	NA	NA	NA	NA	NA		AveExpr	bar_summary	Limma average expression (mean log2(value+1)). NA for replicate rows.
replicate	Energy metabolism	Energy metabolism	1	LL	Day	#NAME?	p	LLp00C	C	0	6.59606	44.758682906000004	14.736938550789624	-14.7369	NA	NA	NA	NA	NA	NA	NA	NA	NA	NA	NA	NA		t	bar_summary	Limma moderated t-statistic. NA for replicate rows.
bar_summary	Energy metabolism	Energy metabolism	1	LL	Night	#NAME?	m	NA	NA	NA	NA	NA	NA	NA	74.93723626789759	4.045121272734033	3	74.93723626789759	42.7252	LL_Night	-1.50448	4.228743454517799	-5.56961	2.3781030448860306e-5	7.134309134658092e-5	*		P.Value	bar_summary	Limma raw p-value for the panel contrast. NA for replicate rows.
bar_summary	Energy metabolism	Energy metabolism	1	LL	Night	#NAME?	p	NA	NA	NA	NA	NA	NA	NA	25.06276373210241	4.045121272734033	3	-25.0628	42.7252	LL_Night	-1.50448	4.228743454517799	-5.56961	2.3781030448860306e-5	7.134309134658092e-5	*		FDR_BH	bar_summary	Benjaminiâ€“Hochberg adjusted p-value (FDR) for the panel contrast. NA for replicate rows.
replicate	Energy metabolism	Energy metabolism	1	LL	Night	#NAME?	m	LLm11A	A	11	32.2296	40.489227967000005	79.60034845877554	79.60034845877554	NA	NA	NA	NA	NA	NA	NA	NA	NA	NA	NA	NA		star	bar_summary	Star annotation used in the plot (currently '*' if FDR_BH < 0.05, else empty). NA for replicate rows.
replicate	Energy metabolism	Energy metabolism	1	LL	Night	#NAME?	m	LLm11B	B	11	34.2715	47.3546	72.37213224891944	72.37213224891944	NA	NA	NA	NA	NA	NA	NA	NA	NA	NA	NA	NA
replicate	Energy metabolism	Energy metabolism	1	LL	Night	#NAME?	m	LLm11C	C	11	29.3773	40.3317	72.83922809599778	72.83922809599778	NA	NA	NA	NA	NA	NA	NA	NA	NA	NA	NA	NA
replicate	Energy metabolism	Energy metabolism	1	LL	Night	#NAME?	p	LLp11A	A	11	8.25966	40.489227967000005	20.399651541224458	-20.3997	NA	NA	NA	NA	NA	NA	NA	NA	NA	NA	NA	NA
replicate	Energy metabolism	Energy metabolism	1	LL	Night	#NAME?	p	LLp11B	B	11	13.0831	47.3546	27.627867751080558	-27.6279	NA	NA	NA	NA	NA	NA	NA	NA	NA	NA	NA	NA
replicate	Energy metabolism	Energy metabolism	1	LL	Night	#NAME?	p	LLp11C	C	11	10.9544	40.3317	27.160771904002218	-27.1608	NA	NA	NA	NA	NA	NA	NA	NA	NA	NA	NA	NA
bar_summary	Transcription factors	Transcription factors	2	HL	Day	#NAME?	m	NA	NA	NA	NA	NA	NA	NA	60.31296813636269	3.916337330858752	3	60.31296813636269	91.5973	HL_Day	-0.59294	5.602637738474738	-4.62849	1.8933302630924902e-4	3.245709022444269e-4	*
bar_summary	Transcription factors	Transcription factors	2	HL	Day	#NAME?	p	NA	NA	NA	NA	NA	NA	NA	39.687	3.9163373308587563	3	-39.687	91.5973	HL_Day	-0.59294	5.602637738474738	-4.62849	1.8933302630924902e-4	3.245709022444269e-4	*
replicate	Transcription factors	Transcription factors	2	HL	Day	#NAME?	m	HLm23A	A	23	59.624967043999995	97.7379	61.00496782410184	61.00496782410184	NA	NA	NA	NA	NA	NA	NA	NA	NA	NA	NA	NA
replicate	Transcription factors	Transcription factors	2	HL	Day	#NAME?	m	HLm23B	B	23	56.682631625000006	88.79250348600002	63.83718151829923	63.83718151829923	NA	NA	NA	NA	NA	NA	NA	NA	NA	NA	NA	NA
replicate	Transcription factors	Transcription factors	2	HL	Day	#NAME?	m	HLm23C	C	23	49.5118	88.2615	56.09675506668701	56.09675506668701	NA	NA	NA	NA	NA	NA	NA	NA	NA	NA	NA	NA
replicate	Transcription factors	Transcription factors	2	HL	Day	#NAME?	p	HLp00A	A	0	38.1129	97.7379	38.995032175898146	-38.995	NA	NA	NA	NA	NA	NA	NA	NA	NA	NA	NA	NA
replicate	Transcription factors	Transcription factors	2	HL	Day	#NAME?	p	HLp00B	B	0	32.1099	88.79250348600002	36.16281848170076	-36.1628	NA	NA	NA	NA	NA	NA	NA	NA	NA	NA	NA	NA
replicate	Transcription factors	Transcription factors	2	HL	Day	#NAME?	p	HLp00C	C	0	38.7496	88.2615	43.90324493331299	-43.9032	NA	NA	NA	NA	NA	NA	NA	NA	NA	NA	NA	NA
bar_summary	Transcription factors	Transcription factors	2	HL	Night	#NAME?	m	NA	NA	NA	NA	NA	NA	NA	58.30113136110978	2.5645454942418553	3	58.30113136110978	96.9068	HL_Night	-0.474406	5.602637738474738	-3.70321	0.00153733	0.00263542	*
bar_summary	Transcription factors	Transcription factors	2	HL	Night	#NAME?	p	NA	NA	NA	NA	NA	NA	NA	41.698868638890225	2.564545494241845	3	-41.6989	96.9068	HL_Night	-0.474406	5.602637738474738	-3.70321	0.00153733	0.00263542	*
replicate	Transcription factors	Transcription factors	2	HL	Night	#NAME?	m	HLm11A	A	11	56.934171731000006	95.2739	59.75842683684157	59.75842683684157	NA	NA	NA	NA	NA	NA	NA	NA	NA	NA	NA	NA
replicate	Transcription factors	Transcription factors	2	HL	Night	#NAME?	m	HLm11B	B	11	61.6324	103.056	59.80499588846102	59.80499588846102	NA	NA	NA	NA	NA	NA	NA	NA	NA	NA	NA	NA
replicate	Transcription factors	Transcription factors	2	HL	Night	#NAME?	m	HLm11C	C	11	51.129141145000006	92.39097869100002	55.33997135802675	55.33997135802675	NA	NA	NA	NA	NA	NA	NA	NA	NA	NA	NA	NA
replicate	Transcription factors	Transcription factors	2	HL	Night	#NAME?	p	HLp11A	A	11	38.3397	95.2739	40.24157316315844	-40.2416	NA	NA	NA	NA	NA	NA	NA	NA	NA	NA	NA	NA
replicate	Transcription factors	Transcription factors	2	HL	Night	#NAME?	p	HLp11B	B	11	41.4232	103.056	40.195004111538985	-40.195	NA	NA	NA	NA	NA	NA	NA	NA	NA	NA	NA	NA
replicate	Transcription factors	Transcription factors	2	HL	Night	#NAME?	p	HLp11C	C	11	41.2618	92.39097869100002	44.66002864197324	-44.66	NA	NA	NA	NA	NA	NA	NA	NA	NA	NA	NA	NA
bar_summary	Transcription factors	Transcription factors	2	LL	Day	#NAME?	m	NA	NA	NA	NA	NA	NA	NA	52.766945598334246	5.2067	3	52.766945598334246	95.31895951866666	LL_Day	-0.157718	5.602637738474738	-1.23114	0.23349475862322439	0.2625252270423863
bar_summary	Transcription factors	Transcription factors	2	LL	Day	#NAME?	p	NA	NA	NA	NA	NA	NA	NA	47.233054401665754	5.206696890500221	3	-47.2331	95.31895951866666	LL_Day	-0.157718	5.602637738474738	-1.23114	0.23349475862322439	0.2625252270423863
replicate	Transcription factors	Transcription factors	2	LL	Day	#NAME?	m	LLm23A	A	23	40.303595275999996	85.2964	47.25121106917723	47.25121106917723	NA	NA	NA	NA	NA	NA	NA	NA	NA	NA	NA	NA
replicate	Transcription factors	Transcription factors	2	LL	Day	#NAME?	m	LLm23B	B	23	53.5688	93.0068	57.59657466448248	57.59657466448248	NA	NA	NA	NA	NA	NA	NA	NA	NA	NA	NA	NA
replicate	Transcription factors	Transcription factors	2	LL	Day	#NAME?	m	LLm23C	C	23	57.5441	107.654	53.453051061343025	53.453051061343025	NA	NA	NA	NA	NA	NA	NA	NA	NA	NA	NA	NA
replicate	Transcription factors	Transcription factors	2	LL	Day	#NAME?	p	LLp00A	A	0	44.992832824000004	85.2964	52.748788930822776	-52.7488	NA	NA	NA	NA	NA	NA	NA	NA	NA	NA	NA	NA
replicate	Transcription factors	Transcription factors	2	LL	Day	#NAME?	p	LLp00B	B	0	39.4381	93.0068	42.403425335517525	-42.4034	NA	NA	NA	NA	NA	NA	NA	NA	NA	NA	NA	NA
replicate	Transcription factors	Transcription factors	2	LL	Day	#NAME?	p	LLp00C	C	0	50.1095	107.654	46.54694893865697	-46.5469	NA	NA	NA	NA	NA	NA	NA	NA	NA	NA	NA	NA
bar_summary	Transcription factors	Transcription factors	2	LL	Night	#NAME?	m	NA	NA	NA	NA	NA	NA	NA	52.165379325890285	2.3360788904984084	3	52.165379325890285	102.22387243333333	LL_Night	-0.122919	5.602637738474738	-0.959508	0.3495176952089061	0.46602359361187473
bar_summary	Transcription factors	Transcription factors	2	LL	Night	#NAME?	p	NA	NA	NA	NA	NA	NA	NA	47.83462067410971	2.3360788904984164	3	-47.8346	102.22387243333333	LL_Night	-0.122919	5.602637738474738	-0.959508	0.3495176952089061	0.46602359361187473
replicate	Transcription factors	Transcription factors	2	LL	Night	#NAME?	m	LLm11A	A	11	51.099960702999994	99.57692825799998	51.317068719575246	51.317068719575246	NA	NA	NA	NA	NA	NA	NA	NA	NA	NA	NA	NA
replicate	Transcription factors	Transcription factors	2	LL	Night	#NAME?	m	LLm11B	B	11	49.7356	98.7366	50.37198160396761	50.37198160396761	NA	NA	NA	NA	NA	NA	NA	NA	NA	NA	NA	NA
replicate	Transcription factors	Transcription factors	2	LL	Night	#NAME?	m	LLm11C	C	11	59.3879	108.35808753200001	54.807087654128004	54.807087654128004	NA	NA	NA	NA	NA	NA	NA	NA	NA	NA	NA	NA
replicate	Transcription factors	Transcription factors	2	LL	Night	#NAME?	p	LLp11A	A	11	48.476967554999995	99.57692825799998	48.682931280424754	-48.6829	NA	NA	NA	NA	NA	NA	NA	NA	NA	NA	NA	NA
replicate	Transcription factors	Transcription factors	2	LL	Night	#NAME?	p	LLp11B	B	11	49.001	98.7366	49.62801839603239	-49.628	NA	NA	NA	NA	NA	NA	NA	NA	NA	NA	NA	NA
replicate	Transcription factors	Transcription factors	2	LL	Night	#NAME?	p	LLp11C	C	11	48.970175518000005	108.35808753200001	45.19291234587198	-45.1929	NA	NA	NA	NA	NA	NA	NA	NA	NA	NA	NA	NA
bar_summary	Vesicular transport	SNARE interactions in vesicular transport	3	HL	Day	#NAME?	m	NA	NA	NA	NA	NA	NA	NA	58.768452362335225	11.877011554351347	3	58.768452362335225	38.6546	HL_Day	-0.500544	4.587217137770331	-0.960533	0.3490152449283561	0.38074390355820664
bar_summary	Vesicular transport	SNARE interactions in vesicular transport	3	HL	Day	#NAME?	p	NA	NA	NA	NA	NA	NA	NA	41.23154763766478	11.877011554351343	3	-41.2315	38.6546	HL_Day	-0.500544	4.587217137770331	-0.960533	0.3490152449283561	0.38074390355820664
replicate	Vesicular transport	SNARE interactions in vesicular transport	3	HL	Day	#NAME?	m	HLm23A	A	23	36.997365118999994	54.529303881999994	67.8486	67.8486	NA	NA	NA	NA	NA	NA	NA	NA	NA	NA	NA	NA
replicate	Vesicular transport	SNARE interactions in vesicular transport	3	HL	Day	#NAME?	m	HLm23B	B	23	15.3593	33.8851	45.32744440275853	45.32744440275853	NA	NA	NA	NA	NA	NA	NA	NA	NA	NA	NA	NA
replicate	Vesicular transport	SNARE interactions in vesicular transport	3	HL	Day	#NAME?	m	HLm23C	C	23	17.3918	27.549435686000002	63.12932030342133	63.12932030342133	NA	NA	NA	NA	NA	NA	NA	NA	NA	NA	NA	NA
replicate	Vesicular transport	SNARE interactions in vesicular transport	3	HL	Day	#NAME?	p	HLp00A	A	0	17.5319	54.529303881999994	32.1514	-32.1514	NA	NA	NA	NA	NA	NA	NA	NA	NA	NA	NA	NA
replicate	Vesicular transport	SNARE interactions in vesicular transport	3	HL	Day	#NAME?	p	HLp00B	B	0	18.5259	33.8851	54.67255559724147	-54.6726	NA	NA	NA	NA	NA	NA	NA	NA	NA	NA	NA	NA
replicate	Vesicular transport	SNARE interactions in vesicular transport	3	HL	Day	#NAME?	p	HLp00C	C	0	10.1577	27.549435686000002	36.87067969657867	-36.8707	NA	NA	NA	NA	NA	NA	NA	NA	NA	NA	NA	NA
bar_summary	Vesicular transport	SNARE interactions in vesicular transport	3	HL	Night	#NAME?	m	NA	NA	NA	NA	NA	NA	NA	49.84169737813497	20.03853520267641	3	49.84169737813497	61.341	HL_Night	0.020943549587024712	4.587217137770331	0.0401902	0.9683664922894546	0.9683664922894546
bar_summary	Vesicular transport	SNARE interactions in vesicular transport	3	HL	Night	#NAME?	p	NA	NA	NA	NA	NA	NA	NA	50.15830262186503	20.03853520267641	3	-50.1583	61.341	HL_Night	0.020943549587024712	4.587217137770331	0.0401902	0.9683664922894546	0.9683664922894546
replicate	Vesicular transport	SNARE interactions in vesicular transport	3	HL	Night	#NAME?	m	HLm11A	A	11	58.3486	86.7746	67.24154668912885	67.24154668912885	NA	NA	NA	NA	NA	NA	NA	NA	NA	NA	NA	NA
replicate	Vesicular transport	SNARE interactions in vesicular transport	3	HL	Night	#NAME?	m	HLm11B	B	11	21.650167078000003	39.8342	54.35074035962355	54.35074035962355	NA	NA	NA	NA	NA	NA	NA	NA	NA	NA	NA	NA
replicate	Vesicular transport	SNARE interactions in vesicular transport	3	HL	Night	#NAME?	m	HLm11C	C	11	16.037366650000003	57.4141	27.9328	27.9328	NA	NA	NA	NA	NA	NA	NA	NA	NA	NA	NA	NA
replicate	Vesicular transport	SNARE interactions in vesicular transport	3	HL	Night	#NAME?	p	HLp11A	A	11	28.426	86.7746	32.75845331087115	-32.7585	NA	NA	NA	NA	NA	NA	NA	NA	NA	NA	NA	NA
replicate	Vesicular transport	SNARE interactions in vesicular transport	3	HL	Night	#NAME?	p	HLp11B	B	11	18.184004332999997	39.8342	45.64925964037645	-45.6493	NA	NA	NA	NA	NA	NA	NA	NA	NA	NA	NA	NA
replicate	Vesicular transport	SNARE interactions in vesicular transport	3	HL	Night	#NAME?	p	HLp11C	C	11	41.3767	57.4141	72.0672	-72.0672	NA	NA	NA	NA	NA	NA	NA	NA	NA	NA	NA	NA
bar_summary	Vesicular transport	SNARE interactions in vesicular transport	3	LL	Day	#NAME?	m	NA	NA	NA	NA	NA	NA	NA	40.77792395031899	20.044232976723173	3	40.77792395031899	56.3261	LL_Day	0.6314772991127606	4.587217137770331	1.2117911676772406	0.2406481247888541	0.2625252270423863
bar_summary	Vesicular transport	SNARE interactions in vesicular transport	3	LL	Day	#NAME?	p	NA	NA	NA	NA	NA	NA	NA	59.22207604968101	20.044232976723173	3	-59.2221	56.3261	LL_Day	0.6314772991127606	4.587217137770331	1.2117911676772406	0.2406481247888541	0.2625252270423863
replicate	Vesicular transport	SNARE interactions in vesicular transport	3	LL	Day	#NAME?	m	LLm23A	A	23	21.701081514000002	43.143	50.300395915358244	50.300395915358244	NA	NA	NA	NA	NA	NA	NA	NA	NA	NA	NA	NA
replicate	Vesicular transport	SNARE interactions in vesicular transport	3	LL	Day	#NAME?	m	LLm23B	B	23	18.6622	34.377591996999996	54.28587435858968	54.28587435858968	NA	NA	NA	NA	NA	NA	NA	NA	NA	NA	NA	NA
replicate	Vesicular transport	SNARE interactions in vesicular transport	3	LL	Day	#NAME?	m	LLm23C	C	23	16.2314	91.4576	17.74750157700906	17.74750157700906	NA	NA	NA	NA	NA	NA	NA	NA	NA	NA	NA	NA
replicate	Vesicular transport	SNARE interactions in vesicular transport	3	LL	Day	#NAME?	p	LLp00A	A	0	21.4419	43.143	49.69960408464175	-49.6996	NA	NA	NA	NA	NA	NA	NA	NA	NA	NA	NA	NA
replicate	Vesicular transport	SNARE interactions in vesicular transport	3	LL	Day	#NAME?	p	LLp00B	B	0	15.7154	34.377591996999996	45.71412564141033	-45.7141	NA	NA	NA	NA	NA	NA	NA	NA	NA	NA	NA	NA
replicate	Vesicular transport	SNARE interactions in vesicular transport	3	LL	Day	#NAME?	p	LLp00C	C	0	75.2262	91.4576	82.25249842299094	-82.2525	NA	NA	NA	NA	NA	NA	NA	NA	NA	NA	NA	NA
bar_summary	Vesicular transport	SNARE interactions in vesicular transport	3	LL	Night	#NAME?	m	NA	NA	NA	NA	NA	NA	NA	45.55016439429814	12.409729490391891	3	45.55016439429814	50.9574	LL_Night	0.26713393795734053	4.587217137770331	0.5126242021025389	0.6142025202804098	0.6142025202804098
bar_summary	Vesicular transport	SNARE interactions in vesicular transport	3	LL	Night	#NAME?	p	NA	NA	NA	NA	NA	NA	NA	54.44983560570186	12.4097	3	-54.4498	50.9574	LL_Night	0.26713393795734053	4.587217137770331	0.5126242021025389	0.6142025202804098	0.6142025202804098
replicate	Vesicular transport	SNARE interactions in vesicular transport	3	LL	Night	#NAME?	m	LLm11A	A	11	24.094	43.817959556000005	54.986699141495734	54.986699141495734	NA	NA	NA	NA	NA	NA	NA	NA	NA	NA	NA	NA
replicate	Vesicular transport	SNARE interactions in vesicular transport	3	LL	Night	#NAME?	m	LLm11B	B	11	21.937497792000002	69.6584	31.49298675245062	31.49298675245062	NA	NA	NA	NA	NA	NA	NA	NA	NA	NA	NA	NA
replicate	Vesicular transport	SNARE interactions in vesicular transport	3	LL	Night	#NAME?	m	LLm11C	C	11	19.765180929000003	39.395780130000006	50.17080728894808	50.17080728894808	NA	NA	NA	NA	NA	NA	NA	NA	NA	NA	NA	NA
replicate	Vesicular transport	SNARE interactions in vesicular transport	3	LL	Night	#NAME?	p	LLp11A	A	11	19.7239	43.817959556000005	45.013300858504266	-45.0133	NA	NA	NA	NA	NA	NA	NA	NA	NA	NA	NA	NA
replicate	Vesicular transport	SNARE interactions in vesicular transport	3	LL	Night	#NAME?	p	LLp11B	B	11	47.7209	69.6584	68.507	-68.507	NA	NA	NA	NA	NA	NA	NA	NA	NA	NA	NA	NA
replicate	Vesicular transport	SNARE interactions in vesicular transport	3	LL	Night	#NAME?	p	LLp11C	C	11	19.630599201000003	39.395780130000006	49.82919271105192	-49.8292	NA	NA	NA	NA	NA	NA	NA	NA	NA	NA	NA	NA
bar_summary	Motor proteins	Motor proteins	4	HL	Day	#NAME?	m	NA	NA	NA	NA	NA	NA	NA	57.4425	3.864968385447598	3	57.4425	782.3563001483334	HL_Day	-0.433462	8.645134939657511	-3.15463	0.00528276	0.00633932	*
bar_summary	Motor proteins	Motor proteins	4	HL	Day	#NAME?	p	NA	NA	NA	NA	NA	NA	NA	42.557458772083095	3.8649683854476082	3	-42.5575	782.3563001483334	HL_Day	-0.433462	8.645134939657511	-3.15463	0.00528276	0.00633932	*
replicate	Motor proteins	Motor proteins	4	HL	Day	#NAME?	m	HLm23A	A	23	373.004	692.2049762429999	53.88640729448557	53.88640729448557	NA	NA	NA	NA	NA	NA	NA	NA	NA	NA	NA	NA
replicate	Motor proteins	Motor proteins	4	HL	Day	#NAME?	m	HLm23B	B	23	487.23570825800005	856.5222465210002	56.885353560522375	56.885353560522375	NA	NA	NA	NA	NA	NA	NA	NA	NA	NA	NA	NA
replicate	Motor proteins	Motor proteins	4	HL	Day	#NAME?	m	HLm23C	C	23	491.4261080179999	798.342	61.55586282874275	61.55586282874275	NA	NA	NA	NA	NA	NA	NA	NA	NA	NA	NA	NA
replicate	Motor proteins	Motor proteins	4	HL	Day	#NAME?	p	HLp00A	A	0	319.2005834319999	692.2049762429999	46.113592705514435	-46.1136	NA	NA	NA	NA	NA	NA	NA	NA	NA	NA	NA	NA
replicate	Motor proteins	Motor proteins	4	HL	Day	#NAME?	p	HLp00B	B	0	369.28653826300007	856.5222465210002	43.11464643947762	-43.1146	NA	NA	NA	NA	NA	NA	NA	NA	NA	NA	NA	NA
replicate	Motor proteins	Motor proteins	4	HL	Day	#NAME?	p	HLp00C	C	0	306.916	798.342	38.44413717125724	-38.4441	NA	NA	NA	NA	NA	NA	NA	NA	NA	NA	NA	NA
bar_summary	Motor proteins	Motor proteins	4	HL	Night	#NAME?	m	NA	NA	NA	NA	NA	NA	NA	55.22239095830287	1.7808652412482413	3	55.22239095830287	780.8926374286667	HL_Night	-0.301974	8.645134939657511	-2.19769	0.0407488	0.0543317
bar_summary	Motor proteins	Motor proteins	4	HL	Night	#NAME?	p	NA	NA	NA	NA	NA	NA	NA	44.77760904169713	1.7808652412482389	3	-44.7776	780.8926374286667	HL_Night	-0.301974	8.645134939657511	-2.19769	0.0407488	0.0543317
replicate	Motor proteins	Motor proteins	4	HL	Night	#NAME?	m	HLm11A	A	11	407.23203924599994	753.635	54.0357	54.0357	NA	NA	NA	NA	NA	NA	NA	NA	NA	NA	NA	NA
replicate	Motor proteins	Motor proteins	4	HL	Night	#NAME?	m	HLm11B	B	11	449.878	785.537	57.27014915787528	57.27014915787528	NA	NA	NA	NA	NA	NA	NA	NA	NA	NA	NA	NA
replicate	Motor proteins	Motor proteins	4	HL	Night	#NAME?	m	HLm11C	C	11	436.79660552800016	803.5067397140001	54.361287085591016	54.361287085591016	NA	NA	NA	NA	NA	NA	NA	NA	NA	NA	NA	NA
replicate	Motor proteins	Motor proteins	4	HL	Night	#NAME?	p	HLp11A	A	11	346.40261928300004	753.635	45.964263368557695	-45.9643	NA	NA	NA	NA	NA	NA	NA	NA	NA	NA	NA	NA
replicate	Motor proteins	Motor proteins	4	HL	Night	#NAME?	p	HLp11B	B	11	335.659	785.537	42.72985084212472	-42.7299	NA	NA	NA	NA	NA	NA	NA	NA	NA	NA	NA	NA
replicate	Motor proteins	Motor proteins	4	HL	Night	#NAME?	p	HLp11C	C	11	366.71013418599995	803.5067397140001	45.638712914408984	-45.6387	NA	NA	NA	NA	NA	NA	NA	NA	NA	NA	NA	NA
bar_summary	Motor proteins	Motor proteins	4	LL	Day	#NAME?	m	NA	NA	NA	NA	NA	NA	NA	51.00369001507151	4.096806277851878	3	51.00369001507151	770.2388176073333	LL_Day	-0.0581836	8.645134939657511	-0.423445	0.6767900002230098	0.6767900002230098
bar_summary	Motor proteins	Motor proteins	4	LL	Day	#NAME?	p	NA	NA	NA	NA	NA	NA	NA	48.99630998492849	4.096806277851872	3	-48.9963	770.2388176073333	LL_Day	-0.0581836	8.645134939657511	-0.423445	0.6767900002230098	0.6767900002230098
replicate	Motor proteins	Motor proteins	4	LL	Day	#NAME?	m	LLm23A	A	23	366.233	760.7268527000001	48.142470210976946	48.142470210976946	NA	NA	NA	NA	NA	NA	NA	NA	NA	NA	NA	NA
replicate	Motor proteins	Motor proteins	4	LL	Day	#NAME?	m	LLm23B	B	23	376.61797444099994	676.1932361029999	55.69679705929982	55.69679705929982	NA	NA	NA	NA	NA	NA	NA	NA	NA	NA	NA	NA
replicate	Motor proteins	Motor proteins	4	LL	Day	#NAME?	m	LLm23C	C	23	429.6614247699999	873.7963640189998	49.17180277493777	49.17180277493777	NA	NA	NA	NA	NA	NA	NA	NA	NA	NA	NA	NA
replicate	Motor proteins	Motor proteins	4	LL	Day	#NAME?	p	LLp00A	A	0	394.49415425200004	760.7268527000001	51.85752978902305	-51.8575	NA	NA	NA	NA	NA	NA	NA	NA	NA	NA	NA	NA
replicate	Motor proteins	Motor proteins	4	LL	Day	#NAME?	p	LLp00B	B	0	299.575	676.1932361029999	44.30320294070019	-44.3032	NA	NA	NA	NA	NA	NA	NA	NA	NA	NA	NA	NA
replicate	Motor proteins	Motor proteins	4	LL	Day	#NAME?	p	LLp00C	C	0	444.13493924899996	873.7963640189998	50.82819722506223	-50.8282	NA	NA	NA	NA	NA	NA	NA	NA	NA	NA	NA	NA
bar_summary	Motor proteins	Motor proteins	4	LL	Night	#NAME?	m	NA	NA	NA	NA	NA	NA	NA	51.49952858930055	2.7656188051589927	3	51.49952858930055	895.1217528540001	LL_Night	-0.0865569	8.645134939657511	-0.629939	0.5363392651743513	0.5850973801902013
bar_summary	Motor proteins	Motor proteins	4	LL	Night	#NAME?	p	NA	NA	NA	NA	NA	NA	NA	48.50047141069944	2.7656188051589963	3	-48.5005	895.1217528540001	LL_Night	-0.0865569	8.645134939657511	-0.629939	0.5363392651743513	0.5850973801902013
replicate	Motor proteins	Motor proteins	4	LL	Night	#NAME?	m	LLm11A	A	11	468.421	919.1961064910001	50.95990075340755	50.95990075340755	NA	NA	NA	NA	NA	NA	NA	NA	NA	NA	NA	NA
replicate	Motor proteins	Motor proteins	4	LL	Night	#NAME?	m	LLm11B	B	11	449.8745104109999	825.531	54.49519076503694	54.49519076503694	NA	NA	NA	NA	NA	NA	NA	NA	NA	NA	NA	NA
replicate	Motor proteins	Motor proteins	4	LL	Night	#NAME?	m	LLm11C	C	11	461.3219825890001	940.6384876300001	49.043494249457176	49.043494249457176	NA	NA	NA	NA	NA	NA	NA	NA	NA	NA	NA	NA
replicate	Motor proteins	Motor proteins	4	LL	Night	#NAME?	p	LLp11A	A	11	450.7746828940001	919.1961064910001	49.04009924659245	-49.0401	NA	NA	NA	NA	NA	NA	NA	NA	NA	NA	NA	NA
replicate	Motor proteins	Motor proteins	4	LL	Night	#NAME?	p	LLp11B	B	11	375.65615403000004	825.531	45.504809234963055	-45.5048	NA	NA	NA	NA	NA	NA	NA	NA	NA	NA	NA	NA
replicate	Motor proteins	Motor proteins	4	LL	Night	#NAME?	p	LLp11C	C	11	479.317	940.6384876300001	50.956505750542824	-50.9565	NA	NA	NA	NA	NA	NA	NA	NA	NA	NA	NA	NA
bar_summary	Selenocompounds	Selenocompound metabolism	5	HL	Day	#NAME?	m	NA	NA	NA	NA	NA	NA	NA	50.03626493224683	0.9871207863787075	3	50.03626493224683	100.73319854266667	HL_Day	-0.00205911	5.654510939668591	-0.0130428	0.9897314732532534	0.9897314732532534
bar_summary	Selenocompounds	Selenocompound metabolism	5	HL	Day	#NAME?	p	NA	NA	NA	NA	NA	NA	NA	49.96373506775317	0.9871207863787156	3	-49.9637	100.73319854266667	HL_Day	-0.00205911	5.654510939668591	-0.0130428	0.9897314732532534	0.9897314732532534
replicate	Selenocompounds	Selenocompound metabolism	5	HL	Day	#NAME?	m	HLm23A	A	23	56.33342796400001	111.69088476000002	50.43690725975408	50.43690725975408	NA	NA	NA	NA	NA	NA	NA	NA	NA	NA	NA	NA
replicate	Selenocompounds	Selenocompound metabolism	5	HL	Day	#NAME?	m	HLm23B	B	23	47.4194	93.4187	50.7601	50.7601	NA	NA	NA	NA	NA	NA	NA	NA	NA	NA	NA	NA
replicate	Selenocompounds	Selenocompound metabolism	5	HL	Day	#NAME?	m	HLm23C	C	23	47.4885	97.09	48.91181080135152	48.91181080135152	NA	NA	NA	NA	NA	NA	NA	NA	NA	NA	NA	NA
replicate	Selenocompounds	Selenocompound metabolism	5	HL	Day	#NAME?	p	HLp00A	A	0	55.3575	111.69088476000002	49.56309274024592	-49.5631	NA	NA	NA	NA	NA	NA	NA	NA	NA	NA	NA	NA
replicate	Selenocompounds	Selenocompound metabolism	5	HL	Day	#NAME?	p	HLp00B	B	0	45.999301996999996	93.4187	49.2399	-49.2399	NA	NA	NA	NA	NA	NA	NA	NA	NA	NA	NA	NA
replicate	Selenocompounds	Selenocompound metabolism	5	HL	Day	#NAME?	p	HLp00C	C	0	49.601522425000006	97.09	51.08818919864849	-51.0882	NA	NA	NA	NA	NA	NA	NA	NA	NA	NA	NA	NA
bar_summary	Selenocompounds	Selenocompound metabolism	5	HL	Night	#NAME?	m	NA	NA	NA	NA	NA	NA	NA	44.175379659221505	8.205762723532043	3	44.175379659221505	102.06684768833334	HL_Night	0.33553179067686756	5.654510939668591	2.125322990692468	0.047084774723394535	0.0565017
bar_summary	Selenocompounds	Selenocompound metabolism	5	HL	Night	#NAME?	p	NA	NA	NA	NA	NA	NA	NA	55.824620340778495	8.20576	3	-55.8246	102.06684768833334	HL_Night	0.33553179067686756	5.654510939668591	2.125322990692468	0.047084774723394535	0.0565017
replicate	Selenocompounds	Selenocompound metabolism	5	HL	Night	#NAME?	m	HLm11A	A	11	33.1695	89.65735700200001	36.9958	36.9958	NA	NA	NA	NA	NA	NA	NA	NA	NA	NA	NA	NA
replicate	Selenocompounds	Selenocompound metabolism	5	HL	Night	#NAME?	m	HLm11B	B	11	45.034	106.187	42.41025749817897	42.41025749817897	NA	NA	NA	NA	NA	NA	NA	NA	NA	NA	NA	NA
replicate	Selenocompounds	Selenocompound metabolism	5	HL	Night	#NAME?	m	HLm11C	C	11	58.621526044999996	110.357	53.12006202959915	53.12006202959915	NA	NA	NA	NA	NA	NA	NA	NA	NA	NA	NA	NA
replicate	Selenocompounds	Selenocompound metabolism	5	HL	Night	#NAME?	p	HLp11A	A	11	56.48788308200001	89.65735700200001	63.00418055011361	-63.0042	NA	NA	NA	NA	NA	NA	NA	NA	NA	NA	NA	NA
replicate	Selenocompounds	Selenocompound metabolism	5	HL	Night	#NAME?	p	HLp11B	B	11	61.1525	106.187	57.58974250182103	-57.5897	NA	NA	NA	NA	NA	NA	NA	NA	NA	NA	NA	NA
replicate	Selenocompounds	Selenocompound metabolism	5	HL	Night	#NAME?	p	HLp11C	C	11	51.7351	110.357	46.879937970400846	-46.8799	NA	NA	NA	NA	NA	NA	NA	NA	NA	NA	NA	NA
bar_summary	Selenocompounds	Selenocompound metabolism	5	LL	Day	#NAME?	m	NA	NA	NA	NA	NA	NA	NA	58.168068436405825	4.615511411670404	3	58.168068436405825	104.89083991233333	LL_Day	-0.4694	5.654510939668591	-2.97327	0.00789209	0.013065240128077993	*
bar_summary	Selenocompounds	Selenocompound metabolism	5	LL	Day	#NAME?	p	NA	NA	NA	NA	NA	NA	NA	41.831931563594175	4.615511411670408	3	-41.8319	104.89083991233333	LL_Day	-0.4694	5.654510939668591	-2.97327	0.00789209	0.013065240128077993	*
replicate	Selenocompounds	Selenocompound metabolism	5	LL	Day	#NAME?	m	LLm23A	A	23	58.0976	99.483	58.399515761645716	58.399515761645716	NA	NA	NA	NA	NA	NA	NA	NA	NA	NA	NA	NA
replicate	Selenocompounds	Selenocompound metabolism	5	LL	Day	#NAME?	m	LLm23B	B	23	71.802	114.583	62.663501862086946	62.663501862086946	NA	NA	NA	NA	NA	NA	NA	NA	NA	NA	NA	NA
replicate	Selenocompounds	Selenocompound metabolism	5	LL	Day	#NAME?	m	LLm23C	C	23	53.765063616999996	100.60604179199998	53.441187685484806	53.441187685484806	NA	NA	NA	NA	NA	NA	NA	NA	NA	NA	NA	NA
replicate	Selenocompounds	Selenocompound metabolism	5	LL	Day	#NAME?	p	LLp00A	A	0	41.3854	99.483	41.600484238354284	-41.6005	NA	NA	NA	NA	NA	NA	NA	NA	NA	NA	NA	NA
replicate	Selenocompounds	Selenocompound metabolism	5	LL	Day	#NAME?	p	LLp00B	B	0	42.7814	114.583	37.33649813791305	-37.3365	NA	NA	NA	NA	NA	NA	NA	NA	NA	NA	NA	NA
replicate	Selenocompounds	Selenocompound metabolism	5	LL	Day	#NAME?	p	LLp00C	C	0	46.841	100.60604179199998	46.558812314515194	-46.5588	NA	NA	NA	NA	NA	NA	NA	NA	NA	NA	NA	NA
bar_summary	Selenocompounds	Selenocompound metabolism	5	LL	Night	#NAME?	m	NA	NA	NA	NA	NA	NA	NA	53.598855236303436	3.1747721109578904	3	53.598855236303436	92.30436688066666	LL_Night	-0.204003	5.654510939668591	-1.29219	0.21199508375496365	0.31799262563244546
bar_summary	Selenocompounds	Selenocompound metabolism	5	LL	Night	#NAME?	p	NA	NA	NA	NA	NA	NA	NA	46.40114476369657	3.1747721109578873	3	-46.4011	92.30436688066666	LL_Night	-0.204003	5.654510939668591	-1.29219	0.21199508375496365	0.31799262563244546
replicate	Selenocompounds	Selenocompound metabolism	5	LL	Night	#NAME?	m	LLm11A	A	11	48.7952	96.50831317299999	50.56065300978795	50.56065300978795	NA	NA	NA	NA	NA	NA	NA	NA	NA	NA	NA	NA
replicate	Selenocompounds	Selenocompound metabolism	5	LL	Night	#NAME?	m	LLm11B	B	11	50.2591	94.22153578199999	53.341394113214456	53.341394113214456	NA	NA	NA	NA	NA	NA	NA	NA	NA	NA	NA	NA
replicate	Selenocompounds	Selenocompound metabolism	5	LL	Night	#NAME?	m	LLm11C	C	11	49.0335	86.1833	56.8945	56.8945	NA	NA	NA	NA	NA	NA	NA	NA	NA	NA	NA	NA
replicate	Selenocompounds	Selenocompound metabolism	5	LL	Night	#NAME?	p	LLp11A	A	11	47.71307982399999	96.50831317299999	49.43934699021205	-49.4393	NA	NA	NA	NA	NA	NA	NA	NA	NA	NA	NA	NA
replicate	Selenocompounds	Selenocompound metabolism	5	LL	Night	#NAME?	p	LLp11B	B	11	43.9625	94.22153578199999	46.65860588678555	-46.6586	NA	NA	NA	NA	NA	NA	NA	NA	NA	NA	NA	NA
replicate	Selenocompounds	Selenocompound metabolism	5	LL	Night	#NAME?	p	LLp11C	C	11	37.1497	86.1833	43.105481414092104	-43.1055	NA	NA	NA	NA	NA	NA	NA	NA	NA	NA	NA	NA
bar_summary	Histidine metabolism	Histidine metabolism	6	HL	Day	#NAME?	m	NA	NA	NA	NA	NA	NA	NA	37.65523220683892	5.957837208162774	3	37.65523220683892	56.39494154533334	HL_Day	0.7080810783595837	5.064565639054729	4.297356716795364	3.9948090921723516e-4	5.992213638258527e-4	*
bar_summary	Histidine metabolism	Histidine metabolism	6	HL	Day	#NAME?	p	NA	NA	NA	NA	NA	NA	NA	62.34476779316108	5.957837208162782	3	-62.3448	56.39494154533334	HL_Day	0.7080810783595837	5.064565639054729	4.297356716795364	3.9948090921723516e-4	5.992213638258527e-4	*
replicate	Histidine metabolism	Histidine metabolism	6	HL	Day	#NAME?	m	HLm23A	A	23	18.542	55.974649195000005	33.12572660063457	33.12572660063457	NA	NA	NA	NA	NA	NA	NA	NA	NA	NA	NA	NA
replicate	Histidine metabolism	Histidine metabolism	6	HL	Day	#NAME?	m	HLm23B	B	23	21.3445	60.2345	35.43573385489956	35.43573385489956	NA	NA	NA	NA	NA	NA	NA	NA	NA	NA	NA	NA
replicate	Histidine metabolism	Histidine metabolism	6	HL	Day	#NAME?	m	HLm23C	C	23	23.5234	52.975679682000006	44.40423616498263	44.40423616498263	NA	NA	NA	NA	NA	NA	NA	NA	NA	NA	NA	NA
replicate	Histidine metabolism	Histidine metabolism	6	HL	Day	#NAME?	p	HLp00A	A	0	37.432639937000005	55.974649195000005	66.87427339936544	-66.8743	NA	NA	NA	NA	NA	NA	NA	NA	NA	NA	NA	NA
replicate	Histidine metabolism	Histidine metabolism	6	HL	Day	#NAME?	p	HLp00B	B	0	38.89	60.2345	64.56426614510045	-64.5643	NA	NA	NA	NA	NA	NA	NA	NA	NA	NA	NA	NA
replicate	Histidine metabolism	Histidine metabolism	6	HL	Day	#NAME?	p	HLp00C	C	0	29.452233766000003	52.975679682000006	55.595763835017365	-55.5958	NA	NA	NA	NA	NA	NA	NA	NA	NA	NA	NA	NA
bar_summary	Histidine metabolism	Histidine metabolism	6	HL	Night	#NAME?	m	NA	NA	NA	NA	NA	NA	NA	37.60592023474791	2.8569357643263493	3	37.60592023474791	58.609	HL_Night	0.7071400598219464	5.064565639054729	4.291645658476008	4.046774819262939e-4	0.00161871	*
bar_summary	Histidine metabolism	Histidine metabolism	6	HL	Night	#NAME?	p	NA	NA	NA	NA	NA	NA	NA	62.39407976525209	2.8569357643263493	3	-62.3941	58.609	HL_Night	0.7071400598219464	5.064565639054729	4.291645658476008	4.046774819262939e-4	0.00161871	*
replicate	Histidine metabolism	Histidine metabolism	6	HL	Night	#NAME?	m	HLm11A	A	11	20.172802843000003	49.8209	40.49067925806483	40.49067925806483	NA	NA	NA	NA	NA	NA	NA	NA	NA	NA	NA	NA
replicate	Histidine metabolism	Histidine metabolism	6	HL	Night	#NAME?	m	HLm11B	B	11	23.930943686999996	63.7318	37.549436099562975	37.549436099562975	NA	NA	NA	NA	NA	NA	NA	NA	NA	NA	NA	NA
replicate	Histidine metabolism	Histidine metabolism	6	HL	Night	#NAME?	m	HLm11C	C	11	21.6576	62.2744	34.77764534661593	34.77764534661593	NA	NA	NA	NA	NA	NA	NA	NA	NA	NA	NA	NA
replicate	Histidine metabolism	Histidine metabolism	6	HL	Night	#NAME?	p	HLp11A	A	11	29.648052752999998	49.8209	59.50932074193517	-59.5093	NA	NA	NA	NA	NA	NA	NA	NA	NA	NA	NA	NA
replicate	Histidine metabolism	Histidine metabolism	6	HL	Night	#NAME?	p	HLp11B	B	11	39.800888726000004	63.7318	62.450563900437025	-62.4506	NA	NA	NA	NA	NA	NA	NA	NA	NA	NA	NA	NA
replicate	Histidine metabolism	Histidine metabolism	6	HL	Night	#NAME?	p	HLp11C	C	11	40.6168	62.2744	65.22235465338407	-65.2224	NA	NA	NA	NA	NA	NA	NA	NA	NA	NA	NA	NA
bar_summary	Histidine metabolism	Histidine metabolism	6	LL	Day	#NAME?	m	NA	NA	NA	NA	NA	NA	NA	27.163409889512536	5.783843267751946	3	27.163409889512536	82.65591577533334	LL_Day	1.403418293341029	5.064565639054729	8.517370699037166	7.255521537603301e-8	4.353312922561981e-7	*
bar_summary	Histidine metabolism	Histidine metabolism	6	LL	Day	#NAME?	p	NA	NA	NA	NA	NA	NA	NA	72.83659011048746	5.783843267751947	3	-72.8366	82.65591577533334	LL_Day	1.403418293341029	5.064565639054729	8.517370699037166	7.255521537603301e-8	4.353312922561981e-7	*
replicate	Histidine metabolism	Histidine metabolism	6	LL	Day	#NAME?	m	LLm23A	A	23	24.547734488000003	77.01278847400002	31.87488074956209	31.87488074956209	NA	NA	NA	NA	NA	NA	NA	NA	NA	NA	NA	NA
replicate	Histidine metabolism	Histidine metabolism	6	LL	Day	#NAME?	m	LLm23B	B	23	19.3683	93.529	20.708360529438313	20.708360529438313	NA	NA	NA	NA	NA	NA	NA	NA	NA	NA	NA	NA
replicate	Histidine metabolism	Histidine metabolism	6	LL	Day	#NAME?	m	LLm23C	C	23	22.3815	77.426	28.906988389537204	28.906988389537204	NA	NA	NA	NA	NA	NA	NA	NA	NA	NA	NA	NA
replicate	Histidine metabolism	Histidine metabolism	6	LL	Day	#NAME?	p	LLp00A	A	0	52.46505398600001	77.01278847400002	68.1251	-68.1251	NA	NA	NA	NA	NA	NA	NA	NA	NA	NA	NA	NA
replicate	Histidine metabolism	Histidine metabolism	6	LL	Day	#NAME?	p	LLp00B	B	0	74.1607	93.529	79.29163947056169	-79.2916	NA	NA	NA	NA	NA	NA	NA	NA	NA	NA	NA	NA
replicate	Histidine metabolism	Histidine metabolism	6	LL	Day	#NAME?	p	LLp00C	C	0	55.0445	77.426	71.09301161046281	-71.093	NA	NA	NA	NA	NA	NA	NA	NA	NA	NA	NA	NA
bar_summary	Histidine metabolism	Histidine metabolism	6	LL	Night	#NAME?	m	NA	NA	NA	NA	NA	NA	NA	24.991996241220797	1.3926722109304241	3	24.991996241220797	92.20099701866667	LL_Night	1.54592	5.064565639054729	9.382225811103474	1.6445322718531762e-8	9.867193631119057e-8	*
bar_summary	Histidine metabolism	Histidine metabolism	6	LL	Night	#NAME?	p	NA	NA	NA	NA	NA	NA	NA	75.008	1.392672210930421	3	-75.008	92.20099701866667	LL_Night	1.54592	5.064565639054729	9.382225811103474	1.6445322718531762e-8	9.867193631119057e-8	*
replicate	Histidine metabolism	Histidine metabolism	6	LL	Night	#NAME?	m	LLm11A	A	11	24.2828	99.4984	24.405205198334816	24.405205198334816	NA	NA	NA	NA	NA	NA	NA	NA	NA	NA	NA	NA
replicate	Histidine metabolism	Histidine metabolism	6	LL	Night	#NAME?	m	LLm11B	B	11	24.240746511999998	101.05049936900001	23.988744898213245	23.988744898213245	NA	NA	NA	NA	NA	NA	NA	NA	NA	NA	NA	NA
replicate	Histidine metabolism	Histidine metabolism	6	LL	Night	#NAME?	m	LLm11C	C	11	20.2167	76.0541	26.58203862711433	26.58203862711433	NA	NA	NA	NA	NA	NA	NA	NA	NA	NA	NA	NA
replicate	Histidine metabolism	Histidine metabolism	6	LL	Night	#NAME?	p	LLp11A	A	11	75.2156	99.4984	75.59479480166519	-75.5948	NA	NA	NA	NA	NA	NA	NA	NA	NA	NA	NA	NA
replicate	Histidine metabolism	Histidine metabolism	6	LL	Night	#NAME?	p	LLp11B	B	11	76.8098	101.05049936900001	76.01125510178674	-76.0113	NA	NA	NA	NA	NA	NA	NA	NA	NA	NA	NA	NA
replicate	Histidine metabolism	Histidine metabolism	6	LL	Night	#NAME?	p	LLp11C	C	11	55.8373	76.0541	73.41796137288567	-73.418	NA	NA	NA	NA	NA	NA	NA	NA	NA	NA	NA	NA
bar_summary	Nitrogen metabolism	Nitrogen metabolism	7	HL	Day	#NAME?	m	NA	NA	NA	NA	NA	NA	NA	36.96102620226439	2.9659048823622087	3	36.96102620226439	243.13055889366666	HL_Day	0.7655571125050846	6.776799611324593	4.74819	1.447857472515199e-4	2.895714945030398e-4	*
bar_summary	Nitrogen metabolism	Nitrogen metabolism	7	HL	Day	#NAME?	p	NA	NA	NA	NA	NA	NA	NA	63.039	2.9659048823622123	3	-63.039	243.13055889366666	HL_Day	0.7655571125050846	6.776799611324593	4.74819	1.447857472515199e-4	2.895714945030398e-4	*
replicate	Nitrogen metabolism	Nitrogen metabolism	7	HL	Day	#NAME?	m	HLm23A	A	23	77.72107917299999	228.833	33.964164688030294	33.964164688030294	NA	NA	NA	NA	NA	NA	NA	NA	NA	NA	NA	NA
replicate	Nitrogen metabolism	Nitrogen metabolism	7	HL	Day	#NAME?	m	HLm23B	B	23	88.90868972500002	240.138	37.02394047755448	37.02394047755448	NA	NA	NA	NA	NA	NA	NA	NA	NA	NA	NA	NA
replicate	Nitrogen metabolism	Nitrogen metabolism	7	HL	Day	#NAME?	m	HLm23C	C	23	103.895	260.421	39.89497344120841	39.89497344120841	NA	NA	NA	NA	NA	NA	NA	NA	NA	NA	NA	NA
replicate	Nitrogen metabolism	Nitrogen metabolism	7	HL	Day	#NAME?	p	HLp00A	A	0	151.112	228.833	66.0358	-66.0358	NA	NA	NA	NA	NA	NA	NA	NA	NA	NA	NA	NA
replicate	Nitrogen metabolism	Nitrogen metabolism	7	HL	Day	#NAME?	p	HLp00B	B	0	151.23	240.138	62.97605952244552	-62.9761	NA	NA	NA	NA	NA	NA	NA	NA	NA	NA	NA	NA
replicate	Nitrogen metabolism	Nitrogen metabolism	7	HL	Day	#NAME?	p	HLp00C	C	0	156.526	260.421	60.105026558791586	-60.105	NA	NA	NA	NA	NA	NA	NA	NA	NA	NA	NA	NA
bar_summary	Nitrogen metabolism	Nitrogen metabolism	7	HL	Night	#NAME?	m	NA	NA	NA	NA	NA	NA	NA	39.63429297612876	3.4640162338327753	3	39.63429297612876	202.44918288833333	HL_Night	0.602866	6.776799611324593	3.7391384558520877	0.00141708	0.00263542	*
bar_summary	Nitrogen metabolism	Nitrogen metabolism	7	HL	Night	#NAME?	p	NA	NA	NA	NA	NA	NA	NA	60.36570702387124	3.464016233832779	3	-60.3657	202.44918288833333	HL_Night	0.602866	6.776799611324593	3.7391384558520877	0.00141708	0.00263542	*
replicate	Nitrogen metabolism	Nitrogen metabolism	7	HL	Night	#NAME?	m	HLm11A	A	11	80.0327	216.16805501699997	37.02338346926702	37.02338346926702	NA	NA	NA	NA	NA	NA	NA	NA	NA	NA	NA	NA
replicate	Nitrogen metabolism	Nitrogen metabolism	7	HL	Night	#NAME?	m	HLm11B	B	11	79.0768	206.383	38.315481712462436	38.315481712462436	NA	NA	NA	NA	NA	NA	NA	NA	NA	NA	NA	NA
replicate	Nitrogen metabolism	Nitrogen metabolism	7	HL	Night	#NAME?	m	HLm11C	C	11	80.5046	184.796	43.56401374665684	43.56401374665684	NA	NA	NA	NA	NA	NA	NA	NA	NA	NA	NA	NA
replicate	Nitrogen metabolism	Nitrogen metabolism	7	HL	Night	#NAME?	p	HLp11A	A	11	136.135	216.16805501699997	62.97661653073299	-62.9766	NA	NA	NA	NA	NA	NA	NA	NA	NA	NA	NA	NA
replicate	Nitrogen metabolism	Nitrogen metabolism	7	HL	Night	#NAME?	p	HLp11B	B	11	127.307	206.383	61.68451828753757	-61.6845	NA	NA	NA	NA	NA	NA	NA	NA	NA	NA	NA	NA
replicate	Nitrogen metabolism	Nitrogen metabolism	7	HL	Night	#NAME?	p	HLp11C	C	11	104.29144429099999	184.796	56.43598625334316	-56.436	NA	NA	NA	NA	NA	NA	NA	NA	NA	NA	NA	NA
bar_summary	Nitrogen metabolism	Nitrogen metabolism	7	LL	Day	#NAME?	m	NA	NA	NA	NA	NA	NA	NA	40.03859840503299	8.023525834966854	3	40.03859840503299	252.48494287033336	LL_Day	0.5872029333344928	6.776799611324593	3.6419906127745394	0.00176604	0.0042385	*
bar_summary	Nitrogen metabolism	Nitrogen metabolism	7	LL	Day	#NAME?	p	NA	NA	NA	NA	NA	NA	NA	59.96140159496701	8.023525834966858	3	-59.9614	252.48494287033336	LL_Day	0.5872029333344928	6.776799611324593	3.6419906127745394	0.00176604	0.0042385	*
replicate	Nitrogen metabolism	Nitrogen metabolism	7	LL	Day	#NAME?	m	LLm23A	A	23	100.799	277.962	36.263502368327124	36.263502368327124	NA	NA	NA	NA	NA	NA	NA	NA	NA	NA	NA	NA
replicate	Nitrogen metabolism	Nitrogen metabolism	7	LL	Day	#NAME?	m	LLm23B	B	23	94.4739	273.055	34.598905860962965	34.598905860962965	NA	NA	NA	NA	NA	NA	NA	NA	NA	NA	NA	NA
replicate	Nitrogen metabolism	Nitrogen metabolism	7	LL	Day	#NAME?	m	LLm23C	C	23	101.67790811700002	206.43840827900004	49.25338698580888	49.25338698580888	NA	NA	NA	NA	NA	NA	NA	NA	NA	NA	NA	NA
replicate	Nitrogen metabolism	Nitrogen metabolism	7	LL	Day	#NAME?	p	LLp00A	A	0	177.163	277.962	63.73649763167288	-63.7365	NA	NA	NA	NA	NA	NA	NA	NA	NA	NA	NA	NA
replicate	Nitrogen metabolism	Nitrogen metabolism	7	LL	Day	#NAME?	p	LLp00B	B	0	178.581	273.055	65.40109413903703	-65.4011	NA	NA	NA	NA	NA	NA	NA	NA	NA	NA	NA	NA
replicate	Nitrogen metabolism	Nitrogen metabolism	7	LL	Day	#NAME?	p	LLp00C	C	0	104.76050016200001	206.43840827900004	50.74661301419111	-50.7466	NA	NA	NA	NA	NA	NA	NA	NA	NA	NA	NA	NA
bar_summary	Nitrogen metabolism	Nitrogen metabolism	7	LL	Night	#NAME?	m	NA	NA	NA	NA	NA	NA	NA	37.78607347976177	3.849720950796865	3	37.78607347976177	205.55	LL_Night	0.7155547540448595	6.776799611324593	4.438063145153044	2.906684751809248e-4	6.976043404342194e-4	*
bar_summary	Nitrogen metabolism	Nitrogen metabolism	7	LL	Night	#NAME?	p	NA	NA	NA	NA	NA	NA	NA	62.21392652023824	3.849720950796859	3	-62.2139	205.55	LL_Night	0.7155547540448595	6.776799611324593	4.438063145153044	2.906684751809248e-4	6.976043404342194e-4	*
replicate	Nitrogen metabolism	Nitrogen metabolism	7	LL	Night	#NAME?	m	LLm11A	A	11	73.65146990599999	220.793	33.35764660502558	33.35764660502558	NA	NA	NA	NA	NA	NA	NA	NA	NA	NA	NA	NA
replicate	Nitrogen metabolism	Nitrogen metabolism	7	LL	Night	#NAME?	m	LLm11B	B	11	78.79473792600001	195.35	40.33514205049354	40.33514205049354	NA	NA	NA	NA	NA	NA	NA	NA	NA	NA	NA	NA
replicate	Nitrogen metabolism	Nitrogen metabolism	7	LL	Night	#NAME?	m	LLm11C	C	11	79.5321	200.507	39.665431783766195	39.665431783766195	NA	NA	NA	NA	NA	NA	NA	NA	NA	NA	NA	NA
replicate	Nitrogen metabolism	Nitrogen metabolism	7	LL	Night	#NAME?	p	LLp11A	A	11	147.142	220.793	66.64235339497442	-66.6424	NA	NA	NA	NA	NA	NA	NA	NA	NA	NA	NA	NA
replicate	Nitrogen metabolism	Nitrogen metabolism	7	LL	Night	#NAME?	p	LLp11B	B	11	116.55535611200001	195.35	59.66485794950647	-59.6649	NA	NA	NA	NA	NA	NA	NA	NA	NA	NA	NA	NA
replicate	Nitrogen metabolism	Nitrogen metabolism	7	LL	Night	#NAME?	p	LLp11C	C	11	120.97517614600001	200.507	60.33456821623382	-60.3346	NA	NA	NA	NA	NA	NA	NA	NA	NA	NA	NA	NA
bar_summary	Glyoxylate and dicarboxylate metabolism	Glyoxylate and dicarboxylate metabolism	8	HL	Day	#NAME?	m	NA	NA	NA	NA	NA	NA	NA	35.891161032113104	1.5384044456723585	3	35.891161032113104	499.0378108593333	HL_Day	0.833959	7.717179494210005	6.55357	3.0258788431851183e-6	1.2103515372740473e-5	*
bar_summary	Glyoxylate and dicarboxylate metabolism	Glyoxylate and dicarboxylate metabolism	8	HL	Day	#NAME?	p	NA	NA	NA	NA	NA	NA	NA	64.1088	1.5384044456723684	3	-64.1088	499.0378108593333	HL_Day	0.833959	7.717179494210005	6.55357	3.0258788431851183e-6	1.2103515372740473e-5	*
replicate	Glyoxylate and dicarboxylate metabolism	Glyoxylate and dicarboxylate metabolism	8	HL	Day	#NAME?	m	HLm23A	A	23	180.033	520.493	34.58889348672136	34.58889348672136	NA	NA	NA	NA	NA	NA	NA	NA	NA	NA	NA	NA
replicate	Glyoxylate and dicarboxylate metabolism	Glyoxylate and dicarboxylate metabolism	8	HL	Day	#NAME?	m	HLm23B	B	23	182.89191390499997	486.56213600599995	37.58860387417089	37.58860387417089	NA	NA	NA	NA	NA	NA	NA	NA	NA	NA	NA	NA
replicate	Glyoxylate and dicarboxylate metabolism	Glyoxylate and dicarboxylate metabolism	8	HL	Day	#NAME?	m	HLm23C	C	23	173.951	490.058	35.495985735447064	35.495985735447064	NA	NA	NA	NA	NA	NA	NA	NA	NA	NA	NA	NA
replicate	Glyoxylate and dicarboxylate metabolism	Glyoxylate and dicarboxylate metabolism	8	HL	Day	#NAME?	p	HLp00A	A	0	340.46	520.493	65.41110651327865	-65.4111	NA	NA	NA	NA	NA	NA	NA	NA	NA	NA	NA	NA
replicate	Glyoxylate and dicarboxylate metabolism	Glyoxylate and dicarboxylate metabolism	8	HL	Day	#NAME?	p	HLp00B	B	0	303.67	486.56213600599995	62.4114	-62.4114	NA	NA	NA	NA	NA	NA	NA	NA	NA	NA	NA	NA
replicate	Glyoxylate and dicarboxylate metabolism	Glyoxylate and dicarboxylate metabolism	8	HL	Day	#NAME?	p	HLp00C	C	0	316.107	490.058	64.50401426455294	-64.504	NA	NA	NA	NA	NA	NA	NA	NA	NA	NA	NA	NA
bar_summary	Glyoxylate and dicarboxylate metabolism	Glyoxylate and dicarboxylate metabolism	8	HL	Night	#NAME?	m	NA	NA	NA	NA	NA	NA	NA	33.449167175427675	1.3583194220900796	3	33.449167175427675	511.133	HL_Night	0.9889025804403051	7.717179494210005	7.771172528468023	2.8181939341929633e-7	1.690916360515778e-6	*
bar_summary	Glyoxylate and dicarboxylate metabolism	Glyoxylate and dicarboxylate metabolism	8	HL	Night	#NAME?	p	NA	NA	NA	NA	NA	NA	NA	66.55083282457232	1.358319422090065	3	-66.5508	511.133	HL_Night	0.9889025804403051	7.717179494210005	7.771172528468023	2.8181939341929633e-7	1.690916360515778e-6	*
replicate	Glyoxylate and dicarboxylate metabolism	Glyoxylate and dicarboxylate metabolism	8	HL	Night	#NAME?	m	HLm11A	A	11	167.57238199300002	524.215	31.966347781712763	31.966347781712763	NA	NA	NA	NA	NA	NA	NA	NA	NA	NA	NA	NA
replicate	Glyoxylate and dicarboxylate metabolism	Glyoxylate and dicarboxylate metabolism	8	HL	Night	#NAME?	m	HLm11B	B	11	167.26896657600003	495.643	33.74789568153457	33.74789568153457	NA	NA	NA	NA	NA	NA	NA	NA	NA	NA	NA	NA
replicate	Glyoxylate and dicarboxylate metabolism	Glyoxylate and dicarboxylate metabolism	8	HL	Night	#NAME?	m	HLm11C	C	11	177.85606543199995	513.541	34.63325806303569	34.63325806303569	NA	NA	NA	NA	NA	NA	NA	NA	NA	NA	NA	NA
replicate	Glyoxylate and dicarboxylate metabolism	Glyoxylate and dicarboxylate metabolism	8	HL	Night	#NAME?	p	HLp11A	A	11	356.64259288399995	524.215	68.03365221828722	-68.0337	NA	NA	NA	NA	NA	NA	NA	NA	NA	NA	NA	NA
replicate	Glyoxylate and dicarboxylate metabolism	Glyoxylate and dicarboxylate metabolism	8	HL	Night	#NAME?	p	HLp11B	B	11	328.37368964899997	495.643	66.25210431846543	-66.2521	NA	NA	NA	NA	NA	NA	NA	NA	NA	NA	NA	NA
replicate	Glyoxylate and dicarboxylate metabolism	Glyoxylate and dicarboxylate metabolism	8	HL	Night	#NAME?	p	HLp11C	C	11	335.68518185199997	513.541	65.36674193696432	-65.3667	NA	NA	NA	NA	NA	NA	NA	NA	NA	NA	NA	NA
bar_summary	Glyoxylate and dicarboxylate metabolism	Glyoxylate and dicarboxylate metabolism	8	LL	Day	#NAME?	m	NA	NA	NA	NA	NA	NA	NA	45.69899831975229	2.4105306535039315	3	45.69899831975229	350.00043487500005	LL_Day	0.24777160840357748	7.717179494210005	1.9470835192915634	0.0666669	0.0888892
bar_summary	Glyoxylate and dicarboxylate metabolism	Glyoxylate and dicarboxylate metabolism	8	LL	Day	#NAME?	p	NA	NA	NA	NA	NA	NA	NA	54.301	2.4105306535039315	3	-54.301	350.00043487500005	LL_Day	0.24777160840357748	7.717179494210005	1.9470835192915634	0.0666669	0.0888892
replicate	Glyoxylate and dicarboxylate metabolism	Glyoxylate and dicarboxylate metabolism	8	LL	Day	#NAME?	m	LLm23A	A	23	159.44526885400003	366.7707349770001	43.472734776398866	43.472734776398866	NA	NA	NA	NA	NA	NA	NA	NA	NA	NA	NA	NA
replicate	Glyoxylate and dicarboxylate metabolism	Glyoxylate and dicarboxylate metabolism	8	LL	Day	#NAME?	m	LLm23B	B	23	169.322	350.86	48.25901329616036	48.25901329616036	NA	NA	NA	NA	NA	NA	NA	NA	NA	NA	NA	NA
replicate	Glyoxylate and dicarboxylate metabolism	Glyoxylate and dicarboxylate metabolism	8	LL	Day	#NAME?	m	LLm23C	C	23	150.78069901499998	332.371	45.365246886697655	45.365246886697655	NA	NA	NA	NA	NA	NA	NA	NA	NA	NA	NA	NA
replicate	Glyoxylate and dicarboxylate metabolism	Glyoxylate and dicarboxylate metabolism	8	LL	Day	#NAME?	p	LLp00A	A	0	207.325	366.7707349770001	56.527265223601134	-56.5273	NA	NA	NA	NA	NA	NA	NA	NA	NA	NA	NA	NA
replicate	Glyoxylate and dicarboxylate metabolism	Glyoxylate and dicarboxylate metabolism	8	LL	Day	#NAME?	p	LLp00B	B	0	181.538	350.86	51.74098670383964	-51.741	NA	NA	NA	NA	NA	NA	NA	NA	NA	NA	NA	NA
replicate	Glyoxylate and dicarboxylate metabolism	Glyoxylate and dicarboxylate metabolism	8	LL	Day	#NAME?	p	LLp00C	C	0	181.59	332.371	54.63475311330234	-54.6348	NA	NA	NA	NA	NA	NA	NA	NA	NA	NA	NA	NA
bar_summary	Glyoxylate and dicarboxylate metabolism	Glyoxylate and dicarboxylate metabolism	8	LL	Night	#NAME?	m	NA	NA	NA	NA	NA	NA	NA	41.03337809908948	4.776234741335724	3	41.03337809908948	393.3185198736667	LL_Night	0.5238493274044052	7.717179494210005	4.116607219660606	6.01681733983161e-4	0.00120336	*
bar_summary	Glyoxylate and dicarboxylate metabolism	Glyoxylate and dicarboxylate metabolism	8	LL	Night	#NAME?	p	NA	NA	NA	NA	NA	NA	NA	58.96662190091052	4.776234741335738	3	-58.9666	393.3185198736667	LL_Night	0.5238493274044052	7.717179494210005	4.116607219660606	6.01681733983161e-4	0.00120336	*
replicate	Glyoxylate and dicarboxylate metabolism	Glyoxylate and dicarboxylate metabolism	8	LL	Night	#NAME?	m	LLm11A	A	11	120.55914938799998	337.53598208999995	35.71742148540902	35.71742148540902	NA	NA	NA	NA	NA	NA	NA	NA	NA	NA	NA	NA
replicate	Glyoxylate and dicarboxylate metabolism	Glyoxylate and dicarboxylate metabolism	8	LL	Night	#NAME?	m	LLm11B	B	11	189.39490048599998	446.48179612100006	42.41940032750461	42.41940032750461	NA	NA	NA	NA	NA	NA	NA	NA	NA	NA	NA	NA
replicate	Glyoxylate and dicarboxylate metabolism	Glyoxylate and dicarboxylate metabolism	8	LL	Night	#NAME?	m	LLm11C	C	11	178.02674189900003	395.93778141000007	44.96331248435481	44.96331248435481	NA	NA	NA	NA	NA	NA	NA	NA	NA	NA	NA	NA
replicate	Glyoxylate and dicarboxylate metabolism	Glyoxylate and dicarboxylate metabolism	8	LL	Night	#NAME?	p	LLp11A	A	11	216.977	337.53598208999995	64.2826	-64.2826	NA	NA	NA	NA	NA	NA	NA	NA	NA	NA	NA	NA
replicate	Glyoxylate and dicarboxylate metabolism	Glyoxylate and dicarboxylate metabolism	8	LL	Night	#NAME?	p	LLp11B	B	11	257.0868956350001	446.48179612100006	57.58059967249538	-57.5806	NA	NA	NA	NA	NA	NA	NA	NA	NA	NA	NA	NA
replicate	Glyoxylate and dicarboxylate metabolism	Glyoxylate and dicarboxylate metabolism	8	LL	Night	#NAME?	p	LLp11C	C	11	217.911	395.93778141000007	55.03668751564518	-55.0367	NA	NA	NA	NA	NA	NA	NA	NA	NA	NA	NA	NA
bar_summary	Photosynthesis	Photosynthesis	9	HL	Day	#NAME?	m	NA	NA	NA	NA	NA	NA	NA	33.14741975029062	0.4063494414248582	3	33.14741975029062	488.05643654766664	HL_Day	1.0076619802954552	8.248065060311568	10.992964027146357	1.3053004172276445e-9	1.5663605006731732e-8	*
bar_summary	Photosynthesis	Photosynthesis	9	HL	Day	#NAME?	p	NA	NA	NA	NA	NA	NA	NA	66.85258024970938	0.40634944142486107	3	-66.8526	488.05643654766664	HL_Day	1.0076619802954552	8.248065060311568	10.992964027146357	1.3053004172276445e-9	1.5663605006731732e-8	*
replicate	Photosynthesis	Photosynthesis	9	HL	Day	#NAME?	m	HLm23A	A	23	167.42856956699998	503.26595355099994	33.268407764451155	33.268407764451155	NA	NA	NA	NA	NA	NA	NA	NA	NA	NA	NA	NA
replicate	Photosynthesis	Photosynthesis	9	HL	Day	#NAME?	m	HLm23B	B	23	156.245	477.896	32.69431742201935	32.69431742201935	NA	NA	NA	NA	NA	NA	NA	NA	NA	NA	NA	NA
replicate	Photosynthesis	Photosynthesis	9	HL	Day	#NAME?	m	HLm23C	C	23	161.70875069500002	483.008	33.47953406440134	33.47953406440134	NA	NA	NA	NA	NA	NA	NA	NA	NA	NA	NA	NA
replicate	Photosynthesis	Photosynthesis	9	HL	Day	#NAME?	p	HLp00A	A	0	335.8373839839999	503.26595355099994	66.73159223554885	-66.7316	NA	NA	NA	NA	NA	NA	NA	NA	NA	NA	NA	NA
replicate	Photosynthesis	Photosynthesis	9	HL	Day	#NAME?	p	HLp00B	B	0	321.65088662299996	477.896	67.30568257798065	-67.3057	NA	NA	NA	NA	NA	NA	NA	NA	NA	NA	NA	NA
replicate	Photosynthesis	Photosynthesis	9	HL	Day	#NAME?	p	HLp00C	C	0	321.29901871999994	483.008	66.52046593559865	-66.5205	NA	NA	NA	NA	NA	NA	NA	NA	NA	NA	NA	NA
bar_summary	Photosynthesis	Photosynthesis	9	HL	Night	#NAME?	m	NA	NA	NA	NA	NA	NA	NA	33.08255448038512	4.823207866824225	3	33.08255448038512	525.5277262679999	HL_Night	1.0205255441715098	8.248065060311568	11.133297489870543	1.060507834256653e-9	1.2726094011079836e-8	*
bar_summary	Photosynthesis	Photosynthesis	9	HL	Night	#NAME?	p	NA	NA	NA	NA	NA	NA	NA	66.91744551961489	4.823207866824232	3	-66.9174	525.5277262679999	HL_Night	1.0205255441715098	8.248065060311568	11.133297489870543	1.060507834256653e-9	1.2726094011079836e-8	*
replicate	Photosynthesis	Photosynthesis	9	HL	Night	#NAME?	m	HLm11A	A	11	186.783	524.41	35.61772230395502	35.61772230395502	NA	NA	NA	NA	NA	NA	NA	NA	NA	NA	NA	NA
replicate	Photosynthesis	Photosynthesis	9	HL	Night	#NAME?	m	HLm11B	B	11	183.02313338800002	506.856	36.10950514249138	36.10950514249138	NA	NA	NA	NA	NA	NA	NA	NA	NA	NA	NA	NA
replicate	Photosynthesis	Photosynthesis	9	HL	Night	#NAME?	m	HLm11C	C	11	150.074	545.3170712369999	27.520435994708954	27.520435994708954	NA	NA	NA	NA	NA	NA	NA	NA	NA	NA	NA	NA
replicate	Photosynthesis	Photosynthesis	9	HL	Night	#NAME?	p	HLp11A	A	11	337.62727869299994	524.41	64.38227769604498	-64.3823	NA	NA	NA	NA	NA	NA	NA	NA	NA	NA	NA	NA
replicate	Photosynthesis	Photosynthesis	9	HL	Night	#NAME?	p	HLp11B	B	11	323.83270045899997	506.856	63.890494857508614	-63.8905	NA	NA	NA	NA	NA	NA	NA	NA	NA	NA	NA	NA
replicate	Photosynthesis	Photosynthesis	9	HL	Night	#NAME?	p	HLp11C	C	11	395.24343567899996	545.3170712369999	72.47956400529105	-72.4796	NA	NA	NA	NA	NA	NA	NA	NA	NA	NA	NA	NA
bar_summary	Photosynthesis	Photosynthesis	9	LL	Day	#NAME?	m	NA	NA	NA	NA	NA	NA	NA	27.862389758136572	0.34740077081813053	3	27.862389758136572	840.1245185986667	LL_Day	1.368721712097864	8.248065060311568	14.931900615972715	7.393235112634563e-12	8.871882135161476e-11	*
bar_summary	Photosynthesis	Photosynthesis	9	LL	Day	#NAME?	p	NA	NA	NA	NA	NA	NA	NA	72.13761024186343	0.34740077081813137	3	-72.1376	840.1245185986667	LL_Day	1.368721712097864	8.248065060311568	14.931900615972715	7.393235112634563e-12	8.871882135161476e-11	*
replicate	Photosynthesis	Photosynthesis	9	LL	Day	#NAME?	m	LLm23A	A	23	242.49239214000002	857.9716076460002	28.263451841410188	28.263451841410188	NA	NA	NA	NA	NA	NA	NA	NA	NA	NA	NA	NA
replicate	Photosynthesis	Photosynthesis	9	LL	Day	#NAME?	m	LLm23B	B	23	230.892	834.4825291859997	27.668872958098316	27.668872958098316	NA	NA	NA	NA	NA	NA	NA	NA	NA	NA	NA	NA
replicate	Photosynthesis	Photosynthesis	9	LL	Day	#NAME?	m	LLm23C	C	23	228.95982769200003	827.919	27.654844474901218	27.654844474901218	NA	NA	NA	NA	NA	NA	NA	NA	NA	NA	NA	NA
replicate	Photosynthesis	Photosynthesis	9	LL	Day	#NAME?	p	LLp00A	A	0	615.4792155060002	857.9716076460002	71.73654815858981	-71.7365	NA	NA	NA	NA	NA	NA	NA	NA	NA	NA	NA	NA
replicate	Photosynthesis	Photosynthesis	9	LL	Day	#NAME?	p	LLp00B	B	0	603.5906183279998	834.4825291859997	72.3311	-72.3311	NA	NA	NA	NA	NA	NA	NA	NA	NA	NA	NA	NA
replicate	Photosynthesis	Photosynthesis	9	LL	Day	#NAME?	p	LLp00C	C	0	598.9595912719999	827.919	72.34515552509878	-72.3452	NA	NA	NA	NA	NA	NA	NA	NA	NA	NA	NA	NA
bar_summary	Photosynthesis	Photosynthesis	9	LL	Night	#NAME?	m	NA	NA	NA	NA	NA	NA	NA	27.191584540552494	1.5765748090822165	3	27.191584540552494	889.897	LL_Night	1.418642416909706	8.248065060311568	15.476504384833246	3.963346518009136e-12	4.7560158216109636e-11	*
bar_summary	Photosynthesis	Photosynthesis	9	LL	Night	#NAME?	p	NA	NA	NA	NA	NA	NA	NA	72.8084	1.5765748090822114	3	-72.8084	889.897	LL_Night	1.418642416909706	8.248065060311568	15.476504384833246	3.963346518009136e-12	4.7560158216109636e-11	*
replicate	Photosynthesis	Photosynthesis	9	LL	Night	#NAME?	m	LLm11A	A	11	250.91146802099993	892.3500807869999	28.118052928253324	28.118052928253324	NA	NA	NA	NA	NA	NA	NA	NA	NA	NA	NA	NA
replicate	Photosynthesis	Photosynthesis	9	LL	Night	#NAME?	m	LLm11B	B	11	230.41778931100004	908.186	25.37120983313103	25.37120983313103	NA	NA	NA	NA	NA	NA	NA	NA	NA	NA	NA	NA
replicate	Photosynthesis	Photosynthesis	9	LL	Night	#NAME?	m	LLm11C	C	11	244.106	869.153	28.085490860273133	28.085490860273133	NA	NA	NA	NA	NA	NA	NA	NA	NA	NA	NA	NA
replicate	Photosynthesis	Photosynthesis	9	LL	Night	#NAME?	p	LLp11A	A	11	641.439	892.3500807869999	71.88194707174668	-71.8819	NA	NA	NA	NA	NA	NA	NA	NA	NA	NA	NA	NA
replicate	Photosynthesis	Photosynthesis	9	LL	Night	#NAME?	p	LLp11B	B	11	677.7682641979999	908.186	74.62879016686897	-74.6288	NA	NA	NA	NA	NA	NA	NA	NA	NA	NA	NA	NA
replicate	Photosynthesis	Photosynthesis	9	LL	Night	#NAME?	p	LLp11C	C	11	625.047	869.153	71.91450913972687	-71.9145	NA	NA	NA	NA	NA	NA	NA	NA	NA	NA	NA	NA
bar_summary	Cytochrome P450	Cytochrome P450	10	HL	Day	#NAME?	m	NA	NA	NA	NA	NA	NA	NA	25.653401078108747	7.427966298635637	3	25.653401078108747	10.754190057666666	HL_Day	1.2848060796561958	2.5660286774346726	4.113438858618285	6.060215807839139e-4	8.080287743785519e-4	*
bar_summary	Cytochrome P450	Cytochrome P450	10	HL	Day	#NAME?	p	NA	NA	NA	NA	NA	NA	NA	74.34659892189126	7.427966298635643	3	-74.3466	10.754190057666666	HL_Day	1.2848060796561958	2.5660286774346726	4.113438858618285	6.060215807839139e-4	8.080287743785519e-4	*
replicate	Cytochrome P450	Cytochrome P450	10	HL	Day	#NAME?	m	HLm23A	A	23	2.80862	8.36585	33.57248292563413	33.57248292563413	NA	NA	NA	NA	NA	NA	NA	NA	NA	NA	NA	NA
replicate	Cytochrome P450	Cytochrome P450	10	HL	Day	#NAME?	m	HLm23B	B	23	2.73479	11.141	24.547067183780182	24.547067183780182	NA	NA	NA	NA	NA	NA	NA	NA	NA	NA	NA	NA
replicate	Cytochrome P450	Cytochrome P450	10	HL	Day	#NAME?	m	HLm23C	C	23	2.40326	12.755716720999999	18.84065312491193	18.84065312491193	NA	NA	NA	NA	NA	NA	NA	NA	NA	NA	NA	NA
replicate	Cytochrome P450	Cytochrome P450	10	HL	Day	#NAME?	p	HLp00A	A	0	5.55723	8.36585	66.42751707436587	-66.4275	NA	NA	NA	NA	NA	NA	NA	NA	NA	NA	NA	NA
replicate	Cytochrome P450	Cytochrome P450	10	HL	Day	#NAME?	p	HLp00B	B	0	8.40621	11.141	75.45293281621981	-75.4529	NA	NA	NA	NA	NA	NA	NA	NA	NA	NA	NA	NA
replicate	Cytochrome P450	Cytochrome P450	10	HL	Day	#NAME?	p	HLp00C	C	0	10.3525	12.755716720999999	81.15934687508808	-81.1593	NA	NA	NA	NA	NA	NA	NA	NA	NA	NA	NA	NA
bar_summary	Cytochrome P450	Cytochrome P450	10	HL	Night	#NAME?	m	NA	NA	NA	NA	NA	NA	NA	31.73692282136851	12.461121060784812	3	31.73692282136851	7.244819003333333	HL_Night	0.8528236730433048	2.5660286774346726	2.730402736874214	0.013396826991039442	0.0200952	*
bar_summary	Cytochrome P450	Cytochrome P450	10	HL	Night	#NAME?	p	NA	NA	NA	NA	NA	NA	NA	68.26307717863149	12.461121060784803	3	-68.2631	7.244819003333333	HL_Night	0.8528236730433048	2.5660286774346726	2.730402736874214	0.013396826991039442	0.0200952	*
replicate	Cytochrome P450	Cytochrome P450	10	HL	Night	#NAME?	m	HLm11A	A	11	4.12582	10.161	40.60447059252946	40.60447059252946	NA	NA	NA	NA	NA	NA	NA	NA	NA	NA	NA	NA
replicate	Cytochrome P450	Cytochrome P450	10	HL	Night	#NAME?	m	HLm11B	B	11	1.08611	6.209995661000001	17.48966405598266	17.48966405598266	NA	NA	NA	NA	NA	NA	NA	NA	NA	NA	NA	NA
replicate	Cytochrome P450	Cytochrome P450	10	HL	Night	#NAME?	m	HLm11C	C	11	1.99074	5.3634691089999995	37.1166	37.1166	NA	NA	NA	NA	NA	NA	NA	NA	NA	NA	NA	NA
replicate	Cytochrome P450	Cytochrome P450	10	HL	Night	#NAME?	p	HLp11A	A	11	6.03518	10.161	59.39552940747054	-59.3955	NA	NA	NA	NA	NA	NA	NA	NA	NA	NA	NA	NA
replicate	Cytochrome P450	Cytochrome P450	10	HL	Night	#NAME?	p	HLp11B	B	11	5.12389	6.209995661000001	82.51033594401733	-82.5103	NA	NA	NA	NA	NA	NA	NA	NA	NA	NA	NA	NA
replicate	Cytochrome P450	Cytochrome P450	10	HL	Night	#NAME?	p	HLp11C	C	11	3.37273	5.3634691089999995	62.88336618440661	-62.8834	NA	NA	NA	NA	NA	NA	NA	NA	NA	NA	NA	NA
bar_summary	Cytochrome P450	Cytochrome P450	10	LL	Day	#NAME?	m	NA	NA	NA	NA	NA	NA	NA	30.294590602422783	3.587294296879488	3	30.294590602422783	13.519739620333333	LL_Day	1.036887401964154	2.5660286774346726	3.3197017034605225	0.00365299	0.00730599	*
bar_summary	Cytochrome P450	Cytochrome P450	10	LL	Day	#NAME?	p	NA	NA	NA	NA	NA	NA	NA	69.70540939757721	3.587294296879483	3	-69.7054	13.519739620333333	LL_Day	1.036887401964154	2.5660286774346726	3.3197017034605225	0.00365299	0.00730599	*
replicate	Cytochrome P450	Cytochrome P450	10	LL	Day	#NAME?	m	LLm23A	A	23	4.36929	15.299400388999999	28.55856247896775	28.55856247896775	NA	NA	NA	NA	NA	NA	NA	NA	NA	NA	NA	NA
replicate	Cytochrome P450	Cytochrome P450	10	LL	Day	#NAME?	m	LLm23B	B	23	3.88243	13.9128	27.90556073777258	27.90556073777258	NA	NA	NA	NA	NA	NA	NA	NA	NA	NA	NA	NA
replicate	Cytochrome P450	Cytochrome P450	10	LL	Day	#NAME?	m	LLm23C	C	23	3.90562	11.3471	34.41964859052802	34.41964859052802	NA	NA	NA	NA	NA	NA	NA	NA	NA	NA	NA	NA
replicate	Cytochrome P450	Cytochrome P450	10	LL	Day	#NAME?	p	LLp00A	A	0	10.9301	15.299400388999999	71.44143752103224	-71.4414	NA	NA	NA	NA	NA	NA	NA	NA	NA	NA	NA	NA
replicate	Cytochrome P450	Cytochrome P450	10	LL	Day	#NAME?	p	LLp00B	B	0	10.0303	13.9128	72.09443926222743	-72.0944	NA	NA	NA	NA	NA	NA	NA	NA	NA	NA	NA	NA
replicate	Cytochrome P450	Cytochrome P450	10	LL	Day	#NAME?	p	LLp00C	C	0	7.44144	11.3471	65.58035140947199	-65.5804	NA	NA	NA	NA	NA	NA	NA	NA	NA	NA	NA	NA
bar_summary	Cytochrome P450	Cytochrome P450	10	LL	Night	#NAME?	m	NA	NA	NA	NA	NA	NA	NA	36.63310097715143	8.63364	3	36.63310097715143	13.075458438666667	LL_Night	0.685095	2.5660286774346726	2.1934029705679454	0.0411014	0.0704595
bar_summary	Cytochrome P450	Cytochrome P450	10	LL	Night	#NAME?	p	NA	NA	NA	NA	NA	NA	NA	63.36689902284857	8.633640498082796	3	-63.3669	13.075458438666667	LL_Night	0.685095	2.5660286774346726	2.1934029705679454	0.0411014	0.0704595
replicate	Cytochrome P450	Cytochrome P450	10	LL	Night	#NAME?	m	LLm11A	A	11	5.13613	11.0297	46.56629004572605	46.56629004572605	NA	NA	NA	NA	NA	NA	NA	NA	NA	NA	NA	NA
replicate	Cytochrome P450	Cytochrome P450	10	LL	Night	#NAME?	m	LLm11B	B	11	2.84754	9.2056	30.932636940774216	30.932636940774216	NA	NA	NA	NA	NA	NA	NA	NA	NA	NA	NA	NA
replicate	Cytochrome P450	Cytochrome P450	10	LL	Night	#NAME?	m	LLm11C	C	11	6.15317	18.991	32.40037594495403	32.40037594495403	NA	NA	NA	NA	NA	NA	NA	NA	NA	NA	NA	NA
replicate	Cytochrome P450	Cytochrome P450	10	LL	Night	#NAME?	p	LLp11A	A	11	5.89359	11.0297	53.43370995427396	-53.4337	NA	NA	NA	NA	NA	NA	NA	NA	NA	NA	NA	NA
replicate	Cytochrome P450	Cytochrome P450	10	LL	Night	#NAME?	p	LLp11B	B	11	6.35807	9.2056	69.06736305922578	-69.0674	NA	NA	NA	NA	NA	NA	NA	NA	NA	NA	NA	NA
replicate	Cytochrome P450	Cytochrome P450	10	LL	Night	#NAME?	p	LLp11C	C	11	12.8379	18.991	67.59962405504598	-67.5996	NA	NA	NA	NA	NA	NA	NA	NA	NA	NA	NA	NA
bar_summary	Cell cycle	Cell cycle	11	HL	Day	#NAME?	m	NA	NA	NA	NA	NA	NA	NA	22.700204765807566	7.945784064204573	3	22.700204765807566	13.821442174666666	HL_Day	1.5249544346636728	3.0863209041572306	5.922556542067012	1.1193137385546398e-5	3.0025102270489567e-5	*
bar_summary	Cell cycle	Cell cycle	11	HL	Day	#NAME?	p	NA	NA	NA	NA	NA	NA	NA	77.29979523419243	7.9457840642045685	3	-77.2998	13.821442174666666	HL_Day	1.5249544346636728	3.0863209041572306	5.922556542067012	1.1193137385546398e-5	3.0025102270489567e-5	*
replicate	Cell cycle	Cell cycle	11	HL	Day	#NAME?	m	HLm23A	A	23	2.54327	14.1345	17.993318928652293	17.993318928652293	NA	NA	NA	NA	NA	NA	NA	NA	NA	NA	NA	NA
replicate	Cell cycle	Cell cycle	11	HL	Day	#NAME?	m	HLm23B	B	23	4.38251	13.749401343999999	31.874161131476825	31.874161131476825	NA	NA	NA	NA	NA	NA	NA	NA	NA	NA	NA	NA
replicate	Cell cycle	Cell cycle	11	HL	Day	#NAME?	m	HLm23C	C	23	2.47613	13.580405567000001	18.233134237293577	18.233134237293577	NA	NA	NA	NA	NA	NA	NA	NA	NA	NA	NA	NA
replicate	Cell cycle	Cell cycle	11	HL	Day	#NAME?	p	HLp00A	A	0	11.5913	14.1345	82.0067	-82.0067	NA	NA	NA	NA	NA	NA	NA	NA	NA	NA	NA	NA
replicate	Cell cycle	Cell cycle	11	HL	Day	#NAME?	p	HLp00B	B	0	9.3669	13.749401343999999	68.12583886852318	-68.1258	NA	NA	NA	NA	NA	NA	NA	NA	NA	NA	NA	NA
replicate	Cell cycle	Cell cycle	11	HL	Day	#NAME?	p	HLp00C	C	0	11.1043	13.580405567000001	81.76686576270642	-81.7669	NA	NA	NA	NA	NA	NA	NA	NA	NA	NA	NA	NA
bar_summary	Cell cycle	Cell cycle	11	HL	Night	#NAME?	m	NA	NA	NA	NA	NA	NA	NA	42.48947302445927	5.533102757766979	3	42.48947302445927	28.93128175333333	HL_Night	0.4103669076317158	3.0863209041572306	1.5937664484893648	0.12771221793688103	0.13932241956750657
bar_summary	Cell cycle	Cell cycle	11	HL	Night	#NAME?	p	NA	NA	NA	NA	NA	NA	NA	57.510526975540735	5.5331	3	-57.5105	28.93128175333333	HL_Night	0.4103669076317158	3.0863209041572306	1.5937664484893648	0.12771221793688103	0.13932241956750657
replicate	Cell cycle	Cell cycle	11	HL	Night	#NAME?	m	HLm11A	A	11	10.2909	27.5309	37.37936529936129	37.37936529936129	NA	NA	NA	NA	NA	NA	NA	NA	NA	NA	NA	NA
replicate	Cell cycle	Cell cycle	11	HL	Night	#NAME?	m	HLm11B	B	11	12.2113	29.267399679999997	41.723333516180695	41.723333516180695	NA	NA	NA	NA	NA	NA	NA	NA	NA	NA	NA	NA
replicate	Cell cycle	Cell cycle	11	HL	Night	#NAME?	m	HLm11C	C	11	14.5076	29.9955	48.36572025783583	48.36572025783583	NA	NA	NA	NA	NA	NA	NA	NA	NA	NA	NA	NA
replicate	Cell cycle	Cell cycle	11	HL	Night	#NAME?	p	HLp11A	A	11	17.24	27.5309	62.62063470063871	-62.6206	NA	NA	NA	NA	NA	NA	NA	NA	NA	NA	NA	NA
replicate	Cell cycle	Cell cycle	11	HL	Night	#NAME?	p	HLp11B	B	11	17.0561	29.267399679999997	58.27666648381932	-58.2767	NA	NA	NA	NA	NA	NA	NA	NA	NA	NA	NA	NA
replicate	Cell cycle	Cell cycle	11	HL	Night	#NAME?	p	HLp11C	C	11	15.488	29.9955	51.63427974216417	-51.6343	NA	NA	NA	NA	NA	NA	NA	NA	NA	NA	NA	NA
bar_summary	Cell cycle	Cell cycle	11	LL	Day	#NAME?	m	NA	NA	NA	NA	NA	NA	NA	35.35145019556102	9.754288295349523	3	35.35145019556102	10.819142359666667	LL_Day	0.7540025760337112	3.0863209041572306	2.9283648008858214	0.00871016	0.013065240128077993	*
bar_summary	Cell cycle	Cell cycle	11	LL	Day	#NAME?	p	NA	NA	NA	NA	NA	NA	NA	64.64854980443897	9.754288295349514	3	-64.6485	10.819142359666667	LL_Day	0.7540025760337112	3.0863209041572306	2.9283648008858214	0.00871016	0.013065240128077993	*
replicate	Cell cycle	Cell cycle	11	LL	Day	#NAME?	m	LLm23A	A	23	3.36212	8.57157	39.22411134611008	39.22411134611008	NA	NA	NA	NA	NA	NA	NA	NA	NA	NA	NA	NA
replicate	Cell cycle	Cell cycle	11	LL	Day	#NAME?	m	LLm23B	B	23	4.48803	10.541549485000001	42.5747	42.5747	NA	NA	NA	NA	NA	NA	NA	NA	NA	NA	NA	NA
replicate	Cell cycle	Cell cycle	11	LL	Day	#NAME?	m	LLm23C	C	23	3.23673	13.3443	24.255533829511688	24.255533829511688	NA	NA	NA	NA	NA	NA	NA	NA	NA	NA	NA	NA
replicate	Cell cycle	Cell cycle	11	LL	Day	#NAME?	p	LLp00A	A	0	5.20945	8.57157	60.77588865388993	-60.7759	NA	NA	NA	NA	NA	NA	NA	NA	NA	NA	NA	NA
replicate	Cell cycle	Cell cycle	11	LL	Day	#NAME?	p	LLp00B	B	0	6.05352	10.541549485000001	57.42529458893869	-57.4253	NA	NA	NA	NA	NA	NA	NA	NA	NA	NA	NA	NA
replicate	Cell cycle	Cell cycle	11	LL	Day	#NAME?	p	LLp00C	C	0	10.1076	13.3443	75.7445	-75.7445	NA	NA	NA	NA	NA	NA	NA	NA	NA	NA	NA	NA
bar_summary	Cell cycle	Cell cycle	11	LL	Night	#NAME?	m	NA	NA	NA	NA	NA	NA	NA	53.627405613362875	14.219139487788004	3	53.627405613362875	14.956135012666666	LL_Night	-0.186909	3.0863209041572306	-0.725908	0.4768622057890791	0.572235
bar_summary	Cell cycle	Cell cycle	11	LL	Night	#NAME?	p	NA	NA	NA	NA	NA	NA	NA	46.37259438663713	14.219139487788004	3	-46.3726	14.956135012666666	LL_Night	-0.186909	3.0863209041572306	-0.725908	0.4768622057890791	0.572235
replicate	Cell cycle	Cell cycle	11	LL	Night	#NAME?	m	LLm11A	A	11	6.70304	15.474138115999999	43.3177	43.3177	NA	NA	NA	NA	NA	NA	NA	NA	NA	NA	NA	NA
replicate	Cell cycle	Cell cycle	11	LL	Night	#NAME?	m	LLm11B	B	11	8.31514	17.4264	47.715812207707955	47.715812207707955	NA	NA	NA	NA	NA	NA	NA	NA	NA	NA	NA	NA
replicate	Cell cycle	Cell cycle	11	LL	Night	#NAME?	m	LLm11C	C	11	8.35942	11.9679	69.84871117668396	69.84871117668396	NA	NA	NA	NA	NA	NA	NA	NA	NA	NA	NA	NA
replicate	Cell cycle	Cell cycle	11	LL	Night	#NAME?	p	LLp11A	A	11	8.7711	15.474138115999999	56.68230654430331	-56.6823	NA	NA	NA	NA	NA	NA	NA	NA	NA	NA	NA	NA
replicate	Cell cycle	Cell cycle	11	LL	Night	#NAME?	p	LLp11B	B	11	9.11124	17.4264	52.284187792292045	-52.2842	NA	NA	NA	NA	NA	NA	NA	NA	NA	NA	NA	NA
replicate	Cell cycle	Cell cycle	11	LL	Night	#NAME?	p	LLp11C	C	11	3.60847	11.9679	30.15128882331604	-30.1513	NA	NA	NA	NA	NA	NA	NA	NA	NA	NA	NA	NA
bar_summary	Antenna proteins	Photosynthesis - antenna proteins	12	HL	Day	#NAME?	m	NA	NA	NA	NA	NA	NA	NA	22.256	0.9539134614210615	3	22.256	41.63240566666667	HL_Day	1.7010231433072351	4.797367423488576	8.099277695678555	1.538014340240518e-7	9.228086041443108e-7	*
bar_summary	Antenna proteins	Photosynthesis - antenna proteins	12	HL	Day	#NAME?	p	NA	NA	NA	NA	NA	NA	NA	77.744	0.9539134614210587	3	-77.744	41.63240566666667	HL_Day	1.7010231433072351	4.797367423488576	8.099277695678555	1.538014340240518e-7	9.228086041443108e-7	*
replicate	Antenna proteins	Photosynthesis - antenna proteins	12	HL	Day	#NAME?	m	HLm23A	A	23	8.69242	37.318617472999996	23.292452806669388	23.292452806669388	NA	NA	NA	NA	NA	NA	NA	NA	NA	NA	NA	NA
replicate	Antenna proteins	Photosynthesis - antenna proteins	12	HL	Day	#NAME?	m	HLm23B	B	23	9.79852	44.4164	22.06060506443521	22.06060506443521	NA	NA	NA	NA	NA	NA	NA	NA	NA	NA	NA	NA
replicate	Antenna proteins	Photosynthesis - antenna proteins	12	HL	Day	#NAME?	m	HLm23C	C	23	9.24314	43.16221942600001	21.414876831917802	21.414876831917802	NA	NA	NA	NA	NA	NA	NA	NA	NA	NA	NA	NA
replicate	Antenna proteins	Photosynthesis - antenna proteins	12	HL	Day	#NAME?	p	HLp00A	A	0	28.626196109999995	37.318617472999996	76.70754719333061	-76.7075	NA	NA	NA	NA	NA	NA	NA	NA	NA	NA	NA	NA
replicate	Antenna proteins	Photosynthesis - antenna proteins	12	HL	Day	#NAME?	p	HLp00B	B	0	34.6179	44.4164	77.93939493556479	-77.9394	NA	NA	NA	NA	NA	NA	NA	NA	NA	NA	NA	NA
replicate	Antenna proteins	Photosynthesis - antenna proteins	12	HL	Day	#NAME?	p	HLp00C	C	0	33.919083298000004	43.16221942600001	78.58512316808219	-78.5851	NA	NA	NA	NA	NA	NA	NA	NA	NA	NA	NA	NA
bar_summary	Antenna proteins	Photosynthesis - antenna proteins	12	HL	Night	#NAME?	m	NA	NA	NA	NA	NA	NA	NA	34.72169821527468	3.5745500841444002	3	34.72169821527468	44.294	HL_Night	0.8710638567889948	4.797367423488576	4.147496813644817	5.609721271098725e-4	0.00168292	*
bar_summary	Antenna proteins	Photosynthesis - antenna proteins	12	HL	Night	#NAME?	p	NA	NA	NA	NA	NA	NA	NA	65.27830178472533	3.574550084144399	3	-65.2783	44.294	HL_Night	0.8710638567889948	4.797367423488576	4.147496813644817	5.609721271098725e-4	0.00168292	*
replicate	Antenna proteins	Photosynthesis - antenna proteins	12	HL	Night	#NAME?	m	HLm11A	A	11	19.4379	51.2216	37.94872680218423	37.94872680218423	NA	NA	NA	NA	NA	NA	NA	NA	NA	NA	NA	NA
replicate	Antenna proteins	Photosynthesis - antenna proteins	12	HL	Night	#NAME?	m	HLm11B	B	11	14.2758	40.399	35.33688829398506	35.33688829398506	NA	NA	NA	NA	NA	NA	NA	NA	NA	NA	NA	NA
replicate	Antenna proteins	Photosynthesis - antenna proteins	12	HL	Night	#NAME?	m	HLm11C	C	11	12.7413	41.2613	30.879479549654732	30.879479549654732	NA	NA	NA	NA	NA	NA	NA	NA	NA	NA	NA	NA
replicate	Antenna proteins	Photosynthesis - antenna proteins	12	HL	Night	#NAME?	p	HLp11A	A	11	31.7837	51.2216	62.05127319781577	-62.0513	NA	NA	NA	NA	NA	NA	NA	NA	NA	NA	NA	NA
replicate	Antenna proteins	Photosynthesis - antenna proteins	12	HL	Night	#NAME?	p	HLp11B	B	11	26.1233	40.399	64.66311170601496	-64.6631	NA	NA	NA	NA	NA	NA	NA	NA	NA	NA	NA	NA
replicate	Antenna proteins	Photosynthesis - antenna proteins	12	HL	Night	#NAME?	p	HLp11C	C	11	28.52	41.2613	69.12052045034527	-69.1205	NA	NA	NA	NA	NA	NA	NA	NA	NA	NA	NA	NA
bar_summary	Antenna proteins	Photosynthesis - antenna proteins	12	LL	Day	#NAME?	m	NA	NA	NA	NA	NA	NA	NA	23.563860475031756	7.946083347180994	3	23.563860475031756	83.24607519366667	LL_Day	1.698238437778536	4.797367423488576	8.086018556044644	1.5756853172483695e-7	6.302741268993478e-7	*
bar_summary	Antenna proteins	Photosynthesis - antenna proteins	12	LL	Day	#NAME?	p	NA	NA	NA	NA	NA	NA	NA	76.43613952496824	7.946083347180996	3	-76.4361	83.24607519366667	LL_Day	1.698238437778536	4.797367423488576	8.086018556044644	1.5756853172483695e-7	6.302741268993478e-7	*
replicate	Antenna proteins	Photosynthesis - antenna proteins	12	LL	Day	#NAME?	m	LLm23A	A	23	16.1684	103.80021373800001	15.576451584974862	15.576451584974862	NA	NA	NA	NA	NA	NA	NA	NA	NA	NA	NA	NA
replicate	Antenna proteins	Photosynthesis - antenna proteins	12	LL	Day	#NAME?	m	LLm23B	B	23	20.3081	85.8796	23.647166605613553	23.647166605613553	NA	NA	NA	NA	NA	NA	NA	NA	NA	NA	NA	NA
replicate	Antenna proteins	Photosynthesis - antenna proteins	12	LL	Day	#NAME?	m	LLm23C	C	23	18.899163878000003	60.058427478000006	31.46796323450685	31.46796323450685	NA	NA	NA	NA	NA	NA	NA	NA	NA	NA	NA	NA
replicate	Antenna proteins	Photosynthesis - antenna proteins	12	LL	Day	#NAME?	p	LLp00A	A	0	87.63182370000001	103.80021373800001	84.42354841502514	-84.4235	NA	NA	NA	NA	NA	NA	NA	NA	NA	NA	NA	NA
replicate	Antenna proteins	Photosynthesis - antenna proteins	12	LL	Day	#NAME?	p	LLp00B	B	0	65.5715	85.8796	76.35283339438644	-76.3528	NA	NA	NA	NA	NA	NA	NA	NA	NA	NA	NA	NA
replicate	Antenna proteins	Photosynthesis - antenna proteins	12	LL	Day	#NAME?	p	LLp00C	C	0	41.1593	60.058427478000006	68.53203676549315	-68.532	NA	NA	NA	NA	NA	NA	NA	NA	NA	NA	NA	NA
bar_summary	Antenna proteins	Photosynthesis - antenna proteins	12	LL	Night	#NAME?	m	NA	NA	NA	NA	NA	NA	NA	21.135787698636676	4.71782	3	21.135787698636676	102.36057689866666	LL_Night	1.8737931879028453	4.797367423488576	8.921907637064294	3.582301449482569e-8	1.4329205797930276e-7	*
bar_summary	Antenna proteins	Photosynthesis - antenna proteins	12	LL	Night	#NAME?	p	NA	NA	NA	NA	NA	NA	NA	78.86421230136332	4.717823577180005	3	-78.8642	102.36057689866666	LL_Night	1.8737931879028453	4.797367423488576	8.921907637064294	3.582301449482569e-8	1.4329205797930276e-7	*
replicate	Antenna proteins	Photosynthesis - antenna proteins	12	LL	Night	#NAME?	m	LLm11A	A	11	22.8545	88.4496	25.838966260335493	25.838966260335493	NA	NA	NA	NA	NA	NA	NA	NA	NA	NA	NA	NA
replicate	Antenna proteins	Photosynthesis - antenna proteins	12	LL	Night	#NAME?	m	LLm11B	B	11	20.2589	95.7193	21.16494260143615	21.16494260143615	NA	NA	NA	NA	NA	NA	NA	NA	NA	NA	NA	NA
replicate	Antenna proteins	Photosynthesis - antenna proteins	12	LL	Night	#NAME?	m	LLm11C	C	11	20.1619	122.913	16.403454234138387	16.403454234138387	NA	NA	NA	NA	NA	NA	NA	NA	NA	NA	NA	NA
replicate	Antenna proteins	Photosynthesis - antenna proteins	12	LL	Night	#NAME?	p	LLp11A	A	11	65.5951	88.4496	74.161	-74.161	NA	NA	NA	NA	NA	NA	NA	NA	NA	NA	NA	NA
replicate	Antenna proteins	Photosynthesis - antenna proteins	12	LL	Night	#NAME?	p	LLp11B	B	11	75.4604	95.7193	78.83505739856386	-78.8351	NA	NA	NA	NA	NA	NA	NA	NA	NA	NA	NA	NA
replicate	Antenna proteins	Photosynthesis - antenna proteins	12	LL	Night	#NAME?	p	LLp11C	C	11	102.751	122.913	83.59654576586162	-83.5965	NA	NA	NA	NA	NA	NA	NA	NA	NA	NA	NA	NA

## Sheet: Fig. 4
*Data for Fig. 4 is available in Supplementary Data 06 and 09, with annotations in 03

[truncated: 20 more sheets: Fig. 5a-b, Fig. 5c, SupFig. 1a, SupFig. 1b, SupFig. 1 c-j, SupFig. 2 a-f, SupFig. 3a-c, SupFig. 4, SupFig. 5, SupFig. 6, SupFig. 7, SupFig. 8, SupFig. 9, SupFig. 10, SupFig. 11, SupFig. 12, SupFig. 13, SupFig. 14, SupFig. 15, SupFig. 16]
